# Supplementary material for: Geometric and energetic data from ab initio calculations of haloethene, haloimine, halomethylenephosphine, haloiminophosphine, halodiazene, halodiphosphene and halocyclopropane
Source: Data Brief. 2019 Nov 2;27:104738. doi: 10.1016/j.dib.2019.104738 (PMC6861602; doi:10.1016/j.dib.2019.104738)
Supplement: Multimedia component 7 [file mmc7.zip › NP/CCSD/freq/BrENPECl.out]

Q-Chem Developer Version!
                  Welcome to Q-Chem
     A Quantum Leap Into The Future Of Chemistry


 Q-Chem 5.1, Q-Chem, Inc., Pleasanton, CA (2018)

 Yihan Shao,  Zhengting Gan,  E. Epifanovsky,  A. T. B. Gilbert,  M. Wormit,  
 J. Kussmann,  A. W. Lange,  A. Behn,  Jia Deng,  Xintian Feng,  D. Ghosh,  
 M. Goldey,  P. R. Horn,  L. D. Jacobson,  I. Kaliman,  T. Kus,  A. Landau,  
 Jie Liu,  E. I. Proynov,  R. M. Richard,  R. P. Steele,  E. J. Sundstrom,  
 H. L. Woodcock III,  P. M. Zimmerman,  D. Zuev,  B. Albrecht,  E. Alguire,  
 S. A. Baeppler,  D. Barton,  Z. Benda,  Y. A. Bernard,  E. J. Berquist,  
 K. B. Bravaya,  H. Burton,  D. Casanova,  Chun-Min Chang,  Yunqing Chen,  
 A. Chien,  K. D. Closser,  M. P. Coons,  S. Coriani,  S. Dasgupta,  
 A. L. Dempwolff,  M. Diedenhofen,  Hainam Do,  R. G. Edgar,  Po-Tung Fang,  
 S. Faraji,  S. Fatehi,  Qingguo Feng,  K. D. Fenk,  J. Fosso-Tande,  
 J. Gayvert,  Qinghui Ge,  A. Ghysels,  G. Gidofalvi,  J. Gomes,  
 J. Gonthier,  A. Gunina,  D. Hait,  M. W. D. Hanson-Heine,  
 P. H. P. Harbach,  A. W. Hauser,  J. E. Herr,  E. G. Hohenstein,  
 Z. C. Holden,  Kerwin Hui,  B. C. Huynh,  T.-C. Jagau,  Hyunjun Ji,  
 B. Kaduk,  K. Khistyaev,  Jaehoon Kim,  P. Klunzinger,  K. Koh,  
 D. Kosenkov,  L. Koulias,  T. Kowalczyk,  C. M. Krauter,  A. Kunitsa,  
 Ka Un Lao,  A. Laurent,  K. V. Lawler,  Joonho Lee,  D. Lefrancois,  
 S. Lehtola,  D. S. Levine,  Yi-Pei Li,  You-Sheng Lin,  Fenglai Liu,  
 E. Livshits,  A. Luenser,  P. Manohar,  E. Mansoor,  S. F. Manzer,  
 Shan-Ping Mao,  Yuezhi Mao,  N. Mardirossian,  A. V. Marenich,  
 T. Markovich,  L. A. Martinez-Martinez,  S. A. Maurer,  N. J. Mayhall,  
 S. C. McKenzie,  J.-M. Mewes,  A. F. Morrison,  J. W. Mullinax,  K. Nanda,  
 T. S. Nguyen-Beck,  R. Olivares-Amaya,  J. A. Parkhill,  T. M. Perrine,  
 F. Plasser,  P. Pokhilko,  S. Prager,  A. Prociuk,  E. Ramos,  D. R. Rehn,  
 F. Rob,  M. Schneider,  N. Sergueev,  S. M. Sharada,  S. Sharma,  
 D. W. Small,  T. Stauch,  T. Stein,  Yu-Chuan Su,  A. J. W. Thom,  
 A. Tkatchenko,  T. Tsuchimochi,  N. M. Tubman,  L. Vogt,  M. L. Vidal,  
 O. Vydrov,  M. A. Watson,  J. Wenzel,  M. de Wergifosse,  T. A. Wesolowski,  
 A. White,  J. Witte,  A. Yamada,  Jun Yang,  K. Yao,  S. Yeganeh,  
 S. R. Yost,  Zhi-Qiang You,  A. Zech,  Igor Ying Zhang,  Xing Zhang,  
 Yan Zhao,  Ying Zhu,  B. R. Brooks,  G. K. L. Chan,  C. J. Cramer,  
 M. S. Gordon,  W. J. Hehre,  A. Klamt,  M. W. Schmidt,  C. D. Sherrill,  
 D. G. Truhlar,  A. Aspuru-Guzik,  R. Baer,  A. T. Bell,  N. A. Besley,  
 Jeng-Da Chai,  A. E. DePrince, III,  R. A. DiStasio Jr.,  A. Dreuw,  
 B. D. Dunietz,  T. R. Furlani,  Chao-Ping Hsu,  Yousung Jung,  Jing Kong,  
 D. S. Lambrecht,  WanZhen Liang,  C. Ochsenfeld,  V. A. Rassolov,  
 L. V. Slipchenko,  J. E. Subotnik,  T. Van Voorhis,  J. M. Herbert,  
 A. I. Krylov,  P. M. W. Gill,  M. Head-Gordon

 Contributors to earlier versions of Q-Chem not listed above: 
 R. D. Adamson,  B. Austin,  J. Baker,  G. J. O. Beran,  K. Brandhorst,  
 S. T. Brown,  E. F. C. Byrd,  A. K. Chakraborty,  C.-L. Cheng,  
 Siu Hung Chien,  D. M. Chipman,  D. L. Crittenden,  H. Dachsel,  
 R. J. Doerksen,  A. D. Dutoi,  L. Fusti-Molnar,  W. A. Goddard III,  
 A. Golubeva-Zadorozhnaya,  S. R. Gwaltney,  G. Hawkins,  A. Heyden,  
 S. Hirata,  G. Kedziora,  F. J. Keil,  C. Kelley,  Jihan Kim,  R. A. King,  
 R. Z. Khaliullin,  P. P. Korambath,  W. Kurlancheek,  A. M. Lee,  M. S. Lee,  
 S. V. Levchenko,  Ching Yeh Lin,  D. Liotard,  R. C. Lochan,  I. Lotan,  
 P. E. Maslen,  N. Nair,  D. P. O'Neill,  D. Neuhauser,  E. Neuscamman,  
 C. M. Oana,  R. Olson,  B. Peters,  R. Peverati,  P. A. Pieniazek,  
 Y. M. Rhee,  J. Ritchie,  M. A. Rohrdanz,  E. Rosta,  N. J. Russ,  
 H. F. Schaefer III,  N. E. Schultz,  N. Shenvi,  A. C. Simmonett,  A. Sodt,  
 D. Stuck,  K. S. Thanthiriwatte,  V. Vanovschi,  Tao Wang,  A. Warshel,  
 C. F. Williams,  Q. Wu,  X. Xu,  W. Zhang

 Please cite Q-Chem as follows:
 Y. Shao et al., Mol. Phys. 113, 184-215 (2015)
 DOI: 10.1080/00268976.2014.952696

 Q-Chem 5.1.2 for Intel X86 EM64T Linux

 Parts of Q-Chem use Armadillo 8.300.2 (Tropical Shenanigans).
 http://arma.sourceforge.net/

 Q-Chem begins on Mon May  6 05:52:21 2019  

Host: 
0

     Scratch files written to /scratch/taweetham/qchem6688//
Input Ideriv = 1
Curr. Ideriv = -1
Max.  Ideriv = 1


!!********************************************.
!!******************Warning*******************.
!!Desired Analytical derivatives not available.
!!Finite difference job might take a long time.
!!********************************************.
!!********************************************.


 2-order derivative to be evaluated numerically with 1-order analytical derivatives

Checking the input file for inconsistencies... 	...done.

--------------------------------------------------------------
User input:
--------------------------------------------------------------
Br=Cl_Z.out
$molecule
0 1
Br
N  1 1.855999
P  2 1.558239 1 130.512349
Cl 3 2.087779 2 111.168005 1 -0.000000 0
$end

$rem
   JOB_TYPE 	FREQUENCY
   BASIS 		6-311++G**
   METHOD	ccsd
   MEM_TOTAL	31000
   N_FROZEN_CORE      FC
$end

--------------------------------------------------------------
 ----------------------------------------------------------------
             Standard Nuclear Orientation (Angstroms)
    I     Atom           X                Y                Z
 ----------------------------------------------------------------
    1      Br      1.4942288792    -0.2297827185     0.0000000000
    2      N       0.2266301675     1.1259185001    -0.0000000000
    3      P      -1.3300486975     1.0562070060    -0.0000000000
    4      Cl     -1.9960994989    -0.9224787909     0.0000000000
 ----------------------------------------------------------------
 Molecular Point Group                 Cs    NOp =  2
 Largest Abelian Subgroup              Cs    NOp =  2
 Nuclear Repulsion Energy =   368.9862124666 hartrees
 There are       37 alpha and       37 beta electrons
 Requested basis set is 6-311++G(d,p)
 There are 51 shells and 130 basis functions
 Total memory of 31000 MB is distributed as follows: 
   MEM_STATIC is set to 192 MB
   QALLOC/CCMAN JOB total memory use is  30808 MB
 Warning: actual memory use might exceed 31000 MB

 Total QAlloc Memory Limit  31000 MB
 Mega-Array Size       188 MB
 MEM_STATIC part       192 MB

                       Distance Matrix (Angstroms)
             Br(  1)   N (  2)   P (  3)
   N (  2)  1.855999
   P (  3)  3.103275  1.558239
   Cl(  4)  3.558401  3.022658  2.087779

 A cutoff of  1.0D-14 yielded   1144 shell pairs
 There are      7984 function pairs (      8776 Cartesian)

 -------------------------------------------------------
 OpenMP Integral Computing Module                       
 Release: version 1.0, May 2013, Q-Chem Inc. Pittsburgh 
 -------------------------------------------------------
 Integral Job Info:
 Integral job number is                      11
 Integral operator is                         1
 short-range coefficients                     0
 long-range coefficients              100000000
 Omega coefficients                           0
 if combine SR and LR in K                    0
 Integral screening is                        0
 Integral computing path is                   2
 max size of driver memory is            800000
 size of driver memory is                593474
 size of scratch memory is             29634545
 max col of scratch BK array               1296
 max len of scratch array in speh3          155
 max len of scratch index in speh4           18
 max int batch size is                      520
 min int batch size is                       52
 fixed nKL is                                45
 max L of basis functions is                  2
 order of int derivative is                   0
 number of shells is                         51
 number of basis is                         136
 number of cartesian basis is               136
 number of contracted shell pairs          1144
 number of primitive shell pairs           3146
 maxK2 (contraction) of shell pair           36
 max number of K2 of shell pair               1
 max number of CS2 of shell pair            137
 max number of PS2 of shell pair            228
 mem total for path MDJ                  517230
 -------------------------------------------------------
 Smallest overlap matrix eigenvalue = 2.44E-03
 Guess from superposition of atomic densities
 Warning:  Energy on first SCF cycle will be non-variational
 SAD guess density has 74.000000 electrons

 -----------------------------------------------------------------------
  General SCF calculation program by
  Eric Jon Sundstrom, Paul Horn, Yuezhi Mao, Dmitri Zuev, Alec White,
  David Stuck, Shaama M.S., Shane Yost, Joonho Lee, David Small,
  Daniel Levine, Susi Lehtola, Hugh Burton, Evgeny Epifanovsky
 -----------------------------------------------------------------------
 Hartree-Fock
 using 6 threads for integral computing
 -------------------------------------------------------
 OpenMP Integral computing Module                
 Release: version 2.0, May 2017, Q-Chem Inc. Pleasanton 
 -------------------------------------------------------
 A restricted SCF calculation will be
 performed using DIIS
 SCF converges when DIIS error is below 1.0e-08
 ---------------------------------------
  Cycle       Energy         DIIS error
 ---------------------------------------
    1   -3427.4690049294      4.20e-02  
    2   -3426.9765438611      4.36e-03  
    3   -3427.0234594667      2.12e-03  
    4   -3427.0344638520      4.83e-04  
    5   -3427.0357710049      2.37e-04  
    6   -3427.0360041023      1.03e-04  
    7   -3427.0360594633      4.11e-05  
    8   -3427.0360716005      2.36e-05  
    9   -3427.0360744176      7.45e-06  
   10   -3427.0360750247      3.16e-06  
   11   -3427.0360751202      1.13e-06  
   12   -3427.0360751316      2.61e-07  
   13   -3427.0360751322      6.72e-08  
   14   -3427.0360751322      2.21e-08  
   15   -3427.0360751323      6.05e-09  Convergence criterion met
 ---------------------------------------
 SCF time:   CPU 13.36s  wall 2.00s 
 SCF   energy in the final basis set =    -3427.0360751323
 Total energy in the final basis set =    -3427.0360751323


 ------------------------------------------------------------------------------

   CCMAN2: suite of methods based on coupled cluster
           and equation of motion theories.

   Components:
   * libvmm-1.3-trunk
     by Evgeny Epifanovsky, Ilya Kaliman.
   * libtensor-2.5-trunk
     by Evgeny Epifanovsky, Michael Wormit, Dmitry Zuev, Sam Manzer, 
        Ilya Kaliman.
   * libcc-2.5-trunk
     by Evgeny Epifanovsky, Arik Landau, Tomasz Kus, Kirill Khistyaev, 
        Dmitry Zuev, Prashant Manohar, Xintian Feng, Anna Krylov, 
        Matthew Goldey, Alec White, Thomas Jagau, Kaushik Nanda, 
        Anastasia Gunina, Alexander Kunitsa, Joonho Lee.

   CCMAN original authors:
   Anna I. Krylov, C. David Sherrill, Steven R. Gwaltney,
   Edward F. C. Byrd (2000)
   Sergey V. Levchenko, Lyudmila V. Slipchenko, Tao Wang,
   Ana-Maria C. Cristian (2003)
   Piotr A. Pieniazek, C. Melania Oana, Evgeny Epifanovsky (2007)
   Prashant Manohar (2009)

 ------------------------------------------------------------------------------


 Allocating and initializing 30808MB of RAM...
 Calculation will run on 6 cores.


 Alpha MOs, Restricted
 -- Occupied --                  
-490.07 -104.86  -80.07  -65.20  -58.56  -58.56  -58.56  -15.64
  1 A'    2 A'    3 A'    4 A'    5 A'    1 A"    6 A'    7 A'                 
-10.582  -9.883  -8.050  -8.047  -8.047  -7.604  -7.499  -7.487
  8 A'    9 A'   10 A'    2 A"   11 A'   12 A'   13 A'    3 A"                 
 -7.486  -5.496  -5.495  -5.494  -3.240  -3.234  -3.234  -3.219
 14 A'   15 A'    4 A"   16 A'   17 A'    5 A"   18 A'    6 A"                 
 -3.219  -1.226  -1.122  -1.006  -0.744  -0.613  -0.570  -0.544
 19 A'   20 A'   21 A'   22 A'   23 A'   24 A'   25 A'    7 A"                 
 -0.487  -0.479  -0.444  -0.410  -0.400
  8 A"   26 A'   27 A'   28 A'    9 A"                                         
 -- Virtual --                   
  0.008   0.040   0.057   0.073   0.079   0.085   0.112   0.117
 10 A"   29 A'   30 A'   31 A'   32 A'   11 A"   33 A'   34 A'                 
  0.118   0.128   0.146   0.149   0.175   0.178   0.221   0.237
 12 A"   35 A'   13 A"   36 A'   37 A'   38 A'   39 A'   40 A'                 
  0.256   0.256   0.292   0.335   0.379   0.388   0.467   0.523
 41 A'   14 A"   42 A'   43 A'   44 A'   15 A"   45 A'   46 A'                 
  0.557   0.559   0.563   0.602   0.622   0.744   0.756   0.757
 47 A'   16 A"   48 A'   17 A"   49 A'   18 A"   50 A'   19 A"                 
  0.789   0.814   0.822   0.832   0.867   0.892   0.936   1.107
 51 A'   52 A'   20 A"   53 A'   54 A'   21 A"   55 A'   56 A'                 
  1.107   1.133   1.135   1.144   1.149   1.159   1.186   1.198
 22 A"   57 A'   23 A"   58 A'   59 A'   60 A'   24 A"   61 A'                 
  1.327   1.440   1.490   1.784   1.865   2.001   2.202   2.249
 62 A'   63 A'   64 A'   25 A"   65 A'   66 A'   26 A"   67 A'                 
  2.325   2.334   2.427   2.453   2.604   2.630   2.733   2.785
 68 A'   27 A"   69 A'   28 A"   29 A"   70 A'   71 A'   72 A'                 
  2.955   4.246   4.281   4.501   4.517   4.531   4.573   4.617
 73 A'   30 A"   74 A'   75 A'   31 A"   76 A'   32 A"   77 A'                 
  4.897   7.220   7.517   8.185   8.208   8.271  10.354  14.706
 78 A'   79 A'   80 A'   33 A"   81 A'   82 A'   83 A'   34 A"                 
 14.807  14.919  26.670  26.751  26.999  36.678  49.480 166.140
 84 A'   85 A'   35 A"   86 A'   87 A'   88 A'   89 A'   90 A'                 
219.210 293.859 293.880 293.9811028.425
 91 A'   36 A"   92 A'   93 A'   94 A'                                         

 Beta MOs, Restricted
 -- Occupied --                  
-490.07 -104.86  -80.07  -65.20  -58.56  -58.56  -58.56  -15.64
  1 A'    2 A'    3 A'    4 A'    5 A'    1 A"    6 A'    7 A'                 
-10.582  -9.883  -8.050  -8.047  -8.047  -7.604  -7.499  -7.487
  8 A'    9 A'   10 A'    2 A"   11 A'   12 A'   13 A'    3 A"                 
 -7.486  -5.496  -5.495  -5.494  -3.240  -3.234  -3.234  -3.219
 14 A'   15 A'    4 A"   16 A'   17 A'    5 A"   18 A'    6 A"                 
 -3.219  -1.226  -1.122  -1.006  -0.744  -0.613  -0.570  -0.544
 19 A'   20 A'   21 A'   22 A'   23 A'   24 A'   25 A'    7 A"                 
 -0.487  -0.479  -0.444  -0.410  -0.400
  8 A"   26 A'   27 A'   28 A'    9 A"                                         
 -- Virtual --                   
  0.008   0.040   0.057   0.073   0.079   0.085   0.112   0.117
 10 A"   29 A'   30 A'   31 A'   32 A'   11 A"   33 A'   34 A'                 
  0.118   0.128   0.146   0.149   0.175   0.178   0.221   0.237
 12 A"   35 A'   13 A"   36 A'   37 A'   38 A'   39 A'   40 A'                 
  0.256   0.256   0.292   0.335   0.379   0.388   0.467   0.523
 41 A'   14 A"   42 A'   43 A'   44 A'   15 A"   45 A'   46 A'                 
  0.557   0.559   0.563   0.602   0.622   0.744   0.756   0.757
 47 A'   16 A"   48 A'   17 A"   49 A'   18 A"   50 A'   19 A"                 
  0.789   0.814   0.822   0.832   0.867   0.892   0.936   1.107
 51 A'   52 A'   20 A"   53 A'   54 A'   21 A"   55 A'   56 A'                 
  1.107   1.133   1.135   1.144   1.149   1.159   1.186   1.198
 22 A"   57 A'   23 A"   58 A'   59 A'   60 A'   24 A"   61 A'                 
  1.327   1.440   1.490   1.784   1.865   2.001   2.202   2.249
 62 A'   63 A'   64 A'   25 A"   65 A'   66 A'   26 A"   67 A'                 
  2.325   2.334   2.427   2.453   2.604   2.630   2.733   2.785
 68 A'   27 A"   69 A'   28 A"   29 A"   70 A'   71 A'   72 A'                 
  2.955   4.246   4.281   4.501   4.517   4.531   4.573   4.617
 73 A'   30 A"   74 A'   75 A'   31 A"   76 A'   32 A"   77 A'                 
  4.897   7.220   7.517   8.185   8.208   8.271  10.354  14.706
 78 A'   79 A'   80 A'   33 A"   81 A'   82 A'   83 A'   34 A"                 
 14.807  14.919  26.670  26.751  26.999  36.678  49.480 166.140
 84 A'   85 A'   35 A"   86 A'   87 A'   88 A'   89 A'   90 A'                 
219.210 293.859 293.880 293.9811028.425
 91 A'   36 A"   92 A'   93 A'   94 A'                                         

 Occupation and symmetry of molecular orbitals

 Point group: Cs (2 irreducible representations).

                           A'   A"    All 
 ------------------------------------------
 All molecular orbitals:
  - Alpha                  94   36    130 
  - Beta                   94   36    130 
 ------------------------------------------
 Alpha orbitals:
  - Frozen occupied        16   4     20  
  - Active occupied        12   5     17  
  - Active virtual         66   27    93  
  - Frozen virtual         0    0     0   
 ------------------------------------------
 Beta orbitals:
  - Frozen occupied        16   4     20  
  - Active occupied        12   5     17  
  - Active virtual         66   27    93  
  - Frozen virtual         0    0     0   
 ------------------------------------------

 Import integrals:   CPU 0.00 s  wall 0.00 s

 Import integrals:   CPU 41.54 s  wall 7.25 s

 MP2 amplitudes:   CPU 0.17 s  wall 0.14 s

Running a double precision version
           CCSD T amplitudes will be solved using DIIS.

           Start     Size      MaxIter   EConv     TConv     
           3         7         100       1.00e-07  1.00e-05  
 ------------------------------------------------------------------------------
           Energy (a.u.)   Ediff      Tdiff       Comment
 ------------------------------------------------------------------------------
         -3427.74513058                           
     1   -3427.73082911   1.43e-02   7.89e-01     
     2   -3427.75582643   2.50e-02   1.14e-01     
     3   -3427.75427835   1.55e-03   4.94e-02     
     4   -3427.75678260   2.50e-03   1.63e-02     Switched to DIIS steps.
     5   -3427.75768666   9.04e-04   1.21e-02     
     6   -3427.75772897   4.23e-05   2.61e-03     
     7   -3427.75773768   8.71e-06   1.43e-03     
     8   -3427.75774633   8.65e-06   3.91e-04     
     9   -3427.75774751   1.18e-06   2.14e-04     
    10   -3427.75774712   3.93e-07   6.23e-05     
    11   -3427.75774723   1.11e-07   2.66e-05     
    12   -3427.75774711   1.17e-07   1.06e-05     
    13   -3427.75774710   9.90e-09   4.62e-06     
 ------------------------------------------------------------------------------
         -3427.75774710                           CCSD T converged.

End of double precision
 SCF energy                 = -3427.03607513
 MP2 energy                 = -3427.74513058
 CCSD correlation energy     =    -0.72167197
 CCSD total energy           = -3427.75774710

 CCSD  T1^2 = 0.0156  T2^2 = 0.2737  Leading amplitudes:

 Amplitude    Orbitals with energies
  0.0295       9 (A") A                  ->    10 (A") A                  
              -0.4000                          0.0079                     
  0.0295       9 (A") B                  ->    10 (A") B                  
              -0.4000                          0.0079                     
  0.0235       8 (A") A                  ->    10 (A") A                  
              -0.4868                          0.0079                     
  0.0235       8 (A") B                  ->    10 (A") B                  
              -0.4868                          0.0079                     

 Amplitude    Orbitals with energies
 -0.0660       9 (A") A      9 (A") B    ->    10 (A") A     10 (A") B    
              -0.4000       -0.4000            0.0079        0.0079       
  0.0660       9 (A") A      9 (A") B    ->    10 (A") B     10 (A") A    
              -0.4000       -0.4000            0.0079        0.0079       
  0.0660       9 (A") B      9 (A") A    ->    10 (A") A     10 (A") B    
              -0.4000       -0.4000            0.0079        0.0079       
 -0.0660       9 (A") B      9 (A") A    ->    10 (A") B     10 (A") A    
              -0.4000       -0.4000            0.0079        0.0079       

 Computing CCSD intemediates for later calculations in double precision
 Finished.

Running a double precision version
           CCSD Lambda amplitudes will be solved using DIIS.
           Start     Size      MaxIter   EConv     LConv     
           3         7         100       1.00e-07  1.00e-05  
 ------------------------------------------------------------------------------
            Enorm      Ldiff       Comment
 ------------------------------------------------------------------------------
     1     5.46e-02   4.00e-02     
     2     1.54e-02   6.01e-03     
     3     6.65e-03   1.81e-03     
     4     3.88e-03   1.23e-03     Switched to DIIS steps.
     5     1.18e-03   7.42e-04     
     6     5.46e-04   1.89e-04     
     7     1.81e-04   5.38e-05     
     8     8.39e-05   4.43e-06     
     9     3.11e-05   6.76e-07     
    10     1.47e-05   9.16e-08     
    11     6.41e-06   2.19e-07     
    12     3.34e-06   5.02e-08     
    13     1.52e-06   1.04e-07     
    14     6.77e-07   3.97e-09     
    15     3.28e-07   4.87e-08     
    16     1.39e-07   1.61e-08     
    17     7.20e-08   7.99e-09     
 ------------------------------------------------------------------------------
                                   CCSD Lambda converged.

 Computing density matrices in double precision...
           Orbital response amplitudes will be solved using DIIS.
           Start     Size      MaxIter   EConv     LConv     
           3         7         100       1.00e-06  1.00e-06  
 ------------------------------------------------------------------------------
            Enorm      Ldiff       Comment
 ------------------------------------------------------------------------------
     1     1.12e-01   9.55e-05     
     2     1.05e-01   1.00e-02     
     3     1.14e-01   1.71e-02     
     4     9.71e-03   4.42e-02     Switched to DIIS steps.
     5     5.09e-03   1.57e-03     
     6     8.87e-04   4.92e-04     
     7     8.37e-04   1.99e-04     
     8     1.32e-04   2.17e-04     
     9     4.89e-05   3.61e-06     
    10     1.42e-05   5.32e-06     
    11     3.80e-06   1.45e-06     
    12     9.31e-07   2.28e-08     
 ------------------------------------------------------------------------------
                                   Orbital response converged.

 Computing density matrices... Done.
 CCSD calculation:   CPU 472.73 s  wall 86.18 s

 Transferring MO TPDM to AO TPDM
 Transferring g2_o1o1o1o1
 Transferring g2_o1o1o1v1
 Transferring g2_o1o1v1v1
 Transferring g2_o1v1o1v1
 Transferring g2_o1v1v1v1
 Transferring g2_v1v1v1v1
 Adding separable TPDM
 Computing TPDM gradient
 --------------------------------------------------------
 2e gradient
  Atom          X               Y               Z
 --------------------------------------------------------
    1        -39.535365       18.827727        0.000000  
    2         -4.750428      -17.992489       -0.000000  
    3         22.677994      -21.951733        0.000000  
    4         21.607799       21.116495       -0.000000  
 --------------------------------------------------------
 --------------------------------------------------------
 Final gradient
  Atom          X               Y               Z
 --------------------------------------------------------
    1        -39.535365       18.827727        0.000000  
    2         -4.750428      -17.992489       -0.000000  
    3         22.677994      -21.951733        0.000000  
    4         21.607799       21.116495       -0.000000  
 --------------------------------------------------------
 Analytic gradient from two-electron contribution:   CPU 258.45 s  wall 49.46 s

 Total ccman2 time:   CPU 779.67 s  wall 144.63 s


 --------------------------------------------------------------
             Orbital Energies (a.u.) and Symmetries
 --------------------------------------------------------------

 Alpha MOs, Restricted
 -- Occupied --                  
-490.07 -104.86  -80.07  -65.20  -58.56  -58.56  -15.64  -10.58
  1 A'    2 A'    3 A'    4 A'    5 A'    6 A'    7 A'    8 A'                 
 -9.883  -8.050  -8.047  -7.604  -7.499  -7.486  -5.496  -5.494
  9 A'   10 A'   11 A'   12 A'   13 A'   14 A'   15 A'   16 A'                 
-58.562  -8.047  -7.487  -5.495  -3.240  -3.234  -3.219  -1.226
  1 A"    2 A"    3 A"    4 A"   17 A'   18 A'   19 A'   20 A'                 
 -1.122  -1.006  -0.744  -0.613  -0.570  -0.479  -0.444  -0.410
 21 A'   22 A'   23 A'   24 A'   25 A'   26 A'   27 A'   28 A'                 
 -3.234  -3.219  -0.544  -0.487  -0.400
  5 A"    6 A"    7 A"    8 A"    9 A"                                         
 -- Virtual --                   
  0.040   0.057   0.073   0.079   0.112   0.117   0.128   0.149
 29 A'   30 A'   31 A'   32 A'   33 A'   34 A'   35 A'   36 A'                 
  0.175   0.178   0.221   0.237   0.256   0.292   0.335   0.379
 37 A'   38 A'   39 A'   40 A'   41 A'   42 A'   43 A'   44 A'                 
  0.467   0.523   0.557   0.563   0.622   0.756   0.789   0.814
 45 A'   46 A'   47 A'   48 A'   49 A'   50 A'   51 A'   52 A'                 
  0.832   0.867   0.936   1.107   1.133   1.144   1.149   1.159
 53 A'   54 A'   55 A'   56 A'   57 A'   58 A'   59 A'   60 A'                 
  1.198   1.327   1.440   1.490   1.865   2.001   2.249   2.325
 61 A'   62 A'   63 A'   64 A'   65 A'   66 A'   67 A'   68 A'                 
  2.427   2.630   2.733   2.785   2.955   4.281   4.501   4.531
 69 A'   70 A'   71 A'   72 A'   73 A'   74 A'   75 A'   76 A'                 
  4.617   4.897   7.220   7.517   8.208   8.271  10.354  14.807
 77 A'   78 A'   79 A'   80 A'   81 A'   82 A'   83 A'   84 A'                 
 14.919  26.751  26.999  36.678  49.480 166.140 219.210 293.880
 85 A'   86 A'   87 A'   88 A'   89 A'   90 A'   91 A'   92 A'                 
293.9811028.425   0.008   0.085   0.118   0.146   0.256   0.388
 93 A'   94 A'   10 A"   11 A"   12 A"   13 A"   14 A"   15 A"                 
  0.559   0.602   0.744   0.757   0.822   0.892   1.107   1.135
 16 A"   17 A"   18 A"   19 A"   20 A"   21 A"   22 A"   23 A"                 
  1.186   1.784   2.202   2.334   2.453   2.604   4.246   4.517
 24 A"   25 A"   26 A"   27 A"   28 A"   29 A"   30 A"   31 A"                 
  4.573   8.185  14.706  26.670 293.859
 32 A"   33 A"   34 A"   35 A"   36 A"                                         

 Beta MOs, Restricted
 -- Occupied --                  
-490.07 -104.86  -80.07  -65.20  -58.56  -58.56  -15.64  -10.58
  1 A'    2 A'    3 A'    4 A'    5 A'    6 A'    7 A'    8 A'                 
 -9.883  -8.050  -8.047  -7.604  -7.499  -7.486  -5.496  -5.494
  9 A'   10 A'   11 A'   12 A'   13 A'   14 A'   15 A'   16 A'                 
-58.562  -8.047  -7.487  -5.495  -3.240  -3.234  -3.219  -1.226
  1 A"    2 A"    3 A"    4 A"   17 A'   18 A'   19 A'   20 A'                 
 -1.122  -1.006  -0.744  -0.613  -0.570  -0.479  -0.444  -0.410
 21 A'   22 A'   23 A'   24 A'   25 A'   26 A'   27 A'   28 A'                 
 -3.234  -3.219  -0.544  -0.487  -0.400
  5 A"    6 A"    7 A"    8 A"    9 A"                                         
 -- Virtual --                   
  0.040   0.057   0.073   0.079   0.112   0.117   0.128   0.149
 29 A'   30 A'   31 A'   32 A'   33 A'   34 A'   35 A'   36 A'                 
  0.175   0.178   0.221   0.237   0.256   0.292   0.335   0.379
 37 A'   38 A'   39 A'   40 A'   41 A'   42 A'   43 A'   44 A'                 
  0.467   0.523   0.557   0.563   0.622   0.756   0.789   0.814
 45 A'   46 A'   47 A'   48 A'   49 A'   50 A'   51 A'   52 A'                 
  0.832   0.867   0.936   1.107   1.133   1.144   1.149   1.159
 53 A'   54 A'   55 A'   56 A'   57 A'   58 A'   59 A'   60 A'                 
  1.198   1.327   1.440   1.490   1.865   2.001   2.249   2.325
 61 A'   62 A'   63 A'   64 A'   65 A'   66 A'   67 A'   68 A'                 
  2.427   2.630   2.733   2.785   2.955   4.281   4.501   4.531
 69 A'   70 A'   71 A'   72 A'   73 A'   74 A'   75 A'   76 A'                 
  4.617   4.897   7.220   7.517   8.208   8.271  10.354  14.807
 77 A'   78 A'   79 A'   80 A'   81 A'   82 A'   83 A'   84 A'                 
 14.919  26.751  26.999  36.678  49.480 166.140 219.210 293.880
 85 A'   86 A'   87 A'   88 A'   89 A'   90 A'   91 A'   92 A'                 
293.9811028.425   0.008   0.085   0.118   0.146   0.256   0.388
 93 A'   94 A'   10 A"   11 A"   12 A"   13 A"   14 A"   15 A"                 
  0.559   0.602   0.744   0.757   0.822   0.892   1.107   1.135
 16 A"   17 A"   18 A"   19 A"   20 A"   21 A"   22 A"   23 A"                 
  1.186   1.784   2.202   2.334   2.453   2.604   4.246   4.517
 24 A"   25 A"   26 A"   27 A"   28 A"   29 A"   30 A"   31 A"                 
  4.573   8.185  14.706  26.670 293.859
 32 A"   33 A"   34 A"   35 A"   36 A"                                         
 --------------------------------------------------------------

          Ground-State Mulliken Net Atomic Charges

     Atom                 Charge (a.u.)
  ----------------------------------------
      1 Br                    0.067421
      2 N                    -0.221550
      3 P                     0.330747
      4 Cl                   -0.176618
  ----------------------------------------
  Sum of atomic charges =     0.000000

 -----------------------------------------------------------------
                    Cartesian Multipole Moments
 -----------------------------------------------------------------
    Charge (ESU x 10^10)
                 0.0000
    Dipole Moment (Debye)
         X      -0.5023      Y       0.2587      Z      -0.0000
       Tot       0.5650
    Quadrupole Moments (Debye-Ang)
        XX     -48.6609     XY      -4.8940     YY     -51.1350
        XZ       0.0000     YZ       0.0000     ZZ     -48.8791
    Octopole Moments (Debye-Ang^2)
       XXX      48.5017    XXY      -3.5611    XYY      13.4151
       YYY     -16.2066    XXZ      -0.0000    XYZ      -0.0000
       YYZ       0.0000    XZZ      12.0031    YZZ      -2.3012
       ZZZ      -0.0000
    Hexadecapole Moments (Debye-Ang^3)
      XXXX    -747.0833   XXXY     -22.9004   XXYY    -163.3138
      XYYY      -6.5347   YYYY    -264.8479   XXXZ       0.0000
      XXYZ       0.0000   XYYZ      -0.0000   YYYZ       0.0000
      XXZZ    -135.2002   XYZZ      -3.4303   YYZZ     -54.1046
      XZZZ       0.0000   YZZZ       0.0000   ZZZZ     -60.2142
 -----------------------------------------------------------------
 DrvMan completing analytic gradient of the correlated energy
 Correlated dipole moment
            1
    1  -0.1976259
    2   0.1017653
    3  -0.0000000
 Energy read as -3427.757747098
 Full Analytical Gradient: (in a.u., or Hartree/Bohr)
             1             2             3             4
    1    0.00000526   -0.00000072   -0.00000587    0.00000133
    2   -0.00000306    0.00000359   -0.00001025    0.00000972
    3   -0.00000000    0.00000000    0.00000000   -0.00000000
 Gradient time:  CPU 0.72 s  wall 0.74 s
 ######################################################
 ######################################################
 # Starting finite difference calculation for IDERIV  #
 Finite diff step size:  1.88973e-03 a.u.
 ----------------------------------------------------------------
             Standard Nuclear Orientation (Angstroms)
    I     Atom           X                Y                Z
 ----------------------------------------------------------------
    1      Br      1.4952288792    -0.2297827185     0.0000000000
    2      N       0.2266301675     1.1259185001    -0.0000000000
    3      P      -1.3300486975     1.0562070060    -0.0000000000
    4      Cl     -1.9960994989    -0.9224787909     0.0000000000
 ----------------------------------------------------------------
 Nuclear Repulsion Energy =   368.9098799692 hartrees
 There are       37 alpha and       37 beta electrons

                       Distance Matrix (Angstroms)
             Br(  1)   N (  2)   P (  3)
   N (  2)  1.856682
   P (  3)  3.104185  1.558239
   Cl(  4)  3.559382  3.022658  2.087779

 Requested basis set is 6-311++G(d,p)
 There are 51 shells and 130 basis functions
 A cutoff of  1.0D-14 yielded   1144 shell pairs
 There are      7984 function pairs (      8776 Cartesian)
 Smallest overlap matrix eigenvalue = 2.44E-03
 Guess MOs from SCF MO coefficient file

 -----------------------------------------------------------------------
  General SCF calculation program by
  Eric Jon Sundstrom, Paul Horn, Yuezhi Mao, Dmitri Zuev, Alec White,
  David Stuck, Shaama M.S., Shane Yost, Joonho Lee, David Small,
  Daniel Levine, Susi Lehtola, Hugh Burton, Evgeny Epifanovsky
 -----------------------------------------------------------------------
 Hartree-Fock
 using 6 threads for integral computing
 -------------------------------------------------------
 OpenMP Integral computing Module                
 Release: version 2.0, May 2017, Q-Chem Inc. Pleasanton 
 -------------------------------------------------------
 A restricted SCF calculation will be
 performed using DIIS
 SCF converges when DIIS error is below 1.0e-08
 ---------------------------------------
  Cycle       Energy         DIIS error
 ---------------------------------------
    1   -3427.0360577644      8.09e-06  
    2   -3427.0360579314      2.85e-06  
    3   -3427.0360579509      2.00e-06  
    4   -3427.0360579613      4.72e-07  
    5   -3427.0360579631      1.92e-07  
    6   -3427.0360579636      7.32e-08  
    7   -3427.0360579637      2.55e-08  
    8   -3427.0360579637      9.93e-09  Convergence criterion met
 ---------------------------------------
 SCF time:   CPU 7.12s  wall 2.00s 
 SCF   energy in the final basis set =    -3427.0360579637
 Total energy in the final basis set =    -3427.0360579637


 ------------------------------------------------------------------------------

   CCMAN2: suite of methods based on coupled cluster
           and equation of motion theories.

   Components:
   * libvmm-1.3-trunk
     by Evgeny Epifanovsky, Ilya Kaliman.
   * libtensor-2.5-trunk
     by Evgeny Epifanovsky, Michael Wormit, Dmitry Zuev, Sam Manzer, 
        Ilya Kaliman.
   * libcc-2.5-trunk
     by Evgeny Epifanovsky, Arik Landau, Tomasz Kus, Kirill Khistyaev, 
        Dmitry Zuev, Prashant Manohar, Xintian Feng, Anna Krylov, 
        Matthew Goldey, Alec White, Thomas Jagau, Kaushik Nanda, 
        Anastasia Gunina, Alexander Kunitsa, Joonho Lee.

   CCMAN original authors:
   Anna I. Krylov, C. David Sherrill, Steven R. Gwaltney,
   Edward F. C. Byrd (2000)
   Sergey V. Levchenko, Lyudmila V. Slipchenko, Tao Wang,
   Ana-Maria C. Cristian (2003)
   Piotr A. Pieniazek, C. Melania Oana, Evgeny Epifanovsky (2007)
   Prashant Manohar (2009)

 ------------------------------------------------------------------------------


 Allocating and initializing 30808MB of RAM...
 Calculation will run on 6 cores.


 Alpha MOs, Restricted
 -- Occupied --                  
-490.07 -104.86  -80.07  -65.20  -58.56  -58.56  -58.56  -15.64
  1 A     2 A     3 A     4 A     5 A     6 A     7 A     8 A                  
-10.582  -9.883  -8.050  -8.047  -8.047  -7.604  -7.499  -7.487
  9 A    10 A    11 A    12 A    13 A    14 A    15 A    16 A                  
 -7.486  -5.497  -5.495  -5.494  -3.240  -3.234  -3.234  -3.219
 17 A    18 A    19 A    20 A    21 A    22 A    23 A    24 A                  
 -3.219  -1.226  -1.122  -1.006  -0.744  -0.613  -0.570  -0.544
 25 A    26 A    27 A    28 A    29 A    30 A    31 A    32 A                  
 -0.487  -0.479  -0.444  -0.410  -0.400
 33 A    34 A    35 A    36 A    37 A                                          
 -- Virtual --                   
  0.008   0.040   0.057   0.073   0.079   0.085   0.111   0.117
 38 A    39 A    40 A    41 A    42 A    43 A    44 A    45 A                  
  0.118   0.128   0.146   0.149   0.175   0.178   0.221   0.237
 46 A    47 A    48 A    49 A    50 A    51 A    52 A    53 A                  
  0.256   0.256   0.292   0.335   0.379   0.388   0.467   0.523
 54 A    55 A    56 A    57 A    58 A    59 A    60 A    61 A                  
  0.557   0.559   0.563   0.602   0.622   0.744   0.756   0.757
 62 A    63 A    64 A    65 A    66 A    67 A    68 A    69 A                  
  0.789   0.814   0.822   0.832   0.867   0.892   0.936   1.107
 70 A    71 A    72 A    73 A    74 A    75 A    76 A    77 A                  
  1.107   1.133   1.135   1.144   1.149   1.158   1.186   1.198
 78 A    79 A    80 A    81 A    82 A    83 A    84 A    85 A                  
  1.327   1.440   1.490   1.784   1.865   2.001   2.202   2.249
 86 A    87 A    88 A    89 A    90 A    91 A    92 A    93 A                  
  2.325   2.334   2.427   2.453   2.604   2.630   2.733   2.785
 94 A    95 A    96 A    97 A    98 A    99 A   100 A   101 A                  
  2.955   4.246   4.281   4.501   4.517   4.531   4.573   4.617
102 A   103 A   104 A   105 A   106 A   107 A   108 A   109 A                  
  4.897   7.220   7.517   8.185   8.207   8.271  10.354  14.706
110 A   111 A   112 A   113 A   114 A   115 A   116 A   117 A                  
 14.807  14.919  26.670  26.751  26.999  36.678  49.479 166.140
118 A   119 A   120 A   121 A   122 A   123 A   124 A   125 A                  
219.210 293.859 293.880 293.9811028.425
126 A   127 A   128 A   129 A   130 A                                          

 Beta MOs, Restricted
 -- Occupied --                  
-490.07 -104.86  -80.07  -65.20  -58.56  -58.56  -58.56  -15.64
  1 A     2 A     3 A     4 A     5 A     6 A     7 A     8 A                  
-10.582  -9.883  -8.050  -8.047  -8.047  -7.604  -7.499  -7.487
  9 A    10 A    11 A    12 A    13 A    14 A    15 A    16 A                  
 -7.486  -5.497  -5.495  -5.494  -3.240  -3.234  -3.234  -3.219
 17 A    18 A    19 A    20 A    21 A    22 A    23 A    24 A                  
 -3.219  -1.226  -1.122  -1.006  -0.744  -0.613  -0.570  -0.544
 25 A    26 A    27 A    28 A    29 A    30 A    31 A    32 A                  
 -0.487  -0.479  -0.444  -0.410  -0.400
 33 A    34 A    35 A    36 A    37 A                                          
 -- Virtual --                   
  0.008   0.040   0.057   0.073   0.079   0.085   0.111   0.117
 38 A    39 A    40 A    41 A    42 A    43 A    44 A    45 A                  
  0.118   0.128   0.146   0.149   0.175   0.178   0.221   0.237
 46 A    47 A    48 A    49 A    50 A    51 A    52 A    53 A                  
  0.256   0.256   0.292   0.335   0.379   0.388   0.467   0.523
 54 A    55 A    56 A    57 A    58 A    59 A    60 A    61 A                  
  0.557   0.559   0.563   0.602   0.622   0.744   0.756   0.757
 62 A    63 A    64 A    65 A    66 A    67 A    68 A    69 A                  
  0.789   0.814   0.822   0.832   0.867   0.892   0.936   1.107
 70 A    71 A    72 A    73 A    74 A    75 A    76 A    77 A                  
  1.107   1.133   1.135   1.144   1.149   1.158   1.186   1.198
 78 A    79 A    80 A    81 A    82 A    83 A    84 A    85 A                  
  1.327   1.440   1.490   1.784   1.865   2.001   2.202   2.249
 86 A    87 A    88 A    89 A    90 A    91 A    92 A    93 A                  
  2.325   2.334   2.427   2.453   2.604   2.630   2.733   2.785
 94 A    95 A    96 A    97 A    98 A    99 A   100 A   101 A                  
  2.955   4.246   4.281   4.501   4.517   4.531   4.573   4.617
102 A   103 A   104 A   105 A   106 A   107 A   108 A   109 A                  
  4.897   7.220   7.517   8.185   8.207   8.271  10.354  14.706
110 A   111 A   112 A   113 A   114 A   115 A   116 A   117 A                  
 14.807  14.919  26.670  26.751  26.999  36.678  49.479 166.140
118 A   119 A   120 A   121 A   122 A   123 A   124 A   125 A                  
219.210 293.859 293.880 293.9811028.425
126 A   127 A   128 A   129 A   130 A                                          

 Occupation and symmetry of molecular orbitals

 Point group: C1 (1 irreducible representation).

                           A     All 
 -------------------------------------
 All molecular orbitals:
  - Alpha                  130   130 
  - Beta                   130   130 
 -------------------------------------
 Alpha orbitals:
  - Frozen occupied        20    20  
  - Active occupied        17    17  
  - Active virtual         93    93  
  - Frozen virtual         0     0   
 -------------------------------------
 Beta orbitals:
  - Frozen occupied        20    20  
  - Active occupied        17    17  
  - Active virtual         93    93  
  - Frozen virtual         0     0   
 -------------------------------------

 Import integrals:   CPU 0.00 s  wall 0.00 s

 Import integrals:   CPU 47.09 s  wall 8.43 s

 MP2 amplitudes:   CPU 0.13 s  wall 0.09 s

Running a double precision version
           CCSD T amplitudes will be solved using DIIS.

           Start     Size      MaxIter   EConv     TConv     
           3         7         100       1.00e-07  1.00e-05  
 ------------------------------------------------------------------------------
           Energy (a.u.)   Ediff      Tdiff       Comment
 ------------------------------------------------------------------------------
         -3427.74512996                           
     1   -3427.73082158   1.43e-02   7.89e-01     
     2   -3427.75582606   2.50e-02   1.14e-01     
     3   -3427.75427636   1.55e-03   4.94e-02     
     4   -3427.75678182   2.51e-03   1.63e-02     Switched to DIIS steps.
     5   -3427.75768634   9.05e-04   1.21e-02     
     6   -3427.75772871   4.24e-05   2.61e-03     
     7   -3427.75773745   8.74e-06   1.43e-03     
     8   -3427.75774612   8.66e-06   3.92e-04     
     9   -3427.75774730   1.18e-06   2.14e-04     
    10   -3427.75774690   3.94e-07   6.23e-05     
    11   -3427.75774702   1.11e-07   2.67e-05     
    12   -3427.75774690   1.18e-07   1.07e-05     
    13   -3427.75774689   9.87e-09   4.63e-06     
 ------------------------------------------------------------------------------
         -3427.75774689                           CCSD T converged.

End of double precision
 SCF energy                 = -3427.03605796
 MP2 energy                 = -3427.74512996
 CCSD correlation energy     =    -0.72168892
 CCSD total energy           = -3427.75774689

 CCSD  T1^2 = 0.0156  T2^2 = 0.2737  Leading amplitudes:

 Amplitude    Orbitals with energies
 -0.0295       37 (A) A                  ->    38 (A) A                   
              -0.4001                          0.0080                     
 -0.0295       37 (A) B                  ->    38 (A) B                   
              -0.4001                          0.0080                     
 -0.0234       33 (A) A                  ->    38 (A) A                   
              -0.4867                          0.0080                     
 -0.0234       33 (A) B                  ->    38 (A) B                   
              -0.4867                          0.0080                     

 Amplitude    Orbitals with energies
 -0.0659       37 (A) A      37 (A) B    ->    38 (A) A      38 (A) B     
              -0.4001       -0.4001            0.0080        0.0080       
  0.0659       37 (A) A      37 (A) B    ->    38 (A) B      38 (A) A     
              -0.4001       -0.4001            0.0080        0.0080       
  0.0659       37 (A) B      37 (A) A    ->    38 (A) A      38 (A) B     
              -0.4001       -0.4001            0.0080        0.0080       
 -0.0659       37 (A) B      37 (A) A    ->    38 (A) B      38 (A) A     
              -0.4001       -0.4001            0.0080        0.0080       

 Computing CCSD intemediates for later calculations in double precision
 Finished.

Running a double precision version
           CCSD Lambda amplitudes will be solved using DIIS.
           Start     Size      MaxIter   EConv     LConv     
           3         7         100       1.00e-07  1.00e-05  
 ------------------------------------------------------------------------------
            Enorm      Ldiff       Comment
 ------------------------------------------------------------------------------
     1     5.46e-02   4.00e-02     
     2     1.54e-02   6.01e-03     
     3     6.65e-03   1.81e-03     
     4     3.88e-03   1.23e-03     Switched to DIIS steps.
     5     1.18e-03   7.42e-04     
     6     5.46e-04   1.89e-04     
     7     1.81e-04   5.39e-05     
     8     8.40e-05   4.45e-06     
     9     3.12e-05   6.71e-07     
    10     1.48e-05   9.04e-08     
    11     6.43e-06   2.20e-07     
    12     3.35e-06   5.02e-08     
    13     1.53e-06   1.05e-07     
    14     6.80e-07   3.99e-09     
    15     3.29e-07   4.89e-08     
    16     1.40e-07   1.62e-08     
    17     7.23e-08   8.02e-09     
 ------------------------------------------------------------------------------
                                   CCSD Lambda converged.

 Computing density matrices in double precision...
           Orbital response amplitudes will be solved using DIIS.
           Start     Size      MaxIter   EConv     LConv     
           3         7         100       1.00e-06  1.00e-06  
 ------------------------------------------------------------------------------
            Enorm      Ldiff       Comment
 ------------------------------------------------------------------------------
     1     1.12e-01   1.06e-04     
     2     1.05e-01   1.00e-02     
     3     1.14e-01   1.71e-02     
     4     9.75e-03   4.42e-02     Switched to DIIS steps.
     5     5.13e-03   1.59e-03     
     6     8.88e-04   4.95e-04     
     7     8.37e-04   1.98e-04     
     8     1.32e-04   2.17e-04     
     9     4.90e-05   3.58e-06     
    10     1.42e-05   5.32e-06     
    11     3.80e-06   1.45e-06     
    12     9.38e-07   2.27e-08     
 ------------------------------------------------------------------------------
                                   Orbital response converged.

 Computing density matrices... Done.
 CCSD calculation:   CPU 1546.81 s  wall 267.88 s

 Transferring MO TPDM to AO TPDM
 Transferring g2_o1o1o1o1
 Transferring g2_o1o1o1v1
 Transferring g2_o1o1v1v1
 Transferring g2_o1v1o1v1
 Transferring g2_o1v1v1v1
 Transferring g2_v1v1v1v1
 Adding separable TPDM
 Computing TPDM gradient
 --------------------------------------------------------
 2e gradient
  Atom          X               Y               Z
 --------------------------------------------------------
    1        -39.524855       18.811880       -0.000000  
    2         -4.749452      -17.978554        0.000000  
    3         22.673809      -21.947761        0.000000  
    4         21.600499       21.114435       -0.000000  
 --------------------------------------------------------
 --------------------------------------------------------
 Final gradient
  Atom          X               Y               Z
 --------------------------------------------------------
    1        -39.524855       18.811880       -0.000000  
    2         -4.749452      -17.978554        0.000000  
    3         22.673809      -21.947761        0.000000  
    4         21.600499       21.114435       -0.000000  
 --------------------------------------------------------
 Analytic gradient from two-electron contribution:   CPU 263.39 s  wall 49.90 s

 Total ccman2 time:   CPU 1863.65 s  wall 327.75 s


 --------------------------------------------------------------

                    Orbital Energies (a.u.)
 --------------------------------------------------------------

 Alpha MOs
 -- Occupied --
********-104.8553 -80.0666 -65.2041 -58.5648 -58.5623 -58.5622 -15.6442
-10.5819  -9.8831  -8.0498  -8.0472  -8.0470  -7.6039  -7.4989  -7.4871
 -7.4865  -5.4965  -5.4947  -5.4941  -3.2397  -3.2342  -3.2336  -3.2192
 -3.2192  -1.2259  -1.1221  -1.0062  -0.7438  -0.6132  -0.5699  -0.5436
 -0.4867  -0.4790  -0.4438  -0.4103  -0.4001
 -- Virtual --
  0.0080   0.0397   0.0572   0.0731   0.0785   0.0848   0.1115   0.1171
  0.1182   0.1276   0.1465   0.1495   0.1750   0.1781   0.2205   0.2367
  0.2559   0.2559   0.2922   0.3346   0.3792   0.3877   0.4674   0.5234
  0.5575   0.5588   0.5626   0.6017   0.6222   0.7437   0.7556   0.7567
  0.7889   0.8137   0.8225   0.8317   0.8672   0.8922   0.9362   1.1066
  1.1069   1.1330   1.1349   1.1439   1.1492   1.1585   1.1858   1.1983
  1.3272   1.4402   1.4901   1.7835   1.8652   2.0010   2.2021   2.2487
  2.3251   2.3343   2.4265   2.4533   2.6042   2.6299   2.7326   2.7848
  2.9546   4.2461   4.2813   4.5009   4.5166   4.5312   4.5731   4.6171
  4.8972   7.2198   7.5171   8.1845   8.2075   8.2715  10.3540  14.7058
 14.8075  14.9187  26.6700  26.7509  26.9990  36.6784  49.4793 166.1402
219.2096 293.8595 293.8801 293.98101028.4251
 --------------------------------------------------------------

          Ground-State Mulliken Net Atomic Charges

     Atom                 Charge (a.u.)
  ----------------------------------------
      1 Br                    0.067366
      2 N                    -0.221553
      3 P                     0.330802
      4 Cl                   -0.176616
  ----------------------------------------
  Sum of atomic charges =    -0.000000

 -----------------------------------------------------------------
                    Cartesian Multipole Moments
 -----------------------------------------------------------------
    Charge (ESU x 10^10)
                 0.0000
    Dipole Moment (Debye)
         X      -0.5030      Y       0.2589      Z       0.0000
       Tot       0.5657
    Quadrupole Moments (Debye-Ang)
        XX     -48.6568     XY      -4.8962     YY     -51.1353
        XZ      -0.0000     YZ      -0.0000     ZZ     -48.8801
    Octopole Moments (Debye-Ang^2)
       XXX      48.4532    XXY      -3.5623    XYY      13.3925
       YYY     -16.2050    XXZ      -0.0000    XYZ       0.0000
       YYZ       0.0000    XZZ      11.9827    YZZ      -2.3014
       ZZZ      -0.0000
    Hexadecapole Moments (Debye-Ang^3)
      XXXX    -747.3586   XXXY     -22.9144   XXYY    -163.3634
      XYYY      -6.5259   YYYY    -264.8492   XXXZ       0.0000
      XXYZ      -0.0000   XYYZ      -0.0000   YYYZ      -0.0000
      XXZZ    -135.2556   XYZZ      -3.4278   YYZZ     -54.1048
      XZZZ       0.0000   YZZZ      -0.0000   ZZZZ     -60.2166
 -----------------------------------------------------------------
 DrvMan completing analytic gradient of the correlated energy
 Correlated dipole moment
            1
    1  -0.1978828
    2   0.1018749
    3   0.0000000
 Energy read as -3427.757746888
 Full Analytical Gradient: (in a.u., or Hartree/Bohr)
             1             2             3             4
    1    0.00021671   -0.00016737   -0.00005567    0.00000634
    2   -0.00017278    0.00012291    0.00004055    0.00000932
    3    0.00000000   -0.00000000    0.00000000   -0.00000000
 Gradient time:  CPU 0.77 s  wall 0.78 s
 ----------------------------------------------------------------
             Standard Nuclear Orientation (Angstroms)
    I     Atom           X                Y                Z
 ----------------------------------------------------------------
    1      Br      1.4932288792    -0.2297827185     0.0000000000
    2      N       0.2266301675     1.1259185001    -0.0000000000
    3      P      -1.3300486975     1.0562070060    -0.0000000000
    4      Cl     -1.9960994989    -0.9224787909     0.0000000000
 ----------------------------------------------------------------
 Nuclear Repulsion Energy =   369.0625800471 hartrees
 There are       37 alpha and       37 beta electrons

                       Distance Matrix (Angstroms)
             Br(  1)   N (  2)   P (  3)
   N (  2)  1.855316
   P (  3)  3.102365  1.558239
   Cl(  4)  3.557420  3.022658  2.087779

 Requested basis set is 6-311++G(d,p)
 There are 51 shells and 130 basis functions
 A cutoff of  1.0D-14 yielded   1144 shell pairs
 There are      7984 function pairs (      8776 Cartesian)
 Smallest overlap matrix eigenvalue = 2.44E-03
 Guess MOs from SCF MO coefficient file

 -----------------------------------------------------------------------
  General SCF calculation program by
  Eric Jon Sundstrom, Paul Horn, Yuezhi Mao, Dmitri Zuev, Alec White,
  David Stuck, Shaama M.S., Shane Yost, Joonho Lee, David Small,
  Daniel Levine, Susi Lehtola, Hugh Burton, Evgeny Epifanovsky
 -----------------------------------------------------------------------
 Hartree-Fock
 using 6 threads for integral computing
 -------------------------------------------------------
 OpenMP Integral computing Module                
 Release: version 2.0, May 2017, Q-Chem Inc. Pleasanton 
 -------------------------------------------------------
 A restricted SCF calculation will be
 performed using DIIS
 SCF converges when DIIS error is below 1.0e-08
 ---------------------------------------
  Cycle       Energy         DIIS error
 ---------------------------------------
    1   -3427.0360910587      1.62e-05  
    2   -3427.0360917272      5.70e-06  
    3   -3427.0360918054      4.00e-06  
    4   -3427.0360918468      9.44e-07  
    5   -3427.0360918541      3.83e-07  
    6   -3427.0360918560      1.46e-07  
    7   -3427.0360918563      5.09e-08  
    8   -3427.0360918563      1.98e-08  
    9   -3427.0360918563      5.68e-09  Convergence criterion met
 ---------------------------------------
 SCF time:   CPU 8.00s  wall 2.00s 
 SCF   energy in the final basis set =    -3427.0360918563
 Total energy in the final basis set =    -3427.0360918563


 ------------------------------------------------------------------------------

   CCMAN2: suite of methods based on coupled cluster
           and equation of motion theories.

   Components:
   * libvmm-1.3-trunk
     by Evgeny Epifanovsky, Ilya Kaliman.
   * libtensor-2.5-trunk
     by Evgeny Epifanovsky, Michael Wormit, Dmitry Zuev, Sam Manzer, 
        Ilya Kaliman.
   * libcc-2.5-trunk
     by Evgeny Epifanovsky, Arik Landau, Tomasz Kus, Kirill Khistyaev, 
        Dmitry Zuev, Prashant Manohar, Xintian Feng, Anna Krylov, 
        Matthew Goldey, Alec White, Thomas Jagau, Kaushik Nanda, 
        Anastasia Gunina, Alexander Kunitsa, Joonho Lee.

   CCMAN original authors:
   Anna I. Krylov, C. David Sherrill, Steven R. Gwaltney,
   Edward F. C. Byrd (2000)
   Sergey V. Levchenko, Lyudmila V. Slipchenko, Tao Wang,
   Ana-Maria C. Cristian (2003)
   Piotr A. Pieniazek, C. Melania Oana, Evgeny Epifanovsky (2007)
   Prashant Manohar (2009)

 ------------------------------------------------------------------------------


 Allocating and initializing 30808MB of RAM...
 Calculation will run on 6 cores.


 Alpha MOs, Restricted
 -- Occupied --                  
-490.07 -104.86  -80.07  -65.20  -58.56  -58.56  -58.56  -15.64
  1 A     2 A     3 A     4 A     5 A     6 A     7 A     8 A                  
-10.582  -9.883  -8.050  -8.047  -8.047  -7.604  -7.499  -7.487
  9 A    10 A    11 A    12 A    13 A    14 A    15 A    16 A                  
 -7.486  -5.496  -5.495  -5.494  -3.240  -3.234  -3.234  -3.219
 17 A    18 A    19 A    20 A    21 A    22 A    23 A    24 A                  
 -3.219  -1.226  -1.122  -1.006  -0.744  -0.613  -0.570  -0.544
 25 A    26 A    27 A    28 A    29 A    30 A    31 A    32 A                  
 -0.487  -0.479  -0.444  -0.410  -0.400
 33 A    34 A    35 A    36 A    37 A                                          
 -- Virtual --                   
  0.008   0.040   0.057   0.073   0.079   0.085   0.112   0.117
 38 A    39 A    40 A    41 A    42 A    43 A    44 A    45 A                  
  0.118   0.128   0.146   0.149   0.175   0.178   0.221   0.237
 46 A    47 A    48 A    49 A    50 A    51 A    52 A    53 A                  
  0.256   0.256   0.292   0.335   0.379   0.388   0.467   0.524
 54 A    55 A    56 A    57 A    58 A    59 A    60 A    61 A                  
  0.557   0.559   0.563   0.602   0.622   0.744   0.756   0.757
 62 A    63 A    64 A    65 A    66 A    67 A    68 A    69 A                  
  0.789   0.814   0.823   0.832   0.867   0.892   0.936   1.107
 70 A    71 A    72 A    73 A    74 A    75 A    76 A    77 A                  
  1.107   1.133   1.135   1.144   1.149   1.159   1.186   1.198
 78 A    79 A    80 A    81 A    82 A    83 A    84 A    85 A                  
  1.327   1.440   1.490   1.784   1.865   2.001   2.202   2.249
 86 A    87 A    88 A    89 A    90 A    91 A    92 A    93 A                  
  2.326   2.335   2.427   2.453   2.604   2.630   2.733   2.785
 94 A    95 A    96 A    97 A    98 A    99 A   100 A   101 A                  
  2.954   4.246   4.281   4.501   4.517   4.531   4.573   4.617
102 A   103 A   104 A   105 A   106 A   107 A   108 A   109 A                  
  4.897   7.220   7.517   8.185   8.208   8.271  10.354  14.706
110 A   111 A   112 A   113 A   114 A   115 A   116 A   117 A                  
 14.807  14.919  26.670  26.751  26.999  36.678  49.480 166.140
118 A   119 A   120 A   121 A   122 A   123 A   124 A   125 A                  
219.210 293.860 293.880 293.9811028.426
126 A   127 A   128 A   129 A   130 A                                          

 Beta MOs, Restricted
 -- Occupied --                  
-490.07 -104.86  -80.07  -65.20  -58.56  -58.56  -58.56  -15.64
  1 A     2 A     3 A     4 A     5 A     6 A     7 A     8 A                  
-10.582  -9.883  -8.050  -8.047  -8.047  -7.604  -7.499  -7.487
  9 A    10 A    11 A    12 A    13 A    14 A    15 A    16 A                  
 -7.486  -5.496  -5.495  -5.494  -3.240  -3.234  -3.234  -3.219
 17 A    18 A    19 A    20 A    21 A    22 A    23 A    24 A                  
 -3.219  -1.226  -1.122  -1.006  -0.744  -0.613  -0.570  -0.544
 25 A    26 A    27 A    28 A    29 A    30 A    31 A    32 A                  
 -0.487  -0.479  -0.444  -0.410  -0.400
 33 A    34 A    35 A    36 A    37 A                                          
 -- Virtual --                   
  0.008   0.040   0.057   0.073   0.079   0.085   0.112   0.117
 38 A    39 A    40 A    41 A    42 A    43 A    44 A    45 A                  
  0.118   0.128   0.146   0.149   0.175   0.178   0.221   0.237
 46 A    47 A    48 A    49 A    50 A    51 A    52 A    53 A                  
  0.256   0.256   0.292   0.335   0.379   0.388   0.467   0.524
 54 A    55 A    56 A    57 A    58 A    59 A    60 A    61 A                  
  0.557   0.559   0.563   0.602   0.622   0.744   0.756   0.757
 62 A    63 A    64 A    65 A    66 A    67 A    68 A    69 A                  
  0.789   0.814   0.823   0.832   0.867   0.892   0.936   1.107
 70 A    71 A    72 A    73 A    74 A    75 A    76 A    77 A                  
  1.107   1.133   1.135   1.144   1.149   1.159   1.186   1.198
 78 A    79 A    80 A    81 A    82 A    83 A    84 A    85 A                  
  1.327   1.440   1.490   1.784   1.865   2.001   2.202   2.249
 86 A    87 A    88 A    89 A    90 A    91 A    92 A    93 A                  
  2.326   2.335   2.427   2.453   2.604   2.630   2.733   2.785
 94 A    95 A    96 A    97 A    98 A    99 A   100 A   101 A                  
  2.954   4.246   4.281   4.501   4.517   4.531   4.573   4.617
102 A   103 A   104 A   105 A   106 A   107 A   108 A   109 A                  
  4.897   7.220   7.517   8.185   8.208   8.271  10.354  14.706
110 A   111 A   112 A   113 A   114 A   115 A   116 A   117 A                  
 14.807  14.919  26.670  26.751  26.999  36.678  49.480 166.140
118 A   119 A   120 A   121 A   122 A   123 A   124 A   125 A                  
219.210 293.860 293.880 293.9811028.426
126 A   127 A   128 A   129 A   130 A                                          

 Occupation and symmetry of molecular orbitals

 Point group: C1 (1 irreducible representation).

                           A     All 
 -------------------------------------
 All molecular orbitals:
  - Alpha                  130   130 
  - Beta                   130   130 
 -------------------------------------
 Alpha orbitals:
  - Frozen occupied        20    20  
  - Active occupied        17    17  
  - Active virtual         93    93  
  - Frozen virtual         0     0   
 -------------------------------------
 Beta orbitals:
  - Frozen occupied        20    20  
  - Active occupied        17    17  
  - Active virtual         93    93  
  - Frozen virtual         0     0   
 -------------------------------------

 Import integrals:   CPU 0.00 s  wall 0.00 s

 Import integrals:   CPU 46.24 s  wall 8.13 s

 MP2 amplitudes:   CPU 0.13 s  wall 0.09 s

Running a double precision version
           CCSD T amplitudes will be solved using DIIS.

           Start     Size      MaxIter   EConv     TConv     
           3         7         100       1.00e-07  1.00e-05  
 ------------------------------------------------------------------------------
           Energy (a.u.)   Ediff      Tdiff       Comment
 ------------------------------------------------------------------------------
         -3427.74513080                           
     1   -3427.73083622   1.43e-02   7.89e-01     
     2   -3427.75582640   2.50e-02   1.14e-01     
     3   -3427.75427994   1.55e-03   4.94e-02     
     4   -3427.75678298   2.50e-03   1.63e-02     Switched to DIIS steps.
     5   -3427.75768658   9.04e-04   1.21e-02     
     6   -3427.75772883   4.22e-05   2.60e-03     
     7   -3427.75773751   8.69e-06   1.43e-03     
     8   -3427.75774614   8.63e-06   3.91e-04     
     9   -3427.75774732   1.18e-06   2.14e-04     
    10   -3427.75774693   3.93e-07   6.22e-05     
    11   -3427.75774704   1.11e-07   2.66e-05     
    12   -3427.75774692   1.17e-07   1.06e-05     
    13   -3427.75774691   9.93e-09   4.61e-06     
 ------------------------------------------------------------------------------
         -3427.75774691                           CCSD T converged.

End of double precision
 SCF energy                 = -3427.03609186
 MP2 energy                 = -3427.74513080
 CCSD correlation energy     =    -0.72165505
 CCSD total energy           = -3427.75774691

 CCSD  T1^2 = 0.0156  T2^2 = 0.2737  Leading amplitudes:

 Amplitude    Orbitals with energies
  0.0295       37 (A) A                  ->    38 (A) A                   
              -0.4000                          0.0079                     
  0.0295       37 (A) B                  ->    38 (A) B                   
              -0.4000                          0.0079                     
 -0.0235       33 (A) A                  ->    38 (A) A                   
              -0.4868                          0.0079                     
 -0.0235       33 (A) B                  ->    38 (A) B                   
              -0.4868                          0.0079                     

 Amplitude    Orbitals with energies
 -0.0660       37 (A) A      37 (A) B    ->    38 (A) A      38 (A) B     
              -0.4000       -0.4000            0.0079        0.0079       
  0.0660       37 (A) A      37 (A) B    ->    38 (A) B      38 (A) A     
              -0.4000       -0.4000            0.0079        0.0079       
  0.0660       37 (A) B      37 (A) A    ->    38 (A) A      38 (A) B     
              -0.4000       -0.4000            0.0079        0.0079       
 -0.0660       37 (A) B      37 (A) A    ->    38 (A) B      38 (A) A     
              -0.4000       -0.4000            0.0079        0.0079       

 Computing CCSD intemediates for later calculations in double precision
 Finished.

Running a double precision version
           CCSD Lambda amplitudes will be solved using DIIS.
           Start     Size      MaxIter   EConv     LConv     
           3         7         100       1.00e-07  1.00e-05  
 ------------------------------------------------------------------------------
            Enorm      Ldiff       Comment
 ------------------------------------------------------------------------------
     1     5.46e-02   4.00e-02     
     2     1.54e-02   6.01e-03     
     3     6.65e-03   1.81e-03     
     4     3.88e-03   1.23e-03     Switched to DIIS steps.
     5     1.18e-03   7.42e-04     
     6     5.46e-04   1.89e-04     
     7     1.81e-04   5.38e-05     
     8     8.39e-05   4.42e-06     
     9     3.11e-05   6.81e-07     
    10     1.47e-05   9.28e-08     
    11     6.40e-06   2.18e-07     
    12     3.33e-06   5.02e-08     
    13     1.52e-06   1.04e-07     
    14     6.75e-07   3.95e-09     
    15     3.27e-07   4.85e-08     
    16     1.39e-07   1.60e-08     
    17     7.17e-08   7.96e-09     
 ------------------------------------------------------------------------------
                                   CCSD Lambda converged.

 Computing density matrices in double precision...
           Orbital response amplitudes will be solved using DIIS.
           Start     Size      MaxIter   EConv     LConv     
           3         7         100       1.00e-06  1.00e-06  
 ------------------------------------------------------------------------------
            Enorm      Ldiff       Comment
 ------------------------------------------------------------------------------
     1     1.12e-01   8.52e-05     
     2     1.05e-01   1.01e-02     
     3     1.14e-01   1.71e-02     
     4     9.67e-03   4.43e-02     Switched to DIIS steps.
     5     5.06e-03   1.55e-03     
     6     8.87e-04   4.90e-04     
     7     8.38e-04   2.01e-04     
     8     1.32e-04   2.17e-04     
     9     4.89e-05   3.64e-06     
    10     1.41e-05   5.32e-06     
    11     3.79e-06   1.45e-06     
    12     9.24e-07   2.30e-08     
 ------------------------------------------------------------------------------
                                   Orbital response converged.

 Computing density matrices... Done.
 CCSD calculation:   CPU 1548.90 s  wall 268.14 s

 Transferring MO TPDM to AO TPDM
 Transferring g2_o1o1o1o1
 Transferring g2_o1o1o1v1
 Transferring g2_o1o1v1v1
 Transferring g2_o1v1o1v1
 Transferring g2_o1v1v1v1
 Transferring g2_v1v1v1v1
 Adding separable TPDM
 Computing TPDM gradient
 --------------------------------------------------------
 2e gradient
  Atom          X               Y               Z
 --------------------------------------------------------
    1        -39.545860       18.843580       -0.000000  
    2         -4.751422      -18.006425        0.000000  
    3         22.682181      -21.955713       -0.000000  
    4         21.615101       21.118559       -0.000000  
 --------------------------------------------------------
 --------------------------------------------------------
 Final gradient
  Atom          X               Y               Z
 --------------------------------------------------------
    1        -39.545860       18.843580       -0.000000  
    2         -4.751422      -18.006425        0.000000  
    3         22.682181      -21.955713       -0.000000  
    4         21.615101       21.118559       -0.000000  
 --------------------------------------------------------
 Analytic gradient from two-electron contribution:   CPU 264.76 s  wall 50.28 s

 Total ccman2 time:   CPU 1866.41 s  wall 328.15 s


 --------------------------------------------------------------

                    Orbital Energies (a.u.)
 --------------------------------------------------------------

 Alpha MOs
 -- Occupied --
********-104.8553 -80.0666 -65.2041 -58.5648 -58.5623 -58.5622 -15.6441
-10.5819  -9.8831  -8.0498  -8.0472  -8.0470  -7.6038  -7.4989  -7.4870
 -7.4865  -5.4965  -5.4947  -5.4941  -3.2397  -3.2342  -3.2336  -3.2192
 -3.2192  -1.2263  -1.1222  -1.0062  -0.7438  -0.6134  -0.5700  -0.5437
 -0.4868  -0.4790  -0.4438  -0.4102  -0.4000
 -- Virtual --
  0.0079   0.0399   0.0572   0.0731   0.0785   0.0848   0.1115   0.1171
  0.1182   0.1276   0.1465   0.1495   0.1750   0.1782   0.2205   0.2368
  0.2558   0.2559   0.2922   0.3346   0.3792   0.3877   0.4673   0.5235
  0.5575   0.5587   0.5627   0.6017   0.6221   0.7438   0.7557   0.7567
  0.7889   0.8137   0.8225   0.8320   0.8672   0.8922   0.9364   1.1067
  1.1069   1.1333   1.1349   1.1437   1.1493   1.1586   1.1858   1.1984
  1.3272   1.4400   1.4901   1.7836   1.8651   2.0010   2.2021   2.2489
  2.3257   2.3346   2.4271   2.4534   2.6042   2.6300   2.7326   2.7849
  2.9545   4.2461   4.2815   4.5011   4.5166   4.5312   4.5733   4.6173
  4.8971   7.2204   7.5172   8.1846   8.2076   8.2715  10.3540  14.7058
 14.8075  14.9187  26.6700  26.7511  26.9990  36.6784  49.4798 166.1403
219.2096 293.8595 293.8802 293.98101028.4256
 --------------------------------------------------------------

          Ground-State Mulliken Net Atomic Charges

     Atom                 Charge (a.u.)
  ----------------------------------------
      1 Br                    0.067476
      2 N                    -0.221546
      3 P                     0.330691
      4 Cl                   -0.176621
  ----------------------------------------
  Sum of atomic charges =     0.000000

 -----------------------------------------------------------------
                    Cartesian Multipole Moments
 -----------------------------------------------------------------
    Charge (ESU x 10^10)
                 0.0000
    Dipole Moment (Debye)
         X      -0.5017      Y       0.2584      Z       0.0000
       Tot       0.5643
    Quadrupole Moments (Debye-Ang)
        XX     -48.6651     XY      -4.8917     YY     -51.1347
        XZ      -0.0000     YZ      -0.0000     ZZ     -48.8781
    Octopole Moments (Debye-Ang^2)
       XXX      48.5501    XXY      -3.5598    XYY      13.4377
       YYY     -16.2083    XXZ       0.0000    XYZ       0.0000
       YYZ       0.0000    XZZ      12.0235    YZZ      -2.3010
       ZZZ       0.0000
    Hexadecapole Moments (Debye-Ang^3)
      XXXX    -746.8082   XXXY     -22.8863   XXYY    -163.2642
      XYYY      -6.5435   YYYY    -264.8466   XXXZ      -0.0000
      XXYZ      -0.0000   XYYZ      -0.0000   YYYZ      -0.0000
      XXZZ    -135.1449   XYZZ      -3.4328   YYZZ     -54.1043
      XZZZ      -0.0000   YZZZ      -0.0000   ZZZZ     -60.2118
 -----------------------------------------------------------------
 DrvMan completing analytic gradient of the correlated energy
 Correlated dipole moment
            1
    1  -0.1973699
    2   0.1016559
    3   0.0000000
 Energy read as -3427.757746911
 Full Analytical Gradient: (in a.u., or Hartree/Bohr)
             1             2             3             4
    1   -0.00020677    0.00016634    0.00004407   -0.00000364
    2    0.00016738   -0.00011636   -0.00006113    0.00001011
    3   -0.00000000   -0.00000000    0.00000000   -0.00000000
 Gradient time:  CPU 0.77 s  wall 0.79 s
 ----------------------------------------------------------------
             Standard Nuclear Orientation (Angstroms)
    I     Atom           X                Y                Z
 ----------------------------------------------------------------
    1      Br      1.4942288792    -0.2287827185     0.0000000000
    2      N       0.2266301675     1.1259185001    -0.0000000000
    3      P      -1.3300486975     1.0562070060    -0.0000000000
    4      Cl     -1.9960994989    -0.9224787909     0.0000000000
 ----------------------------------------------------------------
 Nuclear Repulsion Energy =   369.0208187732 hartrees
 There are       37 alpha and       37 beta electrons

                       Distance Matrix (Angstroms)
             Br(  1)   N (  2)   P (  3)
   N (  2)  1.855269
   P (  3)  3.102860  1.558239
   Cl(  4)  3.558596  3.022658  2.087779

 Requested basis set is 6-311++G(d,p)
 There are 51 shells and 130 basis functions
 A cutoff of  1.0D-14 yielded   1144 shell pairs
 There are      7984 function pairs (      8776 Cartesian)
 Smallest overlap matrix eigenvalue = 2.44E-03
 Guess MOs from SCF MO coefficient file

 -----------------------------------------------------------------------
  General SCF calculation program by
  Eric Jon Sundstrom, Paul Horn, Yuezhi Mao, Dmitri Zuev, Alec White,
  David Stuck, Shaama M.S., Shane Yost, Joonho Lee, David Small,
  Daniel Levine, Susi Lehtola, Hugh Burton, Evgeny Epifanovsky
 -----------------------------------------------------------------------
 Hartree-Fock
 using 6 threads for integral computing
 -------------------------------------------------------
 OpenMP Integral computing Module                
 Release: version 2.0, May 2017, Q-Chem Inc. Pleasanton 
 -------------------------------------------------------
 A restricted SCF calculation will be
 performed using DIIS
 SCF converges when DIIS error is below 1.0e-08
 ---------------------------------------
  Cycle       Energy         DIIS error
 ---------------------------------------
    1   -3427.0360936731      7.22e-06  
    2   -3427.0360938772      2.21e-06  
    3   -3427.0360939155      9.98e-07  
    4   -3427.0360939219      6.38e-07  
    5   -3427.0360939241      1.66e-07  
    6   -3427.0360939243      5.43e-08  
    7   -3427.0360939244      2.42e-08  
    8   -3427.0360939243      9.13e-09  Convergence criterion met
 ---------------------------------------
 SCF time:   CPU 7.14s  wall 2.00s 
 SCF   energy in the final basis set =    -3427.0360939243
 Total energy in the final basis set =    -3427.0360939243


 ------------------------------------------------------------------------------

   CCMAN2: suite of methods based on coupled cluster
           and equation of motion theories.

   Components:
   * libvmm-1.3-trunk
     by Evgeny Epifanovsky, Ilya Kaliman.
   * libtensor-2.5-trunk
     by Evgeny Epifanovsky, Michael Wormit, Dmitry Zuev, Sam Manzer, 
        Ilya Kaliman.
   * libcc-2.5-trunk
     by Evgeny Epifanovsky, Arik Landau, Tomasz Kus, Kirill Khistyaev, 
        Dmitry Zuev, Prashant Manohar, Xintian Feng, Anna Krylov, 
        Matthew Goldey, Alec White, Thomas Jagau, Kaushik Nanda, 
        Anastasia Gunina, Alexander Kunitsa, Joonho Lee.

   CCMAN original authors:
   Anna I. Krylov, C. David Sherrill, Steven R. Gwaltney,
   Edward F. C. Byrd (2000)
   Sergey V. Levchenko, Lyudmila V. Slipchenko, Tao Wang,
   Ana-Maria C. Cristian (2003)
   Piotr A. Pieniazek, C. Melania Oana, Evgeny Epifanovsky (2007)
   Prashant Manohar (2009)

 ------------------------------------------------------------------------------


 Allocating and initializing 30808MB of RAM...
 Calculation will run on 6 cores.


 Alpha MOs, Restricted
 -- Occupied --                  
-490.07 -104.86  -80.07  -65.20  -58.56  -58.56  -58.56  -15.64
  1 A     2 A     3 A     4 A     5 A     6 A     7 A     8 A                  
-10.582  -9.883  -8.050  -8.047  -8.047  -7.604  -7.499  -7.487
  9 A    10 A    11 A    12 A    13 A    14 A    15 A    16 A                  
 -7.486  -5.496  -5.495  -5.494  -3.240  -3.234  -3.234  -3.219
 17 A    18 A    19 A    20 A    21 A    22 A    23 A    24 A                  
 -3.219  -1.226  -1.122  -1.006  -0.744  -0.613  -0.570  -0.544
 25 A    26 A    27 A    28 A    29 A    30 A    31 A    32 A                  
 -0.487  -0.479  -0.444  -0.410  -0.400
 33 A    34 A    35 A    36 A    37 A                                          
 -- Virtual --                   
  0.008   0.040   0.057   0.073   0.079   0.085   0.112   0.117
 38 A    39 A    40 A    41 A    42 A    43 A    44 A    45 A                  
  0.118   0.128   0.146   0.149   0.175   0.178   0.221   0.237
 46 A    47 A    48 A    49 A    50 A    51 A    52 A    53 A                  
  0.256   0.256   0.292   0.335   0.379   0.388   0.467   0.523
 54 A    55 A    56 A    57 A    58 A    59 A    60 A    61 A                  
  0.557   0.559   0.563   0.602   0.622   0.744   0.756   0.757
 62 A    63 A    64 A    65 A    66 A    67 A    68 A    69 A                  
  0.789   0.814   0.823   0.832   0.867   0.892   0.936   1.107
 70 A    71 A    72 A    73 A    74 A    75 A    76 A    77 A                  
  1.107   1.133   1.135   1.144   1.149   1.159   1.186   1.198
 78 A    79 A    80 A    81 A    82 A    83 A    84 A    85 A                  
  1.327   1.440   1.490   1.784   1.865   2.001   2.202   2.249
 86 A    87 A    88 A    89 A    90 A    91 A    92 A    93 A                  
  2.326   2.334   2.427   2.453   2.604   2.630   2.733   2.785
 94 A    95 A    96 A    97 A    98 A    99 A   100 A   101 A                  
  2.955   4.246   4.281   4.501   4.517   4.531   4.573   4.617
102 A   103 A   104 A   105 A   106 A   107 A   108 A   109 A                  
  4.897   7.220   7.517   8.185   8.208   8.271  10.354  14.706
110 A   111 A   112 A   113 A   114 A   115 A   116 A   117 A                  
 14.807  14.919  26.670  26.751  26.999  36.678  49.480 166.140
118 A   119 A   120 A   121 A   122 A   123 A   124 A   125 A                  
219.210 293.860 293.880 293.9811028.426
126 A   127 A   128 A   129 A   130 A                                          

 Beta MOs, Restricted
 -- Occupied --                  
-490.07 -104.86  -80.07  -65.20  -58.56  -58.56  -58.56  -15.64
  1 A     2 A     3 A     4 A     5 A     6 A     7 A     8 A                  
-10.582  -9.883  -8.050  -8.047  -8.047  -7.604  -7.499  -7.487
  9 A    10 A    11 A    12 A    13 A    14 A    15 A    16 A                  
 -7.486  -5.496  -5.495  -5.494  -3.240  -3.234  -3.234  -3.219
 17 A    18 A    19 A    20 A    21 A    22 A    23 A    24 A                  
 -3.219  -1.226  -1.122  -1.006  -0.744  -0.613  -0.570  -0.544
 25 A    26 A    27 A    28 A    29 A    30 A    31 A    32 A                  
 -0.487  -0.479  -0.444  -0.410  -0.400
 33 A    34 A    35 A    36 A    37 A                                          
 -- Virtual --                   
  0.008   0.040   0.057   0.073   0.079   0.085   0.112   0.117
 38 A    39 A    40 A    41 A    42 A    43 A    44 A    45 A                  
  0.118   0.128   0.146   0.149   0.175   0.178   0.221   0.237
 46 A    47 A    48 A    49 A    50 A    51 A    52 A    53 A                  
  0.256   0.256   0.292   0.335   0.379   0.388   0.467   0.523
 54 A    55 A    56 A    57 A    58 A    59 A    60 A    61 A                  
  0.557   0.559   0.563   0.602   0.622   0.744   0.756   0.757
 62 A    63 A    64 A    65 A    66 A    67 A    68 A    69 A                  
  0.789   0.814   0.823   0.832   0.867   0.892   0.936   1.107
 70 A    71 A    72 A    73 A    74 A    75 A    76 A    77 A                  
  1.107   1.133   1.135   1.144   1.149   1.159   1.186   1.198
 78 A    79 A    80 A    81 A    82 A    83 A    84 A    85 A                  
  1.327   1.440   1.490   1.784   1.865   2.001   2.202   2.249
 86 A    87 A    88 A    89 A    90 A    91 A    92 A    93 A                  
  2.326   2.334   2.427   2.453   2.604   2.630   2.733   2.785
 94 A    95 A    96 A    97 A    98 A    99 A   100 A   101 A                  
  2.955   4.246   4.281   4.501   4.517   4.531   4.573   4.617
102 A   103 A   104 A   105 A   106 A   107 A   108 A   109 A                  
  4.897   7.220   7.517   8.185   8.208   8.271  10.354  14.706
110 A   111 A   112 A   113 A   114 A   115 A   116 A   117 A                  
 14.807  14.919  26.670  26.751  26.999  36.678  49.480 166.140
118 A   119 A   120 A   121 A   122 A   123 A   124 A   125 A                  
219.210 293.860 293.880 293.9811028.426
126 A   127 A   128 A   129 A   130 A                                          

 Occupation and symmetry of molecular orbitals

 Point group: C1 (1 irreducible representation).

                           A     All 
 -------------------------------------
 All molecular orbitals:
  - Alpha                  130   130 
  - Beta                   130   130 
 -------------------------------------
 Alpha orbitals:
  - Frozen occupied        20    20  
  - Active occupied        17    17  
  - Active virtual         93    93  
  - Frozen virtual         0     0   
 -------------------------------------
 Beta orbitals:
  - Frozen occupied        20    20  
  - Active occupied        17    17  
  - Active virtual         93    93  
  - Frozen virtual         0     0   
 -------------------------------------

 Import integrals:   CPU 0.00 s  wall 0.00 s

 Import integrals:   CPU 46.33 s  wall 8.21 s

 MP2 amplitudes:   CPU 0.13 s  wall 0.09 s

Running a double precision version
           CCSD T amplitudes will be solved using DIIS.

           Start     Size      MaxIter   EConv     TConv     
           3         7         100       1.00e-07  1.00e-05  
 ------------------------------------------------------------------------------
           Energy (a.u.)   Ediff      Tdiff       Comment
 ------------------------------------------------------------------------------
         -3427.74513064                           
     1   -3427.73083544   1.43e-02   7.89e-01     
     2   -3427.75582633   2.50e-02   1.14e-01     
     3   -3427.75427963   1.55e-03   4.94e-02     
     4   -3427.75678281   2.50e-03   1.63e-02     Switched to DIIS steps.
     5   -3427.75768656   9.04e-04   1.21e-02     
     6   -3427.75772883   4.23e-05   2.60e-03     
     7   -3427.75773753   8.70e-06   1.43e-03     
     8   -3427.75774616   8.63e-06   3.91e-04     
     9   -3427.75774734   1.18e-06   2.14e-04     
    10   -3427.75774694   3.94e-07   6.22e-05     
    11   -3427.75774705   1.11e-07   2.66e-05     
    12   -3427.75774694   1.17e-07   1.06e-05     
    13   -3427.75774693   9.93e-09   4.61e-06     
 ------------------------------------------------------------------------------
         -3427.75774693                           CCSD T converged.

End of double precision
 SCF energy                 = -3427.03609392
 MP2 energy                 = -3427.74513064
 CCSD correlation energy     =    -0.72165300
 CCSD total energy           = -3427.75774693

 CCSD  T1^2 = 0.0156  T2^2 = 0.2737  Leading amplitudes:

 Amplitude    Orbitals with energies
 -0.0295       37 (A) A                  ->    38 (A) A                   
              -0.4000                          0.0079                     
 -0.0295       37 (A) B                  ->    38 (A) B                   
              -0.4000                          0.0079                     
 -0.0235       33 (A) A                  ->    38 (A) A                   
              -0.4868                          0.0079                     
 -0.0235       33 (A) B                  ->    38 (A) B                   
              -0.4868                          0.0079                     

 Amplitude    Orbitals with energies
 -0.0660       37 (A) A      37 (A) B    ->    38 (A) A      38 (A) B     
              -0.4000       -0.4000            0.0079        0.0079       
  0.0660       37 (A) A      37 (A) B    ->    38 (A) B      38 (A) A     
              -0.4000       -0.4000            0.0079        0.0079       
  0.0660       37 (A) B      37 (A) A    ->    38 (A) A      38 (A) B     
              -0.4000       -0.4000            0.0079        0.0079       
 -0.0660       37 (A) B      37 (A) A    ->    38 (A) B      38 (A) A     
              -0.4000       -0.4000            0.0079        0.0079       

 Computing CCSD intemediates for later calculations in double precision
 Finished.

Running a double precision version
           CCSD Lambda amplitudes will be solved using DIIS.
           Start     Size      MaxIter   EConv     LConv     
           3         7         100       1.00e-07  1.00e-05  
 ------------------------------------------------------------------------------
            Enorm      Ldiff       Comment
 ------------------------------------------------------------------------------
     1     5.46e-02   4.00e-02     
     2     1.54e-02   6.01e-03     
     3     6.65e-03   1.81e-03     
     4     3.88e-03   1.23e-03     Switched to DIIS steps.
     5     1.18e-03   7.42e-04     
     6     5.46e-04   1.89e-04     
     7     1.81e-04   5.38e-05     
     8     8.39e-05   4.43e-06     
     9     3.11e-05   6.78e-07     
    10     1.47e-05   9.25e-08     
    11     6.40e-06   2.17e-07     
    12     3.33e-06   5.01e-08     
    13     1.52e-06   1.04e-07     
    14     6.75e-07   4.03e-09     
    15     3.27e-07   4.85e-08     
    16     1.39e-07   1.60e-08     
    17     7.17e-08   7.96e-09     
 ------------------------------------------------------------------------------
                                   CCSD Lambda converged.

 Computing density matrices in double precision...
           Orbital response amplitudes will be solved using DIIS.
           Start     Size      MaxIter   EConv     LConv     
           3         7         100       1.00e-06  1.00e-06  
 ------------------------------------------------------------------------------
            Enorm      Ldiff       Comment
 ------------------------------------------------------------------------------
     1     1.12e-01   8.44e-05     
     2     1.05e-01   1.01e-02     
     3     1.14e-01   1.71e-02     
     4     9.66e-03   4.43e-02     Switched to DIIS steps.
     5     5.04e-03   1.54e-03     
     6     8.87e-04   4.89e-04     
     7     8.39e-04   2.02e-04     
     8     1.32e-04   2.18e-04     
     9     4.89e-05   3.64e-06     
    10     1.41e-05   5.32e-06     
    11     3.79e-06   1.45e-06     
    12     9.23e-07   2.32e-08     
 ------------------------------------------------------------------------------
                                   Orbital response converged.

 Computing density matrices... Done.
 CCSD calculation:   CPU 1548.32 s  wall 268.15 s

 Transferring MO TPDM to AO TPDM
 Transferring g2_o1o1o1o1
 Transferring g2_o1o1o1v1
 Transferring g2_o1o1v1v1
 Transferring g2_o1v1o1v1
 Transferring g2_o1v1v1v1
 Transferring g2_v1v1v1v1
 Adding separable TPDM
 Computing TPDM gradient
 --------------------------------------------------------
 2e gradient
  Atom          X               Y               Z
 --------------------------------------------------------
    1        -39.549552       18.824483        0.000000  
    2         -4.739780      -17.994056       -0.000000  
    3         22.682738      -21.949384        0.000000  
    4         21.606594       21.118956       -0.000000  
 --------------------------------------------------------
 --------------------------------------------------------
 Final gradient
  Atom          X               Y               Z
 --------------------------------------------------------
    1        -39.549552       18.824483        0.000000  
    2         -4.739780      -17.994056       -0.000000  
    3         22.682738      -21.949384        0.000000  
    4         21.606594       21.118956       -0.000000  
 --------------------------------------------------------
 Analytic gradient from two-electron contribution:   CPU 264.20 s  wall 50.29 s

 Total ccman2 time:   CPU 1865.53 s  wall 328.22 s


 --------------------------------------------------------------

                    Orbital Energies (a.u.)
 --------------------------------------------------------------

 Alpha MOs
 -- Occupied --
********-104.8553 -80.0666 -65.2041 -58.5648 -58.5623 -58.5622 -15.6441
-10.5819  -9.8831  -8.0498  -8.0472  -8.0470  -7.6038  -7.4989  -7.4871
 -7.4865  -5.4965  -5.4947  -5.4941  -3.2397  -3.2342  -3.2336  -3.2192
 -3.2192  -1.2262  -1.1222  -1.0062  -0.7438  -0.6134  -0.5700  -0.5437
 -0.4868  -0.4790  -0.4438  -0.4102  -0.4000
 -- Virtual --
  0.0079   0.0399   0.0572   0.0731   0.0785   0.0848   0.1115   0.1171
  0.1182   0.1276   0.1465   0.1495   0.1750   0.1782   0.2206   0.2368
  0.2559   0.2559   0.2922   0.3346   0.3792   0.3877   0.4673   0.5235
  0.5575   0.5588   0.5627   0.6017   0.6222   0.7438   0.7557   0.7567
  0.7889   0.8137   0.8225   0.8320   0.8672   0.8923   0.9363   1.1068
  1.1069   1.1334   1.1350   1.1438   1.1493   1.1586   1.1858   1.1985
  1.3272   1.4400   1.4901   1.7836   1.8652   2.0010   2.2021   2.2488
  2.3258   2.3345   2.4269   2.4534   2.6042   2.6300   2.7326   2.7849
  2.9545   4.2461   4.2815   4.5011   4.5166   4.5312   4.5733   4.6173
  4.8971   7.2205   7.5172   8.1845   8.2075   8.2714  10.3541  14.7058
 14.8075  14.9187  26.6701  26.7510  26.9990  36.6784  49.4798 166.1403
219.2096 293.8595 293.8801 293.98101028.4257
 --------------------------------------------------------------

          Ground-State Mulliken Net Atomic Charges

     Atom                 Charge (a.u.)
  ----------------------------------------
      1 Br                    0.067567
      2 N                    -0.221558
      3 P                     0.330707
      4 Cl                   -0.176716
  ----------------------------------------
  Sum of atomic charges =    -0.000000

 -----------------------------------------------------------------
                    Cartesian Multipole Moments
 -----------------------------------------------------------------
    Charge (ESU x 10^10)
                -0.0000
    Dipole Moment (Debye)
         X      -0.5003      Y       0.2590      Z      -0.0000
       Tot       0.5634
    Quadrupole Moments (Debye-Ang)
        XX     -48.6608     XY      -4.8921     YY     -51.1375
        XZ       0.0000     YZ       0.0000     ZZ     -48.8780
    Octopole Moments (Debye-Ang^2)
       XXX      48.5122    XXY      -3.5764    XYY      13.4159
       YYY     -16.2587    XXZ      -0.0000    XYZ      -0.0000
       YYZ      -0.0000    XZZ      12.0055    YZZ      -2.3195
       ZZZ      -0.0000
    Hexadecapole Moments (Debye-Ang^3)
      XXXX    -747.0762   XXXY     -22.9775   XXYY    -163.3182
      XYYY      -6.6061   YYYY    -264.8124   XXXZ       0.0000
      XXYZ       0.0000   XYYZ       0.0000   YYYZ       0.0000
      XXZZ    -135.1998   XYZZ      -3.4571   YYZZ     -54.0962
      XZZZ       0.0000   YZZZ       0.0000   ZZZZ     -60.2119
 -----------------------------------------------------------------
 DrvMan completing analytic gradient of the correlated energy
 Correlated dipole moment
            1
    1  -0.1968299
    2   0.1019084
    3  -0.0000000
 Energy read as -3427.757746927
 Full Analytical Gradient: (in a.u., or Hartree/Bohr)
             1             2             3             4
    1   -0.00016514    0.00019334   -0.00002473   -0.00000347
    2    0.00017687   -0.00016112   -0.00004015    0.00002441
    3    0.00000000   -0.00000000   -0.00000000    0.00000000
 Gradient time:  CPU 0.77 s  wall 0.77 s
 ----------------------------------------------------------------
             Standard Nuclear Orientation (Angstroms)
    I     Atom           X                Y                Z
 ----------------------------------------------------------------
    1      Br      1.4942288792    -0.2307827185     0.0000000000
    2      N       0.2266301675     1.1259185001    -0.0000000000
    3      P      -1.3300486975     1.0562070060    -0.0000000000
    4      Cl     -1.9960994989    -0.9224787909     0.0000000000
 ----------------------------------------------------------------
 Nuclear Repulsion Energy =   368.9516076395 hartrees
 There are       37 alpha and       37 beta electrons

                       Distance Matrix (Angstroms)
             Br(  1)   N (  2)   P (  3)
   N (  2)  1.856730
   P (  3)  3.103689  1.558239
   Cl(  4)  3.558207  3.022658  2.087779

 Requested basis set is 6-311++G(d,p)
 There are 51 shells and 130 basis functions
 A cutoff of  1.0D-14 yielded   1144 shell pairs
 There are      7984 function pairs (      8776 Cartesian)
 Smallest overlap matrix eigenvalue = 2.44E-03
 Guess MOs from SCF MO coefficient file

 -----------------------------------------------------------------------
  General SCF calculation program by
  Eric Jon Sundstrom, Paul Horn, Yuezhi Mao, Dmitri Zuev, Alec White,
  David Stuck, Shaama M.S., Shane Yost, Joonho Lee, David Small,
  Daniel Levine, Susi Lehtola, Hugh Burton, Evgeny Epifanovsky
 -----------------------------------------------------------------------
 Hartree-Fock
 using 6 threads for integral computing
 -------------------------------------------------------
 OpenMP Integral computing Module                
 Release: version 2.0, May 2017, Q-Chem Inc. Pleasanton 
 -------------------------------------------------------
 A restricted SCF calculation will be
 performed using DIIS
 SCF converges when DIIS error is below 1.0e-08
 ---------------------------------------
  Cycle       Energy         DIIS error
 ---------------------------------------
    1   -3427.0360550400      1.72e-05  
    2   -3427.0360558108      6.43e-06  
    3   -3427.0360559062      4.66e-06  
    4   -3427.0360559599      9.07e-07  
    5   -3427.0360559663      2.81e-07  
    6   -3427.0360559670      9.11e-08  
    7   -3427.0360559670      2.91e-08  
    8   -3427.0360559671      1.09e-08  
    9   -3427.0360559671      4.09e-09  Convergence criterion met
 ---------------------------------------
 SCF time:   CPU 8.05s  wall 2.00s 
 SCF   energy in the final basis set =    -3427.0360559671
 Total energy in the final basis set =    -3427.0360559671


 ------------------------------------------------------------------------------

   CCMAN2: suite of methods based on coupled cluster
           and equation of motion theories.

   Components:
   * libvmm-1.3-trunk
     by Evgeny Epifanovsky, Ilya Kaliman.
   * libtensor-2.5-trunk
     by Evgeny Epifanovsky, Michael Wormit, Dmitry Zuev, Sam Manzer, 
        Ilya Kaliman.
   * libcc-2.5-trunk
     by Evgeny Epifanovsky, Arik Landau, Tomasz Kus, Kirill Khistyaev, 
        Dmitry Zuev, Prashant Manohar, Xintian Feng, Anna Krylov, 
        Matthew Goldey, Alec White, Thomas Jagau, Kaushik Nanda, 
        Anastasia Gunina, Alexander Kunitsa, Joonho Lee.

   CCMAN original authors:
   Anna I. Krylov, C. David Sherrill, Steven R. Gwaltney,
   Edward F. C. Byrd (2000)
   Sergey V. Levchenko, Lyudmila V. Slipchenko, Tao Wang,
   Ana-Maria C. Cristian (2003)
   Piotr A. Pieniazek, C. Melania Oana, Evgeny Epifanovsky (2007)
   Prashant Manohar (2009)

 ------------------------------------------------------------------------------


 Allocating and initializing 30808MB of RAM...
 Calculation will run on 6 cores.


 Alpha MOs, Restricted
 -- Occupied --                  
-490.07 -104.86  -80.07  -65.20  -58.56  -58.56  -58.56  -15.64
  1 A     2 A     3 A     4 A     5 A     6 A     7 A     8 A                  
-10.582  -9.883  -8.050  -8.047  -8.047  -7.604  -7.499  -7.487
  9 A    10 A    11 A    12 A    13 A    14 A    15 A    16 A                  
 -7.486  -5.497  -5.495  -5.494  -3.240  -3.234  -3.234  -3.219
 17 A    18 A    19 A    20 A    21 A    22 A    23 A    24 A                  
 -3.219  -1.226  -1.122  -1.006  -0.744  -0.613  -0.570  -0.544
 25 A    26 A    27 A    28 A    29 A    30 A    31 A    32 A                  
 -0.487  -0.479  -0.444  -0.410  -0.400
 33 A    34 A    35 A    36 A    37 A                                          
 -- Virtual --                   
  0.008   0.040   0.057   0.073   0.079   0.085   0.111   0.117
 38 A    39 A    40 A    41 A    42 A    43 A    44 A    45 A                  
  0.118   0.128   0.146   0.149   0.175   0.178   0.221   0.237
 46 A    47 A    48 A    49 A    50 A    51 A    52 A    53 A                  
  0.256   0.256   0.292   0.335   0.379   0.388   0.467   0.523
 54 A    55 A    56 A    57 A    58 A    59 A    60 A    61 A                  
  0.557   0.559   0.563   0.602   0.622   0.744   0.756   0.757
 62 A    63 A    64 A    65 A    66 A    67 A    68 A    69 A                  
  0.789   0.814   0.822   0.832   0.867   0.892   0.936   1.107
 70 A    71 A    72 A    73 A    74 A    75 A    76 A    77 A                  
  1.107   1.133   1.135   1.144   1.149   1.158   1.186   1.198
 78 A    79 A    80 A    81 A    82 A    83 A    84 A    85 A                  
  1.327   1.440   1.490   1.784   1.865   2.001   2.202   2.249
 86 A    87 A    88 A    89 A    90 A    91 A    92 A    93 A                  
  2.325   2.334   2.427   2.453   2.604   2.630   2.733   2.785
 94 A    95 A    96 A    97 A    98 A    99 A   100 A   101 A                  
  2.955   4.246   4.281   4.501   4.517   4.531   4.573   4.617
102 A   103 A   104 A   105 A   106 A   107 A   108 A   109 A                  
  4.897   7.220   7.517   8.185   8.208   8.272  10.354  14.706
110 A   111 A   112 A   113 A   114 A   115 A   116 A   117 A                  
 14.807  14.919  26.670  26.751  26.999  36.678  49.479 166.140
118 A   119 A   120 A   121 A   122 A   123 A   124 A   125 A                  
219.210 293.859 293.880 293.9811028.425
126 A   127 A   128 A   129 A   130 A                                          

 Beta MOs, Restricted
 -- Occupied --                  
-490.07 -104.86  -80.07  -65.20  -58.56  -58.56  -58.56  -15.64
  1 A     2 A     3 A     4 A     5 A     6 A     7 A     8 A                  
-10.582  -9.883  -8.050  -8.047  -8.047  -7.604  -7.499  -7.487
  9 A    10 A    11 A    12 A    13 A    14 A    15 A    16 A                  
 -7.486  -5.497  -5.495  -5.494  -3.240  -3.234  -3.234  -3.219
 17 A    18 A    19 A    20 A    21 A    22 A    23 A    24 A                  
 -3.219  -1.226  -1.122  -1.006  -0.744  -0.613  -0.570  -0.544
 25 A    26 A    27 A    28 A    29 A    30 A    31 A    32 A                  
 -0.487  -0.479  -0.444  -0.410  -0.400
 33 A    34 A    35 A    36 A    37 A                                          
 -- Virtual --                   
  0.008   0.040   0.057   0.073   0.079   0.085   0.111   0.117
 38 A    39 A    40 A    41 A    42 A    43 A    44 A    45 A                  
  0.118   0.128   0.146   0.149   0.175   0.178   0.221   0.237
 46 A    47 A    48 A    49 A    50 A    51 A    52 A    53 A                  
  0.256   0.256   0.292   0.335   0.379   0.388   0.467   0.523
 54 A    55 A    56 A    57 A    58 A    59 A    60 A    61 A                  
  0.557   0.559   0.563   0.602   0.622   0.744   0.756   0.757
 62 A    63 A    64 A    65 A    66 A    67 A    68 A    69 A                  
  0.789   0.814   0.822   0.832   0.867   0.892   0.936   1.107
 70 A    71 A    72 A    73 A    74 A    75 A    76 A    77 A                  
  1.107   1.133   1.135   1.144   1.149   1.158   1.186   1.198
 78 A    79 A    80 A    81 A    82 A    83 A    84 A    85 A                  
  1.327   1.440   1.490   1.784   1.865   2.001   2.202   2.249
 86 A    87 A    88 A    89 A    90 A    91 A    92 A    93 A                  
  2.325   2.334   2.427   2.453   2.604   2.630   2.733   2.785
 94 A    95 A    96 A    97 A    98 A    99 A   100 A   101 A                  
  2.955   4.246   4.281   4.501   4.517   4.531   4.573   4.617
102 A   103 A   104 A   105 A   106 A   107 A   108 A   109 A                  
  4.897   7.220   7.517   8.185   8.208   8.272  10.354  14.706
110 A   111 A   112 A   113 A   114 A   115 A   116 A   117 A                  
 14.807  14.919  26.670  26.751  26.999  36.678  49.479 166.140
118 A   119 A   120 A   121 A   122 A   123 A   124 A   125 A                  
219.210 293.859 293.880 293.9811028.425
126 A   127 A   128 A   129 A   130 A                                          

 Occupation and symmetry of molecular orbitals

 Point group: C1 (1 irreducible representation).

                           A     All 
 -------------------------------------
 All molecular orbitals:
  - Alpha                  130   130 
  - Beta                   130   130 
 -------------------------------------
 Alpha orbitals:
  - Frozen occupied        20    20  
  - Active occupied        17    17  
  - Active virtual         93    93  
  - Frozen virtual         0     0   
 -------------------------------------
 Beta orbitals:
  - Frozen occupied        20    20  
  - Active occupied        17    17  
  - Active virtual         93    93  
  - Frozen virtual         0     0   
 -------------------------------------

 Import integrals:   CPU 0.00 s  wall 0.00 s

 Import integrals:   CPU 46.39 s  wall 8.23 s

 MP2 amplitudes:   CPU 0.13 s  wall 0.09 s

Running a double precision version
           CCSD T amplitudes will be solved using DIIS.

           Start     Size      MaxIter   EConv     TConv     
           3         7         100       1.00e-07  1.00e-05  
 ------------------------------------------------------------------------------
           Energy (a.u.)   Ediff      Tdiff       Comment
 ------------------------------------------------------------------------------
         -3427.74513017                           
     1   -3427.73082241   1.43e-02   7.89e-01     
     2   -3427.75582618   2.50e-02   1.14e-01     
     3   -3427.75427672   1.55e-03   4.94e-02     
     4   -3427.75678205   2.51e-03   1.63e-02     Switched to DIIS steps.
     5   -3427.75768641   9.04e-04   1.21e-02     
     6   -3427.75772876   4.23e-05   2.61e-03     
     7   -3427.75773749   8.73e-06   1.43e-03     
     8   -3427.75774615   8.66e-06   3.92e-04     
     9   -3427.75774733   1.18e-06   2.14e-04     
    10   -3427.75774694   3.93e-07   6.23e-05     
    11   -3427.75774705   1.11e-07   2.67e-05     
    12   -3427.75774693   1.18e-07   1.07e-05     
    13   -3427.75774692   9.88e-09   4.63e-06     
 ------------------------------------------------------------------------------
         -3427.75774692                           CCSD T converged.

End of double precision
 SCF energy                 = -3427.03605597
 MP2 energy                 = -3427.74513017
 CCSD correlation energy     =    -0.72169095
 CCSD total energy           = -3427.75774692

 CCSD  T1^2 = 0.0156  T2^2 = 0.2737  Leading amplitudes:

 Amplitude    Orbitals with energies
 -0.0295       37 (A) A                  ->    38 (A) A                   
              -0.4001                          0.0079                     
 -0.0295       37 (A) B                  ->    38 (A) B                   
              -0.4001                          0.0079                     
 -0.0234       33 (A) A                  ->    38 (A) A                   
              -0.4867                          0.0079                     
 -0.0234       33 (A) B                  ->    38 (A) B                   
              -0.4867                          0.0079                     

 Amplitude    Orbitals with energies
 -0.0659       37 (A) A      37 (A) B    ->    38 (A) A      38 (A) B     
              -0.4001       -0.4001            0.0079        0.0079       
  0.0659       37 (A) A      37 (A) B    ->    38 (A) B      38 (A) A     
              -0.4001       -0.4001            0.0079        0.0079       
  0.0659       37 (A) B      37 (A) A    ->    38 (A) A      38 (A) B     
              -0.4001       -0.4001            0.0079        0.0079       
 -0.0659       37 (A) B      37 (A) A    ->    38 (A) B      38 (A) A     
              -0.4001       -0.4001            0.0079        0.0079       

 Computing CCSD intemediates for later calculations in double precision
 Finished.

Running a double precision version
           CCSD Lambda amplitudes will be solved using DIIS.
           Start     Size      MaxIter   EConv     LConv     
           3         7         100       1.00e-07  1.00e-05  
 ------------------------------------------------------------------------------
            Enorm      Ldiff       Comment
 ------------------------------------------------------------------------------
     1     5.46e-02   4.00e-02     
     2     1.54e-02   6.00e-03     
     3     6.65e-03   1.81e-03     
     4     3.88e-03   1.23e-03     Switched to DIIS steps.
     5     1.18e-03   7.42e-04     
     6     5.46e-04   1.89e-04     
     7     1.81e-04   5.39e-05     
     8     8.40e-05   4.44e-06     
     9     3.12e-05   6.74e-07     
    10     1.48e-05   9.06e-08     
    11     6.43e-06   2.20e-07     
    12     3.35e-06   5.03e-08     
    13     1.53e-06   1.05e-07     
    14     6.80e-07   3.91e-09     
    15     3.29e-07   4.89e-08     
    16     1.40e-07   1.62e-08     
    17     7.23e-08   8.02e-09     
 ------------------------------------------------------------------------------
                                   CCSD Lambda converged.

 Computing density matrices in double precision...
           Orbital response amplitudes will be solved using DIIS.
           Start     Size      MaxIter   EConv     LConv     
           3         7         100       1.00e-06  1.00e-06  
 ------------------------------------------------------------------------------
            Enorm      Ldiff       Comment
 ------------------------------------------------------------------------------
     1     1.12e-01   1.07e-04     
     2     1.05e-01   1.00e-02     
     3     1.14e-01   1.71e-02     
     4     9.76e-03   4.42e-02     Switched to DIIS steps.
     5     5.14e-03   1.60e-03     
     6     8.88e-04   4.96e-04     
     7     8.36e-04   1.97e-04     
     8     1.32e-04   2.17e-04     
     9     4.90e-05   3.58e-06     
    10     1.42e-05   5.32e-06     
    11     3.80e-06   1.45e-06     
    12     9.40e-07   2.25e-08     
 ------------------------------------------------------------------------------
                                   Orbital response converged.

 Computing density matrices... Done.
 CCSD calculation:   CPU 1549.06 s  wall 268.07 s

 Transferring MO TPDM to AO TPDM
 Transferring g2_o1o1o1o1
 Transferring g2_o1o1o1v1
 Transferring g2_o1o1v1v1
 Transferring g2_o1v1o1v1
 Transferring g2_o1v1v1v1
 Transferring g2_v1v1v1v1
 Adding separable TPDM
 Computing TPDM gradient
 --------------------------------------------------------
 2e gradient
  Atom          X               Y               Z
 --------------------------------------------------------
    1        -39.521181       18.830956       -0.000000  
    2         -4.761070      -17.990909        0.000000  
    3         22.673251      -21.954078        0.000000  
    4         21.609000       21.114031       -0.000000  
 --------------------------------------------------------
 --------------------------------------------------------
 Final gradient
  Atom          X               Y               Z
 --------------------------------------------------------
    1        -39.521181       18.830956       -0.000000  
    2         -4.761070      -17.990909        0.000000  
    3         22.673251      -21.954078        0.000000  
    4         21.609000       21.114031       -0.000000  
 --------------------------------------------------------
 Analytic gradient from two-electron contribution:   CPU 263.04 s  wall 49.77 s

 Total ccman2 time:   CPU 1863.93 s  wall 327.42 s


 --------------------------------------------------------------

                    Orbital Energies (a.u.)
 --------------------------------------------------------------

 Alpha MOs
 -- Occupied --
********-104.8553 -80.0666 -65.2041 -58.5648 -58.5623 -58.5622 -15.6442
-10.5820  -9.8831  -8.0498  -8.0472  -8.0470  -7.6039  -7.4989  -7.4870
 -7.4865  -5.4965  -5.4947  -5.4941  -3.2397  -3.2342  -3.2335  -3.2192
 -3.2192  -1.2260  -1.1221  -1.0062  -0.7438  -0.6132  -0.5699  -0.5436
 -0.4867  -0.4790  -0.4438  -0.4103  -0.4001
 -- Virtual --
  0.0079   0.0396   0.0572   0.0731   0.0785   0.0848   0.1115   0.1171
  0.1182   0.1276   0.1465   0.1495   0.1750   0.1781   0.2205   0.2367
  0.2559   0.2559   0.2922   0.3346   0.3792   0.3877   0.4674   0.5235
  0.5574   0.5588   0.5626   0.6017   0.6221   0.7437   0.7556   0.7567
  0.7889   0.8137   0.8225   0.8317   0.8671   0.8921   0.9362   1.1066
  1.1068   1.1329   1.1349   1.1438   1.1492   1.1585   1.1858   1.1982
  1.3272   1.4402   1.4901   1.7835   1.8651   2.0009   2.2021   2.2488
  2.3250   2.3345   2.4267   2.4532   2.6042   2.6300   2.7326   2.7849
  2.9546   4.2461   4.2813   4.5009   4.5166   4.5312   4.5731   4.6171
  4.8972   7.2198   7.5171   8.1845   8.2075   8.2715  10.3540  14.7058
 14.8074  14.9186  26.6700  26.7510  26.9990  36.6784  49.4793 166.1402
219.2096 293.8595 293.8801 293.98101028.4251
 --------------------------------------------------------------

          Ground-State Mulliken Net Atomic Charges

     Atom                 Charge (a.u.)
  ----------------------------------------
      1 Br                    0.067275
      2 N                    -0.221542
      3 P                     0.330787
      4 Cl                   -0.176520
  ----------------------------------------
  Sum of atomic charges =     0.000000

 -----------------------------------------------------------------
                    Cartesian Multipole Moments
 -----------------------------------------------------------------
    Charge (ESU x 10^10)
                 0.0000
    Dipole Moment (Debye)
         X      -0.5043      Y       0.2583      Z       0.0000
       Tot       0.5666
    Quadrupole Moments (Debye-Ang)
        XX     -48.6611     XY      -4.8959     YY     -51.1325
        XZ      -0.0000     YZ      -0.0000     ZZ     -48.8802
    Octopole Moments (Debye-Ang^2)
       XXX      48.4911    XXY      -3.5457    XYY      13.4143
       YYY     -16.1546    XXZ       0.0000    XYZ       0.0000
       YYZ      -0.0000    XZZ      12.0006    YZZ      -2.2829
       ZZZ       0.0000
    Hexadecapole Moments (Debye-Ang^3)
      XXXX    -747.0905   XXXY     -22.8232   XXYY    -163.3094
      XYYY      -6.4633   YYYY    -264.8837   XXXZ      -0.0000
      XXYZ      -0.0000   XYYZ       0.0000   YYYZ      -0.0000
      XXZZ    -135.2007   XYZZ      -3.4035   YYZZ     -54.1130
      XZZZ      -0.0000   YZZZ      -0.0000   ZZZZ     -60.2166
 -----------------------------------------------------------------
 DrvMan completing analytic gradient of the correlated energy
 Correlated dipole moment
            1
    1  -0.1984215
    2   0.1016230
    3   0.0000000
 Energy read as -3427.757746921
 Full Analytical Gradient: (in a.u., or Hartree/Bohr)
             1             2             3             4
    1    0.00017494   -0.00019407    0.00001299    0.00000614
    2   -0.00018249    0.00016782    0.00001963   -0.00000496
    3    0.00000000   -0.00000000    0.00000000   -0.00000000
 Gradient time:  CPU 0.78 s  wall 0.79 s
 ----------------------------------------------------------------
             Standard Nuclear Orientation (Angstroms)
    I     Atom           X                Y                Z
 ----------------------------------------------------------------
    1      Br      1.4942288792    -0.2297827185     0.0010000000
    2      N       0.2266301675     1.1259185001    -0.0000000000
    3      P      -1.3300486975     1.0562070060    -0.0000000000
    4      Cl     -1.9960994989    -0.9224787909     0.0000000000
 ----------------------------------------------------------------
 Nuclear Repulsion Energy =   368.9861941854 hartrees
 There are       37 alpha and       37 beta electrons

                       Distance Matrix (Angstroms)
             Br(  1)   N (  2)   P (  3)
   N (  2)  1.855999
   P (  3)  3.103275  1.558239
   Cl(  4)  3.558401  3.022658  2.087779

 Requested basis set is 6-311++G(d,p)
 There are 51 shells and 130 basis functions
 A cutoff of  1.0D-14 yielded   1144 shell pairs
 There are      7984 function pairs (      8776 Cartesian)
 Smallest overlap matrix eigenvalue = 2.44E-03
 Guess MOs from SCF MO coefficient file

 -----------------------------------------------------------------------
  General SCF calculation program by
  Eric Jon Sundstrom, Paul Horn, Yuezhi Mao, Dmitri Zuev, Alec White,
  David Stuck, Shaama M.S., Shane Yost, Joonho Lee, David Small,
  Daniel Levine, Susi Lehtola, Hugh Burton, Evgeny Epifanovsky
 -----------------------------------------------------------------------
 Hartree-Fock
 using 6 threads for integral computing
 -------------------------------------------------------
 OpenMP Integral computing Module                
 Release: version 2.0, May 2017, Q-Chem Inc. Pleasanton 
 -------------------------------------------------------
 A restricted SCF calculation will be
 performed using DIIS
 SCF converges when DIIS error is below 1.0e-08
 ---------------------------------------
  Cycle       Energy         DIIS error
 ---------------------------------------
    1   -3427.0360747521      9.95e-06  
    2   -3427.0360750494      3.56e-06  
    3   -3427.0360750897      2.65e-06  
    4   -3427.0360751090      6.30e-07  
    5   -3427.0360751124      1.86e-07  
    6   -3427.0360751128      5.94e-08  
    7   -3427.0360751128      2.29e-08  
    8   -3427.0360751128      1.01e-08  
    9   -3427.0360751129      3.77e-09  Convergence criterion met
 ---------------------------------------
 SCF time:   CPU 8.02s  wall 1.00s 
 SCF   energy in the final basis set =    -3427.0360751129
 Total energy in the final basis set =    -3427.0360751129


 ------------------------------------------------------------------------------

   CCMAN2: suite of methods based on coupled cluster
           and equation of motion theories.

   Components:
   * libvmm-1.3-trunk
     by Evgeny Epifanovsky, Ilya Kaliman.
   * libtensor-2.5-trunk
     by Evgeny Epifanovsky, Michael Wormit, Dmitry Zuev, Sam Manzer, 
        Ilya Kaliman.
   * libcc-2.5-trunk
     by Evgeny Epifanovsky, Arik Landau, Tomasz Kus, Kirill Khistyaev, 
        Dmitry Zuev, Prashant Manohar, Xintian Feng, Anna Krylov, 
        Matthew Goldey, Alec White, Thomas Jagau, Kaushik Nanda, 
        Anastasia Gunina, Alexander Kunitsa, Joonho Lee.

   CCMAN original authors:
   Anna I. Krylov, C. David Sherrill, Steven R. Gwaltney,
   Edward F. C. Byrd (2000)
   Sergey V. Levchenko, Lyudmila V. Slipchenko, Tao Wang,
   Ana-Maria C. Cristian (2003)
   Piotr A. Pieniazek, C. Melania Oana, Evgeny Epifanovsky (2007)
   Prashant Manohar (2009)

 ------------------------------------------------------------------------------


 Allocating and initializing 30808MB of RAM...
 Calculation will run on 6 cores.


 Alpha MOs, Restricted
 -- Occupied --                  
-490.07 -104.86  -80.07  -65.20  -58.56  -58.56  -58.56  -15.64
  1 A     2 A     3 A     4 A     5 A     6 A     7 A     8 A                  
-10.582  -9.883  -8.050  -8.047  -8.047  -7.604  -7.499  -7.487
  9 A    10 A    11 A    12 A    13 A    14 A    15 A    16 A                  
 -7.486  -5.496  -5.495  -5.494  -3.240  -3.234  -3.234  -3.219
 17 A    18 A    19 A    20 A    21 A    22 A    23 A    24 A                  
 -3.219  -1.226  -1.122  -1.006  -0.744  -0.613  -0.570  -0.544
 25 A    26 A    27 A    28 A    29 A    30 A    31 A    32 A                  
 -0.487  -0.479  -0.444  -0.410  -0.400
 33 A    34 A    35 A    36 A    37 A                                          
 -- Virtual --                   
  0.008   0.040   0.057   0.073   0.079   0.085   0.112   0.117
 38 A    39 A    40 A    41 A    42 A    43 A    44 A    45 A                  
  0.118   0.128   0.146   0.149   0.175   0.178   0.221   0.237
 46 A    47 A    48 A    49 A    50 A    51 A    52 A    53 A                  
  0.256   0.256   0.292   0.335   0.379   0.388   0.467   0.523
 54 A    55 A    56 A    57 A    58 A    59 A    60 A    61 A                  
  0.557   0.559   0.563   0.602   0.622   0.744   0.756   0.757
 62 A    63 A    64 A    65 A    66 A    67 A    68 A    69 A                  
  0.789   0.814   0.822   0.832   0.867   0.892   0.936   1.107
 70 A    71 A    72 A    73 A    74 A    75 A    76 A    77 A                  
  1.107   1.133   1.135   1.144   1.149   1.159   1.186   1.198
 78 A    79 A    80 A    81 A    82 A    83 A    84 A    85 A                  
  1.327   1.440   1.490   1.784   1.865   2.001   2.202   2.249
 86 A    87 A    88 A    89 A    90 A    91 A    92 A    93 A                  
  2.325   2.334   2.427   2.453   2.604   2.630   2.733   2.785
 94 A    95 A    96 A    97 A    98 A    99 A   100 A   101 A                  
  2.955   4.246   4.281   4.501   4.517   4.531   4.573   4.617
102 A   103 A   104 A   105 A   106 A   107 A   108 A   109 A                  
  4.897   7.220   7.517   8.185   8.208   8.271  10.354  14.706
110 A   111 A   112 A   113 A   114 A   115 A   116 A   117 A                  
 14.807  14.919  26.670  26.751  26.999  36.678  49.480 166.140
118 A   119 A   120 A   121 A   122 A   123 A   124 A   125 A                  
219.210 293.859 293.880 293.9811028.425
126 A   127 A   128 A   129 A   130 A                                          

 Beta MOs, Restricted
 -- Occupied --                  
-490.07 -104.86  -80.07  -65.20  -58.56  -58.56  -58.56  -15.64
  1 A     2 A     3 A     4 A     5 A     6 A     7 A     8 A                  
-10.582  -9.883  -8.050  -8.047  -8.047  -7.604  -7.499  -7.487
  9 A    10 A    11 A    12 A    13 A    14 A    15 A    16 A                  
 -7.486  -5.496  -5.495  -5.494  -3.240  -3.234  -3.234  -3.219
 17 A    18 A    19 A    20 A    21 A    22 A    23 A    24 A                  
 -3.219  -1.226  -1.122  -1.006  -0.744  -0.613  -0.570  -0.544
 25 A    26 A    27 A    28 A    29 A    30 A    31 A    32 A                  
 -0.487  -0.479  -0.444  -0.410  -0.400
 33 A    34 A    35 A    36 A    37 A                                          
 -- Virtual --                   
  0.008   0.040   0.057   0.073   0.079   0.085   0.112   0.117
 38 A    39 A    40 A    41 A    42 A    43 A    44 A    45 A                  
  0.118   0.128   0.146   0.149   0.175   0.178   0.221   0.237
 46 A    47 A    48 A    49 A    50 A    51 A    52 A    53 A                  
  0.256   0.256   0.292   0.335   0.379   0.388   0.467   0.523
 54 A    55 A    56 A    57 A    58 A    59 A    60 A    61 A                  
  0.557   0.559   0.563   0.602   0.622   0.744   0.756   0.757
 62 A    63 A    64 A    65 A    66 A    67 A    68 A    69 A                  
  0.789   0.814   0.822   0.832   0.867   0.892   0.936   1.107
 70 A    71 A    72 A    73 A    74 A    75 A    76 A    77 A                  
  1.107   1.133   1.135   1.144   1.149   1.159   1.186   1.198
 78 A    79 A    80 A    81 A    82 A    83 A    84 A    85 A                  
  1.327   1.440   1.490   1.784   1.865   2.001   2.202   2.249
 86 A    87 A    88 A    89 A    90 A    91 A    92 A    93 A                  
  2.325   2.334   2.427   2.453   2.604   2.630   2.733   2.785
 94 A    95 A    96 A    97 A    98 A    99 A   100 A   101 A                  
  2.955   4.246   4.281   4.501   4.517   4.531   4.573   4.617
102 A   103 A   104 A   105 A   106 A   107 A   108 A   109 A                  
  4.897   7.220   7.517   8.185   8.208   8.271  10.354  14.706
110 A   111 A   112 A   113 A   114 A   115 A   116 A   117 A                  
 14.807  14.919  26.670  26.751  26.999  36.678  49.480 166.140
118 A   119 A   120 A   121 A   122 A   123 A   124 A   125 A                  
219.210 293.859 293.880 293.9811028.425
126 A   127 A   128 A   129 A   130 A                                          

 Occupation and symmetry of molecular orbitals

 Point group: C1 (1 irreducible representation).

                           A     All 
 -------------------------------------
 All molecular orbitals:
  - Alpha                  130   130 
  - Beta                   130   130 
 -------------------------------------
 Alpha orbitals:
  - Frozen occupied        20    20  
  - Active occupied        17    17  
  - Active virtual         93    93  
  - Frozen virtual         0     0   
 -------------------------------------
 Beta orbitals:
  - Frozen occupied        20    20  
  - Active occupied        17    17  
  - Active virtual         93    93  
  - Frozen virtual         0     0   
 -------------------------------------

 Import integrals:   CPU 0.00 s  wall 0.00 s

 Import integrals:   CPU 46.14 s  wall 8.12 s

 MP2 amplitudes:   CPU 0.13 s  wall 0.09 s

Running a double precision version
           CCSD T amplitudes will be solved using DIIS.

           Start     Size      MaxIter   EConv     TConv     
           3         7         100       1.00e-07  1.00e-05  
 ------------------------------------------------------------------------------
           Energy (a.u.)   Ediff      Tdiff       Comment
 ------------------------------------------------------------------------------
         -3427.74513056                           
     1   -3427.73082909   1.43e-02   7.89e-01     
     2   -3427.75582641   2.50e-02   1.14e-01     
     3   -3427.75427834   1.55e-03   4.94e-02     
     4   -3427.75678259   2.50e-03   1.63e-02     Switched to DIIS steps.
     5   -3427.75768665   9.04e-04   1.21e-02     
     6   -3427.75772895   4.23e-05   2.61e-03     
     7   -3427.75773767   8.71e-06   1.43e-03     
     8   -3427.75774632   8.65e-06   3.91e-04     
     9   -3427.75774749   1.18e-06   2.14e-04     
    10   -3427.75774710   3.93e-07   6.23e-05     
    11   -3427.75774721   1.11e-07   2.66e-05     
    12   -3427.75774709   1.17e-07   1.06e-05     
    13   -3427.75774708   9.90e-09   4.62e-06     
 ------------------------------------------------------------------------------
         -3427.75774708                           CCSD T converged.

End of double precision
 SCF energy                 = -3427.03607511
 MP2 energy                 = -3427.74513056
 CCSD correlation energy     =    -0.72167197
 CCSD total energy           = -3427.75774708

 CCSD  T1^2 = 0.0156  T2^2 = 0.2737  Leading amplitudes:

 Amplitude    Orbitals with energies
  0.0295       37 (A) A                  ->    38 (A) A                   
              -0.4000                          0.0079                     
  0.0295       37 (A) B                  ->    38 (A) B                   
              -0.4000                          0.0079                     
  0.0235       33 (A) A                  ->    38 (A) A                   
              -0.4868                          0.0079                     
  0.0235       33 (A) B                  ->    38 (A) B                   
              -0.4868                          0.0079                     

 Amplitude    Orbitals with energies
 -0.0660       37 (A) A      37 (A) B    ->    38 (A) A      38 (A) B     
              -0.4000       -0.4000            0.0079        0.0079       
  0.0660       37 (A) A      37 (A) B    ->    38 (A) B      38 (A) A     
              -0.4000       -0.4000            0.0079        0.0079       
  0.0660       37 (A) B      37 (A) A    ->    38 (A) A      38 (A) B     
              -0.4000       -0.4000            0.0079        0.0079       
 -0.0660       37 (A) B      37 (A) A    ->    38 (A) B      38 (A) A     
              -0.4000       -0.4000            0.0079        0.0079       

 Computing CCSD intemediates for later calculations in double precision
 Finished.

Running a double precision version
           CCSD Lambda amplitudes will be solved using DIIS.
           Start     Size      MaxIter   EConv     LConv     
           3         7         100       1.00e-07  1.00e-05  
 ------------------------------------------------------------------------------
            Enorm      Ldiff       Comment
 ------------------------------------------------------------------------------
     1     5.46e-02   4.00e-02     
     2     1.54e-02   6.01e-03     
     3     6.65e-03   1.81e-03     
     4     3.88e-03   1.23e-03     Switched to DIIS steps.
     5     1.18e-03   7.42e-04     
     6     5.46e-04   1.89e-04     
     7     1.81e-04   5.38e-05     
     8     8.39e-05   4.43e-06     
     9     3.11e-05   6.76e-07     
    10     1.47e-05   9.16e-08     
    11     6.41e-06   2.19e-07     
    12     3.34e-06   5.02e-08     
    13     1.52e-06   1.04e-07     
    14     6.77e-07   3.97e-09     
    15     3.28e-07   4.87e-08     
    16     1.39e-07   1.61e-08     
    17     7.20e-08   7.99e-09     
 ------------------------------------------------------------------------------
                                   CCSD Lambda converged.

 Computing density matrices in double precision...
           Orbital response amplitudes will be solved using DIIS.
           Start     Size      MaxIter   EConv     LConv     
           3         7         100       1.00e-06  1.00e-06  
 ------------------------------------------------------------------------------
            Enorm      Ldiff       Comment
 ------------------------------------------------------------------------------
     1     1.12e-01   9.53e-05     
     2     1.05e-01   1.00e-02     
     3     1.14e-01   1.71e-02     
     4     9.71e-03   4.42e-02     Switched to DIIS steps.
     5     5.10e-03   1.57e-03     
     6     8.87e-04   4.92e-04     
     7     8.37e-04   1.99e-04     
     8     1.32e-04   2.17e-04     
     9     4.89e-05   3.60e-06     
    10     1.42e-05   5.32e-06     
    11     3.80e-06   1.45e-06     
    12     9.31e-07   2.27e-08     
 ------------------------------------------------------------------------------
                                   Orbital response converged.

 Computing density matrices... Done.
 CCSD calculation:   CPU 1546.05 s  wall 267.77 s

 Transferring MO TPDM to AO TPDM
 Transferring g2_o1o1o1o1
 Transferring g2_o1o1o1v1
 Transferring g2_o1o1v1v1
 Transferring g2_o1v1o1v1
 Transferring g2_o1v1v1v1
 Transferring g2_v1v1v1v1
 Adding separable TPDM
 Computing TPDM gradient
 --------------------------------------------------------
 2e gradient
  Atom          X               Y               Z
 --------------------------------------------------------
    1        -39.535356       18.827720       -0.019816  
    2         -4.750434      -17.992482        0.011980  
    3         22.677993      -21.951734        0.003845  
    4         21.607797       21.116495        0.003991  
 --------------------------------------------------------
 --------------------------------------------------------
 Final gradient
  Atom          X               Y               Z
 --------------------------------------------------------
    1        -39.535356       18.827720       -0.019816  
    2         -4.750434      -17.992482        0.011980  
    3         22.677993      -21.951734        0.003845  
    4         21.607797       21.116495        0.003991  
 --------------------------------------------------------
 Analytic gradient from two-electron contribution:   CPU 263.54 s  wall 49.92 s

 Total ccman2 time:   CPU 1862.39 s  wall 327.47 s


 --------------------------------------------------------------

                    Orbital Energies (a.u.)
 --------------------------------------------------------------

 Alpha MOs
 -- Occupied --
********-104.8553 -80.0666 -65.2041 -58.5648 -58.5623 -58.5622 -15.6441
-10.5819  -9.8831  -8.0498  -8.0472  -8.0470  -7.6039  -7.4989  -7.4870
 -7.4865  -5.4965  -5.4947  -5.4941  -3.2397  -3.2342  -3.2336  -3.2192
 -3.2192  -1.2261  -1.1222  -1.0062  -0.7438  -0.6133  -0.5699  -0.5436
 -0.4868  -0.4790  -0.4438  -0.4103  -0.4000
 -- Virtual --
  0.0079   0.0398   0.0572   0.0731   0.0785   0.0848   0.1115   0.1171
  0.1182   0.1276   0.1465   0.1495   0.1750   0.1782   0.2205   0.2367
  0.2559   0.2559   0.2922   0.3346   0.3792   0.3877   0.4673   0.5235
  0.5575   0.5588   0.5626   0.6017   0.6222   0.7437   0.7557   0.7567
  0.7889   0.8137   0.8225   0.8318   0.8672   0.8922   0.9363   1.1067
  1.1069   1.1332   1.1349   1.1438   1.1492   1.1586   1.1858   1.1983
  1.3272   1.4401   1.4901   1.7835   1.8652   2.0010   2.2021   2.2488
  2.3254   2.3345   2.4268   2.4533   2.6042   2.6300   2.7326   2.7849
  2.9546   4.2461   4.2814   4.5010   4.5166   4.5312   4.5732   4.6172
  4.8972   7.2201   7.5172   8.1845   8.2075   8.2715  10.3540  14.7058
 14.8075  14.9187  26.6700  26.7510  26.9990  36.6784  49.4795 166.1402
219.2096 293.8595 293.8801 293.98101028.4254
 --------------------------------------------------------------

          Ground-State Mulliken Net Atomic Charges

     Atom                 Charge (a.u.)
  ----------------------------------------
      1 Br                    0.067421
      2 N                    -0.221550
      3 P                     0.330747
      4 Cl                   -0.176618
  ----------------------------------------
  Sum of atomic charges =    -0.000000

 -----------------------------------------------------------------
                    Cartesian Multipole Moments
 -----------------------------------------------------------------
    Charge (ESU x 10^10)
                 0.0000
    Dipole Moment (Debye)
         X      -0.5023      Y       0.2587      Z       0.0007
       Tot       0.5650
    Quadrupole Moments (Debye-Ang)
        XX     -48.6609     XY      -4.8940     YY     -51.1350
        XZ       0.0009     YZ      -0.0001     ZZ     -48.8791
    Octopole Moments (Debye-Ang^2)
       XXX      48.5017    XXY      -3.5611    XYY      13.4151
       YYY     -16.2066    XXZ      -0.0129    XYZ      -0.0040
       YYZ      -0.0162    XZZ      12.0031    YZZ      -2.3012
       ZZZ      -0.0554
    Hexadecapole Moments (Debye-Ang^3)
      XXXX    -747.0833   XXXY     -22.9004   XXYY    -163.3138
      XYYY      -6.5347   YYYY    -264.8479   XXXZ      -0.0707
      XXYZ      -0.0020   XYYZ      -0.0237   YYYZ       0.0127
      XXZZ    -135.2002   XYZZ      -3.4303   YYZZ     -54.1046
      XZZZ      -0.0845   YZZZ       0.0141   ZZZZ     -60.2143
 -----------------------------------------------------------------
 DrvMan completing analytic gradient of the correlated energy
 Correlated dipole moment
            1
    1  -0.1976264
    2   0.1017655
    3   0.0002863
 Energy read as -3427.757747085
 Full Analytical Gradient: (in a.u., or Hartree/Bohr)
             1             2             3             4
    1    0.00000530   -0.00000078   -0.00000587    0.00000134
    2   -0.00000311    0.00000363   -0.00001023    0.00000971
    3    0.00001254   -0.00002665    0.00002319   -0.00000908
 Gradient time:  CPU 0.72 s  wall 0.73 s
 ----------------------------------------------------------------
             Standard Nuclear Orientation (Angstroms)
    I     Atom           X                Y                Z
 ----------------------------------------------------------------
    1      Br      1.4942288792    -0.2297827185     0.0000000000
    2      N       0.2276301675     1.1259185001    -0.0000000000
    3      P      -1.3300486975     1.0562070060    -0.0000000000
    4      Cl     -1.9960994989    -0.9224787909     0.0000000000
 ----------------------------------------------------------------
 Nuclear Repulsion Energy =   368.9840078018 hartrees
 There are       37 alpha and       37 beta electrons

                       Distance Matrix (Angstroms)
             Br(  1)   N (  2)   P (  3)
   N (  2)  1.855316
   P (  3)  3.103275  1.559238
   Cl(  4)  3.558401  3.023393  2.087779

 Requested basis set is 6-311++G(d,p)
 There are 51 shells and 130 basis functions
 A cutoff of  1.0D-14 yielded   1144 shell pairs
 There are      7984 function pairs (      8776 Cartesian)
 Smallest overlap matrix eigenvalue = 2.44E-03
 Guess MOs from SCF MO coefficient file

 -----------------------------------------------------------------------
  General SCF calculation program by
  Eric Jon Sundstrom, Paul Horn, Yuezhi Mao, Dmitri Zuev, Alec White,
  David Stuck, Shaama M.S., Shane Yost, Joonho Lee, David Small,
  Daniel Levine, Susi Lehtola, Hugh Burton, Evgeny Epifanovsky
 -----------------------------------------------------------------------
 Hartree-Fock
 using 6 threads for integral computing
 -------------------------------------------------------
 OpenMP Integral computing Module                
 Release: version 2.0, May 2017, Q-Chem Inc. Pleasanton 
 -------------------------------------------------------
 A restricted SCF calculation will be
 performed using DIIS
 SCF converges when DIIS error is below 1.0e-08
 ---------------------------------------
  Cycle       Energy         DIIS error
 ---------------------------------------
    1   -3427.0360203495      1.63e-05  
    2   -3427.0360210406      5.93e-06  
    3   -3427.0360211203      3.78e-06  
    4   -3427.0360211584      1.10e-06  
    5   -3427.0360211643      3.38e-07  
    6   -3427.0360211656      1.52e-07  
    7   -3427.0360211658      6.48e-08  
    8   -3427.0360211658      3.02e-08  
    9   -3427.0360211658      9.30e-09  Convergence criterion met
 ---------------------------------------
 SCF time:   CPU 8.05s  wall 2.00s 
 SCF   energy in the final basis set =    -3427.0360211658
 Total energy in the final basis set =    -3427.0360211658


 ------------------------------------------------------------------------------

   CCMAN2: suite of methods based on coupled cluster
           and equation of motion theories.

   Components:
   * libvmm-1.3-trunk
     by Evgeny Epifanovsky, Ilya Kaliman.
   * libtensor-2.5-trunk
     by Evgeny Epifanovsky, Michael Wormit, Dmitry Zuev, Sam Manzer, 
        Ilya Kaliman.
   * libcc-2.5-trunk
     by Evgeny Epifanovsky, Arik Landau, Tomasz Kus, Kirill Khistyaev, 
        Dmitry Zuev, Prashant Manohar, Xintian Feng, Anna Krylov, 
        Matthew Goldey, Alec White, Thomas Jagau, Kaushik Nanda, 
        Anastasia Gunina, Alexander Kunitsa, Joonho Lee.

   CCMAN original authors:
   Anna I. Krylov, C. David Sherrill, Steven R. Gwaltney,
   Edward F. C. Byrd (2000)
   Sergey V. Levchenko, Lyudmila V. Slipchenko, Tao Wang,
   Ana-Maria C. Cristian (2003)
   Piotr A. Pieniazek, C. Melania Oana, Evgeny Epifanovsky (2007)
   Prashant Manohar (2009)

 ------------------------------------------------------------------------------


 Allocating and initializing 30808MB of RAM...
 Calculation will run on 6 cores.


 Alpha MOs, Restricted
 -- Occupied --                  
-490.07 -104.86  -80.07  -65.20  -58.56  -58.56  -58.56  -15.64
  1 A     2 A     3 A     4 A     5 A     6 A     7 A     8 A                  
-10.582  -9.883  -8.050  -8.047  -8.047  -7.604  -7.499  -7.487
  9 A    10 A    11 A    12 A    13 A    14 A    15 A    16 A                  
 -7.486  -5.497  -5.495  -5.494  -3.240  -3.234  -3.234  -3.219
 17 A    18 A    19 A    20 A    21 A    22 A    23 A    24 A                  
 -3.219  -1.226  -1.122  -1.006  -0.744  -0.613  -0.570  -0.544
 25 A    26 A    27 A    28 A    29 A    30 A    31 A    32 A                  
 -0.487  -0.479  -0.444  -0.410  -0.400
 33 A    34 A    35 A    36 A    37 A                                          
 -- Virtual --                   
  0.008   0.040   0.057   0.073   0.079   0.085   0.112   0.117
 38 A    39 A    40 A    41 A    42 A    43 A    44 A    45 A                  
  0.118   0.128   0.146   0.149   0.175   0.178   0.221   0.237
 46 A    47 A    48 A    49 A    50 A    51 A    52 A    53 A                  
  0.256   0.256   0.292   0.335   0.379   0.388   0.467   0.523
 54 A    55 A    56 A    57 A    58 A    59 A    60 A    61 A                  
  0.557   0.559   0.563   0.602   0.622   0.744   0.756   0.757
 62 A    63 A    64 A    65 A    66 A    67 A    68 A    69 A                  
  0.789   0.814   0.822   0.832   0.867   0.892   0.936   1.107
 70 A    71 A    72 A    73 A    74 A    75 A    76 A    77 A                  
  1.107   1.133   1.135   1.144   1.149   1.159   1.186   1.198
 78 A    79 A    80 A    81 A    82 A    83 A    84 A    85 A                  
  1.326   1.440   1.490   1.783   1.865   2.001   2.202   2.249
 86 A    87 A    88 A    89 A    90 A    91 A    92 A    93 A                  
  2.326   2.334   2.427   2.453   2.604   2.630   2.733   2.785
 94 A    95 A    96 A    97 A    98 A    99 A   100 A   101 A                  
  2.954   4.246   4.281   4.500   4.517   4.531   4.573   4.617
102 A   103 A   104 A   105 A   106 A   107 A   108 A   109 A                  
  4.897   7.220   7.516   8.185   8.208   8.271  10.354  14.706
110 A   111 A   112 A   113 A   114 A   115 A   116 A   117 A                  
 14.807  14.918  26.670  26.751  26.999  36.678  49.480 166.139
118 A   119 A   120 A   121 A   122 A   123 A   124 A   125 A                  
219.210 293.860 293.880 293.9811028.426
126 A   127 A   128 A   129 A   130 A                                          

 Beta MOs, Restricted
 -- Occupied --                  
-490.07 -104.86  -80.07  -65.20  -58.56  -58.56  -58.56  -15.64
  1 A     2 A     3 A     4 A     5 A     6 A     7 A     8 A                  
-10.582  -9.883  -8.050  -8.047  -8.047  -7.604  -7.499  -7.487
  9 A    10 A    11 A    12 A    13 A    14 A    15 A    16 A                  
 -7.486  -5.497  -5.495  -5.494  -3.240  -3.234  -3.234  -3.219
 17 A    18 A    19 A    20 A    21 A    22 A    23 A    24 A                  
 -3.219  -1.226  -1.122  -1.006  -0.744  -0.613  -0.570  -0.544
 25 A    26 A    27 A    28 A    29 A    30 A    31 A    32 A                  
 -0.487  -0.479  -0.444  -0.410  -0.400
 33 A    34 A    35 A    36 A    37 A                                          
 -- Virtual --                   
  0.008   0.040   0.057   0.073   0.079   0.085   0.112   0.117
 38 A    39 A    40 A    41 A    42 A    43 A    44 A    45 A                  
  0.118   0.128   0.146   0.149   0.175   0.178   0.221   0.237
 46 A    47 A    48 A    49 A    50 A    51 A    52 A    53 A                  
  0.256   0.256   0.292   0.335   0.379   0.388   0.467   0.523
 54 A    55 A    56 A    57 A    58 A    59 A    60 A    61 A                  
  0.557   0.559   0.563   0.602   0.622   0.744   0.756   0.757
 62 A    63 A    64 A    65 A    66 A    67 A    68 A    69 A                  
  0.789   0.814   0.822   0.832   0.867   0.892   0.936   1.107
 70 A    71 A    72 A    73 A    74 A    75 A    76 A    77 A                  
  1.107   1.133   1.135   1.144   1.149   1.159   1.186   1.198
 78 A    79 A    80 A    81 A    82 A    83 A    84 A    85 A                  
  1.326   1.440   1.490   1.783   1.865   2.001   2.202   2.249
 86 A    87 A    88 A    89 A    90 A    91 A    92 A    93 A                  
  2.326   2.334   2.427   2.453   2.604   2.630   2.733   2.785
 94 A    95 A    96 A    97 A    98 A    99 A   100 A   101 A                  
  2.954   4.246   4.281   4.500   4.517   4.531   4.573   4.617
102 A   103 A   104 A   105 A   106 A   107 A   108 A   109 A                  
  4.897   7.220   7.516   8.185   8.208   8.271  10.354  14.706
110 A   111 A   112 A   113 A   114 A   115 A   116 A   117 A                  
 14.807  14.918  26.670  26.751  26.999  36.678  49.480 166.139
118 A   119 A   120 A   121 A   122 A   123 A   124 A   125 A                  
219.210 293.860 293.880 293.9811028.426
126 A   127 A   128 A   129 A   130 A                                          

 Occupation and symmetry of molecular orbitals

 Point group: C1 (1 irreducible representation).

                           A     All 
 -------------------------------------
 All molecular orbitals:
  - Alpha                  130   130 
  - Beta                   130   130 
 -------------------------------------
 Alpha orbitals:
  - Frozen occupied        20    20  
  - Active occupied        17    17  
  - Active virtual         93    93  
  - Frozen virtual         0     0   
 -------------------------------------
 Beta orbitals:
  - Frozen occupied        20    20  
  - Active occupied        17    17  
  - Active virtual         93    93  
  - Frozen virtual         0     0   
 -------------------------------------

 Import integrals:   CPU 0.00 s  wall 0.00 s

 Import integrals:   CPU 46.36 s  wall 8.22 s

 MP2 amplitudes:   CPU 0.13 s  wall 0.09 s

Running a double precision version
           CCSD T amplitudes will be solved using DIIS.

           Start     Size      MaxIter   EConv     TConv     
           3         7         100       1.00e-07  1.00e-05  
 ------------------------------------------------------------------------------
           Energy (a.u.)   Ediff      Tdiff       Comment
 ------------------------------------------------------------------------------
         -3427.74515215                           
     1   -3427.73081099   1.43e-02   7.89e-01     
     2   -3427.75582986   2.50e-02   1.14e-01     
     3   -3427.75427345   1.56e-03   4.95e-02     
     4   -3427.75678073   2.51e-03   1.63e-02     Switched to DIIS steps.
     5   -3427.75768571   9.05e-04   1.21e-02     
     6   -3427.75772808   4.24e-05   2.61e-03     
     7   -3427.75773673   8.64e-06   1.43e-03     
     8   -3427.75774536   8.63e-06   3.91e-04     
     9   -3427.75774654   1.19e-06   2.14e-04     
    10   -3427.75774615   3.98e-07   6.24e-05     
    11   -3427.75774626   1.13e-07   2.66e-05     
    12   -3427.75774614   1.18e-07   1.07e-05     
    13   -3427.75774613   9.90e-09   4.61e-06     
 ------------------------------------------------------------------------------
         -3427.75774613                           CCSD T converged.

End of double precision
 SCF energy                 = -3427.03602117
 MP2 energy                 = -3427.74515215
 CCSD correlation energy     =    -0.72172497
 CCSD total energy           = -3427.75774613

 CCSD  T1^2 = 0.0156  T2^2 = 0.2738  Leading amplitudes:

 Amplitude    Orbitals with energies
  0.0296       37 (A) A                  ->    38 (A) A                   
              -0.3999                          0.0078                     
  0.0296       37 (A) B                  ->    38 (A) B                   
              -0.3999                          0.0078                     
 -0.0235       33 (A) A                  ->    38 (A) A                   
              -0.4868                          0.0078                     
 -0.0235       33 (A) B                  ->    38 (A) B                   
              -0.4868                          0.0078                     

 Amplitude    Orbitals with energies
 -0.0663       37 (A) A      37 (A) B    ->    38 (A) A      38 (A) B     
              -0.3999       -0.3999            0.0078        0.0078       
  0.0663       37 (A) A      37 (A) B    ->    38 (A) B      38 (A) A     
              -0.3999       -0.3999            0.0078        0.0078       
  0.0663       37 (A) B      37 (A) A    ->    38 (A) A      38 (A) B     
              -0.3999       -0.3999            0.0078        0.0078       
 -0.0663       37 (A) B      37 (A) A    ->    38 (A) B      38 (A) A     
              -0.3999       -0.3999            0.0078        0.0078       

 Computing CCSD intemediates for later calculations in double precision
 Finished.

Running a double precision version
           CCSD Lambda amplitudes will be solved using DIIS.
           Start     Size      MaxIter   EConv     LConv     
           3         7         100       1.00e-07  1.00e-05  
 ------------------------------------------------------------------------------
            Enorm      Ldiff       Comment
 ------------------------------------------------------------------------------
     1     5.46e-02   4.01e-02     
     2     1.54e-02   6.01e-03     
     3     6.67e-03   1.81e-03     
     4     3.89e-03   1.23e-03     Switched to DIIS steps.
     5     1.18e-03   7.44e-04     
     6     5.47e-04   1.89e-04     
     7     1.81e-04   5.40e-05     
     8     8.41e-05   4.43e-06     
     9     3.11e-05   6.89e-07     
    10     1.47e-05   1.01e-07     
    11     6.40e-06   2.15e-07     
    12     3.33e-06   5.01e-08     
    13     1.52e-06   1.04e-07     
    14     6.77e-07   3.68e-09     
    15     3.28e-07   4.85e-08     
    16     1.39e-07   1.60e-08     
    17     7.19e-08   7.97e-09     
 ------------------------------------------------------------------------------
                                   CCSD Lambda converged.

 Computing density matrices in double precision...
           Orbital response amplitudes will be solved using DIIS.
           Start     Size      MaxIter   EConv     LConv     
           3         7         100       1.00e-06  1.00e-06  
 ------------------------------------------------------------------------------
            Enorm      Ldiff       Comment
 ------------------------------------------------------------------------------
     1     1.12e-01   4.71e-05     
     2     1.05e-01   1.01e-02     
     3     1.14e-01   1.72e-02     
     4     9.67e-03   4.43e-02     Switched to DIIS steps.
     5     5.06e-03   1.54e-03     
     6     8.90e-04   4.90e-04     
     7     8.43e-04   2.02e-04     
     8     1.33e-04   2.19e-04     
     9     4.92e-05   3.58e-06     
    10     1.42e-05   5.35e-06     
    11     3.81e-06   1.47e-06     
    12     9.33e-07   3.05e-08     
 ------------------------------------------------------------------------------
                                   Orbital response converged.

 Computing density matrices... Done.
 CCSD calculation:   CPU 1548.80 s  wall 268.31 s

 Transferring MO TPDM to AO TPDM
 Transferring g2_o1o1o1o1
 Transferring g2_o1o1o1v1
 Transferring g2_o1o1v1v1
 Transferring g2_o1v1o1v1
 Transferring g2_o1v1v1v1
 Transferring g2_v1v1v1v1
 Adding separable TPDM
 Computing TPDM gradient
 --------------------------------------------------------
 2e gradient
  Atom          X               Y               Z
 --------------------------------------------------------
    1        -39.533703       18.838841       -0.000003  
    2         -4.738267      -18.001666        0.000004  
    3         22.663791      -21.952753       -0.000001  
    4         21.608179       21.115578        0.000000  
 --------------------------------------------------------
 --------------------------------------------------------
 Final gradient
  Atom          X               Y               Z
 --------------------------------------------------------
    1        -39.533703       18.838841       -0.000003  
    2         -4.738267      -18.001666        0.000004  
    3         22.663791      -21.952753       -0.000001  
    4         21.608179       21.115578        0.000000  
 --------------------------------------------------------
 Analytic gradient from two-electron contribution:   CPU 263.12 s  wall 49.59 s

 Total ccman2 time:   CPU 1864.47 s  wall 327.61 s


 --------------------------------------------------------------

                    Orbital Energies (a.u.)
 --------------------------------------------------------------

 Alpha MOs
 -- Occupied --
********-104.8554 -80.0667 -65.2041 -58.5648 -58.5622 -58.5621 -15.6442
-10.5820  -9.8831  -8.0499  -8.0473  -8.0471  -7.6040  -7.4989  -7.4870
 -7.4864  -5.4966  -5.4948  -5.4942  -3.2396  -3.2342  -3.2335  -3.2192
 -3.2192  -1.2260  -1.1222  -1.0061  -0.7439  -0.6133  -0.5699  -0.5436
 -0.4868  -0.4791  -0.4438  -0.4102  -0.3999
 -- Virtual --
  0.0078   0.0399   0.0572   0.0731   0.0785   0.0848   0.1115   0.1171
  0.1182   0.1276   0.1464   0.1495   0.1750   0.1781   0.2205   0.2367
  0.2558   0.2559   0.2922   0.3346   0.3792   0.3876   0.4671   0.5235
  0.5574   0.5588   0.5626   0.6016   0.6222   0.7438   0.7557   0.7567
  0.7889   0.8136   0.8225   0.8319   0.8670   0.8919   0.9362   1.1068
  1.1069   1.1334   1.1349   1.1436   1.1492   1.1586   1.1857   1.1983
  1.3262   1.4399   1.4900   1.7835   1.8652   2.0009   2.2021   2.2489
  2.3257   2.3345   2.4269   2.4530   2.6042   2.6299   2.7325   2.7849
  2.9535   4.2460   4.2814   4.5000   4.5166   4.5313   4.5734   4.6173
  4.8970   7.2204   7.5165   8.1846   8.2076   8.2715  10.3540  14.7057
 14.8073  14.9177  26.6700  26.7509  26.9989  36.6782  49.4798 166.1393
219.2095 293.8595 293.8802 293.98101028.4256
 --------------------------------------------------------------

          Ground-State Mulliken Net Atomic Charges

     Atom                 Charge (a.u.)
  ----------------------------------------
      1 Br                    0.067424
      2 N                    -0.221703
      3 P                     0.330645
      4 Cl                   -0.176367
  ----------------------------------------
  Sum of atomic charges =    -0.000000

 -----------------------------------------------------------------
                    Cartesian Multipole Moments
 -----------------------------------------------------------------
    Charge (ESU x 10^10)
                -0.0000
    Dipole Moment (Debye)
         X      -0.5046      Y       0.2571      Z      -0.0000
       Tot       0.5663
    Quadrupole Moments (Debye-Ang)
        XX     -48.6609     XY      -4.8918     YY     -51.1370
        XZ       0.0000     YZ      -0.0000     ZZ     -48.8815
    Octopole Moments (Debye-Ang^2)
       XXX      48.4668    XXY      -3.5664    XYY      13.4045
       YYY     -16.2181    XXZ      -0.0000    XYZ       0.0000
       YYZ      -0.0000    XZZ      12.0008    YZZ      -2.3060
       ZZZ       0.0000
    Hexadecapole Moments (Debye-Ang^3)
      XXXX    -747.0849   XXXY     -22.8987   XXYY    -163.3128
      XYYY      -6.5495   YYYY    -264.8649   XXXZ       0.0000
      XXYZ      -0.0000   XYYZ       0.0000   YYYZ      -0.0000
      XXZZ    -135.2050   XYZZ      -3.4310   YYZZ     -54.1118
      XZZZ       0.0000   YZZZ      -0.0000   ZZZZ     -60.2220
 -----------------------------------------------------------------
 DrvMan completing analytic gradient of the correlated energy
 Correlated dipole moment
            1
    1  -0.1985194
    2   0.1011679
    3  -0.0000001
 Energy read as -3427.757746131
 Full Analytical Gradient: (in a.u., or Hartree/Bohr)
             1             2             3             4
    1   -0.00016181    0.00102674   -0.00083475   -0.00003018
    2    0.00019094   -0.00014060   -0.00002163   -0.00002871
    3    0.00000003   -0.00000002   -0.00000001    0.00000000
 Gradient time:  CPU 0.78 s  wall 0.79 s
 ----------------------------------------------------------------
             Standard Nuclear Orientation (Angstroms)
    I     Atom           X                Y                Z
 ----------------------------------------------------------------
    1      Br      1.4942288792    -0.2297827185     0.0000000000
    2      N       0.2256301675     1.1259185001    -0.0000000000
    3      P      -1.3300486975     1.0562070060    -0.0000000000
    4      Cl     -1.9960994989    -0.9224787909     0.0000000000
 ----------------------------------------------------------------
 Nuclear Repulsion Energy =   368.9884559315 hartrees
 There are       37 alpha and       37 beta electrons

                       Distance Matrix (Angstroms)
             Br(  1)   N (  2)   P (  3)
   N (  2)  1.856682
   P (  3)  3.103275  1.557240
   Cl(  4)  3.558401  3.021922  2.087779

 Requested basis set is 6-311++G(d,p)
 There are 51 shells and 130 basis functions
 A cutoff of  1.0D-14 yielded   1144 shell pairs
 There are      7984 function pairs (      8776 Cartesian)
 Smallest overlap matrix eigenvalue = 2.44E-03
 Guess MOs from SCF MO coefficient file

 -----------------------------------------------------------------------
  General SCF calculation program by
  Eric Jon Sundstrom, Paul Horn, Yuezhi Mao, Dmitri Zuev, Alec White,
  David Stuck, Shaama M.S., Shane Yost, Joonho Lee, David Small,
  Daniel Levine, Susi Lehtola, Hugh Burton, Evgeny Epifanovsky
 -----------------------------------------------------------------------
 Hartree-Fock
 using 6 threads for integral computing
 -------------------------------------------------------
 OpenMP Integral computing Module                
 Release: version 2.0, May 2017, Q-Chem Inc. Pleasanton 
 -------------------------------------------------------
 A restricted SCF calculation will be
 performed using DIIS
 SCF converges when DIIS error is below 1.0e-08
 ---------------------------------------
  Cycle       Energy         DIIS error
 ---------------------------------------
    1   -3427.0361242996      3.11e-05  
    2   -3427.0361266438      1.15e-05  
    3   -3427.0361268992      7.13e-06  
    4   -3427.0361270261      1.95e-06  
    5   -3427.0361270421      5.78e-07  
    6   -3427.0361270454      2.89e-07  
    7   -3427.0361270461      1.26e-07  
    8   -3427.0361270463      5.55e-08  
    9   -3427.0361270463      1.53e-08  
   10   -3427.0361270463      5.01e-09  Convergence criterion met
 ---------------------------------------
 SCF time:   CPU 8.93s  wall 2.00s 
 SCF   energy in the final basis set =    -3427.0361270463
 Total energy in the final basis set =    -3427.0361270463


 ------------------------------------------------------------------------------

   CCMAN2: suite of methods based on coupled cluster
           and equation of motion theories.

   Components:
   * libvmm-1.3-trunk
     by Evgeny Epifanovsky, Ilya Kaliman.
   * libtensor-2.5-trunk
     by Evgeny Epifanovsky, Michael Wormit, Dmitry Zuev, Sam Manzer, 
        Ilya Kaliman.
   * libcc-2.5-trunk
     by Evgeny Epifanovsky, Arik Landau, Tomasz Kus, Kirill Khistyaev, 
        Dmitry Zuev, Prashant Manohar, Xintian Feng, Anna Krylov, 
        Matthew Goldey, Alec White, Thomas Jagau, Kaushik Nanda, 
        Anastasia Gunina, Alexander Kunitsa, Joonho Lee.

   CCMAN original authors:
   Anna I. Krylov, C. David Sherrill, Steven R. Gwaltney,
   Edward F. C. Byrd (2000)
   Sergey V. Levchenko, Lyudmila V. Slipchenko, Tao Wang,
   Ana-Maria C. Cristian (2003)
   Piotr A. Pieniazek, C. Melania Oana, Evgeny Epifanovsky (2007)
   Prashant Manohar (2009)

 ------------------------------------------------------------------------------


 Allocating and initializing 30808MB of RAM...
 Calculation will run on 6 cores.


 Alpha MOs, Restricted
 -- Occupied --                  
-490.07 -104.86  -80.07  -65.20  -58.56  -58.56  -58.56  -15.64
  1 A     2 A     3 A     4 A     5 A     6 A     7 A     8 A                  
-10.582  -9.883  -8.050  -8.047  -8.047  -7.604  -7.499  -7.487
  9 A    10 A    11 A    12 A    13 A    14 A    15 A    16 A                  
 -7.487  -5.496  -5.495  -5.494  -3.240  -3.234  -3.234  -3.219
 17 A    18 A    19 A    20 A    21 A    22 A    23 A    24 A                  
 -3.219  -1.226  -1.122  -1.006  -0.744  -0.613  -0.570  -0.544
 25 A    26 A    27 A    28 A    29 A    30 A    31 A    32 A                  
 -0.487  -0.479  -0.444  -0.410  -0.400
 33 A    34 A    35 A    36 A    37 A                                          
 -- Virtual --                   
  0.008   0.040   0.057   0.073   0.079   0.085   0.111   0.117
 38 A    39 A    40 A    41 A    42 A    43 A    44 A    45 A                  
  0.118   0.128   0.146   0.149   0.175   0.178   0.221   0.237
 46 A    47 A    48 A    49 A    50 A    51 A    52 A    53 A                  
  0.256   0.256   0.292   0.335   0.379   0.388   0.468   0.523
 54 A    55 A    56 A    57 A    58 A    59 A    60 A    61 A                  
  0.557   0.559   0.563   0.602   0.622   0.744   0.756   0.757
 62 A    63 A    64 A    65 A    66 A    67 A    68 A    69 A                  
  0.789   0.814   0.823   0.832   0.867   0.892   0.936   1.107
 70 A    71 A    72 A    73 A    74 A    75 A    76 A    77 A                  
  1.107   1.133   1.135   1.144   1.149   1.159   1.186   1.198
 78 A    79 A    80 A    81 A    82 A    83 A    84 A    85 A                  
  1.328   1.440   1.490   1.784   1.865   2.001   2.202   2.249
 86 A    87 A    88 A    89 A    90 A    91 A    92 A    93 A                  
  2.325   2.334   2.427   2.454   2.604   2.630   2.733   2.785
 94 A    95 A    96 A    97 A    98 A    99 A   100 A   101 A                  
  2.956   4.246   4.281   4.502   4.517   4.531   4.573   4.617
102 A   103 A   104 A   105 A   106 A   107 A   108 A   109 A                  
  4.897   7.220   7.518   8.185   8.207   8.271  10.354  14.706
110 A   111 A   112 A   113 A   114 A   115 A   116 A   117 A                  
 14.808  14.920  26.670  26.751  26.999  36.679  49.479 166.141
118 A   119 A   120 A   121 A   122 A   123 A   124 A   125 A                  
219.210 293.859 293.880 293.9811028.425
126 A   127 A   128 A   129 A   130 A                                          

 Beta MOs, Restricted
 -- Occupied --                  
-490.07 -104.86  -80.07  -65.20  -58.56  -58.56  -58.56  -15.64
  1 A     2 A     3 A     4 A     5 A     6 A     7 A     8 A                  
-10.582  -9.883  -8.050  -8.047  -8.047  -7.604  -7.499  -7.487
  9 A    10 A    11 A    12 A    13 A    14 A    15 A    16 A                  
 -7.487  -5.496  -5.495  -5.494  -3.240  -3.234  -3.234  -3.219
 17 A    18 A    19 A    20 A    21 A    22 A    23 A    24 A                  
 -3.219  -1.226  -1.122  -1.006  -0.744  -0.613  -0.570  -0.544
 25 A    26 A    27 A    28 A    29 A    30 A    31 A    32 A                  
 -0.487  -0.479  -0.444  -0.410  -0.400
 33 A    34 A    35 A    36 A    37 A                                          
 -- Virtual --                   
  0.008   0.040   0.057   0.073   0.079   0.085   0.111   0.117
 38 A    39 A    40 A    41 A    42 A    43 A    44 A    45 A                  
  0.118   0.128   0.146   0.149   0.175   0.178   0.221   0.237
 46 A    47 A    48 A    49 A    50 A    51 A    52 A    53 A                  
  0.256   0.256   0.292   0.335   0.379   0.388   0.468   0.523
 54 A    55 A    56 A    57 A    58 A    59 A    60 A    61 A                  
  0.557   0.559   0.563   0.602   0.622   0.744   0.756   0.757
 62 A    63 A    64 A    65 A    66 A    67 A    68 A    69 A                  
  0.789   0.814   0.823   0.832   0.867   0.892   0.936   1.107
 70 A    71 A    72 A    73 A    74 A    75 A    76 A    77 A                  
  1.107   1.133   1.135   1.144   1.149   1.159   1.186   1.198
 78 A    79 A    80 A    81 A    82 A    83 A    84 A    85 A                  
  1.328   1.440   1.490   1.784   1.865   2.001   2.202   2.249
 86 A    87 A    88 A    89 A    90 A    91 A    92 A    93 A                  
  2.325   2.334   2.427   2.454   2.604   2.630   2.733   2.785
 94 A    95 A    96 A    97 A    98 A    99 A   100 A   101 A                  
  2.956   4.246   4.281   4.502   4.517   4.531   4.573   4.617
102 A   103 A   104 A   105 A   106 A   107 A   108 A   109 A                  
  4.897   7.220   7.518   8.185   8.207   8.271  10.354  14.706
110 A   111 A   112 A   113 A   114 A   115 A   116 A   117 A                  
 14.808  14.920  26.670  26.751  26.999  36.679  49.479 166.141
118 A   119 A   120 A   121 A   122 A   123 A   124 A   125 A                  
219.210 293.859 293.880 293.9811028.425
126 A   127 A   128 A   129 A   130 A                                          

 Occupation and symmetry of molecular orbitals

 Point group: C1 (1 irreducible representation).

                           A     All 
 -------------------------------------
 All molecular orbitals:
  - Alpha                  130   130 
  - Beta                   130   130 
 -------------------------------------
 Alpha orbitals:
  - Frozen occupied        20    20  
  - Active occupied        17    17  
  - Active virtual         93    93  
  - Frozen virtual         0     0   
 -------------------------------------
 Beta orbitals:
  - Frozen occupied        20    20  
  - Active occupied        17    17  
  - Active virtual         93    93  
  - Frozen virtual         0     0   
 -------------------------------------

 Import integrals:   CPU 0.00 s  wall 0.00 s

 Import integrals:   CPU 46.33 s  wall 8.15 s

 MP2 amplitudes:   CPU 0.18 s  wall 0.14 s

Running a double precision version
           CCSD T amplitudes will be solved using DIIS.

           Start     Size      MaxIter   EConv     TConv     
           3         7         100       1.00e-07  1.00e-05  
 ------------------------------------------------------------------------------
           Energy (a.u.)   Ediff      Tdiff       Comment
 ------------------------------------------------------------------------------
         -3427.74510711                           
     1   -3427.73084523   1.43e-02   7.89e-01     
     2   -3427.75582106   2.50e-02   1.13e-01     
     3   -3427.75428129   1.54e-03   4.94e-02     
     4   -3427.75678253   2.50e-03   1.62e-02     Switched to DIIS steps.
     5   -3427.75768566   9.03e-04   1.21e-02     
     6   -3427.75772791   4.22e-05   2.60e-03     
     7   -3427.75773669   8.79e-06   1.43e-03     
     8   -3427.75774536   8.66e-06   3.92e-04     
     9   -3427.75774653   1.17e-06   2.14e-04     
    10   -3427.75774614   3.89e-07   6.21e-05     
    11   -3427.75774624   1.08e-07   2.67e-05     
    12   -3427.75774613   1.17e-07   1.06e-05     
    13   -3427.75774612   9.90e-09   4.63e-06     
 ------------------------------------------------------------------------------
         -3427.75774612                           CCSD T converged.

End of double precision
 SCF energy                 = -3427.03612705
 MP2 energy                 = -3427.74510711
 CCSD correlation energy     =    -0.72161907
 CCSD total energy           = -3427.75774612

 CCSD  T1^2 = 0.0156  T2^2 = 0.2736  Leading amplitudes:

 Amplitude    Orbitals with energies
 -0.0295       37 (A) A                  ->    38 (A) A                   
              -0.4002                          0.0081                     
 -0.0295       37 (A) B                  ->    38 (A) B                   
              -0.4002                          0.0081                     
 -0.0235       33 (A) A                  ->    38 (A) A                   
              -0.4867                          0.0081                     
 -0.0235       33 (A) B                  ->    38 (A) B                   
              -0.4867                          0.0081                     

 Amplitude    Orbitals with energies
 -0.0657       37 (A) A      37 (A) B    ->    38 (A) A      38 (A) B     
              -0.4002       -0.4002            0.0081        0.0081       
  0.0657       37 (A) A      37 (A) B    ->    38 (A) B      38 (A) A     
              -0.4002       -0.4002            0.0081        0.0081       
  0.0657       37 (A) B      37 (A) A    ->    38 (A) A      38 (A) B     
              -0.4002       -0.4002            0.0081        0.0081       
 -0.0657       37 (A) B      37 (A) A    ->    38 (A) B      38 (A) A     
              -0.4002       -0.4002            0.0081        0.0081       

 Computing CCSD intemediates for later calculations in double precision
 Finished.

Running a double precision version
           CCSD Lambda amplitudes will be solved using DIIS.
           Start     Size      MaxIter   EConv     LConv     
           3         7         100       1.00e-07  1.00e-05  
 ------------------------------------------------------------------------------
            Enorm      Ldiff       Comment
 ------------------------------------------------------------------------------
     1     5.45e-02   4.00e-02     
     2     1.53e-02   6.00e-03     
     3     6.64e-03   1.81e-03     
     4     3.88e-03   1.23e-03     Switched to DIIS steps.
     5     1.18e-03   7.41e-04     
     6     5.45e-04   1.89e-04     
     7     1.81e-04   5.37e-05     
     8     8.38e-05   4.44e-06     
     9     3.11e-05   6.63e-07     
    10     1.48e-05   8.25e-08     
    11     6.42e-06   2.22e-07     
    12     3.35e-06   5.03e-08     
    13     1.52e-06   1.05e-07     
    14     6.78e-07   4.26e-09     
    15     3.28e-07   4.89e-08     
    16     1.39e-07   1.62e-08     
    17     7.21e-08   8.01e-09     
 ------------------------------------------------------------------------------
                                   CCSD Lambda converged.

 Computing density matrices in double precision...
           Orbital response amplitudes will be solved using DIIS.
           Start     Size      MaxIter   EConv     LConv     
           3         7         100       1.00e-06  1.00e-06  
 ------------------------------------------------------------------------------
            Enorm      Ldiff       Comment
 ------------------------------------------------------------------------------
     1     1.12e-01   1.44e-04     
     2     1.05e-01   1.00e-02     
     3     1.14e-01   1.71e-02     
     4     9.75e-03   4.42e-02     Switched to DIIS steps.
     5     5.13e-03   1.59e-03     
     6     8.85e-04   4.95e-04     
     7     8.31e-04   1.97e-04     
     8     1.32e-04   2.16e-04     
     9     4.87e-05   3.64e-06     
    10     1.41e-05   5.29e-06     
    11     3.79e-06   1.44e-06     
    12     9.30e-07   1.52e-08     
 ------------------------------------------------------------------------------
                                   Orbital response converged.

 Computing density matrices... Done.
 CCSD calculation:   CPU 1547.35 s  wall 268.02 s

 Transferring MO TPDM to AO TPDM
 Transferring g2_o1o1o1o1
 Transferring g2_o1o1o1v1
 Transferring g2_o1o1v1v1
 Transferring g2_o1v1o1v1
 Transferring g2_o1v1v1v1
 Transferring g2_v1v1v1v1
 Adding separable TPDM
 Computing TPDM gradient
 --------------------------------------------------------
 2e gradient
  Atom          X               Y               Z
 --------------------------------------------------------
    1        -39.537011       18.816620        0.000000  
    2         -4.762585      -17.983325       -0.000000  
    3         22.692182      -21.950702       -0.000000  
    4         21.607415       21.117408        0.000000  
 --------------------------------------------------------
 --------------------------------------------------------
 Final gradient
  Atom          X               Y               Z
 --------------------------------------------------------
    1        -39.537011       18.816620        0.000000  
    2         -4.762585      -17.983325       -0.000000  
    3         22.692182      -21.950702       -0.000000  
    4         21.607415       21.117408        0.000000  
 --------------------------------------------------------
 Analytic gradient from two-electron contribution:   CPU 271.67 s  wall 53.83 s

 Total ccman2 time:   CPU 1874.97 s  wall 332.53 s


 --------------------------------------------------------------

                    Orbital Energies (a.u.)
 --------------------------------------------------------------

 Alpha MOs
 -- Occupied --
********-104.8552 -80.0665 -65.2042 -58.5649 -58.5623 -58.5622 -15.6440
-10.5819  -9.8832  -8.0497  -8.0472  -8.0469  -7.6038  -7.4990  -7.4871
 -7.4865  -5.4964  -5.4946  -5.4940  -3.2397  -3.2343  -3.2336  -3.2192
 -3.2192  -1.2262  -1.1221  -1.0064  -0.7437  -0.6133  -0.5700  -0.5437
 -0.4867  -0.4789  -0.4437  -0.4103  -0.4002
 -- Virtual --
  0.0081   0.0397   0.0572   0.0731   0.0785   0.0848   0.1115   0.1171
  0.1182   0.1276   0.1465   0.1495   0.1750   0.1782   0.2206   0.2368
  0.2559   0.2559   0.2922   0.3347   0.3792   0.3877   0.4676   0.5235
  0.5575   0.5588   0.5626   0.6017   0.6222   0.7437   0.7557   0.7567
  0.7888   0.8139   0.8225   0.8318   0.8673   0.8925   0.9363   1.1066
  1.1068   1.1329   1.1349   1.1440   1.1493   1.1585   1.1859   1.1983
  1.3282   1.4403   1.4903   1.7836   1.8651   2.0010   2.2021   2.2487
  2.3251   2.3345   2.4268   2.4537   2.6043   2.6300   2.7328   2.7849
  2.9556   4.2461   4.2813   4.5020   4.5165   4.5312   4.5731   4.6171
  4.8973   7.2198   7.5178   8.1845   8.2075   8.2715  10.3541  14.7059
 14.8077  14.9196  26.6701  26.7511  26.9991  36.6786  49.4793 166.1411
219.2097 293.8594 293.8800 293.98101028.4251
 --------------------------------------------------------------

          Ground-State Mulliken Net Atomic Charges

     Atom                 Charge (a.u.)
  ----------------------------------------
      1 Br                    0.067419
      2 N                    -0.221397
      3 P                     0.330848
      4 Cl                   -0.176870
  ----------------------------------------
  Sum of atomic charges =    -0.000000

 -----------------------------------------------------------------
                    Cartesian Multipole Moments
 -----------------------------------------------------------------
    Charge (ESU x 10^10)
                -0.0000
    Dipole Moment (Debye)
         X      -0.5000      Y       0.2602      Z       0.0000
       Tot       0.5637
    Quadrupole Moments (Debye-Ang)
        XX     -48.6610     XY      -4.8961     YY     -51.1330
        XZ       0.0000     YZ       0.0000     ZZ     -48.8767
    Octopole Moments (Debye-Ang^2)
       XXX      48.5365    XXY      -3.5557    XYY      13.4257
       YYY     -16.1951    XXZ      -0.0000    XYZ       0.0000
       YYZ      -0.0000    XZZ      12.0053    YZZ      -2.2963
       ZZZ      -0.0000
    Hexadecapole Moments (Debye-Ang^3)
      XXXX    -747.0820   XXXY     -22.9020   XXYY    -163.3148
      XYYY      -6.5199   YYYY    -264.8309   XXXZ       0.0000
      XXYZ       0.0000   XYYZ       0.0000   YYYZ       0.0000
      XXZZ    -135.1955   XYZZ      -3.4297   YYZZ     -54.0974
      XZZZ       0.0000   YZZZ       0.0000   ZZZZ     -60.2065
 -----------------------------------------------------------------
 DrvMan completing analytic gradient of the correlated energy
 Correlated dipole moment
            1
    1  -0.1967273
    2   0.1023633
    3   0.0000000
 Energy read as -3427.757746118
 Full Analytical Gradient: (in a.u., or Hartree/Bohr)
             1             2             3             4
    1    0.00017193   -0.00103328    0.00082846    0.00003290
    2   -0.00019645    0.00014697    0.00000124    0.00004824
    3   -0.00000000    0.00000000   -0.00000000   -0.00000000
 Gradient time:  CPU 0.76 s  wall 0.78 s
 ----------------------------------------------------------------
             Standard Nuclear Orientation (Angstroms)
    I     Atom           X                Y                Z
 ----------------------------------------------------------------
    1      Br      1.4942288792    -0.2297827185     0.0000000000
    2      N       0.2266301675     1.1269185001    -0.0000000000
    3      P      -1.3300486975     1.0562070060    -0.0000000000
    4      Cl     -1.9960994989    -0.9224787909     0.0000000000
 ----------------------------------------------------------------
 Nuclear Repulsion Energy =   368.9530256272 hartrees
 There are       37 alpha and       37 beta electrons

                       Distance Matrix (Angstroms)
             Br(  1)   N (  2)   P (  3)
   N (  2)  1.856730
   P (  3)  3.103275  1.558284
   Cl(  4)  3.558401  3.023335  2.087779

 Requested basis set is 6-311++G(d,p)
 There are 51 shells and 130 basis functions
 A cutoff of  1.0D-14 yielded   1144 shell pairs
 There are      7984 function pairs (      8776 Cartesian)
 Smallest overlap matrix eigenvalue = 2.44E-03
 Guess MOs from SCF MO coefficient file

 -----------------------------------------------------------------------
  General SCF calculation program by
  Eric Jon Sundstrom, Paul Horn, Yuezhi Mao, Dmitri Zuev, Alec White,
  David Stuck, Shaama M.S., Shane Yost, Joonho Lee, David Small,
  Daniel Levine, Susi Lehtola, Hugh Burton, Evgeny Epifanovsky
 -----------------------------------------------------------------------
 Hartree-Fock
 using 6 threads for integral computing
 -------------------------------------------------------
 OpenMP Integral computing Module                
 Release: version 2.0, May 2017, Q-Chem Inc. Pleasanton 
 -------------------------------------------------------
 A restricted SCF calculation will be
 performed using DIIS
 SCF converges when DIIS error is below 1.0e-08
 ---------------------------------------
  Cycle       Energy         DIIS error
 ---------------------------------------
    1   -3427.0360492999      1.75e-05  
    2   -3427.0360500980      8.23e-06  
    3   -3427.0360502330      4.65e-06  
    4   -3427.0360502947      1.04e-06  
    5   -3427.0360503016      3.55e-07  
    6   -3427.0360503027      1.39e-07  
    7   -3427.0360503028      6.06e-08  
    8   -3427.0360503029      2.57e-08  
    9   -3427.0360503029      9.54e-09  Convergence criterion met
 ---------------------------------------
 SCF time:   CPU 8.08s  wall 1.00s 
 SCF   energy in the final basis set =    -3427.0360503029
 Total energy in the final basis set =    -3427.0360503029


 ------------------------------------------------------------------------------

   CCMAN2: suite of methods based on coupled cluster
           and equation of motion theories.

   Components:
   * libvmm-1.3-trunk
     by Evgeny Epifanovsky, Ilya Kaliman.
   * libtensor-2.5-trunk
     by Evgeny Epifanovsky, Michael Wormit, Dmitry Zuev, Sam Manzer, 
        Ilya Kaliman.
   * libcc-2.5-trunk
     by Evgeny Epifanovsky, Arik Landau, Tomasz Kus, Kirill Khistyaev, 
        Dmitry Zuev, Prashant Manohar, Xintian Feng, Anna Krylov, 
        Matthew Goldey, Alec White, Thomas Jagau, Kaushik Nanda, 
        Anastasia Gunina, Alexander Kunitsa, Joonho Lee.

   CCMAN original authors:
   Anna I. Krylov, C. David Sherrill, Steven R. Gwaltney,
   Edward F. C. Byrd (2000)
   Sergey V. Levchenko, Lyudmila V. Slipchenko, Tao Wang,
   Ana-Maria C. Cristian (2003)
   Piotr A. Pieniazek, C. Melania Oana, Evgeny Epifanovsky (2007)
   Prashant Manohar (2009)

 ------------------------------------------------------------------------------


 Allocating and initializing 30808MB of RAM...
 Calculation will run on 6 cores.


 Alpha MOs, Restricted
 -- Occupied --                  
-490.07 -104.86  -80.07  -65.20  -58.56  -58.56  -58.56  -15.64
  1 A     2 A     3 A     4 A     5 A     6 A     7 A     8 A                  
-10.582  -9.883  -8.050  -8.047  -8.047  -7.604  -7.499  -7.487
  9 A    10 A    11 A    12 A    13 A    14 A    15 A    16 A                  
 -7.486  -5.497  -5.495  -5.494  -3.240  -3.234  -3.234  -3.219
 17 A    18 A    19 A    20 A    21 A    22 A    23 A    24 A                  
 -3.219  -1.226  -1.122  -1.006  -0.744  -0.613  -0.570  -0.544
 25 A    26 A    27 A    28 A    29 A    30 A    31 A    32 A                  
 -0.487  -0.479  -0.444  -0.410  -0.400
 33 A    34 A    35 A    36 A    37 A                                          
 -- Virtual --                   
  0.008   0.040   0.057   0.073   0.079   0.085   0.111   0.117
 38 A    39 A    40 A    41 A    42 A    43 A    44 A    45 A                  
  0.118   0.128   0.146   0.149   0.175   0.178   0.221   0.237
 46 A    47 A    48 A    49 A    50 A    51 A    52 A    53 A                  
  0.256   0.256   0.292   0.335   0.379   0.388   0.467   0.523
 54 A    55 A    56 A    57 A    58 A    59 A    60 A    61 A                  
  0.557   0.559   0.563   0.602   0.622   0.744   0.756   0.757
 62 A    63 A    64 A    65 A    66 A    67 A    68 A    69 A                  
  0.789   0.814   0.822   0.832   0.867   0.892   0.936   1.107
 70 A    71 A    72 A    73 A    74 A    75 A    76 A    77 A                  
  1.107   1.133   1.135   1.144   1.149   1.158   1.186   1.198
 78 A    79 A    80 A    81 A    82 A    83 A    84 A    85 A                  
  1.327   1.440   1.490   1.784   1.865   2.001   2.202   2.249
 86 A    87 A    88 A    89 A    90 A    91 A    92 A    93 A                  
  2.325   2.335   2.427   2.453   2.604   2.630   2.733   2.785
 94 A    95 A    96 A    97 A    98 A    99 A   100 A   101 A                  
  2.954   4.246   4.281   4.501   4.517   4.531   4.573   4.617
102 A   103 A   104 A   105 A   106 A   107 A   108 A   109 A                  
  4.897   7.220   7.517   8.185   8.208   8.272  10.354  14.706
110 A   111 A   112 A   113 A   114 A   115 A   116 A   117 A                  
 14.807  14.919  26.670  26.751  26.999  36.678  49.479 166.140
118 A   119 A   120 A   121 A   122 A   123 A   124 A   125 A                  
219.210 293.859 293.880 293.9811028.425
126 A   127 A   128 A   129 A   130 A                                          

 Beta MOs, Restricted
 -- Occupied --                  
-490.07 -104.86  -80.07  -65.20  -58.56  -58.56  -58.56  -15.64
  1 A     2 A     3 A     4 A     5 A     6 A     7 A     8 A                  
-10.582  -9.883  -8.050  -8.047  -8.047  -7.604  -7.499  -7.487
  9 A    10 A    11 A    12 A    13 A    14 A    15 A    16 A                  
 -7.486  -5.497  -5.495  -5.494  -3.240  -3.234  -3.234  -3.219
 17 A    18 A    19 A    20 A    21 A    22 A    23 A    24 A                  
 -3.219  -1.226  -1.122  -1.006  -0.744  -0.613  -0.570  -0.544
 25 A    26 A    27 A    28 A    29 A    30 A    31 A    32 A                  
 -0.487  -0.479  -0.444  -0.410  -0.400
 33 A    34 A    35 A    36 A    37 A                                          
 -- Virtual --                   
  0.008   0.040   0.057   0.073   0.079   0.085   0.111   0.117
 38 A    39 A    40 A    41 A    42 A    43 A    44 A    45 A                  
  0.118   0.128   0.146   0.149   0.175   0.178   0.221   0.237
 46 A    47 A    48 A    49 A    50 A    51 A    52 A    53 A                  
  0.256   0.256   0.292   0.335   0.379   0.388   0.467   0.523
 54 A    55 A    56 A    57 A    58 A    59 A    60 A    61 A                  
  0.557   0.559   0.563   0.602   0.622   0.744   0.756   0.757
 62 A    63 A    64 A    65 A    66 A    67 A    68 A    69 A                  
  0.789   0.814   0.822   0.832   0.867   0.892   0.936   1.107
 70 A    71 A    72 A    73 A    74 A    75 A    76 A    77 A                  
  1.107   1.133   1.135   1.144   1.149   1.158   1.186   1.198
 78 A    79 A    80 A    81 A    82 A    83 A    84 A    85 A                  
  1.327   1.440   1.490   1.784   1.865   2.001   2.202   2.249
 86 A    87 A    88 A    89 A    90 A    91 A    92 A    93 A                  
  2.325   2.335   2.427   2.453   2.604   2.630   2.733   2.785
 94 A    95 A    96 A    97 A    98 A    99 A   100 A   101 A                  
  2.954   4.246   4.281   4.501   4.517   4.531   4.573   4.617
102 A   103 A   104 A   105 A   106 A   107 A   108 A   109 A                  
  4.897   7.220   7.517   8.185   8.208   8.272  10.354  14.706
110 A   111 A   112 A   113 A   114 A   115 A   116 A   117 A                  
 14.807  14.919  26.670  26.751  26.999  36.678  49.479 166.140
118 A   119 A   120 A   121 A   122 A   123 A   124 A   125 A                  
219.210 293.859 293.880 293.9811028.425
126 A   127 A   128 A   129 A   130 A                                          

 Occupation and symmetry of molecular orbitals

 Point group: C1 (1 irreducible representation).

                           A     All 
 -------------------------------------
 All molecular orbitals:
  - Alpha                  130   130 
  - Beta                   130   130 
 -------------------------------------
 Alpha orbitals:
  - Frozen occupied        20    20  
  - Active occupied        17    17  
  - Active virtual         93    93  
  - Frozen virtual         0     0   
 -------------------------------------
 Beta orbitals:
  - Frozen occupied        20    20  
  - Active occupied        17    17  
  - Active virtual         93    93  
  - Frozen virtual         0     0   
 -------------------------------------

 Import integrals:   CPU 0.00 s  wall 0.00 s

 Import integrals:   CPU 46.36 s  wall 8.23 s

 MP2 amplitudes:   CPU 0.13 s  wall 0.09 s

Running a double precision version
           CCSD T amplitudes will be solved using DIIS.

           Start     Size      MaxIter   EConv     TConv     
           3         7         100       1.00e-07  1.00e-05  
 ------------------------------------------------------------------------------
           Energy (a.u.)   Ediff      Tdiff       Comment
 ------------------------------------------------------------------------------
         -3427.74513406                           
     1   -3427.73082070   1.43e-02   7.89e-01     
     2   -3427.75582711   2.50e-02   1.14e-01     
     3   -3427.75427624   1.55e-03   4.95e-02     
     4   -3427.75678193   2.51e-03   1.63e-02     Switched to DIIS steps.
     5   -3427.75768635   9.04e-04   1.21e-02     
     6   -3427.75772870   4.23e-05   2.61e-03     
     7   -3427.75773743   8.73e-06   1.43e-03     
     8   -3427.75774609   8.66e-06   3.92e-04     
     9   -3427.75774727   1.18e-06   2.14e-04     
    10   -3427.75774688   3.93e-07   6.23e-05     
    11   -3427.75774699   1.11e-07   2.67e-05     
    12   -3427.75774687   1.18e-07   1.07e-05     
    13   -3427.75774686   9.90e-09   4.63e-06     
 ------------------------------------------------------------------------------
         -3427.75774686                           CCSD T converged.

End of double precision
 SCF energy                 = -3427.03605030
 MP2 energy                 = -3427.74513406
 CCSD correlation energy     =    -0.72169656
 CCSD total energy           = -3427.75774686

 CCSD  T1^2 = 0.0156  T2^2 = 0.2737  Leading amplitudes:

 Amplitude    Orbitals with energies
  0.0295       37 (A) A                  ->    38 (A) A                   
              -0.4001                          0.0079                     
  0.0295       37 (A) B                  ->    38 (A) B                   
              -0.4001                          0.0079                     
 -0.0234       33 (A) A                  ->    38 (A) A                   
              -0.4868                          0.0079                     
 -0.0234       33 (A) B                  ->    38 (A) B                   
              -0.4868                          0.0079                     

 Amplitude    Orbitals with energies
 -0.0659       37 (A) A      37 (A) B    ->    38 (A) A      38 (A) B     
              -0.4001       -0.4001            0.0079        0.0079       
  0.0659       37 (A) A      37 (A) B    ->    38 (A) B      38 (A) A     
              -0.4001       -0.4001            0.0079        0.0079       
  0.0659       37 (A) B      37 (A) A    ->    38 (A) A      38 (A) B     
              -0.4001       -0.4001            0.0079        0.0079       
 -0.0659       37 (A) B      37 (A) A    ->    38 (A) B      38 (A) A     
              -0.4001       -0.4001            0.0079        0.0079       

 Computing CCSD intemediates for later calculations in double precision
 Finished.

Running a double precision version
           CCSD Lambda amplitudes will be solved using DIIS.
           Start     Size      MaxIter   EConv     LConv     
           3         7         100       1.00e-07  1.00e-05  
 ------------------------------------------------------------------------------
            Enorm      Ldiff       Comment
 ------------------------------------------------------------------------------
     1     5.46e-02   4.00e-02     
     2     1.54e-02   6.01e-03     
     3     6.65e-03   1.81e-03     
     4     3.88e-03   1.23e-03     Switched to DIIS steps.
     5     1.18e-03   7.42e-04     
     6     5.46e-04   1.89e-04     
     7     1.81e-04   5.39e-05     
     8     8.40e-05   4.44e-06     
     9     3.12e-05   6.71e-07     
    10     1.48e-05   8.92e-08     
    11     6.42e-06   2.21e-07     
    12     3.35e-06   5.09e-08     
    13     1.52e-06   1.04e-07     
    14     6.79e-07   3.79e-09     
    15     3.29e-07   4.88e-08     
    16     1.40e-07   1.62e-08     
    17     7.22e-08   8.02e-09     
 ------------------------------------------------------------------------------
                                   CCSD Lambda converged.

 Computing density matrices in double precision...
           Orbital response amplitudes will be solved using DIIS.
           Start     Size      MaxIter   EConv     LConv     
           3         7         100       1.00e-06  1.00e-06  
 ------------------------------------------------------------------------------
            Enorm      Ldiff       Comment
 ------------------------------------------------------------------------------
     1     1.12e-01   1.03e-04     
     2     1.05e-01   1.00e-02     
     3     1.14e-01   1.71e-02     
     4     9.77e-03   4.42e-02     Switched to DIIS steps.
     5     5.15e-03   1.60e-03     
     6     8.88e-04   4.96e-04     
     7     8.36e-04   1.98e-04     
     8     1.32e-04   2.17e-04     
     9     4.90e-05   3.57e-06     
    10     1.42e-05   5.32e-06     
    11     3.80e-06   1.45e-06     
    12     9.39e-07   2.14e-08     
 ------------------------------------------------------------------------------
                                   Orbital response converged.

 Computing density matrices... Done.
 CCSD calculation:   CPU 1551.48 s  wall 269.00 s

 Transferring MO TPDM to AO TPDM
 Transferring g2_o1o1o1o1
 Transferring g2_o1o1o1v1
 Transferring g2_o1o1v1v1
 Transferring g2_o1v1o1v1
 Transferring g2_o1v1v1v1
 Transferring g2_v1v1v1v1
 Adding separable TPDM
 Computing TPDM gradient
 --------------------------------------------------------
 2e gradient
  Atom          X               Y               Z
 --------------------------------------------------------
    1        -39.522751       18.824506       -0.000000  
    2         -4.759132      -18.003928        0.000000  
    3         22.674001      -21.937738       -0.000000  
    4         21.607882       21.117160        0.000000  
 --------------------------------------------------------
 --------------------------------------------------------
 Final gradient
  Atom          X               Y               Z
 --------------------------------------------------------
    1        -39.522751       18.824506       -0.000000  
    2         -4.759132      -18.003928        0.000000  
    3         22.674001      -21.937738       -0.000000  
    4         21.607882       21.117160        0.000000  
 --------------------------------------------------------
 Analytic gradient from two-electron contribution:   CPU 266.67 s  wall 52.30 s

 Total ccman2 time:   CPU 1870.43 s  wall 331.04 s


 --------------------------------------------------------------

                    Orbital Energies (a.u.)
 --------------------------------------------------------------

 Alpha MOs
 -- Occupied --
********-104.8554 -80.0666 -65.2041 -58.5648 -58.5623 -58.5621 -15.6442
-10.5820  -9.8831  -8.0499  -8.0473  -8.0471  -7.6039  -7.4989  -7.4870
 -7.4865  -5.4965  -5.4947  -5.4941  -3.2397  -3.2342  -3.2335  -3.2192
 -3.2192  -1.2260  -1.1222  -1.0062  -0.7438  -0.6132  -0.5699  -0.5436
 -0.4868  -0.4790  -0.4437  -0.4104  -0.4001
 -- Virtual --
  0.0079   0.0397   0.0572   0.0731   0.0785   0.0848   0.1115   0.1171
  0.1182   0.1276   0.1465   0.1495   0.1750   0.1781   0.2205   0.2367
  0.2558   0.2559   0.2922   0.3346   0.3792   0.3877   0.4674   0.5234
  0.5574   0.5588   0.5626   0.6017   0.6221   0.7437   0.7557   0.7567
  0.7888   0.8137   0.8225   0.8317   0.8671   0.8921   0.9362   1.1066
  1.1068   1.1329   1.1349   1.1436   1.1492   1.1585   1.1858   1.1981
  1.3272   1.4403   1.4901   1.7835   1.8650   2.0010   2.2020   2.2488
  2.3250   2.3345   2.4269   2.4532   2.6042   2.6299   2.7325   2.7850
  2.9545   4.2461   4.2813   4.5008   4.5166   4.5312   4.5731   4.6170
  4.8972   7.2197   7.5171   8.1846   8.2075   8.2715  10.3540  14.7058
 14.8074  14.9186  26.6700  26.7509  26.9989  36.6783  49.4793 166.1401
219.2096 293.8595 293.8801 293.98101028.4250
 --------------------------------------------------------------

          Ground-State Mulliken Net Atomic Charges

     Atom                 Charge (a.u.)
  ----------------------------------------
      1 Br                    0.067162
      2 N                    -0.221460
      3 P                     0.330709
      4 Cl                   -0.176412
  ----------------------------------------
  Sum of atomic charges =    -0.000000

 -----------------------------------------------------------------
                    Cartesian Multipole Moments
 -----------------------------------------------------------------
    Charge (ESU x 10^10)
                 0.0000
    Dipole Moment (Debye)
         X      -0.5046      Y       0.2565      Z      -0.0000
       Tot       0.5661
    Quadrupole Moments (Debye-Ang)
        XX     -48.6623     XY      -4.8914     YY     -51.1371
        XZ       0.0000     YZ       0.0000     ZZ     -48.8803
    Octopole Moments (Debye-Ang^2)
       XXX      48.4869    XXY      -3.5764    XYY      13.4131
       YYY     -16.2377    XXZ      -0.0000    XYZ       0.0000
       YYZ      -0.0000    XZZ      12.0002    YZZ      -2.3083
       ZZZ      -0.0000
    Hexadecapole Moments (Debye-Ang^3)
      XXXX    -747.0929   XXXY     -22.8751   XXYY    -163.3238
      XYYY      -6.5354   YYYY    -264.9400   XXXZ       0.0000
      XXYZ       0.0000   XYYZ       0.0000   YYYZ      -0.0000
      XXZZ    -135.2014   XYZZ      -3.4300   YYZZ     -54.1184
      XZZZ       0.0000   YZZZ      -0.0000   ZZZZ     -60.2168
 -----------------------------------------------------------------
 DrvMan completing analytic gradient of the correlated energy
 Correlated dipole moment
            1
    1  -0.1985312
    2   0.1009165
    3  -0.0000000
 Energy read as -3427.757746862
 Full Analytical Gradient: (in a.u., or Hartree/Bohr)
             1             2             3             4
    1    0.00012452   -0.00014386    0.00006486   -0.00004552
    2   -0.00016728    0.00024741   -0.00006947   -0.00001066
    3   -0.00000000    0.00000000   -0.00000000   -0.00000000
 Gradient time:  CPU 0.78 s  wall 0.78 s
 ----------------------------------------------------------------
             Standard Nuclear Orientation (Angstroms)
    I     Atom           X                Y                Z
 ----------------------------------------------------------------
    1      Br      1.4942288792    -0.2297827185     0.0000000000
    2      N       0.2266301675     1.1249185001    -0.0000000000
    3      P      -1.3300486975     1.0562070060    -0.0000000000
    4      Cl     -1.9960994989    -0.9224787909     0.0000000000
 ----------------------------------------------------------------
 Nuclear Repulsion Energy =   369.0193977501 hartrees
 There are       37 alpha and       37 beta electrons

                       Distance Matrix (Angstroms)
             Br(  1)   N (  2)   P (  3)
   N (  2)  1.855269
   P (  3)  3.103275  1.558195
   Cl(  4)  3.558401  3.021980  2.087779

 Requested basis set is 6-311++G(d,p)
 There are 51 shells and 130 basis functions
 A cutoff of  1.0D-14 yielded   1144 shell pairs
 There are      7984 function pairs (      8776 Cartesian)
 Smallest overlap matrix eigenvalue = 2.44E-03
 Guess MOs from SCF MO coefficient file

 -----------------------------------------------------------------------
  General SCF calculation program by
  Eric Jon Sundstrom, Paul Horn, Yuezhi Mao, Dmitri Zuev, Alec White,
  David Stuck, Shaama M.S., Shane Yost, Joonho Lee, David Small,
  Daniel Levine, Susi Lehtola, Hugh Burton, Evgeny Epifanovsky
 -----------------------------------------------------------------------
 Hartree-Fock
 using 6 threads for integral computing
 -------------------------------------------------------
 OpenMP Integral computing Module                
 Release: version 2.0, May 2017, Q-Chem Inc. Pleasanton 
 -------------------------------------------------------
 A restricted SCF calculation will be
 performed using DIIS
 SCF converges when DIIS error is below 1.0e-08
 ---------------------------------------
  Cycle       Energy         DIIS error
 ---------------------------------------
    1   -3427.0360975986      2.27e-05  
    2   -3427.0360991447      7.64e-06  
    3   -3427.0360993143      5.97e-06  
    4   -3427.0360993975      1.09e-06  
    5   -3427.0360994068      3.38e-07  
    6   -3427.0360994078      1.34e-07  
    7   -3427.0360994079      5.03e-08  
    8   -3427.0360994079      1.78e-08  
    9   -3427.0360994079      7.74e-09  Convergence criterion met
 ---------------------------------------
 SCF time:   CPU 7.95s  wall 1.00s 
 SCF   energy in the final basis set =    -3427.0360994079
 Total energy in the final basis set =    -3427.0360994079


 ------------------------------------------------------------------------------

   CCMAN2: suite of methods based on coupled cluster
           and equation of motion theories.

   Components:
   * libvmm-1.3-trunk
     by Evgeny Epifanovsky, Ilya Kaliman.
   * libtensor-2.5-trunk
     by Evgeny Epifanovsky, Michael Wormit, Dmitry Zuev, Sam Manzer, 
        Ilya Kaliman.
   * libcc-2.5-trunk
     by Evgeny Epifanovsky, Arik Landau, Tomasz Kus, Kirill Khistyaev, 
        Dmitry Zuev, Prashant Manohar, Xintian Feng, Anna Krylov, 
        Matthew Goldey, Alec White, Thomas Jagau, Kaushik Nanda, 
        Anastasia Gunina, Alexander Kunitsa, Joonho Lee.

   CCMAN original authors:
   Anna I. Krylov, C. David Sherrill, Steven R. Gwaltney,
   Edward F. C. Byrd (2000)
   Sergey V. Levchenko, Lyudmila V. Slipchenko, Tao Wang,
   Ana-Maria C. Cristian (2003)
   Piotr A. Pieniazek, C. Melania Oana, Evgeny Epifanovsky (2007)
   Prashant Manohar (2009)

 ------------------------------------------------------------------------------


 Allocating and initializing 30808MB of RAM...
 Calculation will run on 6 cores.


 Alpha MOs, Restricted
 -- Occupied --                  
-490.07 -104.86  -80.07  -65.20  -58.56  -58.56  -58.56  -15.64
  1 A     2 A     3 A     4 A     5 A     6 A     7 A     8 A                  
-10.582  -9.883  -8.050  -8.047  -8.047  -7.604  -7.499  -7.487
  9 A    10 A    11 A    12 A    13 A    14 A    15 A    16 A                  
 -7.487  -5.496  -5.495  -5.494  -3.240  -3.234  -3.234  -3.219
 17 A    18 A    19 A    20 A    21 A    22 A    23 A    24 A                  
 -3.219  -1.226  -1.122  -1.006  -0.744  -0.613  -0.570  -0.544
 25 A    26 A    27 A    28 A    29 A    30 A    31 A    32 A                  
 -0.487  -0.479  -0.444  -0.410  -0.400
 33 A    34 A    35 A    36 A    37 A                                          
 -- Virtual --                   
  0.008   0.040   0.057   0.073   0.079   0.085   0.112   0.117
 38 A    39 A    40 A    41 A    42 A    43 A    44 A    45 A                  
  0.118   0.128   0.146   0.149   0.175   0.178   0.221   0.237
 46 A    47 A    48 A    49 A    50 A    51 A    52 A    53 A                  
  0.256   0.256   0.292   0.335   0.379   0.388   0.467   0.524
 54 A    55 A    56 A    57 A    58 A    59 A    60 A    61 A                  
  0.557   0.559   0.563   0.602   0.622   0.744   0.756   0.757
 62 A    63 A    64 A    65 A    66 A    67 A    68 A    69 A                  
  0.789   0.814   0.823   0.832   0.867   0.892   0.936   1.107
 70 A    71 A    72 A    73 A    74 A    75 A    76 A    77 A                  
  1.107   1.133   1.135   1.144   1.149   1.159   1.186   1.199
 78 A    79 A    80 A    81 A    82 A    83 A    84 A    85 A                  
  1.327   1.440   1.490   1.784   1.865   2.001   2.202   2.249
 86 A    87 A    88 A    89 A    90 A    91 A    92 A    93 A                  
  2.326   2.334   2.427   2.453   2.604   2.630   2.733   2.785
 94 A    95 A    96 A    97 A    98 A    99 A   100 A   101 A                  
  2.955   4.246   4.281   4.501   4.517   4.531   4.573   4.617
102 A   103 A   104 A   105 A   106 A   107 A   108 A   109 A                  
  4.897   7.221   7.517   8.185   8.208   8.271  10.354  14.706
110 A   111 A   112 A   113 A   114 A   115 A   116 A   117 A                  
 14.808  14.919  26.670  26.751  26.999  36.678  49.480 166.140
118 A   119 A   120 A   121 A   122 A   123 A   124 A   125 A                  
219.210 293.859 293.880 293.9811028.426
126 A   127 A   128 A   129 A   130 A                                          

 Beta MOs, Restricted
 -- Occupied --                  
-490.07 -104.86  -80.07  -65.20  -58.56  -58.56  -58.56  -15.64
  1 A     2 A     3 A     4 A     5 A     6 A     7 A     8 A                  
-10.582  -9.883  -8.050  -8.047  -8.047  -7.604  -7.499  -7.487
  9 A    10 A    11 A    12 A    13 A    14 A    15 A    16 A                  
 -7.487  -5.496  -5.495  -5.494  -3.240  -3.234  -3.234  -3.219
 17 A    18 A    19 A    20 A    21 A    22 A    23 A    24 A                  
 -3.219  -1.226  -1.122  -1.006  -0.744  -0.613  -0.570  -0.544
 25 A    26 A    27 A    28 A    29 A    30 A    31 A    32 A                  
 -0.487  -0.479  -0.444  -0.410  -0.400
 33 A    34 A    35 A    36 A    37 A                                          
 -- Virtual --                   
  0.008   0.040   0.057   0.073   0.079   0.085   0.112   0.117
 38 A    39 A    40 A    41 A    42 A    43 A    44 A    45 A                  
  0.118   0.128   0.146   0.149   0.175   0.178   0.221   0.237
 46 A    47 A    48 A    49 A    50 A    51 A    52 A    53 A                  
  0.256   0.256   0.292   0.335   0.379   0.388   0.467   0.524
 54 A    55 A    56 A    57 A    58 A    59 A    60 A    61 A                  
  0.557   0.559   0.563   0.602   0.622   0.744   0.756   0.757
 62 A    63 A    64 A    65 A    66 A    67 A    68 A    69 A                  
  0.789   0.814   0.823   0.832   0.867   0.892   0.936   1.107
 70 A    71 A    72 A    73 A    74 A    75 A    76 A    77 A                  
  1.107   1.133   1.135   1.144   1.149   1.159   1.186   1.199
 78 A    79 A    80 A    81 A    82 A    83 A    84 A    85 A                  
  1.327   1.440   1.490   1.784   1.865   2.001   2.202   2.249
 86 A    87 A    88 A    89 A    90 A    91 A    92 A    93 A                  
  2.326   2.334   2.427   2.453   2.604   2.630   2.733   2.785
 94 A    95 A    96 A    97 A    98 A    99 A   100 A   101 A                  
  2.955   4.246   4.281   4.501   4.517   4.531   4.573   4.617
102 A   103 A   104 A   105 A   106 A   107 A   108 A   109 A                  
  4.897   7.221   7.517   8.185   8.208   8.271  10.354  14.706
110 A   111 A   112 A   113 A   114 A   115 A   116 A   117 A                  
 14.808  14.919  26.670  26.751  26.999  36.678  49.480 166.140
118 A   119 A   120 A   121 A   122 A   123 A   124 A   125 A                  
219.210 293.859 293.880 293.9811028.426
126 A   127 A   128 A   129 A   130 A                                          

 Occupation and symmetry of molecular orbitals

 Point group: C1 (1 irreducible representation).

                           A     All 
 -------------------------------------
 All molecular orbitals:
  - Alpha                  130   130 
  - Beta                   130   130 
 -------------------------------------
 Alpha orbitals:
  - Frozen occupied        20    20  
  - Active occupied        17    17  
  - Active virtual         93    93  
  - Frozen virtual         0     0   
 -------------------------------------
 Beta orbitals:
  - Frozen occupied        20    20  
  - Active occupied        17    17  
  - Active virtual         93    93  
  - Frozen virtual         0     0   
 -------------------------------------

 Import integrals:   CPU 0.00 s  wall 0.00 s

 Import integrals:   CPU 46.43 s  wall 8.23 s

 MP2 amplitudes:   CPU 0.19 s  wall 0.15 s

Running a double precision version
           CCSD T amplitudes will be solved using DIIS.

           Start     Size      MaxIter   EConv     TConv     
           3         7         100       1.00e-07  1.00e-05  
 ------------------------------------------------------------------------------
           Energy (a.u.)   Ediff      Tdiff       Comment
 ------------------------------------------------------------------------------
         -3427.74512667                           
     1   -3427.73083702   1.43e-02   7.89e-01     
     2   -3427.75582530   2.50e-02   1.14e-01     
     3   -3427.75427999   1.55e-03   4.94e-02     
     4   -3427.75678281   2.50e-03   1.63e-02     Switched to DIIS steps.
     5   -3427.75768650   9.04e-04   1.21e-02     
     6   -3427.75772878   4.23e-05   2.60e-03     
     7   -3427.75773748   8.70e-06   1.43e-03     
     8   -3427.75774611   8.63e-06   3.91e-04     
     9   -3427.75774729   1.18e-06   2.14e-04     
    10   -3427.75774689   3.94e-07   6.22e-05     
    11   -3427.75774700   1.11e-07   2.66e-05     
    12   -3427.75774689   1.17e-07   1.06e-05     
    13   -3427.75774688   9.90e-09   4.60e-06     
 ------------------------------------------------------------------------------
         -3427.75774688                           CCSD T converged.

End of double precision
 SCF energy                 = -3427.03609941
 MP2 energy                 = -3427.74512667
 CCSD correlation energy     =    -0.72164747
 CCSD total energy           = -3427.75774688

 CCSD  T1^2 = 0.0156  T2^2 = 0.2737  Leading amplitudes:

 Amplitude    Orbitals with energies
  0.0295       37 (A) A                  ->    38 (A) A                   
              -0.4000                          0.0080                     
  0.0295       37 (A) B                  ->    38 (A) B                   
              -0.4000                          0.0080                     
 -0.0235       33 (A) A                  ->    38 (A) A                   
              -0.4868                          0.0080                     
 -0.0235       33 (A) B                  ->    38 (A) B                   
              -0.4868                          0.0080                     

 Amplitude    Orbitals with energies
 -0.0660       37 (A) A      37 (A) B    ->    38 (A) A      38 (A) B     
              -0.4000       -0.4000            0.0080        0.0080       
  0.0660       37 (A) A      37 (A) B    ->    38 (A) B      38 (A) A     
              -0.4000       -0.4000            0.0080        0.0080       
  0.0660       37 (A) B      37 (A) A    ->    38 (A) A      38 (A) B     
              -0.4000       -0.4000            0.0080        0.0080       
 -0.0660       37 (A) B      37 (A) A    ->    38 (A) B      38 (A) A     
              -0.4000       -0.4000            0.0080        0.0080       

 Computing CCSD intemediates for later calculations in double precision
 Finished.

Running a double precision version
           CCSD Lambda amplitudes will be solved using DIIS.
           Start     Size      MaxIter   EConv     LConv     
           3         7         100       1.00e-07  1.00e-05  
 ------------------------------------------------------------------------------
            Enorm      Ldiff       Comment
 ------------------------------------------------------------------------------
     1     5.46e-02   4.00e-02     
     2     1.54e-02   6.01e-03     
     3     6.65e-03   1.81e-03     
     4     3.88e-03   1.23e-03     Switched to DIIS steps.
     5     1.18e-03   7.42e-04     
     6     5.46e-04   1.89e-04     
     7     1.81e-04   5.38e-05     
     8     8.39e-05   4.42e-06     
     9     3.11e-05   6.81e-07     
    10     1.47e-05   9.39e-08     
    11     6.40e-06   2.16e-07     
    12     3.33e-06   4.95e-08     
    13     1.52e-06   1.05e-07     
    14     6.76e-07   4.15e-09     
    15     3.27e-07   4.86e-08     
    16     1.39e-07   1.61e-08     
    17     7.18e-08   7.96e-09     
 ------------------------------------------------------------------------------
                                   CCSD Lambda converged.

 Computing density matrices in double precision...
           Orbital response amplitudes will be solved using DIIS.
           Start     Size      MaxIter   EConv     LConv     
           3         7         100       1.00e-06  1.00e-06  
 ------------------------------------------------------------------------------
            Enorm      Ldiff       Comment
 ------------------------------------------------------------------------------
     1     1.12e-01   8.76e-05     
     2     1.05e-01   1.01e-02     
     3     1.14e-01   1.71e-02     
     4     9.65e-03   4.43e-02     Switched to DIIS steps.
     5     5.04e-03   1.54e-03     
     6     8.87e-04   4.89e-04     
     7     8.39e-04   2.01e-04     
     8     1.32e-04   2.18e-04     
     9     4.89e-05   3.64e-06     
    10     1.41e-05   5.32e-06     
    11     3.79e-06   1.45e-06     
    12     9.23e-07   2.43e-08     
 ------------------------------------------------------------------------------
                                   Orbital response converged.

 Computing density matrices... Done.
 CCSD calculation:   CPU 1548.95 s  wall 268.90 s

 Transferring MO TPDM to AO TPDM
 Transferring g2_o1o1o1o1
 Transferring g2_o1o1o1v1
 Transferring g2_o1o1v1v1
 Transferring g2_o1v1o1v1
 Transferring g2_o1v1v1v1
 Transferring g2_v1v1v1v1
 Adding separable TPDM
 Computing TPDM gradient
 --------------------------------------------------------
 2e gradient
  Atom          X               Y               Z
 --------------------------------------------------------
    1        -39.547985       18.830928        0.000000  
    2         -4.741702      -17.981014       -0.000000  
    3         22.681979      -21.965741       -0.000000  
    4         21.607708       21.115827        0.000000  
 --------------------------------------------------------
 --------------------------------------------------------
 Final gradient
  Atom          X               Y               Z
 --------------------------------------------------------
    1        -39.547985       18.830928        0.000000  
    2         -4.741702      -17.981014       -0.000000  
    3         22.681979      -21.965741       -0.000000  
    4         21.607708       21.115827        0.000000  
 --------------------------------------------------------
 Analytic gradient from two-electron contribution:   CPU 271.09 s  wall 55.52 s

 Total ccman2 time:   CPU 1875.51 s  wall 335.11 s


 --------------------------------------------------------------

                    Orbital Energies (a.u.)
 --------------------------------------------------------------

 Alpha MOs
 -- Occupied --
********-104.8552 -80.0666 -65.2041 -58.5649 -58.5623 -58.5622 -15.6441
-10.5819  -9.8831  -8.0498  -8.0472  -8.0470  -7.6038  -7.4989  -7.4871
 -7.4865  -5.4965  -5.4947  -5.4941  -3.2397  -3.2342  -3.2336  -3.2192
 -3.2192  -1.2262  -1.1221  -1.0063  -0.7438  -0.6134  -0.5700  -0.5437
 -0.4868  -0.4790  -0.4438  -0.4102  -0.4000
 -- Virtual --
  0.0080   0.0399   0.0572   0.0731   0.0785   0.0848   0.1116   0.1171
  0.1182   0.1276   0.1465   0.1494   0.1750   0.1782   0.2206   0.2368
  0.2559   0.2559   0.2922   0.3346   0.3792   0.3877   0.4673   0.5235
  0.5575   0.5588   0.5627   0.6017   0.6222   0.7438   0.7556   0.7567
  0.7889   0.8137   0.8225   0.8320   0.8672   0.8923   0.9364   1.1068
  1.1069   1.1334   1.1350   1.1439   1.1493   1.1586   1.1858   1.1986
  1.3272   1.4399   1.4902   1.7836   1.8653   2.0010   2.2021   2.2488
  2.3258   2.3344   2.4268   2.4535   2.6043   2.6300   2.7327   2.7848
  2.9547   4.2461   4.2815   4.5012   4.5166   4.5312   4.5733   4.6173
  4.8971   7.2205   7.5173   8.1845   8.2075   8.2714  10.3541  14.7058
 14.8076  14.9187  26.6701  26.7511  26.9990  36.6785  49.4798 166.1403
219.2097 293.8595 293.8801 293.98101028.4257
 --------------------------------------------------------------

          Ground-State Mulliken Net Atomic Charges

     Atom                 Charge (a.u.)
  ----------------------------------------
      1 Br                    0.067680
      2 N                    -0.221640
      3 P                     0.330784
      4 Cl                   -0.176824
  ----------------------------------------
  Sum of atomic charges =     0.000000

 -----------------------------------------------------------------
                    Cartesian Multipole Moments
 -----------------------------------------------------------------
    Charge (ESU x 10^10)
                 0.0000
    Dipole Moment (Debye)
         X      -0.5000      Y       0.2608      Z      -0.0000
       Tot       0.5640
    Quadrupole Moments (Debye-Ang)
        XX     -48.6596     XY      -4.8966     YY     -51.1329
        XZ       0.0000     YZ       0.0000     ZZ     -48.8779
    Octopole Moments (Debye-Ang^2)
       XXX      48.5164    XXY      -3.5457    XYY      13.4171
       YYY     -16.1756    XXZ      -0.0000    XYZ      -0.0000
       YYZ      -0.0000    XZZ      12.0059    YZZ      -2.2941
       ZZZ      -0.0000
    Hexadecapole Moments (Debye-Ang^3)
      XXXX    -747.0738   XXXY     -22.9257   XXYY    -163.3038
      XYYY      -6.5340   YYYY    -264.7559   XXXZ       0.0000
      XXYZ       0.0000   XYYZ       0.0000   YYYZ       0.0000
      XXZZ    -135.1990   XYZZ      -3.4307   YYZZ     -54.0908
      XZZZ      -0.0000   YZZZ       0.0000   ZZZZ     -60.2116
 -----------------------------------------------------------------
 DrvMan completing analytic gradient of the correlated energy
 Correlated dipole moment
            1
    1  -0.1967222
    2   0.1026159
    3  -0.0000000
 Energy read as -3427.757746876
 Full Analytical Gradient: (in a.u., or Hartree/Bohr)
             1             2             3             4
    1   -0.00011466    0.00014365   -0.00007727    0.00004828
    2    0.00016166   -0.00024081    0.00004902    0.00003012
    3    0.00000000   -0.00000000    0.00000000   -0.00000000
 Gradient time:  CPU 0.81 s  wall 0.91 s
 ----------------------------------------------------------------
             Standard Nuclear Orientation (Angstroms)
    I     Atom           X                Y                Z
 ----------------------------------------------------------------
    1      Br      1.4942288792    -0.2297827185     0.0000000000
    2      N       0.2266301675     1.1259185001     0.0010000000
    3      P      -1.3300486975     1.0562070060    -0.0000000000
    4      Cl     -1.9960994989    -0.9224787909     0.0000000000
 ----------------------------------------------------------------
 Nuclear Repulsion Energy =   368.9861938446 hartrees
 There are       37 alpha and       37 beta electrons

                       Distance Matrix (Angstroms)
             Br(  1)   N (  2)   P (  3)
   N (  2)  1.855999
   P (  3)  3.103275  1.558239
   Cl(  4)  3.558401  3.022658  2.087779

 Requested basis set is 6-311++G(d,p)
 There are 51 shells and 130 basis functions
 A cutoff of  1.0D-14 yielded   1144 shell pairs
 There are      7984 function pairs (      8776 Cartesian)
 Smallest overlap matrix eigenvalue = 2.44E-03
 Guess MOs from SCF MO coefficient file

 -----------------------------------------------------------------------
  General SCF calculation program by
  Eric Jon Sundstrom, Paul Horn, Yuezhi Mao, Dmitri Zuev, Alec White,
  David Stuck, Shaama M.S., Shane Yost, Joonho Lee, David Small,
  Daniel Levine, Susi Lehtola, Hugh Burton, Evgeny Epifanovsky
 -----------------------------------------------------------------------
 Hartree-Fock
 using 6 threads for integral computing
 -------------------------------------------------------
 OpenMP Integral computing Module                
 Release: version 2.0, May 2017, Q-Chem Inc. Pleasanton 
 -------------------------------------------------------
 A restricted SCF calculation will be
 performed using DIIS
 SCF converges when DIIS error is below 1.0e-08
 ---------------------------------------
  Cycle       Energy         DIIS error
 ---------------------------------------
    1   -3427.0360742066      1.49e-05  
    2   -3427.0360749214      4.66e-06  
    3   -3427.0360750087      3.43e-06  
    4   -3427.0360750388      8.50e-07  
    5   -3427.0360750448      3.00e-07  
    6   -3427.0360750458      1.28e-07  
    7   -3427.0360750459      5.93e-08  
    8   -3427.0360750461      2.69e-08  
    9   -3427.0360750460      9.88e-09  Convergence criterion met
 ---------------------------------------
 SCF time:   CPU 7.98s  wall 2.00s 
 SCF   energy in the final basis set =    -3427.0360750460
 Total energy in the final basis set =    -3427.0360750460


 ------------------------------------------------------------------------------

   CCMAN2: suite of methods based on coupled cluster
           and equation of motion theories.

   Components:
   * libvmm-1.3-trunk
     by Evgeny Epifanovsky, Ilya Kaliman.
   * libtensor-2.5-trunk
     by Evgeny Epifanovsky, Michael Wormit, Dmitry Zuev, Sam Manzer, 
        Ilya Kaliman.
   * libcc-2.5-trunk
     by Evgeny Epifanovsky, Arik Landau, Tomasz Kus, Kirill Khistyaev, 
        Dmitry Zuev, Prashant Manohar, Xintian Feng, Anna Krylov, 
        Matthew Goldey, Alec White, Thomas Jagau, Kaushik Nanda, 
        Anastasia Gunina, Alexander Kunitsa, Joonho Lee.

   CCMAN original authors:
   Anna I. Krylov, C. David Sherrill, Steven R. Gwaltney,
   Edward F. C. Byrd (2000)
   Sergey V. Levchenko, Lyudmila V. Slipchenko, Tao Wang,
   Ana-Maria C. Cristian (2003)
   Piotr A. Pieniazek, C. Melania Oana, Evgeny Epifanovsky (2007)
   Prashant Manohar (2009)

 ------------------------------------------------------------------------------


 Allocating and initializing 30808MB of RAM...
 Calculation will run on 6 cores.


 Alpha MOs, Restricted
 -- Occupied --                  
-490.07 -104.86  -80.07  -65.20  -58.56  -58.56  -58.56  -15.64
  1 A     2 A     3 A     4 A     5 A     6 A     7 A     8 A                  
-10.582  -9.883  -8.050  -8.047  -8.047  -7.604  -7.499  -7.487
  9 A    10 A    11 A    12 A    13 A    14 A    15 A    16 A                  
 -7.486  -5.496  -5.495  -5.494  -3.240  -3.234  -3.234  -3.219
 17 A    18 A    19 A    20 A    21 A    22 A    23 A    24 A                  
 -3.219  -1.226  -1.122  -1.006  -0.744  -0.613  -0.570  -0.544
 25 A    26 A    27 A    28 A    29 A    30 A    31 A    32 A                  
 -0.487  -0.479  -0.444  -0.410  -0.400
 33 A    34 A    35 A    36 A    37 A                                          
 -- Virtual --                   
  0.008   0.040   0.057   0.073   0.079   0.085   0.112   0.117
 38 A    39 A    40 A    41 A    42 A    43 A    44 A    45 A                  
  0.118   0.128   0.146   0.149   0.175   0.178   0.221   0.237
 46 A    47 A    48 A    49 A    50 A    51 A    52 A    53 A                  
  0.256   0.256   0.292   0.335   0.379   0.388   0.467   0.523
 54 A    55 A    56 A    57 A    58 A    59 A    60 A    61 A                  
  0.557   0.559   0.563   0.602   0.622   0.744   0.756   0.757
 62 A    63 A    64 A    65 A    66 A    67 A    68 A    69 A                  
  0.789   0.814   0.822   0.832   0.867   0.892   0.936   1.107
 70 A    71 A    72 A    73 A    74 A    75 A    76 A    77 A                  
  1.107   1.133   1.135   1.144   1.149   1.159   1.186   1.198
 78 A    79 A    80 A    81 A    82 A    83 A    84 A    85 A                  
  1.327   1.440   1.490   1.784   1.865   2.001   2.202   2.249
 86 A    87 A    88 A    89 A    90 A    91 A    92 A    93 A                  
  2.325   2.334   2.427   2.453   2.604   2.630   2.733   2.785
 94 A    95 A    96 A    97 A    98 A    99 A   100 A   101 A                  
  2.955   4.246   4.281   4.501   4.517   4.531   4.573   4.617
102 A   103 A   104 A   105 A   106 A   107 A   108 A   109 A                  
  4.897   7.220   7.517   8.185   8.208   8.271  10.354  14.706
110 A   111 A   112 A   113 A   114 A   115 A   116 A   117 A                  
 14.807  14.919  26.670  26.751  26.999  36.678  49.480 166.140
118 A   119 A   120 A   121 A   122 A   123 A   124 A   125 A                  
219.210 293.859 293.880 293.9811028.425
126 A   127 A   128 A   129 A   130 A                                          

 Beta MOs, Restricted
 -- Occupied --                  
-490.07 -104.86  -80.07  -65.20  -58.56  -58.56  -58.56  -15.64
  1 A     2 A     3 A     4 A     5 A     6 A     7 A     8 A                  
-10.582  -9.883  -8.050  -8.047  -8.047  -7.604  -7.499  -7.487
  9 A    10 A    11 A    12 A    13 A    14 A    15 A    16 A                  
 -7.486  -5.496  -5.495  -5.494  -3.240  -3.234  -3.234  -3.219
 17 A    18 A    19 A    20 A    21 A    22 A    23 A    24 A                  
 -3.219  -1.226  -1.122  -1.006  -0.744  -0.613  -0.570  -0.544
 25 A    26 A    27 A    28 A    29 A    30 A    31 A    32 A                  
 -0.487  -0.479  -0.444  -0.410  -0.400
 33 A    34 A    35 A    36 A    37 A                                          
 -- Virtual --                   
  0.008   0.040   0.057   0.073   0.079   0.085   0.112   0.117
 38 A    39 A    40 A    41 A    42 A    43 A    44 A    45 A                  
  0.118   0.128   0.146   0.149   0.175   0.178   0.221   0.237
 46 A    47 A    48 A    49 A    50 A    51 A    52 A    53 A                  
  0.256   0.256   0.292   0.335   0.379   0.388   0.467   0.523
 54 A    55 A    56 A    57 A    58 A    59 A    60 A    61 A                  
  0.557   0.559   0.563   0.602   0.622   0.744   0.756   0.757
 62 A    63 A    64 A    65 A    66 A    67 A    68 A    69 A                  
  0.789   0.814   0.822   0.832   0.867   0.892   0.936   1.107
 70 A    71 A    72 A    73 A    74 A    75 A    76 A    77 A                  
  1.107   1.133   1.135   1.144   1.149   1.159   1.186   1.198
 78 A    79 A    80 A    81 A    82 A    83 A    84 A    85 A                  
  1.327   1.440   1.490   1.784   1.865   2.001   2.202   2.249
 86 A    87 A    88 A    89 A    90 A    91 A    92 A    93 A                  
  2.325   2.334   2.427   2.453   2.604   2.630   2.733   2.785
 94 A    95 A    96 A    97 A    98 A    99 A   100 A   101 A                  
  2.955   4.246   4.281   4.501   4.517   4.531   4.573   4.617
102 A   103 A   104 A   105 A   106 A   107 A   108 A   109 A                  
  4.897   7.220   7.517   8.185   8.208   8.271  10.354  14.706
110 A   111 A   112 A   113 A   114 A   115 A   116 A   117 A                  
 14.807  14.919  26.670  26.751  26.999  36.678  49.480 166.140
118 A   119 A   120 A   121 A   122 A   123 A   124 A   125 A                  
219.210 293.859 293.880 293.9811028.425
126 A   127 A   128 A   129 A   130 A                                          

 Occupation and symmetry of molecular orbitals

 Point group: C1 (1 irreducible representation).

                           A     All 
 -------------------------------------
 All molecular orbitals:
  - Alpha                  130   130 
  - Beta                   130   130 
 -------------------------------------
 Alpha orbitals:
  - Frozen occupied        20    20  
  - Active occupied        17    17  
  - Active virtual         93    93  
  - Frozen virtual         0     0   
 -------------------------------------
 Beta orbitals:
  - Frozen occupied        20    20  
  - Active occupied        17    17  
  - Active virtual         93    93  
  - Frozen virtual         0     0   
 -------------------------------------

 Import integrals:   CPU 0.00 s  wall 0.00 s

 Import integrals:   CPU 46.46 s  wall 8.25 s

 MP2 amplitudes:   CPU 0.13 s  wall 0.09 s

Running a double precision version
           CCSD T amplitudes will be solved using DIIS.

           Start     Size      MaxIter   EConv     TConv     
           3         7         100       1.00e-07  1.00e-05  
 ------------------------------------------------------------------------------
           Energy (a.u.)   Ediff      Tdiff       Comment
 ------------------------------------------------------------------------------
         -3427.74513053                           
     1   -3427.73082904   1.43e-02   7.89e-01     
     2   -3427.75582638   2.50e-02   1.14e-01     
     3   -3427.75427829   1.55e-03   4.94e-02     
     4   -3427.75678255   2.50e-03   1.63e-02     Switched to DIIS steps.
     5   -3427.75768660   9.04e-04   1.21e-02     
     6   -3427.75772891   4.23e-05   2.61e-03     
     7   -3427.75773763   8.71e-06   1.43e-03     
     8   -3427.75774628   8.65e-06   3.91e-04     
     9   -3427.75774745   1.18e-06   2.14e-04     
    10   -3427.75774706   3.93e-07   6.23e-05     
    11   -3427.75774717   1.11e-07   2.66e-05     
    12   -3427.75774705   1.17e-07   1.06e-05     
    13   -3427.75774704   9.90e-09   4.62e-06     
 ------------------------------------------------------------------------------
         -3427.75774704                           CCSD T converged.

End of double precision
 SCF energy                 = -3427.03607505
 MP2 energy                 = -3427.74513053
 CCSD correlation energy     =    -0.72167200
 CCSD total energy           = -3427.75774704

 CCSD  T1^2 = 0.0156  T2^2 = 0.2737  Leading amplitudes:

 Amplitude    Orbitals with energies
 -0.0295       37 (A) A                  ->    38 (A) A                   
              -0.4000                          0.0079                     
 -0.0295       37 (A) B                  ->    38 (A) B                   
              -0.4000                          0.0079                     
 -0.0235       33 (A) A                  ->    38 (A) A                   
              -0.4868                          0.0079                     
 -0.0235       33 (A) B                  ->    38 (A) B                   
              -0.4868                          0.0079                     

 Amplitude    Orbitals with energies
 -0.0660       37 (A) A      37 (A) B    ->    38 (A) A      38 (A) B     
              -0.4000       -0.4000            0.0079        0.0079       
  0.0660       37 (A) A      37 (A) B    ->    38 (A) B      38 (A) A     
              -0.4000       -0.4000            0.0079        0.0079       
  0.0660       37 (A) B      37 (A) A    ->    38 (A) A      38 (A) B     
              -0.4000       -0.4000            0.0079        0.0079       
 -0.0660       37 (A) B      37 (A) A    ->    38 (A) B      38 (A) A     
              -0.4000       -0.4000            0.0079        0.0079       

 Computing CCSD intemediates for later calculations in double precision
 Finished.

Running a double precision version
           CCSD Lambda amplitudes will be solved using DIIS.
           Start     Size      MaxIter   EConv     LConv     
           3         7         100       1.00e-07  1.00e-05  
 ------------------------------------------------------------------------------
            Enorm      Ldiff       Comment
 ------------------------------------------------------------------------------
     1     5.46e-02   4.00e-02     
     2     1.54e-02   6.01e-03     
     3     6.65e-03   1.81e-03     
     4     3.88e-03   1.23e-03     Switched to DIIS steps.
     5     1.18e-03   7.42e-04     
     6     5.46e-04   1.89e-04     
     7     1.81e-04   5.38e-05     
     8     8.39e-05   4.43e-06     
     9     3.11e-05   6.76e-07     
    10     1.48e-05   9.16e-08     
    11     6.41e-06   2.19e-07     
    12     3.34e-06   5.02e-08     
    13     1.52e-06   1.04e-07     
    14     6.77e-07   3.97e-09     
    15     3.28e-07   4.87e-08     
    16     1.39e-07   1.61e-08     
    17     7.20e-08   7.99e-09     
 ------------------------------------------------------------------------------
                                   CCSD Lambda converged.

 Computing density matrices in double precision...
           Orbital response amplitudes will be solved using DIIS.
           Start     Size      MaxIter   EConv     LConv     
           3         7         100       1.00e-06  1.00e-06  
 ------------------------------------------------------------------------------
            Enorm      Ldiff       Comment
 ------------------------------------------------------------------------------
     1     1.12e-01   9.50e-05     
     2     1.05e-01   1.00e-02     
     3     1.14e-01   1.71e-02     
     4     9.72e-03   4.42e-02     Switched to DIIS steps.
     5     5.10e-03   1.57e-03     
     6     8.87e-04   4.93e-04     
     7     8.37e-04   1.99e-04     
     8     1.32e-04   2.17e-04     
     9     4.89e-05   3.60e-06     
    10     1.42e-05   5.32e-06     
    11     3.80e-06   1.45e-06     
    12     9.31e-07   2.24e-08     
 ------------------------------------------------------------------------------
                                   Orbital response converged.

 Computing density matrices... Done.
 CCSD calculation:   CPU 1548.23 s  wall 268.21 s

 Transferring MO TPDM to AO TPDM
 Transferring g2_o1o1o1o1
 Transferring g2_o1o1o1v1
 Transferring g2_o1o1v1v1
 Transferring g2_o1v1o1v1
 Transferring g2_o1v1v1v1
 Transferring g2_v1v1v1v1
 Adding separable TPDM
 Computing TPDM gradient
 --------------------------------------------------------
 2e gradient
  Atom          X               Y               Z
 --------------------------------------------------------
    1        -39.535360       18.827718        0.012175  
    2         -4.750423      -17.992480       -0.024599  
    3         22.677987      -21.951734        0.011445  
    4         21.607797       21.116496        0.000979  
 --------------------------------------------------------
 --------------------------------------------------------
 Final gradient
  Atom          X               Y               Z
 --------------------------------------------------------
    1        -39.535360       18.827718        0.012175  
    2         -4.750423      -17.992480       -0.024599  
    3         22.677987      -21.951734        0.011445  
    4         21.607797       21.116496        0.000979  
 --------------------------------------------------------
 Analytic gradient from two-electron contribution:   CPU 276.48 s  wall 53.64 s

 Total ccman2 time:   CPU 1876.87 s  wall 331.50 s


 --------------------------------------------------------------

                    Orbital Energies (a.u.)
 --------------------------------------------------------------

 Alpha MOs
 -- Occupied --
********-104.8553 -80.0666 -65.2041 -58.5648 -58.5623 -58.5622 -15.6441
-10.5819  -9.8831  -8.0498  -8.0472  -8.0470  -7.6039  -7.4989  -7.4870
 -7.4865  -5.4965  -5.4947  -5.4941  -3.2397  -3.2342  -3.2336  -3.2192
 -3.2192  -1.2261  -1.1222  -1.0062  -0.7438  -0.6133  -0.5699  -0.5436
 -0.4868  -0.4790  -0.4438  -0.4103  -0.4000
 -- Virtual --
  0.0079   0.0398   0.0572   0.0731   0.0785   0.0848   0.1115   0.1171
  0.1182   0.1276   0.1465   0.1495   0.1750   0.1782   0.2205   0.2367
  0.2559   0.2559   0.2922   0.3346   0.3792   0.3877   0.4673   0.5235
  0.5575   0.5588   0.5626   0.6017   0.6222   0.7437   0.7557   0.7567
  0.7889   0.8137   0.8225   0.8318   0.8672   0.8922   0.9363   1.1067
  1.1069   1.1332   1.1349   1.1438   1.1492   1.1586   1.1858   1.1983
  1.3272   1.4401   1.4901   1.7835   1.8652   2.0010   2.2021   2.2488
  2.3254   2.3345   2.4268   2.4533   2.6042   2.6300   2.7326   2.7849
  2.9546   4.2461   4.2814   4.5010   4.5166   4.5312   4.5732   4.6172
  4.8972   7.2201   7.5172   8.1845   8.2075   8.2715  10.3540  14.7058
 14.8075  14.9187  26.6700  26.7510  26.9990  36.6784  49.4795 166.1402
219.2096 293.8595 293.8801 293.98101028.4254
 --------------------------------------------------------------

          Ground-State Mulliken Net Atomic Charges

     Atom                 Charge (a.u.)
  ----------------------------------------
      1 Br                    0.067421
      2 N                    -0.221550
      3 P                     0.330747
      4 Cl                   -0.176618
  ----------------------------------------
  Sum of atomic charges =    -0.000000

 -----------------------------------------------------------------
                    Cartesian Multipole Moments
 -----------------------------------------------------------------
    Charge (ESU x 10^10)
                -0.0000
    Dipole Moment (Debye)
         X      -0.5023      Y       0.2587      Z      -0.0019
       Tot       0.5650
    Quadrupole Moments (Debye-Ang)
        XX     -48.6609     XY      -4.8940     YY     -51.1350
        XZ      -0.0013     YZ      -0.0022     ZZ     -48.8791
    Octopole Moments (Debye-Ang^2)
       XXX      48.5017    XXY      -3.5611    XYY      13.4151
       YYY     -16.2066    XXZ      -0.0093    XYZ       0.0020
       YYZ      -0.0105    XZZ      12.0031    YZZ      -2.3012
       ZZZ      -0.0186
    Hexadecapole Moments (Debye-Ang^3)
      XXXX    -747.0833   XXXY     -22.9004   XXYY    -163.3138
      XYYY      -6.5347   YYYY    -264.8479   XXXZ      -0.0142
      XXYZ      -0.0040   XYYZ      -0.0062   YYYZ      -0.0266
      XXZZ    -135.2002   XYZZ      -3.4303   YYZZ     -54.1046
      XZZZ      -0.0040   YZZZ      -0.0219   ZZZZ     -60.2143
 -----------------------------------------------------------------
 DrvMan completing analytic gradient of the correlated energy
 Correlated dipole moment
            1
    1  -0.1976271
    2   0.1017655
    3  -0.0007593
 Energy read as -3427.757747044
 Full Analytical Gradient: (in a.u., or Hartree/Bohr)
             1             2             3             4
    1    0.00000529   -0.00000052   -0.00000610    0.00000133
    2   -0.00000306    0.00000361   -0.00001025    0.00000970
    3   -0.00002662    0.00005660   -0.00004927    0.00001929
 Gradient time:  CPU 0.77 s  wall 0.79 s
 ----------------------------------------------------------------
             Standard Nuclear Orientation (Angstroms)
    I     Atom           X                Y                Z
 ----------------------------------------------------------------
    1      Br      1.4942288792    -0.2297827185     0.0000000000
    2      N       0.2266301675     1.1259185001    -0.0000000000
    3      P      -1.3290486975     1.0562070060    -0.0000000000
    4      Cl     -1.9960994989    -0.9224787909     0.0000000000
 ----------------------------------------------------------------
 Nuclear Repulsion Energy =   369.0254678421 hartrees
 There are       37 alpha and       37 beta electrons

                       Distance Matrix (Angstroms)
             Br(  1)   N (  2)   P (  3)
   N (  2)  1.855999
   P (  3)  3.102365  1.557240
   Cl(  4)  3.558401  3.022658  2.088098

 Requested basis set is 6-311++G(d,p)
 There are 51 shells and 130 basis functions
 A cutoff of  1.0D-14 yielded   1144 shell pairs
 There are      7984 function pairs (      8776 Cartesian)
 Smallest overlap matrix eigenvalue = 2.44E-03
 Guess MOs from SCF MO coefficient file

 -----------------------------------------------------------------------
  General SCF calculation program by
  Eric Jon Sundstrom, Paul Horn, Yuezhi Mao, Dmitri Zuev, Alec White,
  David Stuck, Shaama M.S., Shane Yost, Joonho Lee, David Small,
  Daniel Levine, Susi Lehtola, Hugh Burton, Evgeny Epifanovsky
 -----------------------------------------------------------------------
 Hartree-Fock
 using 6 threads for integral computing
 -------------------------------------------------------
 OpenMP Integral computing Module                
 Release: version 2.0, May 2017, Q-Chem Inc. Pleasanton 
 -------------------------------------------------------
 A restricted SCF calculation will be
 performed using DIIS
 SCF converges when DIIS error is below 1.0e-08
 ---------------------------------------
  Cycle       Energy         DIIS error
 ---------------------------------------
    1   -3427.0361388033      1.76e-05  
    2   -3427.0361395962      8.22e-06  
    3   -3427.0361397270      4.56e-06  
    4   -3427.0361397878      1.10e-06  
    5   -3427.0361397962      4.32e-07  
    6   -3427.0361397984      1.82e-07  
    7   -3427.0361397989      7.67e-08  
    8   -3427.0361397989      3.45e-08  
    9   -3427.0361397990      1.23e-08  
   10   -3427.0361397989      4.78e-09  Convergence criterion met
 ---------------------------------------
 SCF time:   CPU 8.87s  wall 2.00s 
 SCF   energy in the final basis set =    -3427.0361397989
 Total energy in the final basis set =    -3427.0361397989


 ------------------------------------------------------------------------------

   CCMAN2: suite of methods based on coupled cluster
           and equation of motion theories.

   Components:
   * libvmm-1.3-trunk
     by Evgeny Epifanovsky, Ilya Kaliman.
   * libtensor-2.5-trunk
     by Evgeny Epifanovsky, Michael Wormit, Dmitry Zuev, Sam Manzer, 
        Ilya Kaliman.
   * libcc-2.5-trunk
     by Evgeny Epifanovsky, Arik Landau, Tomasz Kus, Kirill Khistyaev, 
        Dmitry Zuev, Prashant Manohar, Xintian Feng, Anna Krylov, 
        Matthew Goldey, Alec White, Thomas Jagau, Kaushik Nanda, 
        Anastasia Gunina, Alexander Kunitsa, Joonho Lee.

   CCMAN original authors:
   Anna I. Krylov, C. David Sherrill, Steven R. Gwaltney,
   Edward F. C. Byrd (2000)
   Sergey V. Levchenko, Lyudmila V. Slipchenko, Tao Wang,
   Ana-Maria C. Cristian (2003)
   Piotr A. Pieniazek, C. Melania Oana, Evgeny Epifanovsky (2007)
   Prashant Manohar (2009)

 ------------------------------------------------------------------------------


 Allocating and initializing 30808MB of RAM...
 Calculation will run on 6 cores.


 Alpha MOs, Restricted
 -- Occupied --                  
-490.07 -104.86  -80.07  -65.20  -58.56  -58.56  -58.56  -15.64
  1 A     2 A     3 A     4 A     5 A     6 A     7 A     8 A                  
-10.582  -9.883  -8.050  -8.047  -8.047  -7.604  -7.499  -7.487
  9 A    10 A    11 A    12 A    13 A    14 A    15 A    16 A                  
 -7.487  -5.496  -5.495  -5.494  -3.240  -3.234  -3.234  -3.219
 17 A    18 A    19 A    20 A    21 A    22 A    23 A    24 A                  
 -3.219  -1.226  -1.122  -1.006  -0.744  -0.613  -0.570  -0.544
 25 A    26 A    27 A    28 A    29 A    30 A    31 A    32 A                  
 -0.487  -0.479  -0.444  -0.410  -0.400
 33 A    34 A    35 A    36 A    37 A                                          
 -- Virtual --                   
  0.008   0.040   0.057   0.073   0.079   0.085   0.111   0.117
 38 A    39 A    40 A    41 A    42 A    43 A    44 A    45 A                  
  0.118   0.128   0.146   0.149   0.175   0.178   0.221   0.237
 46 A    47 A    48 A    49 A    50 A    51 A    52 A    53 A                  
  0.256   0.256   0.292   0.335   0.379   0.388   0.468   0.523
 54 A    55 A    56 A    57 A    58 A    59 A    60 A    61 A                  
  0.558   0.559   0.563   0.602   0.622   0.744   0.756   0.757
 62 A    63 A    64 A    65 A    66 A    67 A    68 A    69 A                  
  0.789   0.814   0.823   0.832   0.867   0.892   0.936   1.107
 70 A    71 A    72 A    73 A    74 A    75 A    76 A    77 A                  
  1.107   1.133   1.135   1.144   1.149   1.159   1.186   1.198
 78 A    79 A    80 A    81 A    82 A    83 A    84 A    85 A                  
  1.328   1.440   1.490   1.784   1.865   2.001   2.202   2.249
 86 A    87 A    88 A    89 A    90 A    91 A    92 A    93 A                  
  2.325   2.335   2.427   2.454   2.604   2.630   2.733   2.785
 94 A    95 A    96 A    97 A    98 A    99 A   100 A   101 A                  
  2.955   4.246   4.281   4.502   4.517   4.531   4.573   4.617
102 A   103 A   104 A   105 A   106 A   107 A   108 A   109 A                  
  4.897   7.220   7.518   8.185   8.207   8.271  10.354  14.706
110 A   111 A   112 A   113 A   114 A   115 A   116 A   117 A                  
 14.808  14.920  26.670  26.751  26.999  36.679  49.480 166.141
118 A   119 A   120 A   121 A   122 A   123 A   124 A   125 A                  
219.210 293.859 293.880 293.9811028.425
126 A   127 A   128 A   129 A   130 A                                          

 Beta MOs, Restricted
 -- Occupied --                  
-490.07 -104.86  -80.07  -65.20  -58.56  -58.56  -58.56  -15.64
  1 A     2 A     3 A     4 A     5 A     6 A     7 A     8 A                  
-10.582  -9.883  -8.050  -8.047  -8.047  -7.604  -7.499  -7.487
  9 A    10 A    11 A    12 A    13 A    14 A    15 A    16 A                  
 -7.487  -5.496  -5.495  -5.494  -3.240  -3.234  -3.234  -3.219
 17 A    18 A    19 A    20 A    21 A    22 A    23 A    24 A                  
 -3.219  -1.226  -1.122  -1.006  -0.744  -0.613  -0.570  -0.544
 25 A    26 A    27 A    28 A    29 A    30 A    31 A    32 A                  
 -0.487  -0.479  -0.444  -0.410  -0.400
 33 A    34 A    35 A    36 A    37 A                                          
 -- Virtual --                   
  0.008   0.040   0.057   0.073   0.079   0.085   0.111   0.117
 38 A    39 A    40 A    41 A    42 A    43 A    44 A    45 A                  
  0.118   0.128   0.146   0.149   0.175   0.178   0.221   0.237
 46 A    47 A    48 A    49 A    50 A    51 A    52 A    53 A                  
  0.256   0.256   0.292   0.335   0.379   0.388   0.468   0.523
 54 A    55 A    56 A    57 A    58 A    59 A    60 A    61 A                  
  0.558   0.559   0.563   0.602   0.622   0.744   0.756   0.757
 62 A    63 A    64 A    65 A    66 A    67 A    68 A    69 A                  
  0.789   0.814   0.823   0.832   0.867   0.892   0.936   1.107
 70 A    71 A    72 A    73 A    74 A    75 A    76 A    77 A                  
  1.107   1.133   1.135   1.144   1.149   1.159   1.186   1.198
 78 A    79 A    80 A    81 A    82 A    83 A    84 A    85 A                  
  1.328   1.440   1.490   1.784   1.865   2.001   2.202   2.249
 86 A    87 A    88 A    89 A    90 A    91 A    92 A    93 A                  
  2.325   2.335   2.427   2.454   2.604   2.630   2.733   2.785
 94 A    95 A    96 A    97 A    98 A    99 A   100 A   101 A                  
  2.955   4.246   4.281   4.502   4.517   4.531   4.573   4.617
102 A   103 A   104 A   105 A   106 A   107 A   108 A   109 A                  
  4.897   7.220   7.518   8.185   8.207   8.271  10.354  14.706
110 A   111 A   112 A   113 A   114 A   115 A   116 A   117 A                  
 14.808  14.920  26.670  26.751  26.999  36.679  49.480 166.141
118 A   119 A   120 A   121 A   122 A   123 A   124 A   125 A                  
219.210 293.859 293.880 293.9811028.425
126 A   127 A   128 A   129 A   130 A                                          

 Occupation and symmetry of molecular orbitals

 Point group: C1 (1 irreducible representation).

                           A     All 
 -------------------------------------
 All molecular orbitals:
  - Alpha                  130   130 
  - Beta                   130   130 
 -------------------------------------
 Alpha orbitals:
  - Frozen occupied        20    20  
  - Active occupied        17    17  
  - Active virtual         93    93  
  - Frozen virtual         0     0   
 -------------------------------------
 Beta orbitals:
  - Frozen occupied        20    20  
  - Active occupied        17    17  
  - Active virtual         93    93  
  - Frozen virtual         0     0   
 -------------------------------------

 Import integrals:   CPU 0.00 s  wall 0.00 s

 Import integrals:   CPU 46.36 s  wall 8.15 s

 MP2 amplitudes:   CPU 0.13 s  wall 0.09 s

Running a double precision version
           CCSD T amplitudes will be solved using DIIS.

           Start     Size      MaxIter   EConv     TConv     
           3         7         100       1.00e-07  1.00e-05  
 ------------------------------------------------------------------------------
           Energy (a.u.)   Ediff      Tdiff       Comment
 ------------------------------------------------------------------------------
         -3427.74510950                           
     1   -3427.73084949   1.43e-02   7.89e-01     
     2   -3427.75582198   2.50e-02   1.13e-01     
     3   -3427.75428225   1.54e-03   4.94e-02     
     4   -3427.75678287   2.50e-03   1.62e-02     Switched to DIIS steps.
     5   -3427.75768583   9.03e-04   1.21e-02     
     6   -3427.75772806   4.22e-05   2.60e-03     
     7   -3427.75773682   8.77e-06   1.43e-03     
     8   -3427.75774548   8.65e-06   3.92e-04     
     9   -3427.75774664   1.17e-06   2.13e-04     
    10   -3427.75774625   3.89e-07   6.21e-05     
    11   -3427.75774636   1.09e-07   2.66e-05     
    12   -3427.75774625   1.17e-07   1.06e-05     
    13   -3427.75774624   9.88e-09   4.63e-06     
 ------------------------------------------------------------------------------
         -3427.75774624                           CCSD T converged.

End of double precision
 SCF energy                 = -3427.03613980
 MP2 energy                 = -3427.74510950
 CCSD correlation energy     =    -0.72160644
 CCSD total energy           = -3427.75774624

 CCSD  T1^2 = 0.0156  T2^2 = 0.2736  Leading amplitudes:

 Amplitude    Orbitals with energies
  0.0295       37 (A) A                  ->    38 (A) A                   
              -0.4002                          0.0081                     
  0.0295       37 (A) B                  ->    38 (A) B                   
              -0.4002                          0.0081                     
  0.0235       33 (A) A                  ->    38 (A) A                   
              -0.4867                          0.0081                     
  0.0235       33 (A) B                  ->    38 (A) B                   
              -0.4867                          0.0081                     

 Amplitude    Orbitals with energies
 -0.0657       37 (A) A      37 (A) B    ->    38 (A) A      38 (A) B     
              -0.4002       -0.4002            0.0081        0.0081       
  0.0657       37 (A) A      37 (A) B    ->    38 (A) B      38 (A) A     
              -0.4002       -0.4002            0.0081        0.0081       
  0.0657       37 (A) B      37 (A) A    ->    38 (A) A      38 (A) B     
              -0.4002       -0.4002            0.0081        0.0081       
 -0.0657       37 (A) B      37 (A) A    ->    38 (A) B      38 (A) A     
              -0.4002       -0.4002            0.0081        0.0081       

 Computing CCSD intemediates for later calculations in double precision
 Finished.

Running a double precision version
           CCSD Lambda amplitudes will be solved using DIIS.
           Start     Size      MaxIter   EConv     LConv     
           3         7         100       1.00e-07  1.00e-05  
 ------------------------------------------------------------------------------
            Enorm      Ldiff       Comment
 ------------------------------------------------------------------------------
     1     5.45e-02   4.00e-02     
     2     1.53e-02   6.00e-03     
     3     6.64e-03   1.81e-03     
     4     3.88e-03   1.23e-03     Switched to DIIS steps.
     5     1.18e-03   7.41e-04     
     6     5.45e-04   1.88e-04     
     7     1.81e-04   5.37e-05     
     8     8.38e-05   4.43e-06     
     9     3.11e-05   6.68e-07     
    10     1.48e-05   8.41e-08     
    11     6.41e-06   2.21e-07     
    12     3.34e-06   5.05e-08     
    13     1.52e-06   1.05e-07     
    14     6.76e-07   4.28e-09     
    15     3.27e-07   4.87e-08     
    16     1.39e-07   1.61e-08     
    17     7.18e-08   7.99e-09     
 ------------------------------------------------------------------------------
                                   CCSD Lambda converged.

 Computing density matrices in double precision...
           Orbital response amplitudes will be solved using DIIS.
           Start     Size      MaxIter   EConv     LConv     
           3         7         100       1.00e-06  1.00e-06  
 ------------------------------------------------------------------------------
            Enorm      Ldiff       Comment
 ------------------------------------------------------------------------------
     1     1.12e-01   1.28e-04     
     2     1.05e-01   1.00e-02     
     3     1.14e-01   1.71e-02     
     4     9.70e-03   4.42e-02     Switched to DIIS steps.
     5     5.08e-03   1.57e-03     
     6     8.84e-04   4.92e-04     
     7     8.32e-04   1.99e-04     
     8     1.32e-04   2.16e-04     
     9     4.87e-05   3.67e-06     
    10     1.41e-05   5.29e-06     
    11     3.78e-06   1.44e-06     
    12     9.23e-07   1.61e-08     
 ------------------------------------------------------------------------------
                                   Orbital response converged.

 Computing density matrices... Done.
 CCSD calculation:   CPU 1549.78 s  wall 268.59 s

 Transferring MO TPDM to AO TPDM
 Transferring g2_o1o1o1o1
 Transferring g2_o1o1o1v1
 Transferring g2_o1o1v1v1
 Transferring g2_o1v1o1v1
 Transferring g2_o1v1v1v1
 Transferring g2_v1v1v1v1
 Adding separable TPDM
 Computing TPDM gradient
 --------------------------------------------------------
 2e gradient
  Atom          X               Y               Z
 --------------------------------------------------------
    1        -39.540927       18.833977        0.000001  
    2         -4.763591      -17.996957        0.000000  
    3         22.689217      -21.945624       -0.000000  
    4         21.615301       21.108604       -0.000001  
 --------------------------------------------------------
 --------------------------------------------------------
 Final gradient
  Atom          X               Y               Z
 --------------------------------------------------------
    1        -39.540927       18.833977        0.000001  
    2         -4.763591      -17.996957        0.000000  
    3         22.689217      -21.945624       -0.000000  
    4         21.615301       21.108604       -0.000001  
 --------------------------------------------------------
 Analytic gradient from two-electron contribution:   CPU 278.11 s  wall 53.87 s

 Total ccman2 time:   CPU 1881.09 s  wall 332.29 s


 --------------------------------------------------------------

                    Orbital Energies (a.u.)
 --------------------------------------------------------------

 Alpha MOs
 -- Occupied --
********-104.8552 -80.0665 -65.2042 -58.5649 -58.5624 -58.5622 -15.6441
-10.5818  -9.8832  -8.0497  -8.0471  -8.0469  -7.6038  -7.4990  -7.4871
 -7.4865  -5.4964  -5.4946  -5.4940  -3.2397  -3.2343  -3.2336  -3.2192
 -3.2192  -1.2264  -1.1220  -1.0064  -0.7437  -0.6134  -0.5700  -0.5437
 -0.4867  -0.4790  -0.4437  -0.4103  -0.4002
 -- Virtual --
  0.0081   0.0397   0.0572   0.0731   0.0785   0.0848   0.1115   0.1171
  0.1182   0.1276   0.1465   0.1495   0.1750   0.1782   0.2206   0.2368
  0.2559   0.2559   0.2921   0.3346   0.3792   0.3877   0.4676   0.5235
  0.5575   0.5587   0.5626   0.6017   0.6222   0.7437   0.7557   0.7567
  0.7888   0.8139   0.8226   0.8319   0.8673   0.8925   0.9363   1.1066
  1.1068   1.1331   1.1350   1.1438   1.1493   1.1586   1.1858   1.1983
  1.3282   1.4402   1.4901   1.7836   1.8650   2.0010   2.2020   2.2488
  2.3254   2.3345   2.4270   2.4537   2.6043   2.6300   2.7326   2.7849
  2.9555   4.2461   4.2814   4.5020   4.5165   4.5312   4.5732   4.6171
  4.8972   7.2201   7.5178   8.1845   8.2075   8.2714  10.3541  14.7059
 14.8076  14.9197  26.6701  26.7510  26.9989  36.6786  49.4795 166.1411
219.2097 293.8594 293.8801 293.98101028.4254
 --------------------------------------------------------------

          Ground-State Mulliken Net Atomic Charges

     Atom                 Charge (a.u.)
  ----------------------------------------
      1 Br                    0.067493
      2 N                    -0.221268
      3 P                     0.330812
      4 Cl                   -0.177036
  ----------------------------------------
  Sum of atomic charges =     0.000000

 -----------------------------------------------------------------
                    Cartesian Multipole Moments
 -----------------------------------------------------------------
    Charge (ESU x 10^10)
                -0.0000
    Dipole Moment (Debye)
         X      -0.4972      Y       0.2609      Z      -0.0000
       Tot       0.5615
    Quadrupole Moments (Debye-Ang)
        XX     -48.6707     XY      -4.8947     YY     -51.1331
        XZ       0.0000     YZ      -0.0000     ZZ     -48.8761
    Octopole Moments (Debye-Ang^2)
       XXX      48.4948    XXY      -3.5612    XYY      13.4135
       YYY     -16.1926    XXZ       0.0000    XYZ      -0.0000
       YYZ       0.0000    XZZ      11.9917    YZZ      -2.2953
       ZZZ       0.0000
    Hexadecapole Moments (Debye-Ang^3)
      XXXX    -746.9633   XXXY     -22.9392   XXYY    -163.2877
      XYYY      -6.5812   YYYY    -264.8361   XXXZ       0.0000
      XXYZ      -0.0000   XYYZ      -0.0000   YYYZ      -0.0000
      XXZZ    -135.1716   XYZZ      -3.4479   YYZZ     -54.0973
      XZZZ       0.0000   YZZZ      -0.0000   ZZZZ     -60.2050
 -----------------------------------------------------------------
 DrvMan completing analytic gradient of the correlated energy
 Correlated dipole moment
            1
    1  -0.1956248
    2   0.1026547
    3  -0.0000001
 Energy read as -3427.757746236
 Full Analytical Gradient: (in a.u., or Hartree/Bohr)
             1             2             3             4
    1   -0.00004464   -0.00083501    0.00091622   -0.00003657
    2   -0.00002189    0.00007463   -0.00002694   -0.00002580
    3    0.00000000   -0.00000002    0.00000001    0.00000001
 Gradient time:  CPU 0.80 s  wall 0.82 s
 ----------------------------------------------------------------
             Standard Nuclear Orientation (Angstroms)
    I     Atom           X                Y                Z
 ----------------------------------------------------------------
    1      Br      1.4942288792    -0.2297827185     0.0000000000
    2      N       0.2266301675     1.1259185001    -0.0000000000
    3      P      -1.3310486975     1.0562070060    -0.0000000000
    4      Cl     -1.9960994989    -0.9224787909     0.0000000000
 ----------------------------------------------------------------
 Nuclear Repulsion Energy =   368.9469898763 hartrees
 There are       37 alpha and       37 beta electrons

                       Distance Matrix (Angstroms)
             Br(  1)   N (  2)   P (  3)
   N (  2)  1.855999
   P (  3)  3.104185  1.559238
   Cl(  4)  3.558401  3.022658  2.087460

 Requested basis set is 6-311++G(d,p)
 There are 51 shells and 130 basis functions
 A cutoff of  1.0D-14 yielded   1144 shell pairs
 There are      7984 function pairs (      8776 Cartesian)
 Smallest overlap matrix eigenvalue = 2.44E-03
 Guess MOs from SCF MO coefficient file

 -----------------------------------------------------------------------
  General SCF calculation program by
  Eric Jon Sundstrom, Paul Horn, Yuezhi Mao, Dmitri Zuev, Alec White,
  David Stuck, Shaama M.S., Shane Yost, Joonho Lee, David Small,
  Daniel Levine, Susi Lehtola, Hugh Burton, Evgeny Epifanovsky
 -----------------------------------------------------------------------
 Hartree-Fock
 using 6 threads for integral computing
 -------------------------------------------------------
 OpenMP Integral computing Module                
 Release: version 2.0, May 2017, Q-Chem Inc. Pleasanton 
 -------------------------------------------------------
 A restricted SCF calculation will be
 performed using DIIS
 SCF converges when DIIS error is below 1.0e-08
 ---------------------------------------
  Cycle       Energy         DIIS error
 ---------------------------------------
    1   -3427.0360062316      2.93e-05  
    2   -3427.0360080885      1.56e-05  
    3   -3427.0360085033      6.89e-06  
    4   -3427.0360086412      1.72e-06  
    5   -3427.0360086589      6.86e-07  
    6   -3427.0360086638      2.92e-07  
    7   -3427.0360086648      1.11e-07  
    8   -3427.0360086649      4.54e-08  
    9   -3427.0360086649      1.41e-08  
   10   -3427.0360086649      4.54e-09  Convergence criterion met
 ---------------------------------------
 SCF time:   CPU 9.02s  wall 1.00s 
 SCF   energy in the final basis set =    -3427.0360086649
 Total energy in the final basis set =    -3427.0360086649


 ------------------------------------------------------------------------------

   CCMAN2: suite of methods based on coupled cluster
           and equation of motion theories.

   Components:
   * libvmm-1.3-trunk
     by Evgeny Epifanovsky, Ilya Kaliman.
   * libtensor-2.5-trunk
     by Evgeny Epifanovsky, Michael Wormit, Dmitry Zuev, Sam Manzer, 
        Ilya Kaliman.
   * libcc-2.5-trunk
     by Evgeny Epifanovsky, Arik Landau, Tomasz Kus, Kirill Khistyaev, 
        Dmitry Zuev, Prashant Manohar, Xintian Feng, Anna Krylov, 
        Matthew Goldey, Alec White, Thomas Jagau, Kaushik Nanda, 
        Anastasia Gunina, Alexander Kunitsa, Joonho Lee.

   CCMAN original authors:
   Anna I. Krylov, C. David Sherrill, Steven R. Gwaltney,
   Edward F. C. Byrd (2000)
   Sergey V. Levchenko, Lyudmila V. Slipchenko, Tao Wang,
   Ana-Maria C. Cristian (2003)
   Piotr A. Pieniazek, C. Melania Oana, Evgeny Epifanovsky (2007)
   Prashant Manohar (2009)

 ------------------------------------------------------------------------------


 Allocating and initializing 30808MB of RAM...
 Calculation will run on 6 cores.


 Alpha MOs, Restricted
 -- Occupied --                  
-490.07 -104.86  -80.07  -65.20  -58.56  -58.56  -58.56  -15.64
  1 A     2 A     3 A     4 A     5 A     6 A     7 A     8 A                  
-10.582  -9.883  -8.050  -8.047  -8.047  -7.604  -7.499  -7.487
  9 A    10 A    11 A    12 A    13 A    14 A    15 A    16 A                  
 -7.486  -5.497  -5.495  -5.494  -3.240  -3.234  -3.234  -3.219
 17 A    18 A    19 A    20 A    21 A    22 A    23 A    24 A                  
 -3.219  -1.226  -1.122  -1.006  -0.744  -0.613  -0.570  -0.544
 25 A    26 A    27 A    28 A    29 A    30 A    31 A    32 A                  
 -0.487  -0.479  -0.444  -0.410  -0.400
 33 A    34 A    35 A    36 A    37 A                                          
 -- Virtual --                   
  0.008   0.040   0.057   0.073   0.079   0.085   0.112   0.117
 38 A    39 A    40 A    41 A    42 A    43 A    44 A    45 A                  
  0.118   0.128   0.146   0.149   0.175   0.178   0.221   0.237
 46 A    47 A    48 A    49 A    50 A    51 A    52 A    53 A                  
  0.256   0.256   0.292   0.335   0.379   0.388   0.467   0.523
 54 A    55 A    56 A    57 A    58 A    59 A    60 A    61 A                  
  0.557   0.559   0.563   0.602   0.622   0.744   0.756   0.757
 62 A    63 A    64 A    65 A    66 A    67 A    68 A    69 A                  
  0.789   0.814   0.822   0.832   0.867   0.892   0.936   1.107
 70 A    71 A    72 A    73 A    74 A    75 A    76 A    77 A                  
  1.107   1.133   1.135   1.144   1.149   1.159   1.186   1.198
 78 A    79 A    80 A    81 A    82 A    83 A    84 A    85 A                  
  1.326   1.440   1.490   1.783   1.865   2.001   2.202   2.249
 86 A    87 A    88 A    89 A    90 A    91 A    92 A    93 A                  
  2.325   2.334   2.427   2.453   2.604   2.630   2.733   2.785
 94 A    95 A    96 A    97 A    98 A    99 A   100 A   101 A                  
  2.954   4.246   4.281   4.500   4.517   4.531   4.573   4.617
102 A   103 A   104 A   105 A   106 A   107 A   108 A   109 A                  
  4.897   7.220   7.517   8.185   8.208   8.272  10.354  14.706
110 A   111 A   112 A   113 A   114 A   115 A   116 A   117 A                  
 14.807  14.918  26.670  26.751  26.999  36.678  49.480 166.139
118 A   119 A   120 A   121 A   122 A   123 A   124 A   125 A                  
219.210 293.860 293.880 293.9811028.425
126 A   127 A   128 A   129 A   130 A                                          

 Beta MOs, Restricted
 -- Occupied --                  
-490.07 -104.86  -80.07  -65.20  -58.56  -58.56  -58.56  -15.64
  1 A     2 A     3 A     4 A     5 A     6 A     7 A     8 A                  
-10.582  -9.883  -8.050  -8.047  -8.047  -7.604  -7.499  -7.487
  9 A    10 A    11 A    12 A    13 A    14 A    15 A    16 A                  
 -7.486  -5.497  -5.495  -5.494  -3.240  -3.234  -3.234  -3.219
 17 A    18 A    19 A    20 A    21 A    22 A    23 A    24 A                  
 -3.219  -1.226  -1.122  -1.006  -0.744  -0.613  -0.570  -0.544
 25 A    26 A    27 A    28 A    29 A    30 A    31 A    32 A                  
 -0.487  -0.479  -0.444  -0.410  -0.400
 33 A    34 A    35 A    36 A    37 A                                          
 -- Virtual --                   
  0.008   0.040   0.057   0.073   0.079   0.085   0.112   0.117
 38 A    39 A    40 A    41 A    42 A    43 A    44 A    45 A                  
  0.118   0.128   0.146   0.149   0.175   0.178   0.221   0.237
 46 A    47 A    48 A    49 A    50 A    51 A    52 A    53 A                  
  0.256   0.256   0.292   0.335   0.379   0.388   0.467   0.523
 54 A    55 A    56 A    57 A    58 A    59 A    60 A    61 A                  
  0.557   0.559   0.563   0.602   0.622   0.744   0.756   0.757
 62 A    63 A    64 A    65 A    66 A    67 A    68 A    69 A                  
  0.789   0.814   0.822   0.832   0.867   0.892   0.936   1.107
 70 A    71 A    72 A    73 A    74 A    75 A    76 A    77 A                  
  1.107   1.133   1.135   1.144   1.149   1.159   1.186   1.198
 78 A    79 A    80 A    81 A    82 A    83 A    84 A    85 A                  
  1.326   1.440   1.490   1.783   1.865   2.001   2.202   2.249
 86 A    87 A    88 A    89 A    90 A    91 A    92 A    93 A                  
  2.325   2.334   2.427   2.453   2.604   2.630   2.733   2.785
 94 A    95 A    96 A    97 A    98 A    99 A   100 A   101 A                  
  2.954   4.246   4.281   4.500   4.517   4.531   4.573   4.617
102 A   103 A   104 A   105 A   106 A   107 A   108 A   109 A                  
  4.897   7.220   7.517   8.185   8.208   8.272  10.354  14.706
110 A   111 A   112 A   113 A   114 A   115 A   116 A   117 A                  
 14.807  14.918  26.670  26.751  26.999  36.678  49.480 166.139
118 A   119 A   120 A   121 A   122 A   123 A   124 A   125 A                  
219.210 293.860 293.880 293.9811028.425
126 A   127 A   128 A   129 A   130 A                                          

 Occupation and symmetry of molecular orbitals

 Point group: C1 (1 irreducible representation).

                           A     All 
 -------------------------------------
 All molecular orbitals:
  - Alpha                  130   130 
  - Beta                   130   130 
 -------------------------------------
 Alpha orbitals:
  - Frozen occupied        20    20  
  - Active occupied        17    17  
  - Active virtual         93    93  
  - Frozen virtual         0     0   
 -------------------------------------
 Beta orbitals:
  - Frozen occupied        20    20  
  - Active occupied        17    17  
  - Active virtual         93    93  
  - Frozen virtual         0     0   
 -------------------------------------

 Import integrals:   CPU 0.00 s  wall 0.00 s

 Import integrals:   CPU 46.40 s  wall 8.18 s

 MP2 amplitudes:   CPU 0.19 s  wall 0.14 s

Running a double precision version
           CCSD T amplitudes will be solved using DIIS.

           Start     Size      MaxIter   EConv     TConv     
           3         7         100       1.00e-07  1.00e-05  
 ------------------------------------------------------------------------------
           Energy (a.u.)   Ediff      Tdiff       Comment
 ------------------------------------------------------------------------------
         -3427.74514996                           
     1   -3427.73080694   1.43e-02   7.89e-01     
     2   -3427.75582916   2.50e-02   1.14e-01     
     3   -3427.75427270   1.56e-03   4.95e-02     
     4   -3427.75678059   2.51e-03   1.63e-02     Switched to DIIS steps.
     5   -3427.75768575   9.05e-04   1.21e-02     
     6   -3427.75772814   4.24e-05   2.61e-03     
     7   -3427.75773681   8.66e-06   1.43e-03     
     8   -3427.75774545   8.64e-06   3.91e-04     
     9   -3427.75774664   1.19e-06   2.14e-04     
    10   -3427.75774624   3.98e-07   6.24e-05     
    11   -3427.75774635   1.13e-07   2.67e-05     
    12   -3427.75774623   1.18e-07   1.07e-05     
    13   -3427.75774622   9.92e-09   4.61e-06     
 ------------------------------------------------------------------------------
         -3427.75774622                           CCSD T converged.

End of double precision
 SCF energy                 = -3427.03600866
 MP2 energy                 = -3427.74514996
 CCSD correlation energy     =    -0.72173756
 CCSD total energy           = -3427.75774622

 CCSD  T1^2 = 0.0156  T2^2 = 0.2738  Leading amplitudes:

 Amplitude    Orbitals with energies
 -0.0296       37 (A) A                  ->    38 (A) A                   
              -0.3999                          0.0078                     
 -0.0296       37 (A) B                  ->    38 (A) B                   
              -0.3999                          0.0078                     
 -0.0234       33 (A) A                  ->    38 (A) A                   
              -0.4868                          0.0078                     
 -0.0234       33 (A) B                  ->    38 (A) B                   
              -0.4868                          0.0078                     

 Amplitude    Orbitals with energies
 -0.0662       37 (A) A      37 (A) B    ->    38 (A) A      38 (A) B     
              -0.3999       -0.3999            0.0078        0.0078       
  0.0662       37 (A) A      37 (A) B    ->    38 (A) B      38 (A) A     
              -0.3999       -0.3999            0.0078        0.0078       
  0.0662       37 (A) B      37 (A) A    ->    38 (A) A      38 (A) B     
              -0.3999       -0.3999            0.0078        0.0078       
 -0.0662       37 (A) B      37 (A) A    ->    38 (A) B      38 (A) A     
              -0.3999       -0.3999            0.0078        0.0078       

 Computing CCSD intemediates for later calculations in double precision
 Finished.

Running a double precision version
           CCSD Lambda amplitudes will be solved using DIIS.
           Start     Size      MaxIter   EConv     LConv     
           3         7         100       1.00e-07  1.00e-05  
 ------------------------------------------------------------------------------
            Enorm      Ldiff       Comment
 ------------------------------------------------------------------------------
     1     5.46e-02   4.01e-02     
     2     1.54e-02   6.01e-03     
     3     6.66e-03   1.81e-03     
     4     3.89e-03   1.23e-03     Switched to DIIS steps.
     5     1.18e-03   7.44e-04     
     6     5.47e-04   1.89e-04     
     7     1.81e-04   5.40e-05     
     8     8.41e-05   4.44e-06     
     9     3.11e-05   6.84e-07     
    10     1.47e-05   9.91e-08     
    11     6.41e-06   2.16e-07     
    12     3.34e-06   4.99e-08     
    13     1.52e-06   1.04e-07     
    14     6.79e-07   3.66e-09     
    15     3.29e-07   4.87e-08     
    16     1.40e-07   1.61e-08     
    17     7.22e-08   7.99e-09     
 ------------------------------------------------------------------------------
                                   CCSD Lambda converged.

 Computing density matrices in double precision...
           Orbital response amplitudes will be solved using DIIS.
           Start     Size      MaxIter   EConv     LConv     
           3         7         100       1.00e-06  1.00e-06  
 ------------------------------------------------------------------------------
            Enorm      Ldiff       Comment
 ------------------------------------------------------------------------------
     1     1.12e-01   6.26e-05     
     2     1.05e-01   1.01e-02     
     3     1.14e-01   1.72e-02     
     4     9.72e-03   4.43e-02     Switched to DIIS steps.
     5     5.11e-03   1.57e-03     
     6     8.90e-04   4.93e-04     
     7     8.42e-04   2.00e-04     
     8     1.33e-04   2.18e-04     
     9     4.92e-05   3.54e-06     
    10     1.42e-05   5.35e-06     
    11     3.81e-06   1.46e-06     
    12     9.40e-07   2.96e-08     
 ------------------------------------------------------------------------------
                                   Orbital response converged.

 Computing density matrices... Done.
 CCSD calculation:   CPU 1546.45 s  wall 267.81 s

 Transferring MO TPDM to AO TPDM
 Transferring g2_o1o1o1o1
 Transferring g2_o1o1o1v1
 Transferring g2_o1o1v1v1
 Transferring g2_o1v1o1v1
 Transferring g2_o1v1v1v1
 Transferring g2_v1v1v1v1
 Adding separable TPDM
 Computing TPDM gradient
 --------------------------------------------------------
 2e gradient
  Atom          X               Y               Z
 --------------------------------------------------------
    1        -39.529807       18.821481        0.000000  
    2         -4.737243      -17.988022       -0.000000  
    3         22.666767      -21.957832        0.000000  
    4         21.600283       21.124373       -0.000000  
 --------------------------------------------------------
 --------------------------------------------------------
 Final gradient
  Atom          X               Y               Z
 --------------------------------------------------------
    1        -39.529807       18.821481        0.000000  
    2         -4.737243      -17.988022       -0.000000  
    3         22.666767      -21.957832        0.000000  
    4         21.600283       21.124373       -0.000000  
 --------------------------------------------------------
 Analytic gradient from two-electron contribution:   CPU 264.90 s  wall 51.45 s

 Total ccman2 time:   CPU 1867.36 s  wall 330.02 s


 --------------------------------------------------------------

                    Orbital Energies (a.u.)
 --------------------------------------------------------------

 Alpha MOs
 -- Occupied --
********-104.8554 -80.0667 -65.2041 -58.5648 -58.5622 -58.5621 -15.6442
-10.5820  -9.8831  -8.0499  -8.0473  -8.0471  -7.6039  -7.4989  -7.4870
 -7.4864  -5.4966  -5.4948  -5.4942  -3.2396  -3.2342  -3.2335  -3.2191
 -3.2191  -1.2258  -1.1223  -1.0061  -0.7439  -0.6132  -0.5698  -0.5435
 -0.4868  -0.4791  -0.4438  -0.4102  -0.3999
 -- Virtual --
  0.0078   0.0398   0.0572   0.0731   0.0785   0.0848   0.1115   0.1171
  0.1182   0.1276   0.1464   0.1494   0.1750   0.1781   0.2205   0.2367
  0.2558   0.2559   0.2922   0.3346   0.3792   0.3876   0.4671   0.5235
  0.5574   0.5588   0.5626   0.6016   0.6222   0.7438   0.7556   0.7567
  0.7890   0.8135   0.8224   0.8318   0.8670   0.8919   0.9363   1.1067
  1.1069   1.1332   1.1349   1.1437   1.1492   1.1585   1.1858   1.1984
  1.3262   1.4400   1.4902   1.7835   1.8653   2.0009   2.2021   2.2488
  2.3254   2.3344   2.4266   2.4530   2.6041   2.6299   2.7326   2.7848
  2.9537   4.2461   4.2814   4.4999   4.5166   4.5313   4.5733   4.6172
  4.8972   7.2201   7.5165   8.1846   8.2076   8.2715  10.3540  14.7057
 14.8073  14.9177  26.6700  26.7510  26.9991  36.6782  49.4796 166.1393
219.2095 293.8595 293.8802 293.98101028.4254
 --------------------------------------------------------------

          Ground-State Mulliken Net Atomic Charges

     Atom                 Charge (a.u.)
  ----------------------------------------
      1 Br                    0.067350
      2 N                    -0.221831
      3 P                     0.330681
      4 Cl                   -0.176200
  ----------------------------------------
  Sum of atomic charges =    -0.000000

 -----------------------------------------------------------------
                    Cartesian Multipole Moments
 -----------------------------------------------------------------
    Charge (ESU x 10^10)
                -0.0000
    Dipole Moment (Debye)
         X      -0.5074      Y       0.2564      Z      -0.0000
       Tot       0.5685
    Quadrupole Moments (Debye-Ang)
        XX     -48.6512     XY      -4.8933     YY     -51.1369
        XZ      -0.0000     YZ      -0.0000     ZZ     -48.8821
    Octopole Moments (Debye-Ang^2)
       XXX      48.5085    XXY      -3.5609    XYY      13.4168
       YYY     -16.2206    XXZ       0.0000    XYZ      -0.0000
       YYZ       0.0000    XZZ      12.0144    YZZ      -2.3071
       ZZZ       0.0000
    Hexadecapole Moments (Debye-Ang^3)
      XXXX    -747.2036   XXXY     -22.8616   XXYY    -163.3399
      XYYY      -6.4882   YYYY    -264.8597   XXXZ      -0.0000
      XXYZ      -0.0000   XYYZ      -0.0000   YYYZ       0.0000
      XXZZ    -135.2289   XYZZ      -3.4128   YYZZ     -54.1119
      XZZZ      -0.0000   YZZZ       0.0000   ZZZZ     -60.2235
 -----------------------------------------------------------------
 DrvMan completing analytic gradient of the correlated energy
 Correlated dipole moment
            1
    1  -0.1996228
    2   0.1008784
    3  -0.0000000
 Energy read as -3427.757746223
 Full Analytical Gradient: (in a.u., or Hartree/Bohr)
             1             2             3             4
    1    0.00005507    0.00082815   -0.00092248    0.00003926
    2    0.00001579   -0.00006759    0.00000644    0.00004536
    3    0.00000000   -0.00000000    0.00000000    0.00000000
 Gradient time:  CPU 0.78 s  wall 0.80 s
 ----------------------------------------------------------------
             Standard Nuclear Orientation (Angstroms)
    I     Atom           X                Y                Z
 ----------------------------------------------------------------
    1      Br      1.4942288792    -0.2297827185     0.0000000000
    2      N       0.2266301675     1.1259185001    -0.0000000000
    3      P      -1.3300486975     1.0572070060    -0.0000000000
    4      Cl     -1.9960994989    -0.9224787909     0.0000000000
 ----------------------------------------------------------------
 Nuclear Repulsion Energy =   368.9459442578 hartrees
 There are       37 alpha and       37 beta electrons

                       Distance Matrix (Angstroms)
             Br(  1)   N (  2)   P (  3)
   N (  2)  1.855999
   P (  3)  3.103689  1.558195
   Cl(  4)  3.558401  3.022658  2.088727

 Requested basis set is 6-311++G(d,p)
 There are 51 shells and 130 basis functions
 A cutoff of  1.0D-14 yielded   1144 shell pairs
 There are      7984 function pairs (      8776 Cartesian)
 Smallest overlap matrix eigenvalue = 2.44E-03
 Guess MOs from SCF MO coefficient file

 -----------------------------------------------------------------------
  General SCF calculation program by
  Eric Jon Sundstrom, Paul Horn, Yuezhi Mao, Dmitri Zuev, Alec White,
  David Stuck, Shaama M.S., Shane Yost, Joonho Lee, David Small,
  Daniel Levine, Susi Lehtola, Hugh Burton, Evgeny Epifanovsky
 -----------------------------------------------------------------------
 Hartree-Fock
 using 6 threads for integral computing
 -------------------------------------------------------
 OpenMP Integral computing Module                
 Release: version 2.0, May 2017, Q-Chem Inc. Pleasanton 
 -------------------------------------------------------
 A restricted SCF calculation will be
 performed using DIIS
 SCF converges when DIIS error is below 1.0e-08
 ---------------------------------------
  Cycle       Energy         DIIS error
 ---------------------------------------
    1   -3427.0360703694      2.03e-05  
    2   -3427.0360713973      9.04e-06  
    3   -3427.0360715386      5.25e-06  
    4   -3427.0360716062      1.02e-06  
    5   -3427.0360716119      3.71e-07  
    6   -3427.0360716134      1.55e-07  
    7   -3427.0360716136      5.61e-08  
    8   -3427.0360716137      2.34e-08  
    9   -3427.0360716137      7.74e-09  Convergence criterion met
 ---------------------------------------
 SCF time:   CPU 7.97s  wall 1.00s 
 SCF   energy in the final basis set =    -3427.0360716137
 Total energy in the final basis set =    -3427.0360716137


 ------------------------------------------------------------------------------

   CCMAN2: suite of methods based on coupled cluster
           and equation of motion theories.

   Components:
   * libvmm-1.3-trunk
     by Evgeny Epifanovsky, Ilya Kaliman.
   * libtensor-2.5-trunk
     by Evgeny Epifanovsky, Michael Wormit, Dmitry Zuev, Sam Manzer, 
        Ilya Kaliman.
   * libcc-2.5-trunk
     by Evgeny Epifanovsky, Arik Landau, Tomasz Kus, Kirill Khistyaev, 
        Dmitry Zuev, Prashant Manohar, Xintian Feng, Anna Krylov, 
        Matthew Goldey, Alec White, Thomas Jagau, Kaushik Nanda, 
        Anastasia Gunina, Alexander Kunitsa, Joonho Lee.

   CCMAN original authors:
   Anna I. Krylov, C. David Sherrill, Steven R. Gwaltney,
   Edward F. C. Byrd (2000)
   Sergey V. Levchenko, Lyudmila V. Slipchenko, Tao Wang,
   Ana-Maria C. Cristian (2003)
   Piotr A. Pieniazek, C. Melania Oana, Evgeny Epifanovsky (2007)
   Prashant Manohar (2009)

 ------------------------------------------------------------------------------


 Allocating and initializing 30808MB of RAM...
 Calculation will run on 6 cores.


 Alpha MOs, Restricted
 -- Occupied --                  
-490.07 -104.86  -80.07  -65.20  -58.56  -58.56  -58.56  -15.64
  1 A     2 A     3 A     4 A     5 A     6 A     7 A     8 A                  
-10.582  -9.883  -8.050  -8.047  -8.047  -7.604  -7.499  -7.487
  9 A    10 A    11 A    12 A    13 A    14 A    15 A    16 A                  
 -7.487  -5.497  -5.495  -5.494  -3.240  -3.234  -3.234  -3.219
 17 A    18 A    19 A    20 A    21 A    22 A    23 A    24 A                  
 -3.219  -1.226  -1.122  -1.006  -0.744  -0.613  -0.570  -0.544
 25 A    26 A    27 A    28 A    29 A    30 A    31 A    32 A                  
 -0.487  -0.479  -0.444  -0.410  -0.400
 33 A    34 A    35 A    36 A    37 A                                          
 -- Virtual --                   
  0.008   0.040   0.057   0.073   0.078   0.085   0.111   0.117
 38 A    39 A    40 A    41 A    42 A    43 A    44 A    45 A                  
  0.118   0.128   0.146   0.149   0.175   0.178   0.221   0.237
 46 A    47 A    48 A    49 A    50 A    51 A    52 A    53 A                  
  0.256   0.256   0.292   0.335   0.379   0.388   0.467   0.524
 54 A    55 A    56 A    57 A    58 A    59 A    60 A    61 A                  
  0.558   0.559   0.563   0.602   0.622   0.744   0.756   0.757
 62 A    63 A    64 A    65 A    66 A    67 A    68 A    69 A                  
  0.789   0.814   0.823   0.832   0.867   0.892   0.936   1.107
 70 A    71 A    72 A    73 A    74 A    75 A    76 A    77 A                  
  1.107   1.133   1.135   1.144   1.149   1.159   1.186   1.198
 78 A    79 A    80 A    81 A    82 A    83 A    84 A    85 A                  
  1.327   1.440   1.490   1.783   1.865   2.001   2.202   2.249
 86 A    87 A    88 A    89 A    90 A    91 A    92 A    93 A                  
  2.325   2.334   2.427   2.453   2.604   2.630   2.733   2.785
 94 A    95 A    96 A    97 A    98 A    99 A   100 A   101 A                  
  2.955   4.246   4.281   4.501   4.517   4.531   4.573   4.617
102 A   103 A   104 A   105 A   106 A   107 A   108 A   109 A                  
  4.897   7.220   7.517   8.184   8.207   8.271  10.354  14.706
110 A   111 A   112 A   113 A   114 A   115 A   116 A   117 A                  
 14.807  14.919  26.670  26.751  26.998  36.678  49.480 166.140
118 A   119 A   120 A   121 A   122 A   123 A   124 A   125 A                  
219.210 293.859 293.880 293.9811028.425
126 A   127 A   128 A   129 A   130 A                                          

 Beta MOs, Restricted
 -- Occupied --                  
-490.07 -104.86  -80.07  -65.20  -58.56  -58.56  -58.56  -15.64
  1 A     2 A     3 A     4 A     5 A     6 A     7 A     8 A                  
-10.582  -9.883  -8.050  -8.047  -8.047  -7.604  -7.499  -7.487
  9 A    10 A    11 A    12 A    13 A    14 A    15 A    16 A                  
 -7.487  -5.497  -5.495  -5.494  -3.240  -3.234  -3.234  -3.219
 17 A    18 A    19 A    20 A    21 A    22 A    23 A    24 A                  
 -3.219  -1.226  -1.122  -1.006  -0.744  -0.613  -0.570  -0.544
 25 A    26 A    27 A    28 A    29 A    30 A    31 A    32 A                  
 -0.487  -0.479  -0.444  -0.410  -0.400
 33 A    34 A    35 A    36 A    37 A                                          
 -- Virtual --                   
  0.008   0.040   0.057   0.073   0.078   0.085   0.111   0.117
 38 A    39 A    40 A    41 A    42 A    43 A    44 A    45 A                  
  0.118   0.128   0.146   0.149   0.175   0.178   0.221   0.237
 46 A    47 A    48 A    49 A    50 A    51 A    52 A    53 A                  
  0.256   0.256   0.292   0.335   0.379   0.388   0.467   0.524
 54 A    55 A    56 A    57 A    58 A    59 A    60 A    61 A                  
  0.558   0.559   0.563   0.602   0.622   0.744   0.756   0.757
 62 A    63 A    64 A    65 A    66 A    67 A    68 A    69 A                  
  0.789   0.814   0.823   0.832   0.867   0.892   0.936   1.107
 70 A    71 A    72 A    73 A    74 A    75 A    76 A    77 A                  
  1.107   1.133   1.135   1.144   1.149   1.159   1.186   1.198
 78 A    79 A    80 A    81 A    82 A    83 A    84 A    85 A                  
  1.327   1.440   1.490   1.783   1.865   2.001   2.202   2.249
 86 A    87 A    88 A    89 A    90 A    91 A    92 A    93 A                  
  2.325   2.334   2.427   2.453   2.604   2.630   2.733   2.785
 94 A    95 A    96 A    97 A    98 A    99 A   100 A   101 A                  
  2.955   4.246   4.281   4.501   4.517   4.531   4.573   4.617
102 A   103 A   104 A   105 A   106 A   107 A   108 A   109 A                  
  4.897   7.220   7.517   8.184   8.207   8.271  10.354  14.706
110 A   111 A   112 A   113 A   114 A   115 A   116 A   117 A                  
 14.807  14.919  26.670  26.751  26.998  36.678  49.480 166.140
118 A   119 A   120 A   121 A   122 A   123 A   124 A   125 A                  
219.210 293.859 293.880 293.9811028.425
126 A   127 A   128 A   129 A   130 A                                          

 Occupation and symmetry of molecular orbitals

 Point group: C1 (1 irreducible representation).

                           A     All 
 -------------------------------------
 All molecular orbitals:
  - Alpha                  130   130 
  - Beta                   130   130 
 -------------------------------------
 Alpha orbitals:
  - Frozen occupied        20    20  
  - Active occupied        17    17  
  - Active virtual         93    93  
  - Frozen virtual         0     0   
 -------------------------------------
 Beta orbitals:
  - Frozen occupied        20    20  
  - Active occupied        17    17  
  - Active virtual         93    93  
  - Frozen virtual         0     0   
 -------------------------------------

 Import integrals:   CPU 0.00 s  wall 0.00 s

 Import integrals:   CPU 46.38 s  wall 8.22 s

 MP2 amplitudes:   CPU 0.13 s  wall 0.09 s

Running a double precision version
           CCSD T amplitudes will be solved using DIIS.

           Start     Size      MaxIter   EConv     TConv     
           3         7         100       1.00e-07  1.00e-05  
 ------------------------------------------------------------------------------
           Energy (a.u.)   Ediff      Tdiff       Comment
 ------------------------------------------------------------------------------
         -3427.74512542                           
     1   -3427.73082479   1.43e-02   7.89e-01     
     2   -3427.75582539   2.50e-02   1.14e-01     
     3   -3427.75427693   1.55e-03   4.94e-02     
     4   -3427.75678177   2.50e-03   1.63e-02     Switched to DIIS steps.
     5   -3427.75768629   9.05e-04   1.21e-02     
     6   -3427.75772867   4.24e-05   2.61e-03     
     7   -3427.75773739   8.72e-06   1.43e-03     
     8   -3427.75774604   8.65e-06   3.92e-04     
     9   -3427.75774722   1.18e-06   2.14e-04     
    10   -3427.75774683   3.93e-07   6.22e-05     
    11   -3427.75774694   1.11e-07   2.66e-05     
    12   -3427.75774682   1.17e-07   1.06e-05     
    13   -3427.75774681   9.68e-09   4.63e-06     
 ------------------------------------------------------------------------------
         -3427.75774681                           CCSD T converged.

End of double precision
 SCF energy                 = -3427.03607161
 MP2 energy                 = -3427.74512542
 CCSD correlation energy     =    -0.72167520
 CCSD total energy           = -3427.75774681

 CCSD  T1^2 = 0.0156  T2^2 = 0.2737  Leading amplitudes:

 Amplitude    Orbitals with energies
  0.0295       37 (A) A                  ->    38 (A) A                   
              -0.4001                          0.0079                     
  0.0295       37 (A) B                  ->    38 (A) B                   
              -0.4001                          0.0079                     
 -0.0235       33 (A) A                  ->    38 (A) A                   
              -0.4866                          0.0079                     
 -0.0235       33 (A) B                  ->    38 (A) B                   
              -0.4866                          0.0079                     

 Amplitude    Orbitals with energies
 -0.0660       37 (A) A      37 (A) B    ->    38 (A) A      38 (A) B     
              -0.4001       -0.4001            0.0079        0.0079       
  0.0660       37 (A) A      37 (A) B    ->    38 (A) B      38 (A) A     
              -0.4001       -0.4001            0.0079        0.0079       
  0.0660       37 (A) B      37 (A) A    ->    38 (A) A      38 (A) B     
              -0.4001       -0.4001            0.0079        0.0079       
 -0.0660       37 (A) B      37 (A) A    ->    38 (A) B      38 (A) A     
              -0.4001       -0.4001            0.0079        0.0079       

 Computing CCSD intemediates for later calculations in double precision
 Finished.

Running a double precision version
           CCSD Lambda amplitudes will be solved using DIIS.
           Start     Size      MaxIter   EConv     LConv     
           3         7         100       1.00e-07  1.00e-05  
 ------------------------------------------------------------------------------
            Enorm      Ldiff       Comment
 ------------------------------------------------------------------------------
     1     5.46e-02   4.00e-02     
     2     1.54e-02   6.01e-03     
     3     6.66e-03   1.81e-03     
     4     3.89e-03   1.23e-03     Switched to DIIS steps.
     5     1.18e-03   7.43e-04     
     6     5.47e-04   1.89e-04     
     7     1.81e-04   5.39e-05     
     8     8.41e-05   4.42e-06     
     9     3.12e-05   6.91e-07     
    10     1.48e-05   9.86e-08     
    11     6.44e-06   2.15e-07     
    12     3.36e-06   4.91e-08     
    13     1.53e-06   1.06e-07     
    14     6.79e-07   4.30e-09     
    15     3.29e-07   4.90e-08     
    16     1.40e-07   1.62e-08     
    17     7.22e-08   8.02e-09     
 ------------------------------------------------------------------------------
                                   CCSD Lambda converged.

 Computing density matrices in double precision...
           Orbital response amplitudes will be solved using DIIS.
           Start     Size      MaxIter   EConv     LConv     
           3         7         100       1.00e-06  1.00e-06  
 ------------------------------------------------------------------------------
            Enorm      Ldiff       Comment
 ------------------------------------------------------------------------------
     1     1.12e-01   8.72e-05     
     2     1.05e-01   1.00e-02     
     3     1.14e-01   1.71e-02     
     4     9.69e-03   4.43e-02     Switched to DIIS steps.
     5     5.08e-03   1.56e-03     
     6     8.89e-04   4.91e-04     
     7     8.39e-04   2.00e-04     
     8     1.32e-04   2.18e-04     
     9     4.91e-05   3.64e-06     
    10     1.42e-05   5.34e-06     
    11     3.81e-06   1.46e-06     
    12     9.36e-07   2.92e-08     
 ------------------------------------------------------------------------------
                                   Orbital response converged.

 Computing density matrices... Done.
 CCSD calculation:   CPU 1548.32 s  wall 268.38 s

 Transferring MO TPDM to AO TPDM
 Transferring g2_o1o1o1o1
 Transferring g2_o1o1o1v1
 Transferring g2_o1o1v1v1
 Transferring g2_o1v1o1v1
 Transferring g2_o1v1v1v1
 Transferring g2_v1v1v1v1
 Adding separable TPDM
 Computing TPDM gradient
 --------------------------------------------------------
 2e gradient
  Atom          X               Y               Z
 --------------------------------------------------------
    1        -39.531905       18.832285        0.000000  
    2         -4.750830      -17.980123       -0.000000  
    3         22.684733      -21.957588        0.000000  
    4         21.598003       21.105427       -0.000000  
 --------------------------------------------------------
 --------------------------------------------------------
 Final gradient
  Atom          X               Y               Z
 --------------------------------------------------------
    1        -39.531905       18.832285        0.000000  
    2         -4.750830      -17.980123       -0.000000  
    3         22.684733      -21.957588        0.000000  
    4         21.598003       21.105427       -0.000000  
 --------------------------------------------------------
 Analytic gradient from two-electron contribution:   CPU 267.86 s  wall 51.82 s

 Total ccman2 time:   CPU 1867.63 s  wall 329.76 s


 --------------------------------------------------------------

                    Orbital Energies (a.u.)
 --------------------------------------------------------------

 Alpha MOs
 -- Occupied --
********-104.8552 -80.0667 -65.2042 -58.5649 -58.5624 -58.5622 -15.6442
-10.5818  -9.8832  -8.0497  -8.0471  -8.0469  -7.6039  -7.4990  -7.4871
 -7.4865  -5.4966  -5.4948  -5.4942  -3.2397  -3.2343  -3.2336  -3.2192
 -3.2192  -1.2261  -1.1219  -1.0063  -0.7438  -0.6132  -0.5699  -0.5436
 -0.4866  -0.4789  -0.4438  -0.4103  -0.4001
 -- Virtual --
  0.0079   0.0397   0.0572   0.0731   0.0785   0.0848   0.1114   0.1171
  0.1182   0.1276   0.1465   0.1495   0.1750   0.1781   0.2205   0.2368
  0.2559   0.2559   0.2921   0.3346   0.3792   0.3877   0.4674   0.5236
  0.5575   0.5588   0.5626   0.6017   0.6222   0.7437   0.7556   0.7567
  0.7889   0.8137   0.8226   0.8318   0.8672   0.8922   0.9361   1.1067
  1.1069   1.1332   1.1350   1.1440   1.1494   1.1586   1.1857   1.1984
  1.3272   1.4400   1.4897   1.7835   1.8652   2.0008   2.2020   2.2487
  2.3254   2.3343   2.4266   2.4533   2.6043   2.6300   2.7326   2.7847
  2.9546   4.2460   4.2813   4.5010   4.5165   4.5312   4.5732   4.6172
  4.8971   7.2201   7.5171   8.1845   8.2075   8.2714  10.3541  14.7057
 14.8075  14.9186  26.6701  26.7511  26.9984  36.6783  49.4795 166.1402
219.2097 293.8594 293.8801 293.98091028.4253
 --------------------------------------------------------------

          Ground-State Mulliken Net Atomic Charges

     Atom                 Charge (a.u.)
  ----------------------------------------
      1 Br                    0.067685
      2 N                    -0.221446
      3 P                     0.331020
      4 Cl                   -0.177258
  ----------------------------------------
  Sum of atomic charges =     0.000000

 -----------------------------------------------------------------
                    Cartesian Multipole Moments
 -----------------------------------------------------------------
    Charge (ESU x 10^10)
                 0.0000
    Dipole Moment (Debye)
         X      -0.4982      Y       0.2655      Z       0.0000
       Tot       0.5646
    Quadrupole Moments (Debye-Ang)
        XX     -48.6656     XY      -4.9087     YY     -51.1288
        XZ      -0.0000     YZ      -0.0000     ZZ     -48.8803
    Octopole Moments (Debye-Ang^2)
       XXX      48.5359    XXY      -3.5471    XYY      13.4117
       YYY     -16.2215    XXZ       0.0000    XYZ      -0.0000
       YYZ       0.0000    XZZ      12.0090    YZZ      -2.3079
       ZZZ       0.0000
    Hexadecapole Moments (Debye-Ang^3)
      XXXX    -747.1539   XXXY     -22.9313   XXYY    -163.3361
      XYYY      -6.5276   YYYY    -264.9797   XXXZ      -0.0000
      XXYZ      -0.0000   XYYZ      -0.0000   YYYZ       0.0000
      XXZZ    -135.2085   XYZZ      -3.4252   YYZZ     -54.1275
      XZZZ      -0.0000   YZZZ       0.0000   ZZZZ     -60.2168
 -----------------------------------------------------------------
 DrvMan completing analytic gradient of the correlated energy
 Correlated dipole moment
            1
    1  -0.1960139
    2   0.1044713
    3   0.0000000
 Energy read as -3427.757746809
 Full Analytical Gradient: (in a.u., or Hartree/Bohr)
             1             2             3             4
    1    0.00005607   -0.00001190   -0.00002293   -0.00002124
    2   -0.00003292   -0.00005565    0.00031161   -0.00022303
    3    0.00000000   -0.00000000    0.00000000    0.00000000
 Gradient time:  CPU 0.76 s  wall 0.77 s
 ----------------------------------------------------------------
             Standard Nuclear Orientation (Angstroms)
    I     Atom           X                Y                Z
 ----------------------------------------------------------------
    1      Br      1.4942288792    -0.2297827185     0.0000000000
    2      N       0.2266301675     1.1259185001    -0.0000000000
    3      P      -1.3300486975     1.0552070060    -0.0000000000
    4      Cl     -1.9960994989    -0.9224787909     0.0000000000
 ----------------------------------------------------------------
 Nuclear Repulsion Energy =   369.0264867001 hartrees
 There are       37 alpha and       37 beta electrons

                       Distance Matrix (Angstroms)
             Br(  1)   N (  2)   P (  3)
   N (  2)  1.855999
   P (  3)  3.102860  1.558284
   Cl(  4)  3.558401  3.022658  2.086831

 Requested basis set is 6-311++G(d,p)
 There are 51 shells and 130 basis functions
 A cutoff of  1.0D-14 yielded   1144 shell pairs
 There are      7984 function pairs (      8776 Cartesian)
 Smallest overlap matrix eigenvalue = 2.44E-03
 Guess MOs from SCF MO coefficient file

 -----------------------------------------------------------------------
  General SCF calculation program by
  Eric Jon Sundstrom, Paul Horn, Yuezhi Mao, Dmitri Zuev, Alec White,
  David Stuck, Shaama M.S., Shane Yost, Joonho Lee, David Small,
  Daniel Levine, Susi Lehtola, Hugh Burton, Evgeny Epifanovsky
 -----------------------------------------------------------------------
 Hartree-Fock
 using 6 threads for integral computing
 -------------------------------------------------------
 OpenMP Integral computing Module                
 Release: version 2.0, May 2017, Q-Chem Inc. Pleasanton 
 -------------------------------------------------------
 A restricted SCF calculation will be
 performed using DIIS
 SCF converges when DIIS error is below 1.0e-08
 ---------------------------------------
  Cycle       Energy         DIIS error
 ---------------------------------------
    1   -3427.0360762558      2.26e-05  
    2   -3427.0360777971      5.77e-06  
    3   -3427.0360779339      2.69e-06  
    4   -3427.0360779527      1.16e-06  
    5   -3427.0360779573      4.23e-07  
    6   -3427.0360779583      1.31e-07  
    7   -3427.0360779585      4.81e-08  
    8   -3427.0360779585      2.44e-08  
    9   -3427.0360779585      9.33e-09  Convergence criterion met
 ---------------------------------------
 SCF time:   CPU 8.14s  wall 1.00s 
 SCF   energy in the final basis set =    -3427.0360779585
 Total energy in the final basis set =    -3427.0360779585


 ------------------------------------------------------------------------------

   CCMAN2: suite of methods based on coupled cluster
           and equation of motion theories.

   Components:
   * libvmm-1.3-trunk
     by Evgeny Epifanovsky, Ilya Kaliman.
   * libtensor-2.5-trunk
     by Evgeny Epifanovsky, Michael Wormit, Dmitry Zuev, Sam Manzer, 
        Ilya Kaliman.
   * libcc-2.5-trunk
     by Evgeny Epifanovsky, Arik Landau, Tomasz Kus, Kirill Khistyaev, 
        Dmitry Zuev, Prashant Manohar, Xintian Feng, Anna Krylov, 
        Matthew Goldey, Alec White, Thomas Jagau, Kaushik Nanda, 
        Anastasia Gunina, Alexander Kunitsa, Joonho Lee.

   CCMAN original authors:
   Anna I. Krylov, C. David Sherrill, Steven R. Gwaltney,
   Edward F. C. Byrd (2000)
   Sergey V. Levchenko, Lyudmila V. Slipchenko, Tao Wang,
   Ana-Maria C. Cristian (2003)
   Piotr A. Pieniazek, C. Melania Oana, Evgeny Epifanovsky (2007)
   Prashant Manohar (2009)

 ------------------------------------------------------------------------------


 Allocating and initializing 30808MB of RAM...
 Calculation will run on 6 cores.


 Alpha MOs, Restricted
 -- Occupied --                  
-490.07 -104.86  -80.07  -65.20  -58.56  -58.56  -58.56  -15.64
  1 A     2 A     3 A     4 A     5 A     6 A     7 A     8 A                  
-10.582  -9.883  -8.050  -8.047  -8.047  -7.604  -7.499  -7.487
  9 A    10 A    11 A    12 A    13 A    14 A    15 A    16 A                  
 -7.486  -5.496  -5.495  -5.494  -3.240  -3.234  -3.234  -3.219
 17 A    18 A    19 A    20 A    21 A    22 A    23 A    24 A                  
 -3.219  -1.226  -1.122  -1.006  -0.744  -0.613  -0.570  -0.544
 25 A    26 A    27 A    28 A    29 A    30 A    31 A    32 A                  
 -0.487  -0.479  -0.444  -0.410  -0.400
 33 A    34 A    35 A    36 A    37 A                                          
 -- Virtual --                   
  0.008   0.040   0.057   0.073   0.079   0.085   0.112   0.117
 38 A    39 A    40 A    41 A    42 A    43 A    44 A    45 A                  
  0.118   0.128   0.146   0.149   0.175   0.178   0.221   0.237
 46 A    47 A    48 A    49 A    50 A    51 A    52 A    53 A                  
  0.256   0.256   0.292   0.335   0.379   0.388   0.467   0.523
 54 A    55 A    56 A    57 A    58 A    59 A    60 A    61 A                  
  0.557   0.559   0.563   0.602   0.622   0.744   0.756   0.757
 62 A    63 A    64 A    65 A    66 A    67 A    68 A    69 A                  
  0.789   0.814   0.822   0.832   0.867   0.892   0.936   1.107
 70 A    71 A    72 A    73 A    74 A    75 A    76 A    77 A                  
  1.107   1.133   1.135   1.144   1.149   1.159   1.186   1.198
 78 A    79 A    80 A    81 A    82 A    83 A    84 A    85 A                  
  1.327   1.440   1.491   1.784   1.865   2.001   2.202   2.249
 86 A    87 A    88 A    89 A    90 A    91 A    92 A    93 A                  
  2.325   2.335   2.427   2.453   2.604   2.630   2.733   2.785
 94 A    95 A    96 A    97 A    98 A    99 A   100 A   101 A                  
  2.955   4.246   4.281   4.501   4.517   4.531   4.573   4.617
102 A   103 A   104 A   105 A   106 A   107 A   108 A   109 A                  
  4.897   7.220   7.517   8.185   8.208   8.272  10.354  14.706
110 A   111 A   112 A   113 A   114 A   115 A   116 A   117 A                  
 14.807  14.919  26.670  26.751  27.000  36.678  49.480 166.140
118 A   119 A   120 A   121 A   122 A   123 A   124 A   125 A                  
219.210 293.860 293.880 293.9811028.425
126 A   127 A   128 A   129 A   130 A                                          

 Beta MOs, Restricted
 -- Occupied --                  
-490.07 -104.86  -80.07  -65.20  -58.56  -58.56  -58.56  -15.64
  1 A     2 A     3 A     4 A     5 A     6 A     7 A     8 A                  
-10.582  -9.883  -8.050  -8.047  -8.047  -7.604  -7.499  -7.487
  9 A    10 A    11 A    12 A    13 A    14 A    15 A    16 A                  
 -7.486  -5.496  -5.495  -5.494  -3.240  -3.234  -3.234  -3.219
 17 A    18 A    19 A    20 A    21 A    22 A    23 A    24 A                  
 -3.219  -1.226  -1.122  -1.006  -0.744  -0.613  -0.570  -0.544
 25 A    26 A    27 A    28 A    29 A    30 A    31 A    32 A                  
 -0.487  -0.479  -0.444  -0.410  -0.400
 33 A    34 A    35 A    36 A    37 A                                          
 -- Virtual --                   
  0.008   0.040   0.057   0.073   0.079   0.085   0.112   0.117
 38 A    39 A    40 A    41 A    42 A    43 A    44 A    45 A                  
  0.118   0.128   0.146   0.149   0.175   0.178   0.221   0.237
 46 A    47 A    48 A    49 A    50 A    51 A    52 A    53 A                  
  0.256   0.256   0.292   0.335   0.379   0.388   0.467   0.523
 54 A    55 A    56 A    57 A    58 A    59 A    60 A    61 A                  
  0.557   0.559   0.563   0.602   0.622   0.744   0.756   0.757
 62 A    63 A    64 A    65 A    66 A    67 A    68 A    69 A                  
  0.789   0.814   0.822   0.832   0.867   0.892   0.936   1.107
 70 A    71 A    72 A    73 A    74 A    75 A    76 A    77 A                  
  1.107   1.133   1.135   1.144   1.149   1.159   1.186   1.198
 78 A    79 A    80 A    81 A    82 A    83 A    84 A    85 A                  
  1.327   1.440   1.491   1.784   1.865   2.001   2.202   2.249
 86 A    87 A    88 A    89 A    90 A    91 A    92 A    93 A                  
  2.325   2.335   2.427   2.453   2.604   2.630   2.733   2.785
 94 A    95 A    96 A    97 A    98 A    99 A   100 A   101 A                  
  2.955   4.246   4.281   4.501   4.517   4.531   4.573   4.617
102 A   103 A   104 A   105 A   106 A   107 A   108 A   109 A                  
  4.897   7.220   7.517   8.185   8.208   8.272  10.354  14.706
110 A   111 A   112 A   113 A   114 A   115 A   116 A   117 A                  
 14.807  14.919  26.670  26.751  27.000  36.678  49.480 166.140
118 A   119 A   120 A   121 A   122 A   123 A   124 A   125 A                  
219.210 293.860 293.880 293.9811028.425
126 A   127 A   128 A   129 A   130 A                                          

 Occupation and symmetry of molecular orbitals

 Point group: C1 (1 irreducible representation).

                           A     All 
 -------------------------------------
 All molecular orbitals:
  - Alpha                  130   130 
  - Beta                   130   130 
 -------------------------------------
 Alpha orbitals:
  - Frozen occupied        20    20  
  - Active occupied        17    17  
  - Active virtual         93    93  
  - Frozen virtual         0     0   
 -------------------------------------
 Beta orbitals:
  - Frozen occupied        20    20  
  - Active occupied        17    17  
  - Active virtual         93    93  
  - Frozen virtual         0     0   
 -------------------------------------

 Import integrals:   CPU 0.00 s  wall 0.00 s

 Import integrals:   CPU 46.36 s  wall 8.24 s

 MP2 amplitudes:   CPU 0.13 s  wall 0.09 s

Running a double precision version
           CCSD T amplitudes will be solved using DIIS.

           Start     Size      MaxIter   EConv     TConv     
           3         7         100       1.00e-07  1.00e-05  
 ------------------------------------------------------------------------------
           Energy (a.u.)   Ediff      Tdiff       Comment
 ------------------------------------------------------------------------------
         -3427.74513514                           
     1   -3427.73083279   1.43e-02   7.89e-01     
     2   -3427.75582686   2.50e-02   1.14e-01     
     3   -3427.75427915   1.55e-03   4.94e-02     
     4   -3427.75678282   2.50e-03   1.63e-02     Switched to DIIS steps.
     5   -3427.75768641   9.04e-04   1.21e-02     
     6   -3427.75772865   4.22e-05   2.60e-03     
     7   -3427.75773736   8.71e-06   1.43e-03     
     8   -3427.75774600   8.64e-06   3.91e-04     
     9   -3427.75774718   1.18e-06   2.14e-04     
    10   -3427.75774679   3.94e-07   6.23e-05     
    11   -3427.75774690   1.10e-07   2.67e-05     
    12   -3427.75774678   1.18e-07   1.06e-05     
    13   -3427.75774677   1.01e-08   4.61e-06     
 ------------------------------------------------------------------------------
         -3427.75774677                           CCSD T converged.

End of double precision
 SCF energy                 = -3427.03607796
 MP2 energy                 = -3427.74513514
 CCSD correlation energy     =    -0.72166881
 CCSD total energy           = -3427.75774677

 CCSD  T1^2 = 0.0156  T2^2 = 0.2737  Leading amplitudes:

 Amplitude    Orbitals with energies
  0.0296       37 (A) A                  ->    38 (A) A                   
              -0.4000                          0.0080                     
  0.0296       37 (A) B                  ->    38 (A) B                   
              -0.4000                          0.0080                     
  0.0234       33 (A) A                  ->    38 (A) A                   
              -0.4869                          0.0080                     
  0.0234       33 (A) B                  ->    38 (A) B                   
              -0.4869                          0.0080                     

 Amplitude    Orbitals with energies
 -0.0660       37 (A) A      37 (A) B    ->    38 (A) A      38 (A) B     
              -0.4000       -0.4000            0.0080        0.0080       
  0.0660       37 (A) A      37 (A) B    ->    38 (A) B      38 (A) A     
              -0.4000       -0.4000            0.0080        0.0080       
  0.0660       37 (A) B      37 (A) A    ->    38 (A) A      38 (A) B     
              -0.4000       -0.4000            0.0080        0.0080       
 -0.0660       37 (A) B      37 (A) A    ->    38 (A) B      38 (A) A     
              -0.4000       -0.4000            0.0080        0.0080       

 Computing CCSD intemediates for later calculations in double precision
 Finished.

Running a double precision version
           CCSD Lambda amplitudes will be solved using DIIS.
           Start     Size      MaxIter   EConv     LConv     
           3         7         100       1.00e-07  1.00e-05  
 ------------------------------------------------------------------------------
            Enorm      Ldiff       Comment
 ------------------------------------------------------------------------------
     1     5.46e-02   4.00e-02     
     2     1.54e-02   6.00e-03     
     3     6.65e-03   1.81e-03     
     4     3.88e-03   1.23e-03     Switched to DIIS steps.
     5     1.18e-03   7.42e-04     
     6     5.45e-04   1.89e-04     
     7     1.81e-04   5.38e-05     
     8     8.38e-05   4.45e-06     
     9     3.10e-05   6.61e-07     
    10     1.47e-05   8.46e-08     
    11     6.38e-06   2.22e-07     
    12     3.32e-06   5.13e-08     
    13     1.52e-06   1.03e-07     
    14     6.76e-07   3.63e-09     
    15     3.27e-07   4.84e-08     
    16     1.39e-07   1.60e-08     
    17     7.18e-08   7.95e-09     
 ------------------------------------------------------------------------------
                                   CCSD Lambda converged.

 Computing density matrices in double precision...
           Orbital response amplitudes will be solved using DIIS.
           Start     Size      MaxIter   EConv     LConv     
           3         7         100       1.00e-06  1.00e-06  
 ------------------------------------------------------------------------------
            Enorm      Ldiff       Comment
 ------------------------------------------------------------------------------
     1     1.12e-01   1.04e-04     
     2     1.05e-01   1.00e-02     
     3     1.14e-01   1.71e-02     
     4     9.73e-03   4.42e-02     Switched to DIIS steps.
     5     5.11e-03   1.58e-03     
     6     8.86e-04   4.94e-04     
     7     8.36e-04   1.99e-04     
     8     1.32e-04   2.17e-04     
     9     4.88e-05   3.58e-06     
    10     1.41e-05   5.30e-06     
    11     3.78e-06   1.45e-06     
    12     9.27e-07   1.68e-08     
 ------------------------------------------------------------------------------
                                   Orbital response converged.

 Computing density matrices... Done.
 CCSD calculation:   CPU 1551.78 s  wall 268.96 s

 Transferring MO TPDM to AO TPDM
 Transferring g2_o1o1o1o1
 Transferring g2_o1o1o1v1
 Transferring g2_o1o1v1v1
 Transferring g2_o1v1o1v1
 Transferring g2_o1v1v1v1
 Transferring g2_v1v1v1v1
 Adding separable TPDM
 Computing TPDM gradient
 --------------------------------------------------------
 2e gradient
  Atom          X               Y               Z
 --------------------------------------------------------
    1        -39.538822       18.823158       -0.000000  
    2         -4.750013      -18.004846       -0.000000  
    3         22.671232      -21.945874        0.000000  
    4         21.617603       21.127562       -0.000000  
 --------------------------------------------------------
 --------------------------------------------------------
 Final gradient
  Atom          X               Y               Z
 --------------------------------------------------------
    1        -39.538822       18.823158       -0.000000  
    2         -4.750013      -18.004846       -0.000000  
    3         22.671232      -21.945874        0.000000  
    4         21.617603       21.127562       -0.000000  
 --------------------------------------------------------
 Analytic gradient from two-electron contribution:   CPU 268.56 s  wall 51.50 s

 Total ccman2 time:   CPU 1872.55 s  wall 330.12 s


 --------------------------------------------------------------

                    Orbital Energies (a.u.)
 --------------------------------------------------------------

 Alpha MOs
 -- Occupied --
********-104.8555 -80.0665 -65.2041 -58.5648 -58.5622 -58.5621 -15.6441
-10.5821  -9.8831  -8.0500  -8.0474  -8.0472  -7.6038  -7.4989  -7.4870
 -7.4864  -5.4964  -5.4946  -5.4940  -3.2396  -3.2342  -3.2335  -3.2191
 -3.2191  -1.2261  -1.1224  -1.0062  -0.7439  -0.6134  -0.5700  -0.5437
 -0.4869  -0.4792  -0.4437  -0.4103  -0.4000
 -- Virtual --
  0.0080   0.0398   0.0572   0.0731   0.0785   0.0848   0.1116   0.1171
  0.1182   0.1276   0.1464   0.1495   0.1750   0.1782   0.2206   0.2367
  0.2559   0.2559   0.2922   0.3347   0.3792   0.3877   0.4673   0.5234
  0.5574   0.5588   0.5626   0.6016   0.6221   0.7437   0.7557   0.7567
  0.7888   0.8137   0.8223   0.8319   0.8671   0.8922   0.9365   1.1066
  1.1068   1.1332   1.1348   1.1436   1.1491   1.1585   1.1859   1.1983
  1.3273   1.4402   1.4906   1.7836   1.8652   2.0011   2.2021   2.2489
  2.3254   2.3346   2.4270   2.4533   2.6041   2.6299   2.7327   2.7851
  2.9545   4.2461   4.2815   4.5010   4.5166   4.5313   4.5733   4.6172
  4.8972   7.2202   7.5172   8.1846   8.2076   8.2715  10.3539  14.7059
 14.8075  14.9188  26.6700  26.7509  26.9995  36.6785  49.4796 166.1403
219.2095 293.8595 293.8802 293.98111028.4254
 --------------------------------------------------------------

          Ground-State Mulliken Net Atomic Charges

     Atom                 Charge (a.u.)
  ----------------------------------------
      1 Br                    0.067158
      2 N                    -0.221653
      3 P                     0.330473
      4 Cl                   -0.175977
  ----------------------------------------
  Sum of atomic charges =     0.000000

 -----------------------------------------------------------------
                    Cartesian Multipole Moments
 -----------------------------------------------------------------
    Charge (ESU x 10^10)
                 0.0000
    Dipole Moment (Debye)
         X      -0.5064      Y       0.2518      Z      -0.0000
       Tot       0.5656
    Quadrupole Moments (Debye-Ang)
        XX     -48.6563     XY      -4.8792     YY     -51.1412
        XZ       0.0000     YZ       0.0000     ZZ     -48.8779
    Octopole Moments (Debye-Ang^2)
       XXX      48.4674    XXY      -3.5750    XYY      13.4185
       YYY     -16.1917    XXZ      -0.0000    XYZ      -0.0000
       YYZ      -0.0000    XZZ      11.9971    YZZ      -2.2945
       ZZZ      -0.0000
    Hexadecapole Moments (Debye-Ang^3)
      XXXX    -747.0127   XXXY     -22.8694   XXYY    -163.2915
      XYYY      -6.5418   YYYY    -264.7162   XXXZ       0.0000
      XXYZ       0.0000   XYYZ       0.0000   YYYZ       0.0000
      XXZZ    -135.1919   XYZZ      -3.4355   YYZZ     -54.0817
      XZZZ       0.0000   YZZZ       0.0000   ZZZZ     -60.2117
 -----------------------------------------------------------------
 DrvMan completing analytic gradient of the correlated energy
 Correlated dipole moment
            1
    1  -0.1992381
    2   0.0990583
    3  -0.0000000
 Energy read as -3427.757746772
 Full Analytical Gradient: (in a.u., or Hartree/Bohr)
             1             2             3             4
    1   -0.00004560    0.00001092    0.00001044    0.00002424
    2    0.00002685    0.00006282   -0.00033318    0.00024350
    3    0.00000000   -0.00000000    0.00000000    0.00000000
 Gradient time:  CPU 0.74 s  wall 0.75 s
 ----------------------------------------------------------------
             Standard Nuclear Orientation (Angstroms)
    I     Atom           X                Y                Z
 ----------------------------------------------------------------
    1      Br      1.4942288792    -0.2297827185     0.0000000000
    2      N       0.2266301675     1.1259185001    -0.0000000000
    3      P      -1.3300486975     1.0562070060     0.0010000000
    4      Cl     -1.9960994989    -0.9224787909     0.0000000000
 ----------------------------------------------------------------
 Nuclear Repulsion Energy =   368.9861930618 hartrees
 There are       37 alpha and       37 beta electrons

                       Distance Matrix (Angstroms)
             Br(  1)   N (  2)   P (  3)
   N (  2)  1.855999
   P (  3)  3.103275  1.558239
   Cl(  4)  3.558401  3.022658  2.087779

 Requested basis set is 6-311++G(d,p)
 There are 51 shells and 130 basis functions
 A cutoff of  1.0D-14 yielded   1144 shell pairs
 There are      7984 function pairs (      8776 Cartesian)
 Smallest overlap matrix eigenvalue = 2.44E-03
 Guess MOs from SCF MO coefficient file

 -----------------------------------------------------------------------
  General SCF calculation program by
  Eric Jon Sundstrom, Paul Horn, Yuezhi Mao, Dmitri Zuev, Alec White,
  David Stuck, Shaama M.S., Shane Yost, Joonho Lee, David Small,
  Daniel Levine, Susi Lehtola, Hugh Burton, Evgeny Epifanovsky
 -----------------------------------------------------------------------
 Hartree-Fock
 using 6 threads for integral computing
 -------------------------------------------------------
 OpenMP Integral computing Module                
 Release: version 2.0, May 2017, Q-Chem Inc. Pleasanton 
 -------------------------------------------------------
 A restricted SCF calculation will be
 performed using DIIS
 SCF converges when DIIS error is below 1.0e-08
 ---------------------------------------
  Cycle       Energy         DIIS error
 ---------------------------------------
    1   -3427.0360742676      1.46e-05  
    2   -3427.0360749745      3.89e-06  
    3   -3427.0360750536      1.60e-06  
    4   -3427.0360750626      7.85e-07  
    5   -3427.0360750650      3.11e-07  
    6   -3427.0360750657      1.09e-07  
    7   -3427.0360750659      4.22e-08  
    8   -3427.0360750659      1.91e-08  
    9   -3427.0360750659      7.58e-09  Convergence criterion met
 ---------------------------------------
 SCF time:   CPU 8.21s  wall 2.00s 
 SCF   energy in the final basis set =    -3427.0360750659
 Total energy in the final basis set =    -3427.0360750659


 ------------------------------------------------------------------------------

   CCMAN2: suite of methods based on coupled cluster
           and equation of motion theories.

   Components:
   * libvmm-1.3-trunk
     by Evgeny Epifanovsky, Ilya Kaliman.
   * libtensor-2.5-trunk
     by Evgeny Epifanovsky, Michael Wormit, Dmitry Zuev, Sam Manzer, 
        Ilya Kaliman.
   * libcc-2.5-trunk
     by Evgeny Epifanovsky, Arik Landau, Tomasz Kus, Kirill Khistyaev, 
        Dmitry Zuev, Prashant Manohar, Xintian Feng, Anna Krylov, 
        Matthew Goldey, Alec White, Thomas Jagau, Kaushik Nanda, 
        Anastasia Gunina, Alexander Kunitsa, Joonho Lee.

   CCMAN original authors:
   Anna I. Krylov, C. David Sherrill, Steven R. Gwaltney,
   Edward F. C. Byrd (2000)
   Sergey V. Levchenko, Lyudmila V. Slipchenko, Tao Wang,
   Ana-Maria C. Cristian (2003)
   Piotr A. Pieniazek, C. Melania Oana, Evgeny Epifanovsky (2007)
   Prashant Manohar (2009)

 ------------------------------------------------------------------------------


 Allocating and initializing 30808MB of RAM...
 Calculation will run on 6 cores.


 Alpha MOs, Restricted
 -- Occupied --                  
-490.07 -104.86  -80.07  -65.20  -58.56  -58.56  -58.56  -15.64
  1 A     2 A     3 A     4 A     5 A     6 A     7 A     8 A                  
-10.582  -9.883  -8.050  -8.047  -8.047  -7.604  -7.499  -7.487
  9 A    10 A    11 A    12 A    13 A    14 A    15 A    16 A                  
 -7.486  -5.496  -5.495  -5.494  -3.240  -3.234  -3.234  -3.219
 17 A    18 A    19 A    20 A    21 A    22 A    23 A    24 A                  
 -3.219  -1.226  -1.122  -1.006  -0.744  -0.613  -0.570  -0.544
 25 A    26 A    27 A    28 A    29 A    30 A    31 A    32 A                  
 -0.487  -0.479  -0.444  -0.410  -0.400
 33 A    34 A    35 A    36 A    37 A                                          
 -- Virtual --                   
  0.008   0.040   0.057   0.073   0.079   0.085   0.112   0.117
 38 A    39 A    40 A    41 A    42 A    43 A    44 A    45 A                  
  0.118   0.128   0.146   0.149   0.175   0.178   0.221   0.237
 46 A    47 A    48 A    49 A    50 A    51 A    52 A    53 A                  
  0.256   0.256   0.292   0.335   0.379   0.388   0.467   0.523
 54 A    55 A    56 A    57 A    58 A    59 A    60 A    61 A                  
  0.557   0.559   0.563   0.602   0.622   0.744   0.756   0.757
 62 A    63 A    64 A    65 A    66 A    67 A    68 A    69 A                  
  0.789   0.814   0.822   0.832   0.867   0.892   0.936   1.107
 70 A    71 A    72 A    73 A    74 A    75 A    76 A    77 A                  
  1.107   1.133   1.135   1.144   1.149   1.159   1.186   1.198
 78 A    79 A    80 A    81 A    82 A    83 A    84 A    85 A                  
  1.327   1.440   1.490   1.784   1.865   2.001   2.202   2.249
 86 A    87 A    88 A    89 A    90 A    91 A    92 A    93 A                  
  2.325   2.334   2.427   2.453   2.604   2.630   2.733   2.785
 94 A    95 A    96 A    97 A    98 A    99 A   100 A   101 A                  
  2.955   4.246   4.281   4.501   4.517   4.531   4.573   4.617
102 A   103 A   104 A   105 A   106 A   107 A   108 A   109 A                  
  4.897   7.220   7.517   8.185   8.208   8.271  10.354  14.706
110 A   111 A   112 A   113 A   114 A   115 A   116 A   117 A                  
 14.807  14.919  26.670  26.751  26.999  36.678  49.480 166.140
118 A   119 A   120 A   121 A   122 A   123 A   124 A   125 A                  
219.210 293.859 293.880 293.9811028.425
126 A   127 A   128 A   129 A   130 A                                          

 Beta MOs, Restricted
 -- Occupied --                  
-490.07 -104.86  -80.07  -65.20  -58.56  -58.56  -58.56  -15.64
  1 A     2 A     3 A     4 A     5 A     6 A     7 A     8 A                  
-10.582  -9.883  -8.050  -8.047  -8.047  -7.604  -7.499  -7.487
  9 A    10 A    11 A    12 A    13 A    14 A    15 A    16 A                  
 -7.486  -5.496  -5.495  -5.494  -3.240  -3.234  -3.234  -3.219
 17 A    18 A    19 A    20 A    21 A    22 A    23 A    24 A                  
 -3.219  -1.226  -1.122  -1.006  -0.744  -0.613  -0.570  -0.544
 25 A    26 A    27 A    28 A    29 A    30 A    31 A    32 A                  
 -0.487  -0.479  -0.444  -0.410  -0.400
 33 A    34 A    35 A    36 A    37 A                                          
 -- Virtual --                   
  0.008   0.040   0.057   0.073   0.079   0.085   0.112   0.117
 38 A    39 A    40 A    41 A    42 A    43 A    44 A    45 A                  
  0.118   0.128   0.146   0.149   0.175   0.178   0.221   0.237
 46 A    47 A    48 A    49 A    50 A    51 A    52 A    53 A                  
  0.256   0.256   0.292   0.335   0.379   0.388   0.467   0.523
 54 A    55 A    56 A    57 A    58 A    59 A    60 A    61 A                  
  0.557   0.559   0.563   0.602   0.622   0.744   0.756   0.757
 62 A    63 A    64 A    65 A    66 A    67 A    68 A    69 A                  
  0.789   0.814   0.822   0.832   0.867   0.892   0.936   1.107
 70 A    71 A    72 A    73 A    74 A    75 A    76 A    77 A                  
  1.107   1.133   1.135   1.144   1.149   1.159   1.186   1.198
 78 A    79 A    80 A    81 A    82 A    83 A    84 A    85 A                  
  1.327   1.440   1.490   1.784   1.865   2.001   2.202   2.249
 86 A    87 A    88 A    89 A    90 A    91 A    92 A    93 A                  
  2.325   2.334   2.427   2.453   2.604   2.630   2.733   2.785
 94 A    95 A    96 A    97 A    98 A    99 A   100 A   101 A                  
  2.955   4.246   4.281   4.501   4.517   4.531   4.573   4.617
102 A   103 A   104 A   105 A   106 A   107 A   108 A   109 A                  
  4.897   7.220   7.517   8.185   8.208   8.271  10.354  14.706
110 A   111 A   112 A   113 A   114 A   115 A   116 A   117 A                  
 14.807  14.919  26.670  26.751  26.999  36.678  49.480 166.140
118 A   119 A   120 A   121 A   122 A   123 A   124 A   125 A                  
219.210 293.859 293.880 293.9811028.425
126 A   127 A   128 A   129 A   130 A                                          

 Occupation and symmetry of molecular orbitals

 Point group: C1 (1 irreducible representation).

                           A     All 
 -------------------------------------
 All molecular orbitals:
  - Alpha                  130   130 
  - Beta                   130   130 
 -------------------------------------
 Alpha orbitals:
  - Frozen occupied        20    20  
  - Active occupied        17    17  
  - Active virtual         93    93  
  - Frozen virtual         0     0   
 -------------------------------------
 Beta orbitals:
  - Frozen occupied        20    20  
  - Active occupied        17    17  
  - Active virtual         93    93  
  - Frozen virtual         0     0   
 -------------------------------------

 Import integrals:   CPU 0.00 s  wall 0.00 s

 Import integrals:   CPU 46.29 s  wall 8.21 s

 MP2 amplitudes:   CPU 0.13 s  wall 0.09 s

Running a double precision version
           CCSD T amplitudes will be solved using DIIS.

           Start     Size      MaxIter   EConv     TConv     
           3         7         100       1.00e-07  1.00e-05  
 ------------------------------------------------------------------------------
           Energy (a.u.)   Ediff      Tdiff       Comment
 ------------------------------------------------------------------------------
         -3427.74513054                           
     1   -3427.73082905   1.43e-02   7.89e-01     
     2   -3427.75582639   2.50e-02   1.14e-01     
     3   -3427.75427831   1.55e-03   4.94e-02     
     4   -3427.75678256   2.50e-03   1.63e-02     Switched to DIIS steps.
     5   -3427.75768662   9.04e-04   1.21e-02     
     6   -3427.75772893   4.23e-05   2.61e-03     
     7   -3427.75773764   8.71e-06   1.43e-03     
     8   -3427.75774629   8.65e-06   3.91e-04     
     9   -3427.75774747   1.18e-06   2.14e-04     
    10   -3427.75774707   3.93e-07   6.23e-05     
    11   -3427.75774718   1.11e-07   2.66e-05     
    12   -3427.75774707   1.17e-07   1.06e-05     
    13   -3427.75774706   9.90e-09   4.62e-06     
 ------------------------------------------------------------------------------
         -3427.75774706                           CCSD T converged.

End of double precision
 SCF energy                 = -3427.03607507
 MP2 energy                 = -3427.74513054
 CCSD correlation energy     =    -0.72167199
 CCSD total energy           = -3427.75774706

 CCSD  T1^2 = 0.0156  T2^2 = 0.2737  Leading amplitudes:

 Amplitude    Orbitals with energies
 -0.0295       37 (A) A                  ->    38 (A) A                   
              -0.4000                          0.0079                     
 -0.0295       37 (A) B                  ->    38 (A) B                   
              -0.4000                          0.0079                     
 -0.0235       33 (A) A                  ->    38 (A) A                   
              -0.4868                          0.0079                     
 -0.0235       33 (A) B                  ->    38 (A) B                   
              -0.4868                          0.0079                     

 Amplitude    Orbitals with energies
 -0.0660       37 (A) A      37 (A) B    ->    38 (A) A      38 (A) B     
              -0.4000       -0.4000            0.0079        0.0079       
  0.0660       37 (A) A      37 (A) B    ->    38 (A) B      38 (A) A     
              -0.4000       -0.4000            0.0079        0.0079       
  0.0660       37 (A) B      37 (A) A    ->    38 (A) A      38 (A) B     
              -0.4000       -0.4000            0.0079        0.0079       
 -0.0660       37 (A) B      37 (A) A    ->    38 (A) B      38 (A) A     
              -0.4000       -0.4000            0.0079        0.0079       

 Computing CCSD intemediates for later calculations in double precision
 Finished.

Running a double precision version
           CCSD Lambda amplitudes will be solved using DIIS.
           Start     Size      MaxIter   EConv     LConv     
           3         7         100       1.00e-07  1.00e-05  
 ------------------------------------------------------------------------------
            Enorm      Ldiff       Comment
 ------------------------------------------------------------------------------
     1     5.46e-02   4.00e-02     
     2     1.54e-02   6.01e-03     
     3     6.65e-03   1.81e-03     
     4     3.88e-03   1.23e-03     Switched to DIIS steps.
     5     1.18e-03   7.42e-04     
     6     5.46e-04   1.89e-04     
     7     1.81e-04   5.38e-05     
     8     8.39e-05   4.43e-06     
     9     3.11e-05   6.76e-07     
    10     1.48e-05   9.16e-08     
    11     6.41e-06   2.19e-07     
    12     3.34e-06   5.02e-08     
    13     1.52e-06   1.04e-07     
    14     6.77e-07   3.97e-09     
    15     3.28e-07   4.87e-08     
    16     1.39e-07   1.61e-08     
    17     7.20e-08   7.99e-09     
 ------------------------------------------------------------------------------
                                   CCSD Lambda converged.

 Computing density matrices in double precision...
           Orbital response amplitudes will be solved using DIIS.
           Start     Size      MaxIter   EConv     LConv     
           3         7         100       1.00e-06  1.00e-06  
 ------------------------------------------------------------------------------
            Enorm      Ldiff       Comment
 ------------------------------------------------------------------------------
     1     1.12e-01   9.50e-05     
     2     1.05e-01   1.00e-02     
     3     1.14e-01   1.71e-02     
     4     9.71e-03   4.42e-02     Switched to DIIS steps.
     5     5.10e-03   1.57e-03     
     6     8.87e-04   4.93e-04     
     7     8.37e-04   1.99e-04     
     8     1.32e-04   2.17e-04     
     9     4.89e-05   3.60e-06     
    10     1.42e-05   5.32e-06     
    11     3.80e-06   1.45e-06     
    12     9.31e-07   2.24e-08     
 ------------------------------------------------------------------------------
                                   Orbital response converged.

 Computing density matrices... Done.
 CCSD calculation:   CPU 1548.63 s  wall 268.27 s

 Transferring MO TPDM to AO TPDM
 Transferring g2_o1o1o1o1
 Transferring g2_o1o1o1v1
 Transferring g2_o1o1v1v1
 Transferring g2_o1v1o1v1
 Transferring g2_o1v1v1v1
 Transferring g2_v1v1v1v1
 Adding separable TPDM
 Computing TPDM gradient
 --------------------------------------------------------
 2e gradient
  Atom          X               Y               Z
 --------------------------------------------------------
    1        -39.535361       18.827725        0.003846  
    2         -4.750422      -17.992485        0.012180  
    3         22.677988      -21.951730       -0.024288  
    4         21.607795       21.116490        0.008262  
 --------------------------------------------------------
 --------------------------------------------------------
 Final gradient
  Atom          X               Y               Z
 --------------------------------------------------------
    1        -39.535361       18.827725        0.003846  
    2         -4.750422      -17.992485        0.012180  
    3         22.677988      -21.951730       -0.024288  
    4         21.607795       21.116490        0.008262  
 --------------------------------------------------------
 Analytic gradient from two-electron contribution:   CPU 270.80 s  wall 54.20 s

 Total ccman2 time:   CPU 1871.57 s  wall 332.14 s


 --------------------------------------------------------------

                    Orbital Energies (a.u.)
 --------------------------------------------------------------

 Alpha MOs
 -- Occupied --
********-104.8553 -80.0666 -65.2041 -58.5648 -58.5623 -58.5622 -15.6441
-10.5819  -9.8831  -8.0498  -8.0472  -8.0470  -7.6039  -7.4989  -7.4870
 -7.4865  -5.4965  -5.4947  -5.4941  -3.2397  -3.2342  -3.2336  -3.2192
 -3.2192  -1.2261  -1.1222  -1.0062  -0.7438  -0.6133  -0.5699  -0.5436
 -0.4868  -0.4790  -0.4438  -0.4103  -0.4000
 -- Virtual --
  0.0079   0.0398   0.0572   0.0731   0.0785   0.0848   0.1115   0.1171
  0.1182   0.1276   0.1465   0.1495   0.1750   0.1782   0.2205   0.2367
  0.2559   0.2559   0.2922   0.3346   0.3792   0.3877   0.4673   0.5235
  0.5575   0.5588   0.5626   0.6017   0.6222   0.7437   0.7557   0.7567
  0.7889   0.8137   0.8225   0.8318   0.8672   0.8922   0.9363   1.1067
  1.1069   1.1332   1.1349   1.1438   1.1492   1.1586   1.1858   1.1983
  1.3272   1.4401   1.4901   1.7835   1.8652   2.0010   2.2021   2.2488
  2.3254   2.3345   2.4268   2.4533   2.6042   2.6300   2.7326   2.7849
  2.9546   4.2461   4.2814   4.5010   4.5166   4.5312   4.5732   4.6172
  4.8972   7.2201   7.5172   8.1845   8.2075   8.2715  10.3540  14.7058
 14.8075  14.9187  26.6700  26.7510  26.9990  36.6784  49.4795 166.1402
219.2096 293.8595 293.8801 293.98101028.4254
 --------------------------------------------------------------

          Ground-State Mulliken Net Atomic Charges

     Atom                 Charge (a.u.)
  ----------------------------------------
      1 Br                    0.067421
      2 N                    -0.221550
      3 P                     0.330747
      4 Cl                   -0.176618
  ----------------------------------------
  Sum of atomic charges =    -0.000000

 -----------------------------------------------------------------
                    Cartesian Multipole Moments
 -----------------------------------------------------------------
    Charge (ESU x 10^10)
                -0.0000
    Dipole Moment (Debye)
         X      -0.5023      Y       0.2587      Z       0.0019
       Tot       0.5650
    Quadrupole Moments (Debye-Ang)
        XX     -48.6609     XY      -4.8940     YY     -51.1350
        XZ      -0.0017     YZ       0.0013     ZZ     -48.8791
    Octopole Moments (Debye-Ang^2)
       XXX      48.5017    XXY      -3.5611    XYY      13.4151
       YYY     -16.2066    XXZ      -0.0104    XYZ      -0.0023
       YYZ      -0.0131    XZZ      12.0031    YZZ      -2.3012
       ZZZ      -0.0332
    Hexadecapole Moments (Debye-Ang^3)
      XXXX    -747.0834   XXXY     -22.9004   XXYY    -163.3138
      XYYY      -6.5347   YYYY    -264.8479   XXXZ       0.0505
      XXYZ      -0.0111   XYYZ       0.0211   YYYZ      -0.0363
      XXZZ    -135.2002   XYZZ      -3.4303   YYZZ     -54.1046
      XZZZ       0.0453   YZZZ      -0.0371   ZZZZ     -60.2143
 -----------------------------------------------------------------
 DrvMan completing analytic gradient of the correlated energy
 Correlated dipole moment
            1
    1  -0.1976258
    2   0.1017658
    3   0.0007373
 Energy read as -3427.757747056
 Full Analytical Gradient: (in a.u., or Hartree/Bohr)
             1             2             3             4
    1    0.00000525   -0.00000044   -0.00000614    0.00000133
    2   -0.00000305    0.00000355   -0.00001017    0.00000966
    3    0.00002319   -0.00004929    0.00004288   -0.00001678
 Gradient time:  CPU 0.80 s  wall 0.82 s
 ----------------------------------------------------------------
             Standard Nuclear Orientation (Angstroms)
    I     Atom           X                Y                Z
 ----------------------------------------------------------------
    1      Br      1.4942288792    -0.2297827185     0.0000000000
    2      N       0.2266301675     1.1259185001    -0.0000000000
    3      P      -1.3300486975     1.0562070060    -0.0000000000
    4      Cl     -1.9950994989    -0.9224787909     0.0000000000
 ----------------------------------------------------------------
 Nuclear Repulsion Energy =   369.0255497374 hartrees
 There are       37 alpha and       37 beta electrons

                       Distance Matrix (Angstroms)
             Br(  1)   N (  2)   P (  3)
   N (  2)  1.855999
   P (  3)  3.103275  1.558239
   Cl(  4)  3.557420  3.021922  2.087460

 Requested basis set is 6-311++G(d,p)
 There are 51 shells and 130 basis functions
 A cutoff of  1.0D-14 yielded   1144 shell pairs
 There are      7984 function pairs (      8776 Cartesian)
 Smallest overlap matrix eigenvalue = 2.44E-03
 Guess MOs from SCF MO coefficient file

 -----------------------------------------------------------------------
  General SCF calculation program by
  Eric Jon Sundstrom, Paul Horn, Yuezhi Mao, Dmitri Zuev, Alec White,
  David Stuck, Shaama M.S., Shane Yost, Joonho Lee, David Small,
  Daniel Levine, Susi Lehtola, Hugh Burton, Evgeny Epifanovsky
 -----------------------------------------------------------------------
 Hartree-Fock
 using 6 threads for integral computing
 -------------------------------------------------------
 OpenMP Integral computing Module                
 Release: version 2.0, May 2017, Q-Chem Inc. Pleasanton 
 -------------------------------------------------------
 A restricted SCF calculation will be
 performed using DIIS
 SCF converges when DIIS error is below 1.0e-08
 ---------------------------------------
  Cycle       Energy         DIIS error
 ---------------------------------------
    1   -3427.0360789142      1.04e-05  
    2   -3427.0360793200      2.96e-06  
    3   -3427.0360793759      1.10e-06  
    4   -3427.0360793813      6.31e-07  
    5   -3427.0360793829      2.03e-07  
    6   -3427.0360793833      9.06e-08  
    7   -3427.0360793834      3.98e-08  
    8   -3427.0360793834      1.58e-08  
    9   -3427.0360793834      5.96e-09  Convergence criterion met
 ---------------------------------------
 SCF time:   CPU 7.98s  wall 2.00s 
 SCF   energy in the final basis set =    -3427.0360793834
 Total energy in the final basis set =    -3427.0360793834


 ------------------------------------------------------------------------------

   CCMAN2: suite of methods based on coupled cluster
           and equation of motion theories.

   Components:
   * libvmm-1.3-trunk
     by Evgeny Epifanovsky, Ilya Kaliman.
   * libtensor-2.5-trunk
     by Evgeny Epifanovsky, Michael Wormit, Dmitry Zuev, Sam Manzer, 
        Ilya Kaliman.
   * libcc-2.5-trunk
     by Evgeny Epifanovsky, Arik Landau, Tomasz Kus, Kirill Khistyaev, 
        Dmitry Zuev, Prashant Manohar, Xintian Feng, Anna Krylov, 
        Matthew Goldey, Alec White, Thomas Jagau, Kaushik Nanda, 
        Anastasia Gunina, Alexander Kunitsa, Joonho Lee.

   CCMAN original authors:
   Anna I. Krylov, C. David Sherrill, Steven R. Gwaltney,
   Edward F. C. Byrd (2000)
   Sergey V. Levchenko, Lyudmila V. Slipchenko, Tao Wang,
   Ana-Maria C. Cristian (2003)
   Piotr A. Pieniazek, C. Melania Oana, Evgeny Epifanovsky (2007)
   Prashant Manohar (2009)

 ------------------------------------------------------------------------------


 Allocating and initializing 30808MB of RAM...
 Calculation will run on 6 cores.


 Alpha MOs, Restricted
 -- Occupied --                  
-490.07 -104.86  -80.07  -65.20  -58.56  -58.56  -58.56  -15.64
  1 A     2 A     3 A     4 A     5 A     6 A     7 A     8 A                  
-10.582  -9.883  -8.050  -8.047  -8.047  -7.604  -7.499  -7.487
  9 A    10 A    11 A    12 A    13 A    14 A    15 A    16 A                  
 -7.486  -5.496  -5.495  -5.494  -3.240  -3.234  -3.234  -3.219
 17 A    18 A    19 A    20 A    21 A    22 A    23 A    24 A                  
 -3.219  -1.226  -1.122  -1.006  -0.744  -0.613  -0.570  -0.544
 25 A    26 A    27 A    28 A    29 A    30 A    31 A    32 A                  
 -0.487  -0.479  -0.444  -0.410  -0.400
 33 A    34 A    35 A    36 A    37 A                                          
 -- Virtual --                   
  0.008   0.040   0.057   0.073   0.079   0.085   0.112   0.117
 38 A    39 A    40 A    41 A    42 A    43 A    44 A    45 A                  
  0.118   0.128   0.146   0.149   0.175   0.178   0.221   0.237
 46 A    47 A    48 A    49 A    50 A    51 A    52 A    53 A                  
  0.256   0.256   0.292   0.335   0.379   0.388   0.467   0.523
 54 A    55 A    56 A    57 A    58 A    59 A    60 A    61 A                  
  0.557   0.559   0.563   0.602   0.622   0.744   0.756   0.757
 62 A    63 A    64 A    65 A    66 A    67 A    68 A    69 A                  
  0.789   0.814   0.822   0.832   0.867   0.892   0.936   1.107
 70 A    71 A    72 A    73 A    74 A    75 A    76 A    77 A                  
  1.107   1.133   1.135   1.144   1.149   1.159   1.186   1.198
 78 A    79 A    80 A    81 A    82 A    83 A    84 A    85 A                  
  1.327   1.440   1.490   1.784   1.865   2.001   2.202   2.249
 86 A    87 A    88 A    89 A    90 A    91 A    92 A    93 A                  
  2.325   2.334   2.427   2.453   2.604   2.630   2.733   2.785
 94 A    95 A    96 A    97 A    98 A    99 A   100 A   101 A                  
  2.955   4.246   4.281   4.501   4.517   4.531   4.573   4.617
102 A   103 A   104 A   105 A   106 A   107 A   108 A   109 A                  
  4.897   7.220   7.517   8.185   8.208   8.272  10.354  14.706
110 A   111 A   112 A   113 A   114 A   115 A   116 A   117 A                  
 14.808  14.919  26.670  26.751  26.999  36.678  49.480 166.140
118 A   119 A   120 A   121 A   122 A   123 A   124 A   125 A                  
219.210 293.860 293.880 293.9811028.425
126 A   127 A   128 A   129 A   130 A                                          

 Beta MOs, Restricted
 -- Occupied --                  
-490.07 -104.86  -80.07  -65.20  -58.56  -58.56  -58.56  -15.64
  1 A     2 A     3 A     4 A     5 A     6 A     7 A     8 A                  
-10.582  -9.883  -8.050  -8.047  -8.047  -7.604  -7.499  -7.487
  9 A    10 A    11 A    12 A    13 A    14 A    15 A    16 A                  
 -7.486  -5.496  -5.495  -5.494  -3.240  -3.234  -3.234  -3.219
 17 A    18 A    19 A    20 A    21 A    22 A    23 A    24 A                  
 -3.219  -1.226  -1.122  -1.006  -0.744  -0.613  -0.570  -0.544
 25 A    26 A    27 A    28 A    29 A    30 A    31 A    32 A                  
 -0.487  -0.479  -0.444  -0.410  -0.400
 33 A    34 A    35 A    36 A    37 A                                          
 -- Virtual --                   
  0.008   0.040   0.057   0.073   0.079   0.085   0.112   0.117
 38 A    39 A    40 A    41 A    42 A    43 A    44 A    45 A                  
  0.118   0.128   0.146   0.149   0.175   0.178   0.221   0.237
 46 A    47 A    48 A    49 A    50 A    51 A    52 A    53 A                  
  0.256   0.256   0.292   0.335   0.379   0.388   0.467   0.523
 54 A    55 A    56 A    57 A    58 A    59 A    60 A    61 A                  
  0.557   0.559   0.563   0.602   0.622   0.744   0.756   0.757
 62 A    63 A    64 A    65 A    66 A    67 A    68 A    69 A                  
  0.789   0.814   0.822   0.832   0.867   0.892   0.936   1.107
 70 A    71 A    72 A    73 A    74 A    75 A    76 A    77 A                  
  1.107   1.133   1.135   1.144   1.149   1.159   1.186   1.198
 78 A    79 A    80 A    81 A    82 A    83 A    84 A    85 A                  
  1.327   1.440   1.490   1.784   1.865   2.001   2.202   2.249
 86 A    87 A    88 A    89 A    90 A    91 A    92 A    93 A                  
  2.325   2.334   2.427   2.453   2.604   2.630   2.733   2.785
 94 A    95 A    96 A    97 A    98 A    99 A   100 A   101 A                  
  2.955   4.246   4.281   4.501   4.517   4.531   4.573   4.617
102 A   103 A   104 A   105 A   106 A   107 A   108 A   109 A                  
  4.897   7.220   7.517   8.185   8.208   8.272  10.354  14.706
110 A   111 A   112 A   113 A   114 A   115 A   116 A   117 A                  
 14.808  14.919  26.670  26.751  26.999  36.678  49.480 166.140
118 A   119 A   120 A   121 A   122 A   123 A   124 A   125 A                  
219.210 293.860 293.880 293.9811028.425
126 A   127 A   128 A   129 A   130 A                                          

 Occupation and symmetry of molecular orbitals

 Point group: C1 (1 irreducible representation).

                           A     All 
 -------------------------------------
 All molecular orbitals:
  - Alpha                  130   130 
  - Beta                   130   130 
 -------------------------------------
 Alpha orbitals:
  - Frozen occupied        20    20  
  - Active occupied        17    17  
  - Active virtual         93    93  
  - Frozen virtual         0     0   
 -------------------------------------
 Beta orbitals:
  - Frozen occupied        20    20  
  - Active occupied        17    17  
  - Active virtual         93    93  
  - Frozen virtual         0     0   
 -------------------------------------

 Import integrals:   CPU 0.00 s  wall 0.00 s

 Import integrals:   CPU 46.28 s  wall 8.20 s

 MP2 amplitudes:   CPU 0.19 s  wall 0.14 s

Running a double precision version
           CCSD T amplitudes will be solved using DIIS.

           Start     Size      MaxIter   EConv     TConv     
           3         7         100       1.00e-07  1.00e-05  
 ------------------------------------------------------------------------------
           Energy (a.u.)   Ediff      Tdiff       Comment
 ------------------------------------------------------------------------------
         -3427.74512865                           
     1   -3427.73083221   1.43e-02   7.89e-01     
     2   -3427.75582573   2.50e-02   1.14e-01     
     3   -3427.75427922   1.55e-03   4.94e-02     
     4   -3427.75678288   2.50e-03   1.63e-02     Switched to DIIS steps.
     5   -3427.75768665   9.04e-04   1.21e-02     
     6   -3427.75772892   4.23e-05   2.60e-03     
     7   -3427.75773763   8.71e-06   1.43e-03     
     8   -3427.75774627   8.64e-06   3.91e-04     
     9   -3427.75774745   1.18e-06   2.14e-04     
    10   -3427.75774705   3.93e-07   6.22e-05     
    11   -3427.75774716   1.10e-07   2.66e-05     
    12   -3427.75774704   1.17e-07   1.06e-05     
    13   -3427.75774703   9.95e-09   4.61e-06     
 ------------------------------------------------------------------------------
         -3427.75774703                           CCSD T converged.

End of double precision
 SCF energy                 = -3427.03607938
 MP2 energy                 = -3427.74512865
 CCSD correlation energy     =    -0.72166765
 CCSD total energy           = -3427.75774703

 CCSD  T1^2 = 0.0156  T2^2 = 0.2737  Leading amplitudes:

 Amplitude    Orbitals with energies
  0.0295       37 (A) A                  ->    38 (A) A                   
              -0.4000                          0.0080                     
  0.0295       37 (A) B                  ->    38 (A) B                   
              -0.4000                          0.0080                     
  0.0234       33 (A) A                  ->    38 (A) A                   
              -0.4868                          0.0080                     
  0.0234       33 (A) B                  ->    38 (A) B                   
              -0.4868                          0.0080                     

 Amplitude    Orbitals with energies
 -0.0660       37 (A) A      37 (A) B    ->    38 (A) A      38 (A) B     
              -0.4000       -0.4000            0.0080        0.0080       
  0.0660       37 (A) A      37 (A) B    ->    38 (A) B      38 (A) A     
              -0.4000       -0.4000            0.0080        0.0080       
  0.0660       37 (A) B      37 (A) A    ->    38 (A) A      38 (A) B     
              -0.4000       -0.4000            0.0080        0.0080       
 -0.0660       37 (A) B      37 (A) A    ->    38 (A) B      38 (A) A     
              -0.4000       -0.4000            0.0080        0.0080       

 Computing CCSD intemediates for later calculations in double precision
 Finished.

Running a double precision version
           CCSD Lambda amplitudes will be solved using DIIS.
           Start     Size      MaxIter   EConv     LConv     
           3         7         100       1.00e-07  1.00e-05  
 ------------------------------------------------------------------------------
            Enorm      Ldiff       Comment
 ------------------------------------------------------------------------------
     1     5.46e-02   4.00e-02     
     2     1.54e-02   6.00e-03     
     3     6.65e-03   1.81e-03     
     4     3.88e-03   1.23e-03     Switched to DIIS steps.
     5     1.18e-03   7.42e-04     
     6     5.46e-04   1.89e-04     
     7     1.81e-04   5.38e-05     
     8     8.39e-05   4.43e-06     
     9     3.11e-05   6.76e-07     
    10     1.47e-05   9.12e-08     
    11     6.40e-06   2.19e-07     
    12     3.34e-06   5.00e-08     
    13     1.52e-06   1.04e-07     
    14     6.77e-07   3.93e-09     
    15     3.28e-07   4.86e-08     
    16     1.39e-07   1.61e-08     
    17     7.19e-08   7.97e-09     
 ------------------------------------------------------------------------------
                                   CCSD Lambda converged.

 Computing density matrices in double precision...
           Orbital response amplitudes will be solved using DIIS.
           Start     Size      MaxIter   EConv     LConv     
           3         7         100       1.00e-06  1.00e-06  
 ------------------------------------------------------------------------------
            Enorm      Ldiff       Comment
 ------------------------------------------------------------------------------
     1     1.12e-01   1.01e-04     
     2     1.05e-01   1.00e-02     
     3     1.14e-01   1.71e-02     
     4     9.72e-03   4.42e-02     Switched to DIIS steps.
     5     5.10e-03   1.57e-03     
     6     8.87e-04   4.93e-04     
     7     8.37e-04   1.99e-04     
     8     1.32e-04   2.17e-04     
     9     4.89e-05   3.60e-06     
    10     1.41e-05   5.32e-06     
    11     3.79e-06   1.45e-06     
    12     9.31e-07   2.21e-08     
 ------------------------------------------------------------------------------
                                   Orbital response converged.

 Computing density matrices... Done.
 CCSD calculation:   CPU 1548.20 s  wall 268.26 s

 Transferring MO TPDM to AO TPDM
 Transferring g2_o1o1o1o1
 Transferring g2_o1o1o1v1
 Transferring g2_o1o1v1v1
 Transferring g2_o1v1o1v1
 Transferring g2_o1v1v1v1
 Transferring g2_v1v1v1v1
 Adding separable TPDM
 Computing TPDM gradient
 --------------------------------------------------------
 2e gradient
  Atom          X               Y               Z
 --------------------------------------------------------
    1        -39.541962       18.826220        0.000000  
    2         -4.750399      -17.992789       -0.000002  
    3         22.685157      -21.960784        0.000001  
    4         21.607204       21.127353        0.000001  
 --------------------------------------------------------
 --------------------------------------------------------
 Final gradient
  Atom          X               Y               Z
 --------------------------------------------------------
    1        -39.541962       18.826220        0.000000  
    2         -4.750399      -17.992789       -0.000002  
    3         22.685157      -21.960784        0.000001  
    4         21.607204       21.127353        0.000001  
 --------------------------------------------------------
 Analytic gradient from two-electron contribution:   CPU 271.26 s  wall 53.41 s

 Total ccman2 time:   CPU 1875.38 s  wall 332.54 s


 --------------------------------------------------------------

                    Orbital Energies (a.u.)
 --------------------------------------------------------------

 Alpha MOs
 -- Occupied --
********-104.8553 -80.0666 -65.2041 -58.5648 -58.5623 -58.5621 -15.6441
-10.5820  -9.8831  -8.0498  -8.0473  -8.0470  -7.6038  -7.4989  -7.4870
 -7.4865  -5.4965  -5.4947  -5.4941  -3.2397  -3.2342  -3.2335  -3.2192
 -3.2192  -1.2261  -1.1222  -1.0062  -0.7438  -0.6133  -0.5700  -0.5436
 -0.4868  -0.4790  -0.4438  -0.4103  -0.4000
 -- Virtual --
  0.0080   0.0398   0.0572   0.0731   0.0785   0.0848   0.1115   0.1171
  0.1182   0.1276   0.1465   0.1495   0.1750   0.1782   0.2205   0.2368
  0.2559   0.2559   0.2922   0.3346   0.3792   0.3877   0.4674   0.5235
  0.5574   0.5588   0.5627   0.6017   0.6221   0.7438   0.7557   0.7567
  0.7889   0.8137   0.8224   0.8319   0.8671   0.8922   0.9364   1.1066
  1.1069   1.1332   1.1349   1.1438   1.1493   1.1586   1.1859   1.1984
  1.3272   1.4401   1.4903   1.7836   1.8652   2.0010   2.2021   2.2488
  2.3254   2.3345   2.4269   2.4534   2.6042   2.6300   2.7328   2.7849
  2.9546   4.2461   4.2814   4.5010   4.5166   4.5312   4.5732   4.6172
  4.8972   7.2201   7.5172   8.1846   8.2075   8.2715  10.3540  14.7058
 14.8075  14.9187  26.6700  26.7511  26.9992  36.6785  49.4796 166.1403
219.2096 293.8595 293.8801 293.98101028.4254
 --------------------------------------------------------------

          Ground-State Mulliken Net Atomic Charges

     Atom                 Charge (a.u.)
  ----------------------------------------
      1 Br                    0.067402
      2 N                    -0.221675
      3 P                     0.330728
      4 Cl                   -0.176455
  ----------------------------------------
  Sum of atomic charges =    -0.000000

 -----------------------------------------------------------------
                    Cartesian Multipole Moments
 -----------------------------------------------------------------
    Charge (ESU x 10^10)
                -0.0000
    Dipole Moment (Debye)
         X      -0.5045      Y       0.2576      Z      -0.0000
       Tot       0.5665
    Quadrupole Moments (Debye-Ang)
        XX     -48.6564     XY      -4.8928     YY     -51.1346
        XZ       0.0000     YZ       0.0000     ZZ     -48.8787
    Octopole Moments (Debye-Ang^2)
       XXX      48.4458    XXY      -3.5642    XYY      13.3988
       YYY     -16.2108    XXZ      -0.0000    XYZ      -0.0000
       YYZ      -0.0000    XZZ      11.9882    YZZ      -2.3020
       ZZZ      -0.0000
    Hexadecapole Moments (Debye-Ang^3)
      XXXX    -746.7329   XXXY     -22.8599   XXYY    -163.2645
      XYYY      -6.4984   YYYY    -264.8414   XXXZ       0.0000
      XXYZ       0.0000   XYYZ       0.0000   YYYZ       0.0000
      XXZZ    -135.1449   XYZZ      -3.4169   YYZZ     -54.1044
      XZZZ       0.0000   YZZZ       0.0000   ZZZZ     -60.2133
 -----------------------------------------------------------------
 DrvMan completing analytic gradient of the correlated energy
 Correlated dipole moment
            1
    1  -0.1984718
    2   0.1013657
    3  -0.0000000
 Energy read as -3427.757747035
 Full Analytical Gradient: (in a.u., or Hartree/Bohr)
             1             2             3             4
    1    0.00001023   -0.00003230   -0.00004375    0.00006582
    2   -0.00000787   -0.00004335   -0.00003298    0.00008421
    3   -0.00000001    0.00000003   -0.00000001   -0.00000001
 Gradient time:  CPU 0.80 s  wall 0.82 s
 ----------------------------------------------------------------
             Standard Nuclear Orientation (Angstroms)
    I     Atom           X                Y                Z
 ----------------------------------------------------------------
    1      Br      1.4942288792    -0.2297827185     0.0000000000
    2      N       0.2266301675     1.1259185001    -0.0000000000
    3      P      -1.3300486975     1.0562070060    -0.0000000000
    4      Cl     -1.9970994989    -0.9224787909     0.0000000000
 ----------------------------------------------------------------
 Nuclear Repulsion Energy =   368.9468794956 hartrees
 There are       37 alpha and       37 beta electrons

                       Distance Matrix (Angstroms)
             Br(  1)   N (  2)   P (  3)
   N (  2)  1.855999
   P (  3)  3.103275  1.558239
   Cl(  4)  3.559382  3.023393  2.088098

 Requested basis set is 6-311++G(d,p)
 There are 51 shells and 130 basis functions
 A cutoff of  1.0D-14 yielded   1144 shell pairs
 There are      7984 function pairs (      8776 Cartesian)
 Smallest overlap matrix eigenvalue = 2.44E-03
 Guess MOs from SCF MO coefficient file

 -----------------------------------------------------------------------
  General SCF calculation program by
  Eric Jon Sundstrom, Paul Horn, Yuezhi Mao, Dmitri Zuev, Alec White,
  David Stuck, Shaama M.S., Shane Yost, Joonho Lee, David Small,
  Daniel Levine, Susi Lehtola, Hugh Burton, Evgeny Epifanovsky
 -----------------------------------------------------------------------
 Hartree-Fock
 using 6 threads for integral computing
 -------------------------------------------------------
 OpenMP Integral computing Module                
 Release: version 2.0, May 2017, Q-Chem Inc. Pleasanton 
 -------------------------------------------------------
 A restricted SCF calculation will be
 performed using DIIS
 SCF converges when DIIS error is below 1.0e-08
 ---------------------------------------
  Cycle       Energy         DIIS error
 ---------------------------------------
    1   -3427.0360703564      9.47e-06  
    2   -3427.0360706947      2.81e-06  
    3   -3427.0360707349      1.55e-06  
    4   -3427.0360707422      6.26e-07  
    5   -3427.0360707437      1.79e-07  
    6   -3427.0360707440      6.28e-08  
    7   -3427.0360707440      2.90e-08  
    8   -3427.0360707440      1.31e-08  
    9   -3427.0360707440      5.35e-09  Convergence criterion met
 ---------------------------------------
 SCF time:   CPU 7.95s  wall 2.00s 
 SCF   energy in the final basis set =    -3427.0360707440
 Total energy in the final basis set =    -3427.0360707440


 ------------------------------------------------------------------------------

   CCMAN2: suite of methods based on coupled cluster
           and equation of motion theories.

   Components:
   * libvmm-1.3-trunk
     by Evgeny Epifanovsky, Ilya Kaliman.
   * libtensor-2.5-trunk
     by Evgeny Epifanovsky, Michael Wormit, Dmitry Zuev, Sam Manzer, 
        Ilya Kaliman.
   * libcc-2.5-trunk
     by Evgeny Epifanovsky, Arik Landau, Tomasz Kus, Kirill Khistyaev, 
        Dmitry Zuev, Prashant Manohar, Xintian Feng, Anna Krylov, 
        Matthew Goldey, Alec White, Thomas Jagau, Kaushik Nanda, 
        Anastasia Gunina, Alexander Kunitsa, Joonho Lee.

   CCMAN original authors:
   Anna I. Krylov, C. David Sherrill, Steven R. Gwaltney,
   Edward F. C. Byrd (2000)
   Sergey V. Levchenko, Lyudmila V. Slipchenko, Tao Wang,
   Ana-Maria C. Cristian (2003)
   Piotr A. Pieniazek, C. Melania Oana, Evgeny Epifanovsky (2007)
   Prashant Manohar (2009)

 ------------------------------------------------------------------------------


 Allocating and initializing 30808MB of RAM...
 Calculation will run on 6 cores.


 Alpha MOs, Restricted
 -- Occupied --                  
-490.07 -104.86  -80.07  -65.20  -58.56  -58.56  -58.56  -15.64
  1 A     2 A     3 A     4 A     5 A     6 A     7 A     8 A                  
-10.582  -9.883  -8.050  -8.047  -8.047  -7.604  -7.499  -7.487
  9 A    10 A    11 A    12 A    13 A    14 A    15 A    16 A                  
 -7.487  -5.497  -5.495  -5.494  -3.240  -3.234  -3.234  -3.219
 17 A    18 A    19 A    20 A    21 A    22 A    23 A    24 A                  
 -3.219  -1.226  -1.122  -1.006  -0.744  -0.613  -0.570  -0.544
 25 A    26 A    27 A    28 A    29 A    30 A    31 A    32 A                  
 -0.487  -0.479  -0.444  -0.410  -0.400
 33 A    34 A    35 A    36 A    37 A                                          
 -- Virtual --                   
  0.008   0.040   0.057   0.073   0.079   0.085   0.111   0.117
 38 A    39 A    40 A    41 A    42 A    43 A    44 A    45 A                  
  0.118   0.128   0.146   0.149   0.175   0.178   0.221   0.237
 46 A    47 A    48 A    49 A    50 A    51 A    52 A    53 A                  
  0.256   0.256   0.292   0.335   0.379   0.388   0.467   0.523
 54 A    55 A    56 A    57 A    58 A    59 A    60 A    61 A                  
  0.557   0.559   0.563   0.602   0.622   0.744   0.756   0.757
 62 A    63 A    64 A    65 A    66 A    67 A    68 A    69 A                  
  0.789   0.814   0.823   0.832   0.867   0.892   0.936   1.107
 70 A    71 A    72 A    73 A    74 A    75 A    76 A    77 A                  
  1.107   1.133   1.135   1.144   1.149   1.159   1.186   1.198
 78 A    79 A    80 A    81 A    82 A    83 A    84 A    85 A                  
  1.327   1.440   1.490   1.784   1.865   2.001   2.202   2.249
 86 A    87 A    88 A    89 A    90 A    91 A    92 A    93 A                  
  2.325   2.334   2.427   2.453   2.604   2.630   2.733   2.785
 94 A    95 A    96 A    97 A    98 A    99 A   100 A   101 A                  
  2.955   4.246   4.281   4.501   4.517   4.531   4.573   4.617
102 A   103 A   104 A   105 A   106 A   107 A   108 A   109 A                  
  4.897   7.220   7.517   8.185   8.207   8.271  10.354  14.706
110 A   111 A   112 A   113 A   114 A   115 A   116 A   117 A                  
 14.807  14.919  26.670  26.751  26.999  36.678  49.480 166.140
118 A   119 A   120 A   121 A   122 A   123 A   124 A   125 A                  
219.210 293.859 293.880 293.9811028.425
126 A   127 A   128 A   129 A   130 A                                          

 Beta MOs, Restricted
 -- Occupied --                  
-490.07 -104.86  -80.07  -65.20  -58.56  -58.56  -58.56  -15.64
  1 A     2 A     3 A     4 A     5 A     6 A     7 A     8 A                  
-10.582  -9.883  -8.050  -8.047  -8.047  -7.604  -7.499  -7.487
  9 A    10 A    11 A    12 A    13 A    14 A    15 A    16 A                  
 -7.487  -5.497  -5.495  -5.494  -3.240  -3.234  -3.234  -3.219
 17 A    18 A    19 A    20 A    21 A    22 A    23 A    24 A                  
 -3.219  -1.226  -1.122  -1.006  -0.744  -0.613  -0.570  -0.544
 25 A    26 A    27 A    28 A    29 A    30 A    31 A    32 A                  
 -0.487  -0.479  -0.444  -0.410  -0.400
 33 A    34 A    35 A    36 A    37 A                                          
 -- Virtual --                   
  0.008   0.040   0.057   0.073   0.079   0.085   0.111   0.117
 38 A    39 A    40 A    41 A    42 A    43 A    44 A    45 A                  
  0.118   0.128   0.146   0.149   0.175   0.178   0.221   0.237
 46 A    47 A    48 A    49 A    50 A    51 A    52 A    53 A                  
  0.256   0.256   0.292   0.335   0.379   0.388   0.467   0.523
 54 A    55 A    56 A    57 A    58 A    59 A    60 A    61 A                  
  0.557   0.559   0.563   0.602   0.622   0.744   0.756   0.757
 62 A    63 A    64 A    65 A    66 A    67 A    68 A    69 A                  
  0.789   0.814   0.823   0.832   0.867   0.892   0.936   1.107
 70 A    71 A    72 A    73 A    74 A    75 A    76 A    77 A                  
  1.107   1.133   1.135   1.144   1.149   1.159   1.186   1.198
 78 A    79 A    80 A    81 A    82 A    83 A    84 A    85 A                  
  1.327   1.440   1.490   1.784   1.865   2.001   2.202   2.249
 86 A    87 A    88 A    89 A    90 A    91 A    92 A    93 A                  
  2.325   2.334   2.427   2.453   2.604   2.630   2.733   2.785
 94 A    95 A    96 A    97 A    98 A    99 A   100 A   101 A                  
  2.955   4.246   4.281   4.501   4.517   4.531   4.573   4.617
102 A   103 A   104 A   105 A   106 A   107 A   108 A   109 A                  
  4.897   7.220   7.517   8.185   8.207   8.271  10.354  14.706
110 A   111 A   112 A   113 A   114 A   115 A   116 A   117 A                  
 14.807  14.919  26.670  26.751  26.999  36.678  49.480 166.140
118 A   119 A   120 A   121 A   122 A   123 A   124 A   125 A                  
219.210 293.859 293.880 293.9811028.425
126 A   127 A   128 A   129 A   130 A                                          

 Occupation and symmetry of molecular orbitals

 Point group: C1 (1 irreducible representation).

                           A     All 
 -------------------------------------
 All molecular orbitals:
  - Alpha                  130   130 
  - Beta                   130   130 
 -------------------------------------
 Alpha orbitals:
  - Frozen occupied        20    20  
  - Active occupied        17    17  
  - Active virtual         93    93  
  - Frozen virtual         0     0   
 -------------------------------------
 Beta orbitals:
  - Frozen occupied        20    20  
  - Active occupied        17    17  
  - Active virtual         93    93  
  - Frozen virtual         0     0   
 -------------------------------------

 Import integrals:   CPU 0.00 s  wall 0.00 s

 Import integrals:   CPU 46.31 s  wall 8.21 s

 MP2 amplitudes:   CPU 0.13 s  wall 0.09 s

Running a double precision version
           CCSD T amplitudes will be solved using DIIS.

           Start     Size      MaxIter   EConv     TConv     
           3         7         100       1.00e-07  1.00e-05  
 ------------------------------------------------------------------------------
           Energy (a.u.)   Ediff      Tdiff       Comment
 ------------------------------------------------------------------------------
         -3427.74513238                           
     1   -3427.73082587   1.43e-02   7.89e-01     
     2   -3427.75582700   2.50e-02   1.14e-01     
     3   -3427.75427735   1.55e-03   4.94e-02     
     4   -3427.75678220   2.50e-03   1.63e-02     Switched to DIIS steps.
     5   -3427.75768655   9.04e-04   1.21e-02     
     6   -3427.75772889   4.23e-05   2.61e-03     
     7   -3427.75773762   8.72e-06   1.43e-03     
     8   -3427.75774627   8.65e-06   3.92e-04     
     9   -3427.75774745   1.18e-06   2.14e-04     
    10   -3427.75774705   3.94e-07   6.23e-05     
    11   -3427.75774716   1.11e-07   2.67e-05     
    12   -3427.75774705   1.17e-07   1.07e-05     
    13   -3427.75774704   9.86e-09   4.63e-06     
 ------------------------------------------------------------------------------
         -3427.75774704                           CCSD T converged.

End of double precision
 SCF energy                 = -3427.03607074
 MP2 energy                 = -3427.74513238
 CCSD correlation energy     =    -0.72167629
 CCSD total energy           = -3427.75774704

 CCSD  T1^2 = 0.0156  T2^2 = 0.2737  Leading amplitudes:

 Amplitude    Orbitals with energies
  0.0295       37 (A) A                  ->    38 (A) A                   
              -0.4001                          0.0079                     
  0.0295       37 (A) B                  ->    38 (A) B                   
              -0.4001                          0.0079                     
  0.0235       33 (A) A                  ->    38 (A) A                   
              -0.4868                          0.0079                     
  0.0235       33 (A) B                  ->    38 (A) B                   
              -0.4868                          0.0079                     

 Amplitude    Orbitals with energies
 -0.0660       37 (A) A      37 (A) B    ->    38 (A) A      38 (A) B     
              -0.4001       -0.4001            0.0079        0.0079       
  0.0660       37 (A) A      37 (A) B    ->    38 (A) B      38 (A) A     
              -0.4001       -0.4001            0.0079        0.0079       
  0.0660       37 (A) B      37 (A) A    ->    38 (A) A      38 (A) B     
              -0.4001       -0.4001            0.0079        0.0079       
 -0.0660       37 (A) B      37 (A) A    ->    38 (A) B      38 (A) A     
              -0.4001       -0.4001            0.0079        0.0079       

 Computing CCSD intemediates for later calculations in double precision
 Finished.

Running a double precision version
           CCSD Lambda amplitudes will be solved using DIIS.
           Start     Size      MaxIter   EConv     LConv     
           3         7         100       1.00e-07  1.00e-05  
 ------------------------------------------------------------------------------
            Enorm      Ldiff       Comment
 ------------------------------------------------------------------------------
     1     5.46e-02   4.00e-02     
     2     1.54e-02   6.01e-03     
     3     6.65e-03   1.81e-03     
     4     3.88e-03   1.23e-03     Switched to DIIS steps.
     5     1.18e-03   7.43e-04     
     6     5.46e-04   1.89e-04     
     7     1.81e-04   5.39e-05     
     8     8.40e-05   4.44e-06     
     9     3.11e-05   6.76e-07     
    10     1.48e-05   9.19e-08     
    11     6.42e-06   2.19e-07     
    12     3.34e-06   5.04e-08     
    13     1.52e-06   1.05e-07     
    14     6.78e-07   4.01e-09     
    15     3.28e-07   4.88e-08     
    16     1.39e-07   1.61e-08     
    17     7.20e-08   8.00e-09     
 ------------------------------------------------------------------------------
                                   CCSD Lambda converged.

 Computing density matrices in double precision...
           Orbital response amplitudes will be solved using DIIS.
           Start     Size      MaxIter   EConv     LConv     
           3         7         100       1.00e-06  1.00e-06  
 ------------------------------------------------------------------------------
            Enorm      Ldiff       Comment
 ------------------------------------------------------------------------------
     1     1.12e-01   9.03e-05     
     2     1.05e-01   1.01e-02     
     3     1.14e-01   1.71e-02     
     4     9.70e-03   4.43e-02     Switched to DIIS steps.
     5     5.09e-03   1.56e-03     
     6     8.88e-04   4.92e-04     
     7     8.38e-04   2.00e-04     
     8     1.32e-04   2.18e-04     
     9     4.90e-05   3.62e-06     
    10     1.42e-05   5.32e-06     
    11     3.80e-06   1.46e-06     
    12     9.31e-07   2.35e-08     
 ------------------------------------------------------------------------------
                                   Orbital response converged.

 Computing density matrices... Done.
 CCSD calculation:   CPU 1550.08 s  wall 268.70 s

 Transferring MO TPDM to AO TPDM
 Transferring g2_o1o1o1o1
 Transferring g2_o1o1o1v1
 Transferring g2_o1o1v1v1
 Transferring g2_o1v1o1v1
 Transferring g2_o1v1v1v1
 Transferring g2_v1v1v1v1
 Adding separable TPDM
 Computing TPDM gradient
 --------------------------------------------------------
 2e gradient
  Atom          X               Y               Z
 --------------------------------------------------------
    1        -39.528769       18.829233       -0.000000  
    2         -4.750454      -17.992188        0.000000  
    3         22.670842      -21.942677       -0.000000  
    4         21.608382       21.105632        0.000000  
 --------------------------------------------------------
 --------------------------------------------------------
 Final gradient
  Atom          X               Y               Z
 --------------------------------------------------------
    1        -39.528769       18.829233       -0.000000  
    2         -4.750454      -17.992188        0.000000  
    3         22.670842      -21.942677       -0.000000  
    4         21.608382       21.105632        0.000000  
 --------------------------------------------------------
 Analytic gradient from two-electron contribution:   CPU 269.70 s  wall 53.61 s

 Total ccman2 time:   CPU 1871.77 s  wall 331.98 s


 --------------------------------------------------------------

                    Orbital Energies (a.u.)
 --------------------------------------------------------------

 Alpha MOs
 -- Occupied --
********-104.8553 -80.0666 -65.2041 -58.5649 -58.5623 -58.5622 -15.6442
-10.5819  -9.8831  -8.0498  -8.0472  -8.0470  -7.6039  -7.4989  -7.4871
 -7.4865  -5.4965  -5.4947  -5.4941  -3.2397  -3.2342  -3.2336  -3.2192
 -3.2192  -1.2261  -1.1221  -1.0062  -0.7438  -0.6133  -0.5699  -0.5436
 -0.4868  -0.4790  -0.4437  -0.4103  -0.4001
 -- Virtual --
  0.0079   0.0397   0.0572   0.0731   0.0785   0.0848   0.1115   0.1171
  0.1182   0.1276   0.1465   0.1495   0.1750   0.1781   0.2206   0.2367
  0.2559   0.2559   0.2922   0.3346   0.3792   0.3877   0.4673   0.5234
  0.5575   0.5588   0.5626   0.6017   0.6222   0.7437   0.7557   0.7567
  0.7888   0.8137   0.8225   0.8318   0.8672   0.8922   0.9362   1.1067
  1.1069   1.1331   1.1350   1.1438   1.1492   1.1585   1.1857   1.1982
  1.3272   1.4401   1.4900   1.7835   1.8651   2.0010   2.2020   2.2488
  2.3254   2.3344   2.4268   2.4533   2.6042   2.6300   2.7325   2.7849
  2.9545   4.2461   4.2813   4.5009   4.5166   4.5312   4.5732   4.6171
  4.8971   7.2201   7.5171   8.1845   8.2075   8.2714  10.3541  14.7058
 14.8074  14.9187  26.6700  26.7509  26.9987  36.6784  49.4795 166.1402
219.2096 293.8595 293.8801 293.98101028.4254
 --------------------------------------------------------------

          Ground-State Mulliken Net Atomic Charges

     Atom                 Charge (a.u.)
  ----------------------------------------
      1 Br                    0.067440
      2 N                    -0.221425
      3 P                     0.330766
      4 Cl                   -0.176782
  ----------------------------------------
  Sum of atomic charges =    -0.000000

 -----------------------------------------------------------------
                    Cartesian Multipole Moments
 -----------------------------------------------------------------
    Charge (ESU x 10^10)
                -0.0000
    Dipole Moment (Debye)
         X      -0.5002      Y       0.2597      Z       0.0000
       Tot       0.5636
    Quadrupole Moments (Debye-Ang)
        XX     -48.6655     XY      -4.8951     YY     -51.1354
        XZ       0.0000     YZ       0.0000     ZZ     -48.8795
    Octopole Moments (Debye-Ang^2)
       XXX      48.5575    XXY      -3.5580    XYY      13.4314
       YYY     -16.2025    XXZ      -0.0000    XYZ       0.0000
       YYZ      -0.0000    XZZ      12.0180    YZZ      -2.3003
       ZZZ      -0.0000
    Hexadecapole Moments (Debye-Ang^3)
      XXXX    -747.4340   XXXY     -22.9409   XXYY    -163.3631
      XYYY      -6.5710   YYYY    -264.8544   XXXZ       0.0000
      XXYZ       0.0000   XYYZ       0.0000   YYYZ      -0.0000
      XXZZ    -135.2556   XYZZ      -3.4437   YYZZ     -54.1048
      XZZZ       0.0000   YZZZ      -0.0000   ZZZZ     -60.2151
 -----------------------------------------------------------------
 DrvMan completing analytic gradient of the correlated energy
 Correlated dipole moment
            1
    1  -0.1967791
    2   0.1021656
    3   0.0000000
 Energy read as -3427.757747037
 Full Analytical Gradient: (in a.u., or Hartree/Bohr)
             1             2             3             4
    1    0.00000024    0.00003079    0.00003208   -0.00006311
    2    0.00000175    0.00005046    0.00001249   -0.00006470
    3   -0.00000000    0.00000000   -0.00000000   -0.00000000
 Gradient time:  CPU 0.76 s  wall 0.78 s
 ----------------------------------------------------------------
             Standard Nuclear Orientation (Angstroms)
    I     Atom           X                Y                Z
 ----------------------------------------------------------------
    1      Br      1.4942288792    -0.2297827185     0.0000000000
    2      N       0.2266301675     1.1259185001    -0.0000000000
    3      P      -1.3300486975     1.0562070060    -0.0000000000
    4      Cl     -1.9960994989    -0.9214787909     0.0000000000
 ----------------------------------------------------------------
 Nuclear Repulsion Energy =   369.0250740807 hartrees
 There are       37 alpha and       37 beta electrons

                       Distance Matrix (Angstroms)
             Br(  1)   N (  2)   P (  3)
   N (  2)  1.855999
   P (  3)  3.103275  1.558239
   Cl(  4)  3.558207  3.021980  2.086831

 Requested basis set is 6-311++G(d,p)
 There are 51 shells and 130 basis functions
 A cutoff of  1.0D-14 yielded   1144 shell pairs
 There are      7984 function pairs (      8776 Cartesian)
 Smallest overlap matrix eigenvalue = 2.44E-03
 Guess MOs from SCF MO coefficient file

 -----------------------------------------------------------------------
  General SCF calculation program by
  Eric Jon Sundstrom, Paul Horn, Yuezhi Mao, Dmitri Zuev, Alec White,
  David Stuck, Shaama M.S., Shane Yost, Joonho Lee, David Small,
  Daniel Levine, Susi Lehtola, Hugh Burton, Evgeny Epifanovsky
 -----------------------------------------------------------------------
 Hartree-Fock
 using 6 threads for integral computing
 -------------------------------------------------------
 OpenMP Integral computing Module                
 Release: version 2.0, May 2017, Q-Chem Inc. Pleasanton 
 -------------------------------------------------------
 A restricted SCF calculation will be
 performed using DIIS
 SCF converges when DIIS error is below 1.0e-08
 ---------------------------------------
  Cycle       Energy         DIIS error
 ---------------------------------------
    1   -3427.0360832491      1.09e-05  
    2   -3427.0360836043      2.93e-06  
    3   -3427.0360836357      1.66e-06  
    4   -3427.0360836426      6.39e-07  
    5   -3427.0360836439      1.84e-07  
    6   -3427.0360836441      6.96e-08  
    7   -3427.0360836442      2.86e-08  
    8   -3427.0360836442      1.14e-08  
    9   -3427.0360836442      4.28e-09  Convergence criterion met
 ---------------------------------------
 SCF time:   CPU 8.07s  wall 2.00s 
 SCF   energy in the final basis set =    -3427.0360836442
 Total energy in the final basis set =    -3427.0360836442


 ------------------------------------------------------------------------------

   CCMAN2: suite of methods based on coupled cluster
           and equation of motion theories.

   Components:
   * libvmm-1.3-trunk
     by Evgeny Epifanovsky, Ilya Kaliman.
   * libtensor-2.5-trunk
     by Evgeny Epifanovsky, Michael Wormit, Dmitry Zuev, Sam Manzer, 
        Ilya Kaliman.
   * libcc-2.5-trunk
     by Evgeny Epifanovsky, Arik Landau, Tomasz Kus, Kirill Khistyaev, 
        Dmitry Zuev, Prashant Manohar, Xintian Feng, Anna Krylov, 
        Matthew Goldey, Alec White, Thomas Jagau, Kaushik Nanda, 
        Anastasia Gunina, Alexander Kunitsa, Joonho Lee.

   CCMAN original authors:
   Anna I. Krylov, C. David Sherrill, Steven R. Gwaltney,
   Edward F. C. Byrd (2000)
   Sergey V. Levchenko, Lyudmila V. Slipchenko, Tao Wang,
   Ana-Maria C. Cristian (2003)
   Piotr A. Pieniazek, C. Melania Oana, Evgeny Epifanovsky (2007)
   Prashant Manohar (2009)

 ------------------------------------------------------------------------------


 Allocating and initializing 30808MB of RAM...
 Calculation will run on 6 cores.


 Alpha MOs, Restricted
 -- Occupied --                  
-490.07 -104.86  -80.07  -65.20  -58.56  -58.56  -58.56  -15.64
  1 A     2 A     3 A     4 A     5 A     6 A     7 A     8 A                  
-10.582  -9.883  -8.050  -8.047  -8.047  -7.604  -7.499  -7.487
  9 A    10 A    11 A    12 A    13 A    14 A    15 A    16 A                  
 -7.486  -5.496  -5.495  -5.494  -3.240  -3.234  -3.234  -3.219
 17 A    18 A    19 A    20 A    21 A    22 A    23 A    24 A                  
 -3.219  -1.226  -1.122  -1.006  -0.744  -0.613  -0.570  -0.544
 25 A    26 A    27 A    28 A    29 A    30 A    31 A    32 A                  
 -0.487  -0.479  -0.444  -0.410  -0.400
 33 A    34 A    35 A    36 A    37 A                                          
 -- Virtual --                   
  0.008   0.040   0.057   0.073   0.079   0.085   0.112   0.117
 38 A    39 A    40 A    41 A    42 A    43 A    44 A    45 A                  
  0.118   0.128   0.146   0.149   0.175   0.178   0.221   0.237
 46 A    47 A    48 A    49 A    50 A    51 A    52 A    53 A                  
  0.256   0.256   0.292   0.335   0.379   0.388   0.467   0.523
 54 A    55 A    56 A    57 A    58 A    59 A    60 A    61 A                  
  0.557   0.559   0.563   0.602   0.622   0.744   0.756   0.757
 62 A    63 A    64 A    65 A    66 A    67 A    68 A    69 A                  
  0.789   0.814   0.822   0.832   0.867   0.892   0.937   1.107
 70 A    71 A    72 A    73 A    74 A    75 A    76 A    77 A                  
  1.107   1.133   1.135   1.144   1.149   1.159   1.186   1.198
 78 A    79 A    80 A    81 A    82 A    83 A    84 A    85 A                  
  1.327   1.440   1.491   1.784   1.865   2.001   2.202   2.249
 86 A    87 A    88 A    89 A    90 A    91 A    92 A    93 A                  
  2.325   2.335   2.427   2.453   2.604   2.630   2.733   2.785
 94 A    95 A    96 A    97 A    98 A    99 A   100 A   101 A                  
  2.955   4.246   4.281   4.501   4.517   4.531   4.573   4.617
102 A   103 A   104 A   105 A   106 A   107 A   108 A   109 A                  
  4.897   7.220   7.517   8.185   8.208   8.272  10.354  14.706
110 A   111 A   112 A   113 A   114 A   115 A   116 A   117 A                  
 14.808  14.919  26.670  26.751  27.000  36.678  49.480 166.140
118 A   119 A   120 A   121 A   122 A   123 A   124 A   125 A                  
219.210 293.860 293.880 293.9811028.425
126 A   127 A   128 A   129 A   130 A                                          

 Beta MOs, Restricted
 -- Occupied --                  
-490.07 -104.86  -80.07  -65.20  -58.56  -58.56  -58.56  -15.64
  1 A     2 A     3 A     4 A     5 A     6 A     7 A     8 A                  
-10.582  -9.883  -8.050  -8.047  -8.047  -7.604  -7.499  -7.487
  9 A    10 A    11 A    12 A    13 A    14 A    15 A    16 A                  
 -7.486  -5.496  -5.495  -5.494  -3.240  -3.234  -3.234  -3.219
 17 A    18 A    19 A    20 A    21 A    22 A    23 A    24 A                  
 -3.219  -1.226  -1.122  -1.006  -0.744  -0.613  -0.570  -0.544
 25 A    26 A    27 A    28 A    29 A    30 A    31 A    32 A                  
 -0.487  -0.479  -0.444  -0.410  -0.400
 33 A    34 A    35 A    36 A    37 A                                          
 -- Virtual --                   
  0.008   0.040   0.057   0.073   0.079   0.085   0.112   0.117
 38 A    39 A    40 A    41 A    42 A    43 A    44 A    45 A                  
  0.118   0.128   0.146   0.149   0.175   0.178   0.221   0.237
 46 A    47 A    48 A    49 A    50 A    51 A    52 A    53 A                  
  0.256   0.256   0.292   0.335   0.379   0.388   0.467   0.523
 54 A    55 A    56 A    57 A    58 A    59 A    60 A    61 A                  
  0.557   0.559   0.563   0.602   0.622   0.744   0.756   0.757
 62 A    63 A    64 A    65 A    66 A    67 A    68 A    69 A                  
  0.789   0.814   0.822   0.832   0.867   0.892   0.937   1.107
 70 A    71 A    72 A    73 A    74 A    75 A    76 A    77 A                  
  1.107   1.133   1.135   1.144   1.149   1.159   1.186   1.198
 78 A    79 A    80 A    81 A    82 A    83 A    84 A    85 A                  
  1.327   1.440   1.491   1.784   1.865   2.001   2.202   2.249
 86 A    87 A    88 A    89 A    90 A    91 A    92 A    93 A                  
  2.325   2.335   2.427   2.453   2.604   2.630   2.733   2.785
 94 A    95 A    96 A    97 A    98 A    99 A   100 A   101 A                  
  2.955   4.246   4.281   4.501   4.517   4.531   4.573   4.617
102 A   103 A   104 A   105 A   106 A   107 A   108 A   109 A                  
  4.897   7.220   7.517   8.185   8.208   8.272  10.354  14.706
110 A   111 A   112 A   113 A   114 A   115 A   116 A   117 A                  
 14.808  14.919  26.670  26.751  27.000  36.678  49.480 166.140
118 A   119 A   120 A   121 A   122 A   123 A   124 A   125 A                  
219.210 293.860 293.880 293.9811028.425
126 A   127 A   128 A   129 A   130 A                                          

 Occupation and symmetry of molecular orbitals

 Point group: C1 (1 irreducible representation).

                           A     All 
 -------------------------------------
 All molecular orbitals:
  - Alpha                  130   130 
  - Beta                   130   130 
 -------------------------------------
 Alpha orbitals:
  - Frozen occupied        20    20  
  - Active occupied        17    17  
  - Active virtual         93    93  
  - Frozen virtual         0     0   
 -------------------------------------
 Beta orbitals:
  - Frozen occupied        20    20  
  - Active occupied        17    17  
  - Active virtual         93    93  
  - Frozen virtual         0     0   
 -------------------------------------

 Import integrals:   CPU 0.00 s  wall 0.00 s

 Import integrals:   CPU 47.80 s  wall 8.78 s

 MP2 amplitudes:   CPU 0.13 s  wall 0.09 s

Running a double precision version
           CCSD T amplitudes will be solved using DIIS.

           Start     Size      MaxIter   EConv     TConv     
           3         7         100       1.00e-07  1.00e-05  
 ------------------------------------------------------------------------------
           Energy (a.u.)   Ediff      Tdiff       Comment
 ------------------------------------------------------------------------------
         -3427.74513128                           
     1   -3427.73083452   1.43e-02   7.89e-01     
     2   -3427.75582596   2.50e-02   1.14e-01     
     3   -3427.75427965   1.55e-03   4.94e-02     
     4   -3427.75678296   2.50e-03   1.63e-02     Switched to DIIS steps.
     5   -3427.75768649   9.04e-04   1.21e-02     
     6   -3427.75772873   4.22e-05   2.60e-03     
     7   -3427.75773745   8.71e-06   1.43e-03     
     8   -3427.75774608   8.64e-06   3.91e-04     
     9   -3427.75774726   1.18e-06   2.14e-04     
    10   -3427.75774687   3.94e-07   6.23e-05     
    11   -3427.75774698   1.10e-07   2.66e-05     
    12   -3427.75774686   1.18e-07   1.06e-05     
    13   -3427.75774685   1.01e-08   4.61e-06     
 ------------------------------------------------------------------------------
         -3427.75774685                           CCSD T converged.

End of double precision
 SCF energy                 = -3427.03608364
 MP2 energy                 = -3427.74513128
 CCSD correlation energy     =    -0.72166321
 CCSD total energy           = -3427.75774685

 CCSD  T1^2 = 0.0156  T2^2 = 0.2737  Leading amplitudes:

 Amplitude    Orbitals with energies
 -0.0296       37 (A) A                  ->    38 (A) A                   
              -0.4000                          0.0080                     
 -0.0296       37 (A) B                  ->    38 (A) B                   
              -0.4000                          0.0080                     
  0.0234       33 (A) A                  ->    38 (A) A                   
              -0.4869                          0.0080                     
  0.0234       33 (A) B                  ->    38 (A) B                   
              -0.4869                          0.0080                     

 Amplitude    Orbitals with energies
 -0.0660       37 (A) A      37 (A) B    ->    38 (A) A      38 (A) B     
              -0.4000       -0.4000            0.0080        0.0080       
  0.0660       37 (A) A      37 (A) B    ->    38 (A) B      38 (A) A     
              -0.4000       -0.4000            0.0080        0.0080       
  0.0660       37 (A) B      37 (A) A    ->    38 (A) A      38 (A) B     
              -0.4000       -0.4000            0.0080        0.0080       
 -0.0660       37 (A) B      37 (A) A    ->    38 (A) B      38 (A) A     
              -0.4000       -0.4000            0.0080        0.0080       

 Computing CCSD intemediates for later calculations in double precision
 Finished.

Running a double precision version
           CCSD Lambda amplitudes will be solved using DIIS.
           Start     Size      MaxIter   EConv     LConv     
           3         7         100       1.00e-07  1.00e-05  
 ------------------------------------------------------------------------------
            Enorm      Ldiff       Comment
 ------------------------------------------------------------------------------
     1     5.45e-02   4.00e-02     
     2     1.53e-02   6.00e-03     
     3     6.65e-03   1.81e-03     
     4     3.88e-03   1.23e-03     Switched to DIIS steps.
     5     1.18e-03   7.42e-04     
     6     5.45e-04   1.89e-04     
     7     1.81e-04   5.38e-05     
     8     8.38e-05   4.44e-06     
     9     3.10e-05   6.64e-07     
    10     1.47e-05   8.59e-08     
    11     6.38e-06   2.21e-07     
    12     3.33e-06   5.07e-08     
    13     1.52e-06   1.04e-07     
    14     6.76e-07   3.75e-09     
    15     3.27e-07   4.85e-08     
    16     1.39e-07   1.60e-08     
    17     7.18e-08   7.95e-09     
 ------------------------------------------------------------------------------
                                   CCSD Lambda converged.

 Computing density matrices in double precision...
           Orbital response amplitudes will be solved using DIIS.
           Start     Size      MaxIter   EConv     LConv     
           3         7         100       1.00e-06  1.00e-06  
 ------------------------------------------------------------------------------
            Enorm      Ldiff       Comment
 ------------------------------------------------------------------------------
     1     1.12e-01   1.07e-04     
     2     1.05e-01   1.00e-02     
     3     1.14e-01   1.71e-02     
     4     9.72e-03   4.42e-02     Switched to DIIS steps.
     5     5.10e-03   1.58e-03     
     6     8.86e-04   4.94e-04     
     7     8.36e-04   1.99e-04     
     8     1.32e-04   2.17e-04     
     9     4.88e-05   3.58e-06     
    10     1.41e-05   5.30e-06     
    11     3.78e-06   1.45e-06     
    12     9.27e-07   1.78e-08     
 ------------------------------------------------------------------------------
                                   Orbital response converged.

 Computing density matrices... Done.
 CCSD calculation:   CPU 1548.57 s  wall 268.33 s

 Transferring MO TPDM to AO TPDM
 Transferring g2_o1o1o1o1
 Transferring g2_o1o1o1v1
 Transferring g2_o1o1v1v1
 Transferring g2_o1v1o1v1
 Transferring g2_o1v1v1v1
 Transferring g2_v1v1v1v1
 Adding separable TPDM
 Computing TPDM gradient
 --------------------------------------------------------
 2e gradient
  Atom          X               Y               Z
 --------------------------------------------------------
    1        -39.537253       18.829609       -0.000000  
    2         -4.751955      -17.991817        0.000000  
    3         22.670489      -21.962225       -0.000000  
    4         21.618718       21.124434        0.000000  
 --------------------------------------------------------
 --------------------------------------------------------
 Final gradient
  Atom          X               Y               Z
 --------------------------------------------------------
    1        -39.537253       18.829609       -0.000000  
    2         -4.751955      -17.991817        0.000000  
    3         22.670489      -21.962225       -0.000000  
    4         21.618718       21.124434        0.000000  
 --------------------------------------------------------
 Analytic gradient from two-electron contribution:   CPU 266.00 s  wall 51.84 s

 Total ccman2 time:   CPU 1869.10 s  wall 330.63 s


 --------------------------------------------------------------

                    Orbital Energies (a.u.)
 --------------------------------------------------------------

 Alpha MOs
 -- Occupied --
********-104.8554 -80.0665 -65.2041 -58.5648 -58.5622 -58.5621 -15.6441
-10.5821  -9.8831  -8.0499  -8.0474  -8.0471  -7.6038  -7.4989  -7.4870
 -7.4864  -5.4964  -5.4946  -5.4940  -3.2396  -3.2342  -3.2335  -3.2192
 -3.2191  -1.2261  -1.1224  -1.0062  -0.7438  -0.6134  -0.5700  -0.5437
 -0.4869  -0.4791  -0.4437  -0.4102  -0.4000
 -- Virtual --
  0.0080   0.0398   0.0572   0.0731   0.0785   0.0848   0.1116   0.1171
  0.1182   0.1276   0.1464   0.1495   0.1750   0.1783   0.2206   0.2367
  0.2559   0.2559   0.2922   0.3347   0.3792   0.3877   0.4673   0.5234
  0.5574   0.5588   0.5626   0.6016   0.6221   0.7437   0.7557   0.7567
  0.7889   0.8137   0.8223   0.8319   0.8671   0.8922   0.9365   1.1066
  1.1069   1.1332   1.1349   1.1437   1.1492   1.1585   1.1860   1.1985
  1.3273   1.4402   1.4906   1.7836   1.8653   2.0011   2.2021   2.2489
  2.3254   2.3345   2.4269   2.4534   2.6041   2.6299   2.7328   2.7850
  2.9547   4.2462   4.2814   4.5011   4.5166   4.5313   4.5733   4.6172
  4.8972   7.2202   7.5173   8.1846   8.2076   8.2715  10.3540  14.7059
 14.8075  14.9188  26.6700  26.7510  26.9996  36.6785  49.4796 166.1403
219.2096 293.8595 293.8802 293.98111028.4254
 --------------------------------------------------------------

          Ground-State Mulliken Net Atomic Charges

     Atom                 Charge (a.u.)
  ----------------------------------------
      1 Br                    0.067271
      2 N                    -0.221736
      3 P                     0.330550
      4 Cl                   -0.176085
  ----------------------------------------
  Sum of atomic charges =    -0.000000

 -----------------------------------------------------------------
                    Cartesian Multipole Moments
 -----------------------------------------------------------------
    Charge (ESU x 10^10)
                -0.0000
    Dipole Moment (Debye)
         X      -0.5061      Y       0.2536      Z       0.0000
       Tot       0.5661
    Quadrupole Moments (Debye-Ang)
        XX     -48.6550     XY      -4.8843     YY     -51.1360
        XZ       0.0000     YZ       0.0000     ZZ     -48.8778
    Octopole Moments (Debye-Ang^2)
       XXX      48.4716    XXY      -3.5929    XYY      13.4100
       YYY     -16.2620    XXZ      -0.0000    XYZ       0.0000
       YYZ      -0.0000    XZZ      11.9975    YZZ      -2.3180
       ZZZ      -0.0000
    Hexadecapole Moments (Debye-Ang^3)
      XXXX    -747.0104   XXXY     -22.7691   XXYY    -163.2843
      XYYY      -6.4295   YYYY    -264.7247   XXXZ       0.0000
      XXYZ       0.0000   XYYZ       0.0000   YYYZ      -0.0000
      XXZZ    -135.1912   XYZZ      -3.3970   YYZZ     -54.0809
      XZZZ       0.0000   YZZZ      -0.0000   ZZZZ     -60.2114
 -----------------------------------------------------------------
 DrvMan completing analytic gradient of the correlated energy
 Correlated dipole moment
            1
    1  -0.1991299
    2   0.0997661
    3   0.0000000
 Energy read as -3427.757746853
 Full Analytical Gradient: (in a.u., or Hartree/Bohr)
             1             2             3             4
    1    0.00000486   -0.00003920   -0.00004166    0.00007600
    2    0.00001163   -0.00001682   -0.00024403    0.00024922
    3   -0.00000000    0.00000000   -0.00000000   -0.00000000
 Gradient time:  CPU 0.78 s  wall 0.80 s
 ----------------------------------------------------------------
             Standard Nuclear Orientation (Angstroms)
    I     Atom           X                Y                Z
 ----------------------------------------------------------------
    1      Br      1.4942288792    -0.2297827185     0.0000000000
    2      N       0.2266301675     1.1259185001    -0.0000000000
    3      P      -1.3300486975     1.0562070060    -0.0000000000
    4      Cl     -1.9960994989    -0.9234787909     0.0000000000
 ----------------------------------------------------------------
 Nuclear Repulsion Energy =   368.9473706492 hartrees
 There are       37 alpha and       37 beta electrons

                       Distance Matrix (Angstroms)
             Br(  1)   N (  2)   P (  3)
   N (  2)  1.855999
   P (  3)  3.103275  1.558239
   Cl(  4)  3.558596  3.023335  2.088727

 Requested basis set is 6-311++G(d,p)
 There are 51 shells and 130 basis functions
 A cutoff of  1.0D-14 yielded   1144 shell pairs
 There are      7984 function pairs (      8776 Cartesian)
 Smallest overlap matrix eigenvalue = 2.44E-03
 Guess MOs from SCF MO coefficient file

 -----------------------------------------------------------------------
  General SCF calculation program by
  Eric Jon Sundstrom, Paul Horn, Yuezhi Mao, Dmitri Zuev, Alec White,
  David Stuck, Shaama M.S., Shane Yost, Joonho Lee, David Small,
  Daniel Levine, Susi Lehtola, Hugh Burton, Evgeny Epifanovsky
 -----------------------------------------------------------------------
 Hartree-Fock
 using 6 threads for integral computing
 -------------------------------------------------------
 OpenMP Integral computing Module                
 Release: version 2.0, May 2017, Q-Chem Inc. Pleasanton 
 -------------------------------------------------------
 A restricted SCF calculation will be
 performed using DIIS
 SCF converges when DIIS error is below 1.0e-08
 ---------------------------------------
  Cycle       Energy         DIIS error
 ---------------------------------------
    1   -3427.0360652917      1.61e-05  
    2   -3427.0360660677      4.13e-06  
    3   -3427.0360661362      2.18e-06  
    4   -3427.0360661485      8.91e-07  
    5   -3427.0360661510      2.80e-07  
    6   -3427.0360661515      9.79e-08  
    7   -3427.0360661516      4.01e-08  
    8   -3427.0360661516      1.75e-08  
    9   -3427.0360661516      6.19e-09  Convergence criterion met
 ---------------------------------------
 SCF time:   CPU 8.11s  wall 1.00s 
 SCF   energy in the final basis set =    -3427.0360661516
 Total energy in the final basis set =    -3427.0360661516


 ------------------------------------------------------------------------------

   CCMAN2: suite of methods based on coupled cluster
           and equation of motion theories.

   Components:
   * libvmm-1.3-trunk
     by Evgeny Epifanovsky, Ilya Kaliman.
   * libtensor-2.5-trunk
     by Evgeny Epifanovsky, Michael Wormit, Dmitry Zuev, Sam Manzer, 
        Ilya Kaliman.
   * libcc-2.5-trunk
     by Evgeny Epifanovsky, Arik Landau, Tomasz Kus, Kirill Khistyaev, 
        Dmitry Zuev, Prashant Manohar, Xintian Feng, Anna Krylov, 
        Matthew Goldey, Alec White, Thomas Jagau, Kaushik Nanda, 
        Anastasia Gunina, Alexander Kunitsa, Joonho Lee.

   CCMAN original authors:
   Anna I. Krylov, C. David Sherrill, Steven R. Gwaltney,
   Edward F. C. Byrd (2000)
   Sergey V. Levchenko, Lyudmila V. Slipchenko, Tao Wang,
   Ana-Maria C. Cristian (2003)
   Piotr A. Pieniazek, C. Melania Oana, Evgeny Epifanovsky (2007)
   Prashant Manohar (2009)

 ------------------------------------------------------------------------------


 Allocating and initializing 30808MB of RAM...
 Calculation will run on 6 cores.


 Alpha MOs, Restricted
 -- Occupied --                  
-490.07 -104.86  -80.07  -65.20  -58.56  -58.56  -58.56  -15.64
  1 A     2 A     3 A     4 A     5 A     6 A     7 A     8 A                  
-10.582  -9.883  -8.050  -8.047  -8.047  -7.604  -7.499  -7.487
  9 A    10 A    11 A    12 A    13 A    14 A    15 A    16 A                  
 -7.487  -5.497  -5.495  -5.494  -3.240  -3.234  -3.234  -3.219
 17 A    18 A    19 A    20 A    21 A    22 A    23 A    24 A                  
 -3.219  -1.226  -1.122  -1.006  -0.744  -0.613  -0.570  -0.544
 25 A    26 A    27 A    28 A    29 A    30 A    31 A    32 A                  
 -0.487  -0.479  -0.444  -0.410  -0.400
 33 A    34 A    35 A    36 A    37 A                                          
 -- Virtual --                   
  0.008   0.040   0.057   0.073   0.079   0.085   0.111   0.117
 38 A    39 A    40 A    41 A    42 A    43 A    44 A    45 A                  
  0.118   0.128   0.146   0.149   0.175   0.178   0.221   0.237
 46 A    47 A    48 A    49 A    50 A    51 A    52 A    53 A                  
  0.256   0.256   0.292   0.335   0.379   0.388   0.467   0.524
 54 A    55 A    56 A    57 A    58 A    59 A    60 A    61 A                  
  0.558   0.559   0.563   0.602   0.622   0.744   0.756   0.757
 62 A    63 A    64 A    65 A    66 A    67 A    68 A    69 A                  
  0.789   0.814   0.823   0.832   0.867   0.892   0.936   1.107
 70 A    71 A    72 A    73 A    74 A    75 A    76 A    77 A                  
  1.107   1.133   1.135   1.144   1.149   1.159   1.186   1.198
 78 A    79 A    80 A    81 A    82 A    83 A    84 A    85 A                  
  1.327   1.440   1.490   1.783   1.865   2.001   2.202   2.249
 86 A    87 A    88 A    89 A    90 A    91 A    92 A    93 A                  
  2.325   2.334   2.427   2.453   2.604   2.630   2.732   2.785
 94 A    95 A    96 A    97 A    98 A    99 A   100 A   101 A                  
  2.954   4.246   4.281   4.501   4.517   4.531   4.573   4.617
102 A   103 A   104 A   105 A   106 A   107 A   108 A   109 A                  
  4.897   7.220   7.517   8.185   8.207   8.271  10.354  14.706
110 A   111 A   112 A   113 A   114 A   115 A   116 A   117 A                  
 14.807  14.919  26.670  26.751  26.998  36.678  49.479 166.140
118 A   119 A   120 A   121 A   122 A   123 A   124 A   125 A                  
219.210 293.859 293.880 293.9811028.425
126 A   127 A   128 A   129 A   130 A                                          

 Beta MOs, Restricted
 -- Occupied --                  
-490.07 -104.86  -80.07  -65.20  -58.56  -58.56  -58.56  -15.64
  1 A     2 A     3 A     4 A     5 A     6 A     7 A     8 A                  
-10.582  -9.883  -8.050  -8.047  -8.047  -7.604  -7.499  -7.487
  9 A    10 A    11 A    12 A    13 A    14 A    15 A    16 A                  
 -7.487  -5.497  -5.495  -5.494  -3.240  -3.234  -3.234  -3.219
 17 A    18 A    19 A    20 A    21 A    22 A    23 A    24 A                  
 -3.219  -1.226  -1.122  -1.006  -0.744  -0.613  -0.570  -0.544
 25 A    26 A    27 A    28 A    29 A    30 A    31 A    32 A                  
 -0.487  -0.479  -0.444  -0.410  -0.400
 33 A    34 A    35 A    36 A    37 A                                          
 -- Virtual --                   
  0.008   0.040   0.057   0.073   0.079   0.085   0.111   0.117
 38 A    39 A    40 A    41 A    42 A    43 A    44 A    45 A                  
  0.118   0.128   0.146   0.149   0.175   0.178   0.221   0.237
 46 A    47 A    48 A    49 A    50 A    51 A    52 A    53 A                  
  0.256   0.256   0.292   0.335   0.379   0.388   0.467   0.524
 54 A    55 A    56 A    57 A    58 A    59 A    60 A    61 A                  
  0.558   0.559   0.563   0.602   0.622   0.744   0.756   0.757
 62 A    63 A    64 A    65 A    66 A    67 A    68 A    69 A                  
  0.789   0.814   0.823   0.832   0.867   0.892   0.936   1.107
 70 A    71 A    72 A    73 A    74 A    75 A    76 A    77 A                  
  1.107   1.133   1.135   1.144   1.149   1.159   1.186   1.198
 78 A    79 A    80 A    81 A    82 A    83 A    84 A    85 A                  
  1.327   1.440   1.490   1.783   1.865   2.001   2.202   2.249
 86 A    87 A    88 A    89 A    90 A    91 A    92 A    93 A                  
  2.325   2.334   2.427   2.453   2.604   2.630   2.732   2.785
 94 A    95 A    96 A    97 A    98 A    99 A   100 A   101 A                  
  2.954   4.246   4.281   4.501   4.517   4.531   4.573   4.617
102 A   103 A   104 A   105 A   106 A   107 A   108 A   109 A                  
  4.897   7.220   7.517   8.185   8.207   8.271  10.354  14.706
110 A   111 A   112 A   113 A   114 A   115 A   116 A   117 A                  
 14.807  14.919  26.670  26.751  26.998  36.678  49.479 166.140
118 A   119 A   120 A   121 A   122 A   123 A   124 A   125 A                  
219.210 293.859 293.880 293.9811028.425
126 A   127 A   128 A   129 A   130 A                                          

 Occupation and symmetry of molecular orbitals

 Point group: C1 (1 irreducible representation).

                           A     All 
 -------------------------------------
 All molecular orbitals:
  - Alpha                  130   130 
  - Beta                   130   130 
 -------------------------------------
 Alpha orbitals:
  - Frozen occupied        20    20  
  - Active occupied        17    17  
  - Active virtual         93    93  
  - Frozen virtual         0     0   
 -------------------------------------
 Beta orbitals:
  - Frozen occupied        20    20  
  - Active occupied        17    17  
  - Active virtual         93    93  
  - Frozen virtual         0     0   
 -------------------------------------

 Import integrals:   CPU 0.00 s  wall 0.00 s

 Import integrals:   CPU 46.49 s  wall 8.23 s

 MP2 amplitudes:   CPU 0.13 s  wall 0.09 s

Running a double precision version
           CCSD T amplitudes will be solved using DIIS.

           Start     Size      MaxIter   EConv     TConv     
           3         7         100       1.00e-07  1.00e-05  
 ------------------------------------------------------------------------------
           Energy (a.u.)   Ediff      Tdiff       Comment
 ------------------------------------------------------------------------------
         -3427.74512943                           
     1   -3427.73082324   1.43e-02   7.89e-01     
     2   -3427.75582645   2.50e-02   1.14e-01     
     3   -3427.75427659   1.55e-03   4.94e-02     
     4   -3427.75678179   2.51e-03   1.63e-02     Switched to DIIS steps.
     5   -3427.75768638   9.05e-04   1.21e-02     
     6   -3427.75772875   4.24e-05   2.61e-03     
     7   -3427.75773747   8.72e-06   1.43e-03     
     8   -3427.75774612   8.65e-06   3.92e-04     
     9   -3427.75774730   1.18e-06   2.14e-04     
    10   -3427.75774691   3.93e-07   6.23e-05     
    11   -3427.75774702   1.11e-07   2.66e-05     
    12   -3427.75774690   1.17e-07   1.07e-05     
    13   -3427.75774689   9.71e-09   4.63e-06     
 ------------------------------------------------------------------------------
         -3427.75774689                           CCSD T converged.

End of double precision
 SCF energy                 = -3427.03606615
 MP2 energy                 = -3427.74512943
 CCSD correlation energy     =    -0.72168074
 CCSD total energy           = -3427.75774689

 CCSD  T1^2 = 0.0156  T2^2 = 0.2737  Leading amplitudes:

 Amplitude    Orbitals with energies
 -0.0295       37 (A) A                  ->    38 (A) A                   
              -0.4001                          0.0079                     
 -0.0295       37 (A) B                  ->    38 (A) B                   
              -0.4001                          0.0079                     
  0.0235       33 (A) A                  ->    38 (A) A                   
              -0.4867                          0.0079                     
  0.0235       33 (A) B                  ->    38 (A) B                   
              -0.4867                          0.0079                     

 Amplitude    Orbitals with energies
 -0.0660       37 (A) A      37 (A) B    ->    38 (A) A      38 (A) B     
              -0.4001       -0.4001            0.0079        0.0079       
  0.0660       37 (A) A      37 (A) B    ->    38 (A) B      38 (A) A     
              -0.4001       -0.4001            0.0079        0.0079       
  0.0660       37 (A) B      37 (A) A    ->    38 (A) A      38 (A) B     
              -0.4001       -0.4001            0.0079        0.0079       
 -0.0660       37 (A) B      37 (A) A    ->    38 (A) B      38 (A) A     
              -0.4001       -0.4001            0.0079        0.0079       

 Computing CCSD intemediates for later calculations in double precision
 Finished.

Running a double precision version
           CCSD Lambda amplitudes will be solved using DIIS.
           Start     Size      MaxIter   EConv     LConv     
           3         7         100       1.00e-07  1.00e-05  
 ------------------------------------------------------------------------------
            Enorm      Ldiff       Comment
 ------------------------------------------------------------------------------
     1     5.46e-02   4.00e-02     
     2     1.54e-02   6.01e-03     
     3     6.66e-03   1.81e-03     
     4     3.89e-03   1.23e-03     Switched to DIIS steps.
     5     1.18e-03   7.43e-04     
     6     5.47e-04   1.89e-04     
     7     1.81e-04   5.39e-05     
     8     8.41e-05   4.42e-06     
     9     3.12e-05   6.88e-07     
    10     1.48e-05   9.73e-08     
    11     6.44e-06   2.16e-07     
    12     3.35e-06   4.97e-08     
    13     1.53e-06   1.05e-07     
    14     6.79e-07   4.18e-09
[truncated: 39,411 more chars]
