# Supplementary material for: Geometric and energetic data from ab initio calculations of haloethene, haloimine, halomethylenephosphine, haloiminophosphine, halodiazene, halodiphosphene and halocyclopropane
Source: Data Brief. 2019 Nov 2;27:104738. doi: 10.1016/j.dib.2019.104738 (PMC6861602; doi:10.1016/j.dib.2019.104738)
Supplement: Multimedia component 7 [file mmc7.zip › NP/CCSD/freq/BrENPEF.out]

Q-Chem Developer Version!
                  Welcome to Q-Chem
     A Quantum Leap Into The Future Of Chemistry


 Q-Chem 5.1, Q-Chem, Inc., Pleasanton, CA (2018)

 Yihan Shao,  Zhengting Gan,  E. Epifanovsky,  A. T. B. Gilbert,  M. Wormit,  
 J. Kussmann,  A. W. Lange,  A. Behn,  Jia Deng,  Xintian Feng,  D. Ghosh,  
 M. Goldey,  P. R. Horn,  L. D. Jacobson,  I. Kaliman,  T. Kus,  A. Landau,  
 Jie Liu,  E. I. Proynov,  R. M. Richard,  R. P. Steele,  E. J. Sundstrom,  
 H. L. Woodcock III,  P. M. Zimmerman,  D. Zuev,  B. Albrecht,  E. Alguire,  
 S. A. Baeppler,  D. Barton,  Z. Benda,  Y. A. Bernard,  E. J. Berquist,  
 K. B. Bravaya,  H. Burton,  D. Casanova,  Chun-Min Chang,  Yunqing Chen,  
 A. Chien,  K. D. Closser,  M. P. Coons,  S. Coriani,  S. Dasgupta,  
 A. L. Dempwolff,  M. Diedenhofen,  Hainam Do,  R. G. Edgar,  Po-Tung Fang,  
 S. Faraji,  S. Fatehi,  Qingguo Feng,  K. D. Fenk,  J. Fosso-Tande,  
 J. Gayvert,  Qinghui Ge,  A. Ghysels,  G. Gidofalvi,  J. Gomes,  
 J. Gonthier,  A. Gunina,  D. Hait,  M. W. D. Hanson-Heine,  
 P. H. P. Harbach,  A. W. Hauser,  J. E. Herr,  E. G. Hohenstein,  
 Z. C. Holden,  Kerwin Hui,  B. C. Huynh,  T.-C. Jagau,  Hyunjun Ji,  
 B. Kaduk,  K. Khistyaev,  Jaehoon Kim,  P. Klunzinger,  K. Koh,  
 D. Kosenkov,  L. Koulias,  T. Kowalczyk,  C. M. Krauter,  A. Kunitsa,  
 Ka Un Lao,  A. Laurent,  K. V. Lawler,  Joonho Lee,  D. Lefrancois,  
 S. Lehtola,  D. S. Levine,  Yi-Pei Li,  You-Sheng Lin,  Fenglai Liu,  
 E. Livshits,  A. Luenser,  P. Manohar,  E. Mansoor,  S. F. Manzer,  
 Shan-Ping Mao,  Yuezhi Mao,  N. Mardirossian,  A. V. Marenich,  
 T. Markovich,  L. A. Martinez-Martinez,  S. A. Maurer,  N. J. Mayhall,  
 S. C. McKenzie,  J.-M. Mewes,  A. F. Morrison,  J. W. Mullinax,  K. Nanda,  
 T. S. Nguyen-Beck,  R. Olivares-Amaya,  J. A. Parkhill,  T. M. Perrine,  
 F. Plasser,  P. Pokhilko,  S. Prager,  A. Prociuk,  E. Ramos,  D. R. Rehn,  
 F. Rob,  M. Schneider,  N. Sergueev,  S. M. Sharada,  S. Sharma,  
 D. W. Small,  T. Stauch,  T. Stein,  Yu-Chuan Su,  A. J. W. Thom,  
 A. Tkatchenko,  T. Tsuchimochi,  N. M. Tubman,  L. Vogt,  M. L. Vidal,  
 O. Vydrov,  M. A. Watson,  J. Wenzel,  M. de Wergifosse,  T. A. Wesolowski,  
 A. White,  J. Witte,  A. Yamada,  Jun Yang,  K. Yao,  S. Yeganeh,  
 S. R. Yost,  Zhi-Qiang You,  A. Zech,  Igor Ying Zhang,  Xing Zhang,  
 Yan Zhao,  Ying Zhu,  B. R. Brooks,  G. K. L. Chan,  C. J. Cramer,  
 M. S. Gordon,  W. J. Hehre,  A. Klamt,  M. W. Schmidt,  C. D. Sherrill,  
 D. G. Truhlar,  A. Aspuru-Guzik,  R. Baer,  A. T. Bell,  N. A. Besley,  
 Jeng-Da Chai,  A. E. DePrince, III,  R. A. DiStasio Jr.,  A. Dreuw,  
 B. D. Dunietz,  T. R. Furlani,  Chao-Ping Hsu,  Yousung Jung,  Jing Kong,  
 D. S. Lambrecht,  WanZhen Liang,  C. Ochsenfeld,  V. A. Rassolov,  
 L. V. Slipchenko,  J. E. Subotnik,  T. Van Voorhis,  J. M. Herbert,  
 A. I. Krylov,  P. M. W. Gill,  M. Head-Gordon

 Contributors to earlier versions of Q-Chem not listed above: 
 R. D. Adamson,  B. Austin,  J. Baker,  G. J. O. Beran,  K. Brandhorst,  
 S. T. Brown,  E. F. C. Byrd,  A. K. Chakraborty,  C.-L. Cheng,  
 Siu Hung Chien,  D. M. Chipman,  D. L. Crittenden,  H. Dachsel,  
 R. J. Doerksen,  A. D. Dutoi,  L. Fusti-Molnar,  W. A. Goddard III,  
 A. Golubeva-Zadorozhnaya,  S. R. Gwaltney,  G. Hawkins,  A. Heyden,  
 S. Hirata,  G. Kedziora,  F. J. Keil,  C. Kelley,  Jihan Kim,  R. A. King,  
 R. Z. Khaliullin,  P. P. Korambath,  W. Kurlancheek,  A. M. Lee,  M. S. Lee,  
 S. V. Levchenko,  Ching Yeh Lin,  D. Liotard,  R. C. Lochan,  I. Lotan,  
 P. E. Maslen,  N. Nair,  D. P. O'Neill,  D. Neuhauser,  E. Neuscamman,  
 C. M. Oana,  R. Olson,  B. Peters,  R. Peverati,  P. A. Pieniazek,  
 Y. M. Rhee,  J. Ritchie,  M. A. Rohrdanz,  E. Rosta,  N. J. Russ,  
 H. F. Schaefer III,  N. E. Schultz,  N. Shenvi,  A. C. Simmonett,  A. Sodt,  
 D. Stuck,  K. S. Thanthiriwatte,  V. Vanovschi,  Tao Wang,  A. Warshel,  
 C. F. Williams,  Q. Wu,  X. Xu,  W. Zhang

 Please cite Q-Chem as follows:
 Y. Shao et al., Mol. Phys. 113, 184-215 (2015)
 DOI: 10.1080/00268976.2014.952696

 Q-Chem 5.1.2 for Intel X86 EM64T Linux

 Parts of Q-Chem use Armadillo 8.300.2 (Tropical Shenanigans).
 http://arma.sourceforge.net/

 Q-Chem begins on Mon May  6 07:48:11 2019  

Host: 
0

     Scratch files written to /scratch/taweetham/qchem7330//
Input Ideriv = 1
Curr. Ideriv = -1
Max.  Ideriv = 1


!!********************************************.
!!******************Warning*******************.
!!Desired Analytical derivatives not available.
!!Finite difference job might take a long time.
!!********************************************.
!!********************************************.


 2-order derivative to be evaluated numerically with 1-order analytical derivatives

Checking the input file for inconsistencies... 	...done.

--------------------------------------------------------------
User input:
--------------------------------------------------------------
Br=F_E.out
$molecule
0 1
Br
N  1 1.890486
P  2 1.576082 1 113.187343
F  3 1.604922 2 100.747058 1 -180.000000 0
$end

$rem
   JOB_TYPE 	FREQUENCY
   BASIS 		6-311++G**
   METHOD	ccsd
   MEM_TOTAL	31000
   N_FROZEN_CORE      FC
$end

--------------------------------------------------------------
 ----------------------------------------------------------------
             Standard Nuclear Orientation (Angstroms)
    I     Atom           X                Y                Z
 ----------------------------------------------------------------
    1      Br      1.4113371477    -0.0049953855    -0.0000000000
    2      N      -0.3643248315     0.6438203447    -0.0000000000
    3      P      -1.4444163081    -0.5039761848     0.0000000000
    4      F      -2.7978090810     0.3586376502    -0.0000000000
 ----------------------------------------------------------------
 Molecular Point Group                 Cs    NOp =  2
 Largest Abelian Subgroup              Cs    NOp =  2
 Nuclear Repulsion Energy =   297.2395557396 hartrees
 There are       33 alpha and       33 beta electrons
 Requested basis set is 6-311++G(d,p)
 There are 44 shells and 122 basis functions
 Total memory of 31000 MB is distributed as follows: 
   MEM_STATIC is set to 192 MB
   QALLOC/CCMAN JOB total memory use is  30808 MB
 Warning: actual memory use might exceed 31000 MB

 Total QAlloc Memory Limit  31000 MB
 Mega-Array Size       188 MB
 MEM_STATIC part       192 MB

                       Distance Matrix (Angstroms)
             Br(  1)   N (  2)   P (  3)
   N (  2)  1.890486
   P (  3)  2.899019  1.576082
   F (  4)  4.224824  2.450138  1.604922

 A cutoff of  1.0D-14 yielded    869 shell pairs
 There are      6986 function pairs (      7692 Cartesian)

 -------------------------------------------------------
 OpenMP Integral Computing Module                       
 Release: version 1.0, May 2013, Q-Chem Inc. Pittsburgh 
 -------------------------------------------------------
 Integral Job Info:
 Integral job number is                      11
 Integral operator is                         1
 short-range coefficients                     0
 long-range coefficients              100000000
 Omega coefficients                           0
 if combine SR and LR in K                    0
 Integral screening is                        0
 Integral computing path is                   2
 max size of driver memory is            800000
 size of driver memory is                593474
 size of scratch memory is             29623520
 max col of scratch BK array               1296
 max len of scratch array in speh3          155
 max len of scratch index in speh4           18
 max int batch size is                      520
 min int batch size is                       52
 fixed nKL is                                45
 max L of basis functions is                  2
 order of int derivative is                   0
 number of shells is                         44
 number of basis is                         128
 number of cartesian basis is               128
 number of contracted shell pairs           869
 number of primitive shell pairs           2487
 maxK2 (contraction) of shell pair           36
 max number of K2 of shell pair               1
 max number of CS2 of shell pair             80
 max number of PS2 of shell pair            204
 mem total for path MDJ                  515478
 -------------------------------------------------------
 Smallest overlap matrix eigenvalue = 2.59E-03
 Guess from superposition of atomic densities
 Warning:  Energy on first SCF cycle will be non-variational
 SAD guess density has 66.000000 electrons

 -----------------------------------------------------------------------
  General SCF calculation program by
  Eric Jon Sundstrom, Paul Horn, Yuezhi Mao, Dmitri Zuev, Alec White,
  David Stuck, Shaama M.S., Shane Yost, Joonho Lee, David Small,
  Daniel Levine, Susi Lehtola, Hugh Burton, Evgeny Epifanovsky
 -----------------------------------------------------------------------
 Hartree-Fock
 using 6 threads for integral computing
 -------------------------------------------------------
 OpenMP Integral computing Module                
 Release: version 2.0, May 2017, Q-Chem Inc. Pleasanton 
 -------------------------------------------------------
 A restricted SCF calculation will be
 performed using DIIS
 SCF converges when DIIS error is below 1.0e-08
 ---------------------------------------
  Cycle       Energy         DIIS error
 ---------------------------------------
    1   -3067.3282074968      4.60e-02  
    2   -3066.9348184893      5.69e-03  
    3   -3066.9814425293      3.10e-03  
    4   -3066.9929018825      6.48e-04  
    5   -3066.9938249104      2.05e-04  
    6   -3066.9940311306      7.85e-05  
    7   -3066.9940728660      3.78e-05  
    8   -3066.9940853675      2.72e-05  
    9   -3066.9940886299      7.66e-06  
   10   -3066.9940892590      3.07e-06  
   11   -3066.9940893076      1.34e-06  
   12   -3066.9940893191      3.05e-07  
   13   -3066.9940893198      8.19e-08  
   14   -3066.9940893198      2.54e-08  
   15   -3066.9940893198      7.69e-09  Convergence criterion met
 ---------------------------------------
 SCF time:   CPU 10.20s  wall 2.00s 
 SCF   energy in the final basis set =    -3066.9940893198
 Total energy in the final basis set =    -3066.9940893198


 ------------------------------------------------------------------------------

   CCMAN2: suite of methods based on coupled cluster
           and equation of motion theories.

   Components:
   * libvmm-1.3-trunk
     by Evgeny Epifanovsky, Ilya Kaliman.
   * libtensor-2.5-trunk
     by Evgeny Epifanovsky, Michael Wormit, Dmitry Zuev, Sam Manzer, 
        Ilya Kaliman.
   * libcc-2.5-trunk
     by Evgeny Epifanovsky, Arik Landau, Tomasz Kus, Kirill Khistyaev, 
        Dmitry Zuev, Prashant Manohar, Xintian Feng, Anna Krylov, 
        Matthew Goldey, Alec White, Thomas Jagau, Kaushik Nanda, 
        Anastasia Gunina, Alexander Kunitsa, Joonho Lee.

   CCMAN original authors:
   Anna I. Krylov, C. David Sherrill, Steven R. Gwaltney,
   Edward F. C. Byrd (2000)
   Sergey V. Levchenko, Lyudmila V. Slipchenko, Tao Wang,
   Ana-Maria C. Cristian (2003)
   Piotr A. Pieniazek, C. Melania Oana, Evgeny Epifanovsky (2007)
   Prashant Manohar (2009)

 ------------------------------------------------------------------------------


 Allocating and initializing 30808MB of RAM...
 Calculation will run on 6 cores.


 Alpha MOs, Restricted
 -- Occupied --                  
-490.07  -80.08  -65.20  -58.56  -58.56  -58.56  -26.33  -15.64
  1 A'    2 A'    3 A'    4 A'    1 A"    5 A'    6 A'    7 A'                 
 -9.880  -7.617  -7.496  -7.484  -7.484  -5.510  -5.509  -5.508
  8 A'    9 A'   10 A'   11 A'    2 A"   12 A'    3 A"   13 A'                 
 -3.236  -3.231  -3.231  -3.217  -3.217  -1.641  -1.218  -1.000
 14 A'   15 A'    4 A"   16 A'    5 A"   17 A'   18 A'   19 A'                 
 -0.821  -0.711  -0.707  -0.659  -0.547  -0.521  -0.482  -0.414
 20 A'   21 A'    6 A"   22 A'   23 A'    7 A"   24 A'   25 A'                 
 -0.400
  8 A"                                                                         
 -- Virtual --                   
  0.008   0.047   0.059   0.072   0.083   0.086   0.116   0.120
  9 A"   26 A'   27 A'   28 A'   29 A'   10 A"   30 A'   11 A"                 
  0.129   0.146   0.172   0.205   0.239   0.246   0.291   0.320
 31 A'   32 A'   33 A'   34 A'   12 A"   35 A'   36 A'   37 A'                 
  0.330   0.374   0.385   0.412   0.420   0.472   0.538   0.559
 13 A"   38 A'   14 A"   39 A'   40 A'   41 A'   42 A'   43 A'                 
  0.561   0.580   0.734   0.753   0.759   0.765   0.788   0.836
 15 A"   44 A'   45 A'   16 A"   17 A"   46 A'   47 A'   48 A'                 
  0.871   0.879   0.893   1.060   1.093   1.097   1.150   1.167
 18 A"   19 A"   49 A'   50 A'   51 A'   20 A"   52 A'   53 A'                 
  1.314   1.439   1.571   1.618   1.639   1.763   1.858   1.892
 54 A'   55 A'   21 A"   56 A'   57 A'   22 A"   58 A'   59 A'                 
  2.200   2.224   2.261   2.298   2.373   2.429   2.491   2.778
 23 A"   60 A'   61 A'   62 A'   24 A"   25 A"   63 A'   64 A'                 
  2.947   4.163   4.176   4.202   4.217   4.245   4.314   4.471
 65 A'   66 A'   26 A"   67 A'   27 A"   28 A"   68 A'   69 A'                 
  4.519   4.533   4.569   4.596   4.601   4.896   6.887   6.915
 29 A"   70 A'   30 A"   71 A'   72 A'   73 A'   31 A"   74 A'                 
  6.949   7.206   7.575   8.187   8.206   8.276  14.690  14.797
 75 A'   76 A'   77 A'   32 A"   78 A'   79 A'   33 A"   80 A'                 
 14.880  36.683  49.467  68.727 166.163 293.862 293.881 293.986
 81 A'   82 A'   83 A'   84 A'   85 A'   34 A"   86 A'   87 A'                 
*******
 88 A'                                                                         

 Beta MOs, Restricted
 -- Occupied --                  
-490.07  -80.08  -65.20  -58.56  -58.56  -58.56  -26.33  -15.64
  1 A'    2 A'    3 A'    4 A'    1 A"    5 A'    6 A'    7 A'                 
 -9.880  -7.617  -7.496  -7.484  -7.484  -5.510  -5.509  -5.508
  8 A'    9 A'   10 A'   11 A'    2 A"   12 A'    3 A"   13 A'                 
 -3.236  -3.231  -3.231  -3.217  -3.217  -1.641  -1.218  -1.000
 14 A'   15 A'    4 A"   16 A'    5 A"   17 A'   18 A'   19 A'                 
 -0.821  -0.711  -0.707  -0.659  -0.547  -0.521  -0.482  -0.414
 20 A'   21 A'    6 A"   22 A'   23 A'    7 A"   24 A'   25 A'                 
 -0.400
  8 A"                                                                         
 -- Virtual --                   
  0.008   0.047   0.059   0.072   0.083   0.086   0.116   0.120
  9 A"   26 A'   27 A'   28 A'   29 A'   10 A"   30 A'   11 A"                 
  0.129   0.146   0.172   0.205   0.239   0.246   0.291   0.320
 31 A'   32 A'   33 A'   34 A'   12 A"   35 A'   36 A'   37 A'                 
  0.330   0.374   0.385   0.412   0.420   0.472   0.538   0.559
 13 A"   38 A'   14 A"   39 A'   40 A'   41 A'   42 A'   43 A'                 
  0.561   0.580   0.734   0.753   0.759   0.765   0.788   0.836
 15 A"   44 A'   45 A'   16 A"   17 A"   46 A'   47 A'   48 A'                 
  0.871   0.879   0.893   1.060   1.093   1.097   1.150   1.167
 18 A"   19 A"   49 A'   50 A'   51 A'   20 A"   52 A'   53 A'                 
  1.314   1.439   1.571   1.618   1.639   1.763   1.858   1.892
 54 A'   55 A'   21 A"   56 A'   57 A'   22 A"   58 A'   59 A'                 
  2.200   2.224   2.261   2.298   2.373   2.429   2.491   2.778
 23 A"   60 A'   61 A'   62 A'   24 A"   25 A"   63 A'   64 A'                 
  2.947   4.163   4.176   4.202   4.217   4.245   4.314   4.471
 65 A'   66 A'   26 A"   67 A'   27 A"   28 A"   68 A'   69 A'                 
  4.519   4.533   4.569   4.596   4.601   4.896   6.887   6.915
 29 A"   70 A'   30 A"   71 A'   72 A'   73 A'   31 A"   74 A'                 
  6.949   7.206   7.575   8.187   8.206   8.276  14.690  14.797
 75 A'   76 A'   77 A'   32 A"   78 A'   79 A'   33 A"   80 A'                 
 14.880  36.683  49.467  68.727 166.163 293.862 293.881 293.986
 81 A'   82 A'   83 A'   84 A'   85 A'   34 A"   86 A'   87 A'                 
*******
 88 A'                                                                         

 Occupation and symmetry of molecular orbitals

 Point group: Cs (2 irreducible representations).

                           A'   A"    All 
 ------------------------------------------
 All molecular orbitals:
  - Alpha                  88   34    122 
  - Beta                   88   34    122 
 ------------------------------------------
 Alpha orbitals:
  - Frozen occupied        13   3     16  
  - Active occupied        12   5     17  
  - Active virtual         63   26    89  
  - Frozen virtual         0    0     0   
 ------------------------------------------
 Beta orbitals:
  - Frozen occupied        13   3     16  
  - Active occupied        12   5     17  
  - Active virtual         63   26    89  
  - Frozen virtual         0    0     0   
 ------------------------------------------

 Import integrals:   CPU 0.00 s  wall 0.00 s

 Import integrals:   CPU 31.56 s  wall 5.67 s

 MP2 amplitudes:   CPU 0.13 s  wall 0.10 s

Running a double precision version
           CCSD T amplitudes will be solved using DIIS.

           Start     Size      MaxIter   EConv     TConv     
           3         7         100       1.00e-07  1.00e-05  
 ------------------------------------------------------------------------------
           Energy (a.u.)   Ediff      Tdiff       Comment
 ------------------------------------------------------------------------------
         -3067.77417032                           
     1   -3067.74604637   2.81e-02   7.62e-01     
     2   -3067.77400229   2.80e-02   1.13e-01     
     3   -3067.77142169   2.58e-03   5.04e-02     
     4   -3067.77425296   2.83e-03   1.77e-02     Switched to DIIS steps.
     5   -3067.77511668   8.64e-04   1.15e-02     
     6   -3067.77518568   6.90e-05   2.92e-03     
     7   -3067.77517825   7.43e-06   1.36e-03     
     8   -3067.77518295   4.70e-06   3.64e-04     
     9   -3067.77518526   2.31e-06   2.20e-04     
    10   -3067.77518415   1.11e-06   7.30e-05     
    11   -3067.77518480   6.47e-07   3.17e-05     
    12   -3067.77518470   9.88e-08   1.86e-05     
    13   -3067.77518468   2.18e-08   5.99e-06     
 ------------------------------------------------------------------------------
         -3067.77518468                           CCSD T converged.

End of double precision
 SCF energy                 = -3066.99408932
 MP2 energy                 = -3067.77417032
 CCSD correlation energy     =    -0.78109536
 CCSD total energy           = -3067.77518468

 CCSD  T1^2 = 0.0143  T2^2 = 0.2538  Leading amplitudes:

 Amplitude    Orbitals with energies
  0.0301       8 (A") A                  ->    9 (A") A                   
              -0.3998                          0.0078                     
  0.0301       8 (A") B                  ->    9 (A") B                   
              -0.3998                          0.0078                     
 -0.0283       6 (A") A                  ->    9 (A") A                   
              -0.7070                          0.0078                     
 -0.0283       6 (A") B                  ->    9 (A") B                   
              -0.7070                          0.0078                     

 Amplitude    Orbitals with energies
 -0.0607       8 (A") A      8 (A") B    ->    9 (A") A      9 (A") B     
              -0.3998       -0.3998            0.0078        0.0078       
  0.0607       8 (A") A      8 (A") B    ->    9 (A") B      9 (A") A     
              -0.3998       -0.3998            0.0078        0.0078       
  0.0607       8 (A") B      8 (A") A    ->    9 (A") A      9 (A") B     
              -0.3998       -0.3998            0.0078        0.0078       
 -0.0607       8 (A") B      8 (A") A    ->    9 (A") B      9 (A") A     
              -0.3998       -0.3998            0.0078        0.0078       

 Computing CCSD intemediates for later calculations in double precision
 Finished.

Running a double precision version
           CCSD Lambda amplitudes will be solved using DIIS.
           Start     Size      MaxIter   EConv     LConv     
           3         7         100       1.00e-07  1.00e-05  
 ------------------------------------------------------------------------------
            Enorm      Ldiff       Comment
 ------------------------------------------------------------------------------
     1     5.41e-02   3.56e-02     
     2     1.69e-02   7.32e-03     
     3     6.79e-03   1.42e-03     
     4     3.87e-03   1.31e-03     Switched to DIIS steps.
     5     1.10e-03   7.00e-04     
     6     5.43e-04   1.52e-04     
     7     1.81e-04   4.79e-05     
     8     8.46e-05   5.08e-06     
     9     3.37e-05   3.26e-08     
    10     1.55e-05   1.59e-07     
    11     7.75e-06   1.50e-07     
    12     3.44e-06   2.45e-07     
    13     1.85e-06   6.80e-08     
    14     8.14e-07   3.07e-08     
    15     3.81e-07   2.06e-08     
    16     1.87e-07   3.16e-08     
    17     8.36e-08   1.26e-08     
 ------------------------------------------------------------------------------
                                   CCSD Lambda converged.

 Computing density matrices in double precision...
           Orbital response amplitudes will be solved using DIIS.
           Start     Size      MaxIter   EConv     LConv     
           3         7         100       1.00e-06  1.00e-06  
 ------------------------------------------------------------------------------
            Enorm      Ldiff       Comment
 ------------------------------------------------------------------------------
     1     1.14e-01   8.92e-04     
     2     1.01e-01   1.01e-02     
     3     1.17e-01   1.96e-02     
     4     2.47e-02   4.01e-02     Switched to DIIS steps.
     5     5.49e-03   7.89e-03     
     6     1.18e-03   2.68e-04     
     7     5.21e-04   3.37e-05     
     8     1.20e-04   1.29e-04     
     9     5.39e-05   2.19e-05     
    10     1.44e-05   1.13e-05     
    11     4.14e-06   4.83e-08     
    12     2.41e-06   1.86e-07     
    13     6.60e-07   3.52e-07     
 ------------------------------------------------------------------------------
                                   Orbital response converged.

 Computing density matrices... Done.
 CCSD calculation:   CPU 416.93 s  wall 77.20 s

 Transferring MO TPDM to AO TPDM
 Transferring g2_o1o1o1o1
 Transferring g2_o1o1o1v1
 Transferring g2_o1o1v1v1
 Transferring g2_o1v1o1v1
 Transferring g2_o1v1v1v1
 Transferring g2_v1v1v1v1
 Adding separable TPDM
 Computing TPDM gradient
 --------------------------------------------------------
 2e gradient
  Atom          X               Y               Z
 --------------------------------------------------------
    1        -39.386028        4.131946       -0.000000  
    2          3.657656      -18.434437        0.000000  
    3         15.646214       21.820494       -0.000000  
    4         20.082159       -7.518003        0.000000  
 --------------------------------------------------------
 --------------------------------------------------------
 Final gradient
  Atom          X               Y               Z
 --------------------------------------------------------
    1        -39.386028        4.131946       -0.000000  
    2          3.657656      -18.434437        0.000000  
    3         15.646214       21.820494       -0.000000  
    4         20.082159       -7.518003        0.000000  
 --------------------------------------------------------
 Analytic gradient from two-electron contribution:   CPU 192.06 s  wall 36.22 s

 Total ccman2 time:   CPU 646.63 s  wall 120.61 s


 --------------------------------------------------------------
             Orbital Energies (a.u.) and Symmetries
 --------------------------------------------------------------

 Alpha MOs, Restricted
 -- Occupied --                  
-490.07  -80.08  -65.20  -58.56  -58.56  -26.33  -15.64   -9.88
  1 A'    2 A'    3 A'    4 A'    5 A'    6 A'    7 A'    8 A'                 
 -7.617  -7.496  -7.484  -5.510  -5.508 -58.559  -7.484  -5.509
  9 A'   10 A'   11 A'   12 A'   13 A'    1 A"    2 A"    3 A"                 
 -3.236  -3.231  -3.217  -1.641  -1.218  -1.000  -0.821  -0.711
 14 A'   15 A'   16 A'   17 A'   18 A'   19 A'   20 A'   21 A'                 
 -0.659  -0.547  -0.482  -0.414  -3.231  -3.217  -0.707  -0.521
 22 A'   23 A'   24 A'   25 A'    4 A"    5 A"    6 A"    7 A"                 
 -0.400
  8 A"                                                                         
 -- Virtual --                   
  0.047   0.059   0.072   0.083   0.116   0.129   0.146   0.172
 26 A'   27 A'   28 A'   29 A'   30 A'   31 A'   32 A'   33 A'                 
  0.205   0.246   0.291   0.320   0.374   0.412   0.420   0.472
 34 A'   35 A'   36 A'   37 A'   38 A'   39 A'   40 A'   41 A'                 
  0.538   0.559   0.580   0.734   0.765   0.788   0.836   0.893
 42 A'   43 A'   44 A'   45 A'   46 A'   47 A'   48 A'   49 A'                 
  1.060   1.093   1.150   1.167   1.314   1.439   1.618   1.639
 50 A'   51 A'   52 A'   53 A'   54 A'   55 A'   56 A'   57 A'                 
  1.858   1.892   2.224   2.261   2.298   2.491   2.778   2.947
 58 A'   59 A'   60 A'   61 A'   62 A'   63 A'   64 A'   65 A'                 
  4.163   4.202   4.314   4.471   4.533   4.596   4.601   4.896
 66 A'   67 A'   68 A'   69 A'   70 A'   71 A'   72 A'   73 A'                 
  6.915   6.949   7.206   7.575   8.206   8.276  14.797  14.880
 74 A'   75 A'   76 A'   77 A'   78 A'   79 A'   80 A'   81 A'                 
 36.683  49.467  68.727 166.163 293.881 293.9861028.410   0.008
 82 A'   83 A'   84 A'   85 A'   86 A'   87 A'   88 A'    9 A"                 
  0.086   0.120   0.239   0.330   0.385   0.561   0.753   0.759
 10 A"   11 A"   12 A"   13 A"   14 A"   15 A"   16 A"   17 A"                 
  0.871   0.879   1.097   1.571   1.763   2.200   2.373   2.429
 18 A"   19 A"   20 A"   21 A"   22 A"   23 A"   24 A"   25 A"                 
  4.176   4.217   4.245   4.519   4.569   6.887   8.187  14.690
 26 A"   27 A"   28 A"   29 A"   30 A"   31 A"   32 A"   33 A"                 
293.862
 34 A"                                                                         

 Beta MOs, Restricted
 -- Occupied --                  
-490.07  -80.08  -65.20  -58.56  -58.56  -26.33  -15.64   -9.88
  1 A'    2 A'    3 A'    4 A'    5 A'    6 A'    7 A'    8 A'                 
 -7.617  -7.496  -7.484  -5.510  -5.508 -58.559  -7.484  -5.509
  9 A'   10 A'   11 A'   12 A'   13 A'    1 A"    2 A"    3 A"                 
 -3.236  -3.231  -3.217  -1.641  -1.218  -1.000  -0.821  -0.711
 14 A'   15 A'   16 A'   17 A'   18 A'   19 A'   20 A'   21 A'                 
 -0.659  -0.547  -0.482  -0.414  -3.231  -3.217  -0.707  -0.521
 22 A'   23 A'   24 A'   25 A'    4 A"    5 A"    6 A"    7 A"                 
 -0.400
  8 A"                                                                         
 -- Virtual --                   
  0.047   0.059   0.072   0.083   0.116   0.129   0.146   0.172
 26 A'   27 A'   28 A'   29 A'   30 A'   31 A'   32 A'   33 A'                 
  0.205   0.246   0.291   0.320   0.374   0.412   0.420   0.472
 34 A'   35 A'   36 A'   37 A'   38 A'   39 A'   40 A'   41 A'                 
  0.538   0.559   0.580   0.734   0.765   0.788   0.836   0.893
 42 A'   43 A'   44 A'   45 A'   46 A'   47 A'   48 A'   49 A'                 
  1.060   1.093   1.150   1.167   1.314   1.439   1.618   1.639
 50 A'   51 A'   52 A'   53 A'   54 A'   55 A'   56 A'   57 A'                 
  1.858   1.892   2.224   2.261   2.298   2.491   2.778   2.947
 58 A'   59 A'   60 A'   61 A'   62 A'   63 A'   64 A'   65 A'                 
  4.163   4.202   4.314   4.471   4.533   4.596   4.601   4.896
 66 A'   67 A'   68 A'   69 A'   70 A'   71 A'   72 A'   73 A'                 
  6.915   6.949   7.206   7.575   8.206   8.276  14.797  14.880
 74 A'   75 A'   76 A'   77 A'   78 A'   79 A'   80 A'   81 A'                 
 36.683  49.467  68.727 166.163 293.881 293.9861028.410   0.008
 82 A'   83 A'   84 A'   85 A'   86 A'   87 A'   88 A'    9 A"                 
  0.086   0.120   0.239   0.330   0.385   0.561   0.753   0.759
 10 A"   11 A"   12 A"   13 A"   14 A"   15 A"   16 A"   17 A"                 
  0.871   0.879   1.097   1.571   1.763   2.200   2.373   2.429
 18 A"   19 A"   20 A"   21 A"   22 A"   23 A"   24 A"   25 A"                 
  4.176   4.217   4.245   4.519   4.569   6.887   8.187  14.690
 26 A"   27 A"   28 A"   29 A"   30 A"   31 A"   32 A"   33 A"                 
293.862
 34 A"                                                                         
 --------------------------------------------------------------

          Ground-State Mulliken Net Atomic Charges

     Atom                 Charge (a.u.)
  ----------------------------------------
      1 Br                    0.023660
      2 N                    -0.335399
      3 P                     0.494338
      4 F                    -0.182600
  ----------------------------------------
  Sum of atomic charges =     0.000000

 -----------------------------------------------------------------
                    Cartesian Multipole Moments
 -----------------------------------------------------------------
    Charge (ESU x 10^10)
                -0.0000
    Dipole Moment (Debye)
         X       0.4562      Y      -2.2456      Z      -0.0000
       Tot       2.2915
    Quadrupole Moments (Debye-Ang)
        XX     -42.7966     XY       2.5333     YY     -43.7334
        XZ       0.0000     YZ       0.0000     ZZ     -40.6904
    Octopole Moments (Debye-Ang^2)
       XXX      46.6919    XXY      -7.1461    XYY       9.0329
       YYY       1.3501    XXZ      -0.0000    XYZ      -0.0000
       YYZ      -0.0000    XZZ       5.0266    YZZ       0.4431
       ZZZ      -0.0000
    Hexadecapole Moments (Debye-Ang^3)
      XXXX    -687.7963   XXXY       3.8293   XXYY    -126.3259
      XYYY      -7.2725   YYYY     -94.8539   XXXZ       0.0000
      XXYZ       0.0000   XYYZ       0.0000   YYYZ       0.0000
      XXZZ    -115.4209   XYZZ      -1.7730   YYZZ     -23.1891
      XZZZ       0.0000   YZZZ       0.0000   ZZZZ     -47.6651
 -----------------------------------------------------------------
 DrvMan completing analytic gradient of the correlated energy
 Correlated dipole moment
            1
    1   0.1794964
    2  -0.8834949
    3  -0.0000000
 Energy read as -3067.775184678
 Full Analytical Gradient: (in a.u., or Hartree/Bohr)
             1             2             3             4
    1    0.00001264    0.00005953   -0.00019531    0.00012314
    2    0.00004180   -0.00001859    0.00003699   -0.00006020
    3   -0.00000000    0.00000000   -0.00000000   -0.00000000
 Gradient time:  CPU 0.79 s  wall 0.81 s
 ######################################################
 ######################################################
 # Starting finite difference calculation for IDERIV  #
 Finite diff step size:  1.88973e-03 a.u.
 ----------------------------------------------------------------
             Standard Nuclear Orientation (Angstroms)
    I     Atom           X                Y                Z
 ----------------------------------------------------------------
    1      Br      1.4123371477    -0.0049953855    -0.0000000000
    2      N      -0.3643248315     0.6438203447    -0.0000000000
    3      P      -1.4444163081    -0.5039761848     0.0000000000
    4      F      -2.7978090810     0.3586376502    -0.0000000000
 ----------------------------------------------------------------
 Nuclear Repulsion Energy =   297.1636443748 hartrees
 There are       33 alpha and       33 beta electrons

                       Distance Matrix (Angstroms)
             Br(  1)   N (  2)   P (  3)
   N (  2)  1.891425
   P (  3)  2.900004  1.576082
   F (  4)  4.225821  2.450138  1.604922

 Requested basis set is 6-311++G(d,p)
 There are 44 shells and 122 basis functions
 A cutoff of  1.0D-14 yielded    869 shell pairs
 There are      6986 function pairs (      7692 Cartesian)
 Smallest overlap matrix eigenvalue = 2.59E-03
 Guess MOs from SCF MO coefficient file

 -----------------------------------------------------------------------
  General SCF calculation program by
  Eric Jon Sundstrom, Paul Horn, Yuezhi Mao, Dmitri Zuev, Alec White,
  David Stuck, Shaama M.S., Shane Yost, Joonho Lee, David Small,
  Daniel Levine, Susi Lehtola, Hugh Burton, Evgeny Epifanovsky
 -----------------------------------------------------------------------
 Hartree-Fock
 using 6 threads for integral computing
 -------------------------------------------------------
 OpenMP Integral computing Module                
 Release: version 2.0, May 2017, Q-Chem Inc. Pleasanton 
 -------------------------------------------------------
 A restricted SCF calculation will be
 performed using DIIS
 SCF converges when DIIS error is below 1.0e-08
 ---------------------------------------
  Cycle       Energy         DIIS error
 ---------------------------------------
    1   -3066.9940689534      1.01e-05  
    2   -3066.9940691677      3.61e-06  
    3   -3066.9940691906      2.49e-06  
    4   -3066.9940692036      5.15e-07  
    5   -3066.9940692053      2.21e-07  
    6   -3066.9940692059      9.86e-08  
    7   -3066.9940692059      3.94e-08  
    8   -3066.9940692059      1.32e-08  
    9   -3066.9940692060      3.82e-09  Convergence criterion met
 ---------------------------------------
 SCF time:   CPU 6.27s  wall 1.00s 
 SCF   energy in the final basis set =    -3066.9940692060
 Total energy in the final basis set =    -3066.9940692060


 ------------------------------------------------------------------------------

   CCMAN2: suite of methods based on coupled cluster
           and equation of motion theories.

   Components:
   * libvmm-1.3-trunk
     by Evgeny Epifanovsky, Ilya Kaliman.
   * libtensor-2.5-trunk
     by Evgeny Epifanovsky, Michael Wormit, Dmitry Zuev, Sam Manzer, 
        Ilya Kaliman.
   * libcc-2.5-trunk
     by Evgeny Epifanovsky, Arik Landau, Tomasz Kus, Kirill Khistyaev, 
        Dmitry Zuev, Prashant Manohar, Xintian Feng, Anna Krylov, 
        Matthew Goldey, Alec White, Thomas Jagau, Kaushik Nanda, 
        Anastasia Gunina, Alexander Kunitsa, Joonho Lee.

   CCMAN original authors:
   Anna I. Krylov, C. David Sherrill, Steven R. Gwaltney,
   Edward F. C. Byrd (2000)
   Sergey V. Levchenko, Lyudmila V. Slipchenko, Tao Wang,
   Ana-Maria C. Cristian (2003)
   Piotr A. Pieniazek, C. Melania Oana, Evgeny Epifanovsky (2007)
   Prashant Manohar (2009)

 ------------------------------------------------------------------------------


 Allocating and initializing 30808MB of RAM...
 Calculation will run on 6 cores.


 Alpha MOs, Restricted
 -- Occupied --                  
-490.07  -80.08  -65.20  -58.56  -58.56  -58.56  -26.33  -15.64
  1 A     2 A     3 A     4 A     5 A     6 A     7 A     8 A                  
 -9.880  -7.617  -7.496  -7.484  -7.484  -5.510  -5.509  -5.508
  9 A    10 A    11 A    12 A    13 A    14 A    15 A    16 A                  
 -3.236  -3.231  -3.231  -3.217  -3.217  -1.641  -1.218  -1.000
 17 A    18 A    19 A    20 A    21 A    22 A    23 A    24 A                  
 -0.821  -0.711  -0.707  -0.659  -0.546  -0.521  -0.482  -0.414
 25 A    26 A    27 A    28 A    29 A    30 A    31 A    32 A                  
 -0.400
 33 A                                                                          
 -- Virtual --                   
  0.008   0.047   0.059   0.072   0.083   0.086   0.116   0.120
 34 A    35 A    36 A    37 A    38 A    39 A    40 A    41 A                  
  0.129   0.146   0.172   0.205   0.239   0.246   0.291   0.320
 42 A    43 A    44 A    45 A    46 A    47 A    48 A    49 A                  
  0.330   0.374   0.385   0.412   0.420   0.472   0.538   0.559
 50 A    51 A    52 A    53 A    54 A    55 A    56 A    57 A                  
  0.561   0.580   0.734   0.753   0.759   0.765   0.788   0.836
 58 A    59 A    60 A    61 A    62 A    63 A    64 A    65 A                  
  0.871   0.879   0.893   1.060   1.093   1.097   1.150   1.167
 66 A    67 A    68 A    69 A    70 A    71 A    72 A    73 A                  
  1.314   1.439   1.571   1.618   1.639   1.763   1.858   1.892
 74 A    75 A    76 A    77 A    78 A    79 A    80 A    81 A                  
  2.200   2.224   2.260   2.297   2.373   2.429   2.491   2.778
 82 A    83 A    84 A    85 A    86 A    87 A    88 A    89 A                  
  2.947   4.163   4.176   4.202   4.217   4.245   4.314   4.471
 90 A    91 A    92 A    93 A    94 A    95 A    96 A    97 A                  
  4.519   4.533   4.569   4.596   4.601   4.896   6.887   6.915
 98 A    99 A   100 A   101 A   102 A   103 A   104 A   105 A                  
  6.949   7.205   7.575   8.187   8.206   8.276  14.690  14.797
106 A   107 A   108 A   109 A   110 A   111 A   112 A   113 A                  
 14.880  36.683  49.467  68.727 166.163 293.862 293.881 293.986
114 A   115 A   116 A   117 A   118 A   119 A   120 A   121 A                  
*******
122 A                                                                          

 Beta MOs, Restricted
 -- Occupied --                  
-490.07  -80.08  -65.20  -58.56  -58.56  -58.56  -26.33  -15.64
  1 A     2 A     3 A     4 A     5 A     6 A     7 A     8 A                  
 -9.880  -7.617  -7.496  -7.484  -7.484  -5.510  -5.509  -5.508
  9 A    10 A    11 A    12 A    13 A    14 A    15 A    16 A                  
 -3.236  -3.231  -3.231  -3.217  -3.217  -1.641  -1.218  -1.000
 17 A    18 A    19 A    20 A    21 A    22 A    23 A    24 A                  
 -0.821  -0.711  -0.707  -0.659  -0.546  -0.521  -0.482  -0.414
 25 A    26 A    27 A    28 A    29 A    30 A    31 A    32 A                  
 -0.400
 33 A                                                                          
 -- Virtual --                   
  0.008   0.047   0.059   0.072   0.083   0.086   0.116   0.120
 34 A    35 A    36 A    37 A    38 A    39 A    40 A    41 A                  
  0.129   0.146   0.172   0.205   0.239   0.246   0.291   0.320
 42 A    43 A    44 A    45 A    46 A    47 A    48 A    49 A                  
  0.330   0.374   0.385   0.412   0.420   0.472   0.538   0.559
 50 A    51 A    52 A    53 A    54 A    55 A    56 A    57 A                  
  0.561   0.580   0.734   0.753   0.759   0.765   0.788   0.836
 58 A    59 A    60 A    61 A    62 A    63 A    64 A    65 A                  
  0.871   0.879   0.893   1.060   1.093   1.097   1.150   1.167
 66 A    67 A    68 A    69 A    70 A    71 A    72 A    73 A                  
  1.314   1.439   1.571   1.618   1.639   1.763   1.858   1.892
 74 A    75 A    76 A    77 A    78 A    79 A    80 A    81 A                  
  2.200   2.224   2.260   2.297   2.373   2.429   2.491   2.778
 82 A    83 A    84 A    85 A    86 A    87 A    88 A    89 A                  
  2.947   4.163   4.176   4.202   4.217   4.245   4.314   4.471
 90 A    91 A    92 A    93 A    94 A    95 A    96 A    97 A                  
  4.519   4.533   4.569   4.596   4.601   4.896   6.887   6.915
 98 A    99 A   100 A   101 A   102 A   103 A   104 A   105 A                  
  6.949   7.205   7.575   8.187   8.206   8.276  14.690  14.797
106 A   107 A   108 A   109 A   110 A   111 A   112 A   113 A                  
 14.880  36.683  49.467  68.727 166.163 293.862 293.881 293.986
114 A   115 A   116 A   117 A   118 A   119 A   120 A   121 A                  
*******
122 A                                                                          

 Occupation and symmetry of molecular orbitals

 Point group: C1 (1 irreducible representation).

                           A     All 
 -------------------------------------
 All molecular orbitals:
  - Alpha                  122   122 
  - Beta                   122   122 
 -------------------------------------
 Alpha orbitals:
  - Frozen occupied        16    16  
  - Active occupied        17    17  
  - Active virtual         89    89  
  - Frozen virtual         0     0   
 -------------------------------------
 Beta orbitals:
  - Frozen occupied        16    16  
  - Active occupied        17    17  
  - Active virtual         89    89  
  - Frozen virtual         0     0   
 -------------------------------------

 Import integrals:   CPU 0.00 s  wall 0.00 s

 Import integrals:   CPU 33.29 s  wall 5.84 s

 MP2 amplitudes:   CPU 0.15 s  wall 0.11 s

Running a double precision version
           CCSD T amplitudes will be solved using DIIS.

           Start     Size      MaxIter   EConv     TConv     
           3         7         100       1.00e-07  1.00e-05  
 ------------------------------------------------------------------------------
           Energy (a.u.)   Ediff      Tdiff       Comment
 ------------------------------------------------------------------------------
         -3067.77416795                           
     1   -3067.74603700   2.81e-02   7.62e-01     
     2   -3067.77400215   2.80e-02   1.13e-01     
     3   -3067.77141920   2.58e-03   5.04e-02     
     4   -3067.77425209   2.83e-03   1.77e-02     Switched to DIIS steps.
     5   -3067.77511622   8.64e-04   1.15e-02     
     6   -3067.77518532   6.91e-05   2.92e-03     
     7   -3067.77517790   7.42e-06   1.36e-03     
     8   -3067.77518260   4.70e-06   3.64e-04     
     9   -3067.77518492   2.32e-06   2.20e-04     
    10   -3067.77518381   1.11e-06   7.30e-05     
    11   -3067.77518446   6.49e-07   3.18e-05     
    12   -3067.77518436   9.88e-08   1.86e-05     
    13   -3067.77518434   2.16e-08   6.03e-06     
 ------------------------------------------------------------------------------
         -3067.77518434                           CCSD T converged.

End of double precision
 SCF energy                 = -3066.99406921
 MP2 energy                 = -3067.77416795
 CCSD correlation energy     =    -0.78111513
 CCSD total energy           = -3067.77518434

 CCSD  T1^2 = 0.0143  T2^2 = 0.2538  Leading amplitudes:

 Amplitude    Orbitals with energies
  0.0301       33 (A) A                  ->    34 (A) A                   
              -0.3999                          0.0078                     
  0.0301       33 (A) B                  ->    34 (A) B                   
              -0.3999                          0.0078                     
  0.0283       27 (A) A                  ->    34 (A) A                   
              -0.7070                          0.0078                     
  0.0283       27 (A) B                  ->    34 (A) B                   
              -0.7070                          0.0078                     

 Amplitude    Orbitals with energies
 -0.0606       33 (A) A      33 (A) B    ->    34 (A) A      34 (A) B     
              -0.3999       -0.3999            0.0078        0.0078       
  0.0606       33 (A) A      33 (A) B    ->    34 (A) B      34 (A) A     
              -0.3999       -0.3999            0.0078        0.0078       
  0.0606       33 (A) B      33 (A) A    ->    34 (A) A      34 (A) B     
              -0.3999       -0.3999            0.0078        0.0078       
 -0.0606       33 (A) B      33 (A) A    ->    34 (A) B      34 (A) A     
              -0.3999       -0.3999            0.0078        0.0078       

 Computing CCSD intemediates for later calculations in double precision
 Finished.

Running a double precision version
           CCSD Lambda amplitudes will be solved using DIIS.
           Start     Size      MaxIter   EConv     LConv     
           3         7         100       1.00e-07  1.00e-05  
 ------------------------------------------------------------------------------
            Enorm      Ldiff       Comment
 ------------------------------------------------------------------------------
     1     5.41e-02   3.56e-02     
     2     1.69e-02   7.32e-03     
     3     6.79e-03   1.42e-03     
     4     3.87e-03   1.31e-03     Switched to DIIS steps.
     5     1.10e-03   7.00e-04     
     6     5.43e-04   1.52e-04     
     7     1.81e-04   4.79e-05     
     8     8.46e-05   5.08e-06     
     9     3.38e-05   3.55e-08     
    10     1.56e-05   1.61e-07     
    11     7.79e-06   1.49e-07     
    12     3.46e-06   2.46e-07     
    13     1.86e-06   6.79e-08     
    14     8.18e-07   3.13e-08     
    15     3.82e-07   2.09e-08     
    16     1.88e-07   3.19e-08     
    17     8.40e-08   1.27e-08     
 ------------------------------------------------------------------------------
                                   CCSD Lambda converged.

 Computing density matrices in double precision...
           Orbital response amplitudes will be solved using DIIS.
           Start     Size      MaxIter   EConv     LConv     
           3         7         100       1.00e-06  1.00e-06  
 ------------------------------------------------------------------------------
            Enorm      Ldiff       Comment
 ------------------------------------------------------------------------------
     1     1.14e-01   8.95e-04     
     2     1.01e-01   1.00e-02     
     3     1.17e-01   1.97e-02     
     4     2.48e-02   4.02e-02     Switched to DIIS steps.
     5     5.49e-03   7.92e-03     
     6     1.18e-03   2.68e-04     
     7     5.21e-04   3.36e-05     
     8     1.20e-04   1.29e-04     
     9     5.39e-05   2.19e-05     
    10     1.44e-05   1.13e-05     
    11     4.14e-06   4.45e-08     
    12     2.42e-06   1.87e-07     
    13     6.60e-07   3.51e-07     
 ------------------------------------------------------------------------------
                                   Orbital response converged.

 Computing density matrices... Done.
 CCSD calculation:   CPU 1325.18 s  wall 230.90 s

 Transferring MO TPDM to AO TPDM
 Transferring g2_o1o1o1o1
 Transferring g2_o1o1o1v1
 Transferring g2_o1o1v1v1
 Transferring g2_o1v1o1v1
 Transferring g2_o1v1v1v1
 Transferring g2_v1v1v1v1
 Adding separable TPDM
 Computing TPDM gradient
 --------------------------------------------------------
 2e gradient
  Atom          X               Y               Z
 --------------------------------------------------------
    1        -39.367388        4.126392       -0.000000  
    2          3.650773      -18.425968       -0.000000  
    3         15.636608       21.817017        0.000000  
    4         20.080006       -7.517441        0.000000  
 --------------------------------------------------------
 --------------------------------------------------------
 Final gradient
  Atom          X               Y               Z
 --------------------------------------------------------
    1        -39.367388        4.126392       -0.000000  
    2          3.650773      -18.425968       -0.000000  
    3         15.636608       21.817017        0.000000  
    4         20.080006       -7.517441        0.000000  
 --------------------------------------------------------
 Analytic gradient from two-electron contribution:   CPU 202.90 s  wall 38.44 s

 Total ccman2 time:   CPU 1566.50 s  wall 276.49 s


 --------------------------------------------------------------

                    Orbital Energies (a.u.)
 --------------------------------------------------------------

 Alpha MOs
 -- Occupied --
******** -80.0816 -65.2011 -58.5617 -58.5593 -58.5593 -26.3345 -15.6418
 -9.8802  -7.6174  -7.4957  -7.4841  -7.4840  -5.5104  -5.5086  -5.5085
 -3.2362  -3.2308  -3.2307  -3.2167  -3.2167  -1.6406  -1.2175  -1.0004
 -0.8212  -0.7110  -0.7070  -0.6589  -0.5464  -0.5206  -0.4818  -0.4136
 -0.3999
 -- Virtual --
  0.0078   0.0473   0.0591   0.0719   0.0832   0.0864   0.1156   0.1197
  0.1287   0.1464   0.1718   0.2049   0.2391   0.2455   0.2910   0.3195
  0.3295   0.3738   0.3849   0.4118   0.4202   0.4721   0.5384   0.5592
  0.5614   0.5802   0.7340   0.7525   0.7593   0.7653   0.7883   0.8363
  0.8711   0.8790   0.8925   1.0604   1.0927   1.0969   1.1499   1.1666
  1.3139   1.4390   1.5712   1.6178   1.6394   1.7633   1.8579   1.8924
  2.1997   2.2240   2.2604   2.2972   2.3726   2.4295   2.4907   2.7777
  2.9474   4.1634   4.1760   4.2022   4.2168   4.2453   4.3135   4.4714
  4.5192   4.5331   4.5689   4.5956   4.6008   4.8964   6.8875   6.9147
  6.9490   7.2053   7.5750   8.1869   8.2059   8.2764  14.6901  14.7966
 14.8801  36.6831  49.4666  68.7272 166.1627 293.8622 293.8807 293.9864
********
 --------------------------------------------------------------

          Ground-State Mulliken Net Atomic Charges

     Atom                 Charge (a.u.)
  ----------------------------------------
      1 Br                    0.023639
      2 N                    -0.335387
      3 P                     0.494289
      4 F                    -0.182541
  ----------------------------------------
  Sum of atomic charges =    -0.000000

 -----------------------------------------------------------------
                    Cartesian Multipole Moments
 -----------------------------------------------------------------
    Charge (ESU x 10^10)
                 0.0000
    Dipole Moment (Debye)
         X       0.4559      Y      -2.2459      Z      -0.0000
       Tot       2.2917
    Quadrupole Moments (Debye-Ang)
        XX     -42.7932     XY       2.5324     YY     -43.7344
        XZ       0.0000     YZ       0.0000     ZZ     -40.6918
    Octopole Moments (Debye-Ang^2)
       XXX      46.6450    XXY      -7.1447    XYY       9.0131
       YYY       1.3481    XXZ       0.0000    XYZ       0.0000
       YYZ      -0.0000    XZZ       5.0070    YZZ       0.4423
       ZZZ      -0.0000
    Hexadecapole Moments (Debye-Ang^3)
      XXXX    -688.0502   XXXY       3.8248   XXYY    -126.3801
      XYYY      -7.2744   YYYY     -94.8561   XXXZ       0.0000
      XXYZ       0.0000   XYYZ      -0.0000   YYYZ       0.0000
      XXZZ    -115.4734   XYZZ      -1.7731   YYZZ     -23.1901
      XZZZ       0.0000   YZZZ       0.0000   ZZZZ     -47.6686
 -----------------------------------------------------------------
 DrvMan completing analytic gradient of the correlated energy
 Correlated dipole moment
            1
    1   0.1793667
    2  -0.8836043
    3  -0.0000000
 Energy read as -3067.775184338
 Full Analytical Gradient: (in a.u., or Hartree/Bohr)
             1             2             3             4
    1    0.00034964   -0.00022263   -0.00023941    0.00011240
    2   -0.00003779    0.00002586    0.00008276   -0.00007083
    3    0.00000000   -0.00000000    0.00000000   -0.00000000
 Gradient time:  CPU 0.76 s  wall 0.78 s
 ----------------------------------------------------------------
             Standard Nuclear Orientation (Angstroms)
    I     Atom           X                Y                Z
 ----------------------------------------------------------------
    1      Br      1.4103371477    -0.0049953855    -0.0000000000
    2      N      -0.3643248315     0.6438203447    -0.0000000000
    3      P      -1.4444163081    -0.5039761848     0.0000000000
    4      F      -2.7978090810     0.3586376502    -0.0000000000
 ----------------------------------------------------------------
 Nuclear Repulsion Energy =   297.3155248652 hartrees
 There are       33 alpha and       33 beta electrons

                       Distance Matrix (Angstroms)
             Br(  1)   N (  2)   P (  3)
   N (  2)  1.889547
   P (  3)  2.898034  1.576082
   F (  4)  4.223828  2.450138  1.604922

 Requested basis set is 6-311++G(d,p)
 There are 44 shells and 122 basis functions
 A cutoff of  1.0D-14 yielded    869 shell pairs
 There are      6986 function pairs (      7692 Cartesian)
 Smallest overlap matrix eigenvalue = 2.58E-03
 Guess MOs from SCF MO coefficient file

 -----------------------------------------------------------------------
  General SCF calculation program by
  Eric Jon Sundstrom, Paul Horn, Yuezhi Mao, Dmitri Zuev, Alec White,
  David Stuck, Shaama M.S., Shane Yost, Joonho Lee, David Small,
  Daniel Levine, Susi Lehtola, Hugh Burton, Evgeny Epifanovsky
 -----------------------------------------------------------------------
 Hartree-Fock
 using 6 threads for integral computing
 -------------------------------------------------------
 OpenMP Integral computing Module                
 Release: version 2.0, May 2017, Q-Chem Inc. Pleasanton 
 -------------------------------------------------------
 A restricted SCF calculation will be
 performed using DIIS
 SCF converges when DIIS error is below 1.0e-08
 ---------------------------------------
  Cycle       Energy         DIIS error
 ---------------------------------------
    1   -3066.9941077384      2.02e-05  
    2   -3066.9941085967      7.22e-06  
    3   -3066.9941086882      4.98e-06  
    4   -3066.9941087403      1.03e-06  
    5   -3066.9941087472      4.43e-07  
    6   -3066.9941087493      1.97e-07  
    7   -3066.9941087498      7.86e-08  
    8   -3066.9941087498      2.64e-08  
    9   -3066.9941087498      7.64e-09  Convergence criterion met
 ---------------------------------------
 SCF time:   CPU 6.17s  wall 2.00s 
 SCF   energy in the final basis set =    -3066.9941087498
 Total energy in the final basis set =    -3066.9941087498


 ------------------------------------------------------------------------------

   CCMAN2: suite of methods based on coupled cluster
           and equation of motion theories.

   Components:
   * libvmm-1.3-trunk
     by Evgeny Epifanovsky, Ilya Kaliman.
   * libtensor-2.5-trunk
     by Evgeny Epifanovsky, Michael Wormit, Dmitry Zuev, Sam Manzer, 
        Ilya Kaliman.
   * libcc-2.5-trunk
     by Evgeny Epifanovsky, Arik Landau, Tomasz Kus, Kirill Khistyaev, 
        Dmitry Zuev, Prashant Manohar, Xintian Feng, Anna Krylov, 
        Matthew Goldey, Alec White, Thomas Jagau, Kaushik Nanda, 
        Anastasia Gunina, Alexander Kunitsa, Joonho Lee.

   CCMAN original authors:
   Anna I. Krylov, C. David Sherrill, Steven R. Gwaltney,
   Edward F. C. Byrd (2000)
   Sergey V. Levchenko, Lyudmila V. Slipchenko, Tao Wang,
   Ana-Maria C. Cristian (2003)
   Piotr A. Pieniazek, C. Melania Oana, Evgeny Epifanovsky (2007)
   Prashant Manohar (2009)

 ------------------------------------------------------------------------------


 Allocating and initializing 30808MB of RAM...
 Calculation will run on 6 cores.


 Alpha MOs, Restricted
 -- Occupied --                  
-490.07  -80.08  -65.20  -58.56  -58.56  -58.56  -26.33  -15.64
  1 A     2 A     3 A     4 A     5 A     6 A     7 A     8 A                  
 -9.880  -7.617  -7.496  -7.484  -7.484  -5.510  -5.509  -5.508
  9 A    10 A    11 A    12 A    13 A    14 A    15 A    16 A                  
 -3.236  -3.231  -3.231  -3.217  -3.217  -1.641  -1.218  -1.000
 17 A    18 A    19 A    20 A    21 A    22 A    23 A    24 A                  
 -0.821  -0.711  -0.707  -0.659  -0.547  -0.521  -0.482  -0.413
 25 A    26 A    27 A    28 A    29 A    30 A    31 A    32 A                  
 -0.400
 33 A                                                                          
 -- Virtual --                   
  0.008   0.048   0.059   0.072   0.083   0.086   0.116   0.120
 34 A    35 A    36 A    37 A    38 A    39 A    40 A    41 A                  
  0.129   0.147   0.172   0.205   0.239   0.246   0.291   0.320
 42 A    43 A    44 A    45 A    46 A    47 A    48 A    49 A                  
  0.330   0.374   0.385   0.412   0.420   0.472   0.538   0.559
 50 A    51 A    52 A    53 A    54 A    55 A    56 A    57 A                  
  0.561   0.580   0.734   0.753   0.759   0.765   0.788   0.837
 58 A    59 A    60 A    61 A    62 A    63 A    64 A    65 A                  
  0.871   0.879   0.893   1.060   1.093   1.097   1.150   1.167
 66 A    67 A    68 A    69 A    70 A    71 A    72 A    73 A                  
  1.314   1.439   1.571   1.618   1.639   1.763   1.858   1.892
 74 A    75 A    76 A    77 A    78 A    79 A    80 A    81 A                  
  2.200   2.224   2.261   2.298   2.373   2.429   2.491   2.778
 82 A    83 A    84 A    85 A    86 A    87 A    88 A    89 A                  
  2.947   4.164   4.176   4.202   4.217   4.245   4.314   4.472
 90 A    91 A    92 A    93 A    94 A    95 A    96 A    97 A                  
  4.519   4.533   4.569   4.596   4.601   4.897   6.888   6.915
 98 A    99 A   100 A   101 A   102 A   103 A   104 A   105 A                  
  6.949   7.206   7.575   8.187   8.206   8.276  14.690  14.797
106 A   107 A   108 A   109 A   110 A   111 A   112 A   113 A                  
 14.880  36.683  49.467  68.727 166.163 293.862 293.881 293.986
114 A   115 A   116 A   117 A   118 A   119 A   120 A   121 A                  
*******
122 A                                                                          

 Beta MOs, Restricted
 -- Occupied --                  
-490.07  -80.08  -65.20  -58.56  -58.56  -58.56  -26.33  -15.64
  1 A     2 A     3 A     4 A     5 A     6 A     7 A     8 A                  
 -9.880  -7.617  -7.496  -7.484  -7.484  -5.510  -5.509  -5.508
  9 A    10 A    11 A    12 A    13 A    14 A    15 A    16 A                  
 -3.236  -3.231  -3.231  -3.217  -3.217  -1.641  -1.218  -1.000
 17 A    18 A    19 A    20 A    21 A    22 A    23 A    24 A                  
 -0.821  -0.711  -0.707  -0.659  -0.547  -0.521  -0.482  -0.413
 25 A    26 A    27 A    28 A    29 A    30 A    31 A    32 A                  
 -0.400
 33 A                                                                          
 -- Virtual --                   
  0.008   0.048   0.059   0.072   0.083   0.086   0.116   0.120
 34 A    35 A    36 A    37 A    38 A    39 A    40 A    41 A                  
  0.129   0.147   0.172   0.205   0.239   0.246   0.291   0.320
 42 A    43 A    44 A    45 A    46 A    47 A    48 A    49 A                  
  0.330   0.374   0.385   0.412   0.420   0.472   0.538   0.559
 50 A    51 A    52 A    53 A    54 A    55 A    56 A    57 A                  
  0.561   0.580   0.734   0.753   0.759   0.765   0.788   0.837
 58 A    59 A    60 A    61 A    62 A    63 A    64 A    65 A                  
  0.871   0.879   0.893   1.060   1.093   1.097   1.150   1.167
 66 A    67 A    68 A    69 A    70 A    71 A    72 A    73 A                  
  1.314   1.439   1.571   1.618   1.639   1.763   1.858   1.892
 74 A    75 A    76 A    77 A    78 A    79 A    80 A    81 A                  
  2.200   2.224   2.261   2.298   2.373   2.429   2.491   2.778
 82 A    83 A    84 A    85 A    86 A    87 A    88 A    89 A                  
  2.947   4.164   4.176   4.202   4.217   4.245   4.314   4.472
 90 A    91 A    92 A    93 A    94 A    95 A    96 A    97 A                  
  4.519   4.533   4.569   4.596   4.601   4.897   6.888   6.915
 98 A    99 A   100 A   101 A   102 A   103 A   104 A   105 A                  
  6.949   7.206   7.575   8.187   8.206   8.276  14.690  14.797
106 A   107 A   108 A   109 A   110 A   111 A   112 A   113 A                  
 14.880  36.683  49.467  68.727 166.163 293.862 293.881 293.986
114 A   115 A   116 A   117 A   118 A   119 A   120 A   121 A                  
*******
122 A                                                                          

 Occupation and symmetry of molecular orbitals

 Point group: C1 (1 irreducible representation).

                           A     All 
 -------------------------------------
 All molecular orbitals:
  - Alpha                  122   122 
  - Beta                   122   122 
 -------------------------------------
 Alpha orbitals:
  - Frozen occupied        16    16  
  - Active occupied        17    17  
  - Active virtual         89    89  
  - Frozen virtual         0     0   
 -------------------------------------
 Beta orbitals:
  - Frozen occupied        16    16  
  - Active occupied        17    17  
  - Active virtual         89    89  
  - Frozen virtual         0     0   
 -------------------------------------

 Import integrals:   CPU 0.00 s  wall 0.00 s

 Import integrals:   CPU 33.43 s  wall 5.88 s

 MP2 amplitudes:   CPU 0.15 s  wall 0.11 s

Running a double precision version
           CCSD T amplitudes will be solved using DIIS.

           Start     Size      MaxIter   EConv     TConv     
           3         7         100       1.00e-07  1.00e-05  
 ------------------------------------------------------------------------------
           Energy (a.u.)   Ediff      Tdiff       Comment
 ------------------------------------------------------------------------------
         -3067.77417206                           
     1   -3067.74605508   2.81e-02   7.62e-01     
     2   -3067.77400178   2.79e-02   1.13e-01     
     3   -3067.77142353   2.58e-03   5.04e-02     
     4   -3067.77425318   2.83e-03   1.77e-02     Switched to DIIS steps.
     5   -3067.77511651   8.63e-04   1.15e-02     
     6   -3067.77518540   6.89e-05   2.92e-03     
     7   -3067.77517796   7.44e-06   1.36e-03     
     8   -3067.77518266   4.70e-06   3.63e-04     
     9   -3067.77518496   2.30e-06   2.20e-04     
    10   -3067.77518386   1.11e-06   7.29e-05     
    11   -3067.77518450   6.44e-07   3.17e-05     
    12   -3067.77518440   9.88e-08   1.85e-05     
    13   -3067.77518438   2.20e-08   5.96e-06     
 ------------------------------------------------------------------------------
         -3067.77518438                           CCSD T converged.

End of double precision
 SCF energy                 = -3066.99410875
 MP2 energy                 = -3067.77417206
 CCSD correlation energy     =    -0.78107563
 CCSD total energy           = -3067.77518438

 CCSD  T1^2 = 0.0143  T2^2 = 0.2537  Leading amplitudes:

 Amplitude    Orbitals with energies
 -0.0301       33 (A) A                  ->    34 (A) A                   
              -0.3997                          0.0078                     
 -0.0301       33 (A) B                  ->    34 (A) B                   
              -0.3997                          0.0078                     
  0.0283       27 (A) A                  ->    34 (A) A                   
              -0.7069                          0.0078                     
  0.0283       27 (A) B                  ->    34 (A) B                   
              -0.7069                          0.0078                     

 Amplitude    Orbitals with energies
 -0.0607       33 (A) A      33 (A) B    ->    34 (A) A      34 (A) B     
              -0.3997       -0.3997            0.0078        0.0078       
  0.0607       33 (A) A      33 (A) B    ->    34 (A) B      34 (A) A     
              -0.3997       -0.3997            0.0078        0.0078       
  0.0607       33 (A) B      33 (A) A    ->    34 (A) A      34 (A) B     
              -0.3997       -0.3997            0.0078        0.0078       
 -0.0607       33 (A) B      33 (A) A    ->    34 (A) B      34 (A) A     
              -0.3997       -0.3997            0.0078        0.0078       

 Computing CCSD intemediates for later calculations in double precision
 Finished.

Running a double precision version
           CCSD Lambda amplitudes will be solved using DIIS.
           Start     Size      MaxIter   EConv     LConv     
           3         7         100       1.00e-07  1.00e-05  
 ------------------------------------------------------------------------------
            Enorm      Ldiff       Comment
 ------------------------------------------------------------------------------
     1     5.41e-02   3.56e-02     
     2     1.69e-02   7.32e-03     
     3     6.79e-03   1.42e-03     
     4     3.87e-03   1.31e-03     Switched to DIIS steps.
     5     1.10e-03   7.00e-04     
     6     5.43e-04   1.52e-04     
     7     1.80e-04   4.79e-05     
     8     8.45e-05   5.08e-06     
     9     3.36e-05   2.97e-08     
    10     1.55e-05   1.58e-07     
    11     7.71e-06   1.51e-07     
    12     3.42e-06   2.45e-07     
    13     1.84e-06   6.81e-08     
    14     8.10e-07   3.00e-08     
    15     3.79e-07   2.03e-08     
    16     1.86e-07   3.14e-08     
    17     8.32e-08   1.25e-08     
 ------------------------------------------------------------------------------
                                   CCSD Lambda converged.

 Computing density matrices in double precision...
           Orbital response amplitudes will be solved using DIIS.
           Start     Size      MaxIter   EConv     LConv     
           3         7         100       1.00e-06  1.00e-06  
 ------------------------------------------------------------------------------
            Enorm      Ldiff       Comment
 ------------------------------------------------------------------------------
     1     1.14e-01   8.89e-04     
     2     1.01e-01   1.01e-02     
     3     1.16e-01   1.96e-02     
     4     2.46e-02   4.00e-02     Switched to DIIS steps.
     5     5.50e-03   7.86e-03     
     6     1.18e-03   2.69e-04     
     7     5.21e-04   3.37e-05     
     8     1.20e-04   1.30e-04     
     9     5.39e-05   2.19e-05     
    10     1.44e-05   1.13e-05     
    11     4.13e-06   5.21e-08     
    12     2.40e-06   1.86e-07     
    13     6.60e-07   3.52e-07     
 ------------------------------------------------------------------------------
                                   Orbital response converged.

 Computing density matrices... Done.
 CCSD calculation:   CPU 1330.10 s  wall 231.99 s

 Transferring MO TPDM to AO TPDM
 Transferring g2_o1o1o1o1
 Transferring g2_o1o1o1v1
 Transferring g2_o1o1v1v1
 Transferring g2_o1v1o1v1
 Transferring g2_o1v1v1v1
 Transferring g2_v1v1v1v1
 Adding separable TPDM
 Computing TPDM gradient
 --------------------------------------------------------
 2e gradient
  Atom          X               Y               Z
 --------------------------------------------------------
    1        -39.404670        4.137498       -0.000000  
    2          3.664531      -18.442906        0.000000  
    3         15.655825       21.823972       -0.000000  
    4         20.084314       -7.518564        0.000000  
 --------------------------------------------------------
 --------------------------------------------------------
 Final gradient
  Atom          X               Y               Z
 --------------------------------------------------------
    1        -39.404670        4.137498       -0.000000  
    2          3.664531      -18.442906        0.000000  
    3         15.655825       21.823972       -0.000000  
    4         20.084314       -7.518564        0.000000  
 --------------------------------------------------------
 Analytic gradient from two-electron contribution:   CPU 202.64 s  wall 38.56 s

 Total ccman2 time:   CPU 1571.44 s  wall 277.79 s


 --------------------------------------------------------------

                    Orbital Energies (a.u.)
 --------------------------------------------------------------

 Alpha MOs
 -- Occupied --
******** -80.0815 -65.2011 -58.5617 -58.5592 -58.5592 -26.3344 -15.6417
 -9.8802  -7.6173  -7.4957  -7.4841  -7.4840  -5.5104  -5.5086  -5.5084
 -3.2362  -3.2308  -3.2307  -3.2167  -3.2167  -1.6406  -1.2179  -1.0003
 -0.8211  -0.7109  -0.7069  -0.6590  -0.5467  -0.5208  -0.4819  -0.4135
 -0.3997
 -- Virtual --
  0.0078   0.0475   0.0591   0.0720   0.0832   0.0864   0.1155   0.1197
  0.1289   0.1465   0.1719   0.2049   0.2391   0.2455   0.2910   0.3196
  0.3296   0.3738   0.3850   0.4117   0.4202   0.4721   0.5384   0.5593
  0.5613   0.5802   0.7340   0.7526   0.7593   0.7653   0.7884   0.8365
  0.8711   0.8791   0.8928   1.0604   1.0932   1.0969   1.1497   1.1672
  1.3139   1.4386   1.5713   1.6178   1.6395   1.7633   1.8580   1.8924
  2.1996   2.2241   2.2608   2.2981   2.3730   2.4295   2.4911   2.7780
  2.9473   4.1636   4.1760   4.2023   4.2168   4.2453   4.3137   4.4715
  4.5192   4.5332   4.5692   4.5957   4.6011   4.8965   6.8875   6.9148
  6.9491   7.2060   7.5752   8.1870   8.2059   8.2763  14.6902  14.7967
 14.8801  36.6833  49.4671  68.7273 166.1629 293.8623 293.8809 293.9865
********
 --------------------------------------------------------------

          Ground-State Mulliken Net Atomic Charges

     Atom                 Charge (a.u.)
  ----------------------------------------
      1 Br                    0.023681
      2 N                    -0.335411
      3 P                     0.494388
      4 F                    -0.182658
  ----------------------------------------
  Sum of atomic charges =     0.000000

 -----------------------------------------------------------------
                    Cartesian Multipole Moments
 -----------------------------------------------------------------
    Charge (ESU x 10^10)
                 0.0000
    Dipole Moment (Debye)
         X       0.4566      Y      -2.2453      Z      -0.0000
       Tot       2.2913
    Quadrupole Moments (Debye-Ang)
        XX     -42.8000     XY       2.5341     YY     -43.7324
        XZ      -0.0000     YZ       0.0000     ZZ     -40.6890
    Octopole Moments (Debye-Ang^2)
       XXX      46.7387    XXY      -7.1475    XYY       9.0527
       YYY       1.3521    XXZ      -0.0000    XYZ      -0.0000
       YYZ      -0.0000    XZZ       5.0461    YZZ       0.4439
       ZZZ      -0.0000
    Hexadecapole Moments (Debye-Ang^3)
      XXXX    -687.5425   XXXY       3.8339   XXYY    -126.2717
      XYYY      -7.2707   YYYY     -94.8516   XXXZ      -0.0000
      XXYZ       0.0000   XYYZ      -0.0000   YYYZ       0.0000
      XXZZ    -115.3685   XYZZ      -1.7729   YYZZ     -23.1881
      XZZZ      -0.0000   YZZZ       0.0000   ZZZZ     -47.6616
 -----------------------------------------------------------------
 DrvMan completing analytic gradient of the correlated energy
 Correlated dipole moment
            1
    1   0.1796257
    2  -0.8833851
    3  -0.0000000
 Energy read as -3067.775184379
 Full Analytical Gradient: (in a.u., or Hartree/Bohr)
             1             2             3             4
    1   -0.00032583    0.00034300   -0.00015105    0.00013388
    2    0.00012196   -0.00006355   -0.00000884   -0.00004957
    3    0.00000000   -0.00000000    0.00000000    0.00000000
 Gradient time:  CPU 0.83 s  wall 0.80 s
 ----------------------------------------------------------------
             Standard Nuclear Orientation (Angstroms)
    I     Atom           X                Y                Z
 ----------------------------------------------------------------
    1      Br      1.4113371477    -0.0039953855    -0.0000000000
    2      N      -0.3643248315     0.6438203447    -0.0000000000
    3      P      -1.4444163081    -0.5039761848     0.0000000000
    4      F      -2.7978090810     0.3586376502    -0.0000000000
 ----------------------------------------------------------------
 Nuclear Repulsion Energy =   297.2471073015 hartrees
 There are       33 alpha and       33 beta electrons

                       Distance Matrix (Angstroms)
             Br(  1)   N (  2)   P (  3)
   N (  2)  1.890143
   P (  3)  2.899191  1.576082
   F (  4)  4.224738  2.450138  1.604922

 Requested basis set is 6-311++G(d,p)
 There are 44 shells and 122 basis functions
 A cutoff of  1.0D-14 yielded    869 shell pairs
 There are      6986 function pairs (      7692 Cartesian)
 Smallest overlap matrix eigenvalue = 2.59E-03
 Guess MOs from SCF MO coefficient file

 -----------------------------------------------------------------------
  General SCF calculation program by
  Eric Jon Sundstrom, Paul Horn, Yuezhi Mao, Dmitri Zuev, Alec White,
  David Stuck, Shaama M.S., Shane Yost, Joonho Lee, David Small,
  Daniel Levine, Susi Lehtola, Hugh Burton, Evgeny Epifanovsky
 -----------------------------------------------------------------------
 Hartree-Fock
 using 6 threads for integral computing
 -------------------------------------------------------
 OpenMP Integral computing Module                
 Release: version 2.0, May 2017, Q-Chem Inc. Pleasanton 
 -------------------------------------------------------
 A restricted SCF calculation will be
 performed using DIIS
 SCF converges when DIIS error is below 1.0e-08
 ---------------------------------------
  Cycle       Energy         DIIS error
 ---------------------------------------
    1   -3066.9940975326      9.17e-06  
    2   -3066.9940977731      3.04e-06  
    3   -3066.9940978057      2.03e-06  
    4   -3066.9940978175      6.95e-07  
    5   -3066.9940978209      2.49e-07  
    6   -3066.9940978215      8.25e-08  
    7   -3066.9940978216      3.85e-08  
    8   -3066.9940978216      1.73e-08  
    9   -3066.9940978216      4.15e-09  Convergence criterion met
 ---------------------------------------
 SCF time:   CPU 6.11s  wall 1.00s 
 SCF   energy in the final basis set =    -3066.9940978216
 Total energy in the final basis set =    -3066.9940978216


 ------------------------------------------------------------------------------

   CCMAN2: suite of methods based on coupled cluster
           and equation of motion theories.

   Components:
   * libvmm-1.3-trunk
     by Evgeny Epifanovsky, Ilya Kaliman.
   * libtensor-2.5-trunk
     by Evgeny Epifanovsky, Michael Wormit, Dmitry Zuev, Sam Manzer, 
        Ilya Kaliman.
   * libcc-2.5-trunk
     by Evgeny Epifanovsky, Arik Landau, Tomasz Kus, Kirill Khistyaev, 
        Dmitry Zuev, Prashant Manohar, Xintian Feng, Anna Krylov, 
        Matthew Goldey, Alec White, Thomas Jagau, Kaushik Nanda, 
        Anastasia Gunina, Alexander Kunitsa, Joonho Lee.

   CCMAN original authors:
   Anna I. Krylov, C. David Sherrill, Steven R. Gwaltney,
   Edward F. C. Byrd (2000)
   Sergey V. Levchenko, Lyudmila V. Slipchenko, Tao Wang,
   Ana-Maria C. Cristian (2003)
   Piotr A. Pieniazek, C. Melania Oana, Evgeny Epifanovsky (2007)
   Prashant Manohar (2009)

 ------------------------------------------------------------------------------


 Allocating and initializing 30808MB of RAM...
 Calculation will run on 6 cores.


 Alpha MOs, Restricted
 -- Occupied --                  
-490.07  -80.08  -65.20  -58.56  -58.56  -58.56  -26.33  -15.64
  1 A     2 A     3 A     4 A     5 A     6 A     7 A     8 A                  
 -9.880  -7.617  -7.496  -7.484  -7.484  -5.510  -5.509  -5.508
  9 A    10 A    11 A    12 A    13 A    14 A    15 A    16 A                  
 -3.236  -3.231  -3.231  -3.217  -3.217  -1.641  -1.218  -1.000
 17 A    18 A    19 A    20 A    21 A    22 A    23 A    24 A                  
 -0.821  -0.711  -0.707  -0.659  -0.547  -0.521  -0.482  -0.413
 25 A    26 A    27 A    28 A    29 A    30 A    31 A    32 A                  
 -0.400
 33 A                                                                          
 -- Virtual --                   
  0.008   0.047   0.059   0.072   0.083   0.086   0.116   0.120
 34 A    35 A    36 A    37 A    38 A    39 A    40 A    41 A                  
  0.129   0.146   0.172   0.205   0.239   0.246   0.291   0.320
 42 A    43 A    44 A    45 A    46 A    47 A    48 A    49 A                  
  0.330   0.374   0.385   0.412   0.420   0.472   0.538   0.559
 50 A    51 A    52 A    53 A    54 A    55 A    56 A    57 A                  
  0.561   0.580   0.734   0.753   0.759   0.765   0.788   0.836
 58 A    59 A    60 A    61 A    62 A    63 A    64 A    65 A                  
  0.871   0.879   0.893   1.061   1.093   1.097   1.150   1.167
 66 A    67 A    68 A    69 A    70 A    71 A    72 A    73 A                  
  1.314   1.439   1.571   1.618   1.639   1.763   1.858   1.892
 74 A    75 A    76 A    77 A    78 A    79 A    80 A    81 A                  
  2.200   2.224   2.261   2.298   2.373   2.430   2.491   2.778
 82 A    83 A    84 A    85 A    86 A    87 A    88 A    89 A                  
  2.947   4.164   4.176   4.202   4.217   4.245   4.314   4.472
 90 A    91 A    92 A    93 A    94 A    95 A    96 A    97 A                  
  4.519   4.533   4.569   4.596   4.601   4.897   6.887   6.915
 98 A    99 A   100 A   101 A   102 A   103 A   104 A   105 A                  
  6.949   7.206   7.575   8.187   8.206   8.276  14.690  14.797
106 A   107 A   108 A   109 A   110 A   111 A   112 A   113 A                  
 14.880  36.683  49.467  68.727 166.163 293.862 293.881 293.986
114 A   115 A   116 A   117 A   118 A   119 A   120 A   121 A                  
*******
122 A                                                                          

 Beta MOs, Restricted
 -- Occupied --                  
-490.07  -80.08  -65.20  -58.56  -58.56  -58.56  -26.33  -15.64
  1 A     2 A     3 A     4 A     5 A     6 A     7 A     8 A                  
 -9.880  -7.617  -7.496  -7.484  -7.484  -5.510  -5.509  -5.508
  9 A    10 A    11 A    12 A    13 A    14 A    15 A    16 A                  
 -3.236  -3.231  -3.231  -3.217  -3.217  -1.641  -1.218  -1.000
 17 A    18 A    19 A    20 A    21 A    22 A    23 A    24 A                  
 -0.821  -0.711  -0.707  -0.659  -0.547  -0.521  -0.482  -0.413
 25 A    26 A    27 A    28 A    29 A    30 A    31 A    32 A                  
 -0.400
 33 A                                                                          
 -- Virtual --                   
  0.008   0.047   0.059   0.072   0.083   0.086   0.116   0.120
 34 A    35 A    36 A    37 A    38 A    39 A    40 A    41 A                  
  0.129   0.146   0.172   0.205   0.239   0.246   0.291   0.320
 42 A    43 A    44 A    45 A    46 A    47 A    48 A    49 A                  
  0.330   0.374   0.385   0.412   0.420   0.472   0.538   0.559
 50 A    51 A    52 A    53 A    54 A    55 A    56 A    57 A                  
  0.561   0.580   0.734   0.753   0.759   0.765   0.788   0.836
 58 A    59 A    60 A    61 A    62 A    63 A    64 A    65 A                  
  0.871   0.879   0.893   1.061   1.093   1.097   1.150   1.167
 66 A    67 A    68 A    69 A    70 A    71 A    72 A    73 A                  
  1.314   1.439   1.571   1.618   1.639   1.763   1.858   1.892
 74 A    75 A    76 A    77 A    78 A    79 A    80 A    81 A                  
  2.200   2.224   2.261   2.298   2.373   2.430   2.491   2.778
 82 A    83 A    84 A    85 A    86 A    87 A    88 A    89 A                  
  2.947   4.164   4.176   4.202   4.217   4.245   4.314   4.472
 90 A    91 A    92 A    93 A    94 A    95 A    96 A    97 A                  
  4.519   4.533   4.569   4.596   4.601   4.897   6.887   6.915
 98 A    99 A   100 A   101 A   102 A   103 A   104 A   105 A                  
  6.949   7.206   7.575   8.187   8.206   8.276  14.690  14.797
106 A   107 A   108 A   109 A   110 A   111 A   112 A   113 A                  
 14.880  36.683  49.467  68.727 166.163 293.862 293.881 293.986
114 A   115 A   116 A   117 A   118 A   119 A   120 A   121 A                  
*******
122 A                                                                          

 Occupation and symmetry of molecular orbitals

 Point group: C1 (1 irreducible representation).

                           A     All 
 -------------------------------------
 All molecular orbitals:
  - Alpha                  122   122 
  - Beta                   122   122 
 -------------------------------------
 Alpha orbitals:
  - Frozen occupied        16    16  
  - Active occupied        17    17  
  - Active virtual         89    89  
  - Frozen virtual         0     0   
 -------------------------------------
 Beta orbitals:
  - Frozen occupied        16    16  
  - Active occupied        17    17  
  - Active virtual         89    89  
  - Frozen virtual         0     0   
 -------------------------------------

 Import integrals:   CPU 0.00 s  wall 0.00 s

 Import integrals:   CPU 33.87 s  wall 6.01 s

 MP2 amplitudes:   CPU 0.14 s  wall 0.10 s

Running a double precision version
           CCSD T amplitudes will be solved using DIIS.

           Start     Size      MaxIter   EConv     TConv     
           3         7         100       1.00e-07  1.00e-05  
 ------------------------------------------------------------------------------
           Energy (a.u.)   Ediff      Tdiff       Comment
 ------------------------------------------------------------------------------
         -3067.77416954                           
     1   -3067.74604898   2.81e-02   7.62e-01     
     2   -3067.77400191   2.80e-02   1.13e-01     
     3   -3067.77142217   2.58e-03   5.04e-02     
     4   -3067.77425294   2.83e-03   1.77e-02     Switched to DIIS steps.
     5   -3067.77511661   8.64e-04   1.15e-02     
     6   -3067.77518557   6.90e-05   2.92e-03     
     7   -3067.77517813   7.43e-06   1.36e-03     
     8   -3067.77518284   4.70e-06   3.64e-04     
     9   -3067.77518515   2.31e-06   2.20e-04     
    10   -3067.77518404   1.11e-06   7.29e-05     
    11   -3067.77518468   6.46e-07   3.17e-05     
    12   -3067.77518459   9.87e-08   1.85e-05     
    13   -3067.77518456   2.18e-08   5.99e-06     
 ------------------------------------------------------------------------------
         -3067.77518456                           CCSD T converged.

End of double precision
 SCF energy                 = -3066.99409782
 MP2 energy                 = -3067.77416954
 CCSD correlation energy     =    -0.78108674
 CCSD total energy           = -3067.77518456

 CCSD  T1^2 = 0.0143  T2^2 = 0.2538  Leading amplitudes:

 Amplitude    Orbitals with energies
  0.0301       33 (A) A                  ->    34 (A) A                   
              -0.3998                          0.0078                     
  0.0301       33 (A) B                  ->    34 (A) B                   
              -0.3998                          0.0078                     
 -0.0283       27 (A) A                  ->    34 (A) A                   
              -0.7070                          0.0078                     
 -0.0283       27 (A) B                  ->    34 (A) B                   
              -0.7070                          0.0078                     

 Amplitude    Orbitals with energies
 -0.0607       33 (A) A      33 (A) B    ->    34 (A) A      34 (A) B     
              -0.3998       -0.3998            0.0078        0.0078       
  0.0607       33 (A) A      33 (A) B    ->    34 (A) B      34 (A) A     
              -0.3998       -0.3998            0.0078        0.0078       
  0.0607       33 (A) B      33 (A) A    ->    34 (A) A      34 (A) B     
              -0.3998       -0.3998            0.0078        0.0078       
 -0.0607       33 (A) B      33 (A) A    ->    34 (A) B      34 (A) A     
              -0.3998       -0.3998            0.0078        0.0078       

 Computing CCSD intemediates for later calculations in double precision
 Finished.

Running a double precision version
           CCSD Lambda amplitudes will be solved using DIIS.
           Start     Size      MaxIter   EConv     LConv     
           3         7         100       1.00e-07  1.00e-05  
 ------------------------------------------------------------------------------
            Enorm      Ldiff       Comment
 ------------------------------------------------------------------------------
     1     5.41e-02   3.56e-02     
     2     1.69e-02   7.32e-03     
     3     6.79e-03   1.42e-03     
     4     3.87e-03   1.31e-03     Switched to DIIS steps.
     5     1.10e-03   7.00e-04     
     6     5.43e-04   1.52e-04     
     7     1.81e-04   4.79e-05     
     8     8.45e-05   5.07e-06     
     9     3.37e-05   3.55e-08     
    10     1.55e-05   1.61e-07     
    11     7.74e-06   1.50e-07     
    12     3.44e-06   2.45e-07     
    13     1.85e-06   6.79e-08     
    14     8.13e-07   3.06e-08     
    15     3.80e-07   2.06e-08     
    16     1.87e-07   3.16e-08     
    17     8.35e-08   1.26e-08     
 ------------------------------------------------------------------------------
                                   CCSD Lambda converged.

 Computing density matrices in double precision...
           Orbital response amplitudes will be solved using DIIS.
           Start     Size      MaxIter   EConv     LConv     
           3         7         100       1.00e-06  1.00e-06  
 ------------------------------------------------------------------------------
            Enorm      Ldiff       Comment
 ------------------------------------------------------------------------------
     1     1.14e-01   8.92e-04     
     2     1.01e-01   1.01e-02     
     3     1.17e-01   1.96e-02     
     4     2.47e-02   4.00e-02     Switched to DIIS steps.
     5     5.49e-03   7.87e-03     
     6     1.18e-03   2.69e-04     
     7     5.22e-04   3.37e-05     
     8     1.20e-04   1.30e-04     
     9     5.39e-05   2.19e-05     
    10     1.44e-05   1.13e-05     
    11     4.13e-06   5.18e-08     
    12     2.40e-06   1.86e-07     
    13     6.60e-07   3.52e-07     
 ------------------------------------------------------------------------------
                                   Orbital response converged.

 Computing density matrices... Done.
 CCSD calculation:   CPU 1330.59 s  wall 231.98 s

 Transferring MO TPDM to AO TPDM
 Transferring g2_o1o1o1o1
 Transferring g2_o1o1o1v1
 Transferring g2_o1o1v1v1
 Transferring g2_o1v1o1v1
 Transferring g2_o1v1v1v1
 Transferring g2_v1v1v1v1
 Adding separable TPDM
 Computing TPDM gradient
 --------------------------------------------------------
 2e gradient
  Atom          X               Y               Z
 --------------------------------------------------------
    1        -39.391202        4.118721       -0.000000  
    2          3.664718      -18.428130        0.000000  
    3         15.644084       21.826579       -0.000000  
    4         20.082399       -7.517170       -0.000000  
 --------------------------------------------------------
 --------------------------------------------------------
 Final gradient
  Atom          X               Y               Z
 --------------------------------------------------------
    1        -39.391202        4.118721       -0.000000  
    2          3.664718      -18.428130        0.000000  
    3         15.644084       21.826579       -0.000000  
    4         20.082399       -7.517170       -0.000000  
 --------------------------------------------------------
 Analytic gradient from two-electron contribution:   CPU 202.09 s  wall 38.30 s

 Total ccman2 time:   CPU 1571.86 s  wall 277.99 s


 --------------------------------------------------------------

                    Orbital Energies (a.u.)
 --------------------------------------------------------------

 Alpha MOs
 -- Occupied --
******** -80.0816 -65.2011 -58.5617 -58.5593 -58.5593 -26.3345 -15.6418
 -9.8802  -7.6173  -7.4957  -7.4841  -7.4840  -5.5104  -5.5086  -5.5084
 -3.2362  -3.2308  -3.2308  -3.2167  -3.2167  -1.6406  -1.2178  -1.0004
 -0.8211  -0.7109  -0.7070  -0.6590  -0.5466  -0.5207  -0.4819  -0.4135
 -0.3998
 -- Virtual --
  0.0078   0.0475   0.0591   0.0719   0.0832   0.0864   0.1155   0.1197
  0.1288   0.1465   0.1719   0.2049   0.2391   0.2456   0.2910   0.3196
  0.3296   0.3738   0.3850   0.4118   0.4202   0.4721   0.5384   0.5593
  0.5614   0.5802   0.7340   0.7526   0.7593   0.7653   0.7884   0.8364
  0.8711   0.8791   0.8926   1.0605   1.0931   1.0969   1.1499   1.1669
  1.3139   1.4387   1.5712   1.6178   1.6395   1.7633   1.8580   1.8925
  2.1997   2.2241   2.2606   2.2978   2.3729   2.4295   2.4909   2.7780
  2.9473   4.1635   4.1760   4.2023   4.2168   4.2453   4.3136   4.4715
  4.5192   4.5331   4.5691   4.5956   4.6010   4.8965   6.8875   6.9148
  6.9491   7.2058   7.5751   8.1869   8.2059   8.2764  14.6902  14.7967
 14.8801  36.6832  49.4669  68.7273 166.1628 293.8622 293.8808 293.9865
********
 --------------------------------------------------------------

          Ground-State Mulliken Net Atomic Charges

     Atom                 Charge (a.u.)
  ----------------------------------------
      1 Br                    0.023756
      2 N                    -0.335476
      3 P                     0.494299
      4 F                    -0.182579
  ----------------------------------------
  Sum of atomic charges =    -0.000000

 -----------------------------------------------------------------
                    Cartesian Multipole Moments
 -----------------------------------------------------------------
    Charge (ESU x 10^10)
                -0.0000
    Dipole Moment (Debye)
         X       0.4572      Y      -2.2455      Z      -0.0000
       Tot       2.2915
    Quadrupole Moments (Debye-Ang)
        XX     -42.7970     XY       2.5349     YY     -43.7338
        XZ       0.0000     YZ       0.0000     ZZ     -40.6901
    Octopole Moments (Debye-Ang^2)
       XXX      46.6965    XXY      -7.1597    XYY       9.0322
       YYY       1.2945    XXZ       0.0000    XYZ       0.0000
       YYZ      -0.0000    XZZ       5.0276    YZZ       0.4246
       ZZZ      -0.0000
    Hexadecapole Moments (Debye-Ang^3)
      XXXX    -687.7881   XXXY       3.7674   XXYY    -126.3346
      XYYY      -7.3490   YYYY     -94.8527   XXXZ      -0.0000
      XXYZ       0.0000   XYYZ      -0.0000   YYYZ       0.0000
      XXZZ    -115.4216   XYZZ      -1.7997   YYZZ     -23.1889
      XZZZ      -0.0000   YZZZ       0.0000   ZZZZ     -47.6649
 -----------------------------------------------------------------
 DrvMan completing analytic gradient of the correlated energy
 Correlated dipole moment
            1
    1   0.1798630
    2  -0.8834358
    3  -0.0000000
 Energy read as -3067.775184564
 Full Analytical Gradient: (in a.u., or Hartree/Bohr)
             1             2             3             4
    1   -0.00006720    0.00016026   -0.00021567    0.00012260
    2    0.00007797   -0.00004196    0.00002215   -0.00005816
    3    0.00000000   -0.00000000    0.00000000    0.00000000
 Gradient time:  CPU 0.77 s  wall 0.79 s
 ----------------------------------------------------------------
             Standard Nuclear Orientation (Angstroms)
    I     Atom           X                Y                Z
 ----------------------------------------------------------------
    1      Br      1.4113371477    -0.0059953855    -0.0000000000
    2      N      -0.3643248315     0.6438203447    -0.0000000000
    3      P      -1.4444163081    -0.5039761848     0.0000000000
    4      F      -2.7978090810     0.3586376502    -0.0000000000
 ----------------------------------------------------------------
 Nuclear Repulsion Energy =   297.2319792189 hartrees
 There are       33 alpha and       33 beta electrons

                       Distance Matrix (Angstroms)
             Br(  1)   N (  2)   P (  3)
   N (  2)  1.890829
   P (  3)  2.898847  1.576082
   F (  4)  4.224911  2.450138  1.604922

 Requested basis set is 6-311++G(d,p)
 There are 44 shells and 122 basis functions
 A cutoff of  1.0D-14 yielded    869 shell pairs
 There are      6986 function pairs (      7692 Cartesian)
 Smallest overlap matrix eigenvalue = 2.59E-03
 Guess MOs from SCF MO coefficient file

 -----------------------------------------------------------------------
  General SCF calculation program by
  Eric Jon Sundstrom, Paul Horn, Yuezhi Mao, Dmitri Zuev, Alec White,
  David Stuck, Shaama M.S., Shane Yost, Joonho Lee, David Small,
  Daniel Levine, Susi Lehtola, Hugh Burton, Evgeny Epifanovsky
 -----------------------------------------------------------------------
 Hartree-Fock
 using 6 threads for integral computing
 -------------------------------------------------------
 OpenMP Integral computing Module                
 Release: version 2.0, May 2017, Q-Chem Inc. Pleasanton 
 -------------------------------------------------------
 A restricted SCF calculation will be
 performed using DIIS
 SCF converges when DIIS error is below 1.0e-08
 ---------------------------------------
  Cycle       Energy         DIIS error
 ---------------------------------------
    1   -3066.9940801608      1.22e-05  
    2   -3066.9940806300      4.07e-06  
    3   -3066.9940807056      2.90e-06  
    4   -3066.9940807284      8.95e-07  
    5   -3066.9940807344      2.20e-07  
    6   -3066.9940807348      9.52e-08  
    7   -3066.9940807349      3.56e-08  
    8   -3066.9940807349      1.63e-08  
    9   -3066.9940807349      6.42e-09  Convergence criterion met
 ---------------------------------------
 SCF time:   CPU 6.15s  wall 1.00s 
 SCF   energy in the final basis set =    -3066.9940807349
 Total energy in the final basis set =    -3066.9940807349


 ------------------------------------------------------------------------------

   CCMAN2: suite of methods based on coupled cluster
           and equation of motion theories.

   Components:
   * libvmm-1.3-trunk
     by Evgeny Epifanovsky, Ilya Kaliman.
   * libtensor-2.5-trunk
     by Evgeny Epifanovsky, Michael Wormit, Dmitry Zuev, Sam Manzer, 
        Ilya Kaliman.
   * libcc-2.5-trunk
     by Evgeny Epifanovsky, Arik Landau, Tomasz Kus, Kirill Khistyaev, 
        Dmitry Zuev, Prashant Manohar, Xintian Feng, Anna Krylov, 
        Matthew Goldey, Alec White, Thomas Jagau, Kaushik Nanda, 
        Anastasia Gunina, Alexander Kunitsa, Joonho Lee.

   CCMAN original authors:
   Anna I. Krylov, C. David Sherrill, Steven R. Gwaltney,
   Edward F. C. Byrd (2000)
   Sergey V. Levchenko, Lyudmila V. Slipchenko, Tao Wang,
   Ana-Maria C. Cristian (2003)
   Piotr A. Pieniazek, C. Melania Oana, Evgeny Epifanovsky (2007)
   Prashant Manohar (2009)

 ------------------------------------------------------------------------------


 Allocating and initializing 30808MB of RAM...
 Calculation will run on 6 cores.


 Alpha MOs, Restricted
 -- Occupied --                  
-490.07  -80.08  -65.20  -58.56  -58.56  -58.56  -26.33  -15.64
  1 A     2 A     3 A     4 A     5 A     6 A     7 A     8 A                  
 -9.880  -7.617  -7.496  -7.484  -7.484  -5.510  -5.509  -5.508
  9 A    10 A    11 A    12 A    13 A    14 A    15 A    16 A                  
 -3.236  -3.231  -3.231  -3.217  -3.217  -1.641  -1.218  -1.000
 17 A    18 A    19 A    20 A    21 A    22 A    23 A    24 A                  
 -0.821  -0.711  -0.707  -0.659  -0.547  -0.521  -0.482  -0.414
 25 A    26 A    27 A    28 A    29 A    30 A    31 A    32 A                  
 -0.400
 33 A                                                                          
 -- Virtual --                   
  0.008   0.047   0.059   0.072   0.083   0.086   0.116   0.120
 34 A    35 A    36 A    37 A    38 A    39 A    40 A    41 A                  
  0.129   0.146   0.172   0.205   0.239   0.246   0.291   0.320
 42 A    43 A    44 A    45 A    46 A    47 A    48 A    49 A                  
  0.330   0.374   0.385   0.412   0.420   0.472   0.538   0.559
 50 A    51 A    52 A    53 A    54 A    55 A    56 A    57 A                  
  0.561   0.580   0.734   0.753   0.759   0.765   0.788   0.836
 58 A    59 A    60 A    61 A    62 A    63 A    64 A    65 A                  
  0.871   0.879   0.893   1.060   1.093   1.097   1.150   1.167
 66 A    67 A    68 A    69 A    70 A    71 A    72 A    73 A                  
  1.314   1.439   1.571   1.618   1.639   1.763   1.858   1.892
 74 A    75 A    76 A    77 A    78 A    79 A    80 A    81 A                  
  2.200   2.224   2.261   2.297   2.373   2.429   2.491   2.778
 82 A    83 A    84 A    85 A    86 A    87 A    88 A    89 A                  
  2.947   4.163   4.176   4.202   4.217   4.245   4.314   4.471
 90 A    91 A    92 A    93 A    94 A    95 A    96 A    97 A                  
  4.519   4.533   4.569   4.596   4.601   4.896   6.887   6.915
 98 A    99 A   100 A   101 A   102 A   103 A   104 A   105 A                  
  6.949   7.205   7.575   8.187   8.206   8.276  14.690  14.797
106 A   107 A   108 A   109 A   110 A   111 A   112 A   113 A                  
 14.880  36.683  49.467  68.727 166.163 293.862 293.881 293.986
114 A   115 A   116 A   117 A   118 A   119 A   120 A   121 A                  
*******
122 A                                                                          

 Beta MOs, Restricted
 -- Occupied --                  
-490.07  -80.08  -65.20  -58.56  -58.56  -58.56  -26.33  -15.64
  1 A     2 A     3 A     4 A     5 A     6 A     7 A     8 A                  
 -9.880  -7.617  -7.496  -7.484  -7.484  -5.510  -5.509  -5.508
  9 A    10 A    11 A    12 A    13 A    14 A    15 A    16 A                  
 -3.236  -3.231  -3.231  -3.217  -3.217  -1.641  -1.218  -1.000
 17 A    18 A    19 A    20 A    21 A    22 A    23 A    24 A                  
 -0.821  -0.711  -0.707  -0.659  -0.547  -0.521  -0.482  -0.414
 25 A    26 A    27 A    28 A    29 A    30 A    31 A    32 A                  
 -0.400
 33 A                                                                          
 -- Virtual --                   
  0.008   0.047   0.059   0.072   0.083   0.086   0.116   0.120
 34 A    35 A    36 A    37 A    38 A    39 A    40 A    41 A                  
  0.129   0.146   0.172   0.205   0.239   0.246   0.291   0.320
 42 A    43 A    44 A    45 A    46 A    47 A    48 A    49 A                  
  0.330   0.374   0.385   0.412   0.420   0.472   0.538   0.559
 50 A    51 A    52 A    53 A    54 A    55 A    56 A    57 A                  
  0.561   0.580   0.734   0.753   0.759   0.765   0.788   0.836
 58 A    59 A    60 A    61 A    62 A    63 A    64 A    65 A                  
  0.871   0.879   0.893   1.060   1.093   1.097   1.150   1.167
 66 A    67 A    68 A    69 A    70 A    71 A    72 A    73 A                  
  1.314   1.439   1.571   1.618   1.639   1.763   1.858   1.892
 74 A    75 A    76 A    77 A    78 A    79 A    80 A    81 A                  
  2.200   2.224   2.261   2.297   2.373   2.429   2.491   2.778
 82 A    83 A    84 A    85 A    86 A    87 A    88 A    89 A                  
  2.947   4.163   4.176   4.202   4.217   4.245   4.314   4.471
 90 A    91 A    92 A    93 A    94 A    95 A    96 A    97 A                  
  4.519   4.533   4.569   4.596   4.601   4.896   6.887   6.915
 98 A    99 A   100 A   101 A   102 A   103 A   104 A   105 A                  
  6.949   7.205   7.575   8.187   8.206   8.276  14.690  14.797
106 A   107 A   108 A   109 A   110 A   111 A   112 A   113 A                  
 14.880  36.683  49.467  68.727 166.163 293.862 293.881 293.986
114 A   115 A   116 A   117 A   118 A   119 A   120 A   121 A                  
*******
122 A                                                                          

 Occupation and symmetry of molecular orbitals

 Point group: C1 (1 irreducible representation).

                           A     All 
 -------------------------------------
 All molecular orbitals:
  - Alpha                  122   122 
  - Beta                   122   122 
 -------------------------------------
 Alpha orbitals:
  - Frozen occupied        16    16  
  - Active occupied        17    17  
  - Active virtual         89    89  
  - Frozen virtual         0     0   
 -------------------------------------
 Beta orbitals:
  - Frozen occupied        16    16  
  - Active occupied        17    17  
  - Active virtual         89    89  
  - Frozen virtual         0     0   
 -------------------------------------

 Import integrals:   CPU 0.00 s  wall 0.00 s

 Import integrals:   CPU 33.31 s  wall 5.82 s

 MP2 amplitudes:   CPU 0.18 s  wall 0.13 s

Running a double precision version
           CCSD T amplitudes will be solved using DIIS.

           Start     Size      MaxIter   EConv     TConv     
           3         7         100       1.00e-07  1.00e-05  
 ------------------------------------------------------------------------------
           Energy (a.u.)   Ediff      Tdiff       Comment
 ------------------------------------------------------------------------------
         -3067.77417104                           
     1   -3067.74604368   2.81e-02   7.62e-01     
     2   -3067.77400260   2.80e-02   1.13e-01     
     3   -3067.77142113   2.58e-03   5.04e-02     
     4   -3067.77425291   2.83e-03   1.77e-02     Switched to DIIS steps.
     5   -3067.77511669   8.64e-04   1.15e-02     
     6   -3067.77518572   6.90e-05   2.92e-03     
     7   -3067.77517829   7.43e-06   1.36e-03     
     8   -3067.77518299   4.70e-06   3.64e-04     
     9   -3067.77518531   2.31e-06   2.20e-04     
    10   -3067.77518420   1.11e-06   7.30e-05     
    11   -3067.77518485   6.47e-07   3.17e-05     
    12   -3067.77518475   9.89e-08   1.86e-05     
    13   -3067.77518473   2.18e-08   6.00e-06     
 ------------------------------------------------------------------------------
         -3067.77518473                           CCSD T converged.

End of double precision
 SCF energy                 = -3066.99408073
 MP2 energy                 = -3067.77417104
 CCSD correlation energy     =    -0.78110399
 CCSD total energy           = -3067.77518473

 CCSD  T1^2 = 0.0143  T2^2 = 0.2538  Leading amplitudes:

 Amplitude    Orbitals with energies
  0.0301       33 (A) A                  ->    34 (A) A                   
              -0.3999                          0.0078                     
  0.0301       33 (A) B                  ->    34 (A) B                   
              -0.3999                          0.0078                     
  0.0283       27 (A) A                  ->    34 (A) A                   
              -0.7070                          0.0078                     
  0.0283       27 (A) B                  ->    34 (A) B                   
              -0.7070                          0.0078                     

 Amplitude    Orbitals with energies
 -0.0606       33 (A) A      33 (A) B    ->    34 (A) A      34 (A) B     
              -0.3999       -0.3999            0.0078        0.0078       
  0.0606       33 (A) A      33 (A) B    ->    34 (A) B      34 (A) A     
              -0.3999       -0.3999            0.0078        0.0078       
  0.0606       33 (A) B      33 (A) A    ->    34 (A) A      34 (A) B     
              -0.3999       -0.3999            0.0078        0.0078       
 -0.0606       33 (A) B      33 (A) A    ->    34 (A) B      34 (A) A     
              -0.3999       -0.3999            0.0078        0.0078       

 Computing CCSD intemediates for later calculations in double precision
 Finished.

Running a double precision version
           CCSD Lambda amplitudes will be solved using DIIS.
           Start     Size      MaxIter   EConv     LConv     
           3         7         100       1.00e-07  1.00e-05  
 ------------------------------------------------------------------------------
            Enorm      Ldiff       Comment
 ------------------------------------------------------------------------------
     1     5.41e-02   3.56e-02     
     2     1.69e-02   7.32e-03     
     3     6.79e-03   1.42e-03     
     4     3.87e-03   1.31e-03     Switched to DIIS steps.
     5     1.10e-03   7.00e-04     
     6     5.43e-04   1.52e-04     
     7     1.81e-04   4.79e-05     
     8     8.46e-05   5.08e-06     
     9     3.37e-05   2.97e-08     
    10     1.55e-05   1.58e-07     
    11     7.76e-06   1.51e-07     
    12     3.44e-06   2.46e-07     
    13     1.85e-06   6.81e-08     
    14     8.15e-07   3.08e-08     
    15     3.81e-07   2.07e-08     
    16     1.87e-07   3.17e-08     
    17     8.37e-08   1.26e-08     
 ------------------------------------------------------------------------------
                                   CCSD Lambda converged.

 Computing density matrices in double precision...
           Orbital response amplitudes will be solved using DIIS.
           Start     Size      MaxIter   EConv     LConv     
           3         7         100       1.00e-06  1.00e-06  
 ------------------------------------------------------------------------------
            Enorm      Ldiff       Comment
 ------------------------------------------------------------------------------
     1     1.14e-01   8.91e-04     
     2     1.01e-01   1.01e-02     
     3     1.17e-01   1.97e-02     
     4     2.47e-02   4.01e-02     Switched to DIIS steps.
     5     5.49e-03   7.90e-03     
     6     1.18e-03   2.68e-04     
     7     5.21e-04   3.37e-05     
     8     1.20e-04   1.29e-04     
     9     5.39e-05   2.19e-05     
    10     1.44e-05   1.13e-05     
    11     4.14e-06   4.47e-08     
    12     2.41e-06   1.87e-07     
    13     6.60e-07   3.52e-07     
 ------------------------------------------------------------------------------
                                   Orbital response converged.

 Computing density matrices... Done.
 CCSD calculation:   CPU 1330.74 s  wall 231.95 s

 Transferring MO TPDM to AO TPDM
 Transferring g2_o1o1o1o1
 Transferring g2_o1o1o1v1
 Transferring g2_o1o1v1v1
 Transferring g2_o1v1o1v1
 Transferring g2_o1v1v1v1
 Transferring g2_v1v1v1v1
 Adding separable TPDM
 Computing TPDM gradient
 --------------------------------------------------------
 2e gradient
  Atom          X               Y               Z
 --------------------------------------------------------
    1        -39.380850        4.145163       -0.000000  
    2          3.650593      -18.440732        0.000000  
    3         15.648340       21.814405       -0.000000  
    4         20.081917       -7.518835        0.000000  
 --------------------------------------------------------
 --------------------------------------------------------
 Final gradient
  Atom          X               Y               Z
 --------------------------------------------------------
    1        -39.380850        4.145163       -0.000000  
    2          3.650593      -18.440732        0.000000  
    3         15.648340       21.814405       -0.000000  
    4         20.081917       -7.518835        0.000000  
 --------------------------------------------------------
 Analytic gradient from two-electron contribution:   CPU 203.45 s  wall 38.56 s

 Total ccman2 time:   CPU 1576.41 s  wall 278.93 s


 --------------------------------------------------------------

                    Orbital Energies (a.u.)
 --------------------------------------------------------------

 Alpha MOs
 -- Occupied --
******** -80.0816 -65.2011 -58.5617 -58.5592 -58.5592 -26.3345 -15.6418
 -9.8802  -7.6173  -7.4957  -7.4841  -7.4840  -5.5104  -5.5086  -5.5084
 -3.2362  -3.2308  -3.2307  -3.2167  -3.2167  -1.6406  -1.2177  -1.0003
 -0.8212  -0.7110  -0.7070  -0.6589  -0.5465  -0.5207  -0.4818  -0.4136
 -0.3999
 -- Virtual --
  0.0078   0.0474   0.0591   0.0719   0.0832   0.0864   0.1155   0.1197
  0.1288   0.1465   0.1718   0.2049   0.2390   0.2455   0.2910   0.3195
  0.3296   0.3738   0.3850   0.4117   0.4202   0.4721   0.5384   0.5592
  0.5614   0.5802   0.7340   0.7526   0.7593   0.7653   0.7883   0.8364
  0.8711   0.8790   0.8927   1.0602   1.0928   1.0968   1.1498   1.1669
  1.3139   1.4389   1.5712   1.6178   1.6395   1.7633   1.8579   1.8924
  2.1997   2.2241   2.2606   2.2975   2.3728   2.4294   2.4909   2.7778
  2.9474   4.1634   4.1760   4.2022   4.2168   4.2452   4.3136   4.4714
  4.5193   4.5332   4.5690   4.5956   4.6009   4.8965   6.8875   6.9148
  6.9491   7.2055   7.5751   8.1869   8.2059   8.2764  14.6901  14.7966
 14.8801  36.6832  49.4667  68.7272 166.1628 293.8622 293.8808 293.9864
********
 --------------------------------------------------------------

          Ground-State Mulliken Net Atomic Charges

     Atom                 Charge (a.u.)
  ----------------------------------------
      1 Br                    0.023564
      2 N                    -0.335321
      3 P                     0.494378
      4 F                    -0.182620
  ----------------------------------------
  Sum of atomic charges =    -0.000000

 -----------------------------------------------------------------
                    Cartesian Multipole Moments
 -----------------------------------------------------------------
    Charge (ESU x 10^10)
                -0.0000
    Dipole Moment (Debye)
         X       0.4553      Y      -2.2458      Z      -0.0000
       Tot       2.2915
    Quadrupole Moments (Debye-Ang)
        XX     -42.7962     XY       2.5316     YY     -43.7330
        XZ      -0.0000     YZ       0.0000     ZZ     -40.6908
    Octopole Moments (Debye-Ang^2)
       XXX      46.6873    XXY      -7.1324    XYY       9.0336
       YYY       1.4056    XXZ      -0.0000    XYZ       0.0000
       YYZ      -0.0000    XZZ       5.0255    YZZ       0.4615
       ZZZ      -0.0000
    Hexadecapole Moments (Debye-Ang^3)
      XXXX    -687.8044   XXXY       3.8912   XXYY    -126.3171
      XYYY      -7.1960   YYYY     -94.8553   XXXZ      -0.0000
      XXYZ       0.0000   XYYZ       0.0000   YYYZ       0.0000
      XXZZ    -115.4202   XYZZ      -1.7463   YYZZ     -23.1894
      XZZZ      -0.0000   YZZZ       0.0000   ZZZZ     -47.6652
 -----------------------------------------------------------------
 DrvMan completing analytic gradient of the correlated energy
 Correlated dipole moment
            1
    1   0.1791308
    2  -0.8835539
    3  -0.0000000
 Energy read as -3067.775184725
 Full Analytical Gradient: (in a.u., or Hartree/Bohr)
             1             2             3             4
    1    0.00009252   -0.00004119   -0.00017500    0.00012366
    2    0.00000558    0.00000487    0.00005180   -0.00006225
    3    0.00000000   -0.00000000   -0.00000000    0.00000000
 Gradient time:  CPU 0.78 s  wall 0.78 s
 ----------------------------------------------------------------
             Standard Nuclear Orientation (Angstroms)
    I     Atom           X                Y                Z
 ----------------------------------------------------------------
    1      Br      1.4113371477    -0.0049953855     0.0010000000
    2      N      -0.3643248315     0.6438203447    -0.0000000000
    3      P      -1.4444163081    -0.5039761848     0.0000000000
    4      F      -2.7978090810     0.3586376502    -0.0000000000
 ----------------------------------------------------------------
 Nuclear Repulsion Energy =   297.2395393387 hartrees
 There are       33 alpha and       33 beta electrons

                       Distance Matrix (Angstroms)
             Br(  1)   N (  2)   P (  3)
   N (  2)  1.890486
   P (  3)  2.899019  1.576082
   F (  4)  4.224824  2.450138  1.604922

 Requested basis set is 6-311++G(d,p)
 There are 44 shells and 122 basis functions
 A cutoff of  1.0D-14 yielded    869 shell pairs
 There are      6986 function pairs (      7692 Cartesian)
 Smallest overlap matrix eigenvalue = 2.59E-03
 Guess MOs from SCF MO coefficient file

 -----------------------------------------------------------------------
  General SCF calculation program by
  Eric Jon Sundstrom, Paul Horn, Yuezhi Mao, Dmitri Zuev, Alec White,
  David Stuck, Shaama M.S., Shane Yost, Joonho Lee, David Small,
  Daniel Levine, Susi Lehtola, Hugh Burton, Evgeny Epifanovsky
 -----------------------------------------------------------------------
 Hartree-Fock
 using 6 threads for integral computing
 -------------------------------------------------------
 OpenMP Integral computing Module                
 Release: version 2.0, May 2017, Q-Chem Inc. Pleasanton 
 -------------------------------------------------------
 A restricted SCF calculation will be
 performed using DIIS
 SCF converges when DIIS error is below 1.0e-08
 ---------------------------------------
  Cycle       Energy         DIIS error
 ---------------------------------------
    1   -3066.9940890378      7.90e-06  
    2   -3066.9940892521      2.58e-06  
    3   -3066.9940892898      1.65e-06  
    4   -3066.9940892984      6.36e-07  
    5   -3066.9940893012      1.52e-07  
    6   -3066.9940893014      6.23e-08  
    7   -3066.9940893014      3.05e-08  
    8   -3066.9940893014      1.36e-08  
    9   -3066.9940893014      4.50e-09  Convergence criterion met
 ---------------------------------------
 SCF time:   CPU 6.33s  wall 1.00s 
 SCF   energy in the final basis set =    -3066.9940893014
 Total energy in the final basis set =    -3066.9940893014


 ------------------------------------------------------------------------------

   CCMAN2: suite of methods based on coupled cluster
           and equation of motion theories.

   Components:
   * libvmm-1.3-trunk
     by Evgeny Epifanovsky, Ilya Kaliman.
   * libtensor-2.5-trunk
     by Evgeny Epifanovsky, Michael Wormit, Dmitry Zuev, Sam Manzer, 
        Ilya Kaliman.
   * libcc-2.5-trunk
     by Evgeny Epifanovsky, Arik Landau, Tomasz Kus, Kirill Khistyaev, 
        Dmitry Zuev, Prashant Manohar, Xintian Feng, Anna Krylov, 
        Matthew Goldey, Alec White, Thomas Jagau, Kaushik Nanda, 
        Anastasia Gunina, Alexander Kunitsa, Joonho Lee.

   CCMAN original authors:
   Anna I. Krylov, C. David Sherrill, Steven R. Gwaltney,
   Edward F. C. Byrd (2000)
   Sergey V. Levchenko, Lyudmila V. Slipchenko, Tao Wang,
   Ana-Maria C. Cristian (2003)
   Piotr A. Pieniazek, C. Melania Oana, Evgeny Epifanovsky (2007)
   Prashant Manohar (2009)

 ------------------------------------------------------------------------------


 Allocating and initializing 30808MB of RAM...
 Calculation will run on 6 cores.


 Alpha MOs, Restricted
 -- Occupied --                  
-490.07  -80.08  -65.20  -58.56  -58.56  -58.56  -26.33  -15.64
  1 A     2 A     3 A     4 A     5 A     6 A     7 A     8 A                  
 -9.880  -7.617  -7.496  -7.484  -7.484  -5.510  -5.509  -5.508
  9 A    10 A    11 A    12 A    13 A    14 A    15 A    16 A                  
 -3.236  -3.231  -3.231  -3.217  -3.217  -1.641  -1.218  -1.000
 17 A    18 A    19 A    20 A    21 A    22 A    23 A    24 A                  
 -0.821  -0.711  -0.707  -0.659  -0.547  -0.521  -0.482  -0.414
 25 A    26 A    27 A    28 A    29 A    30 A    31 A    32 A                  
 -0.400
 33 A                                                                          
 -- Virtual --                   
  0.008   0.047   0.059   0.072   0.083   0.086   0.116   0.120
 34 A    35 A    36 A    37 A    38 A    39 A    40 A    41 A                  
  0.129   0.146   0.172   0.205   0.239   0.246   0.291   0.320
 42 A    43 A    44 A    45 A    46 A    47 A    48 A    49 A                  
  0.330   0.374   0.385   0.412   0.420   0.472   0.538   0.559
 50 A    51 A    52 A    53 A    54 A    55 A    56 A    57 A                  
  0.561   0.580   0.734   0.753   0.759   0.765   0.788   0.836
 58 A    59 A    60 A    61 A    62 A    63 A    64 A    65 A                  
  0.871   0.879   0.893   1.060   1.093   1.097   1.150   1.167
 66 A    67 A    68 A    69 A    70 A    71 A    72 A    73 A                  
  1.314   1.439   1.571   1.618   1.639   1.763   1.858   1.892
 74 A    75 A    76 A    77 A    78 A    79 A    80 A    81 A                  
  2.200   2.224   2.261   2.298   2.373   2.429   2.491   2.778
 82 A    83 A    84 A    85 A    86 A    87 A    88 A    89 A                  
  2.947   4.163   4.176   4.202   4.217   4.245   4.314   4.471
 90 A    91 A    92 A    93 A    94 A    95 A    96 A    97 A                  
  4.519   4.533   4.569   4.596   4.601   4.896   6.887   6.915
 98 A    99 A   100 A   101 A   102 A   103 A   104 A   105 A                  
  6.949   7.206   7.575   8.187   8.206   8.276  14.690  14.797
106 A   107 A   108 A   109 A   110 A   111 A   112 A   113 A                  
 14.880  36.683  49.467  68.727 166.163 293.862 293.881 293.986
114 A   115 A   116 A   117 A   118 A   119 A   120 A   121 A                  
*******
122 A                                                                          

 Beta MOs, Restricted
 -- Occupied --                  
-490.07  -80.08  -65.20  -58.56  -58.56  -58.56  -26.33  -15.64
  1 A     2 A     3 A     4 A     5 A     6 A     7 A     8 A                  
 -9.880  -7.617  -7.496  -7.484  -7.484  -5.510  -5.509  -5.508
  9 A    10 A    11 A    12 A    13 A    14 A    15 A    16 A                  
 -3.236  -3.231  -3.231  -3.217  -3.217  -1.641  -1.218  -1.000
 17 A    18 A    19 A    20 A    21 A    22 A    23 A    24 A                  
 -0.821  -0.711  -0.707  -0.659  -0.547  -0.521  -0.482  -0.414
 25 A    26 A    27 A    28 A    29 A    30 A    31 A    32 A                  
 -0.400
 33 A                                                                          
 -- Virtual --                   
  0.008   0.047   0.059   0.072   0.083   0.086   0.116   0.120
 34 A    35 A    36 A    37 A    38 A    39 A    40 A    41 A                  
  0.129   0.146   0.172   0.205   0.239   0.246   0.291   0.320
 42 A    43 A    44 A    45 A    46 A    47 A    48 A    49 A                  
  0.330   0.374   0.385   0.412   0.420   0.472   0.538   0.559
 50 A    51 A    52 A    53 A    54 A    55 A    56 A    57 A                  
  0.561   0.580   0.734   0.753   0.759   0.765   0.788   0.836
 58 A    59 A    60 A    61 A    62 A    63 A    64 A    65 A                  
  0.871   0.879   0.893   1.060   1.093   1.097   1.150   1.167
 66 A    67 A    68 A    69 A    70 A    71 A    72 A    73 A                  
  1.314   1.439   1.571   1.618   1.639   1.763   1.858   1.892
 74 A    75 A    76 A    77 A    78 A    79 A    80 A    81 A                  
  2.200   2.224   2.261   2.298   2.373   2.429   2.491   2.778
 82 A    83 A    84 A    85 A    86 A    87 A    88 A    89 A                  
  2.947   4.163   4.176   4.202   4.217   4.245   4.314   4.471
 90 A    91 A    92 A    93 A    94 A    95 A    96 A    97 A                  
  4.519   4.533   4.569   4.596   4.601   4.896   6.887   6.915
 98 A    99 A   100 A   101 A   102 A   103 A   104 A   105 A                  
  6.949   7.206   7.575   8.187   8.206   8.276  14.690  14.797
106 A   107 A   108 A   109 A   110 A   111 A   112 A   113 A                  
 14.880  36.683  49.467  68.727 166.163 293.862 293.881 293.986
114 A   115 A   116 A   117 A   118 A   119 A   120 A   121 A                  
*******
122 A                                                                          

 Occupation and symmetry of molecular orbitals

 Point group: C1 (1 irreducible representation).

                           A     All 
 -------------------------------------
 All molecular orbitals:
  - Alpha                  122   122 
  - Beta                   122   122 
 -------------------------------------
 Alpha orbitals:
  - Frozen occupied        16    16  
  - Active occupied        17    17  
  - Active virtual         89    89  
  - Frozen virtual         0     0   
 -------------------------------------
 Beta orbitals:
  - Frozen occupied        16    16  
  - Active occupied        17    17  
  - Active virtual         89    89  
  - Frozen virtual         0     0   
 -------------------------------------

 Import integrals:   CPU 0.00 s  wall 0.00 s

 Import integrals:   CPU 33.43 s  wall 5.86 s

 MP2 amplitudes:   CPU 0.14 s  wall 0.10 s

Running a double precision version
           CCSD T amplitudes will be solved using DIIS.

           Start     Size      MaxIter   EConv     TConv     
           3         7         100       1.00e-07  1.00e-05  
 ------------------------------------------------------------------------------
           Energy (a.u.)   Ediff      Tdiff       Comment
 ------------------------------------------------------------------------------
         -3067.77417031                           
     1   -3067.74604635   2.81e-02   7.62e-01     
     2   -3067.77400227   2.80e-02   1.13e-01     
     3   -3067.77142167   2.58e-03   5.04e-02     
     4   -3067.77425294   2.83e-03   1.77e-02     Switched to DIIS steps.
     5   -3067.77511667   8.64e-04   1.15e-02     
     6   -3067.77518566   6.90e-05   2.92e-03     
     7   -3067.77517823   7.43e-06   1.36e-03     
     8   -3067.77518294   4.70e-06   3.64e-04     
     9   -3067.77518525   2.31e-06   2.20e-04     
    10   -3067.77518414   1.11e-06   7.30e-05     
    11   -3067.77518479   6.47e-07   3.17e-05     
    12   -3067.77518469   9.88e-08   1.86e-05     
    13   -3067.77518466   2.18e-08   5.99e-06     
 ------------------------------------------------------------------------------
         -3067.77518466                           CCSD T converged.

End of double precision
 SCF energy                 = -3066.99408930
 MP2 energy                 = -3067.77417031
 CCSD correlation energy     =    -0.78109536
 CCSD total energy           = -3067.77518466

 CCSD  T1^2 = 0.0143  T2^2 = 0.2538  Leading amplitudes:

 Amplitude    Orbitals with energies
 -0.0301       33 (A) A                  ->    34 (A) A                   
              -0.3998                          0.0078                     
 -0.0301       33 (A) B                  ->    34 (A) B                   
              -0.3998                          0.0078                     
  0.0283       27 (A) A                  ->    34 (A) A                   
              -0.7070                          0.0078                     
  0.0283       27 (A) B                  ->    34 (A) B                   
              -0.7070                          0.0078                     

 Amplitude    Orbitals with energies
 -0.0607       33 (A) A      33 (A) B    ->    34 (A) A      34 (A) B     
              -0.3998       -0.3998            0.0078        0.0078       
  0.0607       33 (A) A      33 (A) B    ->    34 (A) B      34 (A) A     
              -0.3998       -0.3998            0.0078        0.0078       
  0.0607       33 (A) B      33 (A) A    ->    34 (A) A      34 (A) B     
              -0.3998       -0.3998            0.0078        0.0078       
 -0.0607       33 (A) B      33 (A) A    ->    34 (A) B      34 (A) A     
              -0.3998       -0.3998            0.0078        0.0078       

 Computing CCSD intemediates for later calculations in double precision
 Finished.

Running a double precision version
           CCSD Lambda amplitudes will be solved using DIIS.
           Start     Size      MaxIter   EConv     LConv     
           3         7         100       1.00e-07  1.00e-05  
 ------------------------------------------------------------------------------
            Enorm      Ldiff       Comment
 ------------------------------------------------------------------------------
     1     5.41e-02   3.56e-02     
     2     1.69e-02   7.32e-03     
     3     6.79e-03   1.42e-03     
     4     3.87e-03   1.31e-03     Switched to DIIS steps.
     5     1.10e-03   7.00e-04     
     6     5.43e-04   1.52e-04     
     7     1.81e-04   4.79e-05     
     8     8.46e-05   5.08e-06     
     9     3.37e-05   3.26e-08     
    10     1.55e-05   1.59e-07     
    11     7.75e-06   1.50e-07     
    12     3.44e-06   2.45e-07     
    13     1.85e-06   6.80e-08     
    14     8.14e-07   3.07e-08     
    15     3.81e-07   2.06e-08     
    16     1.87e-07   3.16e-08     
    17     8.36e-08   1.26e-08     
 ------------------------------------------------------------------------------
                                   CCSD Lambda converged.

 Computing density matrices in double precision...
           Orbital response amplitudes will be solved using DIIS.
           Start     Size      MaxIter   EConv     LConv     
           3         7         100       1.00e-06  1.00e-06  
 ------------------------------------------------------------------------------
            Enorm      Ldiff       Comment
 ------------------------------------------------------------------------------
     1     1.14e-01   8.92e-04     
     2     1.01e-01   1.01e-02     
     3     1.17e-01   1.96e-02     
     4     2.47e-02   4.01e-02     Switched to DIIS steps.
     5     5.49e-03   7.89e-03     
     6     1.18e-03   2.68e-04     
     7     5.21e-04   3.37e-05     
     8     1.20e-04   1.29e-04     
     9     5.39e-05   2.19e-05     
    10     1.44e-05   1.13e-05     
    11     4.14e-06   4.83e-08     
    12     2.41e-06   1.86e-07     
    13     6.60e-07   3.52e-07     
 ------------------------------------------------------------------------------
                                   Orbital response converged.

 Computing density matrices... Done.
 CCSD calculation:   CPU 1331.02 s  wall 232.04 s

 Transferring MO TPDM to AO TPDM
 Transferring g2_o1o1o1o1
 Transferring g2_o1o1o1v1
 Transferring g2_o1o1v1v1
 Transferring g2_o1v1o1v1
 Transferring g2_o1v1v1v1
 Transferring g2_v1v1v1v1
 Adding separable TPDM
 Computing TPDM gradient
 --------------------------------------------------------
 2e gradient
  Atom          X               Y               Z
 --------------------------------------------------------
    1        -39.386021        4.131943       -0.017428  
    2          3.657650      -18.434433        0.010577  
    3         15.646212       21.820494        0.006357  
    4         20.082158       -7.518003        0.000494  
 --------------------------------------------------------
 --------------------------------------------------------
 Final gradient
  Atom          X               Y               Z
 --------------------------------------------------------
    1        -39.386021        4.131943       -0.017428  
    2          3.657650      -18.434433        0.010577  
    3         15.646212       21.820494        0.006357  
    4         20.082158       -7.518003        0.000494  
 --------------------------------------------------------
 Analytic gradient from two-electron contribution:   CPU 203.19 s  wall 38.86 s

 Total ccman2 time:   CPU 1572.52 s  wall 278.07 s


 --------------------------------------------------------------

                    Orbital Energies (a.u.)
 --------------------------------------------------------------

 Alpha MOs
 -- Occupied --
******** -80.0816 -65.2011 -58.5617 -58.5592 -58.5592 -26.3345 -15.6418
 -9.8802  -7.6173  -7.4957  -7.4841  -7.4840  -5.5104  -5.5086  -5.5084
 -3.2362  -3.2308  -3.2307  -3.2167  -3.2167  -1.6406  -1.2177  -1.0004
 -0.8212  -0.7109  -0.7070  -0.6590  -0.5466  -0.5207  -0.4819  -0.4135
 -0.3998
 -- Virtual --
  0.0078   0.0474   0.0591   0.0719   0.0832   0.0864   0.1155   0.1197
  0.1288   0.1465   0.1718   0.2049   0.2391   0.2455   0.2910   0.3196
  0.3296   0.3738   0.3850   0.4117   0.4202   0.4721   0.5384   0.5593
  0.5614   0.5802   0.7340   0.7526   0.7593   0.7653   0.7883   0.8364
  0.8711   0.8790   0.8926   1.0604   1.0929   1.0969   1.1498   1.1669
  1.3139   1.4388   1.5712   1.6178   1.6395   1.7633   1.8580   1.8924
  2.1997   2.2241   2.2606   2.2977   2.3728   2.4295   2.4909   2.7779
  2.9473   4.1635   4.1760   4.2023   4.2168   4.2453   4.3136   4.4715
  4.5192   4.5331   4.5691   4.5956   4.6009   4.8965   6.8875   6.9148
  6.9491   7.2056   7.5751   8.1869   8.2059   8.2764  14.6901  14.7967
 14.8801  36.6832  49.4668  68.7273 166.1628 293.8622 293.8808 293.9864
********
 --------------------------------------------------------------

          Ground-State Mulliken Net Atomic Charges

     Atom                 Charge (a.u.)
  ----------------------------------------
      1 Br                    0.023660
      2 N                    -0.335399
      3 P                     0.494338
      4 F                    -0.182600
  ----------------------------------------
  Sum of atomic charges =    -0.000000

 -----------------------------------------------------------------
                    Cartesian Multipole Moments
 -----------------------------------------------------------------
    Charge (ESU x 10^10)
                -0.0000
    Dipole Moment (Debye)
         X       0.4562      Y      -2.2456      Z       0.0002
       Tot       2.2915
    Quadrupole Moments (Debye-Ang)
        XX     -42.7966     XY       2.5333     YY     -43.7334
        XZ       0.0017     YZ       0.0001     ZZ     -40.6904
    Octopole Moments (Debye-Ang^2)
       XXX      46.6919    XXY      -7.1461    XYY       9.0329
       YYY       1.3501    XXZ      -0.0130    XYZ      -0.0012
       YYZ      -0.0186    XZZ       5.0266    YZZ       0.4431
       ZZZ      -0.0565
    Hexadecapole Moments (Debye-Ang^3)
      XXXX    -687.7963   XXXY       3.8293   XXYY    -126.3259
      XYYY      -7.2725   YYYY     -94.8539   XXXZ      -0.0566
      XXYZ      -0.0029   XYYZ      -0.0257   YYYZ       0.0012
      XXZZ    -115.4209   XYZZ      -1.7730   YYZZ     -23.1892
      XZZZ      -0.0792   YZZZ       0.0010   ZZZZ     -47.6652
 -----------------------------------------------------------------
 DrvMan completing analytic gradient of the correlated energy
 Correlated dipole moment
            1
    1   0.1794964
    2  -0.8834950
    3   0.0000684
 Energy read as -3067.775184665
 Full Analytical Gradient: (in a.u., or Hartree/Bohr)
             1             2             3             4
    1    0.00001274    0.00005947   -0.00019534    0.00012313
    2    0.00004179   -0.00001856    0.00003697   -0.00006020
    3    0.00001201   -0.00001516   -0.00001007    0.00001323
 Gradient time:  CPU 0.74 s  wall 0.75 s
 ----------------------------------------------------------------
             Standard Nuclear Orientation (Angstroms)
    I     Atom           X                Y                Z
 ----------------------------------------------------------------
    1      Br      1.4113371477    -0.0049953855    -0.0000000000
    2      N      -0.3633248315     0.6438203447    -0.0000000000
    3      P      -1.4444163081    -0.5039761848     0.0000000000
    4      F      -2.7978090810     0.3586376502    -0.0000000000
 ----------------------------------------------------------------
 Nuclear Repulsion Energy =   297.2528047114 hartrees
 There are       33 alpha and       33 beta electrons

                       Distance Matrix (Angstroms)
             Br(  1)   N (  2)   P (  3)
   N (  2)  1.889547
   P (  3)  2.899019  1.576767
   F (  4)  4.224824  2.451131  1.604922

 Requested basis set is 6-311++G(d,p)
 There are 44 shells and 122 basis functions
 A cutoff of  1.0D-14 yielded    869 shell pairs
 There are      6986 function pairs (      7692 Cartesian)
 Smallest overlap matrix eigenvalue = 2.59E-03
 Guess MOs from SCF MO coefficient file

 -----------------------------------------------------------------------
  General SCF calculation program by
  Eric Jon Sundstrom, Paul Horn, Yuezhi Mao, Dmitri Zuev, Alec White,
  David Stuck, Shaama M.S., Shane Yost, Joonho Lee, David Small,
  Daniel Levine, Susi Lehtola, Hugh Burton, Evgeny Epifanovsky
 -----------------------------------------------------------------------
 Hartree-Fock
 using 6 threads for integral computing
 -------------------------------------------------------
 OpenMP Integral computing Module                
 Release: version 2.0, May 2017, Q-Chem Inc. Pleasanton 
 -------------------------------------------------------
 A restricted SCF calculation will be
 performed using DIIS
 SCF converges when DIIS error is below 1.0e-08
 ---------------------------------------
  Cycle       Energy         DIIS error
 ---------------------------------------
    1   -3066.9940614046      1.53e-05  
    2   -3066.9940619795      4.13e-06  
    3   -3066.9940620422      2.10e-06  
    4   -3066.9940620543      1.03e-06  
    5   -3066.9940620581      3.13e-07  
    6   -3066.9940620590      1.51e-07  
    7   -3066.9940620592      6.43e-08  
    8   -3066.9940620592      3.01e-08  
    9   -3066.9940620592      8.84e-09  Convergence criterion met
 ---------------------------------------
 SCF time:   CPU 6.29s  wall 1.00s 
 SCF   energy in the final basis set =    -3066.9940620592
 Total energy in the final basis set =    -3066.9940620592


 ------------------------------------------------------------------------------

   CCMAN2: suite of methods based on coupled cluster
           and equation of motion theories.

   Components:
   * libvmm-1.3-trunk
     by Evgeny Epifanovsky, Ilya Kaliman.
   * libtensor-2.5-trunk
     by Evgeny Epifanovsky, Michael Wormit, Dmitry Zuev, Sam Manzer, 
        Ilya Kaliman.
   * libcc-2.5-trunk
     by Evgeny Epifanovsky, Arik Landau, Tomasz Kus, Kirill Khistyaev, 
        Dmitry Zuev, Prashant Manohar, Xintian Feng, Anna Krylov, 
        Matthew Goldey, Alec White, Thomas Jagau, Kaushik Nanda, 
        Anastasia Gunina, Alexander Kunitsa, Joonho Lee.

   CCMAN original authors:
   Anna I. Krylov, C. David Sherrill, Steven R. Gwaltney,
   Edward F. C. Byrd (2000)
   Sergey V. Levchenko, Lyudmila V. Slipchenko, Tao Wang,
   Ana-Maria C. Cristian (2003)
   Piotr A. Pieniazek, C. Melania Oana, Evgeny Epifanovsky (2007)
   Prashant Manohar (2009)

 ------------------------------------------------------------------------------


 Allocating and initializing 30808MB of RAM...
 Calculation will run on 6 cores.


 Alpha MOs, Restricted
 -- Occupied --                  
-490.07  -80.08  -65.20  -58.56  -58.56  -58.56  -26.33  -15.64
  1 A     2 A     3 A     4 A     5 A     6 A     7 A     8 A                  
 -9.880  -7.617  -7.496  -7.484  -7.484  -5.510  -5.509  -5.508
  9 A    10 A    11 A    12 A    13 A    14 A    15 A    16 A                  
 -3.236  -3.231  -3.231  -3.217  -3.217  -1.641  -1.218  -1.000
 17 A    18 A    19 A    20 A    21 A    22 A    23 A    24 A                  
 -0.821  -0.711  -0.707  -0.659  -0.547  -0.521  -0.482  -0.413
 25 A    26 A    27 A    28 A    29 A    30 A    31 A    32 A                  
 -0.400
 33 A                                                                          
 -- Virtual --                   
  0.008   0.048   0.059   0.072   0.083   0.086   0.116   0.120
 34 A    35 A    36 A    37 A    38 A    39 A    40 A    41 A                  
  0.129   0.146   0.172   0.205   0.239   0.245   0.291   0.320
 42 A    43 A    44 A    45 A    46 A    47 A    48 A    49 A                  
  0.330   0.374   0.385   0.412   0.420   0.472   0.538   0.559
 50 A    51 A    52 A    53 A    54 A    55 A    56 A    57 A                  
  0.561   0.580   0.734   0.753   0.759   0.765   0.788   0.836
 58 A    59 A    60 A    61 A    62 A    63 A    64 A    65 A                  
  0.871   0.879   0.893   1.061   1.093   1.097   1.150   1.167
 66 A    67 A    68 A    69 A    70 A    71 A    72 A    73 A                  
  1.313   1.439   1.571   1.618   1.639   1.763   1.858   1.893
 74 A    75 A    76 A    77 A    78 A    79 A    80 A    81 A                  
  2.200   2.224   2.261   2.298   2.373   2.429   2.491   2.778
 82 A    83 A    84 A    85 A    86 A    87 A    88 A    89 A                  
  2.947   4.164   4.176   4.202   4.217   4.245   4.313   4.471
 90 A    91 A    92 A    93 A    94 A    95 A    96 A    97 A                  
  4.519   4.533   4.569   4.595   4.601   4.897   6.887   6.915
 98 A    99 A   100 A   101 A   102 A   103 A   104 A   105 A                  
  6.949   7.206   7.575   8.187   8.206   8.276  14.690  14.797
106 A   107 A   108 A   109 A   110 A   111 A   112 A   113 A                  
 14.879  36.683  49.467  68.727 166.162 293.862 293.881 293.986
114 A   115 A   116 A   117 A   118 A   119 A   120 A   121 A                  
*******
122 A                                                                          

 Beta MOs, Restricted
 -- Occupied --                  
-490.07  -80.08  -65.20  -58.56  -58.56  -58.56  -26.33  -15.64
  1 A     2 A     3 A     4 A     5 A     6 A     7 A     8 A                  
 -9.880  -7.617  -7.496  -7.484  -7.484  -5.510  -5.509  -5.508
  9 A    10 A    11 A    12 A    13 A    14 A    15 A    16 A                  
 -3.236  -3.231  -3.231  -3.217  -3.217  -1.641  -1.218  -1.000
 17 A    18 A    19 A    20 A    21 A    22 A    23 A    24 A                  
 -0.821  -0.711  -0.707  -0.659  -0.547  -0.521  -0.482  -0.413
 25 A    26 A    27 A    28 A    29 A    30 A    31 A    32 A                  
 -0.400
 33 A                                                                          
 -- Virtual --                   
  0.008   0.048   0.059   0.072   0.083   0.086   0.116   0.120
 34 A    35 A    36 A    37 A    38 A    39 A    40 A    41 A                  
  0.129   0.146   0.172   0.205   0.239   0.245   0.291   0.320
 42 A    43 A    44 A    45 A    46 A    47 A    48 A    49 A                  
  0.330   0.374   0.385   0.412   0.420   0.472   0.538   0.559
 50 A    51 A    52 A    53 A    54 A    55 A    56 A    57 A                  
  0.561   0.580   0.734   0.753   0.759   0.765   0.788   0.836
 58 A    59 A    60 A    61 A    62 A    63 A    64 A    65 A                  
  0.871   0.879   0.893   1.061   1.093   1.097   1.150   1.167
 66 A    67 A    68 A    69 A    70 A    71 A    72 A    73 A                  
  1.313   1.439   1.571   1.618   1.639   1.763   1.858   1.893
 74 A    75 A    76 A    77 A    78 A    79 A    80 A    81 A                  
  2.200   2.224   2.261   2.298   2.373   2.429   2.491   2.778
 82 A    83 A    84 A    85 A    86 A    87 A    88 A    89 A                  
  2.947   4.164   4.176   4.202   4.217   4.245   4.313   4.471
 90 A    91 A    92 A    93 A    94 A    95 A    96 A    97 A                  
  4.519   4.533   4.569   4.595   4.601   4.897   6.887   6.915
 98 A    99 A   100 A   101 A   102 A   103 A   104 A   105 A                  
  6.949   7.206   7.575   8.187   8.206   8.276  14.690  14.797
106 A   107 A   108 A   109 A   110 A   111 A   112 A   113 A                  
 14.879  36.683  49.467  68.727 166.162 293.862 293.881 293.986
114 A   115 A   116 A   117 A   118 A   119 A   120 A   121 A                  
*******
122 A                                                                          

 Occupation and symmetry of molecular orbitals

 Point group: C1 (1 irreducible representation).

                           A     All 
 -------------------------------------
 All molecular orbitals:
  - Alpha                  122   122 
  - Beta                   122   122 
 -------------------------------------
 Alpha orbitals:
  - Frozen occupied        16    16  
  - Active occupied        17    17  
  - Active virtual         89    89  
  - Frozen virtual         0     0   
 -------------------------------------
 Beta orbitals:
  - Frozen occupied        16    16  
  - Active occupied        17    17  
  - Active virtual         89    89  
  - Frozen virtual         0     0   
 -------------------------------------

 Import integrals:   CPU 0.00 s  wall 0.00 s

 Import integrals:   CPU 33.45 s  wall 5.86 s

 MP2 amplitudes:   CPU 0.15 s  wall 0.11 s

Running a double precision version
           CCSD T amplitudes will be solved using DIIS.

           Start     Size      MaxIter   EConv     TConv     
           3         7         100       1.00e-07  1.00e-05  
 ------------------------------------------------------------------------------
           Energy (a.u.)   Ediff      Tdiff       Comment
 ------------------------------------------------------------------------------
         -3067.77418701                           
     1   -3067.74603750   2.81e-02   7.62e-01     
     2   -3067.77400387   2.80e-02   1.13e-01     
     3   -3067.77141895   2.58e-03   5.04e-02     
     4   -3067.77425174   2.83e-03   1.77e-02     Switched to DIIS steps.
     5   -3067.77511594   8.64e-04   1.15e-02     
     6   -3067.77518490   6.90e-05   2.92e-03     
     7   -3067.77517742   7.47e-06   1.37e-03     
     8   -3067.77518214   4.71e-06   3.64e-04     
     9   -3067.77518444   2.30e-06   2.20e-04     
    10   -3067.77518333   1.11e-06   7.29e-05     
    11   -3067.77518397   6.44e-07   3.17e-05     
    12   -3067.77518388   9.89e-08   1.85e-05     
    13   -3067.77518385   2.21e-08   5.96e-06     
 ------------------------------------------------------------------------------
         -3067.77518385                           CCSD T converged.

End of double precision
 SCF energy                 = -3066.99406206
 MP2 energy                 = -3067.77418701
 CCSD correlation energy     =    -0.78112179
 CCSD total energy           = -3067.77518385

 CCSD  T1^2 = 0.0143  T2^2 = 0.2538  Leading amplitudes:

 Amplitude    Orbitals with energies
  0.0301       33 (A) A                  ->    34 (A) A                   
              -0.3997                          0.0077                     
  0.0301       33 (A) B                  ->    34 (A) B                   
              -0.3997                          0.0077                     
  0.0283       27 (A) A                  ->    34 (A) A                   
              -0.7070                          0.0077                     
  0.0283       27 (A) B                  ->    34 (A) B                   
              -0.7070                          0.0077                     

 Amplitude    Orbitals with energies
 -0.0609       33 (A) A      33 (A) B    ->    34 (A) A      34 (A) B     
              -0.3997       -0.3997            0.0077        0.0077       
  0.0609       33 (A) A      33 (A) B    ->    34 (A) B      34 (A) A     
              -0.3997       -0.3997            0.0077        0.0077       
  0.0609       33 (A) B      33 (A) A    ->    34 (A) A      34 (A) B     
              -0.3997       -0.3997            0.0077        0.0077       
 -0.0609       33 (A) B      33 (A) A    ->    34 (A) B      34 (A) A     
              -0.3997       -0.3997            0.0077        0.0077       

 Computing CCSD intemediates for later calculations in double precision
 Finished.

Running a double precision version
           CCSD Lambda amplitudes will be solved using DIIS.
           Start     Size      MaxIter   EConv     LConv     
           3         7         100       1.00e-07  1.00e-05  
 ------------------------------------------------------------------------------
            Enorm      Ldiff       Comment
 ------------------------------------------------------------------------------
     1     5.41e-02   3.56e-02     
     2     1.69e-02   7.33e-03     
     3     6.79e-03   1.42e-03     
     4     3.88e-03   1.31e-03     Switched to DIIS steps.
     5     1.10e-03   7.01e-04     
     6     5.44e-04   1.52e-04     
     7     1.81e-04   4.80e-05     
     8     8.46e-05   5.09e-06     
     9     3.36e-05   2.16e-08     
    10     1.55e-05   1.58e-07     
    11     7.71e-06   1.51e-07     
    12     3.42e-06   2.45e-07     
    13     1.84e-06   6.78e-08     
    14     8.11e-07   2.99e-08     
    15     3.79e-07   2.04e-08     
    16     1.86e-07   3.14e-08     
    17     8.33e-08   1.25e-08     
 ------------------------------------------------------------------------------
                                   CCSD Lambda converged.

 Computing density matrices in double precision...
           Orbital response amplitudes will be solved using DIIS.
           Start     Size      MaxIter   EConv     LConv     
           3         7         100       1.00e-06  1.00e-06  
 ------------------------------------------------------------------------------
            Enorm      Ldiff       Comment
 ------------------------------------------------------------------------------
     1     1.14e-01   8.66e-04     
     2     1.01e-01   1.01e-02     
     3     1.17e-01   1.96e-02     
     4     2.47e-02   4.00e-02     Switched to DIIS steps.
     5     5.51e-03   7.88e-03     
     6     1.19e-03   2.69e-04     
     7     5.24e-04   3.43e-05     
     8     1.21e-04   1.30e-04     
     9     5.40e-05   2.19e-05     
    10     1.44e-05   1.13e-05     
    11     4.14e-06   5.36e-08     
    12     2.41e-06   1.85e-07     
    13     6.62e-07   3.53e-07     
 ------------------------------------------------------------------------------
                                   Orbital response converged.

 Computing density matrices... Done.
 CCSD calculation:   CPU 1328.79 s  wall 231.68 s

 Transferring MO TPDM to AO TPDM
 Transferring g2_o1o1o1o1
 Transferring g2_o1o1o1v1
 Transferring g2_o1o1v1v1
 Transferring g2_o1v1o1v1
 Transferring g2_o1v1v1v1
 Transferring g2_v1v1v1v1
 Adding separable TPDM
 Computing TPDM gradient
 --------------------------------------------------------
 2e gradient
  Atom          X               Y               Z
 --------------------------------------------------------
    1        -39.393637        4.140262       -0.000003  
    2          3.665813      -18.429514        0.000004  
    3         15.646284       21.806379       -0.000000  
    4         20.081541       -7.517127       -0.000000  
 --------------------------------------------------------
 --------------------------------------------------------
 Final gradient
  Atom          X               Y               Z
 --------------------------------------------------------
    1        -39.393637        4.140262       -0.000003  
    2          3.665813      -18.429514        0.000004  
    3         15.646284       21.806379       -0.000000  
    4         20.081541       -7.517127       -0.000000  
 --------------------------------------------------------
 Analytic gradient from two-electron contribution:   CPU 205.93 s  wall 39.45 s

 Total ccman2 time:   CPU 1573.45 s  wall 278.41 s


 --------------------------------------------------------------

                    Orbital Energies (a.u.)
 --------------------------------------------------------------

 Alpha MOs
 -- Occupied --
******** -80.0817 -65.2011 -58.5617 -58.5592 -58.5592 -26.3345 -15.6418
 -9.8802  -7.6174  -7.4957  -7.4841  -7.4840  -5.5105  -5.5086  -5.5085
 -3.2362  -3.2308  -3.2307  -3.2167  -3.2167  -1.6407  -1.2177  -1.0003
 -0.8212  -0.7110  -0.7070  -0.6590  -0.5466  -0.5207  -0.4819  -0.4134
 -0.3997
 -- Virtual --
  0.0077   0.0475   0.0591   0.0719   0.0832   0.0864   0.1155   0.1197
  0.1289   0.1465   0.1719   0.2049   0.2391   0.2455   0.2910   0.3196
  0.3296   0.3737   0.3849   0.4117   0.4201   0.4719   0.5383   0.5593
  0.5614   0.5802   0.7339   0.7526   0.7593   0.7654   0.7884   0.8364
  0.8710   0.8789   0.8925   1.0606   1.0933   1.0970   1.1498   1.1671
  1.3131   1.4387   1.5712   1.6177   1.6393   1.7632   1.8580   1.8925
  2.1997   2.2240   2.2607   2.2981   2.3730   2.4292   2.4908   2.7781
  2.9466   4.1636   4.1760   4.2023   4.2167   4.2452   4.3134   4.4709
  4.5193   4.5332   4.5692   4.5954   4.6011   4.8965   6.8874   6.9147
  6.9490   7.2060   7.5747   8.1870   8.2059   8.2763  14.6901  14.7966
 14.8795  36.6831  49.4671  68.7272 166.1622 293.8623 293.8809 293.9865
********
 --------------------------------------------------------------

          Ground-State Mulliken Net Atomic Charges

     Atom                 Charge (a.u.)
  ----------------------------------------
      1 Br                    0.023749
      2 N                    -0.335481
      3 P                     0.494278
      4 F                    -0.182546
  ----------------------------------------
  Sum of atomic charges =     0.000000

 -----------------------------------------------------------------
                    Cartesian Multipole Moments
 -----------------------------------------------------------------
    Charge (ESU x 10^10)
                -0.0000
    Dipole Moment (Debye)
         X       0.4550      Y      -2.2449      Z      -0.0000
       Tot       2.2905
    Quadrupole Moments (Debye-Ang)
        XX     -42.7961     XY       2.5316     YY     -43.7342
        XZ       0.0000     YZ       0.0000     ZZ     -40.6916
    Octopole Moments (Debye-Ang^2)
       XXX      46.6637    XXY      -7.1434    XYY       9.0274
       YYY       1.3505    XXZ      -0.0000    XYZ      -0.0000
       YYZ      -0.0000    XZZ       5.0244    YZZ       0.4446
       ZZZ      -0.0000
    Hexadecapole Moments (Debye-Ang^3)
      XXXX    -687.7596   XXXY       3.8112   XXYY    -126.3216
      XYYY      -7.2840   YYYY     -94.8575   XXXZ      -0.0000
      XXYZ       0.0000   XYYZ       0.0000   YYYZ       0.0000
      XXZZ    -115.4205   XYZZ      -1.7784   YYZZ     -23.1909
      XZZZ       0.0000   YZZZ       0.0000   ZZZZ     -47.6700
 -----------------------------------------------------------------
 DrvMan completing analytic gradient of the correlated energy
 Correlated dipole moment
            1
    1   0.1790267
    2  -0.8832017
    3  -0.0000001
 Energy read as -3067.775183853
 Full Analytical Gradient: (in a.u., or Hartree/Bohr)
             1             2             3             4
    1   -0.00027075    0.00080953   -0.00059853    0.00005975
    2    0.00014280    0.00028951   -0.00034010   -0.00009221
    3    0.00000003   -0.00000000   -0.00000004    0.00000001
 Gradient time:  CPU 0.77 s  wall 0.79 s
 ----------------------------------------------------------------
             Standard Nuclear Orientation (Angstroms)
    I     Atom           X                Y                Z
 ----------------------------------------------------------------
    1      Br      1.4113371477    -0.0049953855    -0.0000000000
    2      N      -0.3653248315     0.6438203447    -0.0000000000
    3      P      -1.4444163081    -0.5039761848     0.0000000000
    4      F      -2.7978090810     0.3586376502    -0.0000000000
 ----------------------------------------------------------------
 Nuclear Repulsion Energy =   297.2263486094 hartrees
 There are       33 alpha and       33 beta electrons

                       Distance Matrix (Angstroms)
             Br(  1)   N (  2)   P (  3)
   N (  2)  1.891425
   P (  3)  2.899019  1.575397
   F (  4)  4.224824  2.449145  1.604922

 Requested basis set is 6-311++G(d,p)
 There are 44 shells and 122 basis functions
 A cutoff of  1.0D-14 yielded    869 shell pairs
 There are      6986 function pairs (      7692 Cartesian)
 Smallest overlap matrix eigenvalue = 2.59E-03
 Guess MOs from SCF MO coefficient file

 -----------------------------------------------------------------------
  General SCF calculation program by
  Eric Jon Sundstrom, Paul Horn, Yuezhi Mao, Dmitri Zuev, Alec White,
  David Stuck, Shaama M.S., Shane Yost, Joonho Lee, David Small,
  Daniel Levine, Susi Lehtola, Hugh Burton, Evgeny Epifanovsky
 -----------------------------------------------------------------------
 Hartree-Fock
 using 6 threads for integral computing
 -------------------------------------------------------
 OpenMP Integral computing Module                
 Release: version 2.0, May 2017, Q-Chem Inc. Pleasanton 
 -------------------------------------------------------
 A restricted SCF calculation will be
 performed using DIIS
 SCF converges when DIIS error is below 1.0e-08
 ---------------------------------------
  Cycle       Energy         DIIS error
 ---------------------------------------
    1   -3066.9941129231      2.89e-05  
    2   -3066.9941148321      7.63e-06  
    3   -3066.9941150100      3.92e-06  
    4   -3066.9941150456      1.81e-06  
    5   -3066.9941150550      5.09e-07  
    6   -3066.9941150575      2.82e-07  
    7   -3066.9941150581      1.21e-07  
    8   -3066.9941150583      5.00e-08  
    9   -3066.9941150583      1.33e-08  
   10   -3066.9941150583      4.88e-09  Convergence criterion met
 ---------------------------------------
 SCF time:   CPU 6.87s  wall 1.00s 
 SCF   energy in the final basis set =    -3066.9941150583
 Total energy in the final basis set =    -3066.9941150583


 ------------------------------------------------------------------------------

   CCMAN2: suite of methods based on coupled cluster
           and equation of motion theories.

   Components:
   * libvmm-1.3-trunk
     by Evgeny Epifanovsky, Ilya Kaliman.
   * libtensor-2.5-trunk
     by Evgeny Epifanovsky, Michael Wormit, Dmitry Zuev, Sam Manzer, 
        Ilya Kaliman.
   * libcc-2.5-trunk
     by Evgeny Epifanovsky, Arik Landau, Tomasz Kus, Kirill Khistyaev, 
        Dmitry Zuev, Prashant Manohar, Xintian Feng, Anna Krylov, 
        Matthew Goldey, Alec White, Thomas Jagau, Kaushik Nanda, 
        Anastasia Gunina, Alexander Kunitsa, Joonho Lee.

   CCMAN original authors:
   Anna I. Krylov, C. David Sherrill, Steven R. Gwaltney,
   Edward F. C. Byrd (2000)
   Sergey V. Levchenko, Lyudmila V. Slipchenko, Tao Wang,
   Ana-Maria C. Cristian (2003)
   Piotr A. Pieniazek, C. Melania Oana, Evgeny Epifanovsky (2007)
   Prashant Manohar (2009)

 ------------------------------------------------------------------------------


 Allocating and initializing 30808MB of RAM...
 Calculation will run on 6 cores.


 Alpha MOs, Restricted
 -- Occupied --                  
-490.07  -80.08  -65.20  -58.56  -58.56  -58.56  -26.33  -15.64
  1 A     2 A     3 A     4 A     5 A     6 A     7 A     8 A                  
 -9.880  -7.617  -7.496  -7.484  -7.484  -5.510  -5.509  -5.508
  9 A    10 A    11 A    12 A    13 A    14 A    15 A    16 A                  
 -3.236  -3.231  -3.231  -3.217  -3.217  -1.641  -1.218  -1.000
 17 A    18 A    19 A    20 A    21 A    22 A    23 A    24 A                  
 -0.821  -0.711  -0.707  -0.659  -0.546  -0.521  -0.482  -0.414
 25 A    26 A    27 A    28 A    29 A    30 A    31 A    32 A                  
 -0.400
 33 A                                                                          
 -- Virtual --                   
  0.008   0.047   0.059   0.072   0.083   0.086   0.116   0.120
 34 A    35 A    36 A    37 A    38 A    39 A    40 A    41 A                  
  0.129   0.146   0.172   0.205   0.239   0.246   0.291   0.320
 42 A    43 A    44 A    45 A    46 A    47 A    48 A    49 A                  
  0.330   0.374   0.385   0.412   0.420   0.472   0.538   0.559
 50 A    51 A    52 A    53 A    54 A    55 A    56 A    57 A                  
  0.561   0.580   0.734   0.753   0.759   0.765   0.788   0.836
 58 A    59 A    60 A    61 A    62 A    63 A    64 A    65 A                  
  0.871   0.879   0.893   1.060   1.093   1.097   1.150   1.167
 66 A    67 A    68 A    69 A    70 A    71 A    72 A    73 A                  
  1.315   1.439   1.571   1.618   1.640   1.763   1.858   1.892
 74 A    75 A    76 A    77 A    78 A    79 A    80 A    81 A                  
  2.200   2.224   2.261   2.297   2.373   2.430   2.491   2.778
 82 A    83 A    84 A    85 A    86 A    87 A    88 A    89 A                  
  2.948   4.163   4.176   4.202   4.217   4.245   4.314   4.472
 90 A    91 A    92 A    93 A    94 A    95 A    96 A    97 A                  
  4.519   4.533   4.569   4.596   4.601   4.896   6.888   6.915
 98 A    99 A   100 A   101 A   102 A   103 A   104 A   105 A                  
  6.949   7.205   7.576   8.187   8.206   8.276  14.690  14.797
106 A   107 A   108 A   109 A   110 A   111 A   112 A   113 A                  
 14.881  36.683  49.467  68.727 166.163 293.862 293.881 293.986
114 A   115 A   116 A   117 A   118 A   119 A   120 A   121 A                  
*******
122 A                                                                          

 Beta MOs, Restricted
 -- Occupied --                  
-490.07  -80.08  -65.20  -58.56  -58.56  -58.56  -26.33  -15.64
  1 A     2 A     3 A     4 A     5 A     6 A     7 A     8 A                  
 -9.880  -7.617  -7.496  -7.484  -7.484  -5.510  -5.509  -5.508
  9 A    10 A    11 A    12 A    13 A    14 A    15 A    16 A                  
 -3.236  -3.231  -3.231  -3.217  -3.217  -1.641  -1.218  -1.000
 17 A    18 A    19 A    20 A    21 A    22 A    23 A    24 A                  
 -0.821  -0.711  -0.707  -0.659  -0.546  -0.521  -0.482  -0.414
 25 A    26 A    27 A    28 A    29 A    30 A    31 A    32 A                  
 -0.400
 33 A                                                                          
 -- Virtual --                   
  0.008   0.047   0.059   0.072   0.083   0.086   0.116   0.120
 34 A    35 A    36 A    37 A    38 A    39 A    40 A    41 A                  
  0.129   0.146   0.172   0.205   0.239   0.246   0.291   0.320
 42 A    43 A    44 A    45 A    46 A    47 A    48 A    49 A                  
  0.330   0.374   0.385   0.412   0.420   0.472   0.538   0.559
 50 A    51 A    52 A    53 A    54 A    55 A    56 A    57 A                  
  0.561   0.580   0.734   0.753   0.759   0.765   0.788   0.836
 58 A    59 A    60 A    61 A    62 A    63 A    64 A    65 A                  
  0.871   0.879   0.893   1.060   1.093   1.097   1.150   1.167
 66 A    67 A    68 A    69 A    70 A    71 A    72 A    73 A                  
  1.315   1.439   1.571   1.618   1.640   1.763   1.858   1.892
 74 A    75 A    76 A    77 A    78 A    79 A    80 A    81 A                  
  2.200   2.224   2.261   2.297   2.373   2.430   2.491   2.778
 82 A    83 A    84 A    85 A    86 A    87 A    88 A    89 A                  
  2.948   4.163   4.176   4.202   4.217   4.245   4.314   4.472
 90 A    91 A    92 A    93 A    94 A    95 A    96 A    97 A                  
  4.519   4.533   4.569   4.596   4.601   4.896   6.888   6.915
 98 A    99 A   100 A   101 A   102 A   103 A   104 A   105 A                  
  6.949   7.205   7.576   8.187   8.206   8.276  14.690  14.797
106 A   107 A   108 A   109 A   110 A   111 A   112 A   113 A                  
 14.881  36.683  49.467  68.727 166.163 293.862 293.881 293.986
114 A   115 A   116 A   117 A   118 A   119 A   120 A   121 A                  
*******
122 A                                                                          

 Occupation and symmetry of molecular orbitals

 Point group: C1 (1 irreducible representation).

                           A     All 
 -------------------------------------
 All molecular orbitals:
  - Alpha                  122   122 
  - Beta                   122   122 
 -------------------------------------
 Alpha orbitals:
  - Frozen occupied        16    16  
  - Active occupied        17    17  
  - Active virtual         89    89  
  - Frozen virtual         0     0   
 -------------------------------------
 Beta orbitals:
  - Frozen occupied        16    16  
  - Active occupied        17    17  
  - Active virtual         89    89  
  - Frozen virtual         0     0   
 -------------------------------------

 Import integrals:   CPU 0.00 s  wall 0.00 s

 Import integrals:   CPU 34.18 s  wall 6.13 s

 MP2 amplitudes:   CPU 0.17 s  wall 0.13 s

Running a double precision version
           CCSD T amplitudes will be solved using DIIS.

           Start     Size      MaxIter   EConv     TConv     
           3         7         100       1.00e-07  1.00e-05  
 ------------------------------------------------------------------------------
           Energy (a.u.)   Ediff      Tdiff       Comment
 ------------------------------------------------------------------------------
         -3067.77415224                           
     1   -3067.74605378   2.81e-02   7.62e-01     
     2   -3067.77399929   2.79e-02   1.13e-01     
     3   -3067.77142299   2.58e-03   5.04e-02     
     4   -3067.77425275   2.83e-03   1.77e-02     Switched to DIIS steps.
     5   -3067.77511600   8.63e-04   1.15e-02     
     6   -3067.77518503   6.90e-05   2.92e-03     
     7   -3067.77517765   7.39e-06   1.36e-03     
     8   -3067.77518234   4.69e-06   3.64e-04     
     9   -3067.77518466   2.32e-06   2.19e-04     
    10   -3067.77518355   1.11e-06   7.30e-05     
    11   -3067.77518420   6.49e-07   3.18e-05     
    12   -3067.77518410   9.88e-08   1.86e-05     
    13   -3067.77518408   2.15e-08   6.03e-06     
 ------------------------------------------------------------------------------
         -3067.77518408                           CCSD T converged.

End of double precision
 SCF energy                 = -3066.99411506
 MP2 energy                 = -3067.77415224
 CCSD correlation energy     =    -0.78106902
 CCSD total energy           = -3067.77518408

 CCSD  T1^2 = 0.0143  T2^2 = 0.2537  Leading amplitudes:

 Amplitude    Orbitals with energies
 -0.0300       33 (A) A                  ->    34 (A) A                   
              -0.4000                          0.0079                     
 -0.0300       33 (A) B                  ->    34 (A) B                   
              -0.4000                          0.0079                     
  0.0283       27 (A) A                  ->    34 (A) A                   
              -0.7069                          0.0079                     
  0.0283       27 (A) B                  ->    34 (A) B                   
              -0.7069                          0.0079                     

 Amplitude    Orbitals with energies
 -0.0604       33 (A) A      33 (A) B    ->    34 (A) A      34 (A) B     
              -0.4000       -0.4000            0.0079        0.0079       
  0.0604       33 (A) A      33 (A) B    ->    34 (A) B      34 (A) A     
              -0.4000       -0.4000            0.0079        0.0079       
  0.0604       33 (A) B      33 (A) A    ->    34 (A) A      34 (A) B     
              -0.4000       -0.4000            0.0079        0.0079       
 -0.0604       33 (A) B      33 (A) A    ->    34 (A) B      34 (A) A     
              -0.4000       -0.4000            0.0079        0.0079       

 Computing CCSD intemediates for later calculations in double precision
 Finished.

Running a double precision version
           CCSD Lambda amplitudes will be solved using DIIS.
           Start     Size      MaxIter   EConv     LConv     
           3         7         100       1.00e-07  1.00e-05  
 ------------------------------------------------------------------------------
            Enorm      Ldiff       Comment
 ------------------------------------------------------------------------------
     1     5.40e-02   3.56e-02     
     2     1.69e-02   7.32e-03     
     3     6.79e-03   1.42e-03     
     4     3.87e-03   1.31e-03     Switched to DIIS steps.
     5     1.10e-03   6.99e-04     
     6     5.43e-04   1.51e-04     
     7     1.80e-04   4.77e-05     
     8     8.45e-05   5.06e-06     
     9     3.37e-05   4.35e-08     
    10     1.56e-05   1.61e-07     
    11     7.79e-06   1.49e-07     
    12     3.46e-06   2.46e-07     
    13     1.86e-06   6.82e-08     
    14     8.17e-07   3.15e-08     
    15     3.82e-07   2.09e-08     
    16     1.88e-07   3.19e-08     
    17     8.38e-08   1.27e-08     
 ------------------------------------------------------------------------------
                                   CCSD Lambda converged.

 Computing density matrices in double precision...
           Orbital response amplitudes will be solved using DIIS.
           Start     Size      MaxIter   EConv     LConv     
           3         7         100       1.00e-06  1.00e-06  
 ------------------------------------------------------------------------------
            Enorm      Ldiff       Comment
 ------------------------------------------------------------------------------
     1     1.14e-01   9.19e-04     
     2     1.01e-01   1.00e-02     
     3     1.17e-01   1.97e-02     
     4     2.47e-02   4.02e-02     Switched to DIIS steps.
     5     5.48e-03   7.89e-03     
     6     1.17e-03   2.68e-04     
     7     5.19e-04   3.31e-05     
     8     1.20e-04   1.29e-04     
     9     5.37e-05   2.18e-05     
    10     1.44e-05   1.13e-05     
    11     4.13e-06   4.33e-08     
    12     2.41e-06   1.87e-07     
    13     6.59e-07   3.50e-07     
 ------------------------------------------------------------------------------
                                   Orbital response converged.

 Computing density matrices... Done.
 CCSD calculation:   CPU 1331.13 s  wall 232.22 s

 Transferring MO TPDM to AO TPDM
 Transferring g2_o1o1o1o1
 Transferring g2_o1o1o1v1
 Transferring g2_o1o1v1v1
 Transferring g2_o1v1o1v1
 Transferring g2_o1v1v1v1
 Transferring g2_v1v1v1v1
 Adding separable TPDM
 Computing TPDM gradient
 --------------------------------------------------------
 2e gradient
  Atom          X               Y               Z
 --------------------------------------------------------
    1        -39.378420        4.123640        0.000000  
    2          3.649535      -18.439361       -0.000000  
    3         15.646112       21.834600       -0.000000  
    4         20.082773       -7.518879       -0.000000  
 --------------------------------------------------------
 --------------------------------------------------------
 Final gradient
  Atom          X               Y               Z
 --------------------------------------------------------
    1        -39.378420        4.123640        0.000000  
    2          3.649535      -18.439361       -0.000000  
    3         15.646112       21.834600       -0.000000  
    4         20.082773       -7.518879       -0.000000  
 --------------------------------------------------------
 Analytic gradient from two-electron contribution:   CPU 207.63 s  wall 40.71 s

 Total ccman2 time:   CPU 1579.10 s  wall 280.83 s


 --------------------------------------------------------------

                    Orbital Energies (a.u.)
 --------------------------------------------------------------

 Alpha MOs
 -- Occupied --
******** -80.0815 -65.2011 -58.5618 -58.5593 -58.5593 -26.3344 -15.6418
 -9.8802  -7.6173  -7.4957  -7.4841  -7.4840  -5.5103  -5.5085  -5.5084
 -3.2362  -3.2308  -3.2308  -3.2167  -3.2167  -1.6406  -1.2177  -1.0004
 -0.8211  -0.7109  -0.7069  -0.6589  -0.5465  -0.5207  -0.4818  -0.4136
 -0.4000
 -- Virtual --
  0.0079   0.0473   0.0591   0.0719   0.0832   0.0864   0.1156   0.1197
  0.1287   0.1465   0.1718   0.2049   0.2391   0.2456   0.2910   0.3196
  0.3296   0.3738   0.3850   0.4118   0.4202   0.4723   0.5385   0.5592
  0.5614   0.5802   0.7341   0.7525   0.7593   0.7652   0.7883   0.8364
  0.8711   0.8791   0.8927   1.0601   1.0926   1.0968   1.1498   1.1667
  1.3147   1.4389   1.5713   1.6179   1.6396   1.7633   1.8579   1.8924
  2.1997   2.2242   2.2605   2.2972   2.3727   2.4298   2.4909   2.7777
  2.9481   4.1634   4.1761   4.2022   4.2168   4.2453   4.3138   4.4720
  4.5192   4.5331   4.5689   4.5959   4.6008   4.8964   6.8875   6.9148
  6.9491   7.2053   7.5755   8.1869   8.2059   8.2764  14.6902  14.7967
 14.8807  36.6833  49.4666  68.7273 166.1633 293.8622 293.8807 293.9864
********
 --------------------------------------------------------------

          Ground-State Mulliken Net Atomic Charges

     Atom                 Charge (a.u.)
  ----------------------------------------
      1 Br                    0.023571
      2 N                    -0.335317
      3 P                     0.494398
      4 F                    -0.182653
  ----------------------------------------
  Sum of atomic charges =     0.000000

 -----------------------------------------------------------------
                    Cartesian Multipole Moments
 -----------------------------------------------------------------
    Charge (ESU x 10^10)
                 0.0000
    Dipole Moment (Debye)
         X       0.4574      Y      -2.2464      Z      -0.0000
       Tot       2.2925
    Quadrupole Moments (Debye-Ang)
        XX     -42.7971     XY       2.5349     YY     -43.7326
        XZ       0.0000     YZ       0.0000     ZZ     -40.6892
    Octopole Moments (Debye-Ang^2)
       XXX      46.7200    XXY      -7.1488    XYY       9.0384
       YYY       1.3496    XXZ      -0.0000    XYZ      -0.0000
       YYZ      -0.0000    XZZ       5.0288    YZZ       0.4415
       ZZZ      -0.0000
    Hexadecapole Moments (Debye-Ang^3)
      XXXX    -687.8331   XXXY       3.8475   XXYY    -126.3301
      XYYY      -7.2611   YYYY     -94.8503   XXXZ       0.0000
      XXYZ       0.0000   XYYZ       0.0000   YYYZ       0.0000
      XXZZ    -115.4213   XYZZ      -1.7676   YYZZ     -23.1874
      XZZZ       0.0000   YZZZ       0.0000   ZZZZ     -47.6601
 -----------------------------------------------------------------
 DrvMan completing analytic gradient of the correlated energy
 Correlated dipole moment
            1
    1   0.1799680
    2  -0.8837878
    3  -0.0000000
 Energy read as -3067.775184082
 Full Analytical Gradient: (in a.u., or Hartree/Bohr)
             1             2             3             4
    1    0.00029486   -0.00069070    0.00020911    0.00018673
    2   -0.00005864   -0.00032926    0.00041607   -0.00002817
    3   -0.00000000    0.00000000   -0.00000000    0.00000000
 Gradient time:  CPU 0.82 s  wall 0.85 s
 ----------------------------------------------------------------
             Standard Nuclear Orientation (Angstroms)
    I     Atom           X                Y                Z
 ----------------------------------------------------------------
    1      Br      1.4113371477    -0.0049953855    -0.0000000000
    2      N      -0.3643248315     0.6448203447    -0.0000000000
    3      P      -1.4444163081    -0.5039761848     0.0000000000
    4      F      -2.7978090810     0.3586376502    -0.0000000000
 ----------------------------------------------------------------
 Nuclear Repulsion Energy =   297.2101663749 hartrees
 There are       33 alpha and       33 beta electrons

                       Distance Matrix (Angstroms)
             Br(  1)   N (  2)   P (  3)
   N (  2)  1.890829
   P (  3)  2.899019  1.576810
   F (  4)  4.224824  2.450254  1.604922

 Requested basis set is 6-311++G(d,p)
 There are 44 shells and 122 basis functions
 A cutoff of  1.0D-14 yielded    869 shell pairs
 There are      6986 function pairs (      7692 Cartesian)
 Smallest overlap matrix eigenvalue = 2.59E-03
 Guess MOs from SCF MO coefficient file

 -----------------------------------------------------------------------
  General SCF calculation program by
  Eric Jon Sundstrom, Paul Horn, Yuezhi Mao, Dmitri Zuev, Alec White,
  David Stuck, Shaama M.S., Shane Yost, Joonho Lee, David Small,
  Daniel Levine, Susi Lehtola, Hugh Burton, Evgeny Epifanovsky
 -----------------------------------------------------------------------
 Hartree-Fock
 using 6 threads for integral computing
 -------------------------------------------------------
 OpenMP Integral computing Module                
 Release: version 2.0, May 2017, Q-Chem Inc. Pleasanton 
 -------------------------------------------------------
 A restricted SCF calculation will be
 performed using DIIS
 SCF converges when DIIS error is below 1.0e-08
 ---------------------------------------
  Cycle       Energy         DIIS error
 ---------------------------------------
    1   -3066.9940219780      2.10e-05  
    2   -3066.9940228976      8.98e-06  
    3   -3066.9940230281      5.19e-06  
    4   -3066.9940230883      1.20e-06  
    5   -3066.9940230945      3.71e-07  
    6   -3066.9940230956      1.53e-07  
    7   -3066.9940230958      5.80e-08  
    8   -3066.9940230958      2.90e-08  
    9   -3066.9940230958      1.02e-08  
   10   -3066.9940230958      3.22e-09  Convergence criterion met
 ---------------------------------------
 SCF time:   CPU 7.03s  wall 1.00s 
 SCF   energy in the final basis set =    -3066.9940230958
 Total energy in the final basis set =    -3066.9940230958


 ------------------------------------------------------------------------------

   CCMAN2: suite of methods based on coupled cluster
           and equation of motion theories.

   Components:
   * libvmm-1.3-trunk
     by Evgeny Epifanovsky, Ilya Kaliman.
   * libtensor-2.5-trunk
     by Evgeny Epifanovsky, Michael Wormit, Dmitry Zuev, Sam Manzer, 
        Ilya Kaliman.
   * libcc-2.5-trunk
     by Evgeny Epifanovsky, Arik Landau, Tomasz Kus, Kirill Khistyaev, 
        Dmitry Zuev, Prashant Manohar, Xintian Feng, Anna Krylov, 
        Matthew Goldey, Alec White, Thomas Jagau, Kaushik Nanda, 
        Anastasia Gunina, Alexander Kunitsa, Joonho Lee.

   CCMAN original authors:
   Anna I. Krylov, C. David Sherrill, Steven R. Gwaltney,
   Edward F. C. Byrd (2000)
   Sergey V. Levchenko, Lyudmila V. Slipchenko, Tao Wang,
   Ana-Maria C. Cristian (2003)
   Piotr A. Pieniazek, C. Melania Oana, Evgeny Epifanovsky (2007)
   Prashant Manohar (2009)

 ------------------------------------------------------------------------------


 Allocating and initializing 30808MB of RAM...
 Calculation will run on 6 cores.


 Alpha MOs, Restricted
 -- Occupied --                  
-490.07  -80.08  -65.20  -58.56  -58.56  -58.56  -26.33  -15.64
  1 A     2 A     3 A     4 A     5 A     6 A     7 A     8 A                  
 -9.880  -7.617  -7.496  -7.484  -7.484  -5.511  -5.509  -5.509
  9 A    10 A    11 A    12 A    13 A    14 A    15 A    16 A                  
 -3.236  -3.231  -3.231  -3.217  -3.217  -1.641  -1.218  -1.000
 17 A    18 A    19 A    20 A    21 A    22 A    23 A    24 A                  
 -0.821  -0.711  -0.707  -0.659  -0.546  -0.521  -0.482  -0.414
 25 A    26 A    27 A    28 A    29 A    30 A    31 A    32 A                  
 -0.400
 33 A                                                                          
 -- Virtual --                   
  0.008   0.047   0.059   0.072   0.083   0.086   0.116   0.120
 34 A    35 A    36 A    37 A    38 A    39 A    40 A    41 A                  
  0.129   0.146   0.172   0.205   0.239   0.245   0.291   0.320
 42 A    43 A    44 A    45 A    46 A    47 A    48 A    49 A                  
  0.330   0.374   0.385   0.412   0.420   0.472   0.538   0.559
 50 A    51 A    52 A    53 A    54 A    55 A    56 A    57 A                  
  0.561   0.580   0.734   0.753   0.759   0.765   0.788   0.836
 58 A    59 A    60 A    61 A    62 A    63 A    64 A    65 A                  
  0.871   0.879   0.893   1.060   1.093   1.097   1.150   1.167
 66 A    67 A    68 A    69 A    70 A    71 A    72 A    73 A                  
  1.313   1.439   1.571   1.618   1.639   1.763   1.858   1.892
 74 A    75 A    76 A    77 A    78 A    79 A    80 A    81 A                  
  2.200   2.224   2.261   2.297   2.373   2.429   2.491   2.778
 82 A    83 A    84 A    85 A    86 A    87 A    88 A    89 A                  
  2.947   4.163   4.176   4.202   4.217   4.245   4.313   4.471
 90 A    91 A    92 A    93 A    94 A    95 A    96 A    97 A                  
  4.519   4.533   4.569   4.595   4.601   4.896   6.887   6.915
 98 A    99 A   100 A   101 A   102 A   103 A   104 A   105 A                  
  6.949   7.205   7.575   8.187   8.206   8.276  14.690  14.797
106 A   107 A   108 A   109 A   110 A   111 A   112 A   113 A                  
 14.879  36.683  49.467  68.727 166.162 293.862 293.881 293.986
114 A   115 A   116 A   117 A   118 A   119 A   120 A   121 A                  
*******
122 A                                                                          

 Beta MOs, Restricted
 -- Occupied --                  
-490.07  -80.08  -65.20  -58.56  -58.56  -58.56  -26.33  -15.64
  1 A     2 A     3 A     4 A     5 A     6 A     7 A     8 A                  
 -9.880  -7.617  -7.496  -7.484  -7.484  -5.511  -5.509  -5.509
  9 A    10 A    11 A    12 A    13 A    14 A    15 A    16 A                  
 -3.236  -3.231  -3.231  -3.217  -3.217  -1.641  -1.218  -1.000
 17 A    18 A    19 A    20 A    21 A    22 A    23 A    24 A                  
 -0.821  -0.711  -0.707  -0.659  -0.546  -0.521  -0.482  -0.414
 25 A    26 A    27 A    28 A    29 A    30 A    31 A    32 A                  
 -0.400
 33 A                                                                          
 -- Virtual --                   
  0.008   0.047   0.059   0.072   0.083   0.086   0.116   0.120
 34 A    35 A    36 A    37 A    38 A    39 A    40 A    41 A                  
  0.129   0.146   0.172   0.205   0.239   0.245   0.291   0.320
 42 A    43 A    44 A    45 A    46 A    47 A    48 A    49 A                  
  0.330   0.374   0.385   0.412   0.420   0.472   0.538   0.559
 50 A    51 A    52 A    53 A    54 A    55 A    56 A    57 A                  
  0.561   0.580   0.734   0.753   0.759   0.765   0.788   0.836
 58 A    59 A    60 A    61 A    62 A    63 A    64 A    65 A                  
  0.871   0.879   0.893   1.060   1.093   1.097   1.150   1.167
 66 A    67 A    68 A    69 A    70 A    71 A    72 A    73 A                  
  1.313   1.439   1.571   1.618   1.639   1.763   1.858   1.892
 74 A    75 A    76 A    77 A    78 A    79 A    80 A    81 A                  
  2.200   2.224   2.261   2.297   2.373   2.429   2.491   2.778
 82 A    83 A    84 A    85 A    86 A    87 A    88 A    89 A                  
  2.947   4.163   4.176   4.202   4.217   4.245   4.313   4.471
 90 A    91 A    92 A    93 A    94 A    95 A    96 A    97 A                  
  4.519   4.533   4.569   4.595   4.601   4.896   6.887   6.915
 98 A    99 A   100 A   101 A   102 A   103 A   104 A   105 A                  
  6.949   7.205   7.575   8.187   8.206   8.276  14.690  14.797
106 A   107 A   108 A   109 A   110 A   111 A   112 A   113 A                  
 14.879  36.683  49.467  68.727 166.162 293.862 293.881 293.986
114 A   115 A   116 A   117 A   118 A   119 A   120 A   121 A                  
*******
122 A                                                                          

 Occupation and symmetry of molecular orbitals

 Point group: C1 (1 irreducible representation).

                           A     All 
 -------------------------------------
 All molecular orbitals:
  - Alpha                  122   122 
  - Beta                   122   122 
 -------------------------------------
 Alpha orbitals:
  - Frozen occupied        16    16  
  - Active occupied        17    17  
  - Active virtual         89    89  
  - Frozen virtual         0     0   
 -------------------------------------
 Beta orbitals:
  - Frozen occupied        16    16  
  - Active occupied        17    17  
  - Active virtual         89    89  
  - Frozen virtual         0     0   
 -------------------------------------

 Import integrals:   CPU 0.00 s  wall 0.00 s

 Import integrals:   CPU 33.99 s  wall 6.02 s

 MP2 amplitudes:   CPU 0.13 s  wall 0.09 s

Running a double precision version
           CCSD T amplitudes will be solved using DIIS.

           Start     Size      MaxIter   EConv     TConv     
           3         7         100       1.00e-07  1.00e-05  
 ------------------------------------------------------------------------------
           Energy (a.u.)   Ediff      Tdiff       Comment
 ------------------------------------------------------------------------------
         -3067.77418996                           
     1   -3067.74602445   2.82e-02   7.62e-01     
     2   -3067.77400549   2.80e-02   1.13e-01     
     3   -3067.77141616   2.59e-03   5.05e-02     
     4   -3067.77425148   2.84e-03   1.77e-02     Switched to DIIS steps.
     5   -3067.77511622   8.65e-04   1.15e-02     
     6   -3067.77518532   6.91e-05   2.92e-03     
     7   -3067.77517784   7.48e-06   1.37e-03     
     8   -3067.77518256   4.72e-06   3.64e-04     
     9   -3067.77518487   2.31e-06   2.20e-04     
    10   -3067.77518376   1.11e-06   7.31e-05     
    11   -3067.77518440   6.46e-07   3.17e-05     
    12   -3067.77518431   9.92e-08   1.86e-05     
    13   -3067.77518428   2.21e-08   5.98e-06     
 ------------------------------------------------------------------------------
         -3067.77518428                           CCSD T converged.

End of double precision
 SCF energy                 = -3066.99402310
 MP2 energy                 = -3067.77418996
 CCSD correlation energy     =    -0.78116119
 CCSD total energy           = -3067.77518428

 CCSD  T1^2 = 0.0143  T2^2 = 0.2539  Leading amplitudes:

 Amplitude    Orbitals with energies
 -0.0301       33 (A) A                  ->    34 (A) A                   
              -0.3997                          0.0076                     
 -0.0301       33 (A) B                  ->    34 (A) B                   
              -0.3997                          0.0076                     
 -0.0283       27 (A) A                  ->    34 (A) A                   
              -0.7070                          0.0076                     
 -0.0283       27 (A) B                  ->    34 (A) B                   
              -0.7070                          0.0076                     

 Amplitude    Orbitals with energies
 -0.0608       33 (A) A      33 (A) B    ->    34 (A) A      34 (A) B     
              -0.3997       -0.3997            0.0076        0.0076       
  0.0608       33 (A) A      33 (A) B    ->    34 (A) B      34 (A) A     
              -0.3997       -0.3997            0.0076        0.0076       
  0.0608       33 (A) B      33 (A) A    ->    34 (A) A      34 (A) B     
              -0.3997       -0.3997            0.0076        0.0076       
 -0.0608       33 (A) B      33 (A) A    ->    34 (A) B      34 (A) A     
              -0.3997       -0.3997            0.0076        0.0076       

 Computing CCSD intemediates for later calculations in double precision
 Finished.

Running a double precision version
           CCSD Lambda amplitudes will be solved using DIIS.
           Start     Size      MaxIter   EConv     LConv     
           3         7         100       1.00e-07  1.00e-05  
 ------------------------------------------------------------------------------
            Enorm      Ldiff       Comment
 ------------------------------------------------------------------------------
     1     5.41e-02   3.56e-02     
     2     1.69e-02   7.33e-03     
     3     6.79e-03   1.43e-03     
     4     3.88e-03   1.31e-03     Switched to DIIS steps.
     5     1.10e-03   7.01e-04     
     6     5.44e-04   1.52e-04     
     7     1.81e-04   4.80e-05     
     8     8.47e-05   5.10e-06     
     9     3.37e-05   1.90e-08     
    10     1.55e-05   1.58e-07     
    11     7.73e-06   1.51e-07     
    12     3.43e-06   2.46e-07     
    13     1.84e-06   6.79e-08     
    14     8.14e-07   3.02e-08     
    15     3.81e-07   2.04e-08     
    16     1.87e-07   3.16e-08     
    17     8.36e-08   1.25e-08     
 ------------------------------------------------------------------------------
                                   CCSD Lambda converged.

 Computing density matrices in double precision...
           Orbital response amplitudes will be solved using DIIS.
           Start     Size      MaxIter   EConv     LConv     
           3         7         100       1.00e-06  1.00e-06  
 ------------------------------------------------------------------------------
            Enorm      Ldiff       Comment
 ------------------------------------------------------------------------------
     1     1.14e-01   8.61e-04     
     2     1.01e-01   1.01e-02     
     3     1.17e-01   1.97e-02     
     4     2.48e-02   4.02e-02     Switched to DIIS steps.
     5     5.50e-03   7.93e-03     
     6     1.19e-03   2.68e-04     
     7     5.23e-04   3.45e-05     
     8     1.20e-04   1.30e-04     
     9     5.41e-05   2.19e-05     
    10     1.44e-05   1.13e-05     
    11     4.16e-06   4.45e-08     
    12     2.42e-06   1.87e-07     
    13     6.62e-07   3.53e-07     
 ------------------------------------------------------------------------------
                                   Orbital response converged.

 Computing density matrices... Done.
 CCSD calculation:   CPU 1331.61 s  wall 232.30 s

 Transferring MO TPDM to AO TPDM
 Transferring g2_o1o1o1o1
 Transferring g2_o1o1o1v1
 Transferring g2_o1o1v1v1
 Transferring g2_o1v1o1v1
 Transferring g2_o1v1v1v1
 Transferring g2_v1v1v1v1
 Adding separable TPDM
 Computing TPDM gradient
 --------------------------------------------------------
 2e gradient
  Atom          X               Y               Z
 --------------------------------------------------------
    1        -39.375900        4.137789        0.000000  
    2          3.661752      -18.439305        0.000000  
    3         15.633254       21.818464       -0.000000  
    4         20.080894       -7.516947       -0.000000  
 --------------------------------------------------------
 --------------------------------------------------------
 Final gradient
  Atom          X               Y               Z
 --------------------------------------------------------
    1        -39.375900        4.137789        0.000000  
    2          3.661752      -18.439305        0.000000  
    3         15.633254       21.818464       -0.000000  
    4         20.080894       -7.516947       -0.000000  
 --------------------------------------------------------
 Analytic gradient from two-electron contribution:   CPU 206.40 s  wall 39.91 s

 Total ccman2 time:   CPU 1576.84 s  wall 279.53 s


 --------------------------------------------------------------

                    Orbital Energies (a.u.)
 --------------------------------------------------------------

 Alpha MOs
 -- Occupied --
******** -80.0817 -65.2010 -58.5617 -58.5592 -58.5592 -26.3345 -15.6419
 -9.8801  -7.6174  -7.4956  -7.4841  -7.4840  -5.5105  -5.5087  -5.5085
 -3.2361  -3.2307  -3.2307  -3.2167  -3.2167  -1.6407  -1.2175  -1.0002
 -0.8212  -0.7110  -0.7070  -0.6589  -0.5464  -0.5206  -0.4819  -0.4136
 -0.3997
 -- Virtual --
  0.0076   0.0474   0.0591   0.0719   0.0832   0.0864   0.1155   0.1197
  0.1288   0.1464   0.1718   0.2049   0.2390   0.2454   0.2910   0.3195
  0.3295   0.3737   0.3849   0.4117   0.4202   0.4719   0.5384   0.5592
  0.5614   0.5802   0.7339   0.7526   0.7593   0.7653   0.7882   0.8364
  0.8709   0.8789   0.8926   1.0603   1.0927   1.0969   1.1497   1.1669
  1.3131   1.4389   1.5712   1.6178   1.6394   1.7632   1.8580   1.8923
  2.1997   2.2240   2.2607   2.2975   2.3728   2.4291   2.4907   2.7777
  2.9467   4.1634   4.1760   4.2022   4.2167   4.2452   4.3134   4.4711
  4.5193   4.5332   4.5691   4.5953   4.6009   4.8965   6.8874   6.9147
  6.9490   7.2055   7.5747   8.1870   8.2059   8.2764  14.6900  14.7965
 14.8794  36.6830  49.4667  68.7272 166.1622 293.8623 293.8809 293.9865
********
 --------------------------------------------------------------

          Ground-State Mulliken Net Atomic Charges

     Atom                 Charge (a.u.)
  ----------------------------------------
      1 Br                    0.023359
      2 N                    -0.335159
      3 P                     0.494464
      4 F                    -0.182664
  ----------------------------------------
  Sum of atomic charges =    -0.000000

 -----------------------------------------------------------------
                    Cartesian Multipole Moments
 -----------------------------------------------------------------
    Charge (ESU x 10^10)
                -0.0000
    Dipole Moment (Debye)
         X       0.4531      Y      -2.2472      Z      -0.0000
       Tot       2.2924
    Quadrupole Moments (Debye-Ang)
        XX     -42.7967     XY       2.5346     YY     -43.7345
        XZ       0.0000     YZ       0.0000     ZZ     -40.6928
    Octopole Moments (Debye-Ang^2)
       XXX      46.6728    XXY      -7.1580    XYY       9.0304
       YYY       1.3250    XXZ      -0.0000    XYZ      -0.0000
       YYZ      -0.0000    XZZ       5.0262    YZZ       0.4368
       ZZZ      -0.0000
    Hexadecapole Moments (Debye-Ang^3)
      XXXX    -687.7997   XXXY       3.8386   XXYY    -126.3224
      XYYY      -7.2591   YYYY     -94.9008   XXXZ       0.0000
      XXYZ       0.0000   XYYZ       0.0000   YYYZ       0.0000
      XXZZ    -115.4229   XYZZ      -1.7704   YYZZ     -23.1975
      XZZZ       0.0000   YZZZ       0.0000   ZZZZ     -47.6711
 -----------------------------------------------------------------
 DrvMan completing analytic gradient of the correlated energy
 Correlated dipole moment
            1
    1   0.1782719
    2  -0.8841010
    3  -0.0000000
 Energy read as -3067.775184283
 Full Analytical Gradient: (in a.u., or Hartree/Bohr)
             1             2             3             4
    1    0.00005736    0.00036796   -0.00056044    0.00013511
    2    0.00001830    0.00043469   -0.00041894   -0.00003406
    3   -0.00000000    0.00000000   -0.00000000    0.00000000
 Gradient time:  CPU 0.84 s  wall 0.87 s
 ----------------------------------------------------------------
             Standard Nuclear Orientation (Angstroms)
    I     Atom           X                Y                Z
 ----------------------------------------------------------------
    1      Br      1.4113371477    -0.0049953855    -0.0000000000
    2      N      -0.3643248315     0.6428203447    -0.0000000000
    3      P      -1.4444163081    -0.5039761848     0.0000000000
    4      F      -2.7978090810     0.3586376502    -0.0000000000
 ----------------------------------------------------------------
 Nuclear Repulsion Energy =   297.2689389106 hartrees
 There are       33 alpha and       33 beta electrons

                       Distance Matrix (Angstroms)
             Br(  1)   N (  2)   P (  3)
   N (  2)  1.890143
   P (  3)  2.899019  1.575354
   F (  4)  4.224824  2.450022  1.604922

 Requested basis set is 6-311++G(d,p)
 There are 44 shells and 122 basis functions
 A cutoff of  1.0D-14 yielded    869 shell pairs
 There are      6986 function pairs (      7692 Cartesian)
 Smallest overlap matrix eigenvalue = 2.59E-03
 Guess MOs from SCF MO coefficient file

 -----------------------------------------------------------------------
  General SCF calculation program by
  Eric Jon Sundstrom, Paul Horn, Yuezhi Mao, Dmitri Zuev, Alec White,
  David Stuck, Shaama M.S., Shane Yost, Joonho Lee, David Small,
  Daniel Levine, Susi Lehtola, Hugh Burton, Evgeny Epifanovsky
 -----------------------------------------------------------------------
 Hartree-Fock
 using 6 threads for integral computing
 -------------------------------------------------------
 OpenMP Integral computing Module                
 Release: version 2.0, May 2017, Q-Chem Inc. Pleasanton 
 -------------------------------------------------------
 A restricted SCF calculation will be
 performed using DIIS
 SCF converges when DIIS error is below 1.0e-08
 ---------------------------------------
  Cycle       Energy         DIIS error
 ---------------------------------------
    1   -3066.9941525498      2.60e-05  
    2   -3066.9941541098      1.35e-05  
    3   -3066.9941544364      6.80e-06  
    4   -3066.9941545655      1.49e-06  
    5   -3066.9941545793      5.12e-07  
    6   -3066.9941545808      1.67e-07  
    7   -3066.9941545810      7.33e-08  
    8   -3066.9941545810      2.40e-08  
    9   -3066.9941545810      7.42e-09  Convergence criterion met
 ---------------------------------------
 SCF time:   CPU 6.10s  wall 2.00s 
 SCF   energy in the final basis set =    -3066.9941545810
 Total energy in the final basis set =    -3066.9941545810


 ------------------------------------------------------------------------------

   CCMAN2: suite of methods based on coupled cluster
           and equation of motion theories.

   Components:
   * libvmm-1.3-trunk
     by Evgeny Epifanovsky, Ilya Kaliman.
   * libtensor-2.5-trunk
     by Evgeny Epifanovsky, Michael Wormit, Dmitry Zuev, Sam Manzer, 
        Ilya Kaliman.
   * libcc-2.5-trunk
     by Evgeny Epifanovsky, Arik Landau, Tomasz Kus, Kirill Khistyaev, 
        Dmitry Zuev, Prashant Manohar, Xintian Feng, Anna Krylov, 
        Matthew Goldey, Alec White, Thomas Jagau, Kaushik Nanda, 
        Anastasia Gunina, Alexander Kunitsa, Joonho Lee.

   CCMAN original authors:
   Anna I. Krylov, C. David Sherrill, Steven R. Gwaltney,
   Edward F. C. Byrd (2000)
   Sergey V. Levchenko, Lyudmila V. Slipchenko, Tao Wang,
   Ana-Maria C. Cristian (2003)
   Piotr A. Pieniazek, C. Melania Oana, Evgeny Epifanovsky (2007)
   Prashant Manohar (2009)

 ------------------------------------------------------------------------------


 Allocating and initializing 30808MB of RAM...
 Calculation will run on 6 cores.


 Alpha MOs, Restricted
 -- Occupied --                  
-490.07  -80.08  -65.20  -58.56  -58.56  -58.56  -26.33  -15.64
  1 A     2 A     3 A     4 A     5 A     6 A     7 A     8 A                  
 -9.880  -7.617  -7.496  -7.484  -7.484  -5.510  -5.508  -5.508
  9 A    10 A    11 A    12 A    13 A    14 A    15 A    16 A                  
 -3.236  -3.231  -3.231  -3.217  -3.217  -1.641  -1.218  -1.000
 17 A    18 A    19 A    20 A    21 A    22 A    23 A    24 A                  
 -0.821  -0.711  -0.707  -0.659  -0.547  -0.521  -0.482  -0.414
 25 A    26 A    27 A    28 A    29 A    30 A    31 A    32 A                  
 -0.400
 33 A                                                                          
 -- Virtual --                   
  0.008   0.047   0.059   0.072   0.083   0.086   0.116   0.120
 34 A    35 A    36 A    37 A    38 A    39 A    40 A    41 A                  
  0.129   0.146   0.172   0.205   0.239   0.246   0.291   0.320
 42 A    43 A    44 A    45 A    46 A    47 A    48 A    49 A                  
  0.330   0.374   0.385   0.412   0.420   0.472   0.538   0.559
 50 A    51 A    52 A    53 A    54 A    55 A    56 A    57 A                  
  0.561   0.580   0.734   0.753   0.759   0.765   0.789   0.836
 58 A    59 A    60 A    61 A    62 A    63 A    64 A    65 A                  
  0.871   0.879   0.893   1.060   1.093   1.097   1.150   1.167
 66 A    67 A    68 A    69 A    70 A    71 A    72 A    73 A                  
  1.315   1.439   1.571   1.618   1.639   1.763   1.858   1.893
 74 A    75 A    76 A    77 A    78 A    79 A    80 A    81 A                  
  2.200   2.224   2.261   2.298   2.373   2.430   2.491   2.778
 82 A    83 A    84 A    85 A    86 A    87 A    88 A    89 A                  
  2.948   4.164   4.176   4.202   4.217   4.245   4.314   4.472
 90 A    91 A    92 A    93 A    94 A    95 A    96 A    97 A                  
  4.519   4.533   4.569   4.596   4.601   4.897   6.888   6.915
 98 A    99 A   100 A   101 A   102 A   103 A   104 A   105 A                  
  6.949   7.206   7.576   8.187   8.206   8.276  14.690  14.797
106 A   107 A   108 A   109 A   110 A   111 A   112 A   113 A                  
 14.881  36.683  49.467  68.727 166.163 293.862 293.881 293.986
114 A   115 A   116 A   117 A   118 A   119 A   120 A   121 A                  
*******
122 A                                                                          

 Beta MOs, Restricted
 -- Occupied --                  
-490.07  -80.08  -65.20  -58.56  -58.56  -58.56  -26.33  -15.64
  1 A     2 A     3 A     4 A     5 A     6 A     7 A     8 A                  
 -9.880  -7.617  -7.496  -7.484  -7.484  -5.510  -5.508  -5.508
  9 A    10 A    11 A    12 A    13 A    14 A    15 A    16 A                  
 -3.236  -3.231  -3.231  -3.217  -3.217  -1.641  -1.218  -1.000
 17 A    18 A    19 A    20 A    21 A    22 A    23 A    24 A                  
 -0.821  -0.711  -0.707  -0.659  -0.547  -0.521  -0.482  -0.414
 25 A    26 A    27 A    28 A    29 A    30 A    31 A    32 A                  
 -0.400
 33 A                                                                          
 -- Virtual --                   
  0.008   0.047   0.059   0.072   0.083   0.086   0.116   0.120
 34 A    35 A    36 A    37 A    38 A    39 A    40 A    41 A                  
  0.129   0.146   0.172   0.205   0.239   0.246   0.291   0.320
 42 A    43 A    44 A    45 A    46 A    47 A    48 A    49 A                  
  0.330   0.374   0.385   0.412   0.420   0.472   0.538   0.559
 50 A    51 A    52 A    53 A    54 A    55 A    56 A    57 A                  
  0.561   0.580   0.734   0.753   0.759   0.765   0.789   0.836
 58 A    59 A    60 A    61 A    62 A    63 A    64 A    65 A                  
  0.871   0.879   0.893   1.060   1.093   1.097   1.150   1.167
 66 A    67 A    68 A    69 A    70 A    71 A    72 A    73 A                  
  1.315   1.439   1.571   1.618   1.639   1.763   1.858   1.893
 74 A    75 A    76 A    77 A    78 A    79 A    80 A    81 A                  
  2.200   2.224   2.261   2.298   2.373   2.430   2.491   2.778
 82 A    83 A    84 A    85 A    86 A    87 A    88 A    89 A                  
  2.948   4.164   4.176   4.202   4.217   4.245   4.314   4.472
 90 A    91 A    92 A    93 A    94 A    95 A    96 A    97 A                  
  4.519   4.533   4.569   4.596   4.601   4.897   6.888   6.915
 98 A    99 A   100 A   101 A   102 A   103 A   104 A   105 A                  
  6.949   7.206   7.576   8.187   8.206   8.276  14.690  14.797
106 A   107 A   108 A   109 A   110 A   111 A   112 A   113 A                  
 14.881  36.683  49.467  68.727 166.163 293.862 293.881 293.986
114 A   115 A   116 A   117 A   118 A   119 A   120 A   121 A                  
*******
122 A                                                                          

 Occupation and symmetry of molecular orbitals

 Point group: C1 (1 irreducible representation).

                           A     All 
 -------------------------------------
 All molecular orbitals:
  - Alpha                  122   122 
  - Beta                   122   122 
 -------------------------------------
 Alpha orbitals:
  - Frozen occupied        16    16  
  - Active occupied        17    17  
  - Active virtual         89    89  
  - Frozen virtual         0     0   
 -------------------------------------
 Beta orbitals:
  - Frozen occupied        16    16  
  - Active occupied        17    17  
  - Active virtual         89    89  
  - Frozen virtual         0     0   
 -------------------------------------

 Import integrals:   CPU 0.00 s  wall 0.00 s

 Import integrals:   CPU 34.19 s  wall 6.09 s

 MP2 amplitudes:   CPU 0.13 s  wall 0.09 s

Running a double precision version
           CCSD T amplitudes will be solved using DIIS.

           Start     Size      MaxIter   EConv     TConv     
           3         7         100       1.00e-07  1.00e-05  
 ------------------------------------------------------------------------------
           Energy (a.u.)   Ediff      Tdiff       Comment
 ------------------------------------------------------------------------------
         -3067.77414990                           
     1   -3067.74606737   2.81e-02   7.62e-01     
     2   -3067.77399825   2.79e-02   1.13e-01     
     3   -3067.77142633   2.57e-03   5.04e-02     
     4   -3067.77425358   2.83e-03   1.76e-02     Switched to DIIS steps.
     5   -3067.77511629   8.63e-04   1.15e-02     
     6   -3067.77518518   6.89e-05   2.92e-03     
     7   -3067.77517779   7.38e-06   1.36e-03     
     8   -3067.77518248   4.69e-06   3.63e-04     
     9   -3067.77518480   2.31e-06   2.19e-04     
    10   -3067.77518369   1.10e-06   7.29e-05     
    11   -3067.77518434   6.47e-07   3.17e-05     
    12   -3067.77518424   9.84e-08   1.86e-05     
    13   -3067.77518422   2.15e-08   6.01e-06     
 ------------------------------------------------------------------------------
         -3067.77518422                           CCSD T converged.

End of double precision
 SCF energy                 = -3066.99415458
 MP2 energy                 = -3067.77414990
 CCSD correlation energy     =    -0.78102964
 CCSD total energy           = -3067.77518422

 CCSD  T1^2 = 0.0143  T2^2 = 0.2537  Leading amplitudes:

 Amplitude    Orbitals with energies
 -0.0300       33 (A) A                  ->    34 (A) A                   
              -0.3999                          0.0079                     
 -0.0300       33 (A) B                  ->    34 (A) B                   
              -0.3999                          0.0079                     
  0.0283       27 (A) A                  ->    34 (A) A                   
              -0.7069                          0.0079                     
  0.0283       27 (A) B                  ->    34 (A) B                   
              -0.7069                          0.0079                     

 Amplitude    Orbitals with energies
 -0.0605       33 (A) A      33 (A) B    ->    34 (A) A      34 (A) B     
              -0.3999       -0.3999            0.0079        0.0079       
  0.0605       33 (A) A      33 (A) B    ->    34 (A) B      34 (A) A     
              -0.3999       -0.3999            0.0079        0.0079       
  0.0605       33 (A) B      33 (A) A    ->    34 (A) A      34 (A) B     
              -0.3999       -0.3999            0.0079        0.0079       
 -0.0605       33 (A) B      33 (A) A    ->    34 (A) B      34 (A) A     
              -0.3999       -0.3999            0.0079        0.0079       

 Computing CCSD intemediates for later calculations in double precision
 Finished.

Running a double precision version
           CCSD Lambda amplitudes will be solved using DIIS.
           Start     Size      MaxIter   EConv     LConv     
           3         7         100       1.00e-07  1.00e-05  
 ------------------------------------------------------------------------------
            Enorm      Ldiff       Comment
 ------------------------------------------------------------------------------
     1     5.40e-02   3.55e-02     
     2     1.69e-02   7.32e-03     
     3     6.78e-03   1.42e-03     
     4     3.87e-03   1.31e-03     Switched to DIIS steps.
     5     1.10e-03   6.99e-04     
     6     5.42e-04   1.51e-04     
     7     1.80e-04   4.77e-05     
     8     8.44e-05   5.05e-06     
     9     3.37e-05   4.60e-08     
    10     1.55e-05   1.61e-07     
    11     7.76e-06   1.50e-07     
    12     3.45e-06   2.45e-07     
    13     1.85e-06   6.81e-08     
    14     8.14e-07   3.12e-08     
    15     3.80e-07   2.08e-08     
    16     1.87e-07   3.17e-08     
    17     8.36e-08   1.26e-08     
 ------------------------------------------------------------------------------
                                   CCSD Lambda converged.

 Computing density matrices in double precision...
           Orbital response amplitudes will be solved using DIIS.
           Start     Size      MaxIter   EConv     LConv     
           3         7         100       1.00e-06  1.00e-06  
 ------------------------------------------------------------------------------
            Enorm      Ldiff       Comment
 ------------------------------------------------------------------------------
     1     1.14e-01   9.23e-04     
     2     1.01e-01   1.01e-02     
     3     1.16e-01   1.96e-02     
     4     2.46e-02   4.00e-02     Switched to DIIS steps.
     5     5.48e-03   7.84e-03     
     6     1.18e-03   2.69e-04     
     7     5.19e-04   3.28e-05     
     8     1.20e-04   1.29e-04     
     9     5.37e-05   2.19e-05     
    10     1.43e-05   1.12e-05     
    11     4.12e-06   5.23e-08     
    12     2.39e-06   1.86e-07     
    13     6.58e-07   3.51e-07     
 ------------------------------------------------------------------------------
                                   Orbital response converged.

 Computing density matrices... Done.
 CCSD calculation:   CPU 1332.09 s  wall 232.26 s

 Transferring MO TPDM to AO TPDM
 Transferring g2_o1o1o1o1
 Transferring g2_o1o1o1v1
 Transferring g2_o1o1v1v1
 Transferring g2_o1v1o1v1
 Transferring g2_o1v1v1v1
 Transferring g2_v1v1v1v1
 Adding separable TPDM
 Computing TPDM gradient
 --------------------------------------------------------
 2e gradient
  Atom          X               Y               Z
 --------------------------------------------------------
    1        -39.396154        4.126096        0.000000  
    2          3.653554      -18.429553       -0.000000  
    3         15.659188       21.822514       -0.000000  
    4         20.083412       -7.519057        0.000000  
 --------------------------------------------------------
 --------------------------------------------------------
 Final gradient
  Atom          X               Y               Z
 --------------------------------------------------------
    1        -39.396154        4.126096        0.000000  
    2          3.653554      -18.429553       -0.000000  
    3         15.659188       21.822514       -0.000000  
    4         20.083412       -7.519057        0.000000  
 --------------------------------------------------------
 Analytic gradient from two-electron contribution:   CPU 208.80 s  wall 42.94 s

 Total ccman2 time:   CPU 1579.99 s  wall 282.62 s


 --------------------------------------------------------------

                    Orbital Energies (a.u.)
 --------------------------------------------------------------

 Alpha MOs
 -- Occupied --
******** -80.0814 -65.2012 -58.5618 -58.5593 -58.5593 -26.3344 -15.6416
 -9.8802  -7.6172  -7.4958  -7.4842  -7.4841  -5.5103  -5.5085  -5.5083
 -3.2363  -3.2309  -3.2308  -3.2168  -3.2168  -1.6406  -1.2179  -1.0005
 -0.8211  -0.7109  -0.7069  -0.6590  -0.5467  -0.5208  -0.4818  -0.4135
 -0.3999
 -- Virtual --
  0.0079   0.0474   0.0592   0.0720   0.0832   0.0864   0.1155   0.1197
  0.1288   0.1465   0.1719   0.2050   0.2391   0.2456   0.2910   0.3196
  0.3296   0.3738   0.3850   0.4118   0.4202   0.4723   0.5384   0.5593
  0.5613   0.5802   0.7341   0.7525   0.7592   0.7653   0.7885   0.8364
  0.8712   0.8792   0.8927   1.0605   1.0932   1.0969   1.1499   1.1669
  1.3148   1.4386   1.5713   1.6178   1.6395   1.7634   1.8579   1.8926
  2.1996   2.2242   2.2606   2.2979   2.3728   2.4299   2.4910   2.7780
  2.9479   4.1636   4.1761   4.2023   4.2168   4.2453   4.3138   4.4719
  4.5192   4.5331   4.5691   4.5960   4.6010   4.8965   6.8875   6.9148
  6.9491   7.2058   7.5755   8.1869   8.2059   8.2763  14.6903  14.7968
 14.8808  36.6834  49.4669  68.7273 166.1634 293.8622 293.8808 293.9864
********
 --------------------------------------------------------------

          Ground-State Mulliken Net Atomic Charges

     Atom                 Charge (a.u.)
  ----------------------------------------
      1 Br                    0.023961
      2 N                    -0.335638
      3 P                     0.494212
      4 F                    -0.182535
  ----------------------------------------
  Sum of atomic charges =     0.000000

 -----------------------------------------------------------------
                    Cartesian Multipole Moments
 -----------------------------------------------------------------
    Charge (ESU x 10^10)
                 0.0000
    Dipole Moment (Debye)
         X       0.4594      Y      -2.2441      Z      -0.0000
       Tot       2.2906
    Quadrupole Moments (Debye-Ang)
        XX     -42.7965     XY       2.5320     YY     -43.7323
        XZ       0.0000     YZ       0.0000     ZZ     -40.6881
    Octopole Moments (Debye-Ang^2)
       XXX      46.7110    XXY      -7.1342    XYY       9.0354
       YYY       1.3752    XXZ      -0.0000    XYZ      -0.0000
       YYZ      -0.0000    XZZ       5.0269    YZZ       0.4494
       ZZZ      -0.0000
    Hexadecapole Moments (Debye-Ang^3)
      XXXX    -687.7930   XXXY       3.8200   XXYY    -126.3293
      XYYY      -7.2860   YYYY     -94.8070   XXXZ       0.0000
      XXYZ       0.0000   XYYZ       0.0000   YYYZ       0.0000
      XXZZ    -115.4190   XYZZ      -1.7756   YYZZ     -23.1808
      XZZZ       0.0000   YZZZ       0.0000   ZZZZ     -47.6591
 -----------------------------------------------------------------
 DrvMan completing analytic gradient of the correlated energy
 Correlated dipole moment
            1
    1   0.1807229
    2  -0.8828869
    3  -0.0000000
 Energy read as -3067.775184218
 Full Analytical Gradient: (in a.u., or Hartree/Bohr)
             1             2             3             4
    1   -0.00003209   -0.00025077    0.00017157    0.00011128
    2    0.00006512   -0.00047274    0.00049400   -0.00008638
    3   -0.00000000    0.00000000   -0.00000000    0.00000000
 Gradient time:  CPU 0.82 s  wall 0.85 s
 ----------------------------------------------------------------
             Standard Nuclear Orientation (Angstroms)
    I     Atom           X                Y                Z
 ----------------------------------------------------------------
    1      Br      1.4113371477    -0.0049953855    -0.0000000000
    2      N      -0.3643248315     0.6438203447     0.0010000000
    3      P      -1.4444163081    -0.5039761848     0.0000000000
    4      F      -2.7978090810     0.3586376502    -0.0000000000
 ----------------------------------------------------------------
 Nuclear Repulsion Energy =   297.2395379158 hartrees
 There are       33 alpha and       33 beta electrons

                       Distance Matrix (Angstroms)
             Br(  1)   N (  2)   P (  3)
   N (  2)  1.890486
   P (  3)  2.899019  1.576082
   F (  4)  4.224824  2.450138  1.604922

 Requested basis set is 6-311++G(d,p)
 There are 44 shells and 122 basis functions
 A cutoff of  1.0D-14 yielded    869 shell pairs
 There are      6986 function pairs (      7692 Cartesian)
 Smallest overlap matrix eigenvalue = 2.59E-03
 Guess MOs from SCF MO coefficient file

 -----------------------------------------------------------------------
  General SCF calculation program by
  Eric Jon Sundstrom, Paul Horn, Yuezhi Mao, Dmitri Zuev, Alec White,
  David Stuck, Shaama M.S., Shane Yost, Joonho Lee, David Small,
  Daniel Levine, Susi Lehtola, Hugh Burton, Evgeny Epifanovsky
 -----------------------------------------------------------------------
 Hartree-Fock
 using 6 threads for integral computing
 -------------------------------------------------------
 OpenMP Integral computing Module                
 Release: version 2.0, May 2017, Q-Chem Inc. Pleasanton 
 -------------------------------------------------------
 A restricted SCF calculation will be
 performed using DIIS
 SCF converges when DIIS error is below 1.0e-08
 ---------------------------------------
  Cycle       Energy         DIIS error
 ---------------------------------------
    1   -3066.9940883652      1.64e-05  
    2   -3066.9940890817      7.39e-06  
    3   -3066.9940891990      4.66e-06  
    4   -3066.9940892580      1.07e-06  
    5   -3066.9940892670      4.37e-07  
    6   -3066.9940892687      2.02e-07  
    7   -3066.9940892692      9.63e-08  
    8   -3066.9940892693      4.71e-08  
    9   -3066.9940892694      1.52e-08  
   10   -3066.9940892694      3.75e-09  Convergence criterion met
 ---------------------------------------
 SCF time:   CPU 6.86s  wall 1.00s 
 SCF   energy in the final basis set =    -3066.9940892694
 Total energy in the final basis set =    -3066.9940892694


 ------------------------------------------------------------------------------

   CCMAN2: suite of methods based on coupled cluster
           and equation of motion theories.

   Components:
   * libvmm-1.3-trunk
     by Evgeny Epifanovsky, Ilya Kaliman.
   * libtensor-2.5-trunk
     by Evgeny Epifanovsky, Michael Wormit, Dmitry Zuev, Sam Manzer, 
        Ilya Kaliman.
   * libcc-2.5-trunk
     by Evgeny Epifanovsky, Arik Landau, Tomasz Kus, Kirill Khistyaev, 
        Dmitry Zuev, Prashant Manohar, Xintian Feng, Anna Krylov, 
        Matthew Goldey, Alec White, Thomas Jagau, Kaushik Nanda, 
        Anastasia Gunina, Alexander Kunitsa, Joonho Lee.

   CCMAN original authors:
   Anna I. Krylov, C. David Sherrill, Steven R. Gwaltney,
   Edward F. C. Byrd (2000)
   Sergey V. Levchenko, Lyudmila V. Slipchenko, Tao Wang,
   Ana-Maria C. Cristian (2003)
   Piotr A. Pieniazek, C. Melania Oana, Evgeny Epifanovsky (2007)
   Prashant Manohar (2009)

 ------------------------------------------------------------------------------


 Allocating and initializing 30808MB of RAM...
 Calculation will run on 6 cores.


 Alpha MOs, Restricted
 -- Occupied --                  
-490.07  -80.08  -65.20  -58.56  -58.56  -58.56  -26.33  -15.64
  1 A     2 A     3 A     4 A     5 A     6 A     7 A     8 A                  
 -9.880  -7.617  -7.496  -7.484  -7.484  -5.510  -5.509  -5.508
  9 A    10 A    11 A    12 A    13 A    14 A    15 A    16 A                  
 -3.236  -3.231  -3.231  -3.217  -3.217  -1.641  -1.218  -1.000
 17 A    18 A    19 A    20 A    21 A    22 A    23 A    24 A                  
 -0.821  -0.711  -0.707  -0.659  -0.547  -0.521  -0.482  -0.414
 25 A    26 A    27 A    28 A    29 A    30 A    31 A    32 A                  
 -0.400
 33 A                                                                          
 -- Virtual --                   
  0.008   0.047   0.059   0.072   0.083   0.086   0.116   0.120
 34 A    35 A    36 A    37 A    38 A    39 A    40 A    41 A                  
  0.129   0.146   0.172   0.205   0.239   0.246   0.291   0.320
 42 A    43 A    44 A    45 A    46 A    47 A    48 A    49 A                  
  0.330   0.374   0.385   0.412   0.420   0.472   0.538   0.559
 50 A    51 A    52 A    53 A    54 A    55 A    56 A    57 A                  
  0.561   0.580   0.734   0.753   0.759   0.765   0.788   0.836
 58 A    59 A    60 A    61 A    62 A    63 A    64 A    65 A                  
  0.871   0.879   0.893   1.060   1.093   1.097   1.150   1.167
 66 A    67 A    68 A    69 A    70 A    71 A    72 A    73 A                  
  1.314   1.439   1.571   1.618   1.639   1.763   1.858   1.892
 74 A    75 A    76 A    77 A    78 A    79 A    80 A    81 A                  
  2.200   2.224   2.261   2.298   2.373   2.429   2.491   2.778
 82 A    83 A    84 A    85 A    86 A    87 A    88 A    89 A                  
  2.947   4.163   4.176   4.202   4.217   4.245   4.314   4.471
 90 A    91 A    92 A    93 A    94 A    95 A    96 A    97 A                  
  4.519   4.533   4.569   4.596   4.601   4.896   6.887   6.915
 98 A    99 A   100 A   101 A   102 A   103 A   104 A   105 A                  
  6.949   7.206   7.575   8.187   8.206   8.276  14.690  14.797
106 A   107 A   108 A   109 A   110 A   111 A   112 A   113 A                  
 14.880  36.683  49.467  68.727 166.163 293.862 293.881 293.986
114 A   115 A   116 A   117 A   118 A   119 A   120 A   121 A                  
*******
122 A                                                                          

 Beta MOs, Restricted
 -- Occupied --                  
-490.07  -80.08  -65.20  -58.56  -58.56  -58.56  -26.33  -15.64
  1 A     2 A     3 A     4 A     5 A     6 A     7 A     8 A                  
 -9.880  -7.617  -7.496  -7.484  -7.484  -5.510  -5.509  -5.508
  9 A    10 A    11 A    12 A    13 A    14 A    15 A    16 A                  
 -3.236  -3.231  -3.231  -3.217  -3.217  -1.641  -1.218  -1.000
 17 A    18 A    19 A    20 A    21 A    22 A    23 A    24 A                  
 -0.821  -0.711  -0.707  -0.659  -0.547  -0.521  -0.482  -0.414
 25 A    26 A    27 A    28 A    29 A    30 A    31 A    32 A                  
 -0.400
 33 A                                                                          
 -- Virtual --                   
  0.008   0.047   0.059   0.072   0.083   0.086   0.116   0.120
 34 A    35 A    36 A    37 A    38 A    39 A    40 A    41 A                  
  0.129   0.146   0.172   0.205   0.239   0.246   0.291   0.320
 42 A    43 A    44 A    45 A    46 A    47 A    48 A    49 A                  
  0.330   0.374   0.385   0.412   0.420   0.472   0.538   0.559
 50 A    51 A    52 A    53 A    54 A    55 A    56 A    57 A                  
  0.561   0.580   0.734   0.753   0.759   0.765   0.788   0.836
 58 A    59 A    60 A    61 A    62 A    63 A    64 A    65 A                  
  0.871   0.879   0.893   1.060   1.093   1.097   1.150   1.167
 66 A    67 A    68 A    69 A    70 A    71 A    72 A    73 A                  
  1.314   1.439   1.571   1.618   1.639   1.763   1.858   1.892
 74 A    75 A    76 A    77 A    78 A    79 A    80 A    81 A                  
  2.200   2.224   2.261   2.298   2.373   2.429   2.491   2.778
 82 A    83 A    84 A    85 A    86 A    87 A    88 A    89 A                  
  2.947   4.163   4.176   4.202   4.217   4.245   4.314   4.471
 90 A    91 A    92 A    93 A    94 A    95 A    96 A    97 A                  
  4.519   4.533   4.569   4.596   4.601   4.896   6.887   6.915
 98 A    99 A   100 A   101 A   102 A   103 A   104 A   105 A                  
  6.949   7.206   7.575   8.187   8.206   8.276  14.690  14.797
106 A   107 A   108 A   109 A   110 A   111 A   112 A   113 A                  
 14.880  36.683  49.467  68.727 166.163 293.862 293.881 293.986
114 A   115 A   116 A   117 A   118 A   119 A   120 A   121 A                  
*******
122 A                                                                          

 Occupation and symmetry of molecular orbitals

 Point group: C1 (1 irreducible representation).

                           A     All 
 -------------------------------------
 All molecular orbitals:
  - Alpha                  122   122 
  - Beta                   122   122 
 -------------------------------------
 Alpha orbitals:
  - Frozen occupied        16    16  
  - Active occupied        17    17  
  - Active virtual         89    89  
  - Frozen virtual         0     0   
 -------------------------------------
 Beta orbitals:
  - Frozen occupied        16    16  
  - Active occupied        17    17  
  - Active virtual         89    89  
  - Frozen virtual         0     0   
 -------------------------------------

 Import integrals:   CPU 0.00 s  wall 0.00 s

 Import integrals:   CPU 33.50 s  wall 5.87 s

 MP2 amplitudes:   CPU 0.13 s  wall 0.09 s

Running a double precision version
           CCSD T amplitudes will be solved using DIIS.

           Start     Size      MaxIter   EConv     TConv     
           3         7         100       1.00e-07  1.00e-05  
 ------------------------------------------------------------------------------
           Energy (a.u.)   Ediff      Tdiff       Comment
 ------------------------------------------------------------------------------
         -3067.77417032                           
     1   -3067.74604634   2.81e-02   7.62e-01     
     2   -3067.77400227   2.80e-02   1.13e-01     
     3   -3067.77142167   2.58e-03   5.04e-02     
     4   -3067.77425294   2.83e-03   1.77e-02     Switched to DIIS steps.
     5   -3067.77511667   8.64e-04   1.15e-02     
     6   -3067.77518566   6.90e-05   2.92e-03     
     7   -3067.77517823   7.43e-06   1.36e-03     
     8   -3067.77518293   4.70e-06   3.64e-04     
     9   -3067.77518524   2.31e-06   2.20e-04     
    10   -3067.77518414   1.11e-06   7.30e-05     
    11   -3067.77518478   6.47e-07   3.17e-05     
    12   -3067.77518468   9.88e-08   1.86e-05     
    13   -3067.77518466   2.18e-08   5.99e-06     
 ------------------------------------------------------------------------------
         -3067.77518466                           CCSD T converged.

End of double precision
 SCF energy                 = -3066.99408927
 MP2 energy                 = -3067.77417032
 CCSD correlation energy     =    -0.78109539
 CCSD total energy           = -3067.77518466

 CCSD  T1^2 = 0.0143  T2^2 = 0.2538  Leading amplitudes:

 Amplitude    Orbitals with energies
  0.0301       33 (A) A                  ->    34 (A) A                   
              -0.3998                          0.0078                     
  0.0301       33 (A) B                  ->    34 (A) B                   
              -0.3998                          0.0078                     
  0.0283       27 (A) A                  ->    34 (A) A                   
              -0.7070                          0.0078                     
  0.0283       27 (A) B                  ->    34 (A) B                   
              -0.7070                          0.0078                     

 Amplitude    Orbitals with energies
 -0.0607       33 (A) A      33 (A) B    ->    34 (A) A      34 (A) B     
              -0.3998       -0.3998            0.0078        0.0078       
  0.0607       33 (A) A      33 (A) B    ->    34 (A) B      34 (A) A     
              -0.3998       -0.3998            0.0078        0.0078       
  0.0607       33 (A) B      33 (A) A    ->    34 (A) A      34 (A) B     
              -0.3998       -0.3998            0.0078        0.0078       
 -0.0607       33 (A) B      33 (A) A    ->    34 (A) B      34 (A) A     
              -0.3998       -0.3998            0.0078        0.0078       

 Computing CCSD intemediates for later calculations in double precision
 Finished.

Running a double precision version
           CCSD Lambda amplitudes will be solved using DIIS.
           Start     Size      MaxIter   EConv     LConv     
           3         7         100       1.00e-07  1.00e-05  
 ------------------------------------------------------------------------------
            Enorm      Ldiff       Comment
 ------------------------------------------------------------------------------
     1     5.41e-02   3.56e-02     
     2     1.69e-02   7.32e-03     
     3     6.79e-03   1.42e-03     
     4     3.87e-03   1.31e-03     Switched to DIIS steps.
     5     1.10e-03   7.00e-04     
     6     5.43e-04   1.52e-04     
     7     1.81e-04   4.79e-05     
     8     8.46e-05   5.08e-06     
     9     3.37e-05   3.26e-08     
    10     1.55e-05   1.59e-07     
    11     7.75e-06   1.50e-07     
    12     3.44e-06   2.45e-07     
    13     1.85e-06   6.80e-08     
    14     8.14e-07   3.07e-08     
    15     3.81e-07   2.06e-08     
    16     1.87e-07   3.16e-08     
    17     8.36e-08   1.26e-08     
 ------------------------------------------------------------------------------
                                   CCSD Lambda converged.

 Computing density matrices in double precision...
           Orbital response amplitudes will be solved using DIIS.
           Start     Size      MaxIter   EConv     LConv     
           3         7         100       1.00e-06  1.00e-06  
 ------------------------------------------------------------------------------
            Enorm      Ldiff       Comment
 ------------------------------------------------------------------------------
     1     1.14e-01   8.92e-04     
     2     1.01e-01   1.01e-02     
     3     1.17e-01   1.96e-02     
     4     2.47e-02   4.01e-02     Switched to DIIS steps.
     5     5.49e-03   7.89e-03     
     6     1.18e-03   2.68e-04     
     7     5.21e-04   3.37e-05     
     8     1.20e-04   1.29e-04     
     9     5.39e-05   2.19e-05     
    10     1.44e-05   1.13e-05     
    11     4.14e-06   4.83e-08     
    12     2.41e-06   1.86e-07     
    13     6.60e-07   3.52e-07     
 ------------------------------------------------------------------------------
                                   Orbital response converged.

 Computing density matrices... Done.
 CCSD calculation:   CPU 1333.21 s  wall 232.68 s

 Transferring MO TPDM to AO TPDM
 Transferring g2_o1o1o1o1
 Transferring g2_o1o1o1v1
 Transferring g2_o1o1v1v1
 Transferring g2_o1v1o1v1
 Transferring g2_o1v1v1v1
 Transferring g2_v1v1v1v1
 Adding separable TPDM
 Computing TPDM gradient
 --------------------------------------------------------
 2e gradient
  Atom          X               Y               Z
 --------------------------------------------------------
    1        -39.386023        4.131942        0.010590  
    2          3.657656      -18.434427       -0.022128  
    3         15.646209       21.820488        0.009285  
    4         20.082158       -7.518003        0.002253  
 --------------------------------------------------------
 --------------------------------------------------------
 Final gradient
  Atom          X               Y               Z
 --------------------------------------------------------
    1        -39.386023        4.131942        0.010590  
    2          3.657656      -18.434427       -0.022128  
    3         15.646209       21.820488        0.009285  
    4         20.082158       -7.518003        0.002253  
 --------------------------------------------------------
 Analytic gradient from two-electron contribution:   CPU 210.29 s  wall 41.78 s

 Total ccman2 time:   CPU 1582.81 s  wall 281.85 s


 --------------------------------------------------------------

                    Orbital Energies (a.u.)
 --------------------------------------------------------------

 Alpha MOs
 -- Occupied --
******** -80.0816 -65.2011 -58.5617 -58.5592 -58.5592 -26.3345 -15.6418
 -9.8802  -7.6173  -7.4957  -7.4841  -7.4840  -5.5104  -5.5086  -5.5084
 -3.2362  -3.2308  -3.2307  -3.2167  -3.2167  -1.6406  -1.2177  -1.0004
 -0.8212  -0.7109  -0.7070  -0.6590  -0.5466  -0.5207  -0.4819  -0.4135
 -0.3998
 -- Virtual --
  0.0078   0.0474   0.0591   0.0719   0.0832   0.0864   0.1155   0.1197
  0.1288   0.1465   0.1718   0.2049   0.2391   0.2455   0.2910   0.3196
  0.3296   0.3738   0.3850   0.4117   0.4202   0.4721   0.5384   0.5593
  0.5614   0.5802   0.7340   0.7526   0.7593   0.7653   0.7883   0.8364
  0.8711   0.8790   0.8926   1.0604   1.0929   1.0969   1.1498   1.1669
  1.3139   1.4388   1.5712   1.6178   1.6395   1.7633   1.8580   1.8924
  2.1997   2.2241   2.2606   2.2977   2.3728   2.4295   2.4909   2.7779
  2.9473   4.1635   4.1760   4.2023   4.2168   4.2453   4.3136   4.4715
  4.5192   4.5331   4.5691   4.5956   4.6009   4.8965   6.8875   6.9148
  6.9491   7.2056   7.5751   8.1869   8.2059   8.2764  14.6901  14.7967
 14.8801  36.6832  49.4668  68.7273 166.1628 293.8622 293.8808 293.9864
********
 --------------------------------------------------------------

          Ground-State Mulliken Net Atomic Charges

     Atom                 Charge (a.u.)
  ----------------------------------------
      1 Br                    0.023660
      2 N                    -0.335399
      3 P                     0.494338
      4 F                    -0.182600
  ----------------------------------------
  Sum of atomic charges =    -0.000000

 -----------------------------------------------------------------
                    Cartesian Multipole Moments
 -----------------------------------------------------------------
    Charge (ESU x 10^10)
                -0.0000
    Dipole Moment (Debye)
         X       0.4562      Y      -2.2456      Z      -0.0013
       Tot       2.2915
    Quadrupole Moments (Debye-Ang)
        XX     -42.7966     XY       2.5333     YY     -43.7334
        XZ      -0.0011     YZ      -0.0026     ZZ     -40.6904
    Octopole Moments (Debye-Ang^2)
       XXX      46.6919    XXY      -7.1461    XYY       9.0329
       YYY       1.3501    XXZ      -0.0080    XYZ       0.0031
       YYZ      -0.0071    XZZ       5.0266    YZZ       0.4431
       ZZZ      -0.0173
    Hexadecapole Moments (Debye-Ang^3)
      XXXX    -687.7963   XXXY       3.8293   XXYY    -126.3259
      XYYY      -7.2725   YYYY     -94.8539   XXXZ      -0.0087
      XXYZ      -0.0052   XYYZ       0.0016   YYYZ      -0.0168
      XXZZ    -115.4209   XYZZ      -1.7730   YYZZ     -23.1892
      XZZZ       0.0052   YZZZ      -0.0140   ZZZZ     -47.6651
 -----------------------------------------------------------------
 DrvMan completing analytic gradient of the correlated energy
 Correlated dipole moment
            1
    1   0.1794960
    2  -0.8834950
    3  -0.0005051
 Energy read as -3067.775184662
 Full Analytical Gradient: (in a.u., or Hartree/Bohr)
             1             2             3             4
    1    0.00001271    0.00005965   -0.00019549    0.00012313
    2    0.00004181   -0.00001840    0.00003679   -0.00006019
    3   -0.00001513    0.00001913    0.00001271   -0.00001671
 Gradient time:  CPU 0.79 s  wall 0.81 s
 ----------------------------------------------------------------
             Standard Nuclear Orientation (Angstroms)
    I     Atom           X                Y                Z
 ----------------------------------------------------------------
    1      Br      1.4113371477    -0.0049953855    -0.0000000000
    2      N      -0.3643248315     0.6438203447    -0.0000000000
    3      P      -1.4434163081    -0.5039761848     0.0000000000
    4      F      -2.7978090810     0.3586376502    -0.0000000000
 ----------------------------------------------------------------
 Nuclear Repulsion Energy =   297.2640834209 hartrees
 There are       33 alpha and       33 beta electrons

                       Distance Matrix (Angstroms)
             Br(  1)   N (  2)   P (  3)
   N (  2)  1.890486
   P (  3)  2.898034  1.575397
   F (  4)  4.224824  2.450138  1.605765

 Requested basis set is 6-311++G(d,p)
 There are 44 shells and 122 basis functions
 A cutoff of  1.0D-14 yielded    869 shell pairs
 There are      6986 function pairs (      7692 Cartesian)
 Smallest overlap matrix eigenvalue = 2.59E-03
 Guess MOs from SCF MO coefficient file

 -----------------------------------------------------------------------
  General SCF calculation program by
  Eric Jon Sundstrom, Paul Horn, Yuezhi Mao, Dmitri Zuev, Alec White,
  David Stuck, Shaama M.S., Shane Yost, Joonho Lee, David Small,
  Daniel Levine, Susi Lehtola, Hugh Burton, Evgeny Epifanovsky
 -----------------------------------------------------------------------
 Hartree-Fock
 using 6 threads for integral computing
 -------------------------------------------------------
 OpenMP Integral computing Module                
 Release: version 2.0, May 2017, Q-Chem Inc. Pleasanton 
 -------------------------------------------------------
 A restricted SCF calculation will be
 performed using DIIS
 SCF converges when DIIS error is below 1.0e-08
 ---------------------------------------
  Cycle       Energy         DIIS error
 ---------------------------------------
    1   -3066.9941046342      2.05e-05  
    2   -3066.9941055184      7.83e-06  
    3   -3066.9941056204      4.95e-06  
    4   -3066.9941056712      1.11e-06  
    5   -3066.9941056778      5.58e-07  
    6   -3066.9941056800      2.87e-07  
    7   -3066.9941056810      1.13e-07  
    8   -3066.9941056812      4.12e-08  
    9   -3066.9941056812      1.45e-08  
   10   -3066.9941056812      4.91e-09  Convergence criterion met
 ---------------------------------------
 SCF time:   CPU 6.78s  wall 1.00s 
 SCF   energy in the final basis set =    -3066.9941056812
 Total energy in the final basis set =    -3066.9941056812


 ------------------------------------------------------------------------------

   CCMAN2: suite of methods based on coupled cluster
           and equation of motion theories.

   Components:
   * libvmm-1.3-trunk
     by Evgeny Epifanovsky, Ilya Kaliman.
   * libtensor-2.5-trunk
     by Evgeny Epifanovsky, Michael Wormit, Dmitry Zuev, Sam Manzer, 
        Ilya Kaliman.
   * libcc-2.5-trunk
     by Evgeny Epifanovsky, Arik Landau, Tomasz Kus, Kirill Khistyaev, 
        Dmitry Zuev, Prashant Manohar, Xintian Feng, Anna Krylov, 
        Matthew Goldey, Alec White, Thomas Jagau, Kaushik Nanda, 
        Anastasia Gunina, Alexander Kunitsa, Joonho Lee.

   CCMAN original authors:
   Anna I. Krylov, C. David Sherrill, Steven R. Gwaltney,
   Edward F. C. Byrd (2000)
   Sergey V. Levchenko, Lyudmila V. Slipchenko, Tao Wang,
   Ana-Maria C. Cristian (2003)
   Piotr A. Pieniazek, C. Melania Oana, Evgeny Epifanovsky (2007)
   Prashant Manohar (2009)

 ------------------------------------------------------------------------------


 Allocating and initializing 30808MB of RAM...
 Calculation will run on 6 cores.


 Alpha MOs, Restricted
 -- Occupied --                  
-490.07  -80.08  -65.20  -58.56  -58.56  -58.56  -26.33  -15.64
  1 A     2 A     3 A     4 A     5 A     6 A     7 A     8 A                  
 -9.880  -7.617  -7.496  -7.484  -7.484  -5.510  -5.509  -5.508
  9 A    10 A    11 A    12 A    13 A    14 A    15 A    16 A                  
 -3.236  -3.231  -3.231  -3.217  -3.217  -1.640  -1.218  -1.000
 17 A    18 A    19 A    20 A    21 A    22 A    23 A    24 A                  
 -0.821  -0.711  -0.707  -0.659  -0.547  -0.521  -0.482  -0.414
 25 A    26 A    27 A    28 A    29 A    30 A    31 A    32 A                  
 -0.400
 33 A                                                                          
 -- Virtual --                   
  0.008   0.047   0.059   0.072   0.083   0.086   0.116   0.120
 34 A    35 A    36 A    37 A    38 A    39 A    40 A    41 A                  
  0.129   0.146   0.172   0.205   0.239   0.246   0.291   0.320
 42 A    43 A    44 A    45 A    46 A    47 A    48 A    49 A                  
  0.330   0.374   0.385   0.412   0.420   0.472   0.538   0.559
 50 A    51 A    52 A    53 A    54 A    55 A    56 A    57 A                  
  0.561   0.580   0.734   0.752   0.759   0.765   0.788   0.836
 58 A    59 A    60 A    61 A    62 A    63 A    64 A    65 A                  
  0.871   0.879   0.893   1.060   1.093   1.097   1.150   1.167
 66 A    67 A    68 A    69 A    70 A    71 A    72 A    73 A                  
  1.315   1.439   1.571   1.618   1.640   1.763   1.858   1.892
 74 A    75 A    76 A    77 A    78 A    79 A    80 A    81 A                  
  2.200   2.224   2.261   2.298   2.373   2.430   2.491   2.778
 82 A    83 A    84 A    85 A    86 A    87 A    88 A    89 A                  
  2.948   4.164   4.176   4.202   4.217   4.245   4.314   4.472
 90 A    91 A    92 A    93 A    94 A    95 A    96 A    97 A                  
  4.519   4.533   4.569   4.595   4.601   4.896   6.888   6.915
 98 A    99 A   100 A   101 A   102 A   103 A   104 A   105 A                  
  6.949   7.206   7.575   8.187   8.206   8.276  14.690  14.796
106 A   107 A   108 A   109 A   110 A   111 A   112 A   113 A                  
 14.881  36.683  49.467  68.727 166.163 293.862 293.881 293.986
114 A   115 A   116 A   117 A   118 A   119 A   120 A   121 A                  
*******
122 A                                                                          

 Beta MOs, Restricted
 -- Occupied --                  
-490.07  -80.08  -65.20  -58.56  -58.56  -58.56  -26.33  -15.64
  1 A     2 A     3 A     4 A     5 A     6 A     7 A     8 A                  
 -9.880  -7.617  -7.496  -7.484  -7.484  -5.510  -5.509  -5.508
  9 A    10 A    11 A    12 A    13 A    14 A    15 A    16 A                  
 -3.236  -3.231  -3.231  -3.217  -3.217  -1.640  -1.218  -1.000
 17 A    18 A    19 A    20 A    21 A    22 A    23 A    24 A                  
 -0.821  -0.711  -0.707  -0.659  -0.547  -0.521  -0.482  -0.414
 25 A    26 A    27 A    28 A    29 A    30 A    31 A    32 A                  
 -0.400
 33 A                                                                          
 -- Virtual --                   
  0.008   0.047   0.059   0.072   0.083   0.086   0.116   0.120
 34 A    35 A    36 A    37 A    38 A    39 A    40 A    41 A                  
  0.129   0.146   0.172   0.205   0.239   0.246   0.291   0.320
 42 A    43 A    44 A    45 A    46 A    47 A    48 A    49 A                  
  0.330   0.374   0.385   0.412   0.420   0.472   0.538   0.559
 50 A    51 A    52 A    53 A    54 A    55 A    56 A    57 A                  
  0.561   0.580   0.734   0.752   0.759   0.765   0.788   0.836
 58 A    59 A    60 A    61 A    62 A    63 A    64 A    65 A                  
  0.871   0.879   0.893   1.060   1.093   1.097   1.150   1.167
 66 A    67 A    68 A    69 A    70 A    71 A    72 A    73 A                  
  1.315   1.439   1.571   1.618   1.640   1.763   1.858   1.892
 74 A    75 A    76 A    77 A    78 A    79 A    80 A    81 A                  
  2.200   2.224   2.261   2.298   2.373   2.430   2.491   2.778
 82 A    83 A    84 A    85 A    86 A    87 A    88 A    89 A                  
  2.948   4.164   4.176   4.202   4.217   4.245   4.314   4.472
 90 A    91 A    92 A    93 A    94 A    95 A    96 A    97 A                  
  4.519   4.533   4.569   4.595   4.601   4.896   6.888   6.915
 98 A    99 A   100 A   101 A   102 A   103 A   104 A   105 A                  
  6.949   7.206   7.575   8.187   8.206   8.276  14.690  14.796
106 A   107 A   108 A   109 A   110 A   111 A   112 A   113 A                  
 14.881  36.683  49.467  68.727 166.163 293.862 293.881 293.986
114 A   115 A   116 A   117 A   118 A   119 A   120 A   121 A                  
*******
122 A                                                                          

 Occupation and symmetry of molecular orbitals

 Point group: C1 (1 irreducible representation).

                           A     All 
 -------------------------------------
 All molecular orbitals:
  - Alpha                  122   122 
  - Beta                   122   122 
 -------------------------------------
 Alpha orbitals:
  - Frozen occupied        16    16  
  - Active occupied        17    17  
  - Active virtual         89    89  
  - Frozen virtual         0     0   
 -------------------------------------
 Beta orbitals:
  - Frozen occupied        16    16  
  - Active occupied        17    17  
  - Active virtual         89    89  
  - Frozen virtual         0     0   
 -------------------------------------

 Import integrals:   CPU 0.00 s  wall 0.00 s

 Import integrals:   CPU 33.42 s  wall 5.84 s

 MP2 amplitudes:   CPU 0.13 s  wall 0.09 s

Running a double precision version
           CCSD T amplitudes will be solved using DIIS.

           Start     Size      MaxIter   EConv     TConv     
           3         7         100       1.00e-07  1.00e-05  
 ------------------------------------------------------------------------------
           Energy (a.u.)   Ediff      Tdiff       Comment
 ------------------------------------------------------------------------------
         -3067.77416000                           
     1   -3067.74605401   2.81e-02   7.62e-01     
     2   -3067.77400061   2.79e-02   1.13e-01     
     3   -3067.77142299   2.58e-03   5.04e-02     
     4   -3067.77425279   2.83e-03   1.77e-02     Switched to DIIS steps.
     5   -3067.77511608   8.63e-04   1.15e-02     
     6   -3067.77518525   6.92e-05   2.92e-03     
     7   -3067.77517785   7.40e-06   1.36e-03     
     8   -3067.77518254   4.69e-06   3.64e-04     
     9   -3067.77518485   2.32e-06   2.19e-04     
    10   -3067.77518375   1.11e-06   7.30e-05     
    11   -3067.77518440   6.49e-07   3.18e-05     
    12   -3067.77518430   9.83e-08   1.86e-05     
    13   -3067.77518428   2.14e-08   6.01e-06     
 ------------------------------------------------------------------------------
         -3067.77518428                           CCSD T converged.

End of double precision
 SCF energy                 = -3066.99410568
 MP2 energy                 = -3067.77416000
 CCSD correlation energy     =    -0.78107859
 CCSD total energy           = -3067.77518428

 CCSD  T1^2 = 0.0143  T2^2 = 0.2537  Leading amplitudes:

 Amplitude    Orbitals with energies
  0.0300       33 (A) A                  ->    34 (A) A                   
              -0.4000                          0.0078                     
  0.0300       33 (A) B                  ->    34 (A) B                   
              -0.4000                          0.0078                     
 -0.0283       27 (A) A                  ->    34 (A) A                   
              -0.7066                          0.0078                     
 -0.0283       27 (A) B                  ->    34 (A) B                   
              -0.7066                          0.0078                     

 Amplitude    Orbitals with energies
 -0.0605       33 (A) A      33 (A) B    ->    34 (A) A      34 (A) B     
              -0.4000       -0.4000            0.0078        0.0078       
  0.0605       33 (A) A      33 (A) B    ->    34 (A) B      34 (A) A     
              -0.4000       -0.4000            0.0078        0.0078       
  0.0605       33 (A) B      33 (A) A    ->    34 (A) A      34 (A) B     
              -0.4000       -0.4000            0.0078        0.0078       
 -0.0605       33 (A) B      33 (A) A    ->    34 (A) B      34 (A) A     
              -0.4000       -0.4000            0.0078        0.0078       

 Computing CCSD intemediates for later calculations in double precision
 Finished.

Running a double precision version
           CCSD Lambda amplitudes will be solved using DIIS.
           Start     Size      MaxIter   EConv     LConv     
           3         7         100       1.00e-07  1.00e-05  
 ------------------------------------------------------------------------------
            Enorm      Ldiff       Comment
 ------------------------------------------------------------------------------
     1     5.41e-02   3.55e-02     
     2     1.69e-02   7.32e-03     
     3     6.79e-03   1.42e-03     
     4     3.87e-03   1.31e-03     Switched to DIIS steps.
     5     1.10e-03   7.00e-04     
     6     5.43e-04   1.51e-04     
     7     1.81e-04   4.78e-05     
     8     8.45e-05   5.06e-06     
     9     3.37e-05   5.26e-08     
    10     1.56e-05   1.66e-07     
    11     7.77e-06   1.48e-07     
    12     3.45e-06   2.45e-07     
    13     1.85e-06   6.84e-08     
    14     8.15e-07   3.11e-08     
    15     3.81e-07   2.06e-08     
    16     1.87e-07   3.17e-08     
    17     8.36e-08   1.26e-08     
 ------------------------------------------------------------------------------
                                   CCSD Lambda converged.

 Computing density matrices in double precision...
           Orbital response amplitudes will be solved using DIIS.
           Start     Size      MaxIter   EConv     LConv     
           3         7         100       1.00e-06  1.00e-06  
 ------------------------------------------------------------------------------
            Enorm      Ldiff       Comment
 ------------------------------------------------------------------------------
     1     1.14e-01   8.93e-04     
     2     1.01e-01   1.01e-02     
     3     1.17e-01   1.96e-02     
     4     2.47e-02   4.01e-02     Switched to DIIS steps.
     5     5.48e-03   7.86e-03     
     6     1.18e-03   2.68e-04     
     7     5.20e-04   3.28e-05     
     8     1.21e-04   1.29e-04     
     9     5.38e-05   2.19e-05     
    10     1.44e-05   1.13e-05     
    11     4.13e-06   5.26e-08     
    12     2.40e-06   1.85e-07     
    13     6.60e-07   3.51e-07     
 ------------------------------------------------------------------------------
                                   Orbital response converged.

 Computing density matrices... Done.
 CCSD calculation:   CPU 1329.89 s  wall 231.94 s

 Transferring MO TPDM to AO TPDM
 Transferring g2_o1o1o1o1
 Transferring g2_o1o1o1v1
 Transferring g2_o1o1v1v1
 Transferring g2_o1v1o1v1
 Transferring g2_o1v1v1v1
 Transferring g2_v1v1v1v1
 Adding separable TPDM
 Computing TPDM gradient
 --------------------------------------------------------
 2e gradient
  Atom          X               Y               Z
 --------------------------------------------------------
    1        -39.395876        4.129277        0.000001  
    2          3.657457      -18.447090       -0.000000  
    3         15.663014       21.825898       -0.000002  
    4         20.075405       -7.508084        0.000001  
 --------------------------------------------------------
 --------------------------------------------------------
 Final gradient
  Atom          X               Y               Z
 --------------------------------------------------------
    1        -39.395876        4.129277        0.000001  
    2          3.657457      -18.447090       -0.000000  
    3         15.663014       21.825898       -0.000002  
    4         20.075405       -7.508084        0.000001  
 --------------------------------------------------------
 Analytic gradient from two-electron contribution:   CPU 206.58 s  wall 40.13 s

 Total ccman2 time:   CPU 1574.15 s  wall 279.14 s


 --------------------------------------------------------------

                    Orbital Energies (a.u.)
 --------------------------------------------------------------

 Alpha MOs
 -- Occupied --
******** -80.0815 -65.2012 -58.5618 -58.5593 -58.5593 -26.3342 -15.6418
 -9.8803  -7.6173  -7.4958  -7.4842  -7.4841  -5.5104  -5.5085  -5.5084
 -3.2363  -3.2309  -3.2308  -3.2168  -3.2168  -1.6401  -1.2180  -1.0005
 -0.8208  -0.7106  -0.7066  -0.6590  -0.5467  -0.5209  -0.4819  -0.4137
 -0.4000
 -- Virtual --
  0.0078   0.0474   0.0591   0.0719   0.0832   0.0864   0.1155   0.1197
  0.1288   0.1465   0.1718   0.2049   0.2390   0.2455   0.2910   0.3196
  0.3296   0.3738   0.3850   0.4117   0.4202   0.4722   0.5384   0.5592
  0.5613   0.5801   0.7340   0.7525   0.7592   0.7651   0.7883   0.8364
  0.8711   0.8791   0.8928   1.0601   1.0927   1.0967   1.1497   1.1667
  1.3146   1.4387   1.5714   1.6181   1.6397   1.7633   1.8579   1.8925
  2.1996   2.2243   2.2606   2.2976   2.3729   2.4297   2.4911   2.7778
  2.9480   4.1637   4.1763   4.2024   4.2169   4.2452   4.3137   4.4716
  4.5192   4.5331   4.5690   4.5954   4.6008   4.8964   6.8878   6.9151
  6.9495   7.2056   7.5750   8.1869   8.2058   8.2763  14.6902  14.7964
 14.8807  36.6833  49.4668  68.7275 166.1630 293.8622 293.8807 293.9864
********
 --------------------------------------------------------------

          Ground-State Mulliken Net Atomic Charges

     Atom                 Charge (a.u.)
  ----------------------------------------
      1 Br                    0.023712
      2 N                    -0.335161
      3 P                     0.494863
      4 F                    -0.183413
  ----------------------------------------
  Sum of atomic charges =     0.000000

 -----------------------------------------------------------------
                    Cartesian Multipole Moments
 -----------------------------------------------------------------
    Charge (ESU x 10^10)
                 0.0000
    Dipole Moment (Debye)
         X       0.4645      Y      -2.2472      Z       0.0000
       Tot       2.2947
    Quadrupole Moments (Debye-Ang)
        XX     -42.8194     XY       2.5368     YY     -43.7304
        XZ       0.0000     YZ      -0.0000     ZZ     -40.6879
    Octopole Moments (Debye-Ang^2)
       XXX      46.7436    XXY      -7.1549    XYY       9.0223
       YYY       1.3477    XXZ       0.0000    XYZ      -0.0000
       YYZ      -0.0000    XZZ       5.0176    YZZ       0.4414
       ZZZ       0.0000
    Hexadecapole Moments (Debye-Ang^3)
      XXXX    -687.8412   XXXY       3.8657   XXYY    -126.2928
      XYYY      -7.2434   YYYY     -94.8401   XXXZ       0.0000
      XXYZ      -0.0000   XYYZ       0.0000   YYYZ      -0.0000
      XXZZ    -115.3970   XYZZ      -1.7630   YYZZ     -23.1848
      XZZZ      -0.0000   YZZZ      -0.0000   ZZZZ     -47.6545
 -----------------------------------------------------------------
 DrvMan completing analytic gradient of the correlated energy
 Correlated dipole moment
            1
    1   0.1827436
    2  -0.8841271
    3   0.0000000
 Energy read as -3067.775184275
 Full Analytical Gradient: (in a.u., or Hartree/Bohr)
             1             2             3             4
    1   -0.00003158   -0.00034485    0.00062226   -0.00024583
    2    0.00002148   -0.00038549    0.00016539    0.00019862
    3   -0.00000001   -0.00000001    0.00000003   -0.00000001
 Gradient time:  CPU 0.79 s  wall 0.82 s
 ----------------------------------------------------------------
             Standard Nuclear Orientation (Angstroms)
    I     Atom           X                Y                Z
 ----------------------------------------------------------------
    1      Br      1.4113371477    -0.0049953855    -0.0000000000
    2      N      -0.3643248315     0.6438203447    -0.0000000000
    3      P      -1.4454163081    -0.5039761848     0.0000000000
    4      F      -2.7978090810     0.3586376502    -0.0000000000
 ----------------------------------------------------------------
 Nuclear Repulsion Energy =   297.2150752393 hartrees
 There are       33 alpha and       33 beta electrons

                       Distance Matrix (Angstroms)
             Br(  1)   N (  2)   P (  3)
   N (  2)  1.890486
   P (  3)  2.900004  1.576767
   F (  4)  4.224824  2.450138  1.604079

 Requested basis set is 6-311++G(d,p)
 There are 44 shells and 122 basis functions
 A cutoff of  1.0D-14 yielded    869 shell pairs
 There are      6986 function pairs (      7692 Cartesian)
 Smallest overlap matrix eigenvalue = 2.59E-03
 Guess MOs from SCF MO coefficient file

 -----------------------------------------------------------------------
  General SCF calculation program by
  Eric Jon Sundstrom, Paul Horn, Yuezhi Mao, Dmitri Zuev, Alec White,
  David Stuck, Shaama M.S., Shane Yost, Joonho Lee, David Small,
  Daniel Levine, Susi Lehtola, Hugh Burton, Evgeny Epifanovsky
 -----------------------------------------------------------------------
 Hartree-Fock
 using 6 threads for integral computing
 -------------------------------------------------------
 OpenMP Integral computing Module                
 Release: version 2.0, May 2017, Q-Chem Inc. Pleasanton 
 -------------------------------------------------------
 A restricted SCF calculation will be
 performed using DIIS
 SCF converges when DIIS error is below 1.0e-08
 ---------------------------------------
  Cycle       Energy         DIIS error
 ---------------------------------------
    1   -3066.9940687777      3.58e-05  
    2   -3066.9940710102      1.45e-05  
    3   -3066.9940712606      8.25e-06  
    4   -3066.9940713774      1.43e-06  
    5   -3066.9940713822      5.56e-07  
    6   -3066.9940713830      1.63e-07  
    7   -3066.9940713831      5.69e-08  
    8   -3066.9940713831      2.43e-08  
    9   -3066.9940713831      9.02e-09  Convergence criterion met
 ---------------------------------------
 SCF time:   CPU 6.18s  wall 1.00s 
 SCF   energy in the final basis set =    -3066.9940713831
 Total energy in the final basis set =    -3066.9940713831


 ------------------------------------------------------------------------------

   CCMAN2: suite of methods based on coupled cluster
           and equation of motion theories.

   Components:
   * libvmm-1.3-trunk
     by Evgeny Epifanovsky, Ilya Kaliman.
   * libtensor-2.5-trunk
     by Evgeny Epifanovsky, Michael Wormit, Dmitry Zuev, Sam Manzer, 
        Ilya Kaliman.
   * libcc-2.5-trunk
     by Evgeny Epifanovsky, Arik Landau, Tomasz Kus, Kirill Khistyaev, 
        Dmitry Zuev, Prashant Manohar, Xintian Feng, Anna Krylov, 
        Matthew Goldey, Alec White, Thomas Jagau, Kaushik Nanda, 
        Anastasia Gunina, Alexander Kunitsa, Joonho Lee.

   CCMAN original authors:
   Anna I. Krylov, C. David Sherrill, Steven R. Gwaltney,
   Edward F. C. Byrd (2000)
   Sergey V. Levchenko, Lyudmila V. Slipchenko, Tao Wang,
   Ana-Maria C. Cristian (2003)
   Piotr A. Pieniazek, C. Melania Oana, Evgeny Epifanovsky (2007)
   Prashant Manohar (2009)

 ------------------------------------------------------------------------------


 Allocating and initializing 30808MB of RAM...
 Calculation will run on 6 cores.


 Alpha MOs, Restricted
 -- Occupied --                  
-490.07  -80.08  -65.20  -58.56  -58.56  -58.56  -26.33  -15.64
  1 A     2 A     3 A     4 A     5 A     6 A     7 A     8 A                  
 -9.880  -7.617  -7.496  -7.484  -7.484  -5.510  -5.509  -5.508
  9 A    10 A    11 A    12 A    13 A    14 A    15 A    16 A                  
 -3.236  -3.231  -3.231  -3.217  -3.217  -1.641  -1.217  -1.000
 17 A    18 A    19 A    20 A    21 A    22 A    23 A    24 A                  
 -0.821  -0.711  -0.707  -0.659  -0.546  -0.521  -0.482  -0.413
 25 A    26 A    27 A    28 A    29 A    30 A    31 A    32 A                  
 -0.400
 33 A                                                                          
 -- Virtual --                   
  0.008   0.047   0.059   0.072   0.083   0.086   0.116   0.120
 34 A    35 A    36 A    37 A    38 A    39 A    40 A    41 A                  
  0.129   0.146   0.172   0.205   0.239   0.246   0.291   0.320
 42 A    43 A    44 A    45 A    46 A    47 A    48 A    49 A                  
  0.330   0.374   0.385   0.412   0.420   0.472   0.538   0.559
 50 A    51 A    52 A    53 A    54 A    55 A    56 A    57 A                  
  0.561   0.580   0.734   0.753   0.759   0.765   0.788   0.836
 58 A    59 A    60 A    61 A    62 A    63 A    64 A    65 A                  
  0.871   0.879   0.893   1.061   1.093   1.097   1.150   1.167
 66 A    67 A    68 A    69 A    70 A    71 A    72 A    73 A                  
  1.313   1.439   1.571   1.618   1.639   1.763   1.858   1.892
 74 A    75 A    76 A    77 A    78 A    79 A    80 A    81 A                  
  2.200   2.224   2.261   2.298   2.373   2.429   2.491   2.778
 82 A    83 A    84 A    85 A    86 A    87 A    88 A    89 A                  
  2.947   4.163   4.176   4.202   4.217   4.245   4.313   4.471
 90 A    91 A    92 A    93 A    94 A    95 A    96 A    97 A                  
  4.519   4.533   4.569   4.596   4.601   4.897   6.887   6.914
 98 A    99 A   100 A   101 A   102 A   103 A   104 A   105 A                  
  6.949   7.206   7.575   8.187   8.206   8.276  14.690  14.797
106 A   107 A   108 A   109 A   110 A   111 A   112 A   113 A                  
 14.879  36.683  49.467  68.727 166.163 293.862 293.881 293.987
114 A   115 A   116 A   117 A   118 A   119 A   120 A   121 A                  
*******
122 A                                                                          

 Beta MOs, Restricted
 -- Occupied --                  
-490.07  -80.08  -65.20  -58.56  -58.56  -58.56  -26.33  -15.64
  1 A     2 A     3 A     4 A     5 A     6 A     7 A     8 A                  
 -9.880  -7.617  -7.496  -7.484  -7.484  -5.510  -5.509  -5.508
  9 A    10 A    11 A    12 A    13 A    14 A    15 A    16 A                  
 -3.236  -3.231  -3.231  -3.217  -3.217  -1.641  -1.217  -1.000
 17 A    18 A    19 A    20 A    21 A    22 A    23 A    24 A                  
 -0.821  -0.711  -0.707  -0.659  -0.546  -0.521  -0.482  -0.413
 25 A    26 A    27 A    28 A    29 A    30 A    31 A    32 A                  
 -0.400
 33 A                                                                          
 -- Virtual --                   
  0.008   0.047   0.059   0.072   0.083   0.086   0.116   0.120
 34 A    35 A    36 A    37 A    38 A    39 A    40 A    41 A                  
  0.129   0.146   0.172   0.205   0.239   0.246   0.291   0.320
 42 A    43 A    44 A    45 A    46 A    47 A    48 A    49 A                  
  0.330   0.374   0.385   0.412   0.420   0.472   0.538   0.559
 50 A    51 A    52 A    53 A    54 A    55 A    56 A    57 A                  
  0.561   0.580   0.734   0.753   0.759   0.765   0.788   0.836
 58 A    59 A    60 A    61 A    62 A    63 A    64 A    65 A                  
  0.871   0.879   0.893   1.061   1.093   1.097   1.150   1.167
 66 A    67 A    68 A    69 A    70 A    71 A    72 A    73 A                  
  1.313   1.439   1.571   1.618   1.639   1.763   1.858   1.892
 74 A    75 A    76 A    77 A    78 A    79 A    80 A    81 A                  
  2.200   2.224   2.261   2.298   2.373   2.429   2.491   2.778
 82 A    83 A    84 A    85 A    86 A    87 A    88 A    89 A                  
  2.947   4.163   4.176   4.202   4.217   4.245   4.313   4.471
 90 A    91 A    92 A    93 A    94 A    95 A    96 A    97 A                  
  4.519   4.533   4.569   4.596   4.601   4.897   6.887   6.914
 98 A    99 A   100 A   101 A   102 A   103 A   104 A   105 A                  
  6.949   7.206   7.575   8.187   8.206   8.276  14.690  14.797
106 A   107 A   108 A   109 A   110 A   111 A   112 A   113 A                  
 14.879  36.683  49.467  68.727 166.163 293.862 293.881 293.987
114 A   115 A   116 A   117 A   118 A   119 A   120 A   121 A                  
*******
122 A                                                                          

 Occupation and symmetry of molecular orbitals

 Point group: C1 (1 irreducible representation).

                           A     All 
 -------------------------------------
 All molecular orbitals:
  - Alpha                  122   122 
  - Beta                   122   122 
 -------------------------------------
 Alpha orbitals:
  - Frozen occupied        16    16  
  - Active occupied        17    17  
  - Active virtual         89    89  
  - Frozen virtual         0     0   
 -------------------------------------
 Beta orbitals:
  - Frozen occupied        16    16  
  - Active occupied        17    17  
  - Active virtual         89    89  
  - Frozen virtual         0     0   
 -------------------------------------

 Import integrals:   CPU 0.00 s  wall 0.00 s

 Import integrals:   CPU 33.35 s  wall 5.84 s

 MP2 amplitudes:   CPU 0.15 s  wall 0.09 s

Running a double precision version
           CCSD T amplitudes will be solved using DIIS.

           Start     Size      MaxIter   EConv     TConv     
           3         7         100       1.00e-07  1.00e-05  
 ------------------------------------------------------------------------------
           Energy (a.u.)   Ediff      Tdiff       Comment
 ------------------------------------------------------------------------------
         -3067.77417914                           
     1   -3067.74603715   2.81e-02   7.62e-01     
     2   -3067.77400244   2.80e-02   1.13e-01     
     3   -3067.77141882   2.58e-03   5.05e-02     
     4   -3067.77425158   2.83e-03   1.77e-02     Switched to DIIS steps.
     5   -3067.77511575   8.64e-04   1.15e-02     
     6   -3067.77518456   6.88e-05   2.92e-03     
     7   -3067.77517710   7.46e-06   1.37e-03     
     8   -3067.77518182   4.72e-06   3.64e-04     
     9   -3067.77518412   2.31e-06   2.20e-04     
    10   -3067.77518302   1.11e-06   7.30e-05     
    11   -3067.77518366   6.44e-07   3.16e-05     
    12   -3067.77518356   9.93e-08   1.85e-05     
    13   -3067.77518354   2.22e-08   5.98e-06     
 ------------------------------------------------------------------------------
         -3067.77518354                           CCSD T converged.

End of double precision
 SCF energy                 = -3066.99407138
 MP2 energy                 = -3067.77417914
 CCSD correlation energy     =    -0.78111215
 CCSD total energy           = -3067.77518354

 CCSD  T1^2 = 0.0143  T2^2 = 0.2538  Leading amplitudes:

 Amplitude    Orbitals with energies
 -0.0301       33 (A) A                  ->    34 (A) A                   
              -0.3997                          0.0077                     
 -0.0301       33 (A) B                  ->    34 (A) B                   
              -0.3997                          0.0077                     
  0.0283       27 (A) A                  ->    34 (A) A                   
              -0.7073                          0.0077                     
  0.0283       27 (A) B                  ->    34 (A) B                   
              -0.7073                          0.0077                     

 Amplitude    Orbitals with energies
 -0.0608       33 (A) A      33 (A) B    ->    34 (A) A      34 (A) B     
              -0.3997       -0.3997            0.0077        0.0077       
  0.0608       33 (A) A      33 (A) B    ->    34 (A) B      34 (A) A     
              -0.3997       -0.3997            0.0077        0.0077       
  0.0608       33 (A) B      33 (A) A    ->    34 (A) A      34 (A) B     
              -0.3997       -0.3997            0.0077        0.0077       
 -0.0608       33 (A) B      33 (A) A    ->    34 (A) B      34 (A) A     
              -0.3997       -0.3997            0.0077        0.0077       

 Computing CCSD intemediates for later calculations in double precision
 Finished.

Running a double precision version
           CCSD Lambda amplitudes will be solved using DIIS.
           Start     Size      MaxIter   EConv     LConv     
           3         7         100       1.00e-07  1.00e-05  
 ------------------------------------------------------------------------------
            Enorm      Ldiff       Comment
 ------------------------------------------------------------------------------
     1     5.41e-02   3.56e-02     
     2     1.69e-02   7.32e-03     
     3     6.78e-03   1.43e-03     
     4     3.87e-03   1.31e-03     Switched to DIIS steps.
     5     1.10e-03   7.00e-04     
     6     5.43e-04   1.52e-04     
     7     1.81e-04   4.80e-05     
     8     8.46e-05   5.10e-06     
     9     3.37e-05   1.25e-08     
    10     1.55e-05   1.53e-07     
    11     7.73e-06   1.53e-07     
    12     3.43e-06   2.45e-07     
    13     1.84e-06   6.75e-08     
    14     8.13e-07   3.03e-08     
    15     3.80e-07   2.07e-08     
    16     1.87e-07   3.16e-08     
    17     8.36e-08   1.26e-08     
 ------------------------------------------------------------------------------
                                   CCSD Lambda converged.

 Computing density matrices in double precision...
           Orbital response amplitudes will be solved using DIIS.
           Start     Size      MaxIter   EConv     LConv     
           3         7         100       1.00e-06  1.00e-06  
 ------------------------------------------------------------------------------
            Enorm      Ldiff       Comment
 ------------------------------------------------------------------------------
     1     1.14e-01   8.91e-04     
     2     1.01e-01   1.01e-02     
     3     1.17e-01   1.96e-02     
     4     2.48e-02   4.01e-02     Switched to DIIS steps.
     5     5.50e-03   7.92e-03     
     6     1.18e-03   2.69e-04     
     7     5.23e-04   3.45e-05     
     8     1.20e-04   1.30e-04     
     9     5.40e-05   2.18e-05     
    10     1.44e-05   1.13e-05     
    11     4.14e-06   4.40e-08     
    12     2.41e-06   1.88e-07     
    13     6.60e-07   3.53e-07     
 ------------------------------------------------------------------------------
                                   Orbital response converged.

 Computing density matrices... Done.
 CCSD calculation:   CPU 1331.87 s  wall 232.26 s

 Transferring MO TPDM to AO TPDM
 Transferring g2_o1o1o1o1
 Transferring g2_o1o1o1v1
 Transferring g2_o1o1v1v1
 Transferring g2_o1v1o1v1
 Transferring g2_o1v1v1v1
 Transferring g2_v1v1v1v1
 Adding separable TPDM
 Computing TPDM gradient
 --------------------------------------------------------
 2e gradient
  Atom          X               Y               Z
 --------------------------------------------------------
    1        -39.376194        4.134607        0.000000  
    2          3.657880      -18.421774       -0.000000  
    3         15.629405       21.815103        0.000000  
    4         20.088909       -7.527935        0.000000  
 --------------------------------------------------------
 --------------------------------------------------------
 Final gradient
  Atom          X               Y               Z
 --------------------------------------------------------
    1        -39.376194        4.134607        0.000000  
    2          3.657880      -18.421774       -0.000000  
    3         15.629405       21.815103        0.000000  
    4         20.088909       -7.527935        0.000000  
 --------------------------------------------------------
 Analytic gradient from two-electron contribution:   CPU 208.36 s  wall 41.87 s

 Total ccman2 time:   CPU 1577.93 s  wall 281.22 s


 --------------------------------------------------------------

                    Orbital Energies (a.u.)
 --------------------------------------------------------------

 Alpha MOs
 -- Occupied --
******** -80.0816 -65.2010 -58.5617 -58.5592 -58.5592 -26.3347 -15.6418
 -9.8801  -7.6174  -7.4956  -7.4840  -7.4840  -5.5104  -5.5086  -5.5085
 -3.2361  -3.2307  -3.2307  -3.2166  -3.2166  -1.6411  -1.2175  -1.0002
 -0.8215  -0.7113  -0.7073  -0.6590  -0.5464  -0.5205  -0.4818  -0.4134
 -0.3997
 -- Virtual --
  0.0077   0.0475   0.0591   0.0719   0.0832   0.0864   0.1156   0.1197
  0.1289   0.1465   0.1719   0.2049   0.2391   0.2455   0.2911   0.3196
  0.3295   0.3737   0.3849   0.4118   0.4202   0.4719   0.5384   0.5593
  0.5614   0.5802   0.7340   0.7526   0.7594   0.7655   0.7884   0.8364
  0.8711   0.8790   0.8925   1.0607   1.0932   1.0970   1.1499   1.1671
  1.3133   1.4389   1.5711   1.6175   1.6392   1.7633   1.8581   1.8924
  2.1997   2.2239   2.2606   2.2977   2.3728   2.4293   2.4907   2.7780
  2.9467   4.1632   4.1757   4.2021   4.2167   4.2453   4.3135   4.4713
  4.5193   4.5332   4.5691   4.5958   4.6011   4.8966   6.8872   6.9144
  6.9487   7.2057   7.5751   8.1870   8.2060   8.2765  14.6901  14.7969
 14.8795  36.6831  49.4669  68.7270 166.1626 293.8623 293.8809 293.9865
********
 --------------------------------------------------------------

          Ground-State Mulliken Net Atomic Charges

     Atom                 Charge (a.u.)
  ----------------------------------------
      1 Br                    0.023608
      2 N                    -0.335636
      3 P                     0.493813
      4 F                    -0.181785
  ----------------------------------------
  Sum of atomic charges =    -0.000000

 -----------------------------------------------------------------
                    Cartesian Multipole Moments
 -----------------------------------------------------------------
    Charge (ESU x 10^10)
                -0.0000
    Dipole Moment (Debye)
         X       0.4480      Y      -2.2440      Z       0.0000
       Tot       2.2883
    Quadrupole Moments (Debye-Ang)
        XX     -42.7738     XY       2.5298     YY     -43.7364
        XZ      -0.0000     YZ      -0.0000     ZZ     -40.6930
    Octopole Moments (Debye-Ang^2)
       XXX      46.6401    XXY      -7.1373    XYY       9.0436
       YYY       1.3525    XXZ       0.0000    XYZ       0.0000
       YYZ       0.0000    XZZ       5.0356    YZZ       0.4447
       ZZZ       0.0000
    Hexadecapole Moments (Debye-Ang^3)
      XXXX    -687.7514   XXXY       3.7929   XXYY    -126.3590
      XYYY      -7.3017   YYYY     -94.8677   XXXZ      -0.0000
      XXYZ      -0.0000   XYYZ      -0.0000   YYYZ      -0.0000
      XXZZ    -115.4449   XYZZ      -1.7830   YYZZ     -23.1935
      XZZZ      -0.0000   YZZZ      -0.0000   ZZZZ     -47.6757
 -----------------------------------------------------------------
 DrvMan completing analytic gradient of the correlated energy
 Correlated dipole moment
            1
    1   0.1762518
    2  -0.8828627
    3   0.0000000
 Energy read as -3067.775183538
 Full Analytical Gradient: (in a.u., or Hartree/Bohr)
             1             2             3             4
    1    0.00005682    0.00046275   -0.00101351    0.00049394
    2    0.00006213    0.00034652   -0.00008815   -0.00032050
    3    0.00000000   -0.00000000    0.00000000   -0.00000000
 Gradient time:  CPU 0.74 s  wall 0.77 s
 ----------------------------------------------------------------
             Standard Nuclear Orientation (Angstroms)
    I     Atom           X                Y                Z
 ----------------------------------------------------------------
    1      Br      1.4113371477    -0.0049953855    -0.0000000000
    2      N      -0.3643248315     0.6438203447    -0.0000000000
    3      P      -1.4444163081    -0.5029761848     0.0000000000
    4      F      -2.7978090810     0.3586376502    -0.0000000000
 ----------------------------------------------------------------
 Nuclear Repulsion Energy =   297.2764401984 hartrees
 There are       33 alpha and       33 beta electrons

                       Distance Matrix (Angstroms)
             Br(  1)   N (  2)   P (  3)
   N (  2)  1.890486
   P (  3)  2.898847  1.575354
   F (  4)  4.224824  2.450138  1.604385

 Requested basis set is 6-311++G(d,p)
 There are 44 shells and 122 basis functions
 A cutoff of  1.0D-14 yielded    869 shell pairs
 There are      6986 function pairs (      7692 Cartesian)
 Smallest overlap matrix eigenvalue = 2.59E-03
 Guess MOs from SCF MO coefficient file

 -----------------------------------------------------------------------
  General SCF calculation program by
  Eric Jon Sundstrom, Paul Horn, Yuezhi Mao, Dmitri Zuev, Alec White,
  David Stuck, Shaama M.S., Shane Yost, Joonho Lee, David Small,
  Daniel Levine, Susi Lehtola, Hugh Burton, Evgeny Epifanovsky
 -----------------------------------------------------------------------
 Hartree-Fock
 using 6 threads for integral computing
 -------------------------------------------------------
 OpenMP Integral computing Module                
 Release: version 2.0, May 2017, Q-Chem Inc. Pleasanton 
 -------------------------------------------------------
 A restricted SCF calculation will be
 performed using DIIS
 SCF converges when DIIS error is below 1.0e-08
 ---------------------------------------
  Cycle       Energy         DIIS error
 ---------------------------------------
    1   -3066.9941677608      2.32e-05  
    2   -3066.9941687737      1.18e-05  
    3   -3066.9941689665      5.57e-06  
    4   -3066.9941690331      1.06e-06  
    5   -3066.9941690366      3.09e-07  
    6   -3066.9941690371      1.22e-07  
    7   -3066.9941690372      5.92e-08  
    8   -3066.9941690372      2.80e-08  
    9   -3066.9941690372      6.53e-09  Convergence criterion met
 ---------------------------------------
 SCF time:   CPU 6.11s  wall 1.00s 
 SCF   energy in the final basis set =    -3066.9941690372
 Total energy in the final basis set =    -3066.9941690372


 ------------------------------------------------------------------------------

   CCMAN2: suite of methods based on coupled cluster
           and equation of motion theories.

   Components:
   * libvmm-1.3-trunk
     by Evgeny Epifanovsky, Ilya Kaliman.
   * libtensor-2.5-trunk
     by Evgeny Epifanovsky, Michael Wormit, Dmitry Zuev, Sam Manzer, 
        Ilya Kaliman.
   * libcc-2.5-trunk
     by Evgeny Epifanovsky, Arik Landau, Tomasz Kus, Kirill Khistyaev, 
        Dmitry Zuev, Prashant Manohar, Xintian Feng, Anna Krylov, 
        Matthew Goldey, Alec White, Thomas Jagau, Kaushik Nanda, 
        Anastasia Gunina, Alexander Kunitsa, Joonho Lee.

   CCMAN original authors:
   Anna I. Krylov, C. David Sherrill, Steven R. Gwaltney,
   Edward F. C. Byrd (2000)
   Sergey V. Levchenko, Lyudmila V. Slipchenko, Tao Wang,
   Ana-Maria C. Cristian (2003)
   Piotr A. Pieniazek, C. Melania Oana, Evgeny Epifanovsky (2007)
   Prashant Manohar (2009)

 ------------------------------------------------------------------------------


 Allocating and initializing 30808MB of RAM...
 Calculation will run on 6 cores.


 Alpha MOs, Restricted
 -- Occupied --                  
-490.07  -80.08  -65.20  -58.56  -58.56  -58.56  -26.33  -15.64
  1 A     2 A     3 A     4 A     5 A     6 A     7 A     8 A                  
 -9.880  -7.617  -7.496  -7.484  -7.484  -5.510  -5.508  -5.508
  9 A    10 A    11 A    12 A    13 A    14 A    15 A    16 A                  
 -3.236  -3.231  -3.231  -3.217  -3.217  -1.641  -1.218  -1.000
 17 A    18 A    19 A    20 A    21 A    22 A    23 A    24 A                  
 -0.821  -0.711  -0.707  -0.659  -0.547  -0.521  -0.482  -0.414
 25 A    26 A    27 A    28 A    29 A    30 A    31 A    32 A                  
 -0.400
 33 A                                                                          
 -- Virtual --                   
  0.008   0.047   0.059   0.072   0.083   0.086   0.116   0.120
 34 A    35 A    36 A    37 A    38 A    39 A    40 A    41 A                  
  0.129   0.147   0.172   0.205   0.239   0.246   0.291   0.320
 42 A    43 A    44 A    45 A    46 A    47 A    48 A    49 A                  
  0.330   0.374   0.385   0.412   0.420   0.472   0.538   0.559
 50 A    51 A    52 A    53 A    54 A    55 A    56 A    57 A                  
  0.561   0.580   0.734   0.753   0.759   0.765   0.788   0.836
 58 A    59 A    60 A    61 A    62 A    63 A    64 A    65 A                  
  0.871   0.879   0.893   1.060   1.093   1.097   1.150   1.167
 66 A    67 A    68 A    69 A    70 A    71 A    72 A    73 A                  
  1.315   1.439   1.571   1.618   1.639   1.763   1.858   1.893
 74 A    75 A    76 A    77 A    78 A    79 A    80 A    81 A                  
  2.200   2.224   2.261   2.298   2.373   2.430   2.491   2.778
 82 A    83 A    84 A    85 A    86 A    87 A    88 A    89 A                  
  2.948   4.163   4.176   4.202   4.217   4.245   4.314   4.472
 90 A    91 A    92 A    93 A    94 A    95 A    96 A    97 A                  
  4.519   4.533   4.569   4.596   4.601   4.896   6.887   6.915
 98 A    99 A   100 A   101 A   102 A   103 A   104 A   105 A                  
  6.949   7.206   7.576   8.187   8.206   8.276  14.690  14.797
106 A   107 A   108 A   109 A   110 A   111 A   112 A   113 A                  
 14.881  36.683  49.467  68.727 166.164 293.862 293.881 293.986
114 A   115 A   116 A   117 A   118 A   119 A   120 A   121 A                  
*******
122 A                                                                          

 Beta MOs, Restricted
 -- Occupied --                  
-490.07  -80.08  -65.20  -58.56  -58.56  -58.56  -26.33  -15.64
  1 A     2 A     3 A     4 A     5 A     6 A     7 A     8 A                  
 -9.880  -7.617  -7.496  -7.484  -7.484  -5.510  -5.508  -5.508
  9 A    10 A    11 A    12 A    13 A    14 A    15 A    16 A                  
 -3.236  -3.231  -3.231  -3.217  -3.217  -1.641  -1.218  -1.000
 17 A    18 A    19 A    20 A    21 A    22 A    23 A    24 A                  
 -0.821  -0.711  -0.707  -0.659  -0.547  -0.521  -0.482  -0.414
 25 A    26 A    27 A    28 A    29 A    30 A    31 A    32 A                  
 -0.400
 33 A                                                                          
 -- Virtual --                   
  0.008   0.047   0.059   0.072   0.083   0.086   0.116   0.120
 34 A    35 A    36 A    37 A    38 A    39 A    40 A    41 A                  
  0.129   0.147   0.172   0.205   0.239   0.246   0.291   0.320
 42 A    43 A    44 A    45 A    46 A    47 A    48 A    49 A                  
  0.330   0.374   0.385   0.412   0.420   0.472   0.538   0.559
 50 A    51 A    52 A    53 A    54 A    55 A    56 A    57 A                  
  0.561   0.580   0.734   0.753   0.759   0.765   0.788   0.836
 58 A    59 A    60 A    61 A    62 A    63 A    64 A    65 A                  
  0.871   0.879   0.893   1.060   1.093   1.097   1.150   1.167
 66 A    67 A    68 A    69 A    70 A    71 A    72 A    73 A                  
  1.315   1.439   1.571   1.618   1.639   1.763   1.858   1.893
 74 A    75 A    76 A    77 A    78 A    79 A    80 A    81 A                  
  2.200   2.224   2.261   2.298   2.373   2.430   2.491   2.778
 82 A    83 A    84 A    85 A    86 A    87 A    88 A    89 A                  
  2.948   4.163   4.176   4.202   4.217   4.245   4.314   4.472
 90 A    91 A    92 A    93 A    94 A    95 A    96 A    97 A                  
  4.519   4.533   4.569   4.596   4.601   4.896   6.887   6.915
 98 A    99 A   100 A   101 A   102 A   103 A   104 A   105 A                  
  6.949   7.206   7.576   8.187   8.206   8.276  14.690  14.797
106 A   107 A   108 A   109 A   110 A   111 A   112 A   113 A                  
 14.881  36.683  49.467  68.727 166.164 293.862 293.881 293.986
114 A   115 A   116 A   117 A   118 A   119 A   120 A   121 A                  
*******
122 A                                                                          

 Occupation and symmetry of molecular orbitals

 Point group: C1 (1 irreducible representation).

                           A     All 
 -------------------------------------
 All molecular orbitals:
  - Alpha                  122   122 
  - Beta                   122   122 
 -------------------------------------
 Alpha orbitals:
  - Frozen occupied        16    16  
  - Active occupied        17    17  
  - Active virtual         89    89  
  - Frozen virtual         0     0   
 -------------------------------------
 Beta orbitals:
  - Frozen occupied        16    16  
  - Active occupied        17    17  
  - Active virtual         89    89  
  - Frozen virtual         0     0   
 -------------------------------------

 Import integrals:   CPU 0.00 s  wall 0.00 s

 Import integrals:   CPU 34.10 s  wall 6.10 s

 MP2 amplitudes:   CPU 0.13 s  wall 0.09 s

Running a double precision version
           CCSD T amplitudes will be solved using DIIS.

           Start     Size      MaxIter   EConv     TConv     
           3         7         100       1.00e-07  1.00e-05  
 ------------------------------------------------------------------------------
           Energy (a.u.)   Ediff      Tdiff       Comment
 ------------------------------------------------------------------------------
         -3067.77414632                           
     1   -3067.74607136   2.81e-02   7.62e-01     
     2   -3067.77399721   2.79e-02   1.13e-01     
     3   -3067.77142736   2.57e-03   5.04e-02     
     4   -3067.77425379   2.83e-03   1.76e-02     Switched to DIIS steps.
     5   -3067.77511614   8.62e-04   1.15e-02     
     6   -3067.77518490   6.88e-05   2.91e-03     
     7   -3067.77517752   7.37e-06   1.36e-03     
     8   -3067.77518222   4.70e-06   3.63e-04     
     9   -3067.77518453   2.31e-06   2.19e-04     
    10   -3067.77518343   1.10e-06   7.29e-05     
    11   -3067.77518407   6.46e-07   3.17e-05     
    12   -3067.77518398   9.87e-08   1.86e-05     
    13   -3067.77518395   2.16e-08   6.01e-06     
 ------------------------------------------------------------------------------
         -3067.77518395                           CCSD T converged.

End of double precision
 SCF energy                 = -3066.99416904
 MP2 energy                 = -3067.77414632
 CCSD correlation energy     =    -0.78101492
 CCSD total energy           = -3067.77518395

 CCSD  T1^2 = 0.0143  T2^2 = 0.2537  Leading amplitudes:

 Amplitude    Orbitals with energies
 -0.0300       33 (A) A                  ->    34 (A) A                   
              -0.3999                          0.0079                     
 -0.0300       33 (A) B                  ->    34 (A) B                   
              -0.3999                          0.0079                     
  0.0283       27 (A) A                  ->    34 (A) A                   
              -0.7072                          0.0079                     
  0.0283       27 (A) B                  ->    34 (A) B                   
              -0.7072                          0.0079                     

 Amplitude    Orbitals with energies
 -0.0604       33 (A) A      33 (A) B    ->    34 (A) A      34 (A) B     
              -0.3999       -0.3999            0.0079        0.0079       
  0.0604       33 (A) A      33 (A) B    ->    34 (A) B      34 (A) A     
              -0.3999       -0.3999            0.0079        0.0079       
  0.0604       33 (A) B      33 (A) A    ->    34 (A) A      34 (A) B     
              -0.3999       -0.3999            0.0079        0.0079       
 -0.0604       33 (A) B      33 (A) A    ->    34 (A) B      34 (A) A     
              -0.3999       -0.3999            0.0079        0.0079       

 Computing CCSD intemediates for later calculations in double precision
 Finished.

Running a double precision version
           CCSD Lambda amplitudes will be solved using DIIS.
           Start     Size      MaxIter   EConv     LConv     
           3         7         100       1.00e-07  1.00e-05  
 ------------------------------------------------------------------------------
            Enorm      Ldiff       Comment
 ------------------------------------------------------------------------------
     1     5.40e-02   3.55e-02     
     2     1.69e-02   7.31e-03     
     3     6.78e-03   1.42e-03     
     4     3.87e-03   1.30e-03     Switched to DIIS steps.
     5     1.09e-03   6.99e-04     
     6     5.42e-04   1.51e-04     
     7     1.80e-04   4.77e-05     
     8     8.44e-05   5.06e-06     
     9     3.37e-05   3.21e-08     
    10     1.55e-05   1.54e-07     
    11     7.76e-06   1.52e-07     
    12     3.45e-06   2.46e-07     
    13     1.85e-06   6.81e-08     
    14     8.14e-07   3.13e-08     
    15     3.81e-07   2.10e-08     
    16     1.87e-07   3.17e-08     
    17     8.36e-08   1.27e-08     
 ------------------------------------------------------------------------------
                                   CCSD Lambda converged.

 Computing density matrices in double precision...
           Orbital response amplitudes will be solved using DIIS.
           Start     Size      MaxIter   EConv     LConv     
           3         7         100       1.00e-06  1.00e-06  
 ------------------------------------------------------------------------------
            Enorm      Ldiff       Comment
 ------------------------------------------------------------------------------
     1     1.14e-01   9.41e-04     
     2     1.01e-01   1.01e-02     
     3     1.17e-01   1.96e-02     
     4     2.46e-02   4.00e-02     Switched to DIIS steps.
     5     5.48e-03   7.86e-03     
     6     1.17e-03   2.68e-04     
     7     5.19e-04   3.28e-05     
     8     1.20e-04   1.29e-04     
     9     5.37e-05   2.18e-05     
    10     1.43e-05   1.12e-05     
    11     4.12e-06   4.42e-08     
    12     2.39e-06   1.88e-07     
    13     6.56e-07   3.50e-07     
 ------------------------------------------------------------------------------
                                   Orbital response converged.

 Computing density matrices... Done.
 CCSD calculation:   CPU 1330.90 s  wall 232.29 s

 Transferring MO TPDM to AO TPDM
 Transferring g2_o1o1o1o1
 Transferring g2_o1o1o1v1
 Transferring g2_o1o1v1v1
 Transferring g2_o1v1o1v1
 Transferring g2_o1v1v1v1
 Transferring g2_v1v1v1v1
 Adding separable TPDM
 Computing TPDM gradient
 --------------------------------------------------------
 2e gradient
  Atom          X               Y               Z
 --------------------------------------------------------
    1        -39.391533        4.138394       -0.000000  
    2          3.645639      -18.435726       -0.000000  
    3         15.651914       21.811265       -0.000000  
    4         20.093980       -7.513933        0.000000  
 --------------------------------------------------------
 --------------------------------------------------------
 Final gradient
  Atom          X               Y               Z
 --------------------------------------------------------
    1        -39.391533        4.138394       -0.000000  
    2          3.645639      -18.435726       -0.000000  
    3         15.651914       21.811265       -0.000000  
    4         20.093980       -7.513933        0.000000  
 --------------------------------------------------------
 Analytic gradient from two-electron contribution:   CPU 206.21 s  wall 39.63 s

 Total ccman2 time:   CPU 1576.31 s  wall 279.37 s


 --------------------------------------------------------------

                    Orbital Energies (a.u.)
 --------------------------------------------------------------

 Alpha MOs
 -- Occupied --
******** -80.0814 -65.2011 -58.5618 -58.5593 -58.5593 -26.3346 -15.6416
 -9.8802  -7.6172  -7.4957  -7.4841  -7.4841  -5.5103  -5.5084  -5.5083
 -3.2362  -3.2308  -3.2308  -3.2168  -3.2167  -1.6409  -1.2179  -1.0004
 -0.8213  -0.7111  -0.7072  -0.6590  -0.5466  -0.5208  -0.4818  -0.4135
 -0.3999
 -- Virtual --
  0.0079   0.0474   0.0592   0.0720   0.0832   0.0864   0.1156   0.1197
  0.1289   0.1465   0.1719   0.2050   0.2391   0.2457   0.2910   0.3195
  0.3296   0.3738   0.3850   0.4118   0.4203   0.4723   0.5384   0.5593
  0.5614   0.5802   0.7342   0.7525   0.7593   0.7654   0.7884   0.8365
  0.8713   0.8792   0.8927   1.0604   1.0931   1.0968   1.1499   1.1671
  1.3149   1.4387   1.5712   1.6176   1.6393   1.7634   1.8579   1.8926
  2.1997   2.2241   2.2606   2.2977   2.3729   2.4299   2.4910   2.7779
  2.9480   4.1634   4.1759   4.2022   4.2168   4.2453   4.3138   4.4719
  4.5192   4.5331   4.5690   4.5963   4.6010   4.8965   6.8874   6.9146
  6.9489   7.2056   7.5758   8.1869   8.2059   8.2763  14.6903  14.7970
 14.8809  36.6834  49.4668  68.7272 166.1636 293.8622 293.8808 293.9864
********
 --------------------------------------------------------------

          Ground-State Mulliken Net Atomic Charges

     Atom                 Charge (a.u.)
  ----------------------------------------
      1 Br                    0.023895
      2 N                    -0.335761
      3 P                     0.493899
      4 F                    -0.182033
  ----------------------------------------
  Sum of atomic charges =     0.000000

 -----------------------------------------------------------------
                    Cartesian Multipole Moments
 -----------------------------------------------------------------
    Charge (ESU x 10^10)
                -0.0000
    Dipole Moment (Debye)
         X       0.4552      Y      -2.2417      Z       0.0000
       Tot       2.2875
    Quadrupole Moments (Debye-Ang)
        XX     -42.7849     XY       2.5244     YY     -43.7377
        XZ      -0.0000     YZ      -0.0000     ZZ     -40.6886
    Octopole Moments (Debye-Ang^2)
       XXX      46.6674    XXY      -7.1424    XYY       9.0378
       YYY       1.3189    XXZ       0.0000    XYZ       0.0000
       YYZ       0.0000    XZZ       5.0234    YZZ       0.4330
       ZZZ       0.0000
    Hexadecapole Moments (Debye-Ang^3)
      XXXX    -687.6728   XXXY       3.8419   XXYY    -126.3188
      XYYY      -7.2328   YYYY     -94.7929   XXXZ      -0.0000
      XXYZ      -0.0000   XYYZ      -0.0000   YYYZ      -0.0000
      XXZZ    -115.4110   XYZZ      -1.7598   YYZZ     -23.1785
      XZZZ      -0.0000   YZZZ      -0.0000   ZZZZ     -47.6616
 -----------------------------------------------------------------
 DrvMan completing analytic gradient of the correlated energy
 Correlated dipole moment
            1
    1   0.1790826
    2  -0.8819594
    3   0.0000000
 Energy read as -3067.775183953
 Full Analytical Gradient: (in a.u., or Hartree/Bohr)
             1             2             3             4
    1    0.00005847   -0.00031952   -0.00006801    0.00032906
    2    0.00002693   -0.00047565    0.00073171   -0.00028299
    3    0.00000000   -0.00000000    0.00000000   -0.00000000
 Gradient time:  CPU 0.75 s  wall 0.78 s
 ----------------------------------------------------------------
             Standard Nuclear Orientation (Angstroms)
    I     Atom           X                Y                Z
 ----------------------------------------------------------------
    1      Br      1.4113371477    -0.0049953855    -0.0000000000
    2      N      -0.3643248315     0.6438203447    -0.0000000000
    3      P      -1.4444163081    -0.5049761848     0.0000000000
    4      F      -2.7978090810     0.3586376502    -0.0000000000
 ----------------------------------------------------------------
 Nuclear Repulsion Energy =   297.2026669761 hartrees
 There are       33 alpha and       33 beta electrons

                       Distance Matrix (Angstroms)
             Br(  1)   N (  2)   P (  3)
   N (  2)  1.890486
   P (  3)  2.899191  1.576810
   F (  4)  4.224824  2.450138  1.605460

 Requested basis set is 6-311++G(d,p)
 There are 44 shells and 122 basis functions
 A cutoff of  1.0D-14 yielded    869 shell pairs
 There are      6986 function pairs (      7692 Cartesian)
 Smallest overlap matrix eigenvalue = 2.59E-03
 Guess MOs from SCF MO coefficient file

 -----------------------------------------------------------------------
  General SCF calculation program by
  Eric Jon Sundstrom, Paul Horn, Yuezhi Mao, Dmitri Zuev, Alec White,
  David Stuck, Shaama M.S., Shane Yost, Joonho Lee, David Small,
  Daniel Levine, Susi Lehtola, Hugh Burton, Evgeny Epifanovsky
 -----------------------------------------------------------------------
 Hartree-Fock
 using 6 threads for integral computing
 -------------------------------------------------------
 OpenMP Integral computing Module                
 Release: version 2.0, May 2017, Q-Chem Inc. Pleasanton 
 -------------------------------------------------------
 A restricted SCF calculation will be
 performed using DIIS
 SCF converges when DIIS error is below 1.0e-08
 ---------------------------------------
  Cycle       Energy         DIIS error
 ---------------------------------------
    1   -3066.9940058607      3.13e-05  
    2   -3066.9940077877      1.32e-05  
    3   -3066.9940080365      7.31e-06  
    4   -3066.9940081510      1.85e-06  
    5   -3066.9940081602      6.29e-07  
    6   -3066.9940081618      2.65e-07  
    7   -3066.9940081622      1.10e-07  
    8   -3066.9940081623      4.29e-08  
    9   -3066.9940081623      1.21e-08  
   10   -3066.9940081623      4.11e-09  Convergence criterion met
 ---------------------------------------
 SCF time:   CPU 6.89s  wall 1.00s 
 SCF   energy in the final basis set =    -3066.9940081623
 Total energy in the final basis set =    -3066.9940081623


 ------------------------------------------------------------------------------

   CCMAN2: suite of methods based on coupled cluster
           and equation of motion theories.

   Components:
   * libvmm-1.3-trunk
     by Evgeny Epifanovsky, Ilya Kaliman.
   * libtensor-2.5-trunk
     by Evgeny Epifanovsky, Michael Wormit, Dmitry Zuev, Sam Manzer, 
        Ilya Kaliman.
   * libcc-2.5-trunk
     by Evgeny Epifanovsky, Arik Landau, Tomasz Kus, Kirill Khistyaev, 
        Dmitry Zuev, Prashant Manohar, Xintian Feng, Anna Krylov, 
        Matthew Goldey, Alec White, Thomas Jagau, Kaushik Nanda, 
        Anastasia Gunina, Alexander Kunitsa, Joonho Lee.

   CCMAN original authors:
   Anna I. Krylov, C. David Sherrill, Steven R. Gwaltney,
   Edward F. C. Byrd (2000)
   Sergey V. Levchenko, Lyudmila V. Slipchenko, Tao Wang,
   Ana-Maria C. Cristian (2003)
   Piotr A. Pieniazek, C. Melania Oana, Evgeny Epifanovsky (2007)
   Prashant Manohar (2009)

 ------------------------------------------------------------------------------


 Allocating and initializing 30808MB of RAM...
 Calculation will run on 6 cores.


 Alpha MOs, Restricted
 -- Occupied --                  
-490.07  -80.08  -65.20  -58.56  -58.56  -58.56  -26.33  -15.64
  1 A     2 A     3 A     4 A     5 A     6 A     7 A     8 A                  
 -9.880  -7.617  -7.496  -7.484  -7.484  -5.511  -5.509  -5.509
  9 A    10 A    11 A    12 A    13 A    14 A    15 A    16 A                  
 -3.236  -3.231  -3.231  -3.217  -3.217  -1.640  -1.218  -1.000
 17 A    18 A    19 A    20 A    21 A    22 A    23 A    24 A                  
 -0.821  -0.711  -0.707  -0.659  -0.547  -0.521  -0.482  -0.414
 25 A    26 A    27 A    28 A    29 A    30 A    31 A    32 A                  
 -0.400
 33 A                                                                          
 -- Virtual --                   
  0.008   0.047   0.059   0.072   0.083   0.086   0.116   0.120
 34 A    35 A    36 A    37 A    38 A    39 A    40 A    41 A                  
  0.129   0.146   0.172   0.205   0.239   0.245   0.291   0.320
 42 A    43 A    44 A    45 A    46 A    47 A    48 A    49 A                  
  0.330   0.374   0.385   0.412   0.420   0.472   0.538   0.559
 50 A    51 A    52 A    53 A    54 A    55 A    56 A    57 A                  
  0.561   0.580   0.734   0.753   0.759   0.765   0.788   0.836
 58 A    59 A    60 A    61 A    62 A    63 A    64 A    65 A                  
  0.871   0.879   0.893   1.060   1.093   1.097   1.150   1.167
 66 A    67 A    68 A    69 A    70 A    71 A    72 A    73 A                  
  1.313   1.439   1.571   1.618   1.640   1.763   1.858   1.892
 74 A    75 A    76 A    77 A    78 A    79 A    80 A    81 A                  
  2.200   2.224   2.261   2.298   2.373   2.429   2.491   2.778
 82 A    83 A    84 A    85 A    86 A    87 A    88 A    89 A                  
  2.947   4.164   4.176   4.202   4.217   4.245   4.313   4.471
 90 A    91 A    92 A    93 A    94 A    95 A    96 A    97 A                  
  4.519   4.533   4.569   4.595   4.601   4.896   6.888   6.915
 98 A    99 A   100 A   101 A   102 A   103 A   104 A   105 A                  
  6.949   7.206   7.574   8.187   8.206   8.276  14.690  14.796
106 A   107 A   108 A   109 A   110 A   111 A   112 A   113 A                  
 14.879  36.683  49.467  68.727 166.162 293.862 293.881 293.986
114 A   115 A   116 A   117 A   118 A   119 A   120 A   121 A                  
*******
122 A                                                                          

 Beta MOs, Restricted
 -- Occupied --                  
-490.07  -80.08  -65.20  -58.56  -58.56  -58.56  -26.33  -15.64
  1 A     2 A     3 A     4 A     5 A     6 A     7 A     8 A                  
 -9.880  -7.617  -7.496  -7.484  -7.484  -5.511  -5.509  -5.509
  9 A    10 A    11 A    12 A    13 A    14 A    15 A    16 A                  
 -3.236  -3.231  -3.231  -3.217  -3.217  -1.640  -1.218  -1.000
 17 A    18 A    19 A    20 A    21 A    22 A    23 A    24 A                  
 -0.821  -0.711  -0.707  -0.659  -0.547  -0.521  -0.482  -0.414
 25 A    26 A    27 A    28 A    29 A    30 A    31 A    32 A                  
 -0.400
 33 A                                                                          
 -- Virtual --                   
  0.008   0.047   0.059   0.072   0.083   0.086   0.116   0.120
 34 A    35 A    36 A    37 A    38 A    39 A    40 A    41 A                  
  0.129   0.146   0.172   0.205   0.239   0.245   0.291   0.320
 42 A    43 A    44 A    45 A    46 A    47 A    48 A    49 A                  
  0.330   0.374   0.385   0.412   0.420   0.472   0.538   0.559
 50 A    51 A    52 A    53 A    54 A    55 A    56 A    57 A                  
  0.561   0.580   0.734   0.753   0.759   0.765   0.788   0.836
 58 A    59 A    60 A    61 A    62 A    63 A    64 A    65 A                  
  0.871   0.879   0.893   1.060   1.093   1.097   1.150   1.167
 66 A    67 A    68 A    69 A    70 A    71 A    72 A    73 A                  
  1.313   1.439   1.571   1.618   1.640   1.763   1.858   1.892
 74 A    75 A    76 A    77 A    78 A    79 A    80 A    81 A                  
  2.200   2.224   2.261   2.298   2.373   2.429   2.491   2.778
 82 A    83 A    84 A    85 A    86 A    87 A    88 A    89 A                  
  2.947   4.164   4.176   4.202   4.217   4.245   4.313   4.471
 90 A    91 A    92 A    93 A    94 A    95 A    96 A    97 A                  
  4.519   4.533   4.569   4.595   4.601   4.896   6.888   6.915
 98 A    99 A   100 A   101 A   102 A   103 A   104 A   105 A                  
  6.949   7.206   7.574   8.187   8.206   8.276  14.690  14.796
106 A   107 A   108 A   109 A   110 A   111 A   112 A   113 A                  
 14.879  36.683  49.467  68.727 166.162 293.862 293.881 293.986
114 A   115 A   116 A   117 A   118 A   119 A   120 A   121 A                  
*******
122 A                                                                          

 Occupation and symmetry of molecular orbitals

 Point group: C1 (1 irreducible representation).

                           A     All 
 -------------------------------------
 All molecular orbitals:
  - Alpha                  122   122 
  - Beta                   122   122 
 -------------------------------------
 Alpha orbitals:
  - Frozen occupied        16    16  
  - Active occupied        17    17  
  - Active virtual         89    89  
  - Frozen virtual         0     0   
 -------------------------------------
 Beta orbitals:
  - Frozen occupied        16    16  
  - Active occupied        17    17  
  - Active virtual         89    89  
  - Frozen virtual         0     0   
 -------------------------------------

 Import integrals:   CPU 0.00 s  wall 0.00 s

 Import integrals:   CPU 33.36 s  wall 5.84 s

 MP2 amplitudes:   CPU 0.13 s  wall 0.09 s

Running a double precision version
           CCSD T amplitudes will be solved using DIIS.

           Start     Size      MaxIter   EConv     TConv     
           3         7         100       1.00e-07  1.00e-05  
 ------------------------------------------------------------------------------
           Energy (a.u.)   Ediff      Tdiff       Comment
 ------------------------------------------------------------------------------
         -3067.77419307                           
     1   -3067.74602001   2.82e-02   7.62e-01     
     2   -3067.77400607   2.80e-02   1.13e-01     
     3   -3067.77141467   2.59e-03   5.05e-02     
     4   -3067.77425081   2.84e-03   1.77e-02     Switched to DIIS steps.
     5   -3067.77511591   8.65e-04   1.16e-02     
     6   -3067.77518514   6.92e-05   2.93e-03     
     7   -3067.77517765   7.49e-06   1.37e-03     
     8   -3067.77518236   4.71e-06   3.64e-04     
     9   -3067.77518468   2.31e-06   2.20e-04     
    10   -3067.77518356   1.11e-06   7.30e-05     
    11   -3067.77518421   6.47e-07   3.18e-05     
    12   -3067.77518411   9.89e-08   1.86e-05     
    13   -3067.77518409   2.20e-08   5.97e-06     
 ------------------------------------------------------------------------------
         -3067.77518409                           CCSD T converged.

End of double precision
 SCF energy                 = -3066.99400816
 MP2 energy                 = -3067.77419307
 CCSD correlation energy     =    -0.78117593
 CCSD total energy           = -3067.77518409

 CCSD  T1^2 = 0.0143  T2^2 = 0.2539  Leading amplitudes:

 Amplitude    Orbitals with energies
 -0.0301       33 (A) A                  ->    34 (A) A                   
              -0.3997                          0.0076                     
 -0.0301       33 (A) B                  ->    34 (A) B                   
              -0.3997                          0.0076                     
  0.0283       27 (A) A                  ->    34 (A) A                   
              -0.7068                          0.0076                     
  0.0283       27 (A) B                  ->    34 (A) B                   
              -0.7068                          0.0076                     

 Amplitude    Orbitals with energies
 -0.0609       33 (A) A      33 (A) B    ->    34 (A) A      34 (A) B     
              -0.3997       -0.3997            0.0076        0.0076       
  0.0609       33 (A) A      33 (A) B    ->    34 (A) B      34 (A) A     
              -0.3997       -0.3997            0.0076        0.0076       
  0.0609       33 (A) B      33 (A) A    ->    34 (A) A      34 (A) B     
              -0.3997       -0.3997            0.0076        0.0076       
 -0.0609       33 (A) B      33 (A) A    ->    34 (A) B      34 (A) A     
              -0.3997       -0.3997            0.0076        0.0076       

 Computing CCSD intemediates for later calculations in double precision
 Finished.

Running a double precision version
           CCSD Lambda amplitudes will be solved using DIIS.
           Start     Size      MaxIter   EConv     LConv     
           3         7         100       1.00e-07  1.00e-05  
 ------------------------------------------------------------------------------
            Enorm      Ldiff       Comment
 ------------------------------------------------------------------------------
     1     5.42e-02   3.56e-02     
     2     1.69e-02   7.33e-03     
     3     6.80e-03   1.43e-03     
     4     3.88e-03   1.31e-03     Switched to DIIS steps.
     5     1.10e-03   7.02e-04     
     6     5.44e-04   1.52e-04     
     7     1.81e-04   4.81e-05     
     8     8.47e-05   5.10e-06     
     9     3.37e-05   3.31e-08     
    10     1.55e-05   1.65e-07     
    11     7.73e-06   1.48e-07     
    12     3.43e-06   2.44e-07     
    13     1.84e-06   6.79e-08     
    14     8.14e-07   3.01e-08     
    15     3.81e-07   2.03e-08     
    16     1.87e-07   3.15e-08     
    17     8.35e-08   1.25e-08     
 ------------------------------------------------------------------------------
                                   CCSD Lambda converged.

 Computing density matrices in double precision...
           Orbital response amplitudes will be solved using DIIS.
           Start     Size      MaxIter   EConv     LConv     
           3         7         100       1.00e-06  1.00e-06  
 ------------------------------------------------------------------------------
            Enorm      Ldiff       Comment
 ------------------------------------------------------------------------------
     1     1.14e-01   8.46e-04     
     2     1.01e-01   1.01e-02     
     3     1.17e-01   1.97e-02     
     4     2.48e-02   4.01e-02     Switched to DIIS steps.
     5     5.51e-03   7.92e-03     
     6     1.19e-03   2.68e-04     
     7     5.24e-04   3.45e-05     
     8     1.21e-04   1.30e-04     
     9     5.41e-05   2.20e-05     
    10     1.45e-05   1.13e-05     
    11     4.16e-06   5.34e-08     
    12     2.42e-06   1.85e-07     
    13     6.64e-07   3.53e-07     
 ------------------------------------------------------------------------------
                                   Orbital response converged.

 Computing density matrices... Done.
 CCSD calculation:   CPU 1329.98 s  wall 231.93 s

 Transferring MO TPDM to AO TPDM
 Transferring g2_o1o1o1o1
 Transferring g2_o1o1o1v1
 Transferring g2_o1o1v1v1
 Transferring g2_o1v1o1v1
 Transferring g2_o1v1v1v1
 Transferring g2_v1v1v1v1
 Adding separable TPDM
 Computing TPDM gradient
 --------------------------------------------------------
 2e gradient
  Atom          X               Y               Z
 --------------------------------------------------------
    1        -39.380524        4.125505       -0.000000  
    2          3.669674      -18.433132        0.000000  
    3         15.640512       21.829678       -0.000000  
    4         20.070337       -7.522051        0.000000  
 --------------------------------------------------------
 --------------------------------------------------------
 Final gradient
  Atom          X               Y               Z
 --------------------------------------------------------
    1        -39.380524        4.125505       -0.000000  
    2          3.669674      -18.433132        0.000000  
    3         15.640512       21.829678       -0.000000  
    4         20.070337       -7.522051        0.000000  
 --------------------------------------------------------
 Analytic gradient from two-electron contribution:   CPU 207.97 s  wall 40.78 s

 Total ccman2 time:   CPU 1576.57 s  wall 279.88 s


 --------------------------------------------------------------

                    Orbital Energies (a.u.)
 --------------------------------------------------------------

 Alpha MOs
 -- Occupied --
******** -80.0817 -65.2011 -58.5617 -58.5592 -58.5592 -26.3343 -15.6420
 -9.8801  -7.6175  -7.4957  -7.4841  -7.4840  -5.5105  -5.5087  -5.5086
 -3.2362  -3.2308  -3.2307  -3.2167  -3.2167  -1.6404  -1.2176  -1.0003
 -0.8210  -0.7108  -0.7068  -0.6589  -0.5465  -0.5206  -0.4820  -0.4136
 -0.3997
 -- Virtual --
  0.0076   0.0474   0.0591   0.0719   0.0832   0.0864   0.1155   0.1197
  0.1288   0.1464   0.1718   0.2049   0.2391   0.2454   0.2910   0.3196
  0.3296   0.3738   0.3849   0.4117   0.4201   0.4719   0.5384   0.5592
  0.5614   0.5802   0.7338   0.7526   0.7593   0.7652   0.7883   0.8364
  0.8709   0.8788   0.8926   1.0604   1.0928   1.0969   1.1497   1.1667
  1.3130   1.4388   1.5713   1.6180   1.6396   1.7632   1.8580   1.8923
  2.1996   2.2241   2.2606   2.2976   2.3728   2.4291   2.4907   2.7778
  2.9467   4.1636   4.1762   4.2023   4.2168   4.2452   4.3134   4.4711
  4.5193   4.5332   4.5691   4.5949   4.6009   4.8965   6.8876   6.9149
  6.9493   7.2056   7.5744   8.1870   8.2059   8.2764  14.6900  14.7963
 14.8793  36.6830  49.4668  68.7273 166.1620 293.8623 293.8808 293.9865
********
 --------------------------------------------------------------

          Ground-State Mulliken Net Atomic Charges

     Atom                 Charge (a.u.)
  ----------------------------------------
      1 Br                    0.023426
      2 N                    -0.335036
      3 P                     0.494775
      4 F                    -0.183165
  ----------------------------------------
  Sum of atomic charges =     0.000000

 -----------------------------------------------------------------
                    Cartesian Multipole Moments
 -----------------------------------------------------------------
    Charge (ESU x 10^10)
                -0.0000
    Dipole Moment (Debye)
         X       0.4573      Y      -2.2495      Z       0.0000
       Tot       2.2955
    Quadrupole Moments (Debye-Ang)
        XX     -42.8083     XY       2.5421     YY     -43.7292
        XZ      -0.0000     YZ      -0.0000     ZZ     -40.6923
    Octopole Moments (Debye-Ang^2)
       XXX      46.7164    XXY      -7.1498    XYY       9.0280
       YYY       1.3812    XXZ       0.0000    XYZ       0.0000
       YYZ       0.0000    XZZ       5.0297    YZZ       0.4532
       ZZZ       0.0000
    Hexadecapole Moments (Debye-Ang^3)
      XXXX    -687.9198   XXXY       3.8167   XXYY    -126.3329
      XYYY      -7.3123   YYYY     -94.9150   XXXZ      -0.0000
      XXYZ      -0.0000   XYYZ      -0.0000   YYYZ      -0.0000
      XXZZ    -115.4309   XYZZ      -1.7862   YYZZ     -23.1998
      XZZZ      -0.0000   YZZZ      -0.0000   ZZZZ     -47.6686
 -----------------------------------------------------------------
 DrvMan completing analytic gradient of the correlated energy
 Correlated dipole moment
            1
    1   0.1799134
    2  -0.8850288
    3   0.0000000
 Energy read as -3067.775184089
 Full Analytical Gradient: (in a.u., or Hartree/Bohr)
             1             2             3             4
    1   -0.00003308    0.00043662   -0.00032155   -0.00008198
    2    0.00005658    0.00043723   -0.00065607    0.00016227
    3    0.00000000   -0.00000000    0.00000000   -0.00000000
 Gradient time:  CPU 0.77 s  wall 0.80 s
 ----------------------------------------------------------------
             Standard Nuclear Orientation (Angstroms)
    I     Atom           X                Y                Z
 ----------------------------------------------------------------
    1      Br      1.4113371477    -0.0049953855    -0.0000000000
    2      N      -0.3643248315     0.6438203447    -0.0000000000
    3      P      -1.4444163081    -0.5039761848     0.0010000000
    4      F      -2.7978090810     0.3586376502    -0.0000000000
 ----------------------------------------------------------------
 Nuclear Repulsion Energy =   297.2395343015 hartrees
 There are       33 alpha and       33 beta electrons

                       Distance Matrix (Angstroms)
             Br(  1)   N (  2)   P (  3)
   N (  2)  1.890486
   P (  3)  2.899019  1.576082
   F (  4)  4.224824  2.450138  1.604922

 Requested basis set is 6-311++G(d,p)
 There are 44 shells and 122 basis functions
 A cutoff of  1.0D-14 yielded    869 shell pairs
 There are      6986 function pairs (      7692 Cartesian)
 Smallest overlap matrix eigenvalue = 2.59E-03
 Guess MOs from SCF MO coefficient file

 -----------------------------------------------------------------------
  General SCF calculation program by
  Eric Jon Sundstrom, Paul Horn, Yuezhi Mao, Dmitri Zuev, Alec White,
  David Stuck, Shaama M.S., Shane Yost, Joonho Lee, David Small,
  Daniel Levine, Susi Lehtola, Hugh Burton, Evgeny Epifanovsky
 -----------------------------------------------------------------------
 Hartree-Fock
 using 6 threads for integral computing
 -------------------------------------------------------
 OpenMP Integral computing Module                
 Release: version 2.0, May 2017, Q-Chem Inc. Pleasanton 
 -------------------------------------------------------
 A restricted SCF calculation will be
 performed using DIIS
 SCF converges when DIIS error is below 1.0e-08
 ---------------------------------------
  Cycle       Energy         DIIS error
 ---------------------------------------
    1   -3066.9940881968      1.94e-05  
    2   -3066.9940891000      7.38e-06  
    3   -3066.9940892094      4.73e-06  
    4   -3066.9940892615      1.26e-06  
    5   -3066.9940892690      5.61e-07  
    6   -3066.9940892715      3.11e-07  
    7   -3066.9940892727      1.33e-07  
    8   -3066.9940892729      3.89e-08  
    9   -3066.9940892730      1.45e-08  
   10   -3066.9940892729      5.11e-09  Convergence criterion met
 ---------------------------------------
 SCF time:   CPU 6.77s  wall 1.00s 
 SCF   energy in the final basis set =    -3066.9940892729
 Total energy in the final basis set =    -3066.9940892729


 ------------------------------------------------------------------------------

   CCMAN2: suite of methods based on coupled cluster
           and equation of motion theories.

   Components:
   * libvmm-1.3-trunk
     by Evgeny Epifanovsky, Ilya Kaliman.
   * libtensor-2.5-trunk
     by Evgeny Epifanovsky, Michael Wormit, Dmitry Zuev, Sam Manzer, 
        Ilya Kaliman.
   * libcc-2.5-trunk
     by Evgeny Epifanovsky, Arik Landau, Tomasz Kus, Kirill Khistyaev, 
        Dmitry Zuev, Prashant Manohar, Xintian Feng, Anna Krylov, 
        Matthew Goldey, Alec White, Thomas Jagau, Kaushik Nanda, 
        Anastasia Gunina, Alexander Kunitsa, Joonho Lee.

   CCMAN original authors:
   Anna I. Krylov, C. David Sherrill, Steven R. Gwaltney,
   Edward F. C. Byrd (2000)
   Sergey V. Levchenko, Lyudmila V. Slipchenko, Tao Wang,
   Ana-Maria C. Cristian (2003)
   Piotr A. Pieniazek, C. Melania Oana, Evgeny Epifanovsky (2007)
   Prashant Manohar (2009)

 ------------------------------------------------------------------------------


 Allocating and initializing 30808MB of RAM...
 Calculation will run on 6 cores.


 Alpha MOs, Restricted
 -- Occupied --                  
-490.07  -80.08  -65.20  -58.56  -58.56  -58.56  -26.33  -15.64
  1 A     2 A     3 A     4 A     5 A     6 A     7 A     8 A                  
 -9.880  -7.617  -7.496  -7.484  -7.484  -5.510  -5.509  -5.508
  9 A    10 A    11 A    12 A    13 A    14 A    15 A    16 A                  
 -3.236  -3.231  -3.231  -3.217  -3.217  -1.641  -1.218  -1.000
 17 A    18 A    19 A    20 A    21 A    22 A    23 A    24 A                  
 -0.821  -0.711  -0.707  -0.659  -0.547  -0.521  -0.482  -0.414
 25 A    26 A    27 A    28 A    29 A    30 A    31 A    32 A                  
 -0.400
 33 A                                                                          
 -- Virtual --                   
  0.008   0.047   0.059   0.072   0.083   0.086   0.116   0.120
 34 A    35 A    36 A    37 A    38 A    39 A    40 A    41 A                  
  0.129   0.146   0.172   0.205   0.239   0.246   0.291   0.320
 42 A    43 A    44 A    45 A    46 A    47 A    48 A    49 A                  
  0.330   0.374   0.385   0.412   0.420   0.472   0.538   0.559
 50 A    51 A    52 A    53 A    54 A    55 A    56 A    57 A                  
  0.561   0.580   0.734   0.753   0.759   0.765   0.788   0.836
 58 A    59 A    60 A    61 A    62 A    63 A    64 A    65 A                  
  0.871   0.879   0.893   1.060   1.093   1.097   1.150   1.167
 66 A    67 A    68 A    69 A    70 A    71 A    72 A    73 A                  
  1.314   1.439   1.571   1.618   1.639   1.763   1.858   1.892
 74 A    75 A    76 A    77 A    78 A    79 A    80 A    81 A                  
  2.200   2.224   2.261   2.298   2.373   2.429   2.491   2.778
 82 A    83 A    84 A    85 A    86 A    87 A    88 A    89 A                  
  2.947   4.163   4.176   4.202   4.217   4.245   4.314   4.471
 90 A    91 A    92 A    93 A    94 A    95 A    96 A    97 A                  
  4.519   4.533   4.569   4.596   4.601   4.896   6.887   6.915
 98 A    99 A   100 A   101 A   102 A   103 A   104 A   105 A                  
  6.949   7.206   7.575   8.187   8.206   8.276  14.690  14.797
106 A   107 A   108 A   109 A   110 A   111 A   112 A   113 A                  
 14.880  36.683  49.467  68.727 166.163 293.862 293.881 293.986
114 A   115 A   116 A   117 A   118 A   119 A   120 A   121 A                  
*******
122 A                                                                          

 Beta MOs, Restricted
 -- Occupied --                  
-490.07  -80.08  -65.20  -58.56  -58.56  -58.56  -26.33  -15.64
  1 A     2 A     3 A     4 A     5 A     6 A     7 A     8 A                  
 -9.880  -7.617  -7.496  -7.484  -7.484  -5.510  -5.509  -5.508
  9 A    10 A    11 A    12 A    13 A    14 A    15 A    16 A                  
 -3.236  -3.231  -3.231  -3.217  -3.217  -1.641  -1.218  -1.000
 17 A    18 A    19 A    20 A    21 A    22 A    23 A    24 A                  
 -0.821  -0.711  -0.707  -0.659  -0.547  -0.521  -0.482  -0.414
 25 A    26 A    27 A    28 A    29 A    30 A    31 A    32 A                  
 -0.400
 33 A                                                                          
 -- Virtual --                   
  0.008   0.047   0.059   0.072   0.083   0.086   0.116   0.120
 34 A    35 A    36 A    37 A    38 A    39 A    40 A    41 A                  
  0.129   0.146   0.172   0.205   0.239   0.246   0.291   0.320
 42 A    43 A    44 A    45 A    46 A    47 A    48 A    49 A                  
  0.330   0.374   0.385   0.412   0.420   0.472   0.538   0.559
 50 A    51 A    52 A    53 A    54 A    55 A    56 A    57 A                  
  0.561   0.580   0.734   0.753   0.759   0.765   0.788   0.836
 58 A    59 A    60 A    61 A    62 A    63 A    64 A    65 A                  
  0.871   0.879   0.893   1.060   1.093   1.097   1.150   1.167
 66 A    67 A    68 A    69 A    70 A    71 A    72 A    73 A                  
  1.314   1.439   1.571   1.618   1.639   1.763   1.858   1.892
 74 A    75 A    76 A    77 A    78 A    79 A    80 A    81 A                  
  2.200   2.224   2.261   2.298   2.373   2.429   2.491   2.778
 82 A    83 A    84 A    85 A    86 A    87 A    88 A    89 A                  
  2.947   4.163   4.176   4.202   4.217   4.245   4.314   4.471
 90 A    91 A    92 A    93 A    94 A    95 A    96 A    97 A                  
  4.519   4.533   4.569   4.596   4.601   4.896   6.887   6.915
 98 A    99 A   100 A   101 A   102 A   103 A   104 A   105 A                  
  6.949   7.206   7.575   8.187   8.206   8.276  14.690  14.797
106 A   107 A   108 A   109 A   110 A   111 A   112 A   113 A                  
 14.880  36.683  49.467  68.727 166.163 293.862 293.881 293.986
114 A   115 A   116 A   117 A   118 A   119 A   120 A   121 A                  
*******
122 A                                                                          

 Occupation and symmetry of molecular orbitals

 Point group: C1 (1 irreducible representation).

                           A     All 
 -------------------------------------
 All molecular orbitals:
  - Alpha                  122   122 
  - Beta                   122   122 
 -------------------------------------
 Alpha orbitals:
  - Frozen occupied        16    16  
  - Active occupied        17    17  
  - Active virtual         89    89  
  - Frozen virtual         0     0   
 -------------------------------------
 Beta orbitals:
  - Frozen occupied        16    16  
  - Active occupied        17    17  
  - Active virtual         89    89  
  - Frozen virtual         0     0   
 -------------------------------------

 Import integrals:   CPU 0.00 s  wall 0.00 s

 Import integrals:   CPU 33.71 s  wall 5.94 s

 MP2 amplitudes:   CPU 0.13 s  wall 0.09 s

Running a double precision version
           CCSD T amplitudes will be solved using DIIS.

           Start     Size      MaxIter   EConv     TConv     
           3         7         100       1.00e-07  1.00e-05  
 ------------------------------------------------------------------------------
           Energy (a.u.)   Ediff      Tdiff       Comment
 ------------------------------------------------------------------------------
         -3067.77417033                           
     1   -3067.74604635   2.81e-02   7.62e-01     
     2   -3067.77400228   2.80e-02   1.13e-01     
     3   -3067.77142167   2.58e-03   5.04e-02     
     4   -3067.77425295   2.83e-03   1.77e-02     Switched to DIIS steps.
     5   -3067.77511667   8.64e-04   1.15e-02     
     6   -3067.77518567   6.90e-05   2.92e-03     
     7   -3067.77517824   7.43e-06   1.36e-03     
     8   -3067.77518294   4.70e-06   3.64e-04     
     9   -3067.77518525   2.31e-06   2.20e-04     
    10   -3067.77518414   1.11e-06   7.30e-05     
    11   -3067.77518479   6.47e-07   3.17e-05     
    12   -3067.77518469   9.88e-08   1.86e-05     
    13   -3067.77518467   2.18e-08   5.99e-06     
 ------------------------------------------------------------------------------
         -3067.77518467                           CCSD T converged.

End of double precision
 SCF energy                 = -3066.99408927
 MP2 energy                 = -3067.77417033
 CCSD correlation energy     =    -0.78109540
 CCSD total energy           = -3067.77518467

 CCSD  T1^2 = 0.0143  T2^2 = 0.2538  Leading amplitudes:

 Amplitude    Orbitals with energies
  0.0301       33 (A) A                  ->    34 (A) A                   
              -0.3998                          0.0078                     
  0.0301       33 (A) B                  ->    34 (A) B                   
              -0.3998                          0.0078                     
  0.0283       27 (A) A                  ->    34 (A) A                   
              -0.7070                          0.0078                     
  0.0283       27 (A) B                  ->    34 (A) B                   
              -0.7070                          0.0078                     

 Amplitude    Orbitals with energies
 -0.0607       33 (A) A      33 (A) B    ->    34 (A) A      34 (A) B     
              -0.3998       -0.3998            0.0078        0.0078       
  0.0607       33 (A) A      33 (A) B    ->    34 (A) B      34 (A) A     
              -0.3998       -0.3998            0.0078        0.0078       
  0.0607       33 (A) B      33 (A) A    ->    34 (A) A      34 (A) B     
              -0.3998       -0.3998            0.0078        0.0078       
 -0.0607       33 (A) B      33 (A) A    ->    34 (A) B      34 (A) A     
              -0.3998       -0.3998            0.0078        0.0078       

 Computing CCSD intemediates for later calculations in double precision
 Finished.

Running a double precision version
           CCSD Lambda amplitudes will be solved using DIIS.
           Start     Size      MaxIter   EConv     LConv     
           3         7         100       1.00e-07  1.00e-05  
 ------------------------------------------------------------------------------
            Enorm      Ldiff       Comment
 ------------------------------------------------------------------------------
     1     5.41e-02   3.56e-02     
     2     1.69e-02   7.32e-03     
     3     6.79e-03   1.42e-03     
     4     3.87e-03   1.31e-03     Switched to DIIS steps.
     5     1.10e-03   7.00e-04     
     6     5.43e-04   1.52e-04     
     7     1.81e-04   4.79e-05     
     8     8.46e-05   5.08e-06     
     9     3.37e-05   3.26e-08     
    10     1.55e-05   1.59e-07     
    11     7.75e-06   1.50e-07     
    12     3.44e-06   2.45e-07     
    13     1.85e-06   6.80e-08     
    14     8.14e-07   3.07e-08     
    15     3.81e-07   2.06e-08     
    16     1.87e-07   3.16e-08     
    17     8.36e-08   1.26e-08     
 ------------------------------------------------------------------------------
                                   CCSD Lambda converged.

 Computing density matrices in double precision...
           Orbital response amplitudes will be solved using DIIS.
           Start     Size      MaxIter   EConv     LConv     
           3         7         100       1.00e-06  1.00e-06  
 ------------------------------------------------------------------------------
            Enorm      Ldiff       Comment
 ------------------------------------------------------------------------------
     1     1.14e-01   8.92e-04     
     2     1.01e-01   1.01e-02     
     3     1.17e-01   1.96e-02     
     4     2.47e-02   4.01e-02     Switched to DIIS steps.
     5     5.49e-03   7.89e-03     
     6     1.18e-03   2.68e-04     
     7     5.21e-04   3.37e-05     
     8     1.20e-04   1.29e-04     
     9     5.39e-05   2.19e-05     
    10     1.44e-05   1.13e-05     
    11     4.14e-06   4.83e-08     
    12     2.41e-06   1.86e-07     
    13     6.60e-07   3.52e-07     
 ------------------------------------------------------------------------------
                                   Orbital response converged.

 Computing density matrices... Done.
 CCSD calculation:   CPU 1331.21 s  wall 232.32 s

 Transferring MO TPDM to AO TPDM
 Transferring g2_o1o1o1o1
 Transferring g2_o1o1o1v1
 Transferring g2_o1o1v1v1
 Transferring g2_o1v1o1v1
 Transferring g2_o1v1v1v1
 Transferring g2_v1v1v1v1
 Adding separable TPDM
 Computing TPDM gradient
 --------------------------------------------------------
 2e gradient
  Atom          X               Y               Z
 --------------------------------------------------------
    1        -39.386026        4.131944        0.006057  
    2          3.657661      -18.434431        0.009597  
    3         15.646212       21.820486       -0.024907  
    4         20.082153       -7.517999        0.009253  
 --------------------------------------------------------
 --------------------------------------------------------
 Final gradient
  Atom          X               Y               Z
 --------------------------------------------------------
    1        -39.386026        4.131944        0.006057  
    2          3.657661      -18.434431        0.009597  
    3         15.646212       21.820486       -0.024907  
    4         20.082153       -7.517999        0.009253  
 --------------------------------------------------------
 Analytic gradient from two-electron contribution:   CPU 206.97 s  wall 39.83 s

 Total ccman2 time:   CPU 1576.24 s  wall 279.30 s


 --------------------------------------------------------------

                    Orbital Energies (a.u.)
 --------------------------------------------------------------

 Alpha MOs
 -- Occupied --
******** -80.0816 -65.2011 -58.5617 -58.5592 -58.5592 -26.3345 -15.6418
 -9.8802  -7.6173  -7.4957  -7.4841  -7.4840  -5.5104  -5.5086  -5.5084
 -3.2362  -3.2308  -3.2307  -3.2167  -3.2167  -1.6406  -1.2177  -1.0004
 -0.8212  -0.7109  -0.7070  -0.6590  -0.5466  -0.5207  -0.4819  -0.4135
 -0.3998
 -- Virtual --
  0.0078   0.0474   0.0591   0.0719   0.0832   0.0864   0.1155   0.1197
  0.1288   0.1465   0.1718   0.2049   0.2391   0.2455   0.2910   0.3196
  0.3296   0.3738   0.3850   0.4117   0.4202   0.4721   0.5384   0.5593
  0.5614   0.5802   0.7340   0.7526   0.7593   0.7653   0.7883   0.8364
  0.8711   0.8790   0.8926   1.0604   1.0929   1.0969   1.1498   1.1669
  1.3139   1.4388   1.5712   1.6178   1.6395   1.7633   1.8580   1.8924
  2.1997   2.2241   2.2606   2.2977   2.3728   2.4295   2.4909   2.7779
  2.9473   4.1635   4.1760   4.2023   4.2168   4.2453   4.3136   4.4715
  4.5192   4.5331   4.5691   4.5956   4.6009   4.8965   6.8875   6.9148
  6.9491   7.2056   7.5751   8.1869   8.2059   8.2764  14.6901  14.7967
 14.8801  36.6832  49.4668  68.7273 166.1628 293.8622 293.8808 293.9864
********
 --------------------------------------------------------------

          Ground-State Mulliken Net Atomic Charges

     Atom                 Charge (a.u.)
  ----------------------------------------
      1 Br                    0.023660
      2 N                    -0.335399
      3 P                     0.494339
      4 F                    -0.182600
  ----------------------------------------
  Sum of atomic charges =     0.000000

 -----------------------------------------------------------------
                    Cartesian Multipole Moments
 -----------------------------------------------------------------
    Charge (ESU x 10^10)
                -0.0000
    Dipole Moment (Debye)
         X       0.4562      Y      -2.2456      Z       0.0021
       Tot       2.2915
    Quadrupole Moments (Debye-Ang)
        XX     -42.7966     XY       2.5333     YY     -43.7334
        XZ      -0.0038     YZ       0.0017     ZZ     -40.6904
    Octopole Moments (Debye-Ang^2)
       XXX      46.6919    XXY      -7.1461    XYY       9.0329
       YYY       1.3501    XXZ      -0.0067    XYZ      -0.0020
       YYZ      -0.0132    XZZ       5.0266    YZZ       0.4431
       ZZZ      -0.0342
    Hexadecapole Moments (Debye-Ang^3)
      XXXX    -687.7964   XXXY       3.8293   XXYY    -126.3259
      XYYY      -7.2725   YYYY     -94.8539   XXXZ       0.0360
      XXYZ       0.0092   XYYZ       0.0195   YYYZ       0.0238
      XXZZ    -115.4209   XYZZ      -1.7730   YYZZ     -23.1892
      XZZZ       0.0475   YZZZ       0.0209   ZZZZ     -47.6652
 -----------------------------------------------------------------
 DrvMan completing analytic gradient of the correlated energy
 Correlated dipole moment
            1
    1   0.1794971
    2  -0.8834954
    3   0.0008284
 Energy read as -3067.775184669
 Full Analytical Gradient: (in a.u., or Hartree/Bohr)
             1             2             3             4
    1    0.00001266    0.00005969   -0.00019536    0.00012301
    2    0.00004182   -0.00001836    0.00003663   -0.00006009
    3   -0.00001010    0.00001271    0.00000844   -0.00001104
 Gradient time:  CPU 0.80 s  wall 0.82 s
 ----------------------------------------------------------------
             Standard Nuclear Orientation (Angstroms)
    I     Atom           X                Y                Z
 ----------------------------------------------------------------
    1      Br      1.4113371477    -0.0049953855    -0.0000000000
    2      N      -0.3643248315     0.6438203447    -0.0000000000
    3      P      -1.4444163081    -0.5039761848     0.0000000000
    4      F      -2.7968090810     0.3586376502    -0.0000000000
 ----------------------------------------------------------------
 Nuclear Repulsion Energy =   297.2777780422 hartrees
 There are       33 alpha and       33 beta electrons

                       Distance Matrix (Angstroms)
             Br(  1)   N (  2)   P (  3)
   N (  2)  1.890486
   P (  3)  2.899019  1.576082
   F (  4)  4.223828  2.449145  1.604079

 Requested basis set is 6-311++G(d,p)
 There are 44 shells and 122 basis functions
 A cutoff of  1.0D-14 yielded    869 shell pairs
 There are      6986 function pairs (      7692 Cartesian)
 Smallest overlap matrix eigenvalue = 2.59E-03
 Guess MOs from SCF MO coefficient file

 -----------------------------------------------------------------------
  General SCF calculation program by
  Eric Jon Sundstrom, Paul Horn, Yuezhi Mao, Dmitri Zuev, Alec White,
  David Stuck, Shaama M.S., Shane Yost, Joonho Lee, David Small,
  Daniel Levine, Susi Lehtola, Hugh Burton, Evgeny Epifanovsky
 -----------------------------------------------------------------------
 Hartree-Fock
 using 6 threads for integral computing
 -------------------------------------------------------
 OpenMP Integral computing Module                
 Release: version 2.0, May 2017, Q-Chem Inc. Pleasanton 
 -------------------------------------------------------
 A restricted SCF calculation will be
 performed using DIIS
 SCF converges when DIIS error is below 1.0e-08
 ---------------------------------------
  Cycle       Energy         DIIS error
 ---------------------------------------
    1   -3066.9941171816      1.79e-05  
    2   -3066.9941179145      5.23e-06  
    3   -3066.9941179964      2.96e-06  
    4   -3066.9941180159      9.34e-07  
    5   -3066.9941180215      5.23e-07  
    6   -3066.9941180235      3.05e-07  
    7   -3066.9941180246      1.16e-07  
    8   -3066.9941180248      2.72e-08  
    9   -3066.9941180248      1.12e-08  
   10   -3066.9941180248      4.22e-09  Convergence criterion met
 ---------------------------------------
 SCF time:   CPU 6.89s  wall 2.00s 
 SCF   energy in the final basis set =    -3066.9941180248
 Total energy in the final basis set =    -3066.9941180248


 ------------------------------------------------------------------------------

   CCMAN2: suite of methods based on coupled cluster
           and equation of motion theories.

   Components:
   * libvmm-1.3-trunk
     by Evgeny Epifanovsky, Ilya Kaliman.
   * libtensor-2.5-trunk
     by Evgeny Epifanovsky, Michael Wormit, Dmitry Zuev, Sam Manzer, 
        Ilya Kaliman.
   * libcc-2.5-trunk
     by Evgeny Epifanovsky, Arik Landau, Tomasz Kus, Kirill Khistyaev, 
        Dmitry Zuev, Prashant Manohar, Xintian Feng, Anna Krylov, 
        Matthew Goldey, Alec White, Thomas Jagau, Kaushik Nanda, 
        Anastasia Gunina, Alexander Kunitsa, Joonho Lee.

   CCMAN original authors:
   Anna I. Krylov, C. David Sherrill, Steven R. Gwaltney,
   Edward F. C. Byrd (2000)
   Sergey V. Levchenko, Lyudmila V. Slipchenko, Tao Wang,
   Ana-Maria C. Cristian (2003)
   Piotr A. Pieniazek, C. Melania Oana, Evgeny Epifanovsky (2007)
   Prashant Manohar (2009)

 ------------------------------------------------------------------------------


 Allocating and initializing 30808MB of RAM...
 Calculation will run on 6 cores.


 Alpha MOs, Restricted
 -- Occupied --                  
-490.07  -80.08  -65.20  -58.56  -58.56  -58.56  -26.33  -15.64
  1 A     2 A     3 A     4 A     5 A     6 A     7 A     8 A                  
 -9.880  -7.617  -7.496  -7.484  -7.484  -5.510  -5.509  -5.508
  9 A    10 A    11 A    12 A    13 A    14 A    15 A    16 A                  
 -3.236  -3.231  -3.231  -3.217  -3.217  -1.641  -1.218  -1.000
 17 A    18 A    19 A    20 A    21 A    22 A    23 A    24 A                  
 -0.821  -0.711  -0.707  -0.659  -0.546  -0.521  -0.482  -0.413
 25 A    26 A    27 A    28 A    29 A    30 A    31 A    32 A                  
 -0.400
 33 A                                                                          
 -- Virtual --                   
  0.008   0.047   0.059   0.072   0.083   0.086   0.116   0.120
 34 A    35 A    36 A    37 A    38 A    39 A    40 A    41 A                  
  0.129   0.146   0.172   0.205   0.239   0.246   0.291   0.320
 42 A    43 A    44 A    45 A    46 A    47 A    48 A    49 A                  
  0.330   0.374   0.385   0.412   0.420   0.472   0.538   0.559
 50 A    51 A    52 A    53 A    54 A    55 A    56 A    57 A                  
  0.561   0.580   0.734   0.753   0.759   0.765   0.788   0.837
 58 A    59 A    60 A    61 A    62 A    63 A    64 A    65 A                  
  0.871   0.879   0.893   1.060   1.093   1.097   1.150   1.167
 66 A    67 A    68 A    69 A    70 A    71 A    72 A    73 A                  
  1.314   1.439   1.571   1.618   1.639   1.763   1.858   1.892
 74 A    75 A    76 A    77 A    78 A    79 A    80 A    81 A                  
  2.200   2.224   2.261   2.298   2.373   2.430   2.491   2.778
 82 A    83 A    84 A    85 A    86 A    87 A    88 A    89 A                  
  2.947   4.163   4.176   4.202   4.217   4.245   4.314   4.472
 90 A    91 A    92 A    93 A    94 A    95 A    96 A    97 A                  
  4.519   4.533   4.569   4.596   4.601   4.897   6.887   6.915
 98 A    99 A   100 A   101 A   102 A   103 A   104 A   105 A                  
  6.949   7.206   7.576   8.187   8.206   8.276  14.690  14.797
106 A   107 A   108 A   109 A   110 A   111 A   112 A   113 A                  
 14.880  36.683  49.467  68.727 166.163 293.862 293.881 293.987
114 A   115 A   116 A   117 A   118 A   119 A   120 A   121 A                  
*******
122 A                                                                          

 Beta MOs, Restricted
 -- Occupied --                  
-490.07  -80.08  -65.20  -58.56  -58.56  -58.56  -26.33  -15.64
  1 A     2 A     3 A     4 A     5 A     6 A     7 A     8 A                  
 -9.880  -7.617  -7.496  -7.484  -7.484  -5.510  -5.509  -5.508
  9 A    10 A    11 A    12 A    13 A    14 A    15 A    16 A                  
 -3.236  -3.231  -3.231  -3.217  -3.217  -1.641  -1.218  -1.000
 17 A    18 A    19 A    20 A    21 A    22 A    23 A    24 A                  
 -0.821  -0.711  -0.707  -0.659  -0.546  -0.521  -0.482  -0.413
 25 A    26 A    27 A    28 A    29 A    30 A    31 A    32 A                  
 -0.400
 33 A                                                                          
 -- Virtual --                   
  0.008   0.047   0.059   0.072   0.083   0.086   0.116   0.120
 34 A    35 A    36 A    37 A    38 A    39 A    40 A    41 A                  
  0.129   0.146   0.172   0.205   0.239   0.246   0.291   0.320
 42 A    43 A    44 A    45 A    46 A    47 A    48 A    49 A                  
  0.330   0.374   0.385   0.412   0.420   0.472   0.538   0.559
 50 A    51 A    52 A    53 A    54 A    55 A    56 A    57 A                  
  0.561   0.580   0.734   0.753   0.759   0.765   0.788   0.837
 58 A    59 A    60 A    61 A    62 A    63 A    64 A    65 A                  
  0.871   0.879   0.893   1.060   1.093   1.097   1.150   1.167
 66 A    67 A    68 A    69 A    70 A    71 A    72 A    73 A                  
  1.314   1.439   1.571   1.618   1.639   1.763   1.858   1.892
 74 A    75 A    76 A    77 A    78 A    79 A    80 A    81 A                  
  2.200   2.224   2.261   2.298   2.373   2.430   2.491   2.778
 82 A    83 A    84 A    85 A    86 A    87 A    88 A    89 A                  
  2.947   4.163   4.176   4.202   4.217   4.245   4.314   4.472
 90 A    91 A    92 A    93 A    94 A    95 A    96 A    97 A                  
  4.519   4.533   4.569   4.596   4.601   4.897   6.887   6.915
 98 A    99 A   100 A   101 A   102 A   103 A   104 A   105 A                  
  6.949   7.206   7.576   8.187   8.206   8.276  14.690  14.797
106 A   107 A   108 A   109 A   110 A   111 A   112 A   113 A                  
 14.880  36.683  49.467  68.727 166.163 293.862 293.881 293.987
114 A   115 A   116 A   117 A   118 A   119 A   120 A   121 A                  
*******
122 A                                                                          

 Occupation and symmetry of molecular orbitals

 Point group: C1 (1 irreducible representation).

                           A     All 
 -------------------------------------
 All molecular orbitals:
  - Alpha                  122   122 
  - Beta                   122   122 
 -------------------------------------
 Alpha orbitals:
  - Frozen occupied        16    16  
  - Active occupied        17    17  
  - Active virtual         89    89  
  - Frozen virtual         0     0   
 -------------------------------------
 Beta orbitals:
  - Frozen occupied        16    16  
  - Active occupied        17    17  
  - Active virtual         89    89  
  - Frozen virtual         0     0   
 -------------------------------------

 Import integrals:   CPU 0.00 s  wall 0.00 s

 Import integrals:   CPU 35.63 s  wall 6.60 s

 MP2 amplitudes:   CPU 0.13 s  wall 0.09 s

Running a double precision version
           CCSD T amplitudes will be solved using DIIS.

           Start     Size      MaxIter   EConv     TConv     
           3         7         100       1.00e-07  1.00e-05  
 ------------------------------------------------------------------------------
           Energy (a.u.)   Ediff      Tdiff       Comment
 ------------------------------------------------------------------------------
         -3067.77416415                           
     1   -3067.74605469   2.81e-02   7.62e-01     
     2   -3067.77400031   2.79e-02   1.13e-01     
     3   -3067.77142336   2.58e-03   5.04e-02     
     4   -3067.77425298   2.83e-03   1.76e-02     Switched to DIIS steps.
     5   -3067.77511627   8.63e-04   1.15e-02     
     6   -3067.77518502   6.87e-05   2.91e-03     
     7   -3067.77517759   7.43e-06   1.36e-03     
     8   -3067.77518230   4.71e-06   3.63e-04     
     9   -3067.77518461   2.31e-06   2.20e-04     
    10   -3067.77518350   1.11e-06   7.29e-05     
    11   -3067.77518415   6.44e-07   3.16e-05     
    12   -3067.77518405   9.93e-08   1.85e-05     
    13   -3067.77518402   2.21e-08   5.98e-06     
 ------------------------------------------------------------------------------
         -3067.77518402                           CCSD T converged.

End of double precision
 SCF energy                 = -3066.99411802
 MP2 energy                 = -3067.77416415
 CCSD correlation energy     =    -0.78106600
 CCSD total energy           = -3067.77518402

 CCSD  T1^2 = 0.0143  T2^2 = 0.2537  Leading amplitudes:

 Amplitude    Orbitals with energies
 -0.0301       33 (A) A                  ->    34 (A) A                   
              -0.3998                          0.0078                     
 -0.0301       33 (A) B                  ->    34 (A) B                   
              -0.3998                          0.0078                     
 -0.0283       27 (A) A                  ->    34 (A) A                   
              -0.7073                          0.0078                     
 -0.0283       27 (A) B                  ->    34 (A) B                   
              -0.7073                          0.0078                     

 Amplitude    Orbitals with energies
 -0.0606       33 (A) A      33 (A) B    ->    34 (A) A      34 (A) B     
              -0.3998       -0.3998            0.0078        0.0078       
  0.0606       33 (A) A      33 (A) B    ->    34 (A) B      34 (A) A     
              -0.3998       -0.3998            0.0078        0.0078       
  0.0606       33 (A) B      33 (A) A    ->    34 (A) A      34 (A) B     
              -0.3998       -0.3998            0.0078        0.0078       
 -0.0606       33 (A) B      33 (A) A    ->    34 (A) B      34 (A) A     
              -0.3998       -0.3998            0.0078        0.0078       

 Computing CCSD intemediates for later calculations in double precision
 Finished.

Running a double precision version
           CCSD Lambda amplitudes will be solved using DIIS.
           Start     Size      MaxIter   EConv     LConv     
           3         7         100       1.00e-07  1.00e-05  
 ------------------------------------------------------------------------------
            Enorm      Ldiff       Comment
 ------------------------------------------------------------------------------
     1     5.41e-02   3.56e-02     
     2     1.69e-02   7.32e-03     
     3     6.78e-03   1.42e-03     
     4     3.87e-03   1.31e-03     Switched to DIIS steps.
     5     1.09e-03   7.00e-04     
     6     5.42e-04   1.52e-04     
     7     1.80e-04   4.78e-05     
     8     8.45e-05   5.08e-06     
     9     3.36e-05   2.06e-08     
    10     1.55e-05   1.53e-07     
    11     7.72e-06   1.53e-07     
    12     3.43e-06   2.46e-07     
    13     1.84e-06   6.78e-08     
    14     8.12e-07   3.04e-08     
    15     3.80e-07   2.07e-08     
    16     1.86e-07   3.15e-08     
    17     8.35e-08   1.26e-08     
 ------------------------------------------------------------------------------
                                   CCSD Lambda converged.

 Computing density matrices in double precision...
           Orbital response amplitudes will be solved using DIIS.
           Start     Size      MaxIter   EConv     LConv     
           3         7         100       1.00e-06  1.00e-06  
 ------------------------------------------------------------------------------
            Enorm      Ldiff       Comment
 ------------------------------------------------------------------------------
     1     1.14e-01   9.15e-04     
     2     1.01e-01   1.01e-02     
     3     1.17e-01   1.96e-02     
     4     2.47e-02   4.00e-02     Switched to DIIS steps.
     5     5.49e-03   7.89e-03     
     6     1.18e-03   2.69e-04     
     7     5.21e-04   3.40e-05     
     8     1.20e-04   1.29e-04     
     9     5.39e-05   2.18e-05     
    10     1.44e-05   1.13e-05     
    11     4.13e-06   4.28e-08     
    12     2.40e-06   1.88e-07     
    13     6.59e-07   3.52e-07     
 ------------------------------------------------------------------------------
                                   Orbital response converged.

 Computing density matrices... Done.
 CCSD calculation:   CPU 1329.55 s  wall 231.82 s

 Transferring MO TPDM to AO TPDM
 Transferring g2_o1o1o1o1
 Transferring g2_o1o1o1v1
 Transferring g2_o1o1v1v1
 Transferring g2_o1v1o1v1
 Transferring g2_o1v1v1v1
 Transferring g2_v1v1v1v1
 Adding separable TPDM
 Computing TPDM gradient
 --------------------------------------------------------
 2e gradient
  Atom          X               Y               Z
 --------------------------------------------------------
    1        -39.387219        4.131853        0.000001  
    2          3.656610      -18.435174       -0.000001  
    3         15.638932       21.832697        0.000001  
    4         20.091677       -7.529376       -0.000000  
 --------------------------------------------------------
 --------------------------------------------------------
 Final gradient
  Atom          X               Y               Z
 --------------------------------------------------------
    1        -39.387219        4.131853        0.000001  
    2          3.656610      -18.435174       -0.000001  
    3         15.638932       21.832697        0.000001  
    4         20.091677       -7.529376       -0.000000  
 --------------------------------------------------------
 Analytic gradient from two-electron contribution:   CPU 205.89 s  wall 39.73 s

 Total ccman2 time:   CPU 1575.51 s  wall 279.33 s


 --------------------------------------------------------------

                    Orbital Energies (a.u.)
 --------------------------------------------------------------

 Alpha MOs
 -- Occupied --
******** -80.0815 -65.2010 -58.5617 -58.5592 -58.5592 -26.3347 -15.6417
 -9.8801  -7.6173  -7.4956  -7.4840  -7.4840  -5.5103  -5.5085  -5.5084
 -3.2361  -3.2307  -3.2307  -3.2167  -3.2166  -1.6410  -1.2177  -1.0003
 -0.8214  -0.7112  -0.7073  -0.6590  -0.5465  -0.5206  -0.4818  -0.4135
 -0.3998
 -- Virtual --
  0.0078   0.0475   0.0591   0.0720   0.0832   0.0864   0.1156   0.1197
  0.1289   0.1465   0.1719   0.2049   0.2391   0.2456   0.2911   0.3196
  0.3295   0.3737   0.3849   0.4118   0.4202   0.4721   0.5385   0.5593
  0.5614   0.5802   0.7341   0.7526   0.7593   0.7654   0.7884   0.8365
  0.8711   0.8791   0.8927   1.0604   1.0931   1.0969   1.1498   1.1672
  1.3141   1.4388   1.5711   1.6176   1.6393   1.7633   1.8580   1.8923
  2.1997   2.2241   2.2607   2.2977   2.3729   2.4296   2.4909   2.7779
  2.9474   4.1632   4.1757   4.2021   4.2167   4.2454   4.3137   4.4719
  4.5193   4.5332   4.5691   4.5961   4.6011   4.8966   6.8873   6.9145
  6.9488   7.2057   7.5756   8.1870   8.2060   8.2764  14.6902  14.7970
 14.8802  36.6833  49.4669  68.7271 166.1632 293.8623 293.8809 293.9865
********
 --------------------------------------------------------------

          Ground-State Mulliken Net Atomic Charges

     Atom                 Charge (a.u.)
  ----------------------------------------
      1 Br                    0.023540
      2 N                    -0.335566
      3 P                     0.493923
      4 F                    -0.181897
  ----------------------------------------
  Sum of atomic charges =    -0.000000

 -----------------------------------------------------------------
                    Cartesian Multipole Moments
 -----------------------------------------------------------------
    Charge (ESU x 10^10)
                -0.0000
    Dipole Moment (Debye)
         X       0.4495      Y      -2.2445      Z       0.0000
       Tot       2.2890
    Quadrupole Moments (Debye-Ang)
        XX     -42.7769     XY       2.5300     YY     -43.7346
        XZ       0.0000     YZ       0.0000     ZZ     -40.6904
    Octopole Moments (Debye-Ang^2)
       XXX      46.5867    XXY      -7.1364    XYY       9.0251
       YYY       1.3540    XXZ       0.0000    XYZ      -0.0000
       YYZ       0.0000    XZZ       5.0166    YZZ       0.4440
       ZZZ       0.0000
    Hexadecapole Moments (Debye-Ang^3)
      XXXX    -687.3477   XXXY       3.7942   XXYY    -126.2910
      XYYY      -7.2870   YYYY     -94.8618   XXXZ       0.0000
      XXYZ      -0.0000   XYYZ       0.0000   YYYZ       0.0000
      XXZZ    -115.3828   XYZZ      -1.7771   YYZZ     -23.1908
      XZZZ       0.0000   YZZZ       0.0000   ZZZZ     -47.6673
 -----------------------------------------------------------------
 DrvMan completing analytic gradient of the correlated energy
 Correlated dipole moment
            1
    1   0.1768503
    2  -0.8830463
    3   0.0000001
 Energy read as -3067.775184024
 Full Analytical Gradient: (in a.u., or Hartree/Bohr)
             1             2             3             4
    1    0.00000189   -0.00000406   -0.00056613    0.00056829
    2    0.00004129   -0.00000661    0.00024313   -0.00027781
    3   -0.00000001    0.00000001   -0.00000001    0.00000000
 Gradient time:  CPU 0.80 s  wall 0.81 s
 ----------------------------------------------------------------
             Standard Nuclear Orientation (Angstroms)
    I     Atom           X                Y                Z
 ----------------------------------------------------------------
    1      Br      1.4113371477    -0.0049953855    -0.0000000000
    2      N      -0.3643248315     0.6438203447    -0.0000000000
    3      P      -1.4444163081    -0.5039761848     0.0000000000
    4      F      -2.7988090810     0.3586376502    -0.0000000000
 ----------------------------------------------------------------
 Nuclear Repulsion Energy =   297.2013618355 hartrees
 There are       33 alpha and       33 beta electrons

                       Distance Matrix (Angstroms)
             Br(  1)   N (  2)   P (  3)
   N (  2)  1.890486
   P (  3)  2.899019  1.576082
   F (  4)  4.225821  2.451131  1.605765

 Requested basis set is 6-311++G(d,p)
 There are 44 shells and 122 basis functions
 A cutoff of  1.0D-14 yielded    869 shell pairs
 There are      6986 function pairs (      7692 Cartesian)
 Smallest overlap matrix eigenvalue = 2.59E-03
 Guess MOs from SCF MO coefficient file

 -----------------------------------------------------------------------
  General SCF calculation program by
  Eric Jon Sundstrom, Paul Horn, Yuezhi Mao, Dmitri Zuev, Alec White,
  David Stuck, Shaama M.S., Shane Yost, Joonho Lee, David Small,
  Daniel Levine, Susi Lehtola, Hugh Burton, Evgeny Epifanovsky
 -----------------------------------------------------------------------
 Hartree-Fock
 using 6 threads for integral computing
 -------------------------------------------------------
 OpenMP Integral computing Module                
 Release: version 2.0, May 2017, Q-Chem Inc. Pleasanton 
 -------------------------------------------------------
 A restricted SCF calculation will be
 performed using DIIS
 SCF converges when DIIS error is below 1.0e-08
 ---------------------------------------
  Cycle       Energy         DIIS error
 ---------------------------------------
    1   -3066.9940584151      2.73e-05  
    2   -3066.9940596567      8.00e-06  
    3   -3066.9940597492      4.44e-06  
    4   -3066.9940597765      9.40e-07  
    5   -3066.9940597789      4.89e-07  
    6   -3066.9940597795      1.62e-07  
    7   -3066.9940597797      7.63e-08  
    8   -3066.9940597798      2.90e-08  
    9   -3066.9940597797      9.86e-09  Convergence criterion met
 ---------------------------------------
 SCF time:   CPU 6.12s  wall 2.00s 
 SCF   energy in the final basis set =    -3066.9940597797
 Total energy in the final basis set =    -3066.9940597797


 ------------------------------------------------------------------------------

   CCMAN2: suite of methods based on coupled cluster
           and equation of motion theories.

   Components:
   * libvmm-1.3-trunk
     by Evgeny Epifanovsky, Ilya Kaliman.
   * libtensor-2.5-trunk
     by Evgeny Epifanovsky, Michael Wormit, Dmitry Zuev, Sam Manzer, 
        Ilya Kaliman.
   * libcc-2.5-trunk
     by Evgeny Epifanovsky, Arik Landau, Tomasz Kus, Kirill Khistyaev, 
        Dmitry Zuev, Prashant Manohar, Xintian Feng, Anna Krylov, 
        Matthew Goldey, Alec White, Thomas Jagau, Kaushik Nanda, 
        Anastasia Gunina, Alexander Kunitsa, Joonho Lee.

   CCMAN original authors:
   Anna I. Krylov, C. David Sherrill, Steven R. Gwaltney,
   Edward F. C. Byrd (2000)
   Sergey V. Levchenko, Lyudmila V. Slipchenko, Tao Wang,
   Ana-Maria C. Cristian (2003)
   Piotr A. Pieniazek, C. Melania Oana, Evgeny Epifanovsky (2007)
   Prashant Manohar (2009)

 ------------------------------------------------------------------------------


 Allocating and initializing 30808MB of RAM...
 Calculation will run on 6 cores.


 Alpha MOs, Restricted
 -- Occupied --                  
-490.07  -80.08  -65.20  -58.56  -58.56  -58.56  -26.33  -15.64
  1 A     2 A     3 A     4 A     5 A     6 A     7 A     8 A                  
 -9.880  -7.617  -7.496  -7.484  -7.484  -5.510  -5.509  -5.508
  9 A    10 A    11 A    12 A    13 A    14 A    15 A    16 A                  
 -3.236  -3.231  -3.231  -3.217  -3.217  -1.640  -1.218  -1.000
 17 A    18 A    19 A    20 A    21 A    22 A    23 A    24 A                  
 -0.821  -0.711  -0.707  -0.659  -0.547  -0.521  -0.482  -0.414
 25 A    26 A    27 A    28 A    29 A    30 A    31 A    32 A                  
 -0.400
 33 A                                                                          
 -- Virtual --                   
  0.008   0.047   0.059   0.072   0.083   0.086   0.116   0.120
 34 A    35 A    36 A    37 A    38 A    39 A    40 A    41 A                  
  0.129   0.146   0.172   0.205   0.239   0.245   0.291   0.320
 42 A    43 A    44 A    45 A    46 A    47 A    48 A    49 A                  
  0.330   0.374   0.385   0.412   0.420   0.472   0.538   0.559
 50 A    51 A    52 A    53 A    54 A    55 A    56 A    57 A                  
  0.561   0.580   0.734   0.752   0.759   0.765   0.788   0.836
 58 A    59 A    60 A    61 A    62 A    63 A    64 A    65 A                  
  0.871   0.879   0.893   1.060   1.093   1.097   1.150   1.167
 66 A    67 A    68 A    69 A    70 A    71 A    72 A    73 A                  
  1.314   1.439   1.571   1.618   1.640   1.763   1.858   1.893
 74 A    75 A    76 A    77 A    78 A    79 A    80 A    81 A                  
  2.200   2.224   2.261   2.298   2.373   2.429   2.491   2.778
 82 A    83 A    84 A    85 A    86 A    87 A    88 A    89 A                  
  2.947   4.164   4.176   4.202   4.217   4.245   4.313   4.471
 90 A    91 A    92 A    93 A    94 A    95 A    96 A    97 A                  
  4.519   4.533   4.569   4.595   4.601   4.896   6.888   6.915
 98 A    99 A   100 A   101 A   102 A   103 A   104 A   105 A                  
  6.949   7.206   7.575   8.187   8.206   8.276  14.690  14.796
106 A   107 A   108 A   109 A   110 A   111 A   112 A   113 A                  
 14.880  36.683  49.467  68.727 166.162 293.862 293.881 293.986
114 A   115 A   116 A   117 A   118 A   119 A   120 A   121 A                  
*******
122 A                                                                          

 Beta MOs, Restricted
 -- Occupied --                  
-490.07  -80.08  -65.20  -58.56  -58.56  -58.56  -26.33  -15.64
  1 A     2 A     3 A     4 A     5 A     6 A     7 A     8 A                  
 -9.880  -7.617  -7.496  -7.484  -7.484  -5.510  -5.509  -5.508
  9 A    10 A    11 A    12 A    13 A    14 A    15 A    16 A                  
 -3.236  -3.231  -3.231  -3.217  -3.217  -1.640  -1.218  -1.000
 17 A    18 A    19 A    20 A    21 A    22 A    23 A    24 A                  
 -0.821  -0.711  -0.707  -0.659  -0.547  -0.521  -0.482  -0.414
 25 A    26 A    27 A    28 A    29 A    30 A    31 A    32 A                  
 -0.400
 33 A                                                                          
 -- Virtual --                   
  0.008   0.047   0.059   0.072   0.083   0.086   0.116   0.120
 34 A    35 A    36 A    37 A    38 A    39 A    40 A    41 A                  
  0.129   0.146   0.172   0.205   0.239   0.245   0.291   0.320
 42 A    43 A    44 A    45 A    46 A    47 A    48 A    49 A                  
  0.330   0.374   0.385   0.412   0.420   0.472   0.538   0.559
 50 A    51 A    52 A    53 A    54 A    55 A    56 A    57 A                  
  0.561   0.580   0.734   0.752   0.759   0.765   0.788   0.836
 58 A    59 A    60 A    61 A    62 A    63 A    64 A    65 A                  
  0.871   0.879   0.893   1.060   1.093   1.097   1.150   1.167
 66 A    67 A    68 A    69 A    70 A    71 A    72 A    73 A                  
  1.314   1.439   1.571   1.618   1.640   1.763   1.858   1.893
 74 A    75 A    76 A    77 A    78 A    79 A    80 A    81 A                  
  2.200   2.224   2.261   2.298   2.373   2.429   2.491   2.778
 82 A    83 A    84 A    85 A    86 A    87 A    88 A    89 A                  
  2.947   4.164   4.176   4.202   4.217   4.245   4.313   4.471
 90 A    91 A    92 A    93 A    94 A    95 A    96 A    97 A                  
  4.519   4.533   4.569   4.595   4.601   4.896   6.888   6.915
 98 A    99 A   100 A   101 A   102 A   103 A   104 A   105 A                  
  6.949   7.206   7.575   8.187   8.206   8.276  14.690  14.796
106 A   107 A   108 A   109 A   110 A   111 A   112 A   113 A                  
 14.880  36.683  49.467  68.727 166.162 293.862 293.881 293.986
114 A   115 A   116 A   117 A   118 A   119 A   120 A   121 A                  
*******
122 A                                                                          

 Occupation and symmetry of molecular orbitals

 Point group: C1 (1 irreducible representation).

                           A     All 
 -------------------------------------
 All molecular orbitals:
  - Alpha                  122   122 
  - Beta                   122   122 
 -------------------------------------
 Alpha orbitals:
  - Frozen occupied        16    16  
  - Active occupied        17    17  
  - Active virtual         89    89  
  - Frozen virtual         0     0   
 -------------------------------------
 Beta orbitals:
  - Frozen occupied        16    16  
  - Active occupied        17    17  
  - Active virtual         89    89  
  - Frozen virtual         0     0   
 -------------------------------------

 Import integrals:   CPU 0.00 s  wall 0.00 s

 Import integrals:   CPU 34.10 s  wall 6.08 s

 MP2 amplitudes:   CPU 0.13 s  wall 0.09 s

Running a double precision version
           CCSD T amplitudes will be solved using DIIS.

           Start     Size      MaxIter   EConv     TConv     
           3         7         100       1.00e-07  1.00e-05  
 ------------------------------------------------------------------------------
           Energy (a.u.)   Ediff      Tdiff       Comment
 ------------------------------------------------------------------------------
         -3067.77417566                           
     1   -3067.74603720   2.81e-02   7.62e-01     
     2   -3067.77400343   2.80e-02   1.13e-01     
     3   -3067.77141916   2.58e-03   5.04e-02     
     4   -3067.77425209   2.83e-03   1.77e-02     Switched to DIIS steps.
     5   -3067.77511625   8.64e-04   1.15e-02     
     6   -3067.77518549   6.92e-05   2.93e-03     
     7   -3067.77517806   7.44e-06   1.36e-03     
     8   -3067.77518275   4.70e-06   3.64e-04     
     9   -3067.77518507   2.32e-06   2.20e-04     
    10   -3067.77518396   1.11e-06   7.30e-05     
    11   -3067.77518461   6.49e-07   3.18e-05     
    12   -3067.77518451   9.83e-08   1.86e-05     
    13   -3067.77518449   2.15e-08   6.01e-06     
 ------------------------------------------------------------------------------
         -3067.77518449                           CCSD T converged.

End of double precision
 SCF energy                 = -3066.99405978
 MP2 energy                 = -3067.77417566
 CCSD correlation energy     =    -0.78112471
 CCSD total energy           = -3067.77518449

 CCSD  T1^2 = 0.0143  T2^2 = 0.2538  Leading amplitudes:

 Amplitude    Orbitals with energies
 -0.0300       33 (A) A                  ->    34 (A) A                   
              -0.3999                          0.0077                     
 -0.0300       33 (A) B                  ->    34 (A) B                   
              -0.3999                          0.0077                     
  0.0283       27 (A) A                  ->    34 (A) A                   
              -0.7067                          0.0077                     
  0.0283       27 (A) B                  ->    34 (A) B                   
              -0.7067                          0.0077                     

 Amplitude    Orbitals with energies
 -0.0607       33 (A) A      33 (A) B    ->    34 (A) A      34 (A) B     
              -0.3999       -0.3999            0.0077        0.0077       
  0.0607       33 (A) A      33 (A) B    ->    34 (A) B      34 (A) A     
              -0.3999       -0.3999            0.0077        0.0077       
  0.0607       33 (A) B      33 (A) A    ->    34 (A) A      34 (A) B     
              -0.3999       -0.3999            0.0077        0.0077       
 -0.0607       33 (A) B      33 (A) A    ->    34 (A) B      34 (A) A     
              -0.3999       -0.3999            0.0077        0.0077       

 Computing CCSD intemediates for later calculations in double precision
 Finished.

Running a double precision version
           CCSD Lambda amplitudes will be solved using DIIS.
           Start     Size      MaxIter   EConv     LConv     
           3         7         100       1.00e-07  1.00e-05  
 ------------------------------------------------------------------------------
            Enorm      Ldiff       Comment
 ------------------------------------------------------------------------------
     1     5.41e-02   3.56e-02     
     2     1.69e-02   7.33e-03     
     3     6.80e-03   1.42e-03     
     4     3.88e-03   1.31e-03     Switched to DIIS steps.
     5     1.10e-03   7.01e-04     
     6     5.44e-04   1.52e-04     
     7     1.81e-04   4.79e-05     
     8     8.46e-05   5.07e-06     
     9     3.38e-05   4.46e-08     
    10     1.56e-05   1.66e-07     
    11     7.77e-06   1.48e-07     
    12     3.45e-06   2.45e-07     
    13     1.85e-06   6.82e-08     
    14     8.16e-07   3.09e-08     
    15     3.81e-07   2.06e-08     
    16     1.87e-07   3.17e-08     
    17     8.37e-08   1.26e-08     
 ------------------------------------------------------------------------------
                                   CCSD Lambda converged.

 Computing density matrices in double precision...
           Orbital response amplitudes will be solved using DIIS.
           Start     Size      MaxIter   EConv     LConv     
           3         7         100       1.00e-06  1.00e-06  
 ------------------------------------------------------------------------------
            Enorm      Ldiff       Comment
 ------------------------------------------------------------------------------
     1     1.14e-01   8.70e-04     
     2     1.01e-01   1.01e-02     
     3     1.17e-01   1.97e-02     
     4     2.47e-02   4.01e-02     Switched to DIIS steps.
     5     5.49e-03   7.88e-03     
     6     1.18e-03   2.68e-04     
     7     5.22e-04   3.33e-05     
     8     1.21e-04   1.30e-04     
     9     5.39e-05   2.20e-05     
    10     1.44e-05   1.13e-05     
    11     4.14e-06   5.42e-08     
    12     2.41e-06   1.85e-07     
    13     6.61e-07   3.52e-07     
 ------------------------------------------------------------------------------
                                   Orbital response converged.

 Computing density matrices... Done.
 CCSD calculation:   CPU 1330.63 s  wall 232.16 s

 Transferring MO TPDM to AO TPDM
 Transferring g2_o1o1o1o1
 Transferring g2_o1o1o1v1
 Transferring g2_o1o1v1v1
 Transferring g2_o1v1o1v1
 Transferring g2_o1v1v1v1
 Transferring g2_v1v1v1v1
 Adding separable TPDM
 Computing TPDM gradient
 --------------------------------------------------------
 2e gradient
  Atom          X               Y               Z
 --------------------------------------------------------
    1        -39.384838        4.132037        0.000000  
    2          3.658708      -18.433702        0.000000  
    3         15.653496       21.808315       -0.000000  
    4         20.072633       -7.506650       -0.000000  
 --------------------------------------------------------
 --------------------------------------------------------
 Final gradient
  Atom          X               Y               Z
 --------------------------------------------------------
    1        -39.384838        4.132037        0.000000  
    2          3.658708      -18.433702        0.000000  
    3         15.653496       21.808315       -0.000000  
    4         20.072633       -7.506650       -0.000000  
 --------------------------------------------------------
 Analytic gradient from two-electron contribution:   CPU 205.70 s  wall 39.32 s

 Total ccman2 time:   CPU 1575.27 s  wall 278.87 s


 --------------------------------------------------------------

                    Orbital Energies (a.u.)
 --------------------------------------------------------------

 Alpha MOs
 -- Occupied --
******** -80.0816 -65.2012 -58.5618 -58.5593 -58.5593 -26.3343 -15.6419
 -9.8803  -7.6174  -7.4958  -7.4842  -7.4841  -5.5104  -5.5086  -5.5085
 -3.2363  -3.2309  -3.2308  -3.2168  -3.2168  -1.6402  -1.2178  -1.0004
 -0.8209  -0.7107  -0.7067  -0.6590  -0.5466  -0.5208  -0.4819  -0.4136
 -0.3999
 -- Virtual --
  0.0077   0.0474   0.0591   0.0719   0.0832   0.0864   0.1155   0.1197
  0.1287   0.1465   0.1718   0.2049   0.2390   0.2455   0.2910   0.3195
  0.3296   0.3738   0.3850   0.4117   0.4201   0.4721   0.5383   0.5592
  0.5613   0.5801   0.7339   0.7525   0.7592   0.7652   0.7883   0.8363
  0.8710   0.8790   0.8925   1.0603   1.0928   1.0968   1.1498   1.1666
  1.3138   1.4387   1.5713   1.6180   1.6396   1.7632   1.8579   1.8926
  2.1996   2.2241   2.2605   2.2976   2.3728   2.4294   2.4908   2.7778
  2.9473   4.1637   4.1763   4.2024   4.2168   4.2452   4.3135   4.4710
  4.5192   4.5331   4.5690   4.5951   4.6008   4.8964   6.8877   6.9150
  6.9494   7.2056   7.5746   8.1869   8.2058   8.2763  14.6901  14.7963
 14.8800  36.6831  49.4668  68.7274 166.1624 293.8622 293.8807 293.9864
********
 --------------------------------------------------------------

          Ground-State Mulliken Net Atomic Charges

     Atom                 Charge (a.u.)
  ----------------------------------------
      1 Br                    0.023780
      2 N                    -0.335232
      3 P                     0.494753
      4 F                    -0.183302
  ----------------------------------------
  Sum of atomic charges =     0.000000

 -----------------------------------------------------------------
                    Cartesian Multipole Moments
 -----------------------------------------------------------------
    Charge (ESU x 10^10)
                -0.0000
    Dipole Moment (Debye)
         X       0.4630      Y      -2.2468      Z      -0.0000
       Tot       2.2940
    Quadrupole Moments (Debye-Ang)
        XX     -42.8163     XY       2.5365     YY     -43.7322
        XZ       0.0000     YZ       0.0000     ZZ     -40.6905
    Octopole Moments (Debye-Ang^2)
       XXX      46.7971    XXY      -7.1558    XYY       9.0407
       YYY       1.3462    XXZ      -0.0000    XYZ      -0.0000
       YYZ      -0.0000    XZZ       5.0365    YZZ       0.4422
       ZZZ      -0.0000
    Hexadecapole Moments (Debye-Ang^3)
      XXXX    -688.2453   XXXY       3.8644   XXYY    -126.3608
      XYYY      -7.2581   YYYY     -94.8460   XXXZ       0.0000
      XXYZ       0.0000   XYYZ       0.0000   YYYZ       0.0000
      XXZZ    -115.4591   XYZZ      -1.7689   YYZZ     -23.1875
      XZZZ       0.0000   YZZZ       0.0000   ZZZZ     -47.6629
 -----------------------------------------------------------------
 DrvMan completing analytic gradient of the correlated energy
 Correlated dipole moment
            1
    1   0.1821422
    2  -0.8839437
    3  -0.0000000
 Energy read as -3067.775184490
 Full Analytical Gradient: (in a.u., or Hartree/Bohr)
             1             2             3             4
    1    0.00002337    0.00012293    0.00017366   -0.00031995
    2    0.00004233   -0.00003043   -0.00016792    0.00015601
    3   -0.00000000    0.00000000   -0.00000000    0.00000000
 Gradient time:  CPU 0.79 s  wall 0.82 s
 ----------------------------------------------------------------
             Standard Nuclear Orientation (Angstroms)
    I     Atom           X                Y                Z
 ----------------------------------------------------------------
    1      Br      1.4113371477    -0.0049953855    -0.0000000000
    2      N      -0.3643248315     0.6438203447    -0.0000000000
    3      P      -1.4444163081    -0.5039761848     0.0000000000
    4      F      -2.7978090810     0.3596376502    -0.0000000000
 ----------------------------------------------------------------
 Nuclear Repulsion Energy =   297.2244880349 hartrees
 There are       33 alpha and       33 beta electrons

                       Distance Matrix (Angstroms)
             Br(  1)   N (  2)   P (  3)
   N (  2)  1.890486
   P (  3)  2.899019  1.576082
   F (  4)  4.224911  2.450022  1.605460

 Requested basis set is 6-311++G(d,p)
 There are 44 shells and 122 basis functions
 A cutoff of  1.0D-14 yielded    869 shell pairs
 There are      6986 function pairs (      7692 Cartesian)
 Smallest overlap matrix eigenvalue = 2.59E-03
 Guess MOs from SCF MO coefficient file

 -----------------------------------------------------------------------
  General SCF calculation program by
  Eric Jon Sundstrom, Paul Horn, Yuezhi Mao, Dmitri Zuev, Alec White,
  David Stuck, Shaama M.S., Shane Yost, Joonho Lee, David Small,
  Daniel Levine, Susi Lehtola, Hugh Burton, Evgeny Epifanovsky
 -----------------------------------------------------------------------
 Hartree-Fock
 using 6 threads for integral computing
 -------------------------------------------------------
 OpenMP Integral computing Module                
 Release: version 2.0, May 2017, Q-Chem Inc. Pleasanton 
 -------------------------------------------------------
 A restricted SCF calculation will be
 performed using DIIS
 SCF converges when DIIS error is below 1.0e-08
 ---------------------------------------
  Cycle       Energy         DIIS error
 ---------------------------------------
    1   -3066.9940655316      1.17e-05  
    2   -3066.9940658557      3.21e-06  
    3   -3066.9940658847      1.77e-06  
    4   -3066.9940658902      5.38e-07  
    5   -3066.9940658910      1.44e-07  
    6   -3066.9940658911      6.23e-08  
    7   -3066.9940658911      2.71e-08  
    8   -3066.9940658911      1.04e-08  
    9   -3066.9940658911      4.07e-09  Convergence criterion met
 ---------------------------------------
 SCF time:   CPU 6.14s  wall 1.00s 
 SCF   energy in the final basis set =    -3066.9940658911
 Total energy in the final basis set =    -3066.9940658911


 ------------------------------------------------------------------------------

   CCMAN2: suite of methods based on coupled cluster
           and equation of motion theories.

   Components:
   * libvmm-1.3-trunk
     by Evgeny Epifanovsky, Ilya Kaliman.
   * libtensor-2.5-trunk
     by Evgeny Epifanovsky, Michael Wormit, Dmitry Zuev, Sam Manzer, 
        Ilya Kaliman.
   * libcc-2.5-trunk
     by Evgeny Epifanovsky, Arik Landau, Tomasz Kus, Kirill Khistyaev, 
        Dmitry Zuev, Prashant Manohar, Xintian Feng, Anna Krylov, 
        Matthew Goldey, Alec White, Thomas Jagau, Kaushik Nanda, 
        Anastasia Gunina, Alexander Kunitsa, Joonho Lee.

   CCMAN original authors:
   Anna I. Krylov, C. David Sherrill, Steven R. Gwaltney,
   Edward F. C. Byrd (2000)
   Sergey V. Levchenko, Lyudmila V. Slipchenko, Tao Wang,
   Ana-Maria C. Cristian (2003)
   Piotr A. Pieniazek, C. Melania Oana, Evgeny Epifanovsky (2007)
   Prashant Manohar (2009)

 ------------------------------------------------------------------------------


 Allocating and initializing 30808MB of RAM...
 Calculation will run on 6 cores.


 Alpha MOs, Restricted
 -- Occupied --                  
-490.07  -80.08  -65.20  -58.56  -58.56  -58.56  -26.33  -15.64
  1 A     2 A     3 A     4 A     5 A     6 A     7 A     8 A                  
 -9.880  -7.617  -7.496  -7.484  -7.484  -5.510  -5.509  -5.508
  9 A    10 A    11 A    12 A    13 A    14 A    15 A    16 A                  
 -3.236  -3.231  -3.231  -3.217  -3.217  -1.640  -1.218  -1.000
 17 A    18 A    19 A    20 A    21 A    22 A    23 A    24 A                  
 -0.821  -0.711  -0.707  -0.659  -0.547  -0.521  -0.482  -0.414
 25 A    26 A    27 A    28 A    29 A    30 A    31 A    32 A                  
 -0.400
 33 A                                                                          
 -- Virtual --                   
  0.008   0.047   0.059   0.072   0.083   0.086   0.116   0.120
 34 A    35 A    36 A    37 A    38 A    39 A    40 A    41 A                  
  0.129   0.146   0.172   0.205   0.239   0.245   0.291   0.320
 42 A    43 A    44 A    45 A    46 A    47 A    48 A    49 A                  
  0.330   0.374   0.385   0.412   0.420   0.472   0.538   0.559
 50 A    51 A    52 A    53 A    54 A    55 A    56 A    57 A                  
  0.561   0.580   0.734   0.753   0.759   0.765   0.788   0.836
 58 A    59 A    60 A    61 A    62 A    63 A    64 A    65 A                  
  0.871   0.879   0.893   1.060   1.093   1.097   1.150   1.167
 66 A    67 A    68 A    69 A    70 A    71 A    72 A    73 A                  
  1.314   1.439   1.571   1.618   1.640   1.763   1.858   1.892
 74 A    75 A    76 A    77 A    78 A    79 A    80 A    81 A                  
  2.200   2.224   2.261   2.298   2.373   2.429   2.491   2.778
 82 A    83 A    84 A    85 A    86 A    87 A    88 A    89 A                  
  2.947   4.164   4.176   4.202   4.217   4.245   4.314   4.471
 90 A    91 A    92 A    93 A    94 A    95 A    96 A    97 A                  
  4.519   4.533   4.569   4.595   4.601   4.896   6.888   6.915
 98 A    99 A   100 A   101 A   102 A   103 A   104 A   105 A                  
  6.949   7.206   7.575   8.187   8.206   8.276  14.690  14.796
106 A   107 A   108 A   109 A   110 A   111 A   112 A   113 A                  
 14.880  36.683  49.467  68.727 166.163 293.862 293.881 293.986
114 A   115 A   116 A   117 A   118 A   119 A   120 A   121 A                  
*******
122 A                                                                          

 Beta MOs, Restricted
 -- Occupied --                  
-490.07  -80.08  -65.20  -58.56  -58.56  -58.56  -26.33  -15.64
  1 A     2 A     3 A     4 A     5 A     6 A     7 A     8 A                  
 -9.880  -7.617  -7.496  -7.484  -7.484  -5.510  -5.509  -5.508
  9 A    10 A    11 A    12 A    13 A    14 A    15 A    16 A                  
 -3.236  -3.231  -3.231  -3.217  -3.217  -1.640  -1.218  -1.000
 17 A    18 A    19 A    20 A    21 A    22 A    23 A    24 A                  
 -0.821  -0.711  -0.707  -0.659  -0.547  -0.521  -0.482  -0.414
 25 A    26 A    27 A    28 A    29 A    30 A    31 A    32 A                  
 -0.400
 33 A                                                                          
 -- Virtual --                   
  0.008   0.047   0.059   0.072   0.083   0.086   0.116   0.120
 34 A    35 A    36 A    37 A    38 A    39 A    40 A    41 A                  
  0.129   0.146   0.172   0.205   0.239   0.245   0.291   0.320
 42 A    43 A    44 A    45 A    46 A    47 A    48 A    49 A                  
  0.330   0.374   0.385   0.412   0.420   0.472   0.538   0.559
 50 A    51 A    52 A    53 A    54 A    55 A    56 A    57 A                  
  0.561   0.580   0.734   0.753   0.759   0.765   0.788   0.836
 58 A    59 A    60 A    61 A    62 A    63 A    64 A    65 A                  
  0.871   0.879   0.893   1.060   1.093   1.097   1.150   1.167
 66 A    67 A    68 A    69 A    70 A    71 A    72 A    73 A                  
  1.314   1.439   1.571   1.618   1.640   1.763   1.858   1.892
 74 A    75 A    76 A    77 A    78 A    79 A    80 A    81 A                  
  2.200   2.224   2.261   2.298   2.373   2.429   2.491   2.778
 82 A    83 A    84 A    85 A    86 A    87 A    88 A    89 A                  
  2.947   4.164   4.176   4.202   4.217   4.245   4.314   4.471
 90 A    91 A    92 A    93 A    94 A    95 A    96 A    97 A                  
  4.519   4.533   4.569   4.595   4.601   4.896   6.888   6.915
 98 A    99 A   100 A   101 A   102 A   103 A   104 A   105 A                  
  6.949   7.206   7.575   8.187   8.206   8.276  14.690  14.796
106 A   107 A   108 A   109 A   110 A   111 A   112 A   113 A                  
 14.880  36.683  49.467  68.727 166.163 293.862 293.881 293.986
114 A   115 A   116 A   117 A   118 A   119 A   120 A   121 A                  
*******
122 A                                                                          

 Occupation and symmetry of molecular orbitals

 Point group: C1 (1 irreducible representation).

                           A     All 
 -------------------------------------
 All molecular orbitals:
  - Alpha                  122   122 
  - Beta                   122   122 
 -------------------------------------
 Alpha orbitals:
  - Frozen occupied        16    16  
  - Active occupied        17    17  
  - Active virtual         89    89  
  - Frozen virtual         0     0   
 -------------------------------------
 Beta orbitals:
  - Frozen occupied        16    16  
  - Active occupied        17    17  
  - Active virtual         89    89  
  - Frozen virtual         0     0   
 -------------------------------------

 Import integrals:   CPU 0.00 s  wall 0.00 s

 Import integrals:   CPU 34.10 s  wall 6.10 s

 MP2 amplitudes:   CPU 0.13 s  wall 0.09 s

Running a double precision version
           CCSD T amplitudes will be solved using DIIS.

           Start     Size      MaxIter   EConv     TConv     
           3         7         100       1.00e-07  1.00e-05  
 ------------------------------------------------------------------------------
           Energy (a.u.)   Ediff      Tdiff       Comment
 ------------------------------------------------------------------------------
         -3067.77417423                           
     1   -3067.74603931   2.81e-02   7.62e-01     
     2   -3067.77400326   2.80e-02   1.13e-01     
     3   -3067.77141972   2.58e-03   5.04e-02     
     4   -3067.77425232   2.83e-03   1.77e-02     Switched to DIIS steps.
     5   -3067.77511646   8.64e-04   1.15e-02     
     6   -3067.77518562   6.92e-05   2.92e-03     
     7   -3067.77517818   7.44e-06   1.36e-03     
     8   -3067.77518288   4.70e-06   3.64e-04     
     9   -3067.77518519   2.31e-06   2.20e-04     
    10   -3067.77518408   1.11e-06   7.30e-05     
    11   -3067.77518473   6.48e-07   3.18e-05     
    12   -3067.77518463   9.86e-08   1.86e-05     
    13   -3067.77518461   2.17e-08   6.00e-06     
 ------------------------------------------------------------------------------
         -3067.77518461                           CCSD T converged.

End of double precision
 SCF energy                 = -3066.99406589
 MP2 energy                 = -3067.77417423
 CCSD correlation energy     =    -0.78111872
 CCSD total energy           = -3067.77518461

 CCSD  T1^2 = 0.0143  T2^2 = 0.2538  Leading amplitudes:

 Amplitude    Orbitals with energies
  0.0301       33 (A) A                  ->    34 (A) A                   
              -0.3998                          0.0077                     
  0.0301       33 (A) B                  ->    34 (A) B                   
              -0.3998                          0.0077                     
 -0.0283       27 (A) A                  ->    34 (A) A                   
              -0.7067                          0.0077                     
 -0.0283       27 (A) B                  ->    34 (A) B                   
              -0.7067                          0.0077                     

 Amplitude    Orbitals with energies
 -0.0607       33 (A) A      33 (A) B    ->    34 (A) A      34 (A) B     
              -0.3998       -0.3998            0.0077        0.0077       
  0.0607       33 (A) A      33 (A) B    ->    34 (A) B      34 (A) A     
              -0.3998       -0.3998            0.0077        0.0077       
  0.0607       33 (A) B      33 (A) A    ->    34 (A) A      34 (A) B     
              -0.3998       -0.3998            0.0077        0.0077       
 -0.0607       33 (A) B      33 (A) A    ->    34 (A) B      34 (A) A     
              -0.3998       -0.3998            0.0077        0.0077       

 Computing CCSD intemediates for later calculations in double precision
 Finished.

Running a double precision version
           CCSD Lambda amplitudes will be solved using DIIS.
           Start     Size      MaxIter   EConv     LConv     
           3         7         100       1.00e-07  1.00e-05  
 ------------------------------------------------------------------------------
            Enorm      Ldiff       Comment
 ------------------------------------------------------------------------------
     1     5.41e-02   3.56e-02     
     2     1.69e-02   7.33e-03     
     3     6.80e-03   1.42e-03     
     4     3.88e-03   1.31e-03     Switched to DIIS steps.
     5     1.10e-03   7.01e-04     
     6     5.44e-04   1.52e-04     
     7     1.81e-04   4.79e-05     
     8     8.46e-05   5.07e-06     
     9     3.37e-05   4.38e-08     
    10     1.55e-05   1.65e-07     
    11     7.76e-06   1.48e-07     
    12     3.44e-06   2.45e-07     
    13     1.85e-06   6.81e-08     
    14     8.15e-07   3.07e-08     
    15     3.81e-07   2.05e-08     
    16     1.87e-07   3.16e-08     
    17     8.36e-08   1.26e-08     
 ------------------------------------------------------------------------------
                                   CCSD Lambda converged.

 Computing density matrices in double precision...
           Orbital response amplitudes will be solved using DIIS.
           Start     Size      MaxIter   EConv     LConv     
           3         7         100       1.00e-06  1.00e-06  
 ------------------------------------------------------------------------------
            Enorm      Ldiff       Comment
 ------------------------------------------------------------------------------
     1     1.14e-01   8.75e-04     
     2     1.01e-01   1.01e-02     
     3     1.17e-01   1.97e-02     
     4     2.47e-02   4.01e-02     Switched to DIIS steps.
     5     5.50e-03   7.89e-03     
     6     1.18e-03   2.68e-04     
     7     5.22e-04   3.37e-05     
     8     1.21e-04   1.30e-04     
     9     5.39e-05   2.19e-05     
    10     1.44e-05   1.13e-05     
    11     4.14e-06   5.34e-08     
    12     2.41e-06   1.85e-07     
    13     6.62e-07   3.52e-07     
 ------------------------------------------------------------------------------
                                   Orbital response converged.

 Computing density matrices... Done.
 CCSD calculation:   CPU 1331.70 s  wall 232.37 s

 Transferring MO TPDM to AO TPDM
 Transferring g2_o1o1o1o1
 Transferring g2_o1o1o1v1
 Transferring g2_o1o1v1v1
 Transferring g2_o1v1o1v1
 Transferring g2_o1v1v1v1
 Transferring g2_v1v1v1v1
 Adding separable TPDM
 Computing TPDM gradient
 --------------------------------------------------------
 2e gradient
  Atom          X               Y               Z
 --------------------------------------------------------
    1        -39.385477        4.132874        0.000000  
    2          3.658513      -18.434564        0.000000  
    3         15.655608       21.825630       -0.000000  
    4         20.071356       -7.523941       -0.000000  
 --------------------------------------------------------
 --------------------------------------------------------
 Final gradient
  Atom          X               Y               Z
 --------------------------------------------------------
    1        -39.385477        4.132874        0.000000  
    2          3.658513      -18.434564        0.000000  
    3         15.655608       21.825630       -0.000000  
    4         20.071356       -7.523941       -0.000000  
 --------------------------------------------------------
 Analytic gradient from two-electron contribution:   CPU 205.69 s  wall 39.75 s

 Total ccman2 time:   CPU 1576.22 s  wall 279.50 s


 --------------------------------------------------------------

                    Orbital Energies (a.u.)
 --------------------------------------------------------------

 Alpha MOs
 -- Occupied --
******** -80.0816 -65.2011 -58.5618 -58.5593 -58.5593 -26.3343 -15.6418
 -9.8802  -7.6174  -7.4957  -7.4841  -7.4841  -5.5104  -5.5086  -5.5085
 -3.2362  -3.2308  -3.2308  -3.2167  -3.2167  -1.6403  -1.2178  -1.0004
 -0.8210  -0.7107  -0.7067  -0.6589  -0.5466  -0.5207  -0.4819  -0.4136
 -0.3998
 -- Virtual --
  0.0077   0.0474   0.0591   0.0719   0.0832   0.0864   0.1155   0.1197
  0.1288   0.1465   0.1718   0.2049   0.2391   0.2455   0.2910   0.3196
  0.3296   0.3738   0.3850   0.4117   0.4202   0.4721   0.5384   0.5592
  0.5613   0.5801   0.7339   0.7525   0.7592   0.7652   0.7883   0.8364
  0.8710   0.8790   0.8926   1.0603   1.0928   1.0968   1.1498   1.1667
  1.3138   1.4388   1.5713   1.6180   1.6396   1.7632   1.8580   1.8924
  2.1996   2.2242   2.2606   2.2976   2.3728   2.4294   2.4909   2.7778
  2.9473   4.1636   4.1762   4.2023   4.2169   4.2452   4.3136   4.4714
  4.5192   4.5331   4.5690   4.5953   4.6009   4.8965   6.8877   6.9150
  6.9493   7.2056   7.5748   8.1869   8.2059   8.2763  14.6901  14.7964
 14.8800  36.6831  49.4668  68.7274 166.1626 293.8622 293.8808 293.9864
********
 --------------------------------------------------------------

          Ground-State Mulliken Net Atomic Charges

     Atom                 Charge (a.u.)
  ----------------------------------------
      1 Br                    0.023631
      2 N                    -0.335199
      3 P                     0.494689
      4 F                    -0.183122
  ----------------------------------------
  Sum of atomic charges =     0.000000

 -----------------------------------------------------------------
                    Cartesian Multipole Moments
 -----------------------------------------------------------------
    Charge (ESU x 10^10)
                -0.0000
    Dipole Moment (Debye)
         X       0.4595      Y      -2.2481      Z      -0.0000
       Tot       2.2946
    Quadrupole Moments (Debye-Ang)
        XX     -42.8078     XY       2.5396     YY     -43.7322
        XZ       0.0000     YZ       0.0000     ZZ     -40.6902
    Octopole Moments (Debye-Ang^2)
       XXX      46.7309    XXY      -7.1671    XYY       9.0363
       YYY       1.3307    XXZ      -0.0000    XYZ      -0.0000
       YYZ      -0.0000    XZZ       5.0291    YZZ       0.4373
       ZZZ      -0.0000
    Hexadecapole Moments (Debye-Ang^3)
      XXXX    -687.9245   XXXY       3.9160   XXYY    -126.3419
      XYYY      -7.2221   YYYY     -94.8639   XXXZ       0.0000
      XXYZ       0.0000   XYYZ       0.0000   YYYZ       0.0000
      XXZZ    -115.4282   XYZZ      -1.7571   YYZZ     -23.1908
      XZZZ       0.0000   YZZZ       0.0000   ZZZZ     -47.6627
 -----------------------------------------------------------------
 DrvMan completing analytic gradient of the correlated energy
 Correlated dipole moment
            1
    1   0.1807719
    2  -0.8844822
    3  -0.0000000
 Energy read as -3067.775184610
 Full Analytical Gradient: (in a.u., or Hartree/Bohr)
             1             2             3             4
    1    0.00000205    0.00002752    0.00006383   -0.00009340
    2    0.00004386    0.00000756   -0.00018553    0.00013411
    3   -0.00000000    0.00000000   -0.00000000    0.00000000
 Gradient time:  CPU 0.80 s  wall 0.83 s
 ----------------------------------------------------------------
             Standard Nuclear Orientation (Angstroms)
    I     Atom           X                Y                Z
 ----------------------------------------------------------------
    1      Br      1.4113371477    -0.0049953855    -0.0000000000
    2      N      -0.3643248315     0.6438203447    -0.0000000000
    3      P      -1.4444163081    -0.5039761848     0.0000000000
    4      F      -2.7978090810     0.3576376502    -0.0000000000
 ----------------------------------------------------------------
 Nuclear Repulsion Energy =   297.2546168042 hartrees
 There are       33 alpha and       33 beta electrons

                       Distance Matrix (Angstroms)
             Br(  1)   N (  2)   P (  3)
   N (  2)  1.890486
   P (  3)  2.899019  1.576082
   F (  4)  4.224738  2.450254  1.604385

 Requested basis set is 6-311++G(d,p)
 There are 44 shells and 122 basis functions
 A cutoff of  1.0D-14 yielded    869 shell pairs
 There are      6986 function pairs (      7692 Cartesian)
 Smallest overlap matrix eigenvalue = 2.59E-03
 Guess MOs from SCF MO coefficient file

 -----------------------------------------------------------------------
  General SCF calculation program by
  Eric Jon Sundstrom, Paul Horn, Yuezhi Mao, Dmitri Zuev, Alec White,
  David Stuck, Shaama M.S., Shane Yost, Joonho Lee, David Small,
  Daniel Levine, Susi Lehtola, Hugh Burton, Evgeny Epifanovsky
 -----------------------------------------------------------------------
 Hartree-Fock
 using 6 threads for integral computing
 -------------------------------------------------------
 OpenMP Integral computing Module                
 Release: version 2.0, May 2017, Q-Chem Inc. Pleasanton 
 -------------------------------------------------------
 A restricted SCF calculation will be
 performed using DIIS
 SCF converges when DIIS error is below 1.0e-08
 ---------------------------------------
  Cycle       Energy         DIIS error
 ---------------------------------------
    1   -3066.9941113342      2.17e-05  
    2   -3066.9941122667      6.38e-06  
    3   -3066.9941123490      3.43e-06  
    4   -3066.9941123665      6.44e-07  
    5   -3066.9941123678      1.36e-07  
    6   -3066.9941123679      4.84e-08  
    7   -3066.9941123679      2.00e-08  
    8   -3066.9941123679      8.42e-09  Convergence criterion met
 ---------------------------------------
 SCF time:   CPU 5.42s  wall 2.00s 
 SCF   energy in the final basis set =    -3066.9941123679
 Total energy in the final basis set =    -3066.9941123679


 ------------------------------------------------------------------------------

   CCMAN2: suite of methods based on coupled cluster
           and equation of motion theories.

   Components:
   * libvmm-1.3-trunk
     by Evgeny Epifanovsky, Ilya Kaliman.
   * libtensor-2.5-trunk
     by Evgeny Epifanovsky, Michael Wormit, Dmitry Zuev, Sam Manzer, 
        Ilya Kaliman.
   * libcc-2.5-trunk
     by Evgeny Epifanovsky, Arik Landau, Tomasz Kus, Kirill Khistyaev, 
        Dmitry Zuev, Prashant Manohar, Xintian Feng, Anna Krylov, 
        Matthew Goldey, Alec White, Thomas Jagau, Kaushik Nanda, 
        Anastasia Gunina, Alexander Kunitsa, Joonho Lee.

   CCMAN original authors:
   Anna I. Krylov, C. David Sherrill, Steven R. Gwaltney,
   Edward F. C. Byrd (2000)
   Sergey V. Levchenko, Lyudmila V. Slipchenko, Tao Wang,
   Ana-Maria C. Cristian (2003)
   Piotr A. Pieniazek, C. Melania Oana, Evgeny Epifanovsky (2007)
   Prashant Manohar (2009)

 ------------------------------------------------------------------------------


 Allocating and initializing 30808MB of RAM...
 Calculation will run on 6 cores.


 Alpha MOs, Restricted
 -- Occupied --                  
-490.07  -80.08  -65.20  -58.56  -58.56  -58.56  -26.33  -15.64
  1 A     2 A     3 A     4 A     5 A     6 A     7 A     8 A                  
 -9.880  -7.617  -7.496  -7.484  -7.484  -5.510  -5.509  -5.508
  9 A    10 A    11 A    12 A    13 A    14 A    15 A    16 A                  
 -3.236  -3.231  -3.231  -3.217  -3.217  -1.641  -1.218  -1.000
 17 A    18 A    19 A    20 A    21 A    22 A    23 A    24 A                  
 -0.821  -0.711  -0.707  -0.659  -0.547  -0.521  -0.482  -0.414
 25 A    26 A    27 A    28 A    29 A    30 A    31 A    32 A                  
 -0.400
 33 A                                                                          
 -- Virtual --                   
  0.008   0.047   0.059   0.072   0.083   0.086   0.116   0.120
 34 A    35 A    36 A    37 A    38 A    39 A    40 A    41 A                  
  0.129   0.146   0.172   0.205   0.239   0.246   0.291   0.320
 42 A    43 A    44 A    45 A    46 A    47 A    48 A    49 A                  
  0.330   0.374   0.385   0.412   0.420   0.472   0.538   0.559
 50 A    51 A    52 A    53 A    54 A    55 A    56 A    57 A                  
  0.561   0.580   0.734   0.753   0.759   0.765   0.788   0.836
 58 A    59 A    60 A    61 A    62 A    63 A    64 A    65 A                  
  0.871   0.879   0.893   1.060   1.093   1.097   1.150   1.167
 66 A    67 A    68 A    69 A    70 A    71 A    72 A    73 A                  
  1.314   1.439   1.571   1.618   1.639   1.763   1.858   1.892
 74 A    75 A    76 A    77 A    78 A    79 A    80 A    81 A                  
  2.200   2.224   2.261   2.298   2.373   2.430   2.491   2.778
 82 A    83 A    84 A    85 A    86 A    87 A    88 A    89 A                  
  2.947   4.163   4.176   4.202   4.217   4.245   4.314   4.472
 90 A    91 A    92 A    93 A    94 A    95 A    96 A    97 A                  
  4.519   4.533   4.569   4.596   4.601   4.897   6.887   6.915
 98 A    99 A   100 A   101 A   102 A   103 A   104 A   105 A                  
  6.949   7.206   7.575   8.187   8.206   8.276  14.690  14.797
106 A   107 A   108 A   109 A   110 A   111 A   112 A   113 A                  
 14.880  36.683  49.467  68.727 166.163 293.862 293.881 293.986
114 A   115 A   116 A   117 A   118 A   119 A   120 A   121 A                  
*******
122 A                                                                          

 Beta MOs, Restricted
 -- Occupied --                  
-490.07  -80.08  -65.20  -58.56  -58.56  -58.56  -26.33  -15.64
  1 A     2 A     3 A     4 A     5 A     6 A     7 A     8 A                  
 -9.880  -7.617  -7.496  -7.484  -7.484  -5.510  -5.509  -5.508
  9 A    10 A    11 A    12 A    13 A    14 A    15 A    16 A                  
 -3.236  -3.231  -3.231  -3.217  -3.217  -1.641  -1.218  -1.000
 17 A    18 A    19 A    20 A    21 A    22 A    23 A    24 A                  
 -0.821  -0.711  -0.707  -0.659  -0.547  -0.521  -0.482  -0.414
 25 A    26 A    27 A    28 A    29 A    30 A    31 A    32 A                  
 -0.400
 33 A                                                                          
 -- Virtual --                   
  0.008   0.047   0.059   0.072   0.083   0.086   0.116   0.120
 34 A    35 A    36 A    37 A    38 A    39 A    40 A    41 A                  
  0.129   0.146   0.172   0.205   0.239   0.246   0.291   0.320
 42 A    43 A    44 A    45 A    46 A    47 A    48 A    49 A                  
  0.330   0.374   0.385   0.412   0.420   0.472   0.538   0.559
 50 A    51 A    52 A    53 A    54 A    55 A    56 A    57 A                  
  0.561   0.580   0.734   0.753   0.759   0.765   0.788   0.836
 58 A    59 A    60 A    61 A    62 A    63 A    64 A    65 A                  
  0.871   0.879   0.893   1.060   1.093   1.097   1.150   1.167
 66 A    67 A    68 A    69 A    70 A    71 A    72 A    73 A                  
  1.314   1.439   1.571   1.618   1.639   1.763   1.858   1.892
 74 A    75 A    76 A    77 A    78 A    79 A    80 A    81 A                  
  2.200   2.224   2.261   2.298   2.373   2.430   2.491   2.778
 82 A    83 A    84 A    85 A    86 A    87 A    88 A    89 A                  
  2.947   4.163   4.176   4.202   4.217   4.245   4.314   4.472
 90 A    91 A    92 A    93 A    94 A    95 A    96 A    97 A                  
  4.519   4.533   4.569   4.596   4.601   4.897   6.887   6.915
 98 A    99 A   100 A   101 A   102 A   103 A   104 A   105 A                  
  6.949   7.206   7.575   8.187   8.206   8.276  14.690  14.797
106 A   107 A   108 A   109 A   110 A   111 A   112 A   113 A                  
 14.880  36.683  49.467  68.727 166.163 293.862 293.881 293.986
114 A   115 A   116 A   117 A   118 A   119 A   120 A   121 A                  
*******
122 A                                                                          

 Occupation and symmetry of molecular orbitals

 Point group: C1 (1 irreducible representation).

                           A     All 
 -------------------------------------
 All molecular orbitals:
  - Alpha                  122   122 
  - Beta                   122   122 
 -------------------------------------
 Alpha orbitals:
  - Frozen occupied        16    16  
  - Active occupied        17    17  
  - Active virtual         89    89  
  - Frozen virtual         0     0   
 -------------------------------------
 Beta orbitals:
  - Frozen occupied        16    16  
  - Active occupied        17    17  
  - Active virtual         89    89  
  - Frozen virtual         0     0   
 -------------------------------------

 Import integrals:   CPU 0.00 s  wall 0.00 s

 Import integrals:   CPU 34.07 s  wall 6.07 s

 MP2 amplitudes:   CPU 0.13 s  wall 0.09 s

Running a double precision version
           CCSD T amplitudes will be solved using DIIS.

           Start     Size      MaxIter   EConv     TConv     
           3         7         100       1.00e-07  1.00e-05  
 ------------------------------------------------------------------------------
           Energy (a.u.)   Ediff      Tdiff       Comment
 ------------------------------------------------------------------------------
         -3067.77416605                           
     1   -3067.74605305   2.81e-02   7.62e-01     
     2   -3067.77400095   2.79e-02   1.13e-01     
     3   -3067.77142328   2.58e-03   5.04e-02     
     4   -3067.77425323   2.83e-03   1.76e-02     Switched to DIIS steps.
     5   -3067.77511654   8.63e-04   1.15e-02     
     6   -3067.77518537   6.88e-05   2.92e-03     
     7   -3067.77517795   7.42e-06   1.36e-03     
     8   -3067.77518265   4.71e-06   3.63e-04     
     9   -3067.77518496   2.31e-06   2.20e-04     
    10   -3067.77518386   1.11e-06   7.29e-05     
    11   -3067.77518450   6.45e-07   3.17e-05     
    12   -3067.77518440   9.90e-08   1.85e-05     
    13   -3067.77518438   2.19e-08   5.99e-06     
 ------------------------------------------------------------------------------
         -3067.77518438                           CCSD T converged.

End of double precision
 SCF energy                 = -3066.99411237
 MP2 energy                 = -3067.77416605
 CCSD correlation energy     =    -0.78107201
 CCSD total energy           = -3067.77518438

 CCSD  T1^2 = 0.0143  T2^2 = 0.2537  Leading amplitudes:

 Amplitude    Orbitals with energies
 -0.0301       33 (A) A                  ->    34 (A) A                   
              -0.3998                          0.0078                     
 -0.0301       33 (A) B                  ->    34 (A) B                   
              -0.3998                          0.0078                     
 -0.0283       27 (A) A                  ->    34 (A) A                   
              -0.7072                          0.0078                     
 -0.0283       27 (A) B                  ->    34 (A) B                   
              -0.7072                          0.0078                     

 Amplitude    Orbitals with energies
 -0.0606       33 (A) A      33 (A) B    ->    34 (A) A      34 (A) B     
              -0.3998       -0.3998            0.0078        0.0078       
  0.0606       33 (A) A      33 (A) B    ->    34 (A) B      34 (A) A     
              -0.3998       -0.3998            0.0078        0.0078       
  0.0606       33 (A) B      33 (A) A    ->    34 (A) A      34 (A) B     
              -0.3998       -0.3998            0.0078        0.0078       
 -0.0606       33 (A) B      33 (A) A    ->    34 (A) B      34 (A) A     
              -0.3998       -0.3998            0.0078        0.0078       

 Computing CCSD intemediates for later calculations in double precision
 Finished.

Running a double precision version
           CCSD Lambda amplitudes will be solved using DIIS.
           Start     Size      MaxIter   EConv     LConv     
           3         7         100       1.00e-07  1.00e-05  
 ------------------------------------------------------------------------------
            Enorm      Ldiff       Comment
 ------------------------------------------------------------------------------
     1     5.41e-02   3.56e-02     
     2     1.69e-02   7.32e-03     
     3     6.78e-03   1.42e-03     
     4     3.87e-03   1.31e-03     Switched to DIIS steps.
     5     1.10e-03   7.00e-04     
     6     5.43e-04   1.51e-04     
     7     1.80e-04   4.78e-05     
     8     8.45e-05   5.08e-06     
     9     3.37e-05   2.15e-08     
    10     1.55e-05   1.53e-07     
    11     7.74e-06   1.53e-07     
    12     3.44e-06   2.46e-07     
    13     1.85e-06   6.79e-08     
    14     8.13e-07   3.07e-08     
    15     3.80e-07   2.07e-08     
    16     1.87e-07   3.16e-08     
    17     8.36e-08   1.26e-08     
 ------------------------------------------------------------------------------
                                   CCSD Lambda converged.

 Computing density matrices in double precision...
           Orbital response amplitudes will be solved using DIIS.
           Start     Size      MaxIter   EConv     LConv     
           3         7         100       1.00e-06  1.00e-06  
 ------------------------------------------------------------------------------
            Enorm      Ldiff       Comment
 ------------------------------------------------------------------------------
     1     1.14e-01   9.09e-04     
     2     1.01e-01   1.01e-02     
     3     1.17e-01   1.96e-02     
     4     2.47e-02   4.01e-02     Switched to DIIS steps.
     5     5.49e-03   7.89e-03     
     6     1.18e-03   2.68e-04     
     7     5.21e-04   3.37e-05     
     8     1.20e-04   1.29e-04     
     9     5.39e-05   2.18e-05     
    10     1.44e-05   1.13e-05     
    11     4.13e-06   4.34e-08     
    12     2.40e-06   1.88e-07     
    13     6.58e-07   3.51e-07     
 ------------------------------------------------------------------------------
                                   Orbital response converged.

 Computing density matrices... Done.
 CCSD calculation:   CPU 1331.62 s  wall 232.40 s

 Transferring MO TPDM to AO TPDM
 Transferring g2_o1o1o1o1
 Transferring g2_o1o1o1v1
 Transferring g2_o1o1v1v1
 Transferring g2_o1v1o1v1
 Transferring g2_o1v1v1v1
 Transferring g2_v1v1v1v1
 Adding separable TPDM
 Computing TPDM gradient
 --------------------------------------------------------
 2e gradient
  Atom          X               Y               Z
 --------------------------------------------------------
    1        -39.386584        4.131016        0.000000  
    2          3.656804      -18.434307       -0.000000  
    3         15.636818       21.815339        0.000000  
    4         20.092962       -7.512048       -0.000000  
 --------------------------------------------------------
 --------------------------------------------------------
 Final gradient
  Atom          X               Y               Z
 --------------------------------------------------------
    1        -39.386584        4.131016        0.000000  
    2          3.656804      -18.434307       -0.000000  
    3         15.636818       21.815339        0.000000  
    4         20.092962       -7.512048       -0.000000  
 --------------------------------------------------------
 Analytic gradient from two-electron contribution:   CPU 207.52 s  wall 39.86 s

 Total ccman2 time:   CPU 1577.71 s  wall 279.51 s


 --------------------------------------------------------------

                    Orbital Energies (a.u.)
 --------------------------------------------------------------

 Alpha MOs
 -- Occupied --
******** -80.0815 -65.2011 -58.5617 -58.5592 -58.5592 -26.3346 -15.6417
 -9.8802  -7.6173  -7.4957  -7.4841  -7.4840  -5.5104  -5.5085  -5.5084
[truncated: 36,141 more chars]
