# Supplementary material for: Geometric and energetic data from ab initio calculations of haloethene, haloimine, halomethylenephosphine, haloiminophosphine, halodiazene, halodiphosphene and halocyclopropane
Source: Data Brief. 2019 Nov 2;27:104738. doi: 10.1016/j.dib.2019.104738 (PMC6861602; doi:10.1016/j.dib.2019.104738)
Supplement: Multimedia component 7 [file mmc7.zip › NP/CCSD/freq/BrENPEH.out]

Q-Chem Developer Version!
                  Welcome to Q-Chem
     A Quantum Leap Into The Future Of Chemistry


 Q-Chem 5.1, Q-Chem, Inc., Pleasanton, CA (2018)

 Yihan Shao,  Zhengting Gan,  E. Epifanovsky,  A. T. B. Gilbert,  M. Wormit,  
 J. Kussmann,  A. W. Lange,  A. Behn,  Jia Deng,  Xintian Feng,  D. Ghosh,  
 M. Goldey,  P. R. Horn,  L. D. Jacobson,  I. Kaliman,  T. Kus,  A. Landau,  
 Jie Liu,  E. I. Proynov,  R. M. Richard,  R. P. Steele,  E. J. Sundstrom,  
 H. L. Woodcock III,  P. M. Zimmerman,  D. Zuev,  B. Albrecht,  E. Alguire,  
 S. A. Baeppler,  D. Barton,  Z. Benda,  Y. A. Bernard,  E. J. Berquist,  
 K. B. Bravaya,  H. Burton,  D. Casanova,  Chun-Min Chang,  Yunqing Chen,  
 A. Chien,  K. D. Closser,  M. P. Coons,  S. Coriani,  S. Dasgupta,  
 A. L. Dempwolff,  M. Diedenhofen,  Hainam Do,  R. G. Edgar,  Po-Tung Fang,  
 S. Faraji,  S. Fatehi,  Qingguo Feng,  K. D. Fenk,  J. Fosso-Tande,  
 J. Gayvert,  Qinghui Ge,  A. Ghysels,  G. Gidofalvi,  J. Gomes,  
 J. Gonthier,  A. Gunina,  D. Hait,  M. W. D. Hanson-Heine,  
 P. H. P. Harbach,  A. W. Hauser,  J. E. Herr,  E. G. Hohenstein,  
 Z. C. Holden,  Kerwin Hui,  B. C. Huynh,  T.-C. Jagau,  Hyunjun Ji,  
 B. Kaduk,  K. Khistyaev,  Jaehoon Kim,  P. Klunzinger,  K. Koh,  
 D. Kosenkov,  L. Koulias,  T. Kowalczyk,  C. M. Krauter,  A. Kunitsa,  
 Ka Un Lao,  A. Laurent,  K. V. Lawler,  Joonho Lee,  D. Lefrancois,  
 S. Lehtola,  D. S. Levine,  Yi-Pei Li,  You-Sheng Lin,  Fenglai Liu,  
 E. Livshits,  A. Luenser,  P. Manohar,  E. Mansoor,  S. F. Manzer,  
 Shan-Ping Mao,  Yuezhi Mao,  N. Mardirossian,  A. V. Marenich,  
 T. Markovich,  L. A. Martinez-Martinez,  S. A. Maurer,  N. J. Mayhall,  
 S. C. McKenzie,  J.-M. Mewes,  A. F. Morrison,  J. W. Mullinax,  K. Nanda,  
 T. S. Nguyen-Beck,  R. Olivares-Amaya,  J. A. Parkhill,  T. M. Perrine,  
 F. Plasser,  P. Pokhilko,  S. Prager,  A. Prociuk,  E. Ramos,  D. R. Rehn,  
 F. Rob,  M. Schneider,  N. Sergueev,  S. M. Sharada,  S. Sharma,  
 D. W. Small,  T. Stauch,  T. Stein,  Yu-Chuan Su,  A. J. W. Thom,  
 A. Tkatchenko,  T. Tsuchimochi,  N. M. Tubman,  L. Vogt,  M. L. Vidal,  
 O. Vydrov,  M. A. Watson,  J. Wenzel,  M. de Wergifosse,  T. A. Wesolowski,  
 A. White,  J. Witte,  A. Yamada,  Jun Yang,  K. Yao,  S. Yeganeh,  
 S. R. Yost,  Zhi-Qiang You,  A. Zech,  Igor Ying Zhang,  Xing Zhang,  
 Yan Zhao,  Ying Zhu,  B. R. Brooks,  G. K. L. Chan,  C. J. Cramer,  
 M. S. Gordon,  W. J. Hehre,  A. Klamt,  M. W. Schmidt,  C. D. Sherrill,  
 D. G. Truhlar,  A. Aspuru-Guzik,  R. Baer,  A. T. Bell,  N. A. Besley,  
 Jeng-Da Chai,  A. E. DePrince, III,  R. A. DiStasio Jr.,  A. Dreuw,  
 B. D. Dunietz,  T. R. Furlani,  Chao-Ping Hsu,  Yousung Jung,  Jing Kong,  
 D. S. Lambrecht,  WanZhen Liang,  C. Ochsenfeld,  V. A. Rassolov,  
 L. V. Slipchenko,  J. E. Subotnik,  T. Van Voorhis,  J. M. Herbert,  
 A. I. Krylov,  P. M. W. Gill,  M. Head-Gordon

 Contributors to earlier versions of Q-Chem not listed above: 
 R. D. Adamson,  B. Austin,  J. Baker,  G. J. O. Beran,  K. Brandhorst,  
 S. T. Brown,  E. F. C. Byrd,  A. K. Chakraborty,  C.-L. Cheng,  
 Siu Hung Chien,  D. M. Chipman,  D. L. Crittenden,  H. Dachsel,  
 R. J. Doerksen,  A. D. Dutoi,  L. Fusti-Molnar,  W. A. Goddard III,  
 A. Golubeva-Zadorozhnaya,  S. R. Gwaltney,  G. Hawkins,  A. Heyden,  
 S. Hirata,  G. Kedziora,  F. J. Keil,  C. Kelley,  Jihan Kim,  R. A. King,  
 R. Z. Khaliullin,  P. P. Korambath,  W. Kurlancheek,  A. M. Lee,  M. S. Lee,  
 S. V. Levchenko,  Ching Yeh Lin,  D. Liotard,  R. C. Lochan,  I. Lotan,  
 P. E. Maslen,  N. Nair,  D. P. O'Neill,  D. Neuhauser,  E. Neuscamman,  
 C. M. Oana,  R. Olson,  B. Peters,  R. Peverati,  P. A. Pieniazek,  
 Y. M. Rhee,  J. Ritchie,  M. A. Rohrdanz,  E. Rosta,  N. J. Russ,  
 H. F. Schaefer III,  N. E. Schultz,  N. Shenvi,  A. C. Simmonett,  A. Sodt,  
 D. Stuck,  K. S. Thanthiriwatte,  V. Vanovschi,  Tao Wang,  A. Warshel,  
 C. F. Williams,  Q. Wu,  X. Xu,  W. Zhang

 Please cite Q-Chem as follows:
 Y. Shao et al., Mol. Phys. 113, 184-215 (2015)
 DOI: 10.1080/00268976.2014.952696

 Q-Chem 5.1.2 for Intel X86 EM64T Linux

 Parts of Q-Chem use Armadillo 8.300.2 (Tropical Shenanigans).
 http://arma.sourceforge.net/

 Q-Chem begins on Mon May  6 09:26:29 2019  

Host: 
0

     Scratch files written to /scratch/taweetham/qchem7615//
Input Ideriv = 1
Curr. Ideriv = -1
Max.  Ideriv = 1


!!********************************************.
!!******************Warning*******************.
!!Desired Analytical derivatives not available.
!!Finite difference job might take a long time.
!!********************************************.
!!********************************************.


 2-order derivative to be evaluated numerically with 1-order analytical derivatives

Checking the input file for inconsistencies... 	...done.

--------------------------------------------------------------
User input:
--------------------------------------------------------------
Br=F_Z.out
$molecule
0 1
Br
N  1 1.858986
P  2 1.550701 1 129.170696
F  3 1.620274 2 110.318542 1 -0.000000 0
$end

$rem
   JOB_TYPE 	FREQUENCY
   BASIS 		6-311++G**
   METHOD	ccsd
   MEM_TOTAL	31000
   N_FROZEN_CORE      FC
$end

--------------------------------------------------------------
 ----------------------------------------------------------------
             Standard Nuclear Orientation (Angstroms)
    I     Atom           X                Y                Z
 ----------------------------------------------------------------
    1      Br      1.2773827780    -0.1005758570    -0.0000000000
    2      N      -0.2669482984     0.9342528605     0.0000000000
    3      P      -1.7498596249     0.4807690251     0.0000000000
    4      F      -1.8435405299    -1.1367944893    -0.0000000000
 ----------------------------------------------------------------
 Molecular Point Group                 Cs    NOp =  2
 Largest Abelian Subgroup              Cs    NOp =  2
 Nuclear Repulsion Energy =   303.2872799731 hartrees
 There are       33 alpha and       33 beta electrons
 Requested basis set is 6-311++G(d,p)
 There are 44 shells and 122 basis functions
 Total memory of 31000 MB is distributed as follows: 
   MEM_STATIC is set to 192 MB
   QALLOC/CCMAN JOB total memory use is  30808 MB
 Warning: actual memory use might exceed 31000 MB

 Total QAlloc Memory Limit  31000 MB
 Mega-Array Size       188 MB
 MEM_STATIC part       192 MB

                       Distance Matrix (Angstroms)
             Br(  1)   N (  2)   P (  3)
   N (  2)  1.858986
   P (  3)  3.082557  1.550701
   F (  4)  3.288451  2.602860  1.620274

 A cutoff of  1.0D-14 yielded    877 shell pairs
 There are      7100 function pairs (      7827 Cartesian)

 -------------------------------------------------------
 OpenMP Integral Computing Module                       
 Release: version 1.0, May 2013, Q-Chem Inc. Pittsburgh 
 -------------------------------------------------------
 Integral Job Info:
 Integral job number is                      11
 Integral operator is                         1
 short-range coefficients                     0
 long-range coefficients              100000000
 Omega coefficients                           0
 if combine SR and LR in K                    0
 Integral screening is                        0
 Integral computing path is                   2
 max size of driver memory is            800000
 size of driver memory is                593474
 size of scratch memory is             29623520
 max col of scratch BK array               1296
 max len of scratch array in speh3          155
 max len of scratch index in speh4           18
 max int batch size is                      520
 min int batch size is                       52
 fixed nKL is                                45
 max L of basis functions is                  2
 order of int derivative is                   0
 number of shells is                         44
 number of basis is                         128
 number of cartesian basis is               128
 number of contracted shell pairs           877
 number of primitive shell pairs           2505
 maxK2 (contraction) of shell pair           36
 max number of K2 of shell pair               1
 max number of CS2 of shell pair             79
 max number of PS2 of shell pair            204
 mem total for path MDJ                  515478
 -------------------------------------------------------
 Smallest overlap matrix eigenvalue = 2.27E-03
 Guess from superposition of atomic densities
 Warning:  Energy on first SCF cycle will be non-variational
 SAD guess density has 66.000000 electrons

 -----------------------------------------------------------------------
  General SCF calculation program by
  Eric Jon Sundstrom, Paul Horn, Yuezhi Mao, Dmitri Zuev, Alec White,
  David Stuck, Shaama M.S., Shane Yost, Joonho Lee, David Small,
  Daniel Levine, Susi Lehtola, Hugh Burton, Evgeny Epifanovsky
 -----------------------------------------------------------------------
 Hartree-Fock
 using 6 threads for integral computing
 -------------------------------------------------------
 OpenMP Integral computing Module                
 Release: version 2.0, May 2017, Q-Chem Inc. Pleasanton 
 -------------------------------------------------------
 A restricted SCF calculation will be
 performed using DIIS
 SCF converges when DIIS error is below 1.0e-08
 ---------------------------------------
  Cycle       Energy         DIIS error
 ---------------------------------------
    1   -3067.3540038377      4.62e-02  
    2   -3066.9394256015      5.57e-03  
    3   -3066.9879332237      3.13e-03  
    4   -3067.0001853461      6.81e-04  
    5   -3067.0014185243      2.60e-04  
    6   -3067.0016915708      1.09e-04  
    7   -3067.0017380034      5.02e-05  
    8   -3067.0017505905      2.07e-05  
    9   -3067.0017529744      6.04e-06  
   10   -3067.0017532833      2.30e-06  
   11   -3067.0017533203      1.14e-06  
   12   -3067.0017533276      3.74e-07  
   13   -3067.0017533285      8.20e-08  
   14   -3067.0017533285      2.36e-08  
   15   -3067.0017533286      6.36e-09  Convergence criterion met
 ---------------------------------------
 SCF time:   CPU 10.36s  wall 3.00s 
 SCF   energy in the final basis set =    -3067.0017533286
 Total energy in the final basis set =    -3067.0017533286


 ------------------------------------------------------------------------------

   CCMAN2: suite of methods based on coupled cluster
           and equation of motion theories.

   Components:
   * libvmm-1.3-trunk
     by Evgeny Epifanovsky, Ilya Kaliman.
   * libtensor-2.5-trunk
     by Evgeny Epifanovsky, Michael Wormit, Dmitry Zuev, Sam Manzer, 
        Ilya Kaliman.
   * libcc-2.5-trunk
     by Evgeny Epifanovsky, Arik Landau, Tomasz Kus, Kirill Khistyaev, 
        Dmitry Zuev, Prashant Manohar, Xintian Feng, Anna Krylov, 
        Matthew Goldey, Alec White, Thomas Jagau, Kaushik Nanda, 
        Anastasia Gunina, Alexander Kunitsa, Joonho Lee.

   CCMAN original authors:
   Anna I. Krylov, C. David Sherrill, Steven R. Gwaltney,
   Edward F. C. Byrd (2000)
   Sergey V. Levchenko, Lyudmila V. Slipchenko, Tao Wang,
   Ana-Maria C. Cristian (2003)
   Piotr A. Pieniazek, C. Melania Oana, Evgeny Epifanovsky (2007)
   Prashant Manohar (2009)

 ------------------------------------------------------------------------------


 Allocating and initializing 30808MB of RAM...
 Calculation will run on 6 cores.


 Alpha MOs, Restricted
 -- Occupied --                  
-490.07  -80.08  -65.20  -58.56  -58.56  -58.56  -26.33  -15.63
  1 A'    2 A'    3 A'    4 A'    1 A"    5 A'    6 A'    7 A'                 
 -9.880  -7.611  -7.496  -7.484  -7.484  -5.505  -5.502  -5.502
  8 A'    9 A'   10 A'    2 A"   11 A'   12 A'    3 A"   13 A'                 
 -3.237  -3.231  -3.231  -3.216  -3.216  -1.634  -1.216  -1.008
 14 A'    4 A"   15 A'    5 A"   16 A'   17 A'   18 A'   19 A'                 
 -0.818  -0.709  -0.701  -0.662  -0.535  -0.521  -0.479  -0.411
 20 A'   21 A'    6 A"   22 A'   23 A'    7 A"   24 A'   25 A'                 
 -0.401
  8 A"                                                                         
 -- Virtual --                   
  0.018   0.045   0.061   0.075   0.080   0.089   0.117   0.120
  9 A"   26 A'   27 A'   28 A'   29 A'   10 A"   30 A'   11 A"                 
  0.122   0.154   0.201   0.231   0.244   0.245   0.281   0.329
 31 A'   32 A'   33 A'   34 A'   35 A'   12 A"   36 A'   37 A'                 
  0.337   0.341   0.381   0.385   0.426   0.469   0.512   0.552
 13 A"   38 A'   39 A'   14 A"   40 A'   41 A'   42 A'   43 A'                 
  0.565   0.580   0.752   0.760   0.760   0.791   0.822   0.827
 15 A"   44 A'   16 A"   45 A'   17 A"   46 A'   47 A'   48 A'                 
  0.879   0.892   0.896   1.080   1.110   1.116   1.142   1.212
 18 A"   49 A'   19 A"   50 A'   20 A"   51 A'   52 A'   53 A'                 
  1.344   1.424   1.568   1.620   1.629   1.776   1.861   1.911
 54 A'   55 A'   21 A"   56 A'   57 A'   22 A"   58 A'   59 A'                 
  2.184   2.206   2.320   2.325   2.346   2.448   2.458   2.786
 60 A'   23 A"   61 A'   62 A'   24 A"   63 A'   25 A"   64 A'                 
  2.962   4.178   4.180   4.214   4.216   4.250   4.305   4.456
 65 A'   66 A'   26 A"   27 A"   67 A'   28 A"   68 A'   69 A'                 
  4.520   4.537   4.576   4.599   4.624   4.907   6.889   6.926
 29 A"   70 A'   30 A"   71 A'   72 A'   73 A'   31 A"   74 A'                 
  6.947   7.212   7.573   8.188   8.208   8.274  14.700  14.806
 75 A'   76 A'   77 A'   32 A"   78 A'   79 A'   33 A"   80 A'                 
 14.913  36.689  49.469  68.730 166.169 293.862 293.880 293.983
 81 A'   82 A'   83 A'   84 A'   85 A'   34 A"   86 A'   87 A'                 
*******
 88 A'                                                                         

 Beta MOs, Restricted
 -- Occupied --                  
-490.07  -80.08  -65.20  -58.56  -58.56  -58.56  -26.33  -15.63
  1 A'    2 A'    3 A'    4 A'    1 A"    5 A'    6 A'    7 A'                 
 -9.880  -7.611  -7.496  -7.484  -7.484  -5.505  -5.502  -5.502
  8 A'    9 A'   10 A'    2 A"   11 A'   12 A'    3 A"   13 A'                 
 -3.237  -3.231  -3.231  -3.216  -3.216  -1.634  -1.216  -1.008
 14 A'    4 A"   15 A'    5 A"   16 A'   17 A'   18 A'   19 A'                 
 -0.818  -0.709  -0.701  -0.662  -0.535  -0.521  -0.479  -0.411
 20 A'   21 A'    6 A"   22 A'   23 A'    7 A"   24 A'   25 A'                 
 -0.401
  8 A"                                                                         
 -- Virtual --                   
  0.018   0.045   0.061   0.075   0.080   0.089   0.117   0.120
  9 A"   26 A'   27 A'   28 A'   29 A'   10 A"   30 A'   11 A"                 
  0.122   0.154   0.201   0.231   0.244   0.245   0.281   0.329
 31 A'   32 A'   33 A'   34 A'   35 A'   12 A"   36 A'   37 A'                 
  0.337   0.341   0.381   0.385   0.426   0.469   0.512   0.552
 13 A"   38 A'   39 A'   14 A"   40 A'   41 A'   42 A'   43 A'                 
  0.565   0.580   0.752   0.760   0.760   0.791   0.822   0.827
 15 A"   44 A'   16 A"   45 A'   17 A"   46 A'   47 A'   48 A'                 
  0.879   0.892   0.896   1.080   1.110   1.116   1.142   1.212
 18 A"   49 A'   19 A"   50 A'   20 A"   51 A'   52 A'   53 A'                 
  1.344   1.424   1.568   1.620   1.629   1.776   1.861   1.911
 54 A'   55 A'   21 A"   56 A'   57 A'   22 A"   58 A'   59 A'                 
  2.184   2.206   2.320   2.325   2.346   2.448   2.458   2.786
 60 A'   23 A"   61 A'   62 A'   24 A"   63 A'   25 A"   64 A'                 
  2.962   4.178   4.180   4.214   4.216   4.250   4.305   4.456
 65 A'   66 A'   26 A"   27 A"   67 A'   28 A"   68 A'   69 A'                 
  4.520   4.537   4.576   4.599   4.624   4.907   6.889   6.926
 29 A"   70 A'   30 A"   71 A'   72 A'   73 A'   31 A"   74 A'                 
  6.947   7.212   7.573   8.188   8.208   8.274  14.700  14.806
 75 A'   76 A'   77 A'   32 A"   78 A'   79 A'   33 A"   80 A'                 
 14.913  36.689  49.469  68.730 166.169 293.862 293.880 293.983
 81 A'   82 A'   83 A'   84 A'   85 A'   34 A"   86 A'   87 A'                 
*******
 88 A'                                                                         

 Occupation and symmetry of molecular orbitals

 Point group: Cs (2 irreducible representations).

                           A'   A"    All 
 ------------------------------------------
 All molecular orbitals:
  - Alpha                  88   34    122 
  - Beta                   88   34    122 
 ------------------------------------------
 Alpha orbitals:
  - Frozen occupied        13   3     16  
  - Active occupied        12   5     17  
  - Active virtual         63   26    89  
  - Frozen virtual         0    0     0   
 ------------------------------------------
 Beta orbitals:
  - Frozen occupied        13   3     16  
  - Active occupied        12   5     17  
  - Active virtual         63   26    89  
  - Frozen virtual         0    0     0   
 ------------------------------------------

 Import integrals:   CPU 0.00 s  wall 0.00 s

 Import integrals:   CPU 31.36 s  wall 5.57 s

 MP2 amplitudes:   CPU 0.14 s  wall 0.11 s

Running a double precision version
           CCSD T amplitudes will be solved using DIIS.

           Start     Size      MaxIter   EConv     TConv     
           3         7         100       1.00e-07  1.00e-05  
 ------------------------------------------------------------------------------
           Energy (a.u.)   Ediff      Tdiff       Comment
 ------------------------------------------------------------------------------
         -3067.78092552                           
     1   -3067.75306228   2.79e-02   7.59e-01     
     2   -3067.78070906   2.76e-02   1.13e-01     
     3   -3067.77827569   2.43e-03   4.94e-02     
     4   -3067.78107476   2.80e-03   1.74e-02     Switched to DIIS steps.
     5   -3067.78196480   8.90e-04   1.16e-02     
     6   -3067.78203885   7.41e-05   2.73e-03     
     7   -3067.78203879   6.59e-08   1.44e-03     
     8   -3067.78204621   7.42e-06   3.82e-04     
     9   -3067.78204861   2.41e-06   2.56e-04     
    10   -3067.78204800   6.12e-07   6.96e-05     
    11   -3067.78204828   2.83e-07   2.77e-05     
    12   -3067.78204823   5.16e-08   1.65e-05     
    13   -3067.78204817   6.73e-08   6.70e-06     
 ------------------------------------------------------------------------------
         -3067.78204817                           CCSD T converged.

End of double precision
 SCF energy                 = -3067.00175333
 MP2 energy                 = -3067.78092552
 CCSD correlation energy     =    -0.78029484
 CCSD total energy           = -3067.78204817

 CCSD  T1^2 = 0.0156  T2^2 = 0.2509  Leading amplitudes:

 Amplitude    Orbitals with energies
 -0.0300       6 (A") A                  ->    9 (A") A                   
              -0.7010                          0.0185                     
 -0.0300       6 (A") B                  ->    9 (A") B                   
              -0.7010                          0.0185                     
  0.0298       8 (A") A                  ->    9 (A") A                   
              -0.4010                          0.0185                     
  0.0298       8 (A") B                  ->    9 (A") B                   
              -0.4010                          0.0185                     

 Amplitude    Orbitals with energies
 -0.0565       8 (A") A      8 (A") B    ->    9 (A") A      9 (A") B     
              -0.4010       -0.4010            0.0185        0.0185       
  0.0565       8 (A") A      8 (A") B    ->    9 (A") B      9 (A") A     
              -0.4010       -0.4010            0.0185        0.0185       
  0.0565       8 (A") B      8 (A") A    ->    9 (A") A      9 (A") B     
              -0.4010       -0.4010            0.0185        0.0185       
 -0.0565       8 (A") B      8 (A") A    ->    9 (A") B      9 (A") A     
              -0.4010       -0.4010            0.0185        0.0185       

 Computing CCSD intemediates for later calculations in double precision
 Finished.

Running a double precision version
           CCSD Lambda amplitudes will be solved using DIIS.
           Start     Size      MaxIter   EConv     LConv     
           3         7         100       1.00e-07  1.00e-05  
 ------------------------------------------------------------------------------
            Enorm      Ldiff       Comment
 ------------------------------------------------------------------------------
     1     5.24e-02   3.47e-02     
     2     1.64e-02   7.22e-03     
     3     6.64e-03   1.47e-03     
     4     3.79e-03   1.29e-03     Switched to DIIS steps.
     5     1.09e-03   7.30e-04     
     6     5.54e-04   1.60e-04     
     7     1.85e-04   5.64e-05     
     8     8.93e-05   7.67e-06     
     9     3.49e-05   1.64e-06     
    10     1.61e-05   3.63e-07     
    11     7.87e-06   4.14e-07     
    12     3.79e-06   2.03e-07     
    13     1.84e-06   9.14e-09     
    14     7.74e-07   6.11e-08     
    15     3.81e-07   5.08e-08     
    16     1.78e-07   2.93e-08     
    17     8.77e-08   1.80e-08     
 ------------------------------------------------------------------------------
                                   CCSD Lambda converged.

 Computing density matrices in double precision...
           Orbital response amplitudes will be solved using DIIS.
           Start     Size      MaxIter   EConv     LConv     
           3         7         100       1.00e-06  1.00e-06  
 ------------------------------------------------------------------------------
            Enorm      Ldiff       Comment
 ------------------------------------------------------------------------------
     1     1.13e-01   1.23e-03     
     2     1.03e-01   8.86e-03     
     3     1.16e-01   1.84e-02     
     4     1.88e-02   4.25e-02     Switched to DIIS steps.
     5     5.79e-03   4.71e-03     
     6     1.00e-03   2.80e-04     
     7     5.62e-04   6.24e-05     
     8     1.58e-04   1.58e-04     
     9     4.75e-05   2.70e-05     
    10     1.25e-05   6.67e-06     
    11     3.25e-06   8.82e-07     
    12     1.42e-06   2.61e-07     
    13     3.65e-07   3.05e-07     
 ------------------------------------------------------------------------------
                                   Orbital response converged.

 Computing density matrices... Done.
 CCSD calculation:   CPU 417.03 s  wall 77.47 s

 Transferring MO TPDM to AO TPDM
 Transferring g2_o1o1o1o1
 Transferring g2_o1o1o1v1
 Transferring g2_o1o1v1v1
 Transferring g2_o1v1o1v1
 Transferring g2_o1v1v1v1
 Transferring g2_v1v1v1v1
 Adding separable TPDM
 Computing TPDM gradient
 --------------------------------------------------------
 2e gradient
  Atom          X               Y               Z
 --------------------------------------------------------
    1        -38.835383       11.851612       -0.000000  
    2         -1.003905      -19.667841       -0.000000  
    3         28.966755      -10.871078        0.000000  
    4         10.872533       18.687308        0.000000  
 --------------------------------------------------------
 --------------------------------------------------------
 Final gradient
  Atom          X               Y               Z
 --------------------------------------------------------
    1        -38.835383       11.851612       -0.000000  
    2         -1.003905      -19.667841       -0.000000  
    3         28.966755      -10.871078        0.000000  
    4         10.872533       18.687308        0.000000  
 --------------------------------------------------------
 Analytic gradient from two-electron contribution:   CPU 196.48 s  wall 37.37 s

 Total ccman2 time:   CPU 651.31 s  wall 121.99 s


 --------------------------------------------------------------
             Orbital Energies (a.u.) and Symmetries
 --------------------------------------------------------------

 Alpha MOs, Restricted
 -- Occupied --                  
-490.07  -80.08  -65.20  -58.56  -58.56  -26.33  -15.63   -9.88
  1 A'    2 A'    3 A'    4 A'    5 A'    6 A'    7 A'    8 A'                 
 -7.611  -7.496  -7.484  -5.505  -5.502 -58.559  -7.484  -5.502
  9 A'   10 A'   11 A'   12 A'   13 A'    1 A"    2 A"    3 A"                 
 -3.237  -3.231  -3.216  -1.634  -1.216  -1.008  -0.818  -0.709
 14 A'   15 A'   16 A'   17 A'   18 A'   19 A'   20 A'   21 A'                 
 -0.662  -0.535  -0.479  -0.411  -3.231  -3.216  -0.701  -0.521
 22 A'   23 A'   24 A'   25 A'    4 A"    5 A"    6 A"    7 A"                 
 -0.401
  8 A"                                                                         
 -- Virtual --                   
  0.045   0.061   0.075   0.080   0.117   0.122   0.154   0.201
 26 A'   27 A'   28 A'   29 A'   30 A'   31 A'   32 A'   33 A'                 
  0.231   0.244   0.281   0.329   0.341   0.381   0.426   0.469
 34 A'   35 A'   36 A'   37 A'   38 A'   39 A'   40 A'   41 A'                 
  0.512   0.552   0.580   0.760   0.791   0.822   0.827   0.892
 42 A'   43 A'   44 A'   45 A'   46 A'   47 A'   48 A'   49 A'                 
  1.080   1.116   1.142   1.212   1.344   1.424   1.620   1.629
 50 A'   51 A'   52 A'   53 A'   54 A'   55 A'   56 A'   57 A'                 
  1.861   1.911   2.184   2.320   2.325   2.448   2.786   2.962
 58 A'   59 A'   60 A'   61 A'   62 A'   63 A'   64 A'   65 A'                 
  4.178   4.216   4.305   4.456   4.537   4.599   4.624   4.907
 66 A'   67 A'   68 A'   69 A'   70 A'   71 A'   72 A'   73 A'                 
  6.926   6.947   7.212   7.573   8.208   8.274  14.806  14.913
 74 A'   75 A'   76 A'   77 A'   78 A'   79 A'   80 A'   81 A'                 
 36.689  49.469  68.730 166.169 293.880 293.9831028.412   0.018
 82 A'   83 A'   84 A'   85 A'   86 A'   87 A'   88 A'    9 A"                 
  0.089   0.120   0.245   0.337   0.385   0.565   0.752   0.760
 10 A"   11 A"   12 A"   13 A"   14 A"   15 A"   16 A"   17 A"                 
  0.879   0.896   1.110   1.568   1.776   2.206   2.346   2.458
 18 A"   19 A"   20 A"   21 A"   22 A"   23 A"   24 A"   25 A"                 
  4.180   4.214   4.250   4.520   4.576   6.889   8.188  14.700
 26 A"   27 A"   28 A"   29 A"   30 A"   31 A"   32 A"   33 A"                 
293.862
 34 A"                                                                         

 Beta MOs, Restricted
 -- Occupied --                  
-490.07  -80.08  -65.20  -58.56  -58.56  -26.33  -15.63   -9.88
  1 A'    2 A'    3 A'    4 A'    5 A'    6 A'    7 A'    8 A'                 
 -7.611  -7.496  -7.484  -5.505  -5.502 -58.559  -7.484  -5.502
  9 A'   10 A'   11 A'   12 A'   13 A'    1 A"    2 A"    3 A"                 
 -3.237  -3.231  -3.216  -1.634  -1.216  -1.008  -0.818  -0.709
 14 A'   15 A'   16 A'   17 A'   18 A'   19 A'   20 A'   21 A'                 
 -0.662  -0.535  -0.479  -0.411  -3.231  -3.216  -0.701  -0.521
 22 A'   23 A'   24 A'   25 A'    4 A"    5 A"    6 A"    7 A"                 
 -0.401
  8 A"                                                                         
 -- Virtual --                   
  0.045   0.061   0.075   0.080   0.117   0.122   0.154   0.201
 26 A'   27 A'   28 A'   29 A'   30 A'   31 A'   32 A'   33 A'                 
  0.231   0.244   0.281   0.329   0.341   0.381   0.426   0.469
 34 A'   35 A'   36 A'   37 A'   38 A'   39 A'   40 A'   41 A'                 
  0.512   0.552   0.580   0.760   0.791   0.822   0.827   0.892
 42 A'   43 A'   44 A'   45 A'   46 A'   47 A'   48 A'   49 A'                 
  1.080   1.116   1.142   1.212   1.344   1.424   1.620   1.629
 50 A'   51 A'   52 A'   53 A'   54 A'   55 A'   56 A'   57 A'                 
  1.861   1.911   2.184   2.320   2.325   2.448   2.786   2.962
 58 A'   59 A'   60 A'   61 A'   62 A'   63 A'   64 A'   65 A'                 
  4.178   4.216   4.305   4.456   4.537   4.599   4.624   4.907
 66 A'   67 A'   68 A'   69 A'   70 A'   71 A'   72 A'   73 A'                 
  6.926   6.947   7.212   7.573   8.208   8.274  14.806  14.913
 74 A'   75 A'   76 A'   77 A'   78 A'   79 A'   80 A'   81 A'                 
 36.689  49.469  68.730 166.169 293.880 293.9831028.412   0.018
 82 A'   83 A'   84 A'   85 A'   86 A'   87 A'   88 A'    9 A"                 
  0.089   0.120   0.245   0.337   0.385   0.565   0.752   0.760
 10 A"   11 A"   12 A"   13 A"   14 A"   15 A"   16 A"   17 A"                 
  0.879   0.896   1.110   1.568   1.776   2.206   2.346   2.458
 18 A"   19 A"   20 A"   21 A"   22 A"   23 A"   24 A"   25 A"                 
  4.180   4.214   4.250   4.520   4.576   6.889   8.188  14.700
 26 A"   27 A"   28 A"   29 A"   30 A"   31 A"   32 A"   33 A"                 
293.862
 34 A"                                                                         
 --------------------------------------------------------------

          Ground-State Mulliken Net Atomic Charges

     Atom                 Charge (a.u.)
  ----------------------------------------
      1 Br                    0.056985
      2 N                    -0.347453
      3 P                     0.529409
      4 F                    -0.238940
  ----------------------------------------
  Sum of atomic charges =    -0.000000

 -----------------------------------------------------------------
                    Cartesian Multipole Moments
 -----------------------------------------------------------------
    Charge (ESU x 10^10)
                -0.0000
    Dipole Moment (Debye)
         X      -0.7760      Y       0.1184      Z       0.0000
       Tot       0.7850
    Quadrupole Moments (Debye-Ang)
        XX     -37.5941     XY      -3.6949     YY     -45.5414
        XZ      -0.0000     YZ      -0.0000     ZZ     -40.5536
    Octopole Moments (Debye-Ang^2)
       XXX      28.6351    XXY      -2.1528    XYY      13.4238
       YYY     -12.5505    XXZ       0.0000    XYZ       0.0000
       YYZ       0.0000    XZZ       6.1739    YZZ      -3.9374
       ZZZ      -0.0000
    Hexadecapole Moments (Debye-Ang^3)
      XXXX    -535.2959   XXXY      -3.5893   XXYY    -121.4288
      XYYY       5.4455   YYYY    -146.6523   XXXZ      -0.0000
      XXYZ      -0.0000   XYYZ       0.0000   YYYZ      -0.0000
      XXZZ     -98.2057   XYZZ       3.8048   YYZZ     -31.6671
      XZZZ      -0.0000   YZZZ       0.0000   ZZZZ     -47.1693
 -----------------------------------------------------------------
 DrvMan completing analytic gradient of the correlated energy
 Correlated dipole moment
            1
    1  -0.3052990
    2   0.0465767
    3   0.0000000
 Energy read as -3067.782048165
 Full Analytical Gradient: (in a.u., or Hartree/Bohr)
             1             2             3             4
    1    0.00002246    0.00001521   -0.00003042   -0.00000725
    2   -0.00000562    0.00001966   -0.00008547    0.00007143
    3   -0.00000000   -0.00000000    0.00000000   -0.00000000
 Gradient time:  CPU 0.77 s  wall 0.79 s
 ######################################################
 ######################################################
 # Starting finite difference calculation for IDERIV  #
 Finite diff step size:  1.88973e-03 a.u.
 ----------------------------------------------------------------
             Standard Nuclear Orientation (Angstroms)
    I     Atom           X                Y                Z
 ----------------------------------------------------------------
    1      Br      1.2783827780    -0.1005758570    -0.0000000000
    2      N      -0.2669482984     0.9342528605     0.0000000000
    3      P      -1.7498596249     0.4807690251     0.0000000000
    4      F      -1.8435405299    -1.1367944893    -0.0000000000
 ----------------------------------------------------------------
 Nuclear Repulsion Energy =   303.2127959516 hartrees
 There are       33 alpha and       33 beta electrons

                       Distance Matrix (Angstroms)
             Br(  1)   N (  2)   P (  3)
   N (  2)  1.859817
   P (  3)  3.083539  1.550701
   F (  4)  3.289400  2.602860  1.620274

 Requested basis set is 6-311++G(d,p)
 There are 44 shells and 122 basis functions
 A cutoff of  1.0D-14 yielded    877 shell pairs
 There are      7100 function pairs (      7827 Cartesian)
 Smallest overlap matrix eigenvalue = 2.27E-03
 Guess MOs from SCF MO coefficient file

 -----------------------------------------------------------------------
  General SCF calculation program by
  Eric Jon Sundstrom, Paul Horn, Yuezhi Mao, Dmitri Zuev, Alec White,
  David Stuck, Shaama M.S., Shane Yost, Joonho Lee, David Small,
  Daniel Levine, Susi Lehtola, Hugh Burton, Evgeny Epifanovsky
 -----------------------------------------------------------------------
 Hartree-Fock
 using 6 threads for integral computing
 -------------------------------------------------------
 OpenMP Integral computing Module                
 Release: version 2.0, May 2017, Q-Chem Inc. Pleasanton 
 -------------------------------------------------------
 A restricted SCF calculation will be
 performed using DIIS
 SCF converges when DIIS error is below 1.0e-08
 ---------------------------------------
  Cycle       Energy         DIIS error
 ---------------------------------------
    1   -3067.0017319877      9.76e-06  
    2   -3067.0017321861      3.42e-06  
    3   -3067.0017322077      2.33e-06  
    4   -3067.0017322190      4.86e-07  
    5   -3067.0017322206      2.09e-07  
    6   -3067.0017322210      1.05e-07  
    7   -3067.0017322210      4.09e-08  
    8   -3067.0017322210      1.09e-08  
    9   -3067.0017322211      2.24e-09  Convergence criterion met
 ---------------------------------------
 SCF time:   CPU 6.18s  wall 1.00s 
 SCF   energy in the final basis set =    -3067.0017322211
 Total energy in the final basis set =    -3067.0017322211


 ------------------------------------------------------------------------------

   CCMAN2: suite of methods based on coupled cluster
           and equation of motion theories.

   Components:
   * libvmm-1.3-trunk
     by Evgeny Epifanovsky, Ilya Kaliman.
   * libtensor-2.5-trunk
     by Evgeny Epifanovsky, Michael Wormit, Dmitry Zuev, Sam Manzer, 
        Ilya Kaliman.
   * libcc-2.5-trunk
     by Evgeny Epifanovsky, Arik Landau, Tomasz Kus, Kirill Khistyaev, 
        Dmitry Zuev, Prashant Manohar, Xintian Feng, Anna Krylov, 
        Matthew Goldey, Alec White, Thomas Jagau, Kaushik Nanda, 
        Anastasia Gunina, Alexander Kunitsa, Joonho Lee.

   CCMAN original authors:
   Anna I. Krylov, C. David Sherrill, Steven R. Gwaltney,
   Edward F. C. Byrd (2000)
   Sergey V. Levchenko, Lyudmila V. Slipchenko, Tao Wang,
   Ana-Maria C. Cristian (2003)
   Piotr A. Pieniazek, C. Melania Oana, Evgeny Epifanovsky (2007)
   Prashant Manohar (2009)

 ------------------------------------------------------------------------------


 Allocating and initializing 30808MB of RAM...
 Calculation will run on 6 cores.


 Alpha MOs, Restricted
 -- Occupied --                  
-490.07  -80.08  -65.20  -58.56  -58.56  -58.56  -26.33  -15.64
  1 A     2 A     3 A     4 A     5 A     6 A     7 A     8 A                  
 -9.880  -7.611  -7.496  -7.484  -7.484  -5.505  -5.502  -5.502
  9 A    10 A    11 A    12 A    13 A    14 A    15 A    16 A                  
 -3.237  -3.231  -3.231  -3.216  -3.216  -1.634  -1.216  -1.008
 17 A    18 A    19 A    20 A    21 A    22 A    23 A    24 A                  
 -0.818  -0.709  -0.701  -0.662  -0.535  -0.521  -0.479  -0.411
 25 A    26 A    27 A    28 A    29 A    30 A    31 A    32 A                  
 -0.401
 33 A                                                                          
 -- Virtual --                   
  0.018   0.045   0.061   0.075   0.080   0.089   0.117   0.120
 34 A    35 A    36 A    37 A    38 A    39 A    40 A    41 A                  
  0.122   0.154   0.201   0.231   0.244   0.245   0.281   0.329
 42 A    43 A    44 A    45 A    46 A    47 A    48 A    49 A                  
  0.337   0.341   0.381   0.385   0.426   0.469   0.512   0.552
 50 A    51 A    52 A    53 A    54 A    55 A    56 A    57 A                  
  0.565   0.580   0.752   0.760   0.760   0.791   0.821   0.827
 58 A    59 A    60 A    61 A    62 A    63 A    64 A    65 A                  
  0.879   0.891   0.896   1.080   1.110   1.116   1.141   1.212
 66 A    67 A    68 A    69 A    70 A    71 A    72 A    73 A                  
  1.344   1.424   1.568   1.620   1.629   1.776   1.861   1.911
 74 A    75 A    76 A    77 A    78 A    79 A    80 A    81 A                  
  2.184   2.206   2.319   2.325   2.346   2.448   2.458   2.786
 82 A    83 A    84 A    85 A    86 A    87 A    88 A    89 A                  
  2.962   4.178   4.180   4.214   4.216   4.250   4.305   4.456
 90 A    91 A    92 A    93 A    94 A    95 A    96 A    97 A                  
  4.519   4.537   4.576   4.599   4.624   4.907   6.889   6.926
 98 A    99 A   100 A   101 A   102 A   103 A   104 A   105 A                  
  6.948   7.212   7.573   8.188   8.208   8.274  14.700  14.806
106 A   107 A   108 A   109 A   110 A   111 A   112 A   113 A                  
 14.913  36.689  49.469  68.730 166.169 293.862 293.880 293.983
114 A   115 A   116 A   117 A   118 A   119 A   120 A   121 A                  
*******
122 A                                                                          

 Beta MOs, Restricted
 -- Occupied --                  
-490.07  -80.08  -65.20  -58.56  -58.56  -58.56  -26.33  -15.64
  1 A     2 A     3 A     4 A     5 A     6 A     7 A     8 A                  
 -9.880  -7.611  -7.496  -7.484  -7.484  -5.505  -5.502  -5.502
  9 A    10 A    11 A    12 A    13 A    14 A    15 A    16 A                  
 -3.237  -3.231  -3.231  -3.216  -3.216  -1.634  -1.216  -1.008
 17 A    18 A    19 A    20 A    21 A    22 A    23 A    24 A                  
 -0.818  -0.709  -0.701  -0.662  -0.535  -0.521  -0.479  -0.411
 25 A    26 A    27 A    28 A    29 A    30 A    31 A    32 A                  
 -0.401
 33 A                                                                          
 -- Virtual --                   
  0.018   0.045   0.061   0.075   0.080   0.089   0.117   0.120
 34 A    35 A    36 A    37 A    38 A    39 A    40 A    41 A                  
  0.122   0.154   0.201   0.231   0.244   0.245   0.281   0.329
 42 A    43 A    44 A    45 A    46 A    47 A    48 A    49 A                  
  0.337   0.341   0.381   0.385   0.426   0.469   0.512   0.552
 50 A    51 A    52 A    53 A    54 A    55 A    56 A    57 A                  
  0.565   0.580   0.752   0.760   0.760   0.791   0.821   0.827
 58 A    59 A    60 A    61 A    62 A    63 A    64 A    65 A                  
  0.879   0.891   0.896   1.080   1.110   1.116   1.141   1.212
 66 A    67 A    68 A    69 A    70 A    71 A    72 A    73 A                  
  1.344   1.424   1.568   1.620   1.629   1.776   1.861   1.911
 74 A    75 A    76 A    77 A    78 A    79 A    80 A    81 A                  
  2.184   2.206   2.319   2.325   2.346   2.448   2.458   2.786
 82 A    83 A    84 A    85 A    86 A    87 A    88 A    89 A                  
  2.962   4.178   4.180   4.214   4.216   4.250   4.305   4.456
 90 A    91 A    92 A    93 A    94 A    95 A    96 A    97 A                  
  4.519   4.537   4.576   4.599   4.624   4.907   6.889   6.926
 98 A    99 A   100 A   101 A   102 A   103 A   104 A   105 A                  
  6.948   7.212   7.573   8.188   8.208   8.274  14.700  14.806
106 A   107 A   108 A   109 A   110 A   111 A   112 A   113 A                  
 14.913  36.689  49.469  68.730 166.169 293.862 293.880 293.983
114 A   115 A   116 A   117 A   118 A   119 A   120 A   121 A                  
*******
122 A                                                                          

 Occupation and symmetry of molecular orbitals

 Point group: C1 (1 irreducible representation).

                           A     All 
 -------------------------------------
 All molecular orbitals:
  - Alpha                  122   122 
  - Beta                   122   122 
 -------------------------------------
 Alpha orbitals:
  - Frozen occupied        16    16  
  - Active occupied        17    17  
  - Active virtual         89    89  
  - Frozen virtual         0     0   
 -------------------------------------
 Beta orbitals:
  - Frozen occupied        16    16  
  - Active occupied        17    17  
  - Active virtual         89    89  
  - Frozen virtual         0     0   
 -------------------------------------

 Import integrals:   CPU 0.00 s  wall 0.00 s

 Import integrals:   CPU 35.52 s  wall 6.45 s

 MP2 amplitudes:   CPU 0.23 s  wall 0.15 s

Running a double precision version
           CCSD T amplitudes will be solved using DIIS.

           Start     Size      MaxIter   EConv     TConv     
           3         7         100       1.00e-07  1.00e-05  
 ------------------------------------------------------------------------------
           Energy (a.u.)   Ediff      Tdiff       Comment
 ------------------------------------------------------------------------------
         -3067.78092468                           
     1   -3067.75305399   2.79e-02   7.59e-01     
     2   -3067.78070853   2.77e-02   1.13e-01     
     3   -3067.77827353   2.44e-03   4.94e-02     
     4   -3067.78107390   2.80e-03   1.74e-02     Switched to DIIS steps.
     5   -3067.78196435   8.90e-04   1.16e-02     
     6   -3067.78203850   7.41e-05   2.74e-03     
     7   -3067.78203845   5.03e-08   1.44e-03     
     8   -3067.78204588   7.43e-06   3.82e-04     
     9   -3067.78204830   2.42e-06   2.56e-04     
    10   -3067.78204768   6.14e-07   6.97e-05     
    11   -3067.78204797   2.85e-07   2.77e-05     
    12   -3067.78204791   5.18e-08   1.65e-05     
    13   -3067.78204785   6.74e-08   6.73e-06     
 ------------------------------------------------------------------------------
         -3067.78204785                           CCSD T converged.

End of double precision
 SCF energy                 = -3067.00173222
 MP2 energy                 = -3067.78092468
 CCSD correlation energy     =    -0.78031563
 CCSD total energy           = -3067.78204785

 CCSD  T1^2 = 0.0156  T2^2 = 0.2509  Leading amplitudes:

 Amplitude    Orbitals with energies
  0.0300       27 (A) A                  ->    34 (A) A                   
              -0.7010                          0.0185                     
  0.0300       27 (A) B                  ->    34 (A) B                   
              -0.7010                          0.0185                     
  0.0298       33 (A) A                  ->    34 (A) A                   
              -0.4011                          0.0185                     
  0.0298       33 (A) B                  ->    34 (A) B                   
              -0.4011                          0.0185                     

 Amplitude    Orbitals with energies
 -0.0564       33 (A) A      33 (A) B    ->    34 (A) A      34 (A) B     
              -0.4011       -0.4011            0.0185        0.0185       
  0.0564       33 (A) A      33 (A) B    ->    34 (A) B      34 (A) A     
              -0.4011       -0.4011            0.0185        0.0185       
  0.0564       33 (A) B      33 (A) A    ->    34 (A) A      34 (A) B     
              -0.4011       -0.4011            0.0185        0.0185       
 -0.0564       33 (A) B      33 (A) A    ->    34 (A) B      34 (A) A     
              -0.4011       -0.4011            0.0185        0.0185       

 Computing CCSD intemediates for later calculations in double precision
 Finished.

Running a double precision version
           CCSD Lambda amplitudes will be solved using DIIS.
           Start     Size      MaxIter   EConv     LConv     
           3         7         100       1.00e-07  1.00e-05  
 ------------------------------------------------------------------------------
            Enorm      Ldiff       Comment
 ------------------------------------------------------------------------------
     1     5.24e-02   3.47e-02     
     2     1.64e-02   7.22e-03     
     3     6.64e-03   1.47e-03     
     4     3.79e-03   1.29e-03     Switched to DIIS steps.
     5     1.09e-03   7.31e-04     
     6     5.54e-04   1.60e-04     
     7     1.85e-04   5.64e-05     
     8     8.94e-05   7.68e-06     
     9     3.50e-05   1.64e-06     
    10     1.62e-05   3.65e-07     
    11     7.90e-06   4.15e-07     
    12     3.81e-06   2.04e-07     
    13     1.85e-06   9.48e-09     
    14     7.78e-07   6.13e-08     
    15     3.83e-07   5.11e-08     
    16     1.79e-07   2.95e-08     
    17     8.81e-08   1.81e-08     
 ------------------------------------------------------------------------------
                                   CCSD Lambda converged.

 Computing density matrices in double precision...
           Orbital response amplitudes will be solved using DIIS.
           Start     Size      MaxIter   EConv     LConv     
           3         7         100       1.00e-06  1.00e-06  
 ------------------------------------------------------------------------------
            Enorm      Ldiff       Comment
 ------------------------------------------------------------------------------
     1     1.13e-01   1.23e-03     
     2     1.03e-01   8.82e-03     
     3     1.16e-01   1.85e-02     
     4     1.89e-02   4.26e-02     Switched to DIIS steps.
     5     5.79e-03   4.73e-03     
     6     1.00e-03   2.80e-04     
     7     5.61e-04   6.23e-05     
     8     1.58e-04   1.58e-04     
     9     4.75e-05   2.70e-05     
    10     1.25e-05   6.68e-06     
    11     3.25e-06   8.81e-07     
    12     1.42e-06   2.62e-07     
    13     3.66e-07   3.05e-07     
 ------------------------------------------------------------------------------
                                   Orbital response converged.

 Computing density matrices... Done.
 CCSD calculation:   CPU 1335.86 s  wall 233.68 s

 Transferring MO TPDM to AO TPDM
 Transferring g2_o1o1o1o1
 Transferring g2_o1o1o1v1
 Transferring g2_o1o1v1v1
 Transferring g2_o1v1o1v1
 Transferring g2_o1v1v1v1
 Transferring g2_v1v1v1v1
 Adding separable TPDM
 Computing TPDM gradient
 --------------------------------------------------------
 2e gradient
  Atom          X               Y               Z
 --------------------------------------------------------
    1        -38.820144       11.839216       -0.000000  
    2         -1.007978      -19.655106       -0.000000  
    3         28.960814      -10.869113        0.000000  
    4         10.867309       18.685003       -0.000000  
 --------------------------------------------------------
 --------------------------------------------------------
 Final gradient
  Atom          X               Y               Z
 --------------------------------------------------------
    1        -38.820144       11.839216       -0.000000  
    2         -1.007978      -19.655106       -0.000000  
    3         28.960814      -10.869113        0.000000  
    4         10.867309       18.685003       -0.000000  
 --------------------------------------------------------
 Analytic gradient from two-electron contribution:   CPU 205.45 s  wall 38.93 s

 Total ccman2 time:   CPU 1581.64 s  wall 280.84 s


 --------------------------------------------------------------

                    Orbital Energies (a.u.)
 --------------------------------------------------------------

 Alpha MOs
 -- Occupied --
******** -80.0761 -65.2013 -58.5620 -58.5595 -58.5594 -26.3307 -15.6350
 -9.8803  -7.6112  -7.4961  -7.4842  -7.4836  -5.5046  -5.5023  -5.5018
 -3.2369  -3.2314  -3.2308  -3.2163  -3.2163  -1.6341  -1.2158  -1.0076
 -0.8177  -0.7087  -0.7010  -0.6620  -0.5349  -0.5213  -0.4793  -0.4107
 -0.4011
 -- Virtual --
  0.0185   0.0446   0.0608   0.0745   0.0803   0.0886   0.1169   0.1198
  0.1217   0.1545   0.2011   0.2308   0.2445   0.2451   0.2812   0.3294
  0.3367   0.3408   0.3810   0.3855   0.4261   0.4692   0.5116   0.5522
  0.5647   0.5796   0.7515   0.7598   0.7599   0.7915   0.8215   0.8273
  0.8795   0.8915   0.8957   1.0797   1.1098   1.1160   1.1413   1.2120
  1.3445   1.4245   1.5682   1.6202   1.6290   1.7758   1.8611   1.9107
  2.1841   2.2057   2.3190   2.3251   2.3460   2.4480   2.4584   2.7856
  2.9618   4.1784   4.1804   4.2144   4.2163   4.2498   4.3050   4.4556
  4.5195   4.5372   4.5761   4.5988   4.6242   4.9073   6.8890   6.9259
  6.9475   7.2119   7.5734   8.1875   8.2083   8.2743  14.6997  14.8059
 14.9134  36.6890  49.4691  68.7297 166.1692 293.8623 293.8799 293.9834
********
 --------------------------------------------------------------

          Ground-State Mulliken Net Atomic Charges

     Atom                 Charge (a.u.)
  ----------------------------------------
      1 Br                    0.056941
      2 N                    -0.347475
      3 P                     0.529454
      4 F                    -0.238920
  ----------------------------------------
  Sum of atomic charges =    -0.000000

 -----------------------------------------------------------------
                    Cartesian Multipole Moments
 -----------------------------------------------------------------
    Charge (ESU x 10^10)
                 0.0000
    Dipole Moment (Debye)
         X      -0.7766      Y       0.1183      Z      -0.0000
       Tot       0.7856
    Quadrupole Moments (Debye-Ang)
        XX     -37.5887     XY      -3.6962     YY     -45.5425
        XZ      -0.0000     YZ      -0.0000     ZZ     -40.5549
    Octopole Moments (Debye-Ang^2)
       XXX      28.5827    XXY      -2.1528    XYY      13.4030
       YYY     -12.5515    XXZ      -0.0000    XYZ      -0.0000
       YYZ      -0.0000    XZZ       6.1538    YZZ      -3.9380
       ZZZ      -0.0000
    Hexadecapole Moments (Debye-Ang^3)
      XXXX    -535.5094   XXXY      -3.5986   XXYY    -121.4754
      XYYY       5.4493   YYYY    -146.6562   XXXZ      -0.0000
      XXYZ       0.0000   XYYZ      -0.0000   YYYZ      -0.0000
      XXZZ     -98.2513   XYZZ       3.8055   YYZZ     -31.6681
      XZZZ      -0.0000   YZZZ      -0.0000   ZZZZ     -47.1721
 -----------------------------------------------------------------
 DrvMan completing analytic gradient of the correlated energy
 Correlated dipole moment
            1
    1  -0.3055462
    2   0.0465469
    3  -0.0000000
 Energy read as -3067.782047847
 Full Analytical Gradient: (in a.u., or Hartree/Bohr)
             1             2             3             4
    1    0.00031371   -0.00023130   -0.00008918    0.00000677
    2   -0.00015928    0.00012845   -0.00003846    0.00006929
    3   -0.00000000    0.00000000   -0.00000000    0.00000000
 Gradient time:  CPU 0.77 s  wall 0.77 s
 ----------------------------------------------------------------
             Standard Nuclear Orientation (Angstroms)
    I     Atom           X                Y                Z
 ----------------------------------------------------------------
    1      Br      1.2763827780    -0.1005758570    -0.0000000000
    2      N      -0.2669482984     0.9342528605     0.0000000000
    3      P      -1.7498596249     0.4807690251     0.0000000000
    4      F      -1.8435405299    -1.1367944893    -0.0000000000
 ----------------------------------------------------------------
 Nuclear Repulsion Energy =   303.3618115318 hartrees
 There are       33 alpha and       33 beta electrons

                       Distance Matrix (Angstroms)
             Br(  1)   N (  2)   P (  3)
   N (  2)  1.858155
   P (  3)  3.081575  1.550701
   F (  4)  3.287502  2.602860  1.620274

 Requested basis set is 6-311++G(d,p)
 There are 44 shells and 122 basis functions
 A cutoff of  1.0D-14 yielded    877 shell pairs
 There are      7100 function pairs (      7827 Cartesian)
 Smallest overlap matrix eigenvalue = 2.27E-03
 Guess MOs from SCF MO coefficient file

 -----------------------------------------------------------------------
  General SCF calculation program by
  Eric Jon Sundstrom, Paul Horn, Yuezhi Mao, Dmitri Zuev, Alec White,
  David Stuck, Shaama M.S., Shane Yost, Joonho Lee, David Small,
  Daniel Levine, Susi Lehtola, Hugh Burton, Evgeny Epifanovsky
 -----------------------------------------------------------------------
 Hartree-Fock
 using 6 threads for integral computing
 -------------------------------------------------------
 OpenMP Integral computing Module                
 Release: version 2.0, May 2017, Q-Chem Inc. Pleasanton 
 -------------------------------------------------------
 A restricted SCF calculation will be
 performed using DIIS
 SCF converges when DIIS error is below 1.0e-08
 ---------------------------------------
  Cycle       Energy         DIIS error
 ---------------------------------------
    1   -3067.0017729033      1.95e-05  
    2   -3067.0017736974      6.84e-06  
    3   -3067.0017737840      4.65e-06  
    4   -3067.0017738294      9.73e-07  
    5   -3067.0017738356      4.17e-07  
    6   -3067.0017738372      2.09e-07  
    7   -3067.0017738376      8.17e-08  
    8   -3067.0017738376      2.17e-08  
    9   -3067.0017738376      4.45e-09  Convergence criterion met
 ---------------------------------------
 SCF time:   CPU 6.20s  wall 1.00s 
 SCF   energy in the final basis set =    -3067.0017738376
 Total energy in the final basis set =    -3067.0017738376


 ------------------------------------------------------------------------------

   CCMAN2: suite of methods based on coupled cluster
           and equation of motion theories.

   Components:
   * libvmm-1.3-trunk
     by Evgeny Epifanovsky, Ilya Kaliman.
   * libtensor-2.5-trunk
     by Evgeny Epifanovsky, Michael Wormit, Dmitry Zuev, Sam Manzer, 
        Ilya Kaliman.
   * libcc-2.5-trunk
     by Evgeny Epifanovsky, Arik Landau, Tomasz Kus, Kirill Khistyaev, 
        Dmitry Zuev, Prashant Manohar, Xintian Feng, Anna Krylov, 
        Matthew Goldey, Alec White, Thomas Jagau, Kaushik Nanda, 
        Anastasia Gunina, Alexander Kunitsa, Joonho Lee.

   CCMAN original authors:
   Anna I. Krylov, C. David Sherrill, Steven R. Gwaltney,
   Edward F. C. Byrd (2000)
   Sergey V. Levchenko, Lyudmila V. Slipchenko, Tao Wang,
   Ana-Maria C. Cristian (2003)
   Piotr A. Pieniazek, C. Melania Oana, Evgeny Epifanovsky (2007)
   Prashant Manohar (2009)

 ------------------------------------------------------------------------------


 Allocating and initializing 30808MB of RAM...
 Calculation will run on 6 cores.


 Alpha MOs, Restricted
 -- Occupied --                  
-490.07  -80.08  -65.20  -58.56  -58.56  -58.56  -26.33  -15.63
  1 A     2 A     3 A     4 A     5 A     6 A     7 A     8 A                  
 -9.880  -7.611  -7.496  -7.484  -7.484  -5.505  -5.502  -5.502
  9 A    10 A    11 A    12 A    13 A    14 A    15 A    16 A                  
 -3.237  -3.231  -3.231  -3.216  -3.216  -1.634  -1.216  -1.008
 17 A    18 A    19 A    20 A    21 A    22 A    23 A    24 A                  
 -0.818  -0.709  -0.701  -0.662  -0.535  -0.522  -0.479  -0.411
 25 A    26 A    27 A    28 A    29 A    30 A    31 A    32 A                  
 -0.401
 33 A                                                                          
 -- Virtual --                   
  0.018   0.045   0.061   0.075   0.080   0.089   0.117   0.120
 34 A    35 A    36 A    37 A    38 A    39 A    40 A    41 A                  
  0.122   0.154   0.201   0.231   0.244   0.245   0.281   0.329
 42 A    43 A    44 A    45 A    46 A    47 A    48 A    49 A                  
  0.337   0.341   0.381   0.385   0.426   0.469   0.512   0.552
 50 A    51 A    52 A    53 A    54 A    55 A    56 A    57 A                  
  0.565   0.580   0.752   0.760   0.760   0.791   0.822   0.827
 58 A    59 A    60 A    61 A    62 A    63 A    64 A    65 A                  
  0.880   0.892   0.896   1.080   1.110   1.116   1.142   1.212
 66 A    67 A    68 A    69 A    70 A    71 A    72 A    73 A                  
  1.344   1.424   1.568   1.620   1.629   1.776   1.861   1.911
 74 A    75 A    76 A    77 A    78 A    79 A    80 A    81 A                  
  2.184   2.206   2.320   2.325   2.346   2.448   2.458   2.786
 82 A    83 A    84 A    85 A    86 A    87 A    88 A    89 A                  
  2.962   4.178   4.180   4.214   4.216   4.250   4.305   4.456
 90 A    91 A    92 A    93 A    94 A    95 A    96 A    97 A                  
  4.520   4.537   4.576   4.599   4.625   4.907   6.889   6.926
 98 A    99 A   100 A   101 A   102 A   103 A   104 A   105 A                  
  6.947   7.213   7.573   8.188   8.208   8.274  14.700  14.806
106 A   107 A   108 A   109 A   110 A   111 A   112 A   113 A                  
 14.913  36.689  49.470  68.730 166.169 293.862 293.880 293.983
114 A   115 A   116 A   117 A   118 A   119 A   120 A   121 A                  
*******
122 A                                                                          

 Beta MOs, Restricted
 -- Occupied --                  
-490.07  -80.08  -65.20  -58.56  -58.56  -58.56  -26.33  -15.63
  1 A     2 A     3 A     4 A     5 A     6 A     7 A     8 A                  
 -9.880  -7.611  -7.496  -7.484  -7.484  -5.505  -5.502  -5.502
  9 A    10 A    11 A    12 A    13 A    14 A    15 A    16 A                  
 -3.237  -3.231  -3.231  -3.216  -3.216  -1.634  -1.216  -1.008
 17 A    18 A    19 A    20 A    21 A    22 A    23 A    24 A                  
 -0.818  -0.709  -0.701  -0.662  -0.535  -0.522  -0.479  -0.411
 25 A    26 A    27 A    28 A    29 A    30 A    31 A    32 A                  
 -0.401
 33 A                                                                          
 -- Virtual --                   
  0.018   0.045   0.061   0.075   0.080   0.089   0.117   0.120
 34 A    35 A    36 A    37 A    38 A    39 A    40 A    41 A                  
  0.122   0.154   0.201   0.231   0.244   0.245   0.281   0.329
 42 A    43 A    44 A    45 A    46 A    47 A    48 A    49 A                  
  0.337   0.341   0.381   0.385   0.426   0.469   0.512   0.552
 50 A    51 A    52 A    53 A    54 A    55 A    56 A    57 A                  
  0.565   0.580   0.752   0.760   0.760   0.791   0.822   0.827
 58 A    59 A    60 A    61 A    62 A    63 A    64 A    65 A                  
  0.880   0.892   0.896   1.080   1.110   1.116   1.142   1.212
 66 A    67 A    68 A    69 A    70 A    71 A    72 A    73 A                  
  1.344   1.424   1.568   1.620   1.629   1.776   1.861   1.911
 74 A    75 A    76 A    77 A    78 A    79 A    80 A    81 A                  
  2.184   2.206   2.320   2.325   2.346   2.448   2.458   2.786
 82 A    83 A    84 A    85 A    86 A    87 A    88 A    89 A                  
  2.962   4.178   4.180   4.214   4.216   4.250   4.305   4.456
 90 A    91 A    92 A    93 A    94 A    95 A    96 A    97 A                  
  4.520   4.537   4.576   4.599   4.625   4.907   6.889   6.926
 98 A    99 A   100 A   101 A   102 A   103 A   104 A   105 A                  
  6.947   7.213   7.573   8.188   8.208   8.274  14.700  14.806
106 A   107 A   108 A   109 A   110 A   111 A   112 A   113 A                  
 14.913  36.689  49.470  68.730 166.169 293.862 293.880 293.983
114 A   115 A   116 A   117 A   118 A   119 A   120 A   121 A                  
*******
122 A                                                                          

 Occupation and symmetry of molecular orbitals

 Point group: C1 (1 irreducible representation).

                           A     All 
 -------------------------------------
 All molecular orbitals:
  - Alpha                  122   122 
  - Beta                   122   122 
 -------------------------------------
 Alpha orbitals:
  - Frozen occupied        16    16  
  - Active occupied        17    17  
  - Active virtual         89    89  
  - Frozen virtual         0     0   
 -------------------------------------
 Beta orbitals:
  - Frozen occupied        16    16  
  - Active occupied        17    17  
  - Active virtual         89    89  
  - Frozen virtual         0     0   
 -------------------------------------

 Import integrals:   CPU 0.00 s  wall 0.00 s

 Import integrals:   CPU 33.64 s  wall 5.88 s

 MP2 amplitudes:   CPU 0.13 s  wall 0.09 s

Running a double precision version
           CCSD T amplitudes will be solved using DIIS.

           Start     Size      MaxIter   EConv     TConv     
           3         7         100       1.00e-07  1.00e-05  
 ------------------------------------------------------------------------------
           Energy (a.u.)   Ediff      Tdiff       Comment
 ------------------------------------------------------------------------------
         -3067.78092581                           
     1   -3067.75307001   2.79e-02   7.59e-01     
     2   -3067.78070904   2.76e-02   1.13e-01     
     3   -3067.77827729   2.43e-03   4.93e-02     
     4   -3067.78107506   2.80e-03   1.74e-02     Switched to DIIS steps.
     5   -3067.78196469   8.90e-04   1.16e-02     
     6   -3067.78203866   7.40e-05   2.73e-03     
     7   -3067.78203857   8.15e-08   1.44e-03     
     8   -3067.78204598   7.41e-06   3.81e-04     
     9   -3067.78204838   2.40e-06   2.55e-04     
    10   -3067.78204777   6.11e-07   6.95e-05     
    11   -3067.78204805   2.82e-07   2.76e-05     
    12   -3067.78204800   5.13e-08   1.64e-05     
    13   -3067.78204793   6.73e-08   6.67e-06     
 ------------------------------------------------------------------------------
         -3067.78204793                           CCSD T converged.

End of double precision
 SCF energy                 = -3067.00177384
 MP2 energy                 = -3067.78092581
 CCSD correlation energy     =    -0.78027409
 CCSD total energy           = -3067.78204793

 CCSD  T1^2 = 0.0156  T2^2 = 0.2509  Leading amplitudes:

 Amplitude    Orbitals with energies
 -0.0300       27 (A) A                  ->    34 (A) A                   
              -0.7010                          0.0184                     
 -0.0300       27 (A) B                  ->    34 (A) B                   
              -0.7010                          0.0184                     
  0.0298       33 (A) A                  ->    34 (A) A                   
              -0.4009                          0.0184                     
  0.0298       33 (A) B                  ->    34 (A) B                   
              -0.4009                          0.0184                     

 Amplitude    Orbitals with energies
 -0.0565       33 (A) A      33 (A) B    ->    34 (A) A      34 (A) B     
              -0.4009       -0.4009            0.0184        0.0184       
  0.0565       33 (A) A      33 (A) B    ->    34 (A) B      34 (A) A     
              -0.4009       -0.4009            0.0184        0.0184       
  0.0565       33 (A) B      33 (A) A    ->    34 (A) A      34 (A) B     
              -0.4009       -0.4009            0.0184        0.0184       
 -0.0565       33 (A) B      33 (A) A    ->    34 (A) B      34 (A) A     
              -0.4009       -0.4009            0.0184        0.0184       

 Computing CCSD intemediates for later calculations in double precision
 Finished.

Running a double precision version
           CCSD Lambda amplitudes will be solved using DIIS.
           Start     Size      MaxIter   EConv     LConv     
           3         7         100       1.00e-07  1.00e-05  
 ------------------------------------------------------------------------------
            Enorm      Ldiff       Comment
 ------------------------------------------------------------------------------
     1     5.24e-02   3.47e-02     
     2     1.64e-02   7.22e-03     
     3     6.64e-03   1.47e-03     
     4     3.79e-03   1.29e-03     Switched to DIIS steps.
     5     1.09e-03   7.30e-04     
     6     5.54e-04   1.60e-04     
     7     1.85e-04   5.63e-05     
     8     8.91e-05   7.65e-06     
     9     3.48e-05   1.63e-06     
    10     1.61e-05   3.60e-07     
    11     7.84e-06   4.14e-07     
    12     3.77e-06   2.02e-07     
    13     1.83e-06   8.80e-09     
    14     7.71e-07   6.09e-08     
    15     3.80e-07   5.05e-08     
    16     1.77e-07   2.91e-08     
    17     8.73e-08   1.79e-08     
 ------------------------------------------------------------------------------
                                   CCSD Lambda converged.

 Computing density matrices in double precision...
           Orbital response amplitudes will be solved using DIIS.
           Start     Size      MaxIter   EConv     LConv     
           3         7         100       1.00e-06  1.00e-06  
 ------------------------------------------------------------------------------
            Enorm      Ldiff       Comment
 ------------------------------------------------------------------------------
     1     1.13e-01   1.22e-03     
     2     1.03e-01   8.90e-03     
     3     1.16e-01   1.84e-02     
     4     1.88e-02   4.25e-02     Switched to DIIS steps.
     5     5.79e-03   4.69e-03     
     6     1.00e-03   2.80e-04     
     7     5.62e-04   6.24e-05     
     8     1.58e-04   1.58e-04     
     9     4.74e-05   2.70e-05     
    10     1.25e-05   6.66e-06     
    11     3.25e-06   8.82e-07     
    12     1.42e-06   2.61e-07     
    13     3.63e-07   3.05e-07     
 ------------------------------------------------------------------------------
                                   Orbital response converged.

 Computing density matrices... Done.
 CCSD calculation:   CPU 1327.89 s  wall 231.55 s

 Transferring MO TPDM to AO TPDM
 Transferring g2_o1o1o1o1
 Transferring g2_o1o1o1v1
 Transferring g2_o1o1v1v1
 Transferring g2_o1v1o1v1
 Transferring g2_o1v1v1v1
 Transferring g2_v1v1v1v1
 Adding separable TPDM
 Computing TPDM gradient
 --------------------------------------------------------
 2e gradient
  Atom          X               Y               Z
 --------------------------------------------------------
    1        -38.850615       11.864010       -0.000000  
    2         -0.999844      -19.680576        0.000000  
    3         28.972699      -10.873050        0.000000  
    4         10.877760       18.689616       -0.000000  
 --------------------------------------------------------
 --------------------------------------------------------
 Final gradient
  Atom          X               Y               Z
 --------------------------------------------------------
    1        -38.850615       11.864010       -0.000000  
    2         -0.999844      -19.680576        0.000000  
    3         28.972699      -10.873050        0.000000  
    4         10.877760       18.689616       -0.000000  
 --------------------------------------------------------
 Analytic gradient from two-electron contribution:   CPU 205.67 s  wall 38.89 s

 Total ccman2 time:   CPU 1571.42 s  wall 277.51 s


 --------------------------------------------------------------

                    Orbital Energies (a.u.)
 --------------------------------------------------------------

 Alpha MOs
 -- Occupied --
******** -80.0760 -65.2013 -58.5620 -58.5594 -58.5593 -26.3307 -15.6350
 -9.8802  -7.6112  -7.4961  -7.4841  -7.4836  -5.5045  -5.5022  -5.5018
 -3.2369  -3.2313  -3.2308  -3.2163  -3.2163  -1.6341  -1.2162  -1.0076
 -0.8177  -0.7087  -0.7010  -0.6621  -0.5351  -0.5215  -0.4794  -0.4106
 -0.4009
 -- Virtual --
  0.0184   0.0448   0.0608   0.0745   0.0804   0.0886   0.1168   0.1198
  0.1218   0.1545   0.2013   0.2307   0.2445   0.2450   0.2812   0.3294
  0.3367   0.3408   0.3810   0.3855   0.4261   0.4691   0.5115   0.5524
  0.5646   0.5796   0.7516   0.7599   0.7599   0.7915   0.8217   0.8275
  0.8795   0.8916   0.8957   1.0798   1.1098   1.1161   1.1419   1.2121
  1.3445   1.4243   1.5682   1.6202   1.6290   1.7759   1.8610   1.9108
  2.1842   2.2057   2.3200   2.3254   2.3463   2.4484   2.4585   2.7857
  2.9617   4.1784   4.1804   4.2144   4.2163   4.2498   4.3052   4.4557
  4.5195   4.5373   4.5764   4.5990   4.6246   4.9071   6.8890   6.9259
  6.9475   7.2127   7.5735   8.1876   8.2085   8.2742  14.6998  14.8059
 14.9135  36.6891  49.4696  68.7297 166.1693 293.8624 293.8801 293.9835
********
 --------------------------------------------------------------

          Ground-State Mulliken Net Atomic Charges

     Atom                 Charge (a.u.)
  ----------------------------------------
      1 Br                    0.057028
      2 N                    -0.347432
      3 P                     0.529363
      4 F                    -0.238960
  ----------------------------------------
  Sum of atomic charges =    -0.000000

 -----------------------------------------------------------------
                    Cartesian Multipole Moments
 -----------------------------------------------------------------
    Charge (ESU x 10^10)
                 0.0000
    Dipole Moment (Debye)
         X      -0.7754      Y       0.1185      Z      -0.0000
       Tot       0.7844
    Quadrupole Moments (Debye-Ang)
        XX     -37.5995     XY      -3.6935     YY     -45.5403
        XZ      -0.0000     YZ      -0.0000     ZZ     -40.5524
    Octopole Moments (Debye-Ang^2)
       XXX      28.6875    XXY      -2.1527    XYY      13.4446
       YYY     -12.5495    XXZ      -0.0000    XYZ      -0.0000
       YYZ      -0.0000    XZZ       6.1941    YZZ      -3.9369
       ZZZ      -0.0000
    Hexadecapole Moments (Debye-Ang^3)
      XXXX    -535.0827   XXXY      -3.5800   XXYY    -121.3823
      XYYY       5.4417   YYYY    -146.6485   XXXZ      -0.0000
      XXYZ       0.0000   XYYZ       0.0000   YYYZ      -0.0000
      XXZZ     -98.1602   XYZZ       3.8041   YYZZ     -31.6661
      XZZZ      -0.0000   YZZZ      -0.0000   ZZZZ     -47.1664
 -----------------------------------------------------------------
 DrvMan completing analytic gradient of the correlated energy
 Correlated dipole moment
            1
    1  -0.3050524
    2   0.0466070
    3  -0.0000000
 Energy read as -3067.782047931
 Full Analytical Gradient: (in a.u., or Hartree/Bohr)
             1             2             3             4
    1   -0.00026988    0.00026264    0.00002851   -0.00002127
    2    0.00014890   -0.00008994   -0.00013253    0.00007357
    3    0.00000000   -0.00000000    0.00000000   -0.00000000
 Gradient time:  CPU 0.76 s  wall 0.77 s
 ----------------------------------------------------------------
             Standard Nuclear Orientation (Angstroms)
    I     Atom           X                Y                Z
 ----------------------------------------------------------------
    1      Br      1.2773827780    -0.0995758570    -0.0000000000
    2      N      -0.2669482984     0.9342528605     0.0000000000
    3      P      -1.7498596249     0.4807690251     0.0000000000
    4      F      -1.8435405299    -1.1367944893    -0.0000000000
 ----------------------------------------------------------------
 Nuclear Repulsion Energy =   303.3088137640 hartrees
 There are       33 alpha and       33 beta electrons

                       Distance Matrix (Angstroms)
             Br(  1)   N (  2)   P (  3)
   N (  2)  1.858430
   P (  3)  3.082369  1.550701
   F (  4)  3.288766  2.602860  1.620274

 Requested basis set is 6-311++G(d,p)
 There are 44 shells and 122 basis functions
 A cutoff of  1.0D-14 yielded    877 shell pairs
 There are      7100 function pairs (      7827 Cartesian)
 Smallest overlap matrix eigenvalue = 2.27E-03
 Guess MOs from SCF MO coefficient file

 -----------------------------------------------------------------------
  General SCF calculation program by
  Eric Jon Sundstrom, Paul Horn, Yuezhi Mao, Dmitri Zuev, Alec White,
  David Stuck, Shaama M.S., Shane Yost, Joonho Lee, David Small,
  Daniel Levine, Susi Lehtola, Hugh Burton, Evgeny Epifanovsky
 -----------------------------------------------------------------------
 Hartree-Fock
 using 6 threads for integral computing
 -------------------------------------------------------
 OpenMP Integral computing Module                
 Release: version 2.0, May 2017, Q-Chem Inc. Pleasanton 
 -------------------------------------------------------
 A restricted SCF calculation will be
 performed using DIIS
 SCF converges when DIIS error is below 1.0e-08
 ---------------------------------------
  Cycle       Energy         DIIS error
 ---------------------------------------
    1   -3067.0017662344      8.06e-06  
    2   -3067.0017664409      2.40e-06  
    3   -3067.0017664765      1.16e-06  
    4   -3067.0017664832      6.74e-07  
    5   -3067.0017664857      2.19e-07  
    6   -3067.0017664861      7.61e-08  
    7   -3067.0017664861      4.01e-08  
    8   -3067.0017664862      1.55e-08  
    9   -3067.0017664861      3.62e-09  Convergence criterion met
 ---------------------------------------
 SCF time:   CPU 6.34s  wall 1.00s 
 SCF   energy in the final basis set =    -3067.0017664861
 Total energy in the final basis set =    -3067.0017664861


 ------------------------------------------------------------------------------

   CCMAN2: suite of methods based on coupled cluster
           and equation of motion theories.

   Components:
   * libvmm-1.3-trunk
     by Evgeny Epifanovsky, Ilya Kaliman.
   * libtensor-2.5-trunk
     by Evgeny Epifanovsky, Michael Wormit, Dmitry Zuev, Sam Manzer, 
        Ilya Kaliman.
   * libcc-2.5-trunk
     by Evgeny Epifanovsky, Arik Landau, Tomasz Kus, Kirill Khistyaev, 
        Dmitry Zuev, Prashant Manohar, Xintian Feng, Anna Krylov, 
        Matthew Goldey, Alec White, Thomas Jagau, Kaushik Nanda, 
        Anastasia Gunina, Alexander Kunitsa, Joonho Lee.

   CCMAN original authors:
   Anna I. Krylov, C. David Sherrill, Steven R. Gwaltney,
   Edward F. C. Byrd (2000)
   Sergey V. Levchenko, Lyudmila V. Slipchenko, Tao Wang,
   Ana-Maria C. Cristian (2003)
   Piotr A. Pieniazek, C. Melania Oana, Evgeny Epifanovsky (2007)
   Prashant Manohar (2009)

 ------------------------------------------------------------------------------


 Allocating and initializing 30808MB of RAM...
 Calculation will run on 6 cores.


 Alpha MOs, Restricted
 -- Occupied --                  
-490.07  -80.08  -65.20  -58.56  -58.56  -58.56  -26.33  -15.63
  1 A     2 A     3 A     4 A     5 A     6 A     7 A     8 A                  
 -9.880  -7.611  -7.496  -7.484  -7.484  -5.505  -5.502  -5.502
  9 A    10 A    11 A    12 A    13 A    14 A    15 A    16 A                  
 -3.237  -3.231  -3.231  -3.216  -3.216  -1.634  -1.216  -1.008
 17 A    18 A    19 A    20 A    21 A    22 A    23 A    24 A                  
 -0.818  -0.709  -0.701  -0.662  -0.535  -0.521  -0.479  -0.411
 25 A    26 A    27 A    28 A    29 A    30 A    31 A    32 A                  
 -0.401
 33 A                                                                          
 -- Virtual --                   
  0.018   0.045   0.061   0.075   0.080   0.089   0.117   0.120
 34 A    35 A    36 A    37 A    38 A    39 A    40 A    41 A                  
  0.122   0.154   0.201   0.231   0.245   0.245   0.281   0.329
 42 A    43 A    44 A    45 A    46 A    47 A    48 A    49 A                  
  0.337   0.341   0.381   0.385   0.426   0.469   0.512   0.552
 50 A    51 A    52 A    53 A    54 A    55 A    56 A    57 A                  
  0.565   0.580   0.752   0.760   0.760   0.791   0.822   0.828
 58 A    59 A    60 A    61 A    62 A    63 A    64 A    65 A                  
  0.880   0.891   0.896   1.080   1.110   1.116   1.142   1.212
 66 A    67 A    68 A    69 A    70 A    71 A    72 A    73 A                  
  1.344   1.424   1.568   1.620   1.629   1.776   1.861   1.911
 74 A    75 A    76 A    77 A    78 A    79 A    80 A    81 A                  
  2.184   2.206   2.320   2.325   2.346   2.448   2.458   2.786
 82 A    83 A    84 A    85 A    86 A    87 A    88 A    89 A                  
  2.962   4.178   4.180   4.214   4.216   4.250   4.305   4.456
 90 A    91 A    92 A    93 A    94 A    95 A    96 A    97 A                  
  4.520   4.537   4.576   4.599   4.624   4.907   6.889   6.926
 98 A    99 A   100 A   101 A   102 A   103 A   104 A   105 A                  
  6.948   7.213   7.573   8.188   8.208   8.274  14.700  14.806
106 A   107 A   108 A   109 A   110 A   111 A   112 A   113 A                  
 14.913  36.689  49.470  68.730 166.169 293.862 293.880 293.983
114 A   115 A   116 A   117 A   118 A   119 A   120 A   121 A                  
*******
122 A                                                                          

 Beta MOs, Restricted
 -- Occupied --                  
-490.07  -80.08  -65.20  -58.56  -58.56  -58.56  -26.33  -15.63
  1 A     2 A     3 A     4 A     5 A     6 A     7 A     8 A                  
 -9.880  -7.611  -7.496  -7.484  -7.484  -5.505  -5.502  -5.502
  9 A    10 A    11 A    12 A    13 A    14 A    15 A    16 A                  
 -3.237  -3.231  -3.231  -3.216  -3.216  -1.634  -1.216  -1.008
 17 A    18 A    19 A    20 A    21 A    22 A    23 A    24 A                  
 -0.818  -0.709  -0.701  -0.662  -0.535  -0.521  -0.479  -0.411
 25 A    26 A    27 A    28 A    29 A    30 A    31 A    32 A                  
 -0.401
 33 A                                                                          
 -- Virtual --                   
  0.018   0.045   0.061   0.075   0.080   0.089   0.117   0.120
 34 A    35 A    36 A    37 A    38 A    39 A    40 A    41 A                  
  0.122   0.154   0.201   0.231   0.245   0.245   0.281   0.329
 42 A    43 A    44 A    45 A    46 A    47 A    48 A    49 A                  
  0.337   0.341   0.381   0.385   0.426   0.469   0.512   0.552
 50 A    51 A    52 A    53 A    54 A    55 A    56 A    57 A                  
  0.565   0.580   0.752   0.760   0.760   0.791   0.822   0.828
 58 A    59 A    60 A    61 A    62 A    63 A    64 A    65 A                  
  0.880   0.891   0.896   1.080   1.110   1.116   1.142   1.212
 66 A    67 A    68 A    69 A    70 A    71 A    72 A    73 A                  
  1.344   1.424   1.568   1.620   1.629   1.776   1.861   1.911
 74 A    75 A    76 A    77 A    78 A    79 A    80 A    81 A                  
  2.184   2.206   2.320   2.325   2.346   2.448   2.458   2.786
 82 A    83 A    84 A    85 A    86 A    87 A    88 A    89 A                  
  2.962   4.178   4.180   4.214   4.216   4.250   4.305   4.456
 90 A    91 A    92 A    93 A    94 A    95 A    96 A    97 A                  
  4.520   4.537   4.576   4.599   4.624   4.907   6.889   6.926
 98 A    99 A   100 A   101 A   102 A   103 A   104 A   105 A                  
  6.948   7.213   7.573   8.188   8.208   8.274  14.700  14.806
106 A   107 A   108 A   109 A   110 A   111 A   112 A   113 A                  
 14.913  36.689  49.470  68.730 166.169 293.862 293.880 293.983
114 A   115 A   116 A   117 A   118 A   119 A   120 A   121 A                  
*******
122 A                                                                          

 Occupation and symmetry of molecular orbitals

 Point group: C1 (1 irreducible representation).

                           A     All 
 -------------------------------------
 All molecular orbitals:
  - Alpha                  122   122 
  - Beta                   122   122 
 -------------------------------------
 Alpha orbitals:
  - Frozen occupied        16    16  
  - Active occupied        17    17  
  - Active virtual         89    89  
  - Frozen virtual         0     0   
 -------------------------------------
 Beta orbitals:
  - Frozen occupied        16    16  
  - Active occupied        17    17  
  - Active virtual         89    89  
  - Frozen virtual         0     0   
 -------------------------------------

 Import integrals:   CPU 0.00 s  wall 0.00 s

 Import integrals:   CPU 33.80 s  wall 5.92 s

 MP2 amplitudes:   CPU 0.13 s  wall 0.09 s

Running a double precision version
           CCSD T amplitudes will be solved using DIIS.

           Start     Size      MaxIter   EConv     TConv     
           3         7         100       1.00e-07  1.00e-05  
 ------------------------------------------------------------------------------
           Energy (a.u.)   Ediff      Tdiff       Comment
 ------------------------------------------------------------------------------
         -3067.78092604                           
     1   -3067.75306651   2.79e-02   7.59e-01     
     2   -3067.78070901   2.76e-02   1.13e-01     
     3   -3067.77827652   2.43e-03   4.94e-02     
     4   -3067.78107488   2.80e-03   1.74e-02     Switched to DIIS steps.
     5   -3067.78196477   8.90e-04   1.16e-02     
     6   -3067.78203878   7.40e-05   2.73e-03     
     7   -3067.78203871   6.96e-08   1.44e-03     
     8   -3067.78204612   7.41e-06   3.81e-04     
     9   -3067.78204852   2.40e-06   2.56e-04     
    10   -3067.78204791   6.12e-07   6.95e-05     
    11   -3067.78204819   2.83e-07   2.76e-05     
    12   -3067.78204814   5.14e-08   1.64e-05     
    13   -3067.78204807   6.73e-08   6.68e-06     
 ------------------------------------------------------------------------------
         -3067.78204807                           CCSD T converged.

End of double precision
 SCF energy                 = -3067.00176649
 MP2 energy                 = -3067.78092604
 CCSD correlation energy     =    -0.78028159
 CCSD total energy           = -3067.78204807

 CCSD  T1^2 = 0.0156  T2^2 = 0.2509  Leading amplitudes:

 Amplitude    Orbitals with energies
  0.0300       27 (A) A                  ->    34 (A) A                   
              -0.7010                          0.0185                     
  0.0300       27 (A) B                  ->    34 (A) B                   
              -0.7010                          0.0185                     
  0.0298       33 (A) A                  ->    34 (A) A                   
              -0.4009                          0.0185                     
  0.0298       33 (A) B                  ->    34 (A) B                   
              -0.4009                          0.0185                     

 Amplitude    Orbitals with energies
 -0.0565       33 (A) A      33 (A) B    ->    34 (A) A      34 (A) B     
              -0.4009       -0.4009            0.0185        0.0185       
  0.0565       33 (A) A      33 (A) B    ->    34 (A) B      34 (A) A     
              -0.4009       -0.4009            0.0185        0.0185       
  0.0565       33 (A) B      33 (A) A    ->    34 (A) A      34 (A) B     
              -0.4009       -0.4009            0.0185        0.0185       
 -0.0565       33 (A) B      33 (A) A    ->    34 (A) B      34 (A) A     
              -0.4009       -0.4009            0.0185        0.0185       

 Computing CCSD intemediates for later calculations in double precision
 Finished.

Running a double precision version
           CCSD Lambda amplitudes will be solved using DIIS.
           Start     Size      MaxIter   EConv     LConv     
           3         7         100       1.00e-07  1.00e-05  
 ------------------------------------------------------------------------------
            Enorm      Ldiff       Comment
 ------------------------------------------------------------------------------
     1     5.24e-02   3.47e-02     
     2     1.64e-02   7.22e-03     
     3     6.64e-03   1.47e-03     
     4     3.79e-03   1.29e-03     Switched to DIIS steps.
     5     1.09e-03   7.30e-04     
     6     5.54e-04   1.60e-04     
     7     1.85e-04   5.63e-05     
     8     8.92e-05   7.66e-06     
     9     3.49e-05   1.64e-06     
    10     1.61e-05   3.61e-07     
    11     7.86e-06   4.14e-07     
    12     3.78e-06   2.03e-07     
    13     1.84e-06   9.03e-09     
    14     7.72e-07   6.11e-08     
    15     3.80e-07   5.06e-08     
    16     1.78e-07   2.92e-08     
    17     8.75e-08   1.79e-08     
 ------------------------------------------------------------------------------
                                   CCSD Lambda converged.

 Computing density matrices in double precision...
           Orbital response amplitudes will be solved using DIIS.
           Start     Size      MaxIter   EConv     LConv     
           3         7         100       1.00e-06  1.00e-06  
 ------------------------------------------------------------------------------
            Enorm      Ldiff       Comment
 ------------------------------------------------------------------------------
     1     1.13e-01   1.23e-03     
     2     1.03e-01   8.89e-03     
     3     1.16e-01   1.84e-02     
     4     1.88e-02   4.25e-02     Switched to DIIS steps.
     5     5.79e-03   4.69e-03     
     6     1.00e-03   2.80e-04     
     7     5.62e-04   6.24e-05     
     8     1.58e-04   1.58e-04     
     9     4.75e-05   2.70e-05     
    10     1.25e-05   6.67e-06     
    11     3.25e-06   8.83e-07     
    12     1.42e-06   2.61e-07     
    13     3.64e-07   3.05e-07     
 ------------------------------------------------------------------------------
                                   Orbital response converged.

 Computing density matrices... Done.
 CCSD calculation:   CPU 1327.52 s  wall 231.27 s

 Transferring MO TPDM to AO TPDM
 Transferring g2_o1o1o1o1
 Transferring g2_o1o1o1v1
 Transferring g2_o1o1v1v1
 Transferring g2_o1v1o1v1
 Transferring g2_o1v1v1v1
 Transferring g2_v1v1v1v1
 Adding separable TPDM
 Computing TPDM gradient
 --------------------------------------------------------
 2e gradient
  Atom          X               Y               Z
 --------------------------------------------------------
    1        -38.846185       11.842700        0.000000  
    2         -0.994033      -19.664679       -0.000000  
    3         28.969679      -10.866503       -0.000000  
    4         10.870539       18.688481        0.000000  
 --------------------------------------------------------
 --------------------------------------------------------
 Final gradient
  Atom          X               Y               Z
 --------------------------------------------------------
    1        -38.846185       11.842700        0.000000  
    2         -0.994033      -19.664679       -0.000000  
    3         28.969679      -10.866503       -0.000000  
    4         10.870539       18.688481        0.000000  
 --------------------------------------------------------
 Analytic gradient from two-electron contribution:   CPU 207.51 s  wall 39.72 s

 Total ccman2 time:   CPU 1573.67 s  wall 278.22 s


 --------------------------------------------------------------

                    Orbital Energies (a.u.)
 --------------------------------------------------------------

 Alpha MOs
 -- Occupied --
******** -80.0760 -65.2013 -58.5620 -58.5595 -58.5593 -26.3306 -15.6350
 -9.8803  -7.6112  -7.4961  -7.4842  -7.4836  -5.5045  -5.5022  -5.5018
 -3.2369  -3.2314  -3.2308  -3.2163  -3.2163  -1.6341  -1.2161  -1.0077
 -0.8177  -0.7087  -0.7010  -0.6621  -0.5350  -0.5215  -0.4793  -0.4106
 -0.4009
 -- Virtual --
  0.0185   0.0448   0.0608   0.0745   0.0804   0.0886   0.1168   0.1198
  0.1218   0.1545   0.2012   0.2308   0.2445   0.2450   0.2812   0.3294
  0.3367   0.3408   0.3810   0.3855   0.4261   0.4691   0.5116   0.5523
  0.5646   0.5796   0.7516   0.7599   0.7599   0.7915   0.8216   0.8275
  0.8795   0.8915   0.8957   1.0798   1.1098   1.1161   1.1418   1.2122
  1.3444   1.4243   1.5682   1.6202   1.6290   1.7759   1.8611   1.9108
  2.1842   2.2057   2.3198   2.3253   2.3462   2.4482   2.4585   2.7856
  2.9617   4.1784   4.1804   4.2144   4.2163   4.2498   4.3052   4.4557
  4.5195   4.5373   4.5763   4.5990   4.6245   4.9071   6.8890   6.9259
  6.9475   7.2126   7.5735   8.1876   8.2084   8.2742  14.6998  14.8059
 14.9135  36.6891  49.4696  68.7297 166.1693 293.8624 293.8800 293.9835
********
 --------------------------------------------------------------

          Ground-State Mulliken Net Atomic Charges

     Atom                 Charge (a.u.)
  ----------------------------------------
      1 Br                    0.057072
      2 N                    -0.347488
      3 P                     0.529371
      4 F                    -0.238954
  ----------------------------------------
  Sum of atomic charges =     0.000000

 -----------------------------------------------------------------
                    Cartesian Multipole Moments
 -----------------------------------------------------------------
    Charge (ESU x 10^10)
                 0.0000
    Dipole Moment (Debye)
         X      -0.7747      Y       0.1188      Z       0.0000
       Tot       0.7837
    Quadrupole Moments (Debye-Ang)
        XX     -37.5950     XY      -3.6928     YY     -45.5425
        XZ       0.0000     YZ      -0.0000     ZZ     -40.5528
    Octopole Moments (Debye-Ang^2)
       XXX      28.6426    XXY      -2.1683    XYY      13.4227
       YYY     -12.6037    XXZ       0.0000    XYZ      -0.0000
       YYZ       0.0000    XZZ       6.1753    YZZ      -3.9558
       ZZZ       0.0000
    Hexadecapole Moments (Debye-Ang^3)
      XXXX    -535.2929   XXXY      -3.6507   XXYY    -121.4368
      XYYY       5.3824   YYYY    -146.6342   XXXZ       0.0000
      XXYZ      -0.0000   XYYZ       0.0000   YYYZ       0.0000
      XXZZ     -98.2065   XYZZ       3.7816   YYZZ     -31.6629
      XZZZ       0.0000   YZZZ      -0.0000   ZZZZ     -47.1675
 -----------------------------------------------------------------
 DrvMan completing analytic gradient of the correlated energy
 Correlated dipole moment
            1
    1  -0.3047831
    2   0.0467402
    3   0.0000000
 Energy read as -3067.782048073
 Full Analytical Gradient: (in a.u., or Hartree/Bohr)
             1             2             3             4
    1   -0.00013182    0.00019694   -0.00005388   -0.00001124
    2    0.00009915   -0.00007308   -0.00011045    0.00008437
    3   -0.00000000    0.00000000   -0.00000000    0.00000000
 Gradient time:  CPU 0.72 s  wall 0.74 s
 ----------------------------------------------------------------
             Standard Nuclear Orientation (Angstroms)
    I     Atom           X                Y                Z
 ----------------------------------------------------------------
    1      Br      1.2773827780    -0.1015758570    -0.0000000000
    2      N      -0.2669482984     0.9342528605     0.0000000000
    3      P      -1.7498596249     0.4807690251     0.0000000000
    4      F      -1.8435405299    -1.1367944893    -0.0000000000
 ----------------------------------------------------------------
 Nuclear Repulsion Energy =   303.2657329980 hartrees
 There are       33 alpha and       33 beta electrons

                       Distance Matrix (Angstroms)
             Br(  1)   N (  2)   P (  3)
   N (  2)  1.859543
   P (  3)  3.082746  1.550701
   F (  4)  3.288136  2.602860  1.620274

 Requested basis set is 6-311++G(d,p)
 There are 44 shells and 122 basis functions
 A cutoff of  1.0D-14 yielded    877 shell pairs
 There are      7100 function pairs (      7827 Cartesian)
 Smallest overlap matrix eigenvalue = 2.27E-03
 Guess MOs from SCF MO coefficient file

 -----------------------------------------------------------------------
  General SCF calculation program by
  Eric Jon Sundstrom, Paul Horn, Yuezhi Mao, Dmitri Zuev, Alec White,
  David Stuck, Shaama M.S., Shane Yost, Joonho Lee, David Small,
  Daniel Levine, Susi Lehtola, Hugh Burton, Evgeny Epifanovsky
 -----------------------------------------------------------------------
 Hartree-Fock
 using 6 threads for integral computing
 -------------------------------------------------------
 OpenMP Integral computing Module                
 Release: version 2.0, May 2017, Q-Chem Inc. Pleasanton 
 -------------------------------------------------------
 A restricted SCF calculation will be
 performed using DIIS
 SCF converges when DIIS error is below 1.0e-08
 ---------------------------------------
  Cycle       Energy         DIIS error
 ---------------------------------------
    1   -3067.0017392128      1.55e-05  
    2   -3067.0017398231      5.61e-06  
    3   -3067.0017399040      4.10e-06  
    4   -3067.0017399430      8.98e-07  
    5   -3067.0017399488      2.74e-07  
    6   -3067.0017399493      1.20e-07  
    7   -3067.0017399494      2.86e-08  
    8   -3067.0017399493      9.67e-09  Convergence criterion met
 ---------------------------------------
 SCF time:   CPU 5.59s  wall 1.00s 
 SCF   energy in the final basis set =    -3067.0017399493
 Total energy in the final basis set =    -3067.0017399493


 ------------------------------------------------------------------------------

   CCMAN2: suite of methods based on coupled cluster
           and equation of motion theories.

   Components:
   * libvmm-1.3-trunk
     by Evgeny Epifanovsky, Ilya Kaliman.
   * libtensor-2.5-trunk
     by Evgeny Epifanovsky, Michael Wormit, Dmitry Zuev, Sam Manzer, 
        Ilya Kaliman.
   * libcc-2.5-trunk
     by Evgeny Epifanovsky, Arik Landau, Tomasz Kus, Kirill Khistyaev, 
        Dmitry Zuev, Prashant Manohar, Xintian Feng, Anna Krylov, 
        Matthew Goldey, Alec White, Thomas Jagau, Kaushik Nanda, 
        Anastasia Gunina, Alexander Kunitsa, Joonho Lee.

   CCMAN original authors:
   Anna I. Krylov, C. David Sherrill, Steven R. Gwaltney,
   Edward F. C. Byrd (2000)
   Sergey V. Levchenko, Lyudmila V. Slipchenko, Tao Wang,
   Ana-Maria C. Cristian (2003)
   Piotr A. Pieniazek, C. Melania Oana, Evgeny Epifanovsky (2007)
   Prashant Manohar (2009)

 ------------------------------------------------------------------------------


 Allocating and initializing 30808MB of RAM...
 Calculation will run on 6 cores.


 Alpha MOs, Restricted
 -- Occupied --                  
-490.07  -80.08  -65.20  -58.56  -58.56  -58.56  -26.33  -15.64
  1 A     2 A     3 A     4 A     5 A     6 A     7 A     8 A                  
 -9.880  -7.611  -7.496  -7.484  -7.484  -5.505  -5.502  -5.502
  9 A    10 A    11 A    12 A    13 A    14 A    15 A    16 A                  
 -3.237  -3.231  -3.231  -3.216  -3.216  -1.634  -1.216  -1.008
 17 A    18 A    19 A    20 A    21 A    22 A    23 A    24 A                  
 -0.818  -0.709  -0.701  -0.662  -0.535  -0.521  -0.479  -0.411
 25 A    26 A    27 A    28 A    29 A    30 A    31 A    32 A                  
 -0.401
 33 A                                                                          
 -- Virtual --                   
  0.018   0.045   0.061   0.075   0.080   0.089   0.117   0.120
 34 A    35 A    36 A    37 A    38 A    39 A    40 A    41 A                  
  0.122   0.154   0.201   0.231   0.244   0.245   0.281   0.329
 42 A    43 A    44 A    45 A    46 A    47 A    48 A    49 A                  
  0.337   0.341   0.381   0.385   0.426   0.469   0.512   0.552
 50 A    51 A    52 A    53 A    54 A    55 A    56 A    57 A                  
  0.565   0.580   0.752   0.760   0.760   0.791   0.822   0.827
 58 A    59 A    60 A    61 A    62 A    63 A    64 A    65 A                  
  0.879   0.892   0.896   1.080   1.110   1.116   1.141   1.212
 66 A    67 A    68 A    69 A    70 A    71 A    72 A    73 A                  
  1.344   1.425   1.568   1.620   1.629   1.776   1.861   1.911
 74 A    75 A    76 A    77 A    78 A    79 A    80 A    81 A                  
  2.184   2.206   2.319   2.325   2.346   2.448   2.458   2.786
 82 A    83 A    84 A    85 A    86 A    87 A    88 A    89 A                  
  2.962   4.178   4.180   4.214   4.216   4.250   4.305   4.456
 90 A    91 A    92 A    93 A    94 A    95 A    96 A    97 A                  
  4.520   4.537   4.576   4.599   4.624   4.907   6.889   6.926
 98 A    99 A   100 A   101 A   102 A   103 A   104 A   105 A                  
  6.947   7.212   7.573   8.188   8.208   8.274  14.700  14.806
106 A   107 A   108 A   109 A   110 A   111 A   112 A   113 A                  
 14.913  36.689  49.469  68.730 166.169 293.862 293.880 293.983
114 A   115 A   116 A   117 A   118 A   119 A   120 A   121 A                  
*******
122 A                                                                          

 Beta MOs, Restricted
 -- Occupied --                  
-490.07  -80.08  -65.20  -58.56  -58.56  -58.56  -26.33  -15.64
  1 A     2 A     3 A     4 A     5 A     6 A     7 A     8 A                  
 -9.880  -7.611  -7.496  -7.484  -7.484  -5.505  -5.502  -5.502
  9 A    10 A    11 A    12 A    13 A    14 A    15 A    16 A                  
 -3.237  -3.231  -3.231  -3.216  -3.216  -1.634  -1.216  -1.008
 17 A    18 A    19 A    20 A    21 A    22 A    23 A    24 A                  
 -0.818  -0.709  -0.701  -0.662  -0.535  -0.521  -0.479  -0.411
 25 A    26 A    27 A    28 A    29 A    30 A    31 A    32 A                  
 -0.401
 33 A                                                                          
 -- Virtual --                   
  0.018   0.045   0.061   0.075   0.080   0.089   0.117   0.120
 34 A    35 A    36 A    37 A    38 A    39 A    40 A    41 A                  
  0.122   0.154   0.201   0.231   0.244   0.245   0.281   0.329
 42 A    43 A    44 A    45 A    46 A    47 A    48 A    49 A                  
  0.337   0.341   0.381   0.385   0.426   0.469   0.512   0.552
 50 A    51 A    52 A    53 A    54 A    55 A    56 A    57 A                  
  0.565   0.580   0.752   0.760   0.760   0.791   0.822   0.827
 58 A    59 A    60 A    61 A    62 A    63 A    64 A    65 A                  
  0.879   0.892   0.896   1.080   1.110   1.116   1.141   1.212
 66 A    67 A    68 A    69 A    70 A    71 A    72 A    73 A                  
  1.344   1.425   1.568   1.620   1.629   1.776   1.861   1.911
 74 A    75 A    76 A    77 A    78 A    79 A    80 A    81 A                  
  2.184   2.206   2.319   2.325   2.346   2.448   2.458   2.786
 82 A    83 A    84 A    85 A    86 A    87 A    88 A    89 A                  
  2.962   4.178   4.180   4.214   4.216   4.250   4.305   4.456
 90 A    91 A    92 A    93 A    94 A    95 A    96 A    97 A                  
  4.520   4.537   4.576   4.599   4.624   4.907   6.889   6.926
 98 A    99 A   100 A   101 A   102 A   103 A   104 A   105 A                  
  6.947   7.212   7.573   8.188   8.208   8.274  14.700  14.806
106 A   107 A   108 A   109 A   110 A   111 A   112 A   113 A                  
 14.913  36.689  49.469  68.730 166.169 293.862 293.880 293.983
114 A   115 A   116 A   117 A   118 A   119 A   120 A   121 A                  
*******
122 A                                                                          

 Occupation and symmetry of molecular orbitals

 Point group: C1 (1 irreducible representation).

                           A     All 
 -------------------------------------
 All molecular orbitals:
  - Alpha                  122   122 
  - Beta                   122   122 
 -------------------------------------
 Alpha orbitals:
  - Frozen occupied        16    16  
  - Active occupied        17    17  
  - Active virtual         89    89  
  - Frozen virtual         0     0   
 -------------------------------------
 Beta orbitals:
  - Frozen occupied        16    16  
  - Active occupied        17    17  
  - Active virtual         89    89  
  - Frozen virtual         0     0   
 -------------------------------------

 Import integrals:   CPU 0.00 s  wall 0.00 s

 Import integrals:   CPU 33.93 s  wall 5.98 s

 MP2 amplitudes:   CPU 0.15 s  wall 0.11 s

Running a double precision version
           CCSD T amplitudes will be solved using DIIS.

           Start     Size      MaxIter   EConv     TConv     
           3         7         100       1.00e-07  1.00e-05  
 ------------------------------------------------------------------------------
           Energy (a.u.)   Ediff      Tdiff       Comment
 ------------------------------------------------------------------------------
         -3067.78092478                           
     1   -3067.75305784   2.79e-02   7.59e-01     
     2   -3067.78070891   2.77e-02   1.13e-01     
     3   -3067.77827464   2.43e-03   4.94e-02     
     4   -3067.78107442   2.80e-03   1.74e-02     Switched to DIIS steps.
     5   -3067.78196462   8.90e-04   1.16e-02     
     6   -3067.78203872   7.41e-05   2.74e-03     
     7   -3067.78203866   6.22e-08   1.44e-03     
     8   -3067.78204608   7.43e-06   3.82e-04     
     9   -3067.78204850   2.41e-06   2.56e-04     
    10   -3067.78204788   6.13e-07   6.97e-05     
    11   -3067.78204817   2.84e-07   2.77e-05     
    12   -3067.78204812   5.17e-08   1.65e-05     
    13   -3067.78204805   6.74e-08   6.72e-06     
 ------------------------------------------------------------------------------
         -3067.78204805                           CCSD T converged.

End of double precision
 SCF energy                 = -3067.00173995
 MP2 energy                 = -3067.78092478
 CCSD correlation energy     =    -0.78030810
 CCSD total energy           = -3067.78204805

 CCSD  T1^2 = 0.0156  T2^2 = 0.2509  Leading amplitudes:

 Amplitude    Orbitals with energies
  0.0300       27 (A) A                  ->    34 (A) A                   
              -0.7010                          0.0185                     
  0.0300       27 (A) B                  ->    34 (A) B                   
              -0.7010                          0.0185                     
  0.0298       33 (A) A                  ->    34 (A) A                   
              -0.4010                          0.0185                     
  0.0298       33 (A) B                  ->    34 (A) B                   
              -0.4010                          0.0185                     

 Amplitude    Orbitals with energies
 -0.0564       33 (A) A      33 (A) B    ->    34 (A) A      34 (A) B     
              -0.4010       -0.4010            0.0185        0.0185       
  0.0564       33 (A) A      33 (A) B    ->    34 (A) B      34 (A) A     
              -0.4010       -0.4010            0.0185        0.0185       
  0.0564       33 (A) B      33 (A) A    ->    34 (A) A      34 (A) B     
              -0.4010       -0.4010            0.0185        0.0185       
 -0.0564       33 (A) B      33 (A) A    ->    34 (A) B      34 (A) A     
              -0.4010       -0.4010            0.0185        0.0185       

 Computing CCSD intemediates for later calculations in double precision
 Finished.

Running a double precision version
           CCSD Lambda amplitudes will be solved using DIIS.
           Start     Size      MaxIter   EConv     LConv     
           3         7         100       1.00e-07  1.00e-05  
 ------------------------------------------------------------------------------
            Enorm      Ldiff       Comment
 ------------------------------------------------------------------------------
     1     5.24e-02   3.47e-02     
     2     1.64e-02   7.22e-03     
     3     6.64e-03   1.47e-03     
     4     3.79e-03   1.29e-03     Switched to DIIS steps.
     5     1.09e-03   7.31e-04     
     6     5.54e-04   1.60e-04     
     7     1.85e-04   5.64e-05     
     8     8.93e-05   7.67e-06     
     9     3.49e-05   1.64e-06     
    10     1.62e-05   3.64e-07     
    11     7.89e-06   4.15e-07     
    12     3.80e-06   2.04e-07     
    13     1.85e-06   9.26e-09     
    14     7.76e-07   6.12e-08     
    15     3.82e-07   5.09e-08     
    16     1.78e-07   2.94e-08     
    17     8.79e-08   1.80e-08     
 ------------------------------------------------------------------------------
                                   CCSD Lambda converged.

 Computing density matrices in double precision...
           Orbital response amplitudes will be solved using DIIS.
           Start     Size      MaxIter   EConv     LConv     
           3         7         100       1.00e-06  1.00e-06  
 ------------------------------------------------------------------------------
            Enorm      Ldiff       Comment
 ------------------------------------------------------------------------------
     1     1.13e-01   1.23e-03     
     2     1.03e-01   8.83e-03     
     3     1.16e-01   1.85e-02     
     4     1.89e-02   4.26e-02     Switched to DIIS steps.
     5     5.79e-03   4.73e-03     
     6     1.00e-03   2.80e-04     
     7     5.61e-04   6.24e-05     
     8     1.58e-04   1.58e-04     
     9     4.75e-05   2.70e-05     
    10     1.25e-05   6.67e-06     
    11     3.25e-06   8.81e-07     
    12     1.42e-06   2.62e-07     
    13     3.66e-07   3.05e-07     
 ------------------------------------------------------------------------------
                                   Orbital response converged.

 Computing density matrices... Done.
 CCSD calculation:   CPU 1331.53 s  wall 232.11 s

 Transferring MO TPDM to AO TPDM
 Transferring g2_o1o1o1o1
 Transferring g2_o1o1o1v1
 Transferring g2_o1o1v1v1
 Transferring g2_o1v1o1v1
 Transferring g2_o1v1v1v1
 Transferring g2_v1v1v1v1
 Adding separable TPDM
 Computing TPDM gradient
 --------------------------------------------------------
 2e gradient
  Atom          X               Y               Z
 --------------------------------------------------------
    1        -38.824576       11.860506        0.000000  
    2         -1.013777      -19.670986       -0.000000  
    3         28.963826      -10.875652       -0.000000  
    4         10.874526       18.686132        0.000000  
 --------------------------------------------------------
 --------------------------------------------------------
 Final gradient
  Atom          X               Y               Z
 --------------------------------------------------------
    1        -38.824576       11.860506        0.000000  
    2         -1.013777      -19.670986       -0.000000  
    3         28.963826      -10.875652       -0.000000  
    4         10.874526       18.686132        0.000000  
 --------------------------------------------------------
 Analytic gradient from two-electron contribution:   CPU 206.99 s  wall 39.62 s

 Total ccman2 time:   CPU 1577.19 s  wall 278.99 s


 --------------------------------------------------------------

                    Orbital Energies (a.u.)
 --------------------------------------------------------------

 Alpha MOs
 -- Occupied --
******** -80.0760 -65.2013 -58.5620 -58.5595 -58.5593 -26.3307 -15.6350
 -9.8802  -7.6112  -7.4961  -7.4841  -7.4836  -5.5046  -5.5023  -5.5018
 -3.2369  -3.2313  -3.2308  -3.2163  -3.2163  -1.6341  -1.2159  -1.0076
 -0.8177  -0.7087  -0.7010  -0.6620  -0.5349  -0.5213  -0.4793  -0.4107
 -0.4010
 -- Virtual --
  0.0185   0.0446   0.0608   0.0745   0.0804   0.0886   0.1168   0.1198
  0.1217   0.1545   0.2012   0.2307   0.2445   0.2450   0.2812   0.3294
  0.3367   0.3408   0.3810   0.3855   0.4261   0.4692   0.5116   0.5522
  0.5646   0.5796   0.7516   0.7598   0.7599   0.7915   0.8216   0.8272
  0.8795   0.8916   0.8956   1.0796   1.1097   1.1160   1.1414   1.2120
  1.3445   1.4245   1.5682   1.6202   1.6290   1.7758   1.8610   1.9107
  2.1841   2.2057   2.3192   2.3252   2.3462   2.4482   2.4583   2.7856
  2.9618   4.1784   4.1804   4.2144   4.2163   4.2498   4.3050   4.4556
  4.5195   4.5373   4.5761   4.5989   4.6243   4.9072   6.8890   6.9259
  6.9475   7.2120   7.5734   8.1876   8.2084   8.2743  14.6997  14.8059
 14.9134  36.6891  49.4692  68.7297 166.1692 293.8623 293.8800 293.9835
********
 --------------------------------------------------------------

          Ground-State Mulliken Net Atomic Charges

     Atom                 Charge (a.u.)
  ----------------------------------------
      1 Br                    0.056898
      2 N                    -0.347418
      3 P                     0.529446
      4 F                    -0.238926
  ----------------------------------------
  Sum of atomic charges =    -0.000000

 -----------------------------------------------------------------
                    Cartesian Multipole Moments
 -----------------------------------------------------------------
    Charge (ESU x 10^10)
                -0.0000
    Dipole Moment (Debye)
         X      -0.7773      Y       0.1180      Z       0.0000
       Tot       0.7862
    Quadrupole Moments (Debye-Ang)
        XX     -37.5933     XY      -3.6969     YY     -45.5403
        XZ       0.0000     YZ       0.0000     ZZ     -40.5544
    Octopole Moments (Debye-Ang^2)
       XXX      28.6275    XXY      -2.1373    XYY      13.4249
       YYY     -12.4972    XXZ       0.0000    XYZ       0.0000
       YYZ       0.0000    XZZ       6.1726    YZZ      -3.9191
       ZZZ       0.0000
    Hexadecapole Moments (Debye-Ang^3)
      XXXX    -535.2990   XXXY      -3.5279   XXYY    -121.4209
      XYYY       5.5086   YYYY    -146.6707   XXXZ       0.0000
      XXYZ      -0.0000   XYYZ       0.0000   YYYZ       0.0000
      XXZZ     -98.2049   XYZZ       3.8280   YYZZ     -31.6713
      XZZZ       0.0000   YZZZ      -0.0000   ZZZZ     -47.1711
 -----------------------------------------------------------------
 DrvMan completing analytic gradient of the correlated energy
 Correlated dipole moment
            1
    1  -0.3058148
    2   0.0464140
    3   0.0000000
 Energy read as -3067.782048048
 Full Analytical Gradient: (in a.u., or Hartree/Bohr)
             1             2             3             4
    1    0.00017629   -0.00016611   -0.00000692   -0.00000326
    2   -0.00011029    0.00011226   -0.00006048    0.00005851
    3   -0.00000000    0.00000000   -0.00000000    0.00000000
 Gradient time:  CPU 0.79 s  wall 0.81 s
 ----------------------------------------------------------------
             Standard Nuclear Orientation (Angstroms)
    I     Atom           X                Y                Z
 ----------------------------------------------------------------
    1      Br      1.2773827780    -0.1005758570     0.0010000000
    2      N      -0.2669482984     0.9342528605     0.0000000000
    3      P      -1.7498596249     0.4807690251     0.0000000000
    4      F      -1.8435405299    -1.1367944893    -0.0000000000
 ----------------------------------------------------------------
 Nuclear Repulsion Energy =   303.2872627966 hartrees
 There are       33 alpha and       33 beta electrons

                       Distance Matrix (Angstroms)
             Br(  1)   N (  2)   P (  3)
   N (  2)  1.858986
   P (  3)  3.082557  1.550701
   F (  4)  3.288451  2.602860  1.620274

 Requested basis set is 6-311++G(d,p)
 There are 44 shells and 122 basis functions
 A cutoff of  1.0D-14 yielded    877 shell pairs
 There are      7100 function pairs (      7827 Cartesian)
 Smallest overlap matrix eigenvalue = 2.27E-03
 Guess MOs from SCF MO coefficient file

 -----------------------------------------------------------------------
  General SCF calculation program by
  Eric Jon Sundstrom, Paul Horn, Yuezhi Mao, Dmitri Zuev, Alec White,
  David Stuck, Shaama M.S., Shane Yost, Joonho Lee, David Small,
  Daniel Levine, Susi Lehtola, Hugh Burton, Evgeny Epifanovsky
 -----------------------------------------------------------------------
 Hartree-Fock
 using 6 threads for integral computing
 -------------------------------------------------------
 OpenMP Integral computing Module                
 Release: version 2.0, May 2017, Q-Chem Inc. Pleasanton 
 -------------------------------------------------------
 A restricted SCF calculation will be
 performed using DIIS
 SCF converges when DIIS error is below 1.0e-08
 ---------------------------------------
  Cycle       Energy         DIIS error
 ---------------------------------------
    1   -3067.0017529982      9.42e-06  
    2   -3067.0017532542      3.24e-06  
    3   -3067.0017532918      2.37e-06  
    4   -3067.0017533063      6.36e-07  
    5   -3067.0017533094      1.82e-07  
    6   -3067.0017533097      7.60e-08  
    7   -3067.0017533098      2.78e-08  
    8   -3067.0017533097      1.15e-08  
    9   -3067.0017533097      3.73e-09  Convergence criterion met
 ---------------------------------------
 SCF time:   CPU 6.20s  wall 1.00s 
 SCF   energy in the final basis set =    -3067.0017533097
 Total energy in the final basis set =    -3067.0017533097


 ------------------------------------------------------------------------------

   CCMAN2: suite of methods based on coupled cluster
           and equation of motion theories.

   Components:
   * libvmm-1.3-trunk
     by Evgeny Epifanovsky, Ilya Kaliman.
   * libtensor-2.5-trunk
     by Evgeny Epifanovsky, Michael Wormit, Dmitry Zuev, Sam Manzer, 
        Ilya Kaliman.
   * libcc-2.5-trunk
     by Evgeny Epifanovsky, Arik Landau, Tomasz Kus, Kirill Khistyaev, 
        Dmitry Zuev, Prashant Manohar, Xintian Feng, Anna Krylov, 
        Matthew Goldey, Alec White, Thomas Jagau, Kaushik Nanda, 
        Anastasia Gunina, Alexander Kunitsa, Joonho Lee.

   CCMAN original authors:
   Anna I. Krylov, C. David Sherrill, Steven R. Gwaltney,
   Edward F. C. Byrd (2000)
   Sergey V. Levchenko, Lyudmila V. Slipchenko, Tao Wang,
   Ana-Maria C. Cristian (2003)
   Piotr A. Pieniazek, C. Melania Oana, Evgeny Epifanovsky (2007)
   Prashant Manohar (2009)

 ------------------------------------------------------------------------------


 Allocating and initializing 30808MB of RAM...
 Calculation will run on 6 cores.


 Alpha MOs, Restricted
 -- Occupied --                  
-490.07  -80.08  -65.20  -58.56  -58.56  -58.56  -26.33  -15.63
  1 A     2 A     3 A     4 A     5 A     6 A     7 A     8 A                  
 -9.880  -7.611  -7.496  -7.484  -7.484  -5.505  -5.502  -5.502
  9 A    10 A    11 A    12 A    13 A    14 A    15 A    16 A                  
 -3.237  -3.231  -3.231  -3.216  -3.216  -1.634  -1.216  -1.008
 17 A    18 A    19 A    20 A    21 A    22 A    23 A    24 A                  
 -0.818  -0.709  -0.701  -0.662  -0.535  -0.521  -0.479  -0.411
 25 A    26 A    27 A    28 A    29 A    30 A    31 A    32 A                  
 -0.401
 33 A                                                                          
 -- Virtual --                   
  0.018   0.045   0.061   0.075   0.080   0.089   0.117   0.120
 34 A    35 A    36 A    37 A    38 A    39 A    40 A    41 A                  
  0.122   0.154   0.201   0.231   0.244   0.245   0.281   0.329
 42 A    43 A    44 A    45 A    46 A    47 A    48 A    49 A                  
  0.337   0.341   0.381   0.385   0.426   0.469   0.512   0.552
 50 A    51 A    52 A    53 A    54 A    55 A    56 A    57 A                  
  0.565   0.580   0.752   0.760   0.760   0.791   0.822   0.827
 58 A    59 A    60 A    61 A    62 A    63 A    64 A    65 A                  
  0.879   0.892   0.896   1.080   1.110   1.116   1.142   1.212
 66 A    67 A    68 A    69 A    70 A    71 A    72 A    73 A                  
  1.344   1.424   1.568   1.620   1.629   1.776   1.861   1.911
 74 A    75 A    76 A    77 A    78 A    79 A    80 A    81 A                  
  2.184   2.206   2.320   2.325   2.346   2.448   2.458   2.786
 82 A    83 A    84 A    85 A    86 A    87 A    88 A    89 A                  
  2.962   4.178   4.180   4.214   4.216   4.250   4.305   4.456
 90 A    91 A    92 A    93 A    94 A    95 A    96 A    97 A                  
  4.520   4.537   4.576   4.599   4.624   4.907   6.889   6.926
 98 A    99 A   100 A   101 A   102 A   103 A   104 A   105 A                  
  6.947   7.212   7.573   8.188   8.208   8.274  14.700  14.806
106 A   107 A   108 A   109 A   110 A   111 A   112 A   113 A                  
 14.913  36.689  49.469  68.730 166.169 293.862 293.880 293.983
114 A   115 A   116 A   117 A   118 A   119 A   120 A   121 A                  
*******
122 A                                                                          

 Beta MOs, Restricted
 -- Occupied --                  
-490.07  -80.08  -65.20  -58.56  -58.56  -58.56  -26.33  -15.63
  1 A     2 A     3 A     4 A     5 A     6 A     7 A     8 A                  
 -9.880  -7.611  -7.496  -7.484  -7.484  -5.505  -5.502  -5.502
  9 A    10 A    11 A    12 A    13 A    14 A    15 A    16 A                  
 -3.237  -3.231  -3.231  -3.216  -3.216  -1.634  -1.216  -1.008
 17 A    18 A    19 A    20 A    21 A    22 A    23 A    24 A                  
 -0.818  -0.709  -0.701  -0.662  -0.535  -0.521  -0.479  -0.411
 25 A    26 A    27 A    28 A    29 A    30 A    31 A    32 A                  
 -0.401
 33 A                                                                          
 -- Virtual --                   
  0.018   0.045   0.061   0.075   0.080   0.089   0.117   0.120
 34 A    35 A    36 A    37 A    38 A    39 A    40 A    41 A                  
  0.122   0.154   0.201   0.231   0.244   0.245   0.281   0.329
 42 A    43 A    44 A    45 A    46 A    47 A    48 A    49 A                  
  0.337   0.341   0.381   0.385   0.426   0.469   0.512   0.552
 50 A    51 A    52 A    53 A    54 A    55 A    56 A    57 A                  
  0.565   0.580   0.752   0.760   0.760   0.791   0.822   0.827
 58 A    59 A    60 A    61 A    62 A    63 A    64 A    65 A                  
  0.879   0.892   0.896   1.080   1.110   1.116   1.142   1.212
 66 A    67 A    68 A    69 A    70 A    71 A    72 A    73 A                  
  1.344   1.424   1.568   1.620   1.629   1.776   1.861   1.911
 74 A    75 A    76 A    77 A    78 A    79 A    80 A    81 A                  
  2.184   2.206   2.320   2.325   2.346   2.448   2.458   2.786
 82 A    83 A    84 A    85 A    86 A    87 A    88 A    89 A                  
  2.962   4.178   4.180   4.214   4.216   4.250   4.305   4.456
 90 A    91 A    92 A    93 A    94 A    95 A    96 A    97 A                  
  4.520   4.537   4.576   4.599   4.624   4.907   6.889   6.926
 98 A    99 A   100 A   101 A   102 A   103 A   104 A   105 A                  
  6.947   7.212   7.573   8.188   8.208   8.274  14.700  14.806
106 A   107 A   108 A   109 A   110 A   111 A   112 A   113 A                  
 14.913  36.689  49.469  68.730 166.169 293.862 293.880 293.983
114 A   115 A   116 A   117 A   118 A   119 A   120 A   121 A                  
*******
122 A                                                                          

 Occupation and symmetry of molecular orbitals

 Point group: C1 (1 irreducible representation).

                           A     All 
 -------------------------------------
 All molecular orbitals:
  - Alpha                  122   122 
  - Beta                   122   122 
 -------------------------------------
 Alpha orbitals:
  - Frozen occupied        16    16  
  - Active occupied        17    17  
  - Active virtual         89    89  
  - Frozen virtual         0     0   
 -------------------------------------
 Beta orbitals:
  - Frozen occupied        16    16  
  - Active occupied        17    17  
  - Active virtual         89    89  
  - Frozen virtual         0     0   
 -------------------------------------

 Import integrals:   CPU 0.00 s  wall 0.00 s

 Import integrals:   CPU 34.56 s  wall 6.16 s

 MP2 amplitudes:   CPU 0.13 s  wall 0.09 s

Running a double precision version
           CCSD T amplitudes will be solved using DIIS.

           Start     Size      MaxIter   EConv     TConv     
           3         7         100       1.00e-07  1.00e-05  
 ------------------------------------------------------------------------------
           Energy (a.u.)   Ediff      Tdiff       Comment
 ------------------------------------------------------------------------------
         -3067.78092550                           
     1   -3067.75306226   2.79e-02   7.59e-01     
     2   -3067.78070905   2.76e-02   1.13e-01     
     3   -3067.77827567   2.43e-03   4.94e-02     
     4   -3067.78107474   2.80e-03   1.74e-02     Switched to DIIS steps.
     5   -3067.78196479   8.90e-04   1.16e-02     
     6   -3067.78203884   7.41e-05   2.73e-03     
     7   -3067.78203877   6.59e-08   1.44e-03     
     8   -3067.78204619   7.42e-06   3.82e-04     
     9   -3067.78204860   2.41e-06   2.56e-04     
    10   -3067.78204799   6.12e-07   6.96e-05     
    11   -3067.78204827   2.83e-07   2.77e-05     
    12   -3067.78204822   5.16e-08   1.65e-05     
    13   -3067.78204815   6.73e-08   6.70e-06     
 ------------------------------------------------------------------------------
         -3067.78204815                           CCSD T converged.

End of double precision
 SCF energy                 = -3067.00175331
 MP2 energy                 = -3067.78092550
 CCSD correlation energy     =    -0.78029484
 CCSD total energy           = -3067.78204815

 CCSD  T1^2 = 0.0156  T2^2 = 0.2509  Leading amplitudes:

 Amplitude    Orbitals with energies
  0.0300       27 (A) A                  ->    34 (A) A                   
              -0.7010                          0.0185                     
  0.0300       27 (A) B                  ->    34 (A) B                   
              -0.7010                          0.0185                     
 -0.0298       33 (A) A                  ->    34 (A) A                   
              -0.4010                          0.0185                     
 -0.0298       33 (A) B                  ->    34 (A) B                   
              -0.4010                          0.0185                     

 Amplitude    Orbitals with energies
 -0.0565       33 (A) A      33 (A) B    ->    34 (A) A      34 (A) B     
              -0.4010       -0.4010            0.0185        0.0185       
  0.0565       33 (A) A      33 (A) B    ->    34 (A) B      34 (A) A     
              -0.4010       -0.4010            0.0185        0.0185       
  0.0565       33 (A) B      33 (A) A    ->    34 (A) A      34 (A) B     
              -0.4010       -0.4010            0.0185        0.0185       
 -0.0565       33 (A) B      33 (A) A    ->    34 (A) B      34 (A) A     
              -0.4010       -0.4010            0.0185        0.0185       

 Computing CCSD intemediates for later calculations in double precision
 Finished.

Running a double precision version
           CCSD Lambda amplitudes will be solved using DIIS.
           Start     Size      MaxIter   EConv     LConv     
           3         7         100       1.00e-07  1.00e-05  
 ------------------------------------------------------------------------------
            Enorm      Ldiff       Comment
 ------------------------------------------------------------------------------
     1     5.24e-02   3.47e-02     
     2     1.64e-02   7.22e-03     
     3     6.64e-03   1.47e-03     
     4     3.79e-03   1.29e-03     Switched to DIIS steps.
     5     1.09e-03   7.30e-04     
     6     5.54e-04   1.60e-04     
     7     1.85e-04   5.64e-05     
     8     8.93e-05   7.67e-06     
     9     3.49e-05   1.64e-06     
    10     1.61e-05   3.63e-07     
    11     7.87e-06   4.14e-07     
    12     3.79e-06   2.03e-07     
    13     1.84e-06   9.14e-09     
    14     7.74e-07   6.11e-08     
    15     3.81e-07   5.08e-08     
    16     1.78e-07   2.93e-08     
    17     8.77e-08   1.80e-08     
 ------------------------------------------------------------------------------
                                   CCSD Lambda converged.

 Computing density matrices in double precision...
           Orbital response amplitudes will be solved using DIIS.
           Start     Size      MaxIter   EConv     LConv     
           3         7         100       1.00e-06  1.00e-06  
 ------------------------------------------------------------------------------
            Enorm      Ldiff       Comment
 ------------------------------------------------------------------------------
     1     1.13e-01   1.23e-03     
     2     1.03e-01   8.86e-03     
     3     1.16e-01   1.85e-02     
     4     1.89e-02   4.25e-02     Switched to DIIS steps.
     5     5.79e-03   4.72e-03     
     6     1.00e-03   2.80e-04     
     7     5.61e-04   6.23e-05     
     8     1.58e-04   1.58e-04     
     9     4.74e-05   2.70e-05     
    10     1.25e-05   6.66e-06     
    11     3.25e-06   8.82e-07     
    12     1.42e-06   2.61e-07     
    13     3.65e-07   3.05e-07     
 ------------------------------------------------------------------------------
                                   Orbital response converged.

 Computing density matrices... Done.
 CCSD calculation:   CPU 1327.19 s  wall 231.40 s

 Transferring MO TPDM to AO TPDM
 Transferring g2_o1o1o1o1
 Transferring g2_o1o1o1v1
 Transferring g2_o1o1v1v1
 Transferring g2_o1v1o1v1
 Transferring g2_o1v1v1v1
 Transferring g2_v1v1v1v1
 Adding separable TPDM
 Computing TPDM gradient
 --------------------------------------------------------
 2e gradient
  Atom          X               Y               Z
 --------------------------------------------------------
    1        -38.835374       11.851605       -0.018731  
    2         -1.003912      -19.667835        0.011924  
    3         28.966755      -10.871078        0.004001  
    4         10.872531       18.687307        0.002806  
 --------------------------------------------------------
 --------------------------------------------------------
 Final gradient
  Atom          X               Y               Z
 --------------------------------------------------------
    1        -38.835374       11.851605       -0.018731  
    2         -1.003912      -19.667835        0.011924  
    3         28.966755      -10.871078        0.004001  
    4         10.872531       18.687307        0.002806  
 --------------------------------------------------------
 Analytic gradient from two-electron contribution:   CPU 210.88 s  wall 40.76 s

 Total ccman2 time:   CPU 1577.71 s  wall 279.69 s


 --------------------------------------------------------------

                    Orbital Energies (a.u.)
 --------------------------------------------------------------

 Alpha MOs
 -- Occupied --
******** -80.0760 -65.2013 -58.5620 -58.5595 -58.5593 -26.3307 -15.6350
 -9.8803  -7.6112  -7.4961  -7.4841  -7.4836  -5.5046  -5.5022  -5.5018
 -3.2369  -3.2314  -3.2308  -3.2163  -3.2163  -1.6341  -1.2160  -1.0076
 -0.8177  -0.7087  -0.7010  -0.6621  -0.5350  -0.5214  -0.4793  -0.4106
 -0.4010
 -- Virtual --
  0.0185   0.0447   0.0608   0.0745   0.0804   0.0886   0.1168   0.1198
  0.1217   0.1545   0.2012   0.2308   0.2445   0.2450   0.2812   0.3294
  0.3367   0.3408   0.3810   0.3855   0.4261   0.4691   0.5116   0.5523
  0.5646   0.5796   0.7516   0.7598   0.7599   0.7915   0.8216   0.8274
  0.8795   0.8915   0.8957   1.0797   1.1098   1.1160   1.1416   1.2121
  1.3445   1.4244   1.5682   1.6202   1.6290   1.7758   1.8611   1.9107
  2.1842   2.2057   2.3195   2.3252   2.3462   2.4482   2.4584   2.7856
  2.9617   4.1784   4.1804   4.2144   4.2163   4.2498   4.3051   4.4557
  4.5195   4.5373   4.5762   4.5989   4.6244   4.9072   6.8890   6.9259
  6.9475   7.2123   7.5734   8.1876   8.2084   8.2743  14.6998  14.8059
 14.9134  36.6891  49.4694  68.7297 166.1692 293.8624 293.8800 293.9835
********
 --------------------------------------------------------------

          Ground-State Mulliken Net Atomic Charges

     Atom                 Charge (a.u.)
  ----------------------------------------
      1 Br                    0.056985
      2 N                    -0.347453
      3 P                     0.529409
      4 F                    -0.238940
  ----------------------------------------
  Sum of atomic charges =    -0.000000

 -----------------------------------------------------------------
                    Cartesian Multipole Moments
 -----------------------------------------------------------------
    Charge (ESU x 10^10)
                 0.0000
    Dipole Moment (Debye)
         X      -0.7760      Y       0.1184      Z       0.0007
       Tot       0.7850
    Quadrupole Moments (Debye-Ang)
        XX     -37.5941     XY      -3.6949     YY     -45.5414
        XZ       0.0006     YZ      -0.0003     ZZ     -40.5536
    Octopole Moments (Debye-Ang^2)
       XXX      28.6351    XXY      -2.1528    XYY      13.4238
       YYY     -12.5505    XXZ      -0.0116    XYZ      -0.0026
       YYZ      -0.0176    XZZ       6.1739    YZZ      -3.9374
       ZZZ      -0.0553
    Hexadecapole Moments (Debye-Ang^3)
      XXXX    -535.2959   XXXY      -3.5893   XXYY    -121.4288
      XYYY       5.4455   YYYY    -146.6523   XXXZ      -0.0604
      XXYZ      -0.0035   XYYZ      -0.0218   YYYZ       0.0057
      XXZZ     -98.2057   XYZZ       3.8048   YYZZ     -31.6671
      XZZZ      -0.0732   YZZZ       0.0062   ZZZZ     -47.1694
 -----------------------------------------------------------------
 DrvMan completing analytic gradient of the correlated energy
 Correlated dipole moment
            1
    1  -0.3052992
    2   0.0465768
    3   0.0002897
 Energy read as -3067.782048153
 Full Analytical Gradient: (in a.u., or Hartree/Bohr)
             1             2             3             4
    1    0.00002253    0.00001514   -0.00003044   -0.00000724
    2   -0.00000566    0.00001968   -0.00008546    0.00007143
    3    0.00001224   -0.00002570    0.00002506   -0.00001159
 Gradient time:  CPU 0.76 s  wall 0.79 s
 ----------------------------------------------------------------
             Standard Nuclear Orientation (Angstroms)
    I     Atom           X                Y                Z
 ----------------------------------------------------------------
    1      Br      1.2773827780    -0.1005758570    -0.0000000000
    2      N      -0.2659482984     0.9342528605     0.0000000000
    3      P      -1.7498596249     0.4807690251     0.0000000000
    4      F      -1.8435405299    -1.1367944893    -0.0000000000
 ----------------------------------------------------------------
 Nuclear Repulsion Energy =   303.2933926959 hartrees
 There are       33 alpha and       33 beta electrons

                       Distance Matrix (Angstroms)
             Br(  1)   N (  2)   P (  3)
   N (  2)  1.858155
   P (  3)  3.082557  1.551657
   F (  4)  3.288451  2.603466  1.620274

 Requested basis set is 6-311++G(d,p)
 There are 44 shells and 122 basis functions
 A cutoff of  1.0D-14 yielded    877 shell pairs
 There are      7100 function pairs (      7827 Cartesian)
 Smallest overlap matrix eigenvalue = 2.27E-03
 Guess MOs from SCF MO coefficient file

 -----------------------------------------------------------------------
  General SCF calculation program by
  Eric Jon Sundstrom, Paul Horn, Yuezhi Mao, Dmitri Zuev, Alec White,
  David Stuck, Shaama M.S., Shane Yost, Joonho Lee, David Small,
  Daniel Levine, Susi Lehtola, Hugh Burton, Evgeny Epifanovsky
 -----------------------------------------------------------------------
 Hartree-Fock
 using 6 threads for integral computing
 -------------------------------------------------------
 OpenMP Integral computing Module                
 Release: version 2.0, May 2017, Q-Chem Inc. Pleasanton 
 -------------------------------------------------------
 A restricted SCF calculation will be
 performed using DIIS
 SCF converges when DIIS error is below 1.0e-08
 ---------------------------------------
  Cycle       Energy         DIIS error
 ---------------------------------------
    1   -3067.0017065958      1.76e-05  
    2   -3067.0017072898      5.82e-06  
    3   -3067.0017073645      3.63e-06  
    4   -3067.0017073947      1.16e-06  
    5   -3067.0017074000      3.43e-07  
    6   -3067.0017074010      1.46e-07  
    7   -3067.0017074013      5.63e-08  
    8   -3067.0017074013      2.79e-08  
    9   -3067.0017074013      7.88e-09  Convergence criterion met
 ---------------------------------------
 SCF time:   CPU 6.19s  wall 1.00s 
 SCF   energy in the final basis set =    -3067.0017074013
 Total energy in the final basis set =    -3067.0017074013


 ------------------------------------------------------------------------------

   CCMAN2: suite of methods based on coupled cluster
           and equation of motion theories.

   Components:
   * libvmm-1.3-trunk
     by Evgeny Epifanovsky, Ilya Kaliman.
   * libtensor-2.5-trunk
     by Evgeny Epifanovsky, Michael Wormit, Dmitry Zuev, Sam Manzer, 
        Ilya Kaliman.
   * libcc-2.5-trunk
     by Evgeny Epifanovsky, Arik Landau, Tomasz Kus, Kirill Khistyaev, 
        Dmitry Zuev, Prashant Manohar, Xintian Feng, Anna Krylov, 
        Matthew Goldey, Alec White, Thomas Jagau, Kaushik Nanda, 
        Anastasia Gunina, Alexander Kunitsa, Joonho Lee.

   CCMAN original authors:
   Anna I. Krylov, C. David Sherrill, Steven R. Gwaltney,
   Edward F. C. Byrd (2000)
   Sergey V. Levchenko, Lyudmila V. Slipchenko, Tao Wang,
   Ana-Maria C. Cristian (2003)
   Piotr A. Pieniazek, C. Melania Oana, Evgeny Epifanovsky (2007)
   Prashant Manohar (2009)

 ------------------------------------------------------------------------------


 Allocating and initializing 30808MB of RAM...
 Calculation will run on 6 cores.


 Alpha MOs, Restricted
 -- Occupied --                  
-490.07  -80.08  -65.20  -58.56  -58.56  -58.56  -26.33  -15.64
  1 A     2 A     3 A     4 A     5 A     6 A     7 A     8 A                  
 -9.880  -7.611  -7.496  -7.484  -7.484  -5.505  -5.502  -5.502
  9 A    10 A    11 A    12 A    13 A    14 A    15 A    16 A                  
 -3.237  -3.231  -3.231  -3.216  -3.216  -1.634  -1.216  -1.008
 17 A    18 A    19 A    20 A    21 A    22 A    23 A    24 A                  
 -0.818  -0.709  -0.701  -0.662  -0.535  -0.521  -0.479  -0.410
 25 A    26 A    27 A    28 A    29 A    30 A    31 A    32 A                  
 -0.401
 33 A                                                                          
 -- Virtual --                   
  0.018   0.045   0.061   0.075   0.080   0.089   0.117   0.120
 34 A    35 A    36 A    37 A    38 A    39 A    40 A    41 A                  
  0.122   0.154   0.201   0.231   0.244   0.245   0.281   0.329
 42 A    43 A    44 A    45 A    46 A    47 A    48 A    49 A                  
  0.337   0.341   0.381   0.385   0.426   0.469   0.511   0.552
 50 A    51 A    52 A    53 A    54 A    55 A    56 A    57 A                  
  0.565   0.580   0.752   0.760   0.760   0.791   0.822   0.827
 58 A    59 A    60 A    61 A    62 A    63 A    64 A    65 A                  
  0.879   0.891   0.895   1.080   1.110   1.116   1.142   1.212
 66 A    67 A    68 A    69 A    70 A    71 A    72 A    73 A                  
  1.343   1.424   1.568   1.620   1.629   1.776   1.861   1.911
 74 A    75 A    76 A    77 A    78 A    79 A    80 A    81 A                  
  2.184   2.206   2.320   2.325   2.346   2.448   2.458   2.786
 82 A    83 A    84 A    85 A    86 A    87 A    88 A    89 A                  
  2.961   4.178   4.180   4.214   4.216   4.250   4.305   4.455
 90 A    91 A    92 A    93 A    94 A    95 A    96 A    97 A                  
  4.520   4.537   4.576   4.598   4.625   4.907   6.889   6.926
 98 A    99 A   100 A   101 A   102 A   103 A   104 A   105 A                  
  6.947   7.213   7.573   8.188   8.208   8.274  14.700  14.806
106 A   107 A   108 A   109 A   110 A   111 A   112 A   113 A                  
 14.912  36.689  49.470  68.730 166.168 293.862 293.880 293.983
114 A   115 A   116 A   117 A   118 A   119 A   120 A   121 A                  
*******
122 A                                                                          

 Beta MOs, Restricted
 -- Occupied --                  
-490.07  -80.08  -65.20  -58.56  -58.56  -58.56  -26.33  -15.64
  1 A     2 A     3 A     4 A     5 A     6 A     7 A     8 A                  
 -9.880  -7.611  -7.496  -7.484  -7.484  -5.505  -5.502  -5.502
  9 A    10 A    11 A    12 A    13 A    14 A    15 A    16 A                  
 -3.237  -3.231  -3.231  -3.216  -3.216  -1.634  -1.216  -1.008
 17 A    18 A    19 A    20 A    21 A    22 A    23 A    24 A                  
 -0.818  -0.709  -0.701  -0.662  -0.535  -0.521  -0.479  -0.410
 25 A    26 A    27 A    28 A    29 A    30 A    31 A    32 A                  
 -0.401
 33 A                                                                          
 -- Virtual --                   
  0.018   0.045   0.061   0.075   0.080   0.089   0.117   0.120
 34 A    35 A    36 A    37 A    38 A    39 A    40 A    41 A                  
  0.122   0.154   0.201   0.231   0.244   0.245   0.281   0.329
 42 A    43 A    44 A    45 A    46 A    47 A    48 A    49 A                  
  0.337   0.341   0.381   0.385   0.426   0.469   0.511   0.552
 50 A    51 A    52 A    53 A    54 A    55 A    56 A    57 A                  
  0.565   0.580   0.752   0.760   0.760   0.791   0.822   0.827
 58 A    59 A    60 A    61 A    62 A    63 A    64 A    65 A                  
  0.879   0.891   0.895   1.080   1.110   1.116   1.142   1.212
 66 A    67 A    68 A    69 A    70 A    71 A    72 A    73 A                  
  1.343   1.424   1.568   1.620   1.629   1.776   1.861   1.911
 74 A    75 A    76 A    77 A    78 A    79 A    80 A    81 A                  
  2.184   2.206   2.320   2.325   2.346   2.448   2.458   2.786
 82 A    83 A    84 A    85 A    86 A    87 A    88 A    89 A                  
  2.961   4.178   4.180   4.214   4.216   4.250   4.305   4.455
 90 A    91 A    92 A    93 A    94 A    95 A    96 A    97 A                  
  4.520   4.537   4.576   4.598   4.625   4.907   6.889   6.926
 98 A    99 A   100 A   101 A   102 A   103 A   104 A   105 A                  
  6.947   7.213   7.573   8.188   8.208   8.274  14.700  14.806
106 A   107 A   108 A   109 A   110 A   111 A   112 A   113 A                  
 14.912  36.689  49.470  68.730 166.168 293.862 293.880 293.983
114 A   115 A   116 A   117 A   118 A   119 A   120 A   121 A                  
*******
122 A                                                                          

 Occupation and symmetry of molecular orbitals

 Point group: C1 (1 irreducible representation).

                           A     All 
 -------------------------------------
 All molecular orbitals:
  - Alpha                  122   122 
  - Beta                   122   122 
 -------------------------------------
 Alpha orbitals:
  - Frozen occupied        16    16  
  - Active occupied        17    17  
  - Active virtual         89    89  
  - Frozen virtual         0     0   
 -------------------------------------
 Beta orbitals:
  - Frozen occupied        16    16  
  - Active occupied        17    17  
  - Active virtual         89    89  
  - Frozen virtual         0     0   
 -------------------------------------

 Import integrals:   CPU 0.00 s  wall 0.00 s

 Import integrals:   CPU 35.60 s  wall 6.63 s

 MP2 amplitudes:   CPU 0.17 s  wall 0.13 s

Running a double precision version
           CCSD T amplitudes will be solved using DIIS.

           Start     Size      MaxIter   EConv     TConv     
           3         7         100       1.00e-07  1.00e-05  
 ------------------------------------------------------------------------------
           Energy (a.u.)   Ediff      Tdiff       Comment
 ------------------------------------------------------------------------------
         -3067.78094488                           
     1   -3067.75304688   2.79e-02   7.59e-01     
     2   -3067.78071160   2.77e-02   1.13e-01     
     3   -3067.77827131   2.44e-03   4.94e-02     
     4   -3067.78107307   2.80e-03   1.74e-02     Switched to DIIS steps.
     5   -3067.78196379   8.91e-04   1.16e-02     
     6   -3067.78203787   7.41e-05   2.74e-03     
     7   -3067.78203774   1.33e-07   1.44e-03     
     8   -3067.78204515   7.41e-06   3.81e-04     
     9   -3067.78204755   2.40e-06   2.56e-04     
    10   -3067.78204694   6.13e-07   6.96e-05     
    11   -3067.78204722   2.83e-07   2.76e-05     
    12   -3067.78204717   5.12e-08   1.64e-05     
    13   -3067.78204710   6.72e-08   6.66e-06     
 ------------------------------------------------------------------------------
         -3067.78204710                           CCSD T converged.

End of double precision
 SCF energy                 = -3067.00170740
 MP2 energy                 = -3067.78094488
 CCSD correlation energy     =    -0.78033970
 CCSD total energy           = -3067.78204710

 CCSD  T1^2 = 0.0156  T2^2 = 0.2510  Leading amplitudes:

 Amplitude    Orbitals with energies
  0.0300       27 (A) A                  ->    34 (A) A                   
              -0.7011                          0.0183                     
  0.0300       27 (A) B                  ->    34 (A) B                   
              -0.7011                          0.0183                     
  0.0299       33 (A) A                  ->    34 (A) A                   
              -0.4008                          0.0183                     
  0.0299       33 (A) B                  ->    34 (A) B                   
              -0.4008                          0.0183                     

 Amplitude    Orbitals with energies
 -0.0568       33 (A) A      33 (A) B    ->    34 (A) A      34 (A) B     
              -0.4008       -0.4008            0.0183        0.0183       
  0.0568       33 (A) A      33 (A) B    ->    34 (A) B      34 (A) A     
              -0.4008       -0.4008            0.0183        0.0183       
  0.0568       33 (A) B      33 (A) A    ->    34 (A) A      34 (A) B     
              -0.4008       -0.4008            0.0183        0.0183       
 -0.0568       33 (A) B      33 (A) A    ->    34 (A) B      34 (A) A     
              -0.4008       -0.4008            0.0183        0.0183       

 Computing CCSD intemediates for later calculations in double precision
 Finished.

Running a double precision version
           CCSD Lambda amplitudes will be solved using DIIS.
           Start     Size      MaxIter   EConv     LConv     
           3         7         100       1.00e-07  1.00e-05  
 ------------------------------------------------------------------------------
            Enorm      Ldiff       Comment
 ------------------------------------------------------------------------------
     1     5.25e-02   3.48e-02     
     2     1.64e-02   7.22e-03     
     3     6.64e-03   1.47e-03     
     4     3.79e-03   1.29e-03     Switched to DIIS steps.
     5     1.09e-03   7.31e-04     
     6     5.54e-04   1.60e-04     
     7     1.85e-04   5.65e-05     
     8     8.93e-05   7.66e-06     
     9     3.49e-05   1.63e-06     
    10     1.61e-05   3.55e-07     
    11     7.85e-06   4.12e-07     
    12     3.78e-06   2.02e-07     
    13     1.83e-06   8.91e-09     
    14     7.72e-07   6.08e-08     
    15     3.80e-07   5.05e-08     
    16     1.77e-07   2.91e-08     
    17     8.74e-08   1.79e-08     
 ------------------------------------------------------------------------------
                                   CCSD Lambda converged.

 Computing density matrices in double precision...
           Orbital response amplitudes will be solved using DIIS.
           Start     Size      MaxIter   EConv     LConv     
           3         7         100       1.00e-06  1.00e-06  
 ------------------------------------------------------------------------------
            Enorm      Ldiff       Comment
 ------------------------------------------------------------------------------
     1     1.13e-01   1.19e-03     
     2     1.03e-01   8.91e-03     
     3     1.16e-01   1.84e-02     
     4     1.88e-02   4.25e-02     Switched to DIIS steps.
     5     5.81e-03   4.71e-03     
     6     1.01e-03   2.81e-04     
     7     5.65e-04   6.21e-05     
     8     1.59e-04   1.59e-04     
     9     4.76e-05   2.70e-05     
    10     1.26e-05   6.67e-06     
    11     3.26e-06   8.90e-07     
    12     1.42e-06   2.60e-07     
    13     3.64e-07   3.07e-07     
 ------------------------------------------------------------------------------
                                   Orbital response converged.

 Computing density matrices... Done.
 CCSD calculation:   CPU 1334.62 s  wall 232.96 s

 Transferring MO TPDM to AO TPDM
 Transferring g2_o1o1o1o1
 Transferring g2_o1o1o1v1
 Transferring g2_o1o1v1v1
 Transferring g2_o1v1o1v1
 Transferring g2_o1v1v1v1
 Transferring g2_v1v1v1v1
 Adding separable TPDM
 Computing TPDM gradient
 --------------------------------------------------------
 2e gradient
  Atom          X               Y               Z
 --------------------------------------------------------
    1        -38.838038       11.862468       -0.000003  
    2         -0.989603      -19.668201        0.000003  
    3         28.954814      -10.880124       -0.000001  
    4         10.872828       18.685857        0.000000  
 --------------------------------------------------------
 --------------------------------------------------------
 Final gradient
  Atom          X               Y               Z
 --------------------------------------------------------
    1        -38.838038       11.862468       -0.000003  
    2         -0.989603      -19.668201        0.000003  
    3         28.954814      -10.880124       -0.000001  
    4         10.872828       18.685857        0.000000  
 --------------------------------------------------------
 Analytic gradient from two-electron contribution:   CPU 208.58 s  wall 40.03 s

 Total ccman2 time:   CPU 1587.21 s  wall 282.20 s


 --------------------------------------------------------------

                    Orbital Energies (a.u.)
 --------------------------------------------------------------

 Alpha MOs
 -- Occupied --
******** -80.0762 -65.2012 -58.5620 -58.5594 -58.5593 -26.3307 -15.6351
 -9.8802  -7.6113  -7.4961  -7.4841  -7.4836  -5.5047  -5.5024  -5.5019
 -3.2368  -3.2313  -3.2307  -3.2162  -3.2162  -1.6342  -1.2159  -1.0075
 -0.8177  -0.7088  -0.7011  -0.6621  -0.5350  -0.5214  -0.4794  -0.4105
 -0.4008
 -- Virtual --
  0.0183   0.0448   0.0608   0.0745   0.0804   0.0885   0.1168   0.1198
  0.1218   0.1545   0.2012   0.2308   0.2444   0.2451   0.2812   0.3294
  0.3367   0.3408   0.3810   0.3854   0.4261   0.4689   0.5115   0.5523
  0.5646   0.5796   0.7516   0.7599   0.7599   0.7915   0.8216   0.8275
  0.8795   0.8913   0.8954   1.0798   1.1099   1.1162   1.1420   1.2121
  1.3433   1.4242   1.5681   1.6201   1.6289   1.7758   1.8611   1.9107
  2.1841   2.2057   2.3199   2.3253   2.3462   2.4481   2.4581   2.7857
  2.9607   4.1784   4.1803   4.2143   4.2163   4.2497   4.3051   4.4551
  4.5195   4.5373   4.5764   4.5985   4.6246   4.9070   6.8890   6.9259
  6.9474   7.2127   7.5729   8.1876   8.2085   8.2742  14.6996  14.8057
 14.9124  36.6889  49.4696  68.7296 166.1685 293.8624 293.8801 293.9835
********
 --------------------------------------------------------------

          Ground-State Mulliken Net Atomic Charges

     Atom                 Charge (a.u.)
  ----------------------------------------
      1 Br                    0.057045
      2 N                    -0.347473
      3 P                     0.529338
      4 F                    -0.238909
  ----------------------------------------
  Sum of atomic charges =    -0.000000

 -----------------------------------------------------------------
                    Cartesian Multipole Moments
 -----------------------------------------------------------------
    Charge (ESU x 10^10)
                -0.0000
    Dipole Moment (Debye)
         X      -0.7781      Y       0.1179      Z      -0.0000
       Tot       0.7870
    Quadrupole Moments (Debye-Ang)
        XX     -37.5938     XY      -3.6943     YY     -45.5427
        XZ       0.0000     YZ      -0.0000     ZZ     -40.5558
    Octopole Moments (Debye-Ang^2)
       XXX      28.6037    XXY      -2.1532    XYY      13.4159
       YYY     -12.5558    XXZ      -0.0000    XYZ       0.0000
       YYZ       0.0000    XZZ       6.1731    YZZ      -3.9399
       ZZZ       0.0000
    Hexadecapole Moments (Debye-Ang^3)
      XXXX    -535.2650   XXXY      -3.5990   XXYY    -121.4229
      XYYY       5.4323   YYYY    -146.6626   XXXZ       0.0000
      XXYZ      -0.0000   XYYZ       0.0000   YYYZ       0.0000
      XXZZ     -98.2096   XYZZ       3.8038   YYZZ     -31.6706
      XZZZ       0.0000   YZZZ       0.0000   ZZZZ     -47.1769
 -----------------------------------------------------------------
 DrvMan completing analytic gradient of the correlated energy
 Correlated dipole moment
            1
    1  -0.3061349
    2   0.0463712
    3  -0.0000001
 Energy read as -3067.782047101
 Full Analytical Gradient: (in a.u., or Hartree/Bohr)
             1             2             3             4
    1   -0.00022494    0.00110948   -0.00086816   -0.00001637
    2    0.00017628    0.00008835   -0.00031217    0.00004753
    3    0.00000003   -0.00000002   -0.00000001    0.00000001
 Gradient time:  CPU 0.76 s  wall 0.79 s
 ----------------------------------------------------------------
             Standard Nuclear Orientation (Angstroms)
    I     Atom           X                Y                Z
 ----------------------------------------------------------------
    1      Br      1.2773827780    -0.1005758570    -0.0000000000
    2      N      -0.2679482984     0.9342528605     0.0000000000
    3      P      -1.7498596249     0.4807690251     0.0000000000
    4      F      -1.8435405299    -1.1367944893    -0.0000000000
 ----------------------------------------------------------------
 Nuclear Repulsion Energy =   303.2812150202 hartrees
 There are       33 alpha and       33 beta electrons

                       Distance Matrix (Angstroms)
             Br(  1)   N (  2)   P (  3)
   N (  2)  1.859817
   P (  3)  3.082557  1.549745
   F (  4)  3.288451  2.602254  1.620274

 Requested basis set is 6-311++G(d,p)
 There are 44 shells and 122 basis functions
 A cutoff of  1.0D-14 yielded    877 shell pairs
 There are      7100 function pairs (      7827 Cartesian)
 Smallest overlap matrix eigenvalue = 2.27E-03
 Guess MOs from SCF MO coefficient file

 -----------------------------------------------------------------------
  General SCF calculation program by
  Eric Jon Sundstrom, Paul Horn, Yuezhi Mao, Dmitri Zuev, Alec White,
  David Stuck, Shaama M.S., Shane Yost, Joonho Lee, David Small,
  Daniel Levine, Susi Lehtola, Hugh Burton, Evgeny Epifanovsky
 -----------------------------------------------------------------------
 Hartree-Fock
 using 6 threads for integral computing
 -------------------------------------------------------
 OpenMP Integral computing Module                
 Release: version 2.0, May 2017, Q-Chem Inc. Pleasanton 
 -------------------------------------------------------
 A restricted SCF calculation will be
 performed using DIIS
 SCF converges when DIIS error is below 1.0e-08
 ---------------------------------------
  Cycle       Energy         DIIS error
 ---------------------------------------
    1   -3067.0017943531      3.35e-05  
    2   -3067.0017967142      1.12e-05  
    3   -3067.0017969463      6.87e-06  
    4   -3067.0017970464      2.05e-06  
    5   -3067.0017970601      5.74e-07  
    6   -3067.0017970629      2.74e-07  
    7   -3067.0017970636      1.08e-07  
    8   -3067.0017970636      5.04e-08  
    9   -3067.0017970636      1.20e-08  
   10   -3067.0017970636      3.39e-09  Convergence criterion met
 ---------------------------------------
 SCF time:   CPU 7.08s  wall 1.00s 
 SCF   energy in the final basis set =    -3067.0017970636
 Total energy in the final basis set =    -3067.0017970636


 ------------------------------------------------------------------------------

   CCMAN2: suite of methods based on coupled cluster
           and equation of motion theories.

   Components:
   * libvmm-1.3-trunk
     by Evgeny Epifanovsky, Ilya Kaliman.
   * libtensor-2.5-trunk
     by Evgeny Epifanovsky, Michael Wormit, Dmitry Zuev, Sam Manzer, 
        Ilya Kaliman.
   * libcc-2.5-trunk
     by Evgeny Epifanovsky, Arik Landau, Tomasz Kus, Kirill Khistyaev, 
        Dmitry Zuev, Prashant Manohar, Xintian Feng, Anna Krylov, 
        Matthew Goldey, Alec White, Thomas Jagau, Kaushik Nanda, 
        Anastasia Gunina, Alexander Kunitsa, Joonho Lee.

   CCMAN original authors:
   Anna I. Krylov, C. David Sherrill, Steven R. Gwaltney,
   Edward F. C. Byrd (2000)
   Sergey V. Levchenko, Lyudmila V. Slipchenko, Tao Wang,
   Ana-Maria C. Cristian (2003)
   Piotr A. Pieniazek, C. Melania Oana, Evgeny Epifanovsky (2007)
   Prashant Manohar (2009)

 ------------------------------------------------------------------------------


 Allocating and initializing 30808MB of RAM...
 Calculation will run on 6 cores.


 Alpha MOs, Restricted
 -- Occupied --                  
-490.07  -80.08  -65.20  -58.56  -58.56  -58.56  -26.33  -15.63
  1 A     2 A     3 A     4 A     5 A     6 A     7 A     8 A                  
 -9.880  -7.611  -7.496  -7.484  -7.484  -5.504  -5.502  -5.502
  9 A    10 A    11 A    12 A    13 A    14 A    15 A    16 A                  
 -3.237  -3.231  -3.231  -3.216  -3.216  -1.634  -1.216  -1.008
 17 A    18 A    19 A    20 A    21 A    22 A    23 A    24 A                  
 -0.818  -0.709  -0.701  -0.662  -0.535  -0.521  -0.479  -0.411
 25 A    26 A    27 A    28 A    29 A    30 A    31 A    32 A                  
 -0.401
 33 A                                                                          
 -- Virtual --                   
  0.019   0.045   0.061   0.075   0.080   0.089   0.117   0.120
 34 A    35 A    36 A    37 A    38 A    39 A    40 A    41 A                  
  0.122   0.154   0.201   0.231   0.245   0.245   0.281   0.329
 42 A    43 A    44 A    45 A    46 A    47 A    48 A    49 A                  
  0.337   0.341   0.381   0.386   0.426   0.469   0.512   0.552
 50 A    51 A    52 A    53 A    54 A    55 A    56 A    57 A                  
  0.565   0.580   0.751   0.760   0.760   0.792   0.822   0.827
 58 A    59 A    60 A    61 A    62 A    63 A    64 A    65 A                  
  0.880   0.892   0.896   1.080   1.110   1.116   1.141   1.212
 66 A    67 A    68 A    69 A    70 A    71 A    72 A    73 A                  
  1.346   1.425   1.568   1.620   1.629   1.776   1.861   1.911
 74 A    75 A    76 A    77 A    78 A    79 A    80 A    81 A                  
  2.184   2.206   2.319   2.325   2.346   2.448   2.459   2.786
 82 A    83 A    84 A    85 A    86 A    87 A    88 A    89 A                  
  2.963   4.178   4.180   4.214   4.216   4.250   4.305   4.456
 90 A    91 A    92 A    93 A    94 A    95 A    96 A    97 A                  
  4.519   4.537   4.576   4.599   4.624   4.907   6.889   6.926
 98 A    99 A   100 A   101 A   102 A   103 A   104 A   105 A                  
  6.948   7.212   7.574   8.188   8.208   8.274  14.700  14.806
106 A   107 A   108 A   109 A   110 A   111 A   112 A   113 A                  
 14.914  36.689  49.469  68.730 166.170 293.862 293.880 293.983
114 A   115 A   116 A   117 A   118 A   119 A   120 A   121 A                  
*******
122 A                                                                          

 Beta MOs, Restricted
 -- Occupied --                  
-490.07  -80.08  -65.20  -58.56  -58.56  -58.56  -26.33  -15.63
  1 A     2 A     3 A     4 A     5 A     6 A     7 A     8 A                  
 -9.880  -7.611  -7.496  -7.484  -7.484  -5.504  -5.502  -5.502
  9 A    10 A    11 A    12 A    13 A    14 A    15 A    16 A                  
 -3.237  -3.231  -3.231  -3.216  -3.216  -1.634  -1.216  -1.008
 17 A    18 A    19 A    20 A    21 A    22 A    23 A    24 A                  
 -0.818  -0.709  -0.701  -0.662  -0.535  -0.521  -0.479  -0.411
 25 A    26 A    27 A    28 A    29 A    30 A    31 A    32 A                  
 -0.401
 33 A                                                                          
 -- Virtual --                   
  0.019   0.045   0.061   0.075   0.080   0.089   0.117   0.120
 34 A    35 A    36 A    37 A    38 A    39 A    40 A    41 A                  
  0.122   0.154   0.201   0.231   0.245   0.245   0.281   0.329
 42 A    43 A    44 A    45 A    46 A    47 A    48 A    49 A                  
  0.337   0.341   0.381   0.386   0.426   0.469   0.512   0.552
 50 A    51 A    52 A    53 A    54 A    55 A    56 A    57 A                  
  0.565   0.580   0.751   0.760   0.760   0.792   0.822   0.827
 58 A    59 A    60 A    61 A    62 A    63 A    64 A    65 A                  
  0.880   0.892   0.896   1.080   1.110   1.116   1.141   1.212
 66 A    67 A    68 A    69 A    70 A    71 A    72 A    73 A                  
  1.346   1.425   1.568   1.620   1.629   1.776   1.861   1.911
 74 A    75 A    76 A    77 A    78 A    79 A    80 A    81 A                  
  2.184   2.206   2.319   2.325   2.346   2.448   2.459   2.786
 82 A    83 A    84 A    85 A    86 A    87 A    88 A    89 A                  
  2.963   4.178   4.180   4.214   4.216   4.250   4.305   4.456
 90 A    91 A    92 A    93 A    94 A    95 A    96 A    97 A                  
  4.519   4.537   4.576   4.599   4.624   4.907   6.889   6.926
 98 A    99 A   100 A   101 A   102 A   103 A   104 A   105 A                  
  6.948   7.212   7.574   8.188   8.208   8.274  14.700  14.806
106 A   107 A   108 A   109 A   110 A   111 A   112 A   113 A                  
 14.914  36.689  49.469  68.730 166.170 293.862 293.880 293.983
114 A   115 A   116 A   117 A   118 A   119 A   120 A   121 A                  
*******
122 A                                                                          

 Occupation and symmetry of molecular orbitals

 Point group: C1 (1 irreducible representation).

                           A     All 
 -------------------------------------
 All molecular orbitals:
  - Alpha                  122   122 
  - Beta                   122   122 
 -------------------------------------
 Alpha orbitals:
  - Frozen occupied        16    16  
  - Active occupied        17    17  
  - Active virtual         89    89  
  - Frozen virtual         0     0   
 -------------------------------------
 Beta orbitals:
  - Frozen occupied        16    16  
  - Active occupied        17    17  
  - Active virtual         89    89  
  - Frozen virtual         0     0   
 -------------------------------------

 Import integrals:   CPU 0.00 s  wall 0.00 s

 Import integrals:   CPU 34.43 s  wall 6.12 s

 MP2 amplitudes:   CPU 0.13 s  wall 0.09 s

Running a double precision version
           CCSD T amplitudes will be solved using DIIS.

           Start     Size      MaxIter   EConv     TConv     
           3         7         100       1.00e-07  1.00e-05  
 ------------------------------------------------------------------------------
           Energy (a.u.)   Ediff      Tdiff       Comment
 ------------------------------------------------------------------------------
         -3067.78090412                           
     1   -3067.75307556   2.78e-02   7.59e-01     
     2   -3067.78070446   2.76e-02   1.13e-01     
     3   -3067.77827798   2.43e-03   4.93e-02     
     4   -3067.78107436   2.80e-03   1.74e-02     Switched to DIIS steps.
     5   -3067.78196373   8.89e-04   1.16e-02     
     6   -3067.78203776   7.40e-05   2.73e-03     
     7   -3067.78203776   1.10e-09   1.44e-03     
     8   -3067.78204519   7.43e-06   3.82e-04     
     9   -3067.78204760   2.41e-06   2.56e-04     
    10   -3067.78204699   6.12e-07   6.96e-05     
    11   -3067.78204727   2.84e-07   2.77e-05     
    12   -3067.78204722   5.20e-08   1.65e-05     
    13   -3067.78204715   6.75e-08   6.74e-06     
 ------------------------------------------------------------------------------
         -3067.78204715                           CCSD T converged.

End of double precision
 SCF energy                 = -3067.00179706
 MP2 energy                 = -3067.78090412
 CCSD correlation energy     =    -0.78025009
 CCSD total energy           = -3067.78204715

 CCSD  T1^2 = 0.0155  T2^2 = 0.2508  Leading amplitudes:

 Amplitude    Orbitals with energies
 -0.0300       27 (A) A                  ->    34 (A) A                   
              -0.7009                          0.0186                     
 -0.0300       27 (A) B                  ->    34 (A) B                   
              -0.7009                          0.0186                     
  0.0297       33 (A) A                  ->    34 (A) A                   
              -0.4012                          0.0186                     
  0.0297       33 (A) B                  ->    34 (A) B                   
              -0.4012                          0.0186                     

 Amplitude    Orbitals with energies
 -0.0562       33 (A) A      33 (A) B    ->    34 (A) A      34 (A) B     
              -0.4012       -0.4012            0.0186        0.0186       
  0.0562       33 (A) A      33 (A) B    ->    34 (A) B      34 (A) A     
              -0.4012       -0.4012            0.0186        0.0186       
  0.0562       33 (A) B      33 (A) A    ->    34 (A) A      34 (A) B     
              -0.4012       -0.4012            0.0186        0.0186       
 -0.0562       33 (A) B      33 (A) A    ->    34 (A) B      34 (A) A     
              -0.4012       -0.4012            0.0186        0.0186       

 Computing CCSD intemediates for later calculations in double precision
 Finished.

Running a double precision version
           CCSD Lambda amplitudes will be solved using DIIS.
           Start     Size      MaxIter   EConv     LConv     
           3         7         100       1.00e-07  1.00e-05  
 ------------------------------------------------------------------------------
            Enorm      Ldiff       Comment
 ------------------------------------------------------------------------------
     1     5.23e-02   3.47e-02     
     2     1.64e-02   7.21e-03     
     3     6.63e-03   1.47e-03     
     4     3.79e-03   1.29e-03     Switched to DIIS steps.
     5     1.09e-03   7.30e-04     
     6     5.54e-04   1.60e-04     
     7     1.85e-04   5.63e-05     
     8     8.93e-05   7.67e-06     
     9     3.49e-05   1.64e-06     
    10     1.62e-05   3.70e-07     
    11     7.89e-06   4.16e-07     
    12     3.80e-06   2.04e-07     
    13     1.85e-06   9.37e-09     
    14     7.77e-07   6.15e-08     
    15     3.83e-07   5.11e-08     
    16     1.79e-07   2.95e-08     
    17     8.80e-08   1.81e-08     
 ------------------------------------------------------------------------------
                                   CCSD Lambda converged.

 Computing density matrices in double precision...
           Orbital response amplitudes will be solved using DIIS.
           Start     Size      MaxIter   EConv     LConv     
           3         7         100       1.00e-06  1.00e-06  
 ------------------------------------------------------------------------------
            Enorm      Ldiff       Comment
 ------------------------------------------------------------------------------
     1     1.13e-01   1.26e-03     
     2     1.03e-01   8.81e-03     
     3     1.16e-01   1.84e-02     
     4     1.88e-02   4.26e-02     Switched to DIIS steps.
     5     5.77e-03   4.71e-03     
     6     9.96e-04   2.79e-04     
     7     5.58e-04   6.26e-05     
     8     1.58e-04   1.57e-04     
     9     4.74e-05   2.70e-05     
    10     1.25e-05   6.67e-06     
    11     3.24e-06   8.74e-07     
    12     1.42e-06   2.63e-07     
    13     3.65e-07   3.03e-07     
 ------------------------------------------------------------------------------
                                   Orbital response converged.

 Computing density matrices... Done.
 CCSD calculation:   CPU 1330.71 s  wall 232.12 s

 Transferring MO TPDM to AO TPDM
 Transferring g2_o1o1o1o1
 Transferring g2_o1o1o1v1
 Transferring g2_o1o1v1v1
 Transferring g2_o1v1o1v1
 Transferring g2_o1v1v1v1
 Transferring g2_v1v1v1v1
 Adding separable TPDM
 Computing TPDM gradient
 --------------------------------------------------------
 2e gradient
  Atom          X               Y               Z
 --------------------------------------------------------
    1        -38.832720       11.840767        0.000000  
    2         -1.018187      -19.667503       -0.000000  
    3         28.978670      -10.862019       -0.000000  
    4         10.872237       18.688756        0.000000  
 --------------------------------------------------------
 --------------------------------------------------------
 Final gradient
  Atom          X               Y               Z
 --------------------------------------------------------
    1        -38.832720       11.840767        0.000000  
    2         -1.018187      -19.667503       -0.000000  
    3         28.978670      -10.862019       -0.000000  
    4         10.872237       18.688756        0.000000  
 --------------------------------------------------------
 Analytic gradient from two-electron contribution:   CPU 209.22 s  wall 40.34 s

 Total ccman2 time:   CPU 1578.94 s  wall 279.80 s


 --------------------------------------------------------------

                    Orbital Energies (a.u.)
 --------------------------------------------------------------

 Alpha MOs
 -- Occupied --
******** -80.0759 -65.2013 -58.5621 -58.5595 -58.5594 -26.3306 -15.6349
 -9.8803  -7.6111  -7.4961  -7.4842  -7.4837  -5.5044  -5.5021  -5.5017
 -3.2369  -3.2314  -3.2308  -3.2163  -3.2163  -1.6341  -1.2160  -1.0078
 -0.8176  -0.7087  -0.7009  -0.6620  -0.5350  -0.5214  -0.4792  -0.4107
 -0.4012
 -- Virtual --
  0.0186   0.0446   0.0608   0.0745   0.0804   0.0886   0.1169   0.1198
  0.1216   0.1545   0.2012   0.2307   0.2446   0.2450   0.2812   0.3294
  0.3367   0.3408   0.3811   0.3855   0.4262   0.4694   0.5116   0.5522
  0.5646   0.5796   0.7515   0.7598   0.7599   0.7915   0.8216   0.8273
  0.8795   0.8917   0.8959   1.0796   1.1096   1.1159   1.1412   1.2121
  1.3456   1.4246   1.5682   1.6202   1.6291   1.7759   1.8610   1.9107
  2.1842   2.2057   2.3191   2.3252   2.3462   2.4483   2.4587   2.7856
  2.9627   4.1785   4.1805   4.2145   4.2163   4.2498   4.3052   4.4562
  4.5195   4.5372   4.5761   4.5994   4.6242   4.9073   6.8891   6.9260
  6.9476   7.2119   7.5740   8.1875   8.2083   8.2743  14.6999  14.8060
 14.9145  36.6893  49.4691  68.7298 166.1700 293.8623 293.8799 293.9834
********
 --------------------------------------------------------------

          Ground-State Mulliken Net Atomic Charges

     Atom                 Charge (a.u.)
  ----------------------------------------
      1 Br                    0.056926
      2 N                    -0.347433
      3 P                     0.529478
      4 F                    -0.238971
  ----------------------------------------
  Sum of atomic charges =    -0.000000

 -----------------------------------------------------------------
                    Cartesian Multipole Moments
 -----------------------------------------------------------------
    Charge (ESU x 10^10)
                -0.0000
    Dipole Moment (Debye)
         X      -0.7739      Y       0.1189      Z       0.0000
       Tot       0.7829
    Quadrupole Moments (Debye-Ang)
        XX     -37.5944     XY      -3.6954     YY     -45.5402
        XZ       0.0000     YZ       0.0000     ZZ     -40.5515
    Octopole Moments (Debye-Ang^2)
       XXX      28.6665    XXY      -2.1524    XYY      13.4317
       YYY     -12.5452    XXZ      -0.0000    XYZ       0.0000
       YYZ      -0.0000    XZZ       6.1748    YZZ      -3.9350
       ZZZ      -0.0000
    Hexadecapole Moments (Debye-Ang^3)
      XXXX    -535.3271   XXXY      -3.5796   XXYY    -121.4348
      XYYY       5.4586   YYYY    -146.6420   XXXZ       0.0000
      XXYZ      -0.0000   XYYZ       0.0000   YYYZ      -0.0000
      XXZZ     -98.2018   XYZZ       3.8058   YYZZ     -31.6636
      XZZZ      -0.0000   YZZZ      -0.0000   ZZZZ     -47.1617
 -----------------------------------------------------------------
 DrvMan completing analytic gradient of the correlated energy
 Correlated dipole moment
            1
    1  -0.3044580
    2   0.0467826
    3   0.0000000
 Energy read as -3067.782047154
 Full Analytical Gradient: (in a.u., or Hartree/Bohr)
             1             2             3             4
    1    0.00026901   -0.00108319    0.00081232    0.00000186
    2   -0.00018677   -0.00005154    0.00014288    0.00009544
    3   -0.00000000    0.00000000   -0.00000000   -0.00000000
 Gradient time:  CPU 0.76 s  wall 0.78 s
 ----------------------------------------------------------------
             Standard Nuclear Orientation (Angstroms)
    I     Atom           X                Y                Z
 ----------------------------------------------------------------
    1      Br      1.2773827780    -0.1005758570    -0.0000000000
    2      N      -0.2669482984     0.9352528605     0.0000000000
    3      P      -1.7498596249     0.4807690251     0.0000000000
    4      F      -1.8435405299    -1.1367944893    -0.0000000000
 ----------------------------------------------------------------
 Nuclear Repulsion Energy =   303.2557182395 hartrees
 There are       33 alpha and       33 beta electrons

                       Distance Matrix (Angstroms)
             Br(  1)   N (  2)   P (  3)
   N (  2)  1.859543
   P (  3)  3.082557  1.550994
   F (  4)  3.288451  2.603656  1.620274

 Requested basis set is 6-311++G(d,p)
 There are 44 shells and 122 basis functions
 A cutoff of  1.0D-14 yielded    877 shell pairs
 There are      7100 function pairs (      7827 Cartesian)
 Smallest overlap matrix eigenvalue = 2.27E-03
 Guess MOs from SCF MO coefficient file

 -----------------------------------------------------------------------
  General SCF calculation program by
  Eric Jon Sundstrom, Paul Horn, Yuezhi Mao, Dmitri Zuev, Alec White,
  David Stuck, Shaama M.S., Shane Yost, Joonho Lee, David Small,
  Daniel Levine, Susi Lehtola, Hugh Burton, Evgeny Epifanovsky
 -----------------------------------------------------------------------
 Hartree-Fock
 using 6 threads for integral computing
 -------------------------------------------------------
 OpenMP Integral computing Module                
 Release: version 2.0, May 2017, Q-Chem Inc. Pleasanton 
 -------------------------------------------------------
 A restricted SCF calculation will be
 performed using DIIS
 SCF converges when DIIS error is below 1.0e-08
 ---------------------------------------
  Cycle       Energy         DIIS error
 ---------------------------------------
    1   -3067.0017154186      2.05e-05  
    2   -3067.0017163137      9.24e-06  
    3   -3067.0017164581      5.03e-06  
    4   -3067.0017165188      1.23e-06  
    5   -3067.0017165260      4.06e-07  
    6   -3067.0017165272      1.51e-07  
    7   -3067.0017165274      7.26e-08  
    8   -3067.0017165274      3.03e-08  
    9   -3067.0017165274      9.91e-09  Convergence criterion met
 ---------------------------------------
 SCF time:   CPU 6.23s  wall 1.00s 
 SCF   energy in the final basis set =    -3067.0017165274
 Total energy in the final basis set =    -3067.0017165274


 ------------------------------------------------------------------------------

   CCMAN2: suite of methods based on coupled cluster
           and equation of motion theories.

   Components:
   * libvmm-1.3-trunk
     by Evgeny Epifanovsky, Ilya Kaliman.
   * libtensor-2.5-trunk
     by Evgeny Epifanovsky, Michael Wormit, Dmitry Zuev, Sam Manzer, 
        Ilya Kaliman.
   * libcc-2.5-trunk
     by Evgeny Epifanovsky, Arik Landau, Tomasz Kus, Kirill Khistyaev, 
        Dmitry Zuev, Prashant Manohar, Xintian Feng, Anna Krylov, 
        Matthew Goldey, Alec White, Thomas Jagau, Kaushik Nanda, 
        Anastasia Gunina, Alexander Kunitsa, Joonho Lee.

   CCMAN original authors:
   Anna I. Krylov, C. David Sherrill, Steven R. Gwaltney,
   Edward F. C. Byrd (2000)
   Sergey V. Levchenko, Lyudmila V. Slipchenko, Tao Wang,
   Ana-Maria C. Cristian (2003)
   Piotr A. Pieniazek, C. Melania Oana, Evgeny Epifanovsky (2007)
   Prashant Manohar (2009)

 ------------------------------------------------------------------------------


 Allocating and initializing 30808MB of RAM...
 Calculation will run on 6 cores.


 Alpha MOs, Restricted
 -- Occupied --                  
-490.07  -80.08  -65.20  -58.56  -58.56  -58.56  -26.33  -15.64
  1 A     2 A     3 A     4 A     5 A     6 A     7 A     8 A                  
 -9.880  -7.611  -7.496  -7.484  -7.484  -5.505  -5.502  -5.502
  9 A    10 A    11 A    12 A    13 A    14 A    15 A    16 A                  
 -3.237  -3.231  -3.231  -3.216  -3.216  -1.634  -1.216  -1.008
 17 A    18 A    19 A    20 A    21 A    22 A    23 A    24 A                  
 -0.818  -0.709  -0.701  -0.662  -0.535  -0.521  -0.479  -0.411
 25 A    26 A    27 A    28 A    29 A    30 A    31 A    32 A                  
 -0.401
 33 A                                                                          
 -- Virtual --                   
  0.018   0.045   0.061   0.075   0.080   0.089   0.117   0.120
 34 A    35 A    36 A    37 A    38 A    39 A    40 A    41 A                  
  0.122   0.155   0.201   0.231   0.244   0.245   0.281   0.329
 42 A    43 A    44 A    45 A    46 A    47 A    48 A    49 A                  
  0.337   0.341   0.381   0.385   0.426   0.469   0.512   0.552
 50 A    51 A    52 A    53 A    54 A    55 A    56 A    57 A                  
  0.565   0.580   0.752   0.760   0.760   0.791   0.822   0.827
 58 A    59 A    60 A    61 A    62 A    63 A    64 A    65 A                  
  0.879   0.892   0.896   1.080   1.110   1.116   1.141   1.212
 66 A    67 A    68 A    69 A    70 A    71 A    72 A    73 A                  
  1.344   1.425   1.568   1.620   1.629   1.776   1.861   1.911
 74 A    75 A    76 A    77 A    78 A    79 A    80 A    81 A                  
  2.184   2.206   2.319   2.325   2.346   2.448   2.458   2.786
 82 A    83 A    84 A    85 A    86 A    87 A    88 A    89 A                  
  2.961   4.178   4.180   4.214   4.216   4.250   4.305   4.455
 90 A    91 A    92 A    93 A    94 A    95 A    96 A    97 A                  
  4.520   4.537   4.576   4.599   4.624   4.907   6.889   6.926
 98 A    99 A   100 A   101 A   102 A   103 A   104 A   105 A                  
  6.947   7.212   7.573   8.188   8.208   8.274  14.700  14.806
106 A   107 A   108 A   109 A   110 A   111 A   112 A   113 A                  
 14.913  36.689  49.469  68.730 166.169 293.862 293.880 293.983
114 A   115 A   116 A   117 A   118 A   119 A   120 A   121 A                  
*******
122 A                                                                          

 Beta MOs, Restricted
 -- Occupied --                  
-490.07  -80.08  -65.20  -58.56  -58.56  -58.56  -26.33  -15.64
  1 A     2 A     3 A     4 A     5 A     6 A     7 A     8 A                  
 -9.880  -7.611  -7.496  -7.484  -7.484  -5.505  -5.502  -5.502
  9 A    10 A    11 A    12 A    13 A    14 A    15 A    16 A                  
 -3.237  -3.231  -3.231  -3.216  -3.216  -1.634  -1.216  -1.008
 17 A    18 A    19 A    20 A    21 A    22 A    23 A    24 A                  
 -0.818  -0.709  -0.701  -0.662  -0.535  -0.521  -0.479  -0.411
 25 A    26 A    27 A    28 A    29 A    30 A    31 A    32 A                  
 -0.401
 33 A                                                                          
 -- Virtual --                   
  0.018   0.045   0.061   0.075   0.080   0.089   0.117   0.120
 34 A    35 A    36 A    37 A    38 A    39 A    40 A    41 A                  
  0.122   0.155   0.201   0.231   0.244   0.245   0.281   0.329
 42 A    43 A    44 A    45 A    46 A    47 A    48 A    49 A                  
  0.337   0.341   0.381   0.385   0.426   0.469   0.512   0.552
 50 A    51 A    52 A    53 A    54 A    55 A    56 A    57 A                  
  0.565   0.580   0.752   0.760   0.760   0.791   0.822   0.827
 58 A    59 A    60 A    61 A    62 A    63 A    64 A    65 A                  
  0.879   0.892   0.896   1.080   1.110   1.116   1.141   1.212
 66 A    67 A    68 A    69 A    70 A    71 A    72 A    73 A                  
  1.344   1.425   1.568   1.620   1.629   1.776   1.861   1.911
 74 A    75 A    76 A    77 A    78 A    79 A    80 A    81 A                  
  2.184   2.206   2.319   2.325   2.346   2.448   2.458   2.786
 82 A    83 A    84 A    85 A    86 A    87 A    88 A    89 A                  
  2.961   4.178   4.180   4.214   4.216   4.250   4.305   4.455
 90 A    91 A    92 A    93 A    94 A    95 A    96 A    97 A                  
  4.520   4.537   4.576   4.599   4.624   4.907   6.889   6.926
 98 A    99 A   100 A   101 A   102 A   103 A   104 A   105 A                  
  6.947   7.212   7.573   8.188   8.208   8.274  14.700  14.806
106 A   107 A   108 A   109 A   110 A   111 A   112 A   113 A                  
 14.913  36.689  49.469  68.730 166.169 293.862 293.880 293.983
114 A   115 A   116 A   117 A   118 A   119 A   120 A   121 A                  
*******
122 A                                                                          

 Occupation and symmetry of molecular orbitals

 Point group: C1 (1 irreducible representation).

                           A     All 
 -------------------------------------
 All molecular orbitals:
  - Alpha                  122   122 
  - Beta                   122   122 
 -------------------------------------
 Alpha orbitals:
  - Frozen occupied        16    16  
  - Active occupied        17    17  
  - Active virtual         89    89  
  - Frozen virtual         0     0   
 -------------------------------------
 Beta orbitals:
  - Frozen occupied        16    16  
  - Active occupied        17    17  
  - Active virtual         89    89  
  - Frozen virtual         0     0   
 -------------------------------------

 Import integrals:   CPU 0.00 s  wall 0.00 s

 Import integrals:   CPU 33.76 s  wall 5.92 s

 MP2 amplitudes:   CPU 0.13 s  wall 0.09 s

Running a double precision version
           CCSD T amplitudes will be solved using DIIS.

           Start     Size      MaxIter   EConv     TConv     
           3         7         100       1.00e-07  1.00e-05  
 ------------------------------------------------------------------------------
           Energy (a.u.)   Ediff      Tdiff       Comment
 ------------------------------------------------------------------------------
         -3067.78093491                           
     1   -3067.75305009   2.79e-02   7.59e-01     
     2   -3067.78071074   2.77e-02   1.13e-01     
     3   -3067.77827271   2.44e-03   4.94e-02     
     4   -3067.78107395   2.80e-03   1.74e-02     Switched to DIIS steps.
     5   -3067.78196444   8.90e-04   1.16e-02     
     6   -3067.78203858   7.41e-05   2.74e-03     
     7   -3067.78203851   7.83e-08   1.44e-03     
     8   -3067.78204593   7.43e-06   3.82e-04     
     9   -3067.78204835   2.41e-06   2.56e-04     
    10   -3067.78204773   6.14e-07   6.97e-05     
    11   -3067.78204802   2.84e-07   2.77e-05     
    12   -3067.78204796   5.17e-08   1.65e-05     
    13   -3067.78204790   6.74e-08   6.71e-06     
 ------------------------------------------------------------------------------
         -3067.78204790                           CCSD T converged.

End of double precision
 SCF energy                 = -3067.00171653
 MP2 energy                 = -3067.78093491
 CCSD correlation energy     =    -0.78033137
 CCSD total energy           = -3067.78204790

 CCSD  T1^2 = 0.0156  T2^2 = 0.2510  Leading amplitudes:

 Amplitude    Orbitals with energies
 -0.0300       27 (A) A                  ->    34 (A) A                   
              -0.7011                          0.0184                     
 -0.0300       27 (A) B                  ->    34 (A) B                   
              -0.7011                          0.0184                     
  0.0298       33 (A) A                  ->    34 (A) A                   
              -0.4010                          0.0184                     
  0.0298       33 (A) B                  ->    34 (A) B                   
              -0.4010                          0.0184                     

 Amplitude    Orbitals with energies
 -0.0565       33 (A) A      33 (A) B    ->    34 (A) A      34 (A) B     
              -0.4010       -0.4010            0.0184        0.0184       
  0.0565       33 (A) A      33 (A) B    ->    34 (A) B      34 (A) A     
              -0.4010       -0.4010            0.0184        0.0184       
  0.0565       33 (A) B      33 (A) A    ->    34 (A) A      34 (A) B     
              -0.4010       -0.4010            0.0184        0.0184       
 -0.0565       33 (A) B      33 (A) A    ->    34 (A) B      34 (A) A     
              -0.4010       -0.4010            0.0184        0.0184       

 Computing CCSD intemediates for later calculations in double precision
 Finished.

Running a double precision version
           CCSD Lambda amplitudes will be solved using DIIS.
           Start     Size      MaxIter   EConv     LConv     
           3         7         100       1.00e-07  1.00e-05  
 ------------------------------------------------------------------------------
            Enorm      Ldiff       Comment
 ------------------------------------------------------------------------------
     1     5.24e-02   3.47e-02     
     2     1.64e-02   7.22e-03     
     3     6.64e-03   1.47e-03     
     4     3.79e-03   1.29e-03     Switched to DIIS steps.
     5     1.09e-03   7.31e-04     
     6     5.54e-04   1.60e-04     
     7     1.85e-04   5.64e-05     
     8     8.94e-05   7.68e-06     
     9     3.49e-05   1.65e-06     
    10     1.62e-05   3.64e-07     
    11     7.88e-06   4.16e-07     
    12     3.80e-06   2.04e-07     
    13     1.84e-06   9.06e-09     
    14     7.76e-07   6.10e-08     
    15     3.82e-07   5.09e-08     
    16     1.78e-07   2.94e-08     
    17     8.79e-08   1.80e-08     
 ------------------------------------------------------------------------------
                                   CCSD Lambda converged.

 Computing density matrices in double precision...
           Orbital response amplitudes will be solved using DIIS.
           Start     Size      MaxIter   EConv     LConv     
           3         7         100       1.00e-06  1.00e-06  
 ------------------------------------------------------------------------------
            Enorm      Ldiff       Comment
 ------------------------------------------------------------------------------
     1     1.13e-01   1.22e-03     
     2     1.03e-01   8.83e-03     
     3     1.16e-01   1.85e-02     
     4     1.89e-02   4.26e-02     Switched to DIIS steps.
     5     5.79e-03   4.74e-03     
     6     1.00e-03   2.80e-04     
     7     5.62e-04   6.24e-05     
     8     1.58e-04   1.58e-04     
     9     4.75e-05   2.70e-05     
    10     1.25e-05   6.68e-06     
    11     3.26e-06   8.82e-07     
    12     1.42e-06   2.62e-07     
    13     3.66e-07   3.06e-07     
 ------------------------------------------------------------------------------
                                   Orbital response converged.

 Computing density matrices... Done.
 CCSD calculation:   CPU 1331.67 s  wall 232.48 s

 Transferring MO TPDM to AO TPDM
 Transferring g2_o1o1o1o1
 Transferring g2_o1o1o1v1
 Transferring g2_o1o1v1v1
 Transferring g2_o1v1o1v1
 Transferring g2_o1v1v1v1
 Transferring g2_v1v1v1v1
 Adding separable TPDM
 Computing TPDM gradient
 --------------------------------------------------------
 2e gradient
  Atom          X               Y               Z
 --------------------------------------------------------
    1        -38.823207       11.853657       -0.000000  
    2         -1.005454      -19.681030        0.000000  
    3         28.955339      -10.861071       -0.000000  
    4         10.873322       18.688444        0.000000  
 --------------------------------------------------------
 --------------------------------------------------------
 Final gradient
  Atom          X               Y               Z
 --------------------------------------------------------
    1        -38.823207       11.853657       -0.000000  
    2         -1.005454      -19.681030        0.000000  
    3         28.955339      -10.861071       -0.000000  
    4         10.873322       18.688444        0.000000  
 --------------------------------------------------------
 Analytic gradient from two-electron contribution:   CPU 207.47 s  wall 40.35 s

 Total ccman2 time:   CPU 1577.40 s  wall 280.01 s


 --------------------------------------------------------------

                    Orbital Energies (a.u.)
 --------------------------------------------------------------

 Alpha MOs
 -- Occupied --
******** -80.0761 -65.2013 -58.5620 -58.5594 -58.5593 -26.3308 -15.6351
 -9.8802  -7.6113  -7.4961  -7.4841  -7.4836  -5.5046  -5.5023  -5.5018
 -3.2368  -3.2313  -3.2307  -3.2163  -3.2163  -1.6342  -1.2158  -1.0076
 -0.8178  -0.7088  -0.7011  -0.6620  -0.5349  -0.5213  -0.4793  -0.4107
 -0.4010
 -- Virtual --
  0.0184   0.0446   0.0608   0.0745   0.0804   0.0885   0.1168   0.1198
  0.1217   0.1545   0.2012   0.2307   0.2444   0.2450   0.2812   0.3294
  0.3367   0.3408   0.3810   0.3855   0.4261   0.4691   0.5116   0.5522
  0.5646   0.5796   0.7516   0.7598   0.7599   0.7914   0.8216   0.8271
  0.8795   0.8916   0.8955   1.0795   1.1097   1.1160   1.1413   1.2119
  1.3441   1.4245   1.5681   1.6201   1.6289   1.7758   1.8609   1.9107
  2.1841   2.2057   2.3192   2.3252   2.3462   2.4482   2.4582   2.7857
  2.9614   4.1784   4.1803   4.2143   4.2163   4.2497   4.3049   4.4553
  4.5195   4.5373   4.5762   4.5987   4.6243   4.9072   6.8890   6.9258
  6.9474   7.2119   7.5732   8.1876   8.2084   8.2743  14.6997  14.8057
 14.9131  36.6890  49.4691  68.7296 166.1689 293.8624 293.8800 293.9835
********
 --------------------------------------------------------------

          Ground-State Mulliken Net Atomic Charges

     Atom                 Charge (a.u.)
  ----------------------------------------
      1 Br                    0.056797
      2 N                    -0.347311
      3 P                     0.529303
      4 F                    -0.238789
  ----------------------------------------
  Sum of atomic charges =    -0.000000

 -----------------------------------------------------------------
                    Cartesian Multipole Moments
 -----------------------------------------------------------------
    Charge (ESU x 10^10)
                 0.0000
    Dipole Moment (Debye)
         X      -0.7773      Y       0.1164      Z       0.0000
       Tot       0.7859
    Quadrupole Moments (Debye-Ang)
        XX     -37.5969     XY      -3.6933     YY     -45.5437
        XZ       0.0000     YZ      -0.0000     ZZ     -40.5556
    Octopole Moments (Debye-Ang^2)
       XXX      28.6335    XXY      -2.1644    XYY      13.4239
       YYY     -12.5789    XXZ      -0.0000    XYZ       0.0000
       YYZ       0.0000    XZZ       6.1741    YZZ      -3.9448
       ZZZ       0.0000
    Hexadecapole Moments (Debye-Ang^3)
      XXXX    -535.3328   XXXY      -3.5733   XXYY    -121.4337
      XYYY       5.4539   YYYY    -146.7300   XXXZ       0.0000
      XXYZ      -0.0000   XYYZ       0.0000   YYYZ      -0.0000
      XXZZ     -98.2098   XYZZ       3.8080   YYZZ     -31.6799
      XZZZ       0.0000   YZZZ      -0.0000   ZZZZ     -47.1744
 -----------------------------------------------------------------
 DrvMan completing analytic gradient of the correlated energy
 Correlated dipole moment
            1
    1  -0.3058019
    2   0.0457824
    3   0.0000000
 Energy read as -3067.782047897
 Full Analytical Gradient: (in a.u., or Hartree/Bohr)
             1             2             3             4
    1    0.00013145    0.00008540   -0.00014172   -0.00007513
    2   -0.00009821    0.00025866   -0.00018562    0.00002517
    3   -0.00000000    0.00000000   -0.00000000   -0.00000000
 Gradient time:  CPU 0.80 s  wall 0.82 s
 ----------------------------------------------------------------
             Standard Nuclear Orientation (Angstroms)
    I     Atom           X                Y                Z
 ----------------------------------------------------------------
    1      Br      1.2773827780    -0.1005758570    -0.0000000000
    2      N      -0.2669482984     0.9332528605     0.0000000000
    3      P      -1.7498596249     0.4807690251     0.0000000000
    4      F      -1.8435405299    -1.1367944893    -0.0000000000
 ----------------------------------------------------------------
 Nuclear Repulsion Energy =   303.3188309088 hartrees
 There are       33 alpha and       33 beta electrons

                       Distance Matrix (Angstroms)
             Br(  1)   N (  2)   P (  3)
   N (  2)  1.858430
   P (  3)  3.082557  1.550409
   F (  4)  3.288451  2.602064  1.620274

 Requested basis set is 6-311++G(d,p)
 There are 44 shells and 122 basis functions
 A cutoff of  1.0D-14 yielded    877 shell pairs
 There are      7100 function pairs (      7827 Cartesian)
 Smallest overlap matrix eigenvalue = 2.27E-03
 Guess MOs from SCF MO coefficient file

 -----------------------------------------------------------------------
  General SCF calculation program by
  Eric Jon Sundstrom, Paul Horn, Yuezhi Mao, Dmitri Zuev, Alec White,
  David Stuck, Shaama M.S., Shane Yost, Joonho Lee, David Small,
  Daniel Levine, Susi Lehtola, Hugh Burton, Evgeny Epifanovsky
 -----------------------------------------------------------------------
 Hartree-Fock
 using 6 threads for integral computing
 -------------------------------------------------------
 OpenMP Integral computing Module                
 Release: version 2.0, May 2017, Q-Chem Inc. Pleasanton 
 -------------------------------------------------------
 A restricted SCF calculation will be
 performed using DIIS
 SCF converges when DIIS error is below 1.0e-08
 ---------------------------------------
  Cycle       Energy         DIIS error
 ---------------------------------------
    1   -3067.0017878927      2.34e-05  
    2   -3067.0017892952      9.59e-06  
    3   -3067.0017894845      6.61e-06  
    4   -3067.0017895818      1.14e-06  
    5   -3067.0017895907      3.89e-07  
    6   -3067.0017895914      1.45e-07  
    7   -3067.0017895915      5.63e-08  
    8   -3067.0017895916      1.44e-08  
    9   -3067.0017895915      4.41e-09  Convergence criterion met
 ---------------------------------------
 SCF time:   CPU 6.17s  wall 1.00s 
 SCF   energy in the final basis set =    -3067.0017895915
 Total energy in the final basis set =    -3067.0017895915


 ------------------------------------------------------------------------------

   CCMAN2: suite of methods based on coupled cluster
           and equation of motion theories.

   Components:
   * libvmm-1.3-trunk
     by Evgeny Epifanovsky, Ilya Kaliman.
   * libtensor-2.5-trunk
     by Evgeny Epifanovsky, Michael Wormit, Dmitry Zuev, Sam Manzer, 
        Ilya Kaliman.
   * libcc-2.5-trunk
     by Evgeny Epifanovsky, Arik Landau, Tomasz Kus, Kirill Khistyaev, 
        Dmitry Zuev, Prashant Manohar, Xintian Feng, Anna Krylov, 
        Matthew Goldey, Alec White, Thomas Jagau, Kaushik Nanda, 
        Anastasia Gunina, Alexander Kunitsa, Joonho Lee.

   CCMAN original authors:
   Anna I. Krylov, C. David Sherrill, Steven R. Gwaltney,
   Edward F. C. Byrd (2000)
   Sergey V. Levchenko, Lyudmila V. Slipchenko, Tao Wang,
   Ana-Maria C. Cristian (2003)
   Piotr A. Pieniazek, C. Melania Oana, Evgeny Epifanovsky (2007)
   Prashant Manohar (2009)

 ------------------------------------------------------------------------------


 Allocating and initializing 30808MB of RAM...
 Calculation will run on 6 cores.


 Alpha MOs, Restricted
 -- Occupied --                  
-490.07  -80.08  -65.20  -58.56  -58.56  -58.56  -26.33  -15.63
  1 A     2 A     3 A     4 A     5 A     6 A     7 A     8 A                  
 -9.880  -7.611  -7.496  -7.484  -7.484  -5.504  -5.502  -5.502
  9 A    10 A    11 A    12 A    13 A    14 A    15 A    16 A                  
 -3.237  -3.231  -3.231  -3.216  -3.216  -1.634  -1.216  -1.008
 17 A    18 A    19 A    20 A    21 A    22 A    23 A    24 A                  
 -0.818  -0.709  -0.701  -0.662  -0.535  -0.521  -0.479  -0.411
 25 A    26 A    27 A    28 A    29 A    30 A    31 A    32 A                  
 -0.401
 33 A                                                                          
 -- Virtual --                   
  0.018   0.045   0.061   0.075   0.080   0.089   0.117   0.120
 34 A    35 A    36 A    37 A    38 A    39 A    40 A    41 A                  
  0.122   0.154   0.201   0.231   0.245   0.245   0.281   0.329
 42 A    43 A    44 A    45 A    46 A    47 A    48 A    49 A                  
  0.337   0.341   0.381   0.385   0.426   0.469   0.512   0.552
 50 A    51 A    52 A    53 A    54 A    55 A    56 A    57 A                  
  0.565   0.580   0.752   0.760   0.760   0.792   0.822   0.828
 58 A    59 A    60 A    61 A    62 A    63 A    64 A    65 A                  
  0.880   0.891   0.896   1.080   1.110   1.116   1.142   1.212
 66 A    67 A    68 A    69 A    70 A    71 A    72 A    73 A                  
  1.345   1.424   1.568   1.620   1.629   1.776   1.861   1.911
 74 A    75 A    76 A    77 A    78 A    79 A    80 A    81 A                  
  2.184   2.206   2.320   2.325   2.346   2.448   2.459   2.786
 82 A    83 A    84 A    85 A    86 A    87 A    88 A    89 A                  
  2.962   4.178   4.180   4.214   4.216   4.250   4.305   4.456
 90 A    91 A    92 A    93 A    94 A    95 A    96 A    97 A                  
  4.519   4.537   4.576   4.599   4.625   4.907   6.889   6.926
 98 A    99 A   100 A   101 A   102 A   103 A   104 A   105 A                  
  6.948   7.213   7.574   8.188   8.208   8.274  14.700  14.806
106 A   107 A   108 A   109 A   110 A   111 A   112 A   113 A                  
 14.914  36.689  49.470  68.730 166.170 293.862 293.880 293.983
114 A   115 A   116 A   117 A   118 A   119 A   120 A   121 A                  
*******
122 A                                                                          

 Beta MOs, Restricted
 -- Occupied --                  
-490.07  -80.08  -65.20  -58.56  -58.56  -58.56  -26.33  -15.63
  1 A     2 A     3 A     4 A     5 A     6 A     7 A     8 A                  
 -9.880  -7.611  -7.496  -7.484  -7.484  -5.504  -5.502  -5.502
  9 A    10 A    11 A    12 A    13 A    14 A    15 A    16 A                  
 -3.237  -3.231  -3.231  -3.216  -3.216  -1.634  -1.216  -1.008
 17 A    18 A    19 A    20 A    21 A    22 A    23 A    24 A                  
 -0.818  -0.709  -0.701  -0.662  -0.535  -0.521  -0.479  -0.411
 25 A    26 A    27 A    28 A    29 A    30 A    31 A    32 A                  
 -0.401
 33 A                                                                          
 -- Virtual --                   
  0.018   0.045   0.061   0.075   0.080   0.089   0.117   0.120
 34 A    35 A    36 A    37 A    38 A    39 A    40 A    41 A                  
  0.122   0.154   0.201   0.231   0.245   0.245   0.281   0.329
 42 A    43 A    44 A    45 A    46 A    47 A    48 A    49 A                  
  0.337   0.341   0.381   0.385   0.426   0.469   0.512   0.552
 50 A    51 A    52 A    53 A    54 A    55 A    56 A    57 A                  
  0.565   0.580   0.752   0.760   0.760   0.792   0.822   0.828
 58 A    59 A    60 A    61 A    62 A    63 A    64 A    65 A                  
  0.880   0.891   0.896   1.080   1.110   1.116   1.142   1.212
 66 A    67 A    68 A    69 A    70 A    71 A    72 A    73 A                  
  1.345   1.424   1.568   1.620   1.629   1.776   1.861   1.911
 74 A    75 A    76 A    77 A    78 A    79 A    80 A    81 A                  
  2.184   2.206   2.320   2.325   2.346   2.448   2.459   2.786
 82 A    83 A    84 A    85 A    86 A    87 A    88 A    89 A                  
  2.962   4.178   4.180   4.214   4.216   4.250   4.305   4.456
 90 A    91 A    92 A    93 A    94 A    95 A    96 A    97 A                  
  4.519   4.537   4.576   4.599   4.625   4.907   6.889   6.926
 98 A    99 A   100 A   101 A   102 A   103 A   104 A   105 A                  
  6.948   7.213   7.574   8.188   8.208   8.274  14.700  14.806
106 A   107 A   108 A   109 A   110 A   111 A   112 A   113 A                  
 14.914  36.689  49.470  68.730 166.170 293.862 293.880 293.983
114 A   115 A   116 A   117 A   118 A   119 A   120 A   121 A                  
*******
122 A                                                                          

 Occupation and symmetry of molecular orbitals

 Point group: C1 (1 irreducible representation).

                           A     All 
 -------------------------------------
 All molecular orbitals:
  - Alpha                  122   122 
  - Beta                   122   122 
 -------------------------------------
 Alpha orbitals:
  - Frozen occupied        16    16  
  - Active occupied        17    17  
  - Active virtual         89    89  
  - Frozen virtual         0     0   
 -------------------------------------
 Beta orbitals:
  - Frozen occupied        16    16  
  - Active occupied        17    17  
  - Active virtual         89    89  
  - Frozen virtual         0     0   
 -------------------------------------

 Import integrals:   CPU 0.00 s  wall 0.00 s

 Import integrals:   CPU 34.50 s  wall 6.15 s

 MP2 amplitudes:   CPU 0.13 s  wall 0.09 s

Running a double precision version
           CCSD T amplitudes will be solved using DIIS.

           Start     Size      MaxIter   EConv     TConv     
           3         7         100       1.00e-07  1.00e-05  
 ------------------------------------------------------------------------------
           Energy (a.u.)   Ediff      Tdiff       Comment
 ------------------------------------------------------------------------------
         -3067.78091571                           
     1   -3067.75307398   2.78e-02   7.59e-01     
     2   -3067.78070695   2.76e-02   1.13e-01     
     3   -3067.77827821   2.43e-03   4.93e-02     
     4   -3067.78107511   2.80e-03   1.74e-02     Switched to DIIS steps.
     5   -3067.78196471   8.90e-04   1.16e-02     
     6   -3067.78203867   7.40e-05   2.73e-03     
     7   -3067.78203862   5.35e-08   1.44e-03     
     8   -3067.78204603   7.41e-06   3.81e-04     
     9   -3067.78204843   2.40e-06   2.55e-04     
    10   -3067.78204782   6.11e-07   6.95e-05     
    11   -3067.78204810   2.83e-07   2.76e-05     
    12   -3067.78204805   5.14e-08   1.64e-05     
    13   -3067.78204798   6.73e-08   6.69e-06     
 ------------------------------------------------------------------------------
         -3067.78204798                           CCSD T converged.

End of double precision
 SCF energy                 = -3067.00178959
 MP2 energy                 = -3067.78091571
 CCSD correlation energy     =    -0.78025839
 CCSD total energy           = -3067.78204798

 CCSD  T1^2 = 0.0156  T2^2 = 0.2508  Leading amplitudes:

 Amplitude    Orbitals with energies
 -0.0300       27 (A) A                  ->    34 (A) A                   
              -0.7009                          0.0185                     
 -0.0300       27 (A) B                  ->    34 (A) B                   
              -0.7009                          0.0185                     
 -0.0298       33 (A) A                  ->    34 (A) A                   
              -0.4010                          0.0185                     
 -0.0298       33 (A) B                  ->    34 (A) B                   
              -0.4010                          0.0185                     

 Amplitude    Orbitals with energies
 -0.0564       33 (A) A      33 (A) B    ->    34 (A) A      34 (A) B     
              -0.4010       -0.4010            0.0185        0.0185       
  0.0564       33 (A) A      33 (A) B    ->    34 (A) B      34 (A) A     
              -0.4010       -0.4010            0.0185        0.0185       
  0.0564       33 (A) B      33 (A) A    ->    34 (A) A      34 (A) B     
              -0.4010       -0.4010            0.0185        0.0185       
 -0.0564       33 (A) B      33 (A) A    ->    34 (A) B      34 (A) A     
              -0.4010       -0.4010            0.0185        0.0185       

 Computing CCSD intemediates for later calculations in double precision
 Finished.

Running a double precision version
           CCSD Lambda amplitudes will be solved using DIIS.
           Start     Size      MaxIter   EConv     LConv     
           3         7         100       1.00e-07  1.00e-05  
 ------------------------------------------------------------------------------
            Enorm      Ldiff       Comment
 ------------------------------------------------------------------------------
     1     5.24e-02   3.47e-02     
     2     1.64e-02   7.22e-03     
     3     6.63e-03   1.47e-03     
     4     3.79e-03   1.29e-03     Switched to DIIS steps.
     5     1.09e-03   7.30e-04     
     6     5.54e-04   1.60e-04     
     7     1.85e-04   5.63e-05     
     8     8.92e-05   7.65e-06     
     9     3.48e-05   1.63e-06     
    10     1.61e-05   3.61e-07     
    11     7.86e-06   4.13e-07     
    12     3.78e-06   2.02e-07     
    13     1.84e-06   9.22e-09     
    14     7.72e-07   6.13e-08     
    15     3.80e-07   5.07e-08     
    16     1.78e-07   2.93e-08     
    17     8.75e-08   1.79e-08     
 ------------------------------------------------------------------------------
                                   CCSD Lambda converged.

 Computing density matrices in double precision...
           Orbital response amplitudes will be solved using DIIS.
           Start     Size      MaxIter   EConv     LConv     
           3         7         100       1.00e-06  1.00e-06  
 ------------------------------------------------------------------------------
            Enorm      Ldiff       Comment
 ------------------------------------------------------------------------------
     1     1.13e-01   1.23e-03     
     2     1.03e-01   8.89e-03     
     3     1.16e-01   1.84e-02     
     4     1.88e-02   4.25e-02     Switched to DIIS steps.
     5     5.79e-03   4.68e-03     
     6     1.00e-03   2.80e-04     
     7     5.61e-04   6.24e-05     
     8     1.58e-04   1.58e-04     
     9     4.74e-05   2.70e-05     
    10     1.25e-05   6.66e-06     
    11     3.24e-06   8.81e-07     
    12     1.41e-06   2.61e-07     
    13     3.63e-07   3.04e-07     
 ------------------------------------------------------------------------------
                                   Orbital response converged.

 Computing density matrices... Done.
 CCSD calculation:   CPU 1327.62 s  wall 231.39 s

 Transferring MO TPDM to AO TPDM
 Transferring g2_o1o1o1o1
 Transferring g2_o1o1o1v1
 Transferring g2_o1o1v1v1
 Transferring g2_o1v1o1v1
 Transferring g2_o1v1v1v1
 Transferring g2_v1v1v1v1
 Adding separable TPDM
 Computing TPDM gradient
 --------------------------------------------------------
 2e gradient
  Atom          X               Y               Z
 --------------------------------------------------------
    1        -38.847560       11.849540       -0.000000  
    2         -1.002348      -19.654600       -0.000000  
    3         28.978173      -10.881106        0.000000  
    4         10.871735       18.686166       -0.000000  
 --------------------------------------------------------
 --------------------------------------------------------
 Final gradient
  Atom          X               Y               Z
 --------------------------------------------------------
    1        -38.847560       11.849540       -0.000000  
    2         -1.002348      -19.654600       -0.000000  
    3         28.978173      -10.881106        0.000000  
    4         10.871735       18.686166       -0.000000  
 --------------------------------------------------------
 Analytic gradient from two-electron contribution:   CPU 207.78 s  wall 40.12 s

 Total ccman2 time:   CPU 1574.43 s  wall 278.90 s


 --------------------------------------------------------------

                    Orbital Energies (a.u.)
 --------------------------------------------------------------

 Alpha MOs
 -- Occupied --
******** -80.0760 -65.2013 -58.5620 -58.5595 -58.5594 -26.3306 -15.6349
 -9.8803  -7.6111  -7.4961  -7.4842  -7.4836  -5.5045  -5.5022  -5.5017
 -3.2369  -3.2314  -3.2308  -3.2163  -3.2163  -1.6341  -1.2161  -1.0077
 -0.8176  -0.7086  -0.7009  -0.6621  -0.5350  -0.5215  -0.4794  -0.4106
 -0.4010
 -- Virtual --
  0.0185   0.0448   0.0608   0.0745   0.0804   0.0886   0.1169   0.1198
  0.1218   0.1545   0.2012   0.2308   0.2446   0.2451   0.2812   0.3295
  0.3367   0.3408   0.3811   0.3855   0.4262   0.4692   0.5116   0.5523
  0.5646   0.5796   0.7515   0.7599   0.7599   0.7916   0.8216   0.8276
  0.8795   0.8915   0.8959   1.0799   1.1098   1.1161   1.1418   1.2122
  1.3448   1.4243   1.5682   1.6202   1.6291   1.7759   1.8612   1.9108
  2.1842   2.2057   2.3198   2.3253   2.3461   2.4482   2.4587   2.7856
  2.9621   4.1785   4.1805   4.2145   4.2163   4.2498   4.3054   4.4560
  4.5195   4.5372   4.5763   4.5992   4.6245   4.9072   6.8891   6.9260
  6.9476   7.2127   7.5737   8.1876   8.2084   8.2742  14.6998  14.8060
 14.9138  36.6892  49.4696  68.7298 166.1695 293.8624 293.8800 293.9834
********
 --------------------------------------------------------------

          Ground-State Mulliken Net Atomic Charges

     Atom                 Charge (a.u.)
  ----------------------------------------
      1 Br                    0.057173
      2 N                    -0.347595
      3 P                     0.529514
      4 F                    -0.239091
  ----------------------------------------
  Sum of atomic charges =    -0.000000

 -----------------------------------------------------------------
                    Cartesian Multipole Moments
 -----------------------------------------------------------------
    Charge (ESU x 10^10)
                 0.0000
    Dipole Moment (Debye)
         X      -0.7747      Y       0.1204      Z      -0.0000
       Tot       0.7840
    Quadrupole Moments (Debye-Ang)
        XX     -37.5914     XY      -3.6964     YY     -45.5392
        XZ      -0.0000     YZ      -0.0000     ZZ     -40.5517
    Octopole Moments (Debye-Ang^2)
       XXX      28.6367    XXY      -2.1412    XYY      13.4237
       YYY     -12.5221    XXZ      -0.0000    XYZ       0.0000
       YYZ      -0.0000    XZZ       6.1737    YZZ      -3.9301
       ZZZ      -0.0000
    Hexadecapole Moments (Debye-Ang^3)
      XXXX    -535.2591   XXXY      -3.6053   XXYY    -121.4240
      XYYY       5.4371   YYYY    -146.5747   XXXZ      -0.0000
      XXYZ      -0.0000   XYYZ      -0.0000   YYYZ      -0.0000
      XXZZ     -98.2016   XYZZ       3.8016   YYZZ     -31.6544
      XZZZ      -0.0000   YZZZ      -0.0000   ZZZZ     -47.1642
 -----------------------------------------------------------------
 DrvMan completing analytic gradient of the correlated energy
 Correlated dipole moment
            1
    1  -0.3047977
    2   0.0473733
    3  -0.0000000
 Energy read as -3067.782047981
 Full Analytical Gradient: (in a.u., or Hartree/Bohr)
             1             2             3             4
    1   -0.00008693   -0.00005454    0.00008070    0.00006077
    2    0.00008710   -0.00021932    0.00001441    0.00011781
    3    0.00000000    0.00000000   -0.00000000   -0.00000000
 Gradient time:  CPU 0.77 s  wall 0.79 s
 ----------------------------------------------------------------
             Standard Nuclear Orientation (Angstroms)
    I     Atom           X                Y                Z
 ----------------------------------------------------------------
    1      Br      1.2773827780    -0.1005758570    -0.0000000000
    2      N      -0.2669482984     0.9342528605     0.0010000000
    3      P      -1.7498596249     0.4807690251     0.0000000000
    4      F      -1.8435405299    -1.1367944893    -0.0000000000
 ----------------------------------------------------------------
 Nuclear Repulsion Energy =   303.2872614871 hartrees
 There are       33 alpha and       33 beta electrons

                       Distance Matrix (Angstroms)
             Br(  1)   N (  2)   P (  3)
   N (  2)  1.858986
   P (  3)  3.082557  1.550701
   F (  4)  3.288451  2.602860  1.620274

 Requested basis set is 6-311++G(d,p)
 There are 44 shells and 122 basis functions
 A cutoff of  1.0D-14 yielded    877 shell pairs
 There are      7100 function pairs (      7827 Cartesian)
 Smallest overlap matrix eigenvalue = 2.27E-03
 Guess MOs from SCF MO coefficient file

 -----------------------------------------------------------------------
  General SCF calculation program by
  Eric Jon Sundstrom, Paul Horn, Yuezhi Mao, Dmitri Zuev, Alec White,
  David Stuck, Shaama M.S., Shane Yost, Joonho Lee, David Small,
  Daniel Levine, Susi Lehtola, Hugh Burton, Evgeny Epifanovsky
 -----------------------------------------------------------------------
 Hartree-Fock
 using 6 threads for integral computing
 -------------------------------------------------------
 OpenMP Integral computing Module                
 Release: version 2.0, May 2017, Q-Chem Inc. Pleasanton 
 -------------------------------------------------------
 A restricted SCF calculation will be
 performed using DIIS
 SCF converges when DIIS error is below 1.0e-08
 ---------------------------------------
  Cycle       Energy         DIIS error
 ---------------------------------------
    1   -3067.0017524412      1.56e-05  
    2   -3067.0017531140      5.58e-06  
    3   -3067.0017532005      4.12e-06  
    4   -3067.0017532393      8.77e-07  
    5   -3067.0017532451      3.24e-07  
    6   -3067.0017532461      1.44e-07  
    7   -3067.0017532463      6.82e-08  
    8   -3067.0017532463      2.91e-08  
    9   -3067.0017532463      9.95e-09  Convergence criterion met
 ---------------------------------------
 SCF time:   CPU 6.25s  wall 1.00s 
 SCF   energy in the final basis set =    -3067.0017532463
 Total energy in the final basis set =    -3067.0017532463


 ------------------------------------------------------------------------------

   CCMAN2: suite of methods based on coupled cluster
           and equation of motion theories.

   Components:
   * libvmm-1.3-trunk
     by Evgeny Epifanovsky, Ilya Kaliman.
   * libtensor-2.5-trunk
     by Evgeny Epifanovsky, Michael Wormit, Dmitry Zuev, Sam Manzer, 
        Ilya Kaliman.
   * libcc-2.5-trunk
     by Evgeny Epifanovsky, Arik Landau, Tomasz Kus, Kirill Khistyaev, 
        Dmitry Zuev, Prashant Manohar, Xintian Feng, Anna Krylov, 
        Matthew Goldey, Alec White, Thomas Jagau, Kaushik Nanda, 
        Anastasia Gunina, Alexander Kunitsa, Joonho Lee.

   CCMAN original authors:
   Anna I. Krylov, C. David Sherrill, Steven R. Gwaltney,
   Edward F. C. Byrd (2000)
   Sergey V. Levchenko, Lyudmila V. Slipchenko, Tao Wang,
   Ana-Maria C. Cristian (2003)
   Piotr A. Pieniazek, C. Melania Oana, Evgeny Epifanovsky (2007)
   Prashant Manohar (2009)

 ------------------------------------------------------------------------------


 Allocating and initializing 30808MB of RAM...
 Calculation will run on 6 cores.


 Alpha MOs, Restricted
 -- Occupied --                  
-490.07  -80.08  -65.20  -58.56  -58.56  -58.56  -26.33  -15.63
  1 A     2 A     3 A     4 A     5 A     6 A     7 A     8 A                  
 -9.880  -7.611  -7.496  -7.484  -7.484  -5.505  -5.502  -5.502
  9 A    10 A    11 A    12 A    13 A    14 A    15 A    16 A                  
 -3.237  -3.231  -3.231  -3.216  -3.216  -1.634  -1.216  -1.008
 17 A    18 A    19 A    20 A    21 A    22 A    23 A    24 A                  
 -0.818  -0.709  -0.701  -0.662  -0.535  -0.521  -0.479  -0.411
 25 A    26 A    27 A    28 A    29 A    30 A    31 A    32 A                  
 -0.401
 33 A                                                                          
 -- Virtual --                   
  0.018   0.045   0.061   0.075   0.080   0.089   0.117   0.120
 34 A    35 A    36 A    37 A    38 A    39 A    40 A    41 A                  
  0.122   0.154   0.201   0.231   0.244   0.245   0.281   0.329
 42 A    43 A    44 A    45 A    46 A    47 A    48 A    49 A                  
  0.337   0.341   0.381   0.385   0.426   0.469   0.512   0.552
 50 A    51 A    52 A    53 A    54 A    55 A    56 A    57 A                  
  0.565   0.580   0.752   0.760   0.760   0.791   0.822   0.827
 58 A    59 A    60 A    61 A    62 A    63 A    64 A    65 A                  
  0.879   0.892   0.896   1.080   1.110   1.116   1.142   1.212
 66 A    67 A    68 A    69 A    70 A    71 A    72 A    73 A                  
  1.344   1.424   1.568   1.620   1.629   1.776   1.861   1.911
 74 A    75 A    76 A    77 A    78 A    79 A    80 A    81 A                  
  2.184   2.206   2.320   2.325   2.346   2.448   2.458   2.786
 82 A    83 A    84 A    85 A    86 A    87 A    88 A    89 A                  
  2.962   4.178   4.180   4.214   4.216   4.250   4.305   4.456
 90 A    91 A    92 A    93 A    94 A    95 A    96 A    97 A                  
  4.520   4.537   4.576   4.599   4.624   4.907   6.889   6.926
 98 A    99 A   100 A   101 A   102 A   103 A   104 A   105 A                  
  6.947   7.212   7.573   8.188   8.208   8.274  14.700  14.806
106 A   107 A   108 A   109 A   110 A   111 A   112 A   113 A                  
 14.913  36.689  49.469  68.730 166.169 293.862 293.880 293.983
114 A   115 A   116 A   117 A   118 A   119 A   120 A   121 A                  
*******
122 A                                                                          

 Beta MOs, Restricted
 -- Occupied --                  
-490.07  -80.08  -65.20  -58.56  -58.56  -58.56  -26.33  -15.63
  1 A     2 A     3 A     4 A     5 A     6 A     7 A     8 A                  
 -9.880  -7.611  -7.496  -7.484  -7.484  -5.505  -5.502  -5.502
  9 A    10 A    11 A    12 A    13 A    14 A    15 A    16 A                  
 -3.237  -3.231  -3.231  -3.216  -3.216  -1.634  -1.216  -1.008
 17 A    18 A    19 A    20 A    21 A    22 A    23 A    24 A                  
 -0.818  -0.709  -0.701  -0.662  -0.535  -0.521  -0.479  -0.411
 25 A    26 A    27 A    28 A    29 A    30 A    31 A    32 A                  
 -0.401
 33 A                                                                          
 -- Virtual --                   
  0.018   0.045   0.061   0.075   0.080   0.089   0.117   0.120
 34 A    35 A    36 A    37 A    38 A    39 A    40 A    41 A                  
  0.122   0.154   0.201   0.231   0.244   0.245   0.281   0.329
 42 A    43 A    44 A    45 A    46 A    47 A    48 A    49 A                  
  0.337   0.341   0.381   0.385   0.426   0.469   0.512   0.552
 50 A    51 A    52 A    53 A    54 A    55 A    56 A    57 A                  
  0.565   0.580   0.752   0.760   0.760   0.791   0.822   0.827
 58 A    59 A    60 A    61 A    62 A    63 A    64 A    65 A                  
  0.879   0.892   0.896   1.080   1.110   1.116   1.142   1.212
 66 A    67 A    68 A    69 A    70 A    71 A    72 A    73 A                  
  1.344   1.424   1.568   1.620   1.629   1.776   1.861   1.911
 74 A    75 A    76 A    77 A    78 A    79 A    80 A    81 A                  
  2.184   2.206   2.320   2.325   2.346   2.448   2.458   2.786
 82 A    83 A    84 A    85 A    86 A    87 A    88 A    89 A                  
  2.962   4.178   4.180   4.214   4.216   4.250   4.305   4.456
 90 A    91 A    92 A    93 A    94 A    95 A    96 A    97 A                  
  4.520   4.537   4.576   4.599   4.624   4.907   6.889   6.926
 98 A    99 A   100 A   101 A   102 A   103 A   104 A   105 A                  
  6.947   7.212   7.573   8.188   8.208   8.274  14.700  14.806
106 A   107 A   108 A   109 A   110 A   111 A   112 A   113 A                  
 14.913  36.689  49.469  68.730 166.169 293.862 293.880 293.983
114 A   115 A   116 A   117 A   118 A   119 A   120 A   121 A                  
*******
122 A                                                                          

 Occupation and symmetry of molecular orbitals

 Point group: C1 (1 irreducible representation).

                           A     All 
 -------------------------------------
 All molecular orbitals:
  - Alpha                  122   122 
  - Beta                   122   122 
 -------------------------------------
 Alpha orbitals:
  - Frozen occupied        16    16  
  - Active occupied        17    17  
  - Active virtual         89    89  
  - Frozen virtual         0     0   
 -------------------------------------
 Beta orbitals:
  - Frozen occupied        16    16  
  - Active occupied        17    17  
  - Active virtual         89    89  
  - Frozen virtual         0     0   
 -------------------------------------

 Import integrals:   CPU 0.00 s  wall 0.00 s

 Import integrals:   CPU 33.63 s  wall 5.90 s

 MP2 amplitudes:   CPU 0.17 s  wall 0.13 s

Running a double precision version
           CCSD T amplitudes will be solved using DIIS.

           Start     Size      MaxIter   EConv     TConv     
           3         7         100       1.00e-07  1.00e-05  
 ------------------------------------------------------------------------------
           Energy (a.u.)   Ediff      Tdiff       Comment
 ------------------------------------------------------------------------------
         -3067.78092547                           
     1   -3067.75306222   2.79e-02   7.59e-01     
     2   -3067.78070901   2.76e-02   1.13e-01     
     3   -3067.77827563   2.43e-03   4.94e-02     
     4   -3067.78107470   2.80e-03   1.74e-02     Switched to DIIS steps.
     5   -3067.78196475   8.90e-04   1.16e-02     
     6   -3067.78203880   7.41e-05   2.73e-03     
     7   -3067.78203873   6.59e-08   1.44e-03     
     8   -3067.78204615   7.42e-06   3.82e-04     
     9   -3067.78204856   2.41e-06   2.56e-04     
    10   -3067.78204795   6.12e-07   6.96e-05     
    11   -3067.78204823   2.83e-07   2.77e-05     
    12   -3067.78204818   5.16e-08   1.65e-05     
    13   -3067.78204811   6.73e-08   6.70e-06     
 ------------------------------------------------------------------------------
         -3067.78204811                           CCSD T converged.

End of double precision
 SCF energy                 = -3067.00175325
 MP2 energy                 = -3067.78092547
 CCSD correlation energy     =    -0.78029486
 CCSD total energy           = -3067.78204811

 CCSD  T1^2 = 0.0156  T2^2 = 0.2509  Leading amplitudes:

 Amplitude    Orbitals with energies
 -0.0300       27 (A) A                  ->    34 (A) A                   
              -0.7010                          0.0185                     
 -0.0300       27 (A) B                  ->    34 (A) B                   
              -0.7010                          0.0185                     
 -0.0298       33 (A) A                  ->    34 (A) A                   
              -0.4010                          0.0185                     
 -0.0298       33 (A) B                  ->    34 (A) B                   
              -0.4010                          0.0185                     

 Amplitude    Orbitals with energies
 -0.0565       33 (A) A      33 (A) B    ->    34 (A) A      34 (A) B     
              -0.4010       -0.4010            0.0185        0.0185       
  0.0565       33 (A) A      33 (A) B    ->    34 (A) B      34 (A) A     
              -0.4010       -0.4010            0.0185        0.0185       
  0.0565       33 (A) B      33 (A) A    ->    34 (A) A      34 (A) B     
              -0.4010       -0.4010            0.0185        0.0185       
 -0.0565       33 (A) B      33 (A) A    ->    34 (A) B      34 (A) A     
              -0.4010       -0.4010            0.0185        0.0185       

 Computing CCSD intemediates for later calculations in double precision
 Finished.

Running a double precision version
           CCSD Lambda amplitudes will be solved using DIIS.
           Start     Size      MaxIter   EConv     LConv     
           3         7         100       1.00e-07  1.00e-05  
 ------------------------------------------------------------------------------
            Enorm      Ldiff       Comment
 ------------------------------------------------------------------------------
     1     5.24e-02   3.47e-02     
     2     1.64e-02   7.22e-03     
     3     6.64e-03   1.47e-03     
     4     3.79e-03   1.29e-03     Switched to DIIS steps.
     5     1.09e-03   7.30e-04     
     6     5.54e-04   1.60e-04     
     7     1.85e-04   5.64e-05     
     8     8.93e-05   7.67e-06     
     9     3.49e-05   1.64e-06     
    10     1.61e-05   3.63e-07     
    11     7.87e-06   4.14e-07     
    12     3.79e-06   2.03e-07     
    13     1.84e-06   9.14e-09     
    14     7.74e-07   6.11e-08     
    15     3.81e-07   5.08e-08     
    16     1.78e-07   2.93e-08     
    17     8.77e-08   1.80e-08     
 ------------------------------------------------------------------------------
                                   CCSD Lambda converged.

 Computing density matrices in double precision...
           Orbital response amplitudes will be solved using DIIS.
           Start     Size      MaxIter   EConv     LConv     
           3         7         100       1.00e-06  1.00e-06  
 ------------------------------------------------------------------------------
            Enorm      Ldiff       Comment
 ------------------------------------------------------------------------------
     1     1.13e-01   1.24e-03     
     2     1.03e-01   8.85e-03     
     3     1.16e-01   1.85e-02     
     4     1.89e-02   4.25e-02     Switched to DIIS steps.
     5     5.79e-03   4.74e-03     
     6     1.00e-03   2.80e-04     
     7     5.61e-04   6.22e-05     
     8     1.58e-04   1.58e-04     
     9     4.74e-05   2.70e-05     
    10     1.25e-05   6.65e-06     
    11     3.25e-06   8.81e-07     
    12     1.42e-06   2.60e-07     
    13     3.65e-07   3.06e-07     
 ------------------------------------------------------------------------------
                                   Orbital response converged.

 Computing density matrices... Done.
 CCSD calculation:   CPU 1330.89 s  wall 232.26 s

 Transferring MO TPDM to AO TPDM
 Transferring g2_o1o1o1o1
 Transferring g2_o1o1o1v1
 Transferring g2_o1o1v1v1
 Transferring g2_o1v1o1v1
 Transferring g2_o1v1v1v1
 Transferring g2_v1v1v1v1
 Adding separable TPDM
 Computing TPDM gradient
 --------------------------------------------------------
 2e gradient
  Atom          X               Y               Z
 --------------------------------------------------------
    1        -38.835378       11.851603        0.012226  
    2         -1.003902      -19.667830       -0.024963  
    3         28.966748      -10.871081        0.011911  
    4         10.872532       18.687307        0.000825  
 --------------------------------------------------------
 --------------------------------------------------------
 Final gradient
  Atom          X               Y               Z
 --------------------------------------------------------
    1        -38.835378       11.851603        0.012226  
    2         -1.003902      -19.667830       -0.024963  
    3         28.966748      -10.871081        0.011911  
    4         10.872532       18.687307        0.000825  
 --------------------------------------------------------
 Analytic gradient from two-electron contribution:   CPU 203.85 s  wall 39.19 s

 Total ccman2 time:   CPU 1577.92 s  wall 280.19 s


 --------------------------------------------------------------

                    Orbital Energies (a.u.)
 --------------------------------------------------------------

 Alpha MOs
 -- Occupied --
******** -80.0760 -65.2013 -58.5620 -58.5595 -58.5593 -26.3307 -15.6350
 -9.8803  -7.6112  -7.4961  -7.4841  -7.4836  -5.5046  -5.5022  -5.5018
 -3.2369  -3.2314  -3.2308  -3.2163  -3.2163  -1.6341  -1.2160  -1.0076
 -0.8177  -0.7087  -0.7010  -0.6621  -0.5350  -0.5214  -0.4793  -0.4106
 -0.4010
 -- Virtual --
  0.0185   0.0447   0.0608   0.0745   0.0804   0.0886   0.1168   0.1198
  0.1217   0.1545   0.2012   0.2308   0.2445   0.2450   0.2812   0.3294
  0.3367   0.3408   0.3810   0.3855   0.4261   0.4691   0.5116   0.5523
  0.5646   0.5796   0.7516   0.7598   0.7599   0.7915   0.8216   0.8274
  0.8795   0.8915   0.8957   1.0797   1.1098   1.1160   1.1416   1.2121
  1.3445   1.4244   1.5682   1.6202   1.6290   1.7758   1.8611   1.9107
  2.1842   2.2057   2.3195   2.3252   2.3462   2.4482   2.4584   2.7856
  2.9617   4.1784   4.1804   4.2144   4.2163   4.2498   4.3051   4.4557
  4.5195   4.5373   4.5762   4.5989   4.6244   4.9072   6.8890   6.9259
  6.9475   7.2123   7.5734   8.1876   8.2084   8.2743  14.6998  14.8059
 14.9134  36.6891  49.4694  68.7297 166.1692 293.8624 293.8800 293.9835
********
 --------------------------------------------------------------

          Ground-State Mulliken Net Atomic Charges

     Atom                 Charge (a.u.)
  ----------------------------------------
      1 Br                    0.056985
      2 N                    -0.347453
      3 P                     0.529409
      4 F                    -0.238940
  ----------------------------------------
  Sum of atomic charges =    -0.000000

 -----------------------------------------------------------------
                    Cartesian Multipole Moments
 -----------------------------------------------------------------
    Charge (ESU x 10^10)
                 0.0000
    Dipole Moment (Debye)
         X      -0.7760      Y       0.1184      Z      -0.0021
       Tot       0.7850
    Quadrupole Moments (Debye-Ang)
        XX     -37.5941     XY      -3.6949     YY     -45.5414
        XZ      -0.0001     YZ      -0.0016     ZZ     -40.5536
    Octopole Moments (Debye-Ang^2)
       XXX      28.6351    XXY      -2.1528    XYY      13.4238
       YYY     -12.5505    XXZ      -0.0103    XYZ       0.0020
       YYZ      -0.0092    XZZ       6.1739    YZZ      -3.9374
       ZZZ      -0.0190
    Hexadecapole Moments (Debye-Ang^3)
      XXXX    -535.2959   XXXY      -3.5893   XXYY    -121.4288
      XYYY       5.4455   YYYY    -146.6523   XXXZ      -0.0032
      XXYZ      -0.0019   XYYZ       0.0006   YYYZ      -0.0214
      XXZZ     -98.2057   XYZZ       3.8048   YYZZ     -31.6671
      XZZZ       0.0062   YZZZ      -0.0177   ZZZZ     -47.1693
 -----------------------------------------------------------------
 DrvMan completing analytic gradient of the correlated energy
 Correlated dipole moment
            1
    1  -0.3053001
    2   0.0465768
    3  -0.0008201
 Energy read as -3067.782048110
 Full Analytical Gradient: (in a.u., or Hartree/Bohr)
             1             2             3             4
    1    0.00002251    0.00001541   -0.00003066   -0.00000726
    2   -0.00000561    0.00001972   -0.00008554    0.00007142
    3   -0.00002567    0.00005400   -0.00005267    0.00002434
 Gradient time:  CPU 0.80 s  wall 0.82 s
 ----------------------------------------------------------------
             Standard Nuclear Orientation (Angstroms)
    I     Atom           X                Y                Z
 ----------------------------------------------------------------
    1      Br      1.2773827780    -0.1005758570    -0.0000000000
    2      N      -0.2669482984     0.9342528605     0.0000000000
    3      P      -1.7488596249     0.4807690251     0.0000000000
    4      F      -1.8435405299    -1.1367944893    -0.0000000000
 ----------------------------------------------------------------
 Nuclear Repulsion Energy =   303.3365294137 hartrees
 There are       33 alpha and       33 beta electrons

                       Distance Matrix (Angstroms)
             Br(  1)   N (  2)   P (  3)
   N (  2)  1.858986
   P (  3)  3.081575  1.549745
   F (  4)  3.288451  2.602860  1.620332

 Requested basis set is 6-311++G(d,p)
 There are 44 shells and 122 basis functions
 A cutoff of  1.0D-14 yielded    877 shell pairs
 There are      7100 function pairs (      7827 Cartesian)
 Smallest overlap matrix eigenvalue = 2.27E-03
 Guess MOs from SCF MO coefficient file

 -----------------------------------------------------------------------
  General SCF calculation program by
  Eric Jon Sundstrom, Paul Horn, Yuezhi Mao, Dmitri Zuev, Alec White,
  David Stuck, Shaama M.S., Shane Yost, Joonho Lee, David Small,
  Daniel Levine, Susi Lehtola, Hugh Burton, Evgeny Epifanovsky
 -----------------------------------------------------------------------
 Hartree-Fock
 using 6 threads for integral computing
 -------------------------------------------------------
 OpenMP Integral computing Module                
 Release: version 2.0, May 2017, Q-Chem Inc. Pleasanton 
 -------------------------------------------------------
 A restricted SCF calculation will be
 performed using DIIS
 SCF converges when DIIS error is below 1.0e-08
 ---------------------------------------
  Cycle       Energy         DIIS error
 ---------------------------------------
    1   -3067.0018111572      1.90e-05  
    2   -3067.0018119555      8.48e-06  
    3   -3067.0018120780      4.78e-06  
    4   -3067.0018121345      1.15e-06  
    5   -3067.0018121421      4.69e-07  
    6   -3067.0018121441      2.06e-07  
    7   -3067.0018121445      9.26e-08  
    8   -3067.0018121446      3.50e-08  
    9   -3067.0018121446      1.13e-08  
   10   -3067.0018121446      4.05e-09  Convergence criterion met
 ---------------------------------------
 SCF time:   CPU 7.02s  wall 1.00s 
 SCF   energy in the final basis set =    -3067.0018121446
 Total energy in the final basis set =    -3067.0018121446


 ------------------------------------------------------------------------------

   CCMAN2: suite of methods based on coupled cluster
           and equation of motion theories.

   Components:
   * libvmm-1.3-trunk
     by Evgeny Epifanovsky, Ilya Kaliman.
   * libtensor-2.5-trunk
     by Evgeny Epifanovsky, Michael Wormit, Dmitry Zuev, Sam Manzer, 
        Ilya Kaliman.
   * libcc-2.5-trunk
     by Evgeny Epifanovsky, Arik Landau, Tomasz Kus, Kirill Khistyaev, 
        Dmitry Zuev, Prashant Manohar, Xintian Feng, Anna Krylov, 
        Matthew Goldey, Alec White, Thomas Jagau, Kaushik Nanda, 
        Anastasia Gunina, Alexander Kunitsa, Joonho Lee.

   CCMAN original authors:
   Anna I. Krylov, C. David Sherrill, Steven R. Gwaltney,
   Edward F. C. Byrd (2000)
   Sergey V. Levchenko, Lyudmila V. Slipchenko, Tao Wang,
   Ana-Maria C. Cristian (2003)
   Piotr A. Pieniazek, C. Melania Oana, Evgeny Epifanovsky (2007)
   Prashant Manohar (2009)

 ------------------------------------------------------------------------------


 Allocating and initializing 30808MB of RAM...
 Calculation will run on 6 cores.


 Alpha MOs, Restricted
 -- Occupied --                  
-490.07  -80.08  -65.20  -58.56  -58.56  -58.56  -26.33  -15.63
  1 A     2 A     3 A     4 A     5 A     6 A     7 A     8 A                  
 -9.880  -7.611  -7.496  -7.484  -7.484  -5.504  -5.502  -5.502
  9 A    10 A    11 A    12 A    13 A    14 A    15 A    16 A                  
 -3.237  -3.231  -3.231  -3.216  -3.216  -1.634  -1.216  -1.008
 17 A    18 A    19 A    20 A    21 A    22 A    23 A    24 A                  
 -0.818  -0.709  -0.701  -0.662  -0.535  -0.522  -0.479  -0.411
 25 A    26 A    27 A    28 A    29 A    30 A    31 A    32 A                  
 -0.401
 33 A                                                                          
 -- Virtual --                   
  0.019   0.045   0.061   0.075   0.080   0.089   0.117   0.120
 34 A    35 A    36 A    37 A    38 A    39 A    40 A    41 A                  
  0.122   0.154   0.201   0.231   0.245   0.245   0.281   0.329
 42 A    43 A    44 A    45 A    46 A    47 A    48 A    49 A                  
  0.337   0.341   0.381   0.386   0.426   0.469   0.512   0.552
 50 A    51 A    52 A    53 A    54 A    55 A    56 A    57 A                  
  0.565   0.580   0.752   0.760   0.760   0.791   0.822   0.827
 58 A    59 A    60 A    61 A    62 A    63 A    64 A    65 A                  
  0.880   0.892   0.896   1.080   1.110   1.116   1.141   1.212
 66 A    67 A    68 A    69 A    70 A    71 A    72 A    73 A                  
  1.346   1.424   1.568   1.620   1.629   1.776   1.861   1.911
 74 A    75 A    76 A    77 A    78 A    79 A    80 A    81 A                  
  2.184   2.206   2.320   2.325   2.346   2.448   2.459   2.786
 82 A    83 A    84 A    85 A    86 A    87 A    88 A    89 A                  
  2.963   4.178   4.180   4.214   4.216   4.250   4.305   4.456
 90 A    91 A    92 A    93 A    94 A    95 A    96 A    97 A                  
  4.519   4.537   4.576   4.599   4.624   4.907   6.889   6.926
 98 A    99 A   100 A   101 A   102 A   103 A   104 A   105 A                  
  6.948   7.212   7.574   8.188   8.208   8.274  14.700  14.806
106 A   107 A   108 A   109 A   110 A   111 A   112 A   113 A                  
 14.914  36.689  49.469  68.730 166.170 293.862 293.880 293.983
114 A   115 A   116 A   117 A   118 A   119 A   120 A   121 A                  
*******
122 A                                                                          

 Beta MOs, Restricted
 -- Occupied --                  
-490.07  -80.08  -65.20  -58.56  -58.56  -58.56  -26.33  -15.63
  1 A     2 A     3 A     4 A     5 A     6 A     7 A     8 A                  
 -9.880  -7.611  -7.496  -7.484  -7.484  -5.504  -5.502  -5.502
  9 A    10 A    11 A    12 A    13 A    14 A    15 A    16 A                  
 -3.237  -3.231  -3.231  -3.216  -3.216  -1.634  -1.216  -1.008
 17 A    18 A    19 A    20 A    21 A    22 A    23 A    24 A                  
 -0.818  -0.709  -0.701  -0.662  -0.535  -0.522  -0.479  -0.411
 25 A    26 A    27 A    28 A    29 A    30 A    31 A    32 A                  
 -0.401
 33 A                                                                          
 -- Virtual --                   
  0.019   0.045   0.061   0.075   0.080   0.089   0.117   0.120
 34 A    35 A    36 A    37 A    38 A    39 A    40 A    41 A                  
  0.122   0.154   0.201   0.231   0.245   0.245   0.281   0.329
 42 A    43 A    44 A    45 A    46 A    47 A    48 A    49 A                  
  0.337   0.341   0.381   0.386   0.426   0.469   0.512   0.552
 50 A    51 A    52 A    53 A    54 A    55 A    56 A    57 A                  
  0.565   0.580   0.752   0.760   0.760   0.791   0.822   0.827
 58 A    59 A    60 A    61 A    62 A    63 A    64 A    65 A                  
  0.880   0.892   0.896   1.080   1.110   1.116   1.141   1.212
 66 A    67 A    68 A    69 A    70 A    71 A    72 A    73 A                  
  1.346   1.424   1.568   1.620   1.629   1.776   1.861   1.911
 74 A    75 A    76 A    77 A    78 A    79 A    80 A    81 A                  
  2.184   2.206   2.320   2.325   2.346   2.448   2.459   2.786
 82 A    83 A    84 A    85 A    86 A    87 A    88 A    89 A                  
  2.963   4.178   4.180   4.214   4.216   4.250   4.305   4.456
 90 A    91 A    92 A    93 A    94 A    95 A    96 A    97 A                  
  4.519   4.537   4.576   4.599   4.624   4.907   6.889   6.926
 98 A    99 A   100 A   101 A   102 A   103 A   104 A   105 A                  
  6.948   7.212   7.574   8.188   8.208   8.274  14.700  14.806
106 A   107 A   108 A   109 A   110 A   111 A   112 A   113 A                  
 14.914  36.689  49.469  68.730 166.170 293.862 293.880 293.983
114 A   115 A   116 A   117 A   118 A   119 A   120 A   121 A                  
*******
122 A                                                                          

 Occupation and symmetry of molecular orbitals

 Point group: C1 (1 irreducible representation).

                           A     All 
 -------------------------------------
 All molecular orbitals:
  - Alpha                  122   122 
  - Beta                   122   122 
 -------------------------------------
 Alpha orbitals:
  - Frozen occupied        16    16  
  - Active occupied        17    17  
  - Active virtual         89    89  
  - Frozen virtual         0     0   
 -------------------------------------
 Beta orbitals:
  - Frozen occupied        16    16  
  - Active occupied        17    17  
  - Active virtual         89    89  
  - Frozen virtual         0     0   
 -------------------------------------

 Import integrals:   CPU 0.00 s  wall 0.00 s

 Import integrals:   CPU 33.97 s  wall 5.97 s

 MP2 amplitudes:   CPU 0.13 s  wall 0.09 s

Running a double precision version
           CCSD T amplitudes will be solved using DIIS.

           Start     Size      MaxIter   EConv     TConv     
           3         7         100       1.00e-07  1.00e-05  
 ------------------------------------------------------------------------------
           Energy (a.u.)   Ediff      Tdiff       Comment
 ------------------------------------------------------------------------------
         -3067.78090945                           
     1   -3067.75308123   2.78e-02   7.59e-01     
     2   -3067.78070573   2.76e-02   1.13e-01     
     3   -3067.77827927   2.43e-03   4.93e-02     
     4   -3067.78107487   2.80e-03   1.74e-02     Switched to DIIS steps.
     5   -3067.78196396   8.89e-04   1.16e-02     
     6   -3067.78203793   7.40e-05   2.73e-03     
     7   -3067.78203792   8.50e-09   1.44e-03     
     8   -3067.78204534   7.42e-06   3.82e-04     
     9   -3067.78204775   2.41e-06   2.56e-04     
    10   -3067.78204714   6.11e-07   6.95e-05     
    11   -3067.78204742   2.83e-07   2.76e-05     
    12   -3067.78204737   5.18e-08   1.65e-05     
    13   -3067.78204730   6.75e-08   6.71e-06     
 ------------------------------------------------------------------------------
         -3067.78204730                           CCSD T converged.

End of double precision
 SCF energy                 = -3067.00181214
 MP2 energy                 = -3067.78090945
 CCSD correlation energy     =    -0.78023516
 CCSD total energy           = -3067.78204730

 CCSD  T1^2 = 0.0155  T2^2 = 0.2508  Leading amplitudes:

 Amplitude    Orbitals with energies
 -0.0300       27 (A) A                  ->    34 (A) A                   
              -0.7009                          0.0186                     
 -0.0300       27 (A) B                  ->    34 (A) B                   
              -0.7009                          0.0186                     
  0.0298       33 (A) A                  ->    34 (A) A                   
              -0.4011                          0.0186                     
  0.0298       33 (A) B                  ->    34 (A) B                   
              -0.4011                          0.0186                     

 Amplitude    Orbitals with energies
 -0.0562       33 (A) A      33 (A) B    ->    34 (A) A      34 (A) B     
              -0.4011       -0.4011            0.0186        0.0186       
  0.0562       33 (A) A      33 (A) B    ->    34 (A) B      34 (A) A     
              -0.4011       -0.4011            0.0186        0.0186       
  0.0562       33 (A) B      33 (A) A    ->    34 (A) A      34 (A) B     
              -0.4011       -0.4011            0.0186        0.0186       
 -0.0562       33 (A) B      33 (A) A    ->    34 (A) B      34 (A) A     
              -0.4011       -0.4011            0.0186        0.0186       

 Computing CCSD intemediates for later calculations in double precision
 Finished.

Running a double precision version
           CCSD Lambda amplitudes will be solved using DIIS.
           Start     Size      MaxIter   EConv     LConv     
           3         7         100       1.00e-07  1.00e-05  
 ------------------------------------------------------------------------------
            Enorm      Ldiff       Comment
 ------------------------------------------------------------------------------
     1     5.23e-02   3.47e-02     
     2     1.64e-02   7.21e-03     
     3     6.63e-03   1.46e-03     
     4     3.79e-03   1.29e-03     Switched to DIIS steps.
     5     1.09e-03   7.30e-04     
     6     5.53e-04   1.60e-04     
     7     1.85e-04   5.62e-05     
     8     8.91e-05   7.67e-06     
     9     3.48e-05   1.64e-06     
    10     1.61e-05   3.69e-07     
    11     7.86e-06   4.16e-07     
    12     3.79e-06   2.04e-07     
    13     1.84e-06   8.90e-09     
    14     7.73e-07   6.12e-08     
    15     3.81e-07   5.08e-08     
    16     1.78e-07   2.93e-08     
    17     8.76e-08   1.80e-08     
 ------------------------------------------------------------------------------
                                   CCSD Lambda converged.

 Computing density matrices in double precision...
           Orbital response amplitudes will be solved using DIIS.
           Start     Size      MaxIter   EConv     LConv     
           3         7         100       1.00e-06  1.00e-06  
 ------------------------------------------------------------------------------
            Enorm      Ldiff       Comment
 ------------------------------------------------------------------------------
     1     1.13e-01   1.26e-03     
     2     1.03e-01   8.85e-03     
     3     1.16e-01   1.84e-02     
     4     1.88e-02   4.25e-02     Switched to DIIS steps.
     5     5.77e-03   4.69e-03     
     6     9.96e-04   2.79e-04     
     7     5.58e-04   6.28e-05     
     8     1.58e-04   1.57e-04     
     9     4.73e-05   2.70e-05     
    10     1.25e-05   6.65e-06     
    11     3.24e-06   8.75e-07     
    12     1.42e-06   2.63e-07     
    13     3.64e-07   3.03e-07     
 ------------------------------------------------------------------------------
                                   Orbital response converged.

 Computing density matrices... Done.
 CCSD calculation:   CPU 1340.51 s  wall 234.73 s

 Transferring MO TPDM to AO TPDM
 Transferring g2_o1o1o1o1
 Transferring g2_o1o1o1v1
 Transferring g2_o1o1v1v1
 Transferring g2_o1v1o1v1
 Transferring g2_o1v1v1v1
 Transferring g2_v1v1v1v1
 Adding separable TPDM
 Computing TPDM gradient
 --------------------------------------------------------
 2e gradient
  Atom          X               Y               Z
 --------------------------------------------------------
    1        -38.843371       11.854869        0.000001  
    2         -1.014595      -19.681165       -0.000000  
    3         28.974183      -10.860162       -0.000000  
    4         10.883784       18.686458       -0.000001  
 --------------------------------------------------------
 --------------------------------------------------------
 Final gradient
  Atom          X               Y               Z
 --------------------------------------------------------
    1        -38.843371       11.854869        0.000001  
    2         -1.014595      -19.681165       -0.000000  
    3         28.974183      -10.860162       -0.000000  
    4         10.883784       18.686458       -0.000001  
 --------------------------------------------------------
 Analytic gradient from two-electron contribution:   CPU 208.12 s  wall 39.77 s

 Total ccman2 time:   CPU 1587.60 s  wall 281.80 s


 --------------------------------------------------------------

                    Orbital Energies (a.u.)
 --------------------------------------------------------------

 Alpha MOs
 -- Occupied --
******** -80.0759 -65.2013 -58.5621 -58.5595 -58.5594 -26.3306 -15.6349
 -9.8803  -7.6111  -7.4961  -7.4842  -7.4837  -5.5044  -5.5021  -5.5017
 -3.2369  -3.2314  -3.2308  -3.2163  -3.2163  -1.6341  -1.2162  -1.0078
 -0.8176  -0.7087  -0.7009  -0.6621  -0.5351  -0.5216  -0.4792  -0.4107
 -0.4011
 -- Virtual --
  0.0186   0.0447   0.0608   0.0745   0.0804   0.0886   0.1168   0.1198
  0.1217   0.1545   0.2013   0.2307   0.2446   0.2450   0.2812   0.3294
  0.3367   0.3408   0.3810   0.3855   0.4262   0.4694   0.5117   0.5523
  0.5646   0.5796   0.7515   0.7599   0.7599   0.7914   0.8217   0.8274
  0.8795   0.8918   0.8960   1.0796   1.1096   1.1159   1.1415   1.2122
  1.3456   1.4244   1.5682   1.6202   1.6291   1.7759   1.8609   1.9108
  2.1842   2.2056   2.3196   2.3252   2.3463   2.4485   2.4587   2.7856
  2.9626   4.1785   4.1804   4.2144   4.2164   4.2498   4.3052   4.4562
  4.5195   4.5372   4.5762   4.5994   4.6244   4.9072   6.8891   6.9260
  6.9476   7.2123   7.5739   8.1875   8.2084   8.2742  14.6999  14.8060
 14.9145  36.6893  49.4693  68.7298 166.1700 293.8623 293.8800 293.9834
********
 --------------------------------------------------------------

          Ground-State Mulliken Net Atomic Charges

     Atom                 Charge (a.u.)
  ----------------------------------------
      1 Br                    0.056937
      2 N                    -0.347336
      3 P                     0.529329
      4 F                    -0.238931
  ----------------------------------------
  Sum of atomic charges =    -0.000000

 -----------------------------------------------------------------
                    Cartesian Multipole Moments
 -----------------------------------------------------------------
    Charge (ESU x 10^10)
                 0.0000
    Dipole Moment (Debye)
         X      -0.7713      Y       0.1189      Z      -0.0000
       Tot       0.7804
    Quadrupole Moments (Debye-Ang)
        XX     -37.6079     XY      -3.6941     YY     -45.5391
        XZ       0.0000     YZ      -0.0000     ZZ     -40.5504
    Octopole Moments (Debye-Ang^2)
       XXX      28.6391    XXY      -2.1558    XYY      13.4169
       YYY     -12.5438    XXZ       0.0000    XYZ      -0.0000
       YYZ       0.0000    XZZ       6.1598    YZZ      -3.9345
       ZZZ       0.0000
    Hexadecapole Moments (Debye-Ang^3)
      XXXX    -535.1560   XXXY      -3.6063   XXYY    -121.3929
      XYYY       5.4279   YYYY    -146.6375   XXXZ       0.0000
      XXYZ       0.0000   XYYZ      -0.0000   YYYZ      -0.0000
      XXZZ     -98.1634   XYZZ       3.7958   YYZZ     -31.6627
      XZZZ       0.0000   YZZZ       0.0000   ZZZZ     -47.1588
 -----------------------------------------------------------------
 DrvMan completing analytic gradient of the correlated energy
 Correlated dipole moment
            1
    1  -0.3034596
    2   0.0467653
    3  -0.0000000
 Energy read as -3067.782047302
 Full Analytical Gradient: (in a.u., or Hartree/Bohr)
             1             2             3             4
    1   -0.00003644   -0.00082750    0.00094066   -0.00007673
    2   -0.00002904   -0.00009237    0.00006558    0.00005583
    3   -0.00000001   -0.00000001    0.00000001    0.00000001
 Gradient time:  CPU 0.78 s  wall 0.80 s
 ----------------------------------------------------------------
             Standard Nuclear Orientation (Angstroms)
    I     Atom           X                Y                Z
 ----------------------------------------------------------------
    1      Br      1.2773827780    -0.1005758570    -0.0000000000
    2      N      -0.2669482984     0.9342528605     0.0000000000
    3      P      -1.7508596249     0.4807690251     0.0000000000
    4      F      -1.8435405299    -1.1367944893    -0.0000000000
 ----------------------------------------------------------------
 Nuclear Repulsion Energy =   303.2380578423 hartrees
 There are       33 alpha and       33 beta electrons

                       Distance Matrix (Angstroms)
             Br(  1)   N (  2)   P (  3)
   N (  2)  1.858986
   P (  3)  3.083539  1.551657
   F (  4)  3.288451  2.602860  1.620216

 Requested basis set is 6-311++G(d,p)
 There are 44 shells and 122 basis functions
 A cutoff of  1.0D-14 yielded    877 shell pairs
 There are      7100 function pairs (      7827 Cartesian)
 Smallest overlap matrix eigenvalue = 2.28E-03
 Guess MOs from SCF MO coefficient file

 -----------------------------------------------------------------------
  General SCF calculation program by
  Eric Jon Sundstrom, Paul Horn, Yuezhi Mao, Dmitri Zuev, Alec White,
  David Stuck, Shaama M.S., Shane Yost, Joonho Lee, David Small,
  Daniel Levine, Susi Lehtola, Hugh Burton, Evgeny Epifanovsky
 -----------------------------------------------------------------------
 Hartree-Fock
 using 6 threads for integral computing
 -------------------------------------------------------
 OpenMP Integral computing Module                
 Release: version 2.0, May 2017, Q-Chem Inc. Pleasanton 
 -------------------------------------------------------
 A restricted SCF calculation will be
 performed using DIIS
 SCF converges when DIIS error is below 1.0e-08
 ---------------------------------------
  Cycle       Energy         DIIS error
 ---------------------------------------
    1   -3067.0016901345      3.19e-05  
    2   -3067.0016920379      1.60e-05  
    3   -3067.0016924122      7.40e-06  
    4   -3067.0016925425      1.80e-06  
    5   -3067.0016925573      7.32e-07  
    6   -3067.0016925614      3.31e-07  
    7   -3067.0016925625      1.45e-07  
    8   -3067.0016925626      4.55e-08  
    9   -3067.0016925626      1.21e-08  
   10   -3067.0016925626      4.01e-09  Convergence criterion met
 ---------------------------------------
 SCF time:   CPU 6.99s  wall 2.00s 
 SCF   energy in the final basis set =    -3067.0016925626
 Total energy in the final basis set =    -3067.0016925626


 ------------------------------------------------------------------------------

   CCMAN2: suite of methods based on coupled cluster
           and equation of motion theories.

   Components:
   * libvmm-1.3-trunk
     by Evgeny Epifanovsky, Ilya Kaliman.
   * libtensor-2.5-trunk
     by Evgeny Epifanovsky, Michael Wormit, Dmitry Zuev, Sam Manzer, 
        Ilya Kaliman.
   * libcc-2.5-trunk
     by Evgeny Epifanovsky, Arik Landau, Tomasz Kus, Kirill Khistyaev, 
        Dmitry Zuev, Prashant Manohar, Xintian Feng, Anna Krylov, 
        Matthew Goldey, Alec White, Thomas Jagau, Kaushik Nanda, 
        Anastasia Gunina, Alexander Kunitsa, Joonho Lee.

   CCMAN original authors:
   Anna I. Krylov, C. David Sherrill, Steven R. Gwaltney,
   Edward F. C. Byrd (2000)
   Sergey V. Levchenko, Lyudmila V. Slipchenko, Tao Wang,
   Ana-Maria C. Cristian (2003)
   Piotr A. Pieniazek, C. Melania Oana, Evgeny Epifanovsky (2007)
   Prashant Manohar (2009)

 ------------------------------------------------------------------------------


 Allocating and initializing 30808MB of RAM...
 Calculation will run on 6 cores.


 Alpha MOs, Restricted
 -- Occupied --                  
-490.07  -80.08  -65.20  -58.56  -58.56  -58.56  -26.33  -15.64
  1 A     2 A     3 A     4 A     5 A     6 A     7 A     8 A                  
 -9.880  -7.611  -7.496  -7.484  -7.484  -5.505  -5.502  -5.502
  9 A    10 A    11 A    12 A    13 A    14 A    15 A    16 A                  
 -3.237  -3.231  -3.231  -3.216  -3.216  -1.634  -1.216  -1.007
 17 A    18 A    19 A    20 A    21 A    22 A    23 A    24 A                  
 -0.818  -0.709  -0.701  -0.662  -0.535  -0.521  -0.479  -0.411
 25 A    26 A    27 A    28 A    29 A    30 A    31 A    32 A                  
 -0.401
 33 A                                                                          
 -- Virtual --                   
  0.018   0.045   0.061   0.075   0.080   0.089   0.117   0.120
 34 A    35 A    36 A    37 A    38 A    39 A    40 A    41 A                  
  0.122   0.154   0.201   0.231   0.244   0.245   0.281   0.329
 42 A    43 A    44 A    45 A    46 A    47 A    48 A    49 A                  
  0.337   0.341   0.381   0.385   0.426   0.469   0.511   0.552
 50 A    51 A    52 A    53 A    54 A    55 A    56 A    57 A                  
  0.565   0.580   0.752   0.760   0.760   0.792   0.821   0.827
 58 A    59 A    60 A    61 A    62 A    63 A    64 A    65 A                  
  0.879   0.891   0.895   1.080   1.110   1.116   1.142   1.212
 66 A    67 A    68 A    69 A    70 A    71 A    72 A    73 A                  
  1.343   1.424   1.568   1.620   1.629   1.776   1.861   1.911
 74 A    75 A    76 A    77 A    78 A    79 A    80 A    81 A                  
  2.184   2.206   2.319   2.325   2.346   2.448   2.458   2.786
 82 A    83 A    84 A    85 A    86 A    87 A    88 A    89 A                  
  2.961   4.178   4.180   4.214   4.216   4.250   4.305   4.455
 90 A    91 A    92 A    93 A    94 A    95 A    96 A    97 A                  
  4.520   4.537   4.576   4.598   4.624   4.907   6.889   6.926
 98 A    99 A   100 A   101 A   102 A   103 A   104 A   105 A                  
  6.947   7.212   7.573   8.188   8.208   8.274  14.700  14.806
106 A   107 A   108 A   109 A   110 A   111 A   112 A   113 A                  
 14.912  36.689  49.469  68.730 166.168 293.862 293.880 293.983
114 A   115 A   116 A   117 A   118 A   119 A   120 A   121 A                  
*******
122 A                                                                          

 Beta MOs, Restricted
 -- Occupied --                  
-490.07  -80.08  -65.20  -58.56  -58.56  -58.56  -26.33  -15.64
  1 A     2 A     3 A     4 A     5 A     6 A     7 A     8 A                  
 -9.880  -7.611  -7.496  -7.484  -7.484  -5.505  -5.502  -5.502
  9 A    10 A    11 A    12 A    13 A    14 A    15 A    16 A                  
 -3.237  -3.231  -3.231  -3.216  -3.216  -1.634  -1.216  -1.007
 17 A    18 A    19 A    20 A    21 A    22 A    23 A    24 A                  
 -0.818  -0.709  -0.701  -0.662  -0.535  -0.521  -0.479  -0.411
 25 A    26 A    27 A    28 A    29 A    30 A    31 A    32 A                  
 -0.401
 33 A                                                                          
 -- Virtual --                   
  0.018   0.045   0.061   0.075   0.080   0.089   0.117   0.120
 34 A    35 A    36 A    37 A    38 A    39 A    40 A    41 A                  
  0.122   0.154   0.201   0.231   0.244   0.245   0.281   0.329
 42 A    43 A    44 A    45 A    46 A    47 A    48 A    49 A                  
  0.337   0.341   0.381   0.385   0.426   0.469   0.511   0.552
 50 A    51 A    52 A    53 A    54 A    55 A    56 A    57 A                  
  0.565   0.580   0.752   0.760   0.760   0.792   0.821   0.827
 58 A    59 A    60 A    61 A    62 A    63 A    64 A    65 A                  
  0.879   0.891   0.895   1.080   1.110   1.116   1.142   1.212
 66 A    67 A    68 A    69 A    70 A    71 A    72 A    73 A                  
  1.343   1.424   1.568   1.620   1.629   1.776   1.861   1.911
 74 A    75 A    76 A    77 A    78 A    79 A    80 A    81 A                  
  2.184   2.206   2.319   2.325   2.346   2.448   2.458   2.786
 82 A    83 A    84 A    85 A    86 A    87 A    88 A    89 A                  
  2.961   4.178   4.180   4.214   4.216   4.250   4.305   4.455
 90 A    91 A    92 A    93 A    94 A    95 A    96 A    97 A                  
  4.520   4.537   4.576   4.598   4.624   4.907   6.889   6.926
 98 A    99 A   100 A   101 A   102 A   103 A   104 A   105 A                  
  6.947   7.212   7.573   8.188   8.208   8.274  14.700  14.806
106 A   107 A   108 A   109 A   110 A   111 A   112 A   113 A                  
 14.912  36.689  49.469  68.730 166.168 293.862 293.880 293.983
114 A   115 A   116 A   117 A   118 A   119 A   120 A   121 A                  
*******
122 A                                                                          

 Occupation and symmetry of molecular orbitals

 Point group: C1 (1 irreducible representation).

                           A     All 
 -------------------------------------
 All molecular orbitals:
  - Alpha                  122   122 
  - Beta                   122   122 
 -------------------------------------
 Alpha orbitals:
  - Frozen occupied        16    16  
  - Active occupied        17    17  
  - Active virtual         89    89  
  - Frozen virtual         0     0   
 -------------------------------------
 Beta orbitals:
  - Frozen occupied        16    16  
  - Active occupied        17    17  
  - Active virtual         89    89  
  - Frozen virtual         0     0   
 -------------------------------------

 Import integrals:   CPU 0.00 s  wall 0.00 s

 Import integrals:   CPU 33.79 s  wall 5.94 s

 MP2 amplitudes:   CPU 0.14 s  wall 0.10 s

Running a double precision version
           CCSD T amplitudes will be solved using DIIS.

           Start     Size      MaxIter   EConv     TConv     
           3         7         100       1.00e-07  1.00e-05  
 ------------------------------------------------------------------------------
           Energy (a.u.)   Ediff      Tdiff       Comment
 ------------------------------------------------------------------------------
         -3067.78093980                           
     1   -3067.75304145   2.79e-02   7.59e-01     
     2   -3067.78071058   2.77e-02   1.13e-01     
     3   -3067.77827026   2.44e-03   4.94e-02     
     4   -3067.78107280   2.80e-03   1.74e-02     Switched to DIIS steps.
     5   -3067.78196381   8.91e-04   1.16e-02     
     6   -3067.78203795   7.41e-05   2.74e-03     
     7   -3067.78203782   1.23e-07   1.44e-03     
     8   -3067.78204524   7.42e-06   3.81e-04     
     9   -3067.78204765   2.41e-06   2.56e-04     
    10   -3067.78204703   6.14e-07   6.97e-05     
    11   -3067.78204732   2.84e-07   2.77e-05     
    12   -3067.78204726   5.13e-08   1.64e-05     
    13   -3067.78204720   6.72e-08   6.70e-06     
 ------------------------------------------------------------------------------
         -3067.78204720                           CCSD T converged.

End of double precision
 SCF energy                 = -3067.00169256
 MP2 energy                 = -3067.78093980
 CCSD correlation energy     =    -0.78035464
 CCSD total energy           = -3067.78204720

 CCSD  T1^2 = 0.0156  T2^2 = 0.2510  Leading amplitudes:

 Amplitude    Orbitals with energies
 -0.0300       27 (A) A                  ->    34 (A) A                   
              -0.7011                          0.0183                     
 -0.0300       27 (A) B                  ->    34 (A) B                   
              -0.7011                          0.0183                     
  0.0299       33 (A) A                  ->    34 (A) A                   
              -0.4008                          0.0183                     
  0.0299       33 (A) B                  ->    34 (A) B                   
              -0.4008                          0.0183                     

 Amplitude    Orbitals with energies
 -0.0567       33 (A) A      33 (A) B    ->    34 (A) A      34 (A) B     
              -0.4008       -0.4008            0.0183        0.0183       
  0.0567       33 (A) A      33 (A) B    ->    34 (A) B      34 (A) A     
              -0.4008       -0.4008            0.0183        0.0183       
  0.0567       33 (A) B      33 (A) A    ->    34 (A) A      34 (A) B     
              -0.4008       -0.4008            0.0183        0.0183       
 -0.0567       33 (A) B      33 (A) A    ->    34 (A) B      34 (A) A     
              -0.4008       -0.4008            0.0183        0.0183       

 Computing CCSD intemediates for later calculations in double precision
 Finished.

Running a double precision version
           CCSD Lambda amplitudes will be solved using DIIS.
           Start     Size      MaxIter   EConv     LConv     
           3         7         100       1.00e-07  1.00e-05  
 ------------------------------------------------------------------------------
            Enorm      Ldiff       Comment
 ------------------------------------------------------------------------------
     1     5.25e-02   3.48e-02     
     2     1.64e-02   7.22e-03     
     3     6.64e-03   1.47e-03     
     4     3.79e-03   1.29e-03     Switched to DIIS steps.
     5     1.09e-03   7.31e-04     
     6     5.55e-04   1.61e-04     
     7     1.85e-04   5.65e-05     
     8     8.94e-05   7.67e-06     
     9     3.49e-05   1.64e-06     
    10     1.62e-05   3.56e-07     
    11     7.88e-06   4.12e-07     
    12     3.79e-06   2.03e-07     
    13     1.84e-06   9.38e-09     
    14     7.75e-07   6.11e-08     
    15     3.82e-07   5.08e-08     
    16     1.78e-07   2.93e-08     
    17     8.78e-08   1.80e-08     
 ------------------------------------------------------------------------------
                                   CCSD Lambda converged.

 Computing density matrices in double precision...
           Orbital response amplitudes will be solved using DIIS.
           Start     Size      MaxIter   EConv     LConv     
           3         7         100       1.00e-06  1.00e-06  
 ------------------------------------------------------------------------------
            Enorm      Ldiff       Comment
 ------------------------------------------------------------------------------
     1     1.13e-01   1.20e-03     
     2     1.03e-01   8.87e-03     
     3     1.16e-01   1.85e-02     
     4     1.89e-02   4.26e-02     Switched to DIIS steps.
     5     5.81e-03   4.73e-03     
     6     1.01e-03   2.80e-04     
     7     5.65e-04   6.20e-05     
     8     1.59e-04   1.59e-04     
     9     4.76e-05   2.70e-05     
    10     1.26e-05   6.69e-06     
    11     3.26e-06   8.89e-07     
    12     1.42e-06   2.60e-07     
    13     3.65e-07   3.07e-07     
 ------------------------------------------------------------------------------
                                   Orbital response converged.

 Computing density matrices... Done.
 CCSD calculation:   CPU 1327.51 s  wall 231.49 s

 Transferring MO TPDM to AO TPDM
 Transferring g2_o1o1o1o1
 Transferring g2_o1o1o1v1
 Transferring g2_o1o1v1v1
 Transferring g2_o1v1o1v1
 Transferring g2_o1v1v1v1
 Transferring g2_v1v1v1v1
 Adding separable TPDM
 Computing TPDM gradient
 --------------------------------------------------------
 2e gradient
  Atom          X               Y               Z
 --------------------------------------------------------
    1        -38.827407       11.848350        0.000000  
    2         -0.993183      -19.654517       -0.000000  
    3         28.959310      -10.881969        0.000000  
    4         10.861280       18.688136       -0.000000  
 --------------------------------------------------------
 --------------------------------------------------------
 Final gradient
  Atom          X               Y               Z
 --------------------------------------------------------
    1        -38.827407       11.848350        0.000000  
    2         -0.993183      -19.654517       -0.000000  
    3         28.959310      -10.881969        0.000000  
    4         10.861280       18.688136       -0.000000  
 --------------------------------------------------------
 Analytic gradient from two-electron contribution:   CPU 205.24 s  wall 38.84 s

 Total ccman2 time:   CPU 1571.67 s  wall 277.69 s


 --------------------------------------------------------------

                    Orbital Energies (a.u.)
 --------------------------------------------------------------

 Alpha MOs
 -- Occupied --
******** -80.0762 -65.2012 -58.5620 -58.5594 -58.5593 -26.3307 -15.6351
 -9.8802  -7.6113  -7.4960  -7.4841  -7.4836  -5.5047  -5.5024  -5.5019
 -3.2368  -3.2313  -3.2307  -3.2162  -3.2162  -1.6342  -1.2157  -1.0075
 -0.8177  -0.7088  -0.7011  -0.6620  -0.5348  -0.5212  -0.4795  -0.4105
 -0.4008
 -- Virtual --
  0.0183   0.0447   0.0608   0.0745   0.0803   0.0885   0.1168   0.1198
  0.1217   0.1545   0.2011   0.2308   0.2444   0.2451   0.2812   0.3294
  0.3367   0.3408   0.3810   0.3854   0.4261   0.4689   0.5115   0.5523
  0.5647   0.5796   0.7516   0.7598   0.7600   0.7916   0.8215   0.8274
  0.8795   0.8912   0.8954   1.0798   1.1099   1.1162   1.1417   1.2120
  1.3433   1.4243   1.5681   1.6202   1.6290   1.7757   1.8612   1.9107
  2.1841   2.2057   2.3194   2.3252   2.3461   2.4479   2.4581   2.7856
  2.9608   4.1784   4.1804   4.2144   4.2162   4.2497   4.3051   4.4551
  4.5196   4.5373   4.5763   4.5985   4.6245   4.9071   6.8890   6.9259
  6.9474   7.2123   7.5730   8.1876   8.2084   8.2743  14.6996  14.8058
 14.9124  36.6888  49.4694  68.7296 166.1685 293.8624 293.8800 293.9835
********
 --------------------------------------------------------------

          Ground-State Mulliken Net Atomic Charges

     Atom                 Charge (a.u.)
  ----------------------------------------
      1 Br                    0.057032
      2 N                    -0.347570
      3 P                     0.529487
      4 F                    -0.238949
  ----------------------------------------
  Sum of atomic charges =     0.000000

 -----------------------------------------------------------------
                    Cartesian Multipole Moments
 -----------------------------------------------------------------
    Charge (ESU x 10^10)
                 0.0000
    Dipole Moment (Debye)
         X      -0.7807      Y       0.1179      Z      -0.0000
       Tot       0.7895
    Quadrupole Moments (Debye-Ang)
        XX     -37.5804     XY      -3.6956     YY     -45.5437
        XZ      -0.0000     YZ      -0.0000     ZZ     -40.5569
    Octopole Moments (Debye-Ang^2)
       XXX      28.6311    XXY      -2.1498    XYY      13.4307
       YYY     -12.5571    XXZ       0.0000    XYZ      -0.0000
       YYZ       0.0000    XZZ       6.1881    YZZ      -3.9404
       ZZZ       0.0000
    Hexadecapole Moments (Debye-Ang^3)
      XXXX    -535.4360   XXXY      -3.5724   XXYY    -121.4648
      XYYY       5.4630   YYYY    -146.6672   XXXZ      -0.0000
      XXYZ       0.0000   XYYZ      -0.0000   YYYZ      -0.0000
      XXZZ     -98.2481   XYZZ       3.8138   YYZZ     -31.6716
      XZZZ      -0.0000   YZZZ       0.0000   ZZZZ     -47.1797
 -----------------------------------------------------------------
 DrvMan completing analytic gradient of the correlated energy
 Correlated dipole moment
            1
    1  -0.3071346
    2   0.0463904
    3  -0.0000000
 Energy read as -3067.782047198
 Full Analytical Gradient: (in a.u., or Hartree/Bohr)
             1             2             3             4
    1    0.00008126    0.00085294   -0.00099639    0.00006219
    2    0.00001785    0.00012999   -0.00023478    0.00008694
    3    0.00000000   -0.00000000    0.00000000    0.00000000
 Gradient time:  CPU 0.76 s  wall 0.77 s
 ----------------------------------------------------------------
             Standard Nuclear Orientation (Angstroms)
    I     Atom           X                Y                Z
 ----------------------------------------------------------------
    1      Br      1.2773827780    -0.1005758570    -0.0000000000
    2      N      -0.2669482984     0.9342528605     0.0000000000
    3      P      -1.7498596249     0.4817690251     0.0000000000
    4      F      -1.8435405299    -1.1367944893    -0.0000000000
 ----------------------------------------------------------------
 Nuclear Repulsion Energy =   303.2613638668 hartrees
 There are       33 alpha and       33 beta electrons

                       Distance Matrix (Angstroms)
             Br(  1)   N (  2)   P (  3)
   N (  2)  1.858986
   P (  3)  3.082746  1.550409
   F (  4)  3.288451  2.602860  1.621272

 Requested basis set is 6-311++G(d,p)
 There are 44 shells and 122 basis functions
 A cutoff of  1.0D-14 yielded    877 shell pairs
 There are      7100 function pairs (      7827 Cartesian)
 Smallest overlap matrix eigenvalue = 2.27E-03
 Guess MOs from SCF MO coefficient file

 -----------------------------------------------------------------------
  General SCF calculation program by
  Eric Jon Sundstrom, Paul Horn, Yuezhi Mao, Dmitri Zuev, Alec White,
  David Stuck, Shaama M.S., Shane Yost, Joonho Lee, David Small,
  Daniel Levine, Susi Lehtola, Hugh Burton, Evgeny Epifanovsky
 -----------------------------------------------------------------------
 Hartree-Fock
 using 6 threads for integral computing
 -------------------------------------------------------
 OpenMP Integral computing Module                
 Release: version 2.0, May 2017, Q-Chem Inc. Pleasanton 
 -------------------------------------------------------
 A restricted SCF calculation will be
 performed using DIIS
 SCF converges when DIIS error is below 1.0e-08
 ---------------------------------------
  Cycle       Energy         DIIS error
 ---------------------------------------
    1   -3067.0017351869      2.62e-05  
    2   -3067.0017363968      1.19e-05  
    3   -3067.0017365830      6.16e-06  
    4   -3067.0017366580      1.19e-06  
    5   -3067.0017366639      4.71e-07  
    6   -3067.0017366653      2.56e-07  
    7   -3067.0017366658      9.04e-08  
    8   -3067.0017366658      3.36e-08  
    9   -3067.0017366659      8.43e-09  Convergence criterion met
 ---------------------------------------
 SCF time:   CPU 6.28s  wall 1.00s 
 SCF   energy in the final basis set =    -3067.0017366659
 Total energy in the final basis set =    -3067.0017366659


 ------------------------------------------------------------------------------

   CCMAN2: suite of methods based on coupled cluster
           and equation of motion theories.

   Components:
   * libvmm-1.3-trunk
     by Evgeny Epifanovsky, Ilya Kaliman.
   * libtensor-2.5-trunk
     by Evgeny Epifanovsky, Michael Wormit, Dmitry Zuev, Sam Manzer, 
        Ilya Kaliman.
   * libcc-2.5-trunk
     by Evgeny Epifanovsky, Arik Landau, Tomasz Kus, Kirill Khistyaev, 
        Dmitry Zuev, Prashant Manohar, Xintian Feng, Anna Krylov, 
        Matthew Goldey, Alec White, Thomas Jagau, Kaushik Nanda, 
        Anastasia Gunina, Alexander Kunitsa, Joonho Lee.

   CCMAN original authors:
   Anna I. Krylov, C. David Sherrill, Steven R. Gwaltney,
   Edward F. C. Byrd (2000)
   Sergey V. Levchenko, Lyudmila V. Slipchenko, Tao Wang,
   Ana-Maria C. Cristian (2003)
   Piotr A. Pieniazek, C. Melania Oana, Evgeny Epifanovsky (2007)
   Prashant Manohar (2009)

 ------------------------------------------------------------------------------


 Allocating and initializing 30808MB of RAM...
 Calculation will run on 6 cores.


 Alpha MOs, Restricted
 -- Occupied --                  
-490.07  -80.08  -65.20  -58.56  -58.56  -58.56  -26.33  -15.64
  1 A     2 A     3 A     4 A     5 A     6 A     7 A     8 A                  
 -9.880  -7.611  -7.496  -7.484  -7.484  -5.505  -5.502  -5.502
  9 A    10 A    11 A    12 A    13 A    14 A    15 A    16 A                  
 -3.237  -3.231  -3.231  -3.216  -3.216  -1.634  -1.216  -1.008
 17 A    18 A    19 A    20 A    21 A    22 A    23 A    24 A                  
 -0.817  -0.708  -0.701  -0.662  -0.535  -0.521  -0.479  -0.411
 25 A    26 A    27 A    28 A    29 A    30 A    31 A    32 A                  
 -0.401
 33 A                                                                          
 -- Virtual --                   
  0.018   0.045   0.061   0.075   0.080   0.089   0.117   0.120
 34 A    35 A    36 A    37 A    38 A    39 A    40 A    41 A                  
  0.122   0.154   0.201   0.231   0.244   0.245   0.281   0.329
 42 A    43 A    44 A    45 A    46 A    47 A    48 A    49 A                  
  0.337   0.341   0.381   0.385   0.426   0.469   0.511   0.552
 50 A    51 A    52 A    53 A    54 A    55 A    56 A    57 A                  
  0.565   0.580   0.751   0.760   0.760   0.792   0.822   0.827
 58 A    59 A    60 A    61 A    62 A    63 A    64 A    65 A                  
  0.879   0.891   0.896   1.080   1.110   1.116   1.142   1.212
 66 A    67 A    68 A    69 A    70 A    71 A    72 A    73 A                  
  1.345   1.424   1.568   1.621   1.629   1.776   1.861   1.911
 74 A    75 A    76 A    77 A    78 A    79 A    80 A    81 A                  
  2.184   2.206   2.320   2.325   2.346   2.448   2.459   2.785
 82 A    83 A    84 A    85 A    86 A    87 A    88 A    89 A                  
  2.962   4.179   4.181   4.215   4.216   4.250   4.305   4.456
 90 A    91 A    92 A    93 A    94 A    95 A    96 A    97 A                  
  4.519   4.537   4.576   4.599   4.624   4.907   6.889   6.926
 98 A    99 A   100 A   101 A   102 A   103 A   104 A   105 A                  
  6.948   7.212   7.573   8.188   8.208   8.274  14.700  14.806
106 A   107 A   108 A   109 A   110 A   111 A   112 A   113 A                  
 14.914  36.689  49.469  68.730 166.169 293.862 293.880 293.983
114 A   115 A   116 A   117 A   118 A   119 A   120 A   121 A                  
*******
122 A                                                                          

 Beta MOs, Restricted
 -- Occupied --                  
-490.07  -80.08  -65.20  -58.56  -58.56  -58.56  -26.33  -15.64
  1 A     2 A     3 A     4 A     5 A     6 A     7 A     8 A                  
 -9.880  -7.611  -7.496  -7.484  -7.484  -5.505  -5.502  -5.502
  9 A    10 A    11 A    12 A    13 A    14 A    15 A    16 A                  
 -3.237  -3.231  -3.231  -3.216  -3.216  -1.634  -1.216  -1.008
 17 A    18 A    19 A    20 A    21 A    22 A    23 A    24 A                  
 -0.817  -0.708  -0.701  -0.662  -0.535  -0.521  -0.479  -0.411
 25 A    26 A    27 A    28 A    29 A    30 A    31 A    32 A                  
 -0.401
 33 A                                                                          
 -- Virtual --                   
  0.018   0.045   0.061   0.075   0.080   0.089   0.117   0.120
 34 A    35 A    36 A    37 A    38 A    39 A    40 A    41 A                  
  0.122   0.154   0.201   0.231   0.244   0.245   0.281   0.329
 42 A    43 A    44 A    45 A    46 A    47 A    48 A    49 A                  
  0.337   0.341   0.381   0.385   0.426   0.469   0.511   0.552
 50 A    51 A    52 A    53 A    54 A    55 A    56 A    57 A                  
  0.565   0.580   0.751   0.760   0.760   0.792   0.822   0.827
 58 A    59 A    60 A    61 A    62 A    63 A    64 A    65 A                  
  0.879   0.891   0.896   1.080   1.110   1.116   1.142   1.212
 66 A    67 A    68 A    69 A    70 A    71 A    72 A    73 A                  
  1.345   1.424   1.568   1.621   1.629   1.776   1.861   1.911
 74 A    75 A    76 A    77 A    78 A    79 A    80 A    81 A                  
  2.184   2.206   2.320   2.325   2.346   2.448   2.459   2.785
 82 A    83 A    84 A    85 A    86 A    87 A    88 A    89 A                  
  2.962   4.179   4.181   4.215   4.216   4.250   4.305   4.456
 90 A    91 A    92 A    93 A    94 A    95 A    96 A    97 A                  
  4.519   4.537   4.576   4.599   4.624   4.907   6.889   6.926
 98 A    99 A   100 A   101 A   102 A   103 A   104 A   105 A                  
  6.948   7.212   7.573   8.188   8.208   8.274  14.700  14.806
106 A   107 A   108 A   109 A   110 A   111 A   112 A   113 A                  
 14.914  36.689  49.469  68.730 166.169 293.862 293.880 293.983
114 A   115 A   116 A   117 A   118 A   119 A   120 A   121 A                  
*******
122 A                                                                          

 Occupation and symmetry of molecular orbitals

 Point group: C1 (1 irreducible representation).

                           A     All 
 -------------------------------------
 All molecular orbitals:
  - Alpha                  122   122 
  - Beta                   122   122 
 -------------------------------------
 Alpha orbitals:
  - Frozen occupied        16    16  
  - Active occupied        17    17  
  - Active virtual         89    89  
  - Frozen virtual         0     0   
 -------------------------------------
 Beta orbitals:
  - Frozen occupied        16    16  
  - Active occupied        17    17  
  - Active virtual         89    89  
  - Frozen virtual         0     0   
 -------------------------------------

 Import integrals:   CPU 0.00 s  wall 0.00 s

 Import integrals:   CPU 34.62 s  wall 6.17 s

 MP2 amplitudes:   CPU 0.13 s  wall 0.09 s

Running a double precision version
           CCSD T amplitudes will be solved using DIIS.

           Start     Size      MaxIter   EConv     TConv     
           3         7         100       1.00e-07  1.00e-05  
 ------------------------------------------------------------------------------
           Energy (a.u.)   Ediff      Tdiff       Comment
 ------------------------------------------------------------------------------
         -3067.78092477                           
     1   -3067.75305607   2.79e-02   7.59e-01     
     2   -3067.78070926   2.77e-02   1.13e-01     
     3   -3067.77827336   2.44e-03   4.94e-02     
     4   -3067.78107354   2.80e-03   1.74e-02     Switched to DIIS steps.
     5   -3067.78196414   8.91e-04   1.16e-02     
     6   -3067.78203843   7.43e-05   2.74e-03     
     7   -3067.78203838   5.03e-08   1.44e-03     
     8   -3067.78204579   7.42e-06   3.82e-04     
     9   -3067.78204821   2.42e-06   2.56e-04     
    10   -3067.78204760   6.13e-07   6.96e-05     
    11   -3067.78204788   2.85e-07   2.77e-05     
    12   -3067.78204783   5.10e-08   1.65e-05     
    13   -3067.78204776   6.76e-08   6.72e-06     
 ------------------------------------------------------------------------------
         -3067.78204776                           CCSD T converged.

End of double precision
 SCF energy                 = -3067.00173667
 MP2 energy                 = -3067.78092477
 CCSD correlation energy     =    -0.78031110
 CCSD total energy           = -3067.78204776

 CCSD  T1^2 = 0.0156  T2^2 = 0.2509  Leading amplitudes:

 Amplitude    Orbitals with energies
  0.0300       27 (A) A                  ->    34 (A) A                   
              -0.7006                          0.0184                     
  0.0300       27 (A) B                  ->    34 (A) B                   
              -0.7006                          0.0184                     
  0.0298       33 (A) A                  ->    34 (A) A                   
              -0.4011                          0.0184                     
  0.0298       33 (A) B                  ->    34 (A) B                   
              -0.4011                          0.0184                     

 Amplitude    Orbitals with energies
 -0.0564       33 (A) A      33 (A) B    ->    34 (A) A      34 (A) B     
              -0.4011       -0.4011            0.0184        0.0184       
  0.0564       33 (A) A      33 (A) B    ->    34 (A) B      34 (A) A     
              -0.4011       -0.4011            0.0184        0.0184       
  0.0564       33 (A) B      33 (A) A    ->    34 (A) A      34 (A) B     
              -0.4011       -0.4011            0.0184        0.0184       
 -0.0564       33 (A) B      33 (A) A    ->    34 (A) B      34 (A) A     
              -0.4011       -0.4011            0.0184        0.0184       

 Computing CCSD intemediates for later calculations in double precision
 Finished.

Running a double precision version
           CCSD Lambda amplitudes will be solved using DIIS.
           Start     Size      MaxIter   EConv     LConv     
           3         7         100       1.00e-07  1.00e-05  
 ------------------------------------------------------------------------------
            Enorm      Ldiff       Comment
 ------------------------------------------------------------------------------
     1     5.24e-02   3.47e-02     
     2     1.64e-02   7.23e-03     
     3     6.65e-03   1.47e-03     
     4     3.80e-03   1.29e-03     Switched to DIIS steps.
     5     1.09e-03   7.31e-04     
     6     5.55e-04   1.60e-04     
     7     1.85e-04   5.64e-05     
     8     8.94e-05   7.67e-06     
     9     3.50e-05   1.63e-06     
    10     1.62e-05   3.57e-07     
    11     7.90e-06   4.13e-07     
    12     3.80e-06   2.03e-07     
    13     1.85e-06   8.83e-09     
    14     7.76e-07   6.16e-08     
    15     3.82e-07   5.09e-08     
    16     1.79e-07   2.94e-08     
    17     8.80e-08   1.81e-08     
 ------------------------------------------------------------------------------
                                   CCSD Lambda converged.

 Computing density matrices in double precision...
           Orbital response amplitudes will be solved using DIIS.
           Start     Size      MaxIter   EConv     LConv     
           3         7         100       1.00e-06  1.00e-06  
 ------------------------------------------------------------------------------
            Enorm      Ldiff       Comment
 ------------------------------------------------------------------------------
     1     1.13e-01   1.21e-03     
     2     1.03e-01   8.88e-03     
     3     1.16e-01   1.85e-02     
     4     1.88e-02   4.26e-02     Switched to DIIS steps.
     5     5.79e-03   4.70e-03     
     6     1.00e-03   2.80e-04     
     7     5.62e-04   6.29e-05     
     8     1.59e-04   1.59e-04     
     9     4.74e-05   2.70e-05     
    10     1.25e-05   6.64e-06     
    11     3.26e-06   8.85e-07     
    12     1.42e-06   2.61e-07     
    13     3.65e-07   3.05e-07     
 ------------------------------------------------------------------------------
                                   Orbital response converged.

 Computing density matrices... Done.
 CCSD calculation:   CPU 1331.31 s  wall 232.16 s

 Transferring MO TPDM to AO TPDM
 Transferring g2_o1o1o1o1
 Transferring g2_o1o1o1v1
 Transferring g2_o1o1v1v1
 Transferring g2_o1v1o1v1
 Transferring g2_o1v1v1v1
 Transferring g2_v1v1v1v1
 Adding separable TPDM
 Computing TPDM gradient
 --------------------------------------------------------
 2e gradient
  Atom          X               Y               Z
 --------------------------------------------------------
    1        -38.835003       11.857981        0.000000  
    2         -1.010564      -19.658075       -0.000000  
    3         28.976455      -10.872946        0.000000  
    4         10.869111       18.673040       -0.000000  
 --------------------------------------------------------
 --------------------------------------------------------
 Final gradient
  Atom          X               Y               Z
 --------------------------------------------------------
    1        -38.835003       11.857981        0.000000  
    2         -1.010564      -19.658075       -0.000000  
    3         28.976455      -10.872946        0.000000  
    4         10.869111       18.673040       -0.000000  
 --------------------------------------------------------
 Analytic gradient from two-electron contribution:   CPU 205.68 s  wall 39.42 s

 Total ccman2 time:   CPU 1576.34 s  wall 279.05 s


 --------------------------------------------------------------

                    Orbital Energies (a.u.)
 --------------------------------------------------------------

 Alpha MOs
 -- Occupied --
******** -80.0761 -65.2014 -58.5621 -58.5595 -58.5594 -26.3303 -15.6350
 -9.8803  -7.6112  -7.4962  -7.4842  -7.4837  -5.5046  -5.5023  -5.5018
 -3.2369  -3.2314  -3.2308  -3.2163  -3.2163  -1.6336  -1.2161  -1.0077
 -0.8173  -0.7083  -0.7006  -0.6620  -0.5350  -0.5215  -0.4794  -0.4107
 -0.4011
 -- Virtual --
  0.0184   0.0446   0.0608   0.0745   0.0804   0.0886   0.1168   0.1198
  0.1217   0.1545   0.2011   0.2308   0.2445   0.2450   0.2811   0.3294
  0.3368   0.3408   0.3811   0.3855   0.4260   0.4692   0.5115   0.5522
  0.5646   0.5796   0.7515   0.7598   0.7599   0.7915   0.8215   0.8274
  0.8794   0.8914   0.8958   1.0795   1.1097   1.1160   1.1416   1.2118
  1.3447   1.4243   1.5683   1.6205   1.6293   1.7758   1.8611   1.9108
  2.1842   2.2056   2.3195   2.3253   2.3461   2.4481   2.4585   2.7855
  2.9620   4.1788   4.1808   4.2146   4.2164   4.2497   4.3052   4.4555
  4.5195   4.5372   4.5762   4.5986   4.6244   4.9071   6.8894   6.9263
  6.9480   7.2123   7.5731   8.1875   8.2083   8.2742  14.6998  14.8056
 14.9136  36.6891  49.4694  68.7300 166.1691 293.8623 293.8799 293.9834
********
 --------------------------------------------------------------

          Ground-State Mulliken Net Atomic Charges

     Atom                 Charge (a.u.)
  ----------------------------------------
      1 Br                    0.057262
      2 N                    -0.347346
      3 P                     0.530027
      4 F                    -0.239943
  ----------------------------------------
  Sum of atomic charges =    -0.000000

 -----------------------------------------------------------------
                    Cartesian Multipole Moments
 -----------------------------------------------------------------
    Charge (ESU x 10^10)
                -0.0000
    Dipole Moment (Debye)
         X      -0.7729      Y       0.1261      Z      -0.0000
       Tot       0.7831
    Quadrupole Moments (Debye-Ang)
        XX     -37.5927     XY      -3.7114     YY     -45.5419
        XZ      -0.0000     YZ       0.0000     ZZ     -40.5524
    Octopole Moments (Debye-Ang^2)
       XXX      28.6429    XXY      -2.1343    XYY      13.4293
       YYY     -12.5708    XXZ       0.0000    XYZ      -0.0000
       YYZ       0.0000    XZZ       6.1750    YZZ      -3.9437
       ZZZ       0.0000
    Hexadecapole Moments (Debye-Ang^3)
      XXXX    -535.2717   XXXY      -3.6073   XXYY    -121.4494
      XYYY       5.4761   YYYY    -146.7234   XXXZ      -0.0000
      XXYZ       0.0000   XYYZ      -0.0000   YYYZ       0.0000
      XXZZ     -98.2016   XYZZ       3.8145   YYZZ     -31.6779
      XZZZ      -0.0000   YZZZ       0.0000   ZZZZ     -47.1631
 -----------------------------------------------------------------
 DrvMan completing analytic gradient of the correlated energy
 Correlated dipole moment
            1
    1  -0.3040702
    2   0.0496254
    3  -0.0000000
 Energy read as -3067.782047763
 Full Analytical Gradient: (in a.u., or Hartree/Bohr)
             1             2             3             4
    1    0.00006948   -0.00021226    0.00011967    0.00002311
    2   -0.00003060   -0.00008020    0.00051084   -0.00040004
    3    0.00000000   -0.00000000    0.00000000    0.00000000
 Gradient time:  CPU 0.75 s  wall 0.77 s
 ----------------------------------------------------------------
             Standard Nuclear Orientation (Angstroms)
    I     Atom           X                Y                Z
 ----------------------------------------------------------------
    1      Br      1.2773827780    -0.1005758570    -0.0000000000
    2      N      -0.2669482984     0.9342528605     0.0000000000
    3      P      -1.7498596249     0.4797690251     0.0000000000
    4      F      -1.8435405299    -1.1367944893    -0.0000000000
 ----------------------------------------------------------------
 Nuclear Repulsion Energy =   303.3132099496 hartrees
 There are       33 alpha and       33 beta electrons

                       Distance Matrix (Angstroms)
             Br(  1)   N (  2)   P (  3)
   N (  2)  1.858986
   P (  3)  3.082369  1.550994
   F (  4)  3.288451  2.602860  1.619276

 Requested basis set is 6-311++G(d,p)
 There are 44 shells and 122 basis functions
 A cutoff of  1.0D-14 yielded    877 shell pairs
 There are      7100 function pairs (      7827 Cartesian)
 Smallest overlap matrix eigenvalue = 2.27E-03
 Guess MOs from SCF MO coefficient file

 -----------------------------------------------------------------------
  General SCF calculation program by
  Eric Jon Sundstrom, Paul Horn, Yuezhi Mao, Dmitri Zuev, Alec White,
  David Stuck, Shaama M.S., Shane Yost, Joonho Lee, David Small,
  Daniel Levine, Susi Lehtola, Hugh Burton, Evgeny Epifanovsky
 -----------------------------------------------------------------------
 Hartree-Fock
 using 6 threads for integral computing
 -------------------------------------------------------
 OpenMP Integral computing Module                
 Release: version 2.0, May 2017, Q-Chem Inc. Pleasanton 
 -------------------------------------------------------
 A restricted SCF calculation will be
 performed using DIIS
 SCF converges when DIIS error is below 1.0e-08
 ---------------------------------------
  Cycle       Energy         DIIS error
 ---------------------------------------
    1   -3067.0017663215      3.55e-05  
    2   -3067.0017685813      1.15e-05  
    3   -3067.0017687659      7.01e-06  
    4   -3067.0017688403      1.39e-06  
    5   -3067.0017688458      6.36e-07  
    6   -3067.0017688470      2.11e-07  
    7   -3067.0017688473      6.72e-08  
    8   -3067.0017688474      2.26e-08  
    9   -3067.0017688474      7.62e-09  Convergence criterion met
 ---------------------------------------
 SCF time:   CPU 6.24s  wall 1.00s 
 SCF   energy in the final basis set =    -3067.0017688474
 Total energy in the final basis set =    -3067.0017688474


 ------------------------------------------------------------------------------

   CCMAN2: suite of methods based on coupled cluster
           and equation of motion theories.

   Components:
   * libvmm-1.3-trunk
     by Evgeny Epifanovsky, Ilya Kaliman.
   * libtensor-2.5-trunk
     by Evgeny Epifanovsky, Michael Wormit, Dmitry Zuev, Sam Manzer, 
        Ilya Kaliman.
   * libcc-2.5-trunk
     by Evgeny Epifanovsky, Arik Landau, Tomasz Kus, Kirill Khistyaev, 
        Dmitry Zuev, Prashant Manohar, Xintian Feng, Anna Krylov, 
        Matthew Goldey, Alec White, Thomas Jagau, Kaushik Nanda, 
        Anastasia Gunina, Alexander Kunitsa, Joonho Lee.

   CCMAN original authors:
   Anna I. Krylov, C. David Sherrill, Steven R. Gwaltney,
   Edward F. C. Byrd (2000)
   Sergey V. Levchenko, Lyudmila V. Slipchenko, Tao Wang,
   Ana-Maria C. Cristian (2003)
   Piotr A. Pieniazek, C. Melania Oana, Evgeny Epifanovsky (2007)
   Prashant Manohar (2009)

 ------------------------------------------------------------------------------


 Allocating and initializing 30808MB of RAM...
 Calculation will run on 6 cores.


 Alpha MOs, Restricted
 -- Occupied --                  
-490.07  -80.08  -65.20  -58.56  -58.56  -58.56  -26.33  -15.63
  1 A     2 A     3 A     4 A     5 A     6 A     7 A     8 A                  
 -9.880  -7.611  -7.496  -7.484  -7.484  -5.505  -5.502  -5.502
  9 A    10 A    11 A    12 A    13 A    14 A    15 A    16 A                  
 -3.237  -3.231  -3.231  -3.216  -3.216  -1.635  -1.216  -1.008
 17 A    18 A    19 A    20 A    21 A    22 A    23 A    24 A                  
 -0.818  -0.709  -0.701  -0.662  -0.535  -0.521  -0.479  -0.411
 25 A    26 A    27 A    28 A    29 A    30 A    31 A    32 A                  
 -0.401
 33 A                                                                          
 -- Virtual --                   
  0.018   0.045   0.061   0.075   0.080   0.089   0.117   0.120
 34 A    35 A    36 A    37 A    38 A    39 A    40 A    41 A                  
  0.122   0.155   0.201   0.231   0.245   0.245   0.281   0.329
 42 A    43 A    44 A    45 A    46 A    47 A    48 A    49 A                  
  0.337   0.341   0.381   0.385   0.426   0.469   0.512   0.552
 50 A    51 A    52 A    53 A    54 A    55 A    56 A    57 A                  
  0.565   0.580   0.752   0.760   0.760   0.791   0.822   0.827
 58 A    59 A    60 A    61 A    62 A    63 A    64 A    65 A                  
  0.880   0.892   0.896   1.080   1.110   1.116   1.142   1.212
 66 A    67 A    68 A    69 A    70 A    71 A    72 A    73 A                  
  1.344   1.424   1.568   1.620   1.629   1.776   1.861   1.911
 74 A    75 A    76 A    77 A    78 A    79 A    80 A    81 A                  
  2.184   2.206   2.320   2.325   2.346   2.448   2.458   2.786
 82 A    83 A    84 A    85 A    86 A    87 A    88 A    89 A                  
  2.961   4.178   4.180   4.214   4.216   4.250   4.305   4.456
 90 A    91 A    92 A    93 A    94 A    95 A    96 A    97 A                  
  4.520   4.537   4.576   4.599   4.624   4.907   6.889   6.926
 98 A    99 A   100 A   101 A   102 A   103 A   104 A   105 A                  
  6.947   7.212   7.574   8.188   8.208   8.274  14.700  14.806
106 A   107 A   108 A   109 A   110 A   111 A   112 A   113 A                  
 14.913  36.689  49.469  68.729 166.169 293.862 293.880 293.984
114 A   115 A   116 A   117 A   118 A   119 A   120 A   121 A                  
*******
122 A                                                                          

 Beta MOs, Restricted
 -- Occupied --                  
-490.07  -80.08  -65.20  -58.56  -58.56  -58.56  -26.33  -15.63
  1 A     2 A     3 A     4 A     5 A     6 A     7 A     8 A                  
 -9.880  -7.611  -7.496  -7.484  -7.484  -5.505  -5.502  -5.502
  9 A    10 A    11 A    12 A    13 A    14 A    15 A    16 A                  
 -3.237  -3.231  -3.231  -3.216  -3.216  -1.635  -1.216  -1.008
 17 A    18 A    19 A    20 A    21 A    22 A    23 A    24 A                  
 -0.818  -0.709  -0.701  -0.662  -0.535  -0.521  -0.479  -0.411
 25 A    26 A    27 A    28 A    29 A    30 A    31 A    32 A                  
 -0.401
 33 A                                                                          
 -- Virtual --                   
  0.018   0.045   0.061   0.075   0.080   0.089   0.117   0.120
 34 A    35 A    36 A    37 A    38 A    39 A    40 A    41 A                  
  0.122   0.155   0.201   0.231   0.245   0.245   0.281   0.329
 42 A    43 A    44 A    45 A    46 A    47 A    48 A    49 A                  
  0.337   0.341   0.381   0.385   0.426   0.469   0.512   0.552
 50 A    51 A    52 A    53 A    54 A    55 A    56 A    57 A                  
  0.565   0.580   0.752   0.760   0.760   0.791   0.822   0.827
 58 A    59 A    60 A    61 A    62 A    63 A    64 A    65 A                  
  0.880   0.892   0.896   1.080   1.110   1.116   1.142   1.212
 66 A    67 A    68 A    69 A    70 A    71 A    72 A    73 A                  
  1.344   1.424   1.568   1.620   1.629   1.776   1.861   1.911
 74 A    75 A    76 A    77 A    78 A    79 A    80 A    81 A                  
  2.184   2.206   2.320   2.325   2.346   2.448   2.458   2.786
 82 A    83 A    84 A    85 A    86 A    87 A    88 A    89 A                  
  2.961   4.178   4.180   4.214   4.216   4.250   4.305   4.456
 90 A    91 A    92 A    93 A    94 A    95 A    96 A    97 A                  
  4.520   4.537   4.576   4.599   4.624   4.907   6.889   6.926
 98 A    99 A   100 A   101 A   102 A   103 A   104 A   105 A                  
  6.947   7.212   7.574   8.188   8.208   8.274  14.700  14.806
106 A   107 A   108 A   109 A   110 A   111 A   112 A   113 A                  
 14.913  36.689  49.469  68.729 166.169 293.862 293.880 293.984
114 A   115 A   116 A   117 A   118 A   119 A   120 A   121 A                  
*******
122 A                                                                          

 Occupation and symmetry of molecular orbitals

 Point group: C1 (1 irreducible representation).

                           A     All 
 -------------------------------------
 All molecular orbitals:
  - Alpha                  122   122 
  - Beta                   122   122 
 -------------------------------------
 Alpha orbitals:
  - Frozen occupied        16    16  
  - Active occupied        17    17  
  - Active virtual         89    89  
  - Frozen virtual         0     0   
 -------------------------------------
 Beta orbitals:
  - Frozen occupied        16    16  
  - Active occupied        17    17  
  - Active virtual         89    89  
  - Frozen virtual         0     0   
 -------------------------------------

 Import integrals:   CPU 0.00 s  wall 0.00 s

 Import integrals:   CPU 34.21 s  wall 6.04 s

 MP2 amplitudes:   CPU 0.15 s  wall 0.11 s

Running a double precision version
           CCSD T amplitudes will be solved using DIIS.

           Start     Size      MaxIter   EConv     TConv     
           3         7         100       1.00e-07  1.00e-05  
 ------------------------------------------------------------------------------
           Energy (a.u.)   Ediff      Tdiff       Comment
 ------------------------------------------------------------------------------
         -3067.78092515                           
     1   -3067.75306734   2.79e-02   7.59e-01     
     2   -3067.78070774   2.76e-02   1.13e-01     
     3   -3067.77827688   2.43e-03   4.94e-02     
     4   -3067.78107484   2.80e-03   1.74e-02     Switched to DIIS steps.
     5   -3067.78196433   8.89e-04   1.16e-02     
     6   -3067.78203815   7.38e-05   2.73e-03     
     7   -3067.78203807   8.13e-08   1.44e-03     
     8   -3067.78204549   7.42e-06   3.81e-04     
     9   -3067.78204789   2.39e-06   2.56e-04     
    10   -3067.78204727   6.12e-07   6.95e-05     
    11   -3067.78204756   2.82e-07   2.76e-05     
    12   -3067.78204750   5.21e-08   1.64e-05     
    13   -3067.78204744   6.71e-08   6.68e-06     
 ------------------------------------------------------------------------------
         -3067.78204744                           CCSD T converged.

End of double precision
 SCF energy                 = -3067.00176885
 MP2 energy                 = -3067.78092515
 CCSD correlation energy     =    -0.78027859
 CCSD total energy           = -3067.78204744

 CCSD  T1^2 = 0.0155  T2^2 = 0.2509  Leading amplitudes:

 Amplitude    Orbitals with energies
  0.0299       27 (A) A                  ->    34 (A) A                   
              -0.7014                          0.0185                     
  0.0299       27 (A) B                  ->    34 (A) B                   
              -0.7014                          0.0185                     
 -0.0298       33 (A) A                  ->    34 (A) A                   
              -0.4009                          0.0185                     
 -0.0298       33 (A) B                  ->    34 (A) B                   
              -0.4009                          0.0185                     

 Amplitude    Orbitals with energies
 -0.0565       33 (A) A      33 (A) B    ->    34 (A) A      34 (A) B     
              -0.4009       -0.4009            0.0185        0.0185       
  0.0565       33 (A) A      33 (A) B    ->    34 (A) B      34 (A) A     
              -0.4009       -0.4009            0.0185        0.0185       
  0.0565       33 (A) B      33 (A) A    ->    34 (A) A      34 (A) B     
              -0.4009       -0.4009            0.0185        0.0185       
 -0.0565       33 (A) B      33 (A) A    ->    34 (A) B      34 (A) A     
              -0.4009       -0.4009            0.0185        0.0185       

 Computing CCSD intemediates for later calculations in double precision
 Finished.

Running a double precision version
           CCSD Lambda amplitudes will be solved using DIIS.
           Start     Size      MaxIter   EConv     LConv     
           3         7         100       1.00e-07  1.00e-05  
 ------------------------------------------------------------------------------
            Enorm      Ldiff       Comment
 ------------------------------------------------------------------------------
     1     5.24e-02   3.47e-02     
     2     1.64e-02   7.21e-03     
     3     6.63e-03   1.47e-03     
     4     3.79e-03   1.29e-03     Switched to DIIS steps.
     5     1.09e-03   7.30e-04     
     6     5.53e-04   1.60e-04     
     7     1.84e-04   5.63e-05     
     8     8.91e-05   7.66e-06     
     9     3.48e-05   1.65e-06     
    10     1.61e-05   3.68e-07     
    11     7.84e-06   4.16e-07     
    12     3.78e-06   2.03e-07     
    13     1.83e-06   9.45e-09     
    14     7.72e-07   6.07e-08     
    15     3.80e-07   5.07e-08     
    16     1.77e-07   2.92e-08     
    17     8.74e-08   1.79e-08     
 ------------------------------------------------------------------------------
                                   CCSD Lambda converged.

 Computing density matrices in double precision...
           Orbital response amplitudes will be solved using DIIS.
           Start     Size      MaxIter   EConv     LConv     
           3         7         100       1.00e-06  1.00e-06  
 ------------------------------------------------------------------------------
            Enorm      Ldiff       Comment
 ------------------------------------------------------------------------------
     1     1.13e-01   1.24e-03     
     2     1.03e-01   8.84e-03     
     3     1.16e-01   1.84e-02     
     4     1.88e-02   4.25e-02     Switched to DIIS steps.
     5     5.79e-03   4.72e-03     
     6     1.00e-03   2.80e-04     
     7     5.61e-04   6.18e-05     
     8     1.58e-04   1.58e-04     
     9     4.76e-05   2.69e-05     
    10     1.25e-05   6.70e-06     
    11     3.24e-06   8.78e-07     
    12     1.42e-06   2.61e-07     
    13     3.65e-07   3.04e-07     
 ------------------------------------------------------------------------------
                                   Orbital response converged.

 Computing density matrices... Done.
 CCSD calculation:   CPU 1328.20 s  wall 231.78 s

 Transferring MO TPDM to AO TPDM
 Transferring g2_o1o1o1o1
 Transferring g2_o1o1o1v1
 Transferring g2_o1o1v1v1
 Transferring g2_o1v1o1v1
 Transferring g2_o1v1v1v1
 Transferring g2_v1v1v1v1
 Adding separable TPDM
 Computing TPDM gradient
 --------------------------------------------------------
 2e gradient
  Atom          X               Y               Z
 --------------------------------------------------------
    1        -38.835757       11.845234        0.000000  
    2         -0.997241      -19.677582       -0.000000  
    3         28.957039      -10.869241       -0.000000  
    4         10.875959       18.701590        0.000000  
 --------------------------------------------------------
 --------------------------------------------------------
 Final gradient
  Atom          X               Y               Z
 --------------------------------------------------------
    1        -38.835757       11.845234        0.000000  
    2         -0.997241      -19.677582       -0.000000  
    3         28.957039      -10.869241       -0.000000  
    4         10.875959       18.701590        0.000000  
 --------------------------------------------------------
 Analytic gradient from two-electron contribution:   CPU 206.13 s  wall 41.29 s

 Total ccman2 time:   CPU 1574.07 s  wall 280.61 s


 --------------------------------------------------------------

                    Orbital Energies (a.u.)
 --------------------------------------------------------------

 Alpha MOs
 -- Occupied --
******** -80.0760 -65.2012 -58.5619 -58.5594 -58.5593 -26.3310 -15.6350
 -9.8802  -7.6112  -7.4960  -7.4841  -7.4836  -5.5045  -5.5022  -5.5018
 -3.2368  -3.2313  -3.2307  -3.2162  -3.2162  -1.6347  -1.2159  -1.0075
 -0.8181  -0.7091  -0.7014  -0.6621  -0.5349  -0.5213  -0.4792  -0.4106
 -0.4009
 -- Virtual --
  0.0185   0.0447   0.0608   0.0745   0.0804   0.0886   0.1169   0.1198
  0.1218   0.1545   0.2013   0.2308   0.2445   0.2450   0.2812   0.3294
  0.3367   0.3407   0.3809   0.3855   0.4263   0.4691   0.5116   0.5523
  0.5646   0.5797   0.7516   0.7599   0.7599   0.7914   0.8216   0.8273
  0.8796   0.8917   0.8956   1.0799   1.1098   1.1161   1.1416   1.2123
  1.3442   1.4244   1.5680   1.6198   1.6287   1.7758   1.8611   1.9107
  2.1841   2.2057   2.3195   2.3252   2.3463   2.4483   2.4583   2.7858
  2.9615   4.1780   4.1800   4.2142   4.2162   4.2498   4.3051   4.4558
  4.5196   4.5373   4.5763   4.5993   4.6244   4.9072   6.8887   6.9256
  6.9470   7.2123   7.5738   8.1876   8.2085   8.2743  14.6998  14.8061
 14.9132  36.6891  49.4694  68.7295 166.1693 293.8624 293.8801 293.9835
********
 --------------------------------------------------------------

          Ground-State Mulliken Net Atomic Charges

     Atom                 Charge (a.u.)
  ----------------------------------------
      1 Br                    0.056708
      2 N                    -0.347560
      3 P                     0.528788
      4 F                    -0.237936
  ----------------------------------------
  Sum of atomic charges =     0.000000

 -----------------------------------------------------------------
                    Cartesian Multipole Moments
 -----------------------------------------------------------------
    Charge (ESU x 10^10)
                 0.0000
    Dipole Moment (Debye)
         X      -0.7791      Y       0.1106      Z      -0.0000
       Tot       0.7869
    Quadrupole Moments (Debye-Ang)
        XX     -37.5956     XY      -3.6783     YY     -45.5410
        XZ       0.0000     YZ       0.0000     ZZ     -40.5549
    Octopole Moments (Debye-Ang^2)
       XXX      28.6272    XXY      -2.1713    XYY      13.4183
       YYY     -12.5302    XXZ       0.0000    XYZ       0.0000
       YYZ       0.0000    XZZ       6.1728    YZZ      -3.9312
       ZZZ       0.0000
    Hexadecapole Moments (Debye-Ang^3)
      XXXX    -535.3203   XXXY      -3.5713   XXYY    -121.4082
      XYYY       5.4148   YYYY    -146.5814   XXXZ       0.0000
      XXYZ      -0.0000   XYYZ      -0.0000   YYYZ       0.0000
      XXZZ     -98.2098   XYZZ       3.7951   YYZZ     -31.6563
      XZZZ       0.0000   YZZZ       0.0000   ZZZZ     -47.1755
 -----------------------------------------------------------------
 DrvMan completing analytic gradient of the correlated energy
 Correlated dipole moment
            1
    1  -0.3065275
    2   0.0435279
    3  -0.0000000
 Energy read as -3067.782047437
 Full Analytical Gradient: (in a.u., or Hartree/Bohr)
             1             2             3             4
    1   -0.00002458    0.00024276   -0.00018071   -0.00003747
    2    0.00001938    0.00011978   -0.00068513    0.00054598
    3   -0.00000000    0.00000000   -0.00000000    0.00000000
 Gradient time:  CPU 0.75 s  wall 0.77 s
 ----------------------------------------------------------------
             Standard Nuclear Orientation (Angstroms)
    I     Atom           X                Y                Z
 ----------------------------------------------------------------
    1      Br      1.2773827780    -0.1005758570    -0.0000000000
    2      N      -0.2669482984     0.9342528605     0.0000000000
    3      P      -1.7498596249     0.4807690251     0.0010000000
    4      F      -1.8435405299    -1.1367944893    -0.0000000000
 ----------------------------------------------------------------
 Nuclear Repulsion Energy =   303.2872593831 hartrees
 There are       33 alpha and       33 beta electrons

                       Distance Matrix (Angstroms)
             Br(  1)   N (  2)   P (  3)
   N (  2)  1.858986
   P (  3)  3.082557  1.550701
   F (  4)  3.288451  2.602860  1.620274

 Requested basis set is 6-311++G(d,p)
 There are 44 shells and 122 basis functions
 A cutoff of  1.0D-14 yielded    877 shell pairs
 There are      7100 function pairs (      7827 Cartesian)
 Smallest overlap matrix eigenvalue = 2.27E-03
 Guess MOs from SCF MO coefficient file

 -----------------------------------------------------------------------
  General SCF calculation program by
  Eric Jon Sundstrom, Paul Horn, Yuezhi Mao, Dmitri Zuev, Alec White,
  David Stuck, Shaama M.S., Shane Yost, Joonho Lee, David Small,
  Daniel Levine, Susi Lehtola, Hugh Burton, Evgeny Epifanovsky
 -----------------------------------------------------------------------
 Hartree-Fock
 using 6 threads for integral computing
 -------------------------------------------------------
 OpenMP Integral computing Module                
 Release: version 2.0, May 2017, Q-Chem Inc. Pleasanton 
 -------------------------------------------------------
 A restricted SCF calculation will be
 performed using DIIS
 SCF converges when DIIS error is below 1.0e-08
 ---------------------------------------
  Cycle       Energy         DIIS error
 ---------------------------------------
    1   -3067.0017521534      2.11e-05  
    2   -3067.0017531204      6.60e-06  
    3   -3067.0017532117      4.15e-06  
    4   -3067.0017532413      9.44e-07  
    5   -3067.0017532446      4.37e-07  
    6   -3067.0017532453      1.74e-07  
    7   -3067.0017532456      6.32e-08  
    8   -3067.0017532457      1.81e-08  
    9   -3067.0017532457      6.54e-09  Convergence criterion met
 ---------------------------------------
 SCF time:   CPU 6.44s  wall 2.00s 
 SCF   energy in the final basis set =    -3067.0017532457
 Total energy in the final basis set =    -3067.0017532457


 ------------------------------------------------------------------------------

   CCMAN2: suite of methods based on coupled cluster
           and equation of motion theories.

   Components:
   * libvmm-1.3-trunk
     by Evgeny Epifanovsky, Ilya Kaliman.
   * libtensor-2.5-trunk
     by Evgeny Epifanovsky, Michael Wormit, Dmitry Zuev, Sam Manzer, 
        Ilya Kaliman.
   * libcc-2.5-trunk
     by Evgeny Epifanovsky, Arik Landau, Tomasz Kus, Kirill Khistyaev, 
        Dmitry Zuev, Prashant Manohar, Xintian Feng, Anna Krylov, 
        Matthew Goldey, Alec White, Thomas Jagau, Kaushik Nanda, 
        Anastasia Gunina, Alexander Kunitsa, Joonho Lee.

   CCMAN original authors:
   Anna I. Krylov, C. David Sherrill, Steven R. Gwaltney,
   Edward F. C. Byrd (2000)
   Sergey V. Levchenko, Lyudmila V. Slipchenko, Tao Wang,
   Ana-Maria C. Cristian (2003)
   Piotr A. Pieniazek, C. Melania Oana, Evgeny Epifanovsky (2007)
   Prashant Manohar (2009)

 ------------------------------------------------------------------------------


 Allocating and initializing 30808MB of RAM...
 Calculation will run on 6 cores.


 Alpha MOs, Restricted
 -- Occupied --                  
-490.07  -80.08  -65.20  -58.56  -58.56  -58.56  -26.33  -15.63
  1 A     2 A     3 A     4 A     5 A     6 A     7 A     8 A                  
 -9.880  -7.611  -7.496  -7.484  -7.484  -5.505  -5.502  -5.502
  9 A    10 A    11 A    12 A    13 A    14 A    15 A    16 A                  
 -3.237  -3.231  -3.231  -3.216  -3.216  -1.634  -1.216  -1.008
 17 A    18 A    19 A    20 A    21 A    22 A    23 A    24 A                  
 -0.818  -0.709  -0.701  -0.662  -0.535  -0.521  -0.479  -0.411
 25 A    26 A    27 A    28 A    29 A    30 A    31 A    32 A                  
 -0.401
 33 A                                                                          
 -- Virtual --                   
  0.018   0.045   0.061   0.075   0.080   0.089   0.117   0.120
 34 A    35 A    36 A    37 A    38 A    39 A    40 A    41 A                  
  0.122   0.154   0.201   0.231   0.244   0.245   0.281   0.329
 42 A    43 A    44 A    45 A    46 A    47 A    48 A    49 A                  
  0.337   0.341   0.381   0.385   0.426   0.469   0.512   0.552
 50 A    51 A    52 A    53 A    54 A    55 A    56 A    57 A                  
  0.565   0.580   0.752   0.760   0.760   0.791   0.822   0.827
 58 A    59 A    60 A    61 A    62 A    63 A    64 A    65 A                  
  0.879   0.892   0.896   1.080   1.110   1.116   1.142   1.212
 66 A    67 A    68 A    69 A    70 A    71 A    72 A    73 A                  
  1.344   1.424   1.568   1.620   1.629   1.776   1.861   1.911
 74 A    75 A    76 A    77 A    78 A    79 A    80 A    81 A                  
  2.184   2.206   2.320   2.325   2.346   2.448   2.458   2.786
 82 A    83 A    84 A    85 A    86 A    87 A    88 A    89 A                  
  2.962   4.178   4.180   4.214   4.216   4.250   4.305   4.456
 90 A    91 A    92 A    93 A    94 A    95 A    96 A    97 A                  
  4.520   4.537   4.576   4.599   4.624   4.907   6.889   6.926
 98 A    99 A   100 A   101 A   102 A   103 A   104 A   105 A                  
  6.947   7.212   7.573   8.188   8.208   8.274  14.700  14.806
106 A   107 A   108 A   109 A   110 A   111 A   112 A   113 A                  
 14.913  36.689  49.469  68.730 166.169 293.862 293.880 293.983
114 A   115 A   116 A   117 A   118 A   119 A   120 A   121 A                  
*******
122 A                                                                          

 Beta MOs, Restricted
 -- Occupied --                  
-490.07  -80.08  -65.20  -58.56  -58.56  -58.56  -26.33  -15.63
  1 A     2 A     3 A     4 A     5 A     6 A     7 A     8 A                  
 -9.880  -7.611  -7.496  -7.484  -7.484  -5.505  -5.502  -5.502
  9 A    10 A    11 A    12 A    13 A    14 A    15 A    16 A                  
 -3.237  -3.231  -3.231  -3.216  -3.216  -1.634  -1.216  -1.008
 17 A    18 A    19 A    20 A    21 A    22 A    23 A    24 A                  
 -0.818  -0.709  -0.701  -0.662  -0.535  -0.521  -0.479  -0.411
 25 A    26 A    27 A    28 A    29 A    30 A    31 A    32 A                  
 -0.401
 33 A                                                                          
 -- Virtual --                   
  0.018   0.045   0.061   0.075   0.080   0.089   0.117   0.120
 34 A    35 A    36 A    37 A    38 A    39 A    40 A    41 A                  
  0.122   0.154   0.201   0.231   0.244   0.245   0.281   0.329
 42 A    43 A    44 A    45 A    46 A    47 A    48 A    49 A                  
  0.337   0.341   0.381   0.385   0.426   0.469   0.512   0.552
 50 A    51 A    52 A    53 A    54 A    55 A    56 A    57 A                  
  0.565   0.580   0.752   0.760   0.760   0.791   0.822   0.827
 58 A    59 A    60 A    61 A    62 A    63 A    64 A    65 A                  
  0.879   0.892   0.896   1.080   1.110   1.116   1.142   1.212
 66 A    67 A    68 A    69 A    70 A    71 A    72 A    73 A                  
  1.344   1.424   1.568   1.620   1.629   1.776   1.861   1.911
 74 A    75 A    76 A    77 A    78 A    79 A    80 A    81 A                  
  2.184   2.206   2.320   2.325   2.346   2.448   2.458   2.786
 82 A    83 A    84 A    85 A    86 A    87 A    88 A    89 A                  
  2.962   4.178   4.180   4.214   4.216   4.250   4.305   4.456
 90 A    91 A    92 A    93 A    94 A    95 A    96 A    97 A                  
  4.520   4.537   4.576   4.599   4.624   4.907   6.889   6.926
 98 A    99 A   100 A   101 A   102 A   103 A   104 A   105 A                  
  6.947   7.212   7.573   8.188   8.208   8.274  14.700  14.806
106 A   107 A   108 A   109 A   110 A   111 A   112 A   113 A                  
 14.913  36.689  49.469  68.730 166.169 293.862 293.880 293.983
114 A   115 A   116 A   117 A   118 A   119 A   120 A   121 A                  
*******
122 A                                                                          

 Occupation and symmetry of molecular orbitals

 Point group: C1 (1 irreducible representation).

                           A     All 
 -------------------------------------
 All molecular orbitals:
  - Alpha                  122   122 
  - Beta                   122   122 
 -------------------------------------
 Alpha orbitals:
  - Frozen occupied        16    16  
  - Active occupied        17    17  
  - Active virtual         89    89  
  - Frozen virtual         0     0   
 -------------------------------------
 Beta orbitals:
  - Frozen occupied        16    16  
  - Active occupied        17    17  
  - Active virtual         89    89  
  - Frozen virtual         0     0   
 -------------------------------------

 Import integrals:   CPU 0.00 s  wall 0.00 s

 Import integrals:   CPU 33.80 s  wall 5.93 s

 MP2 amplitudes:   CPU 0.13 s  wall 0.09 s

Running a double precision version
           CCSD T amplitudes will be solved using DIIS.

           Start     Size      MaxIter   EConv     TConv     
           3         7         100       1.00e-07  1.00e-05  
 ------------------------------------------------------------------------------
           Energy (a.u.)   Ediff      Tdiff       Comment
 ------------------------------------------------------------------------------
         -3067.78092547                           
     1   -3067.75306222   2.79e-02   7.59e-01     
     2   -3067.78070902   2.76e-02   1.13e-01     
     3   -3067.77827564   2.43e-03   4.94e-02     
     4   -3067.78107471   2.80e-03   1.74e-02     Switched to DIIS steps.
     5   -3067.78196475   8.90e-04   1.16e-02     
     6   -3067.78203880   7.41e-05   2.73e-03     
     7   -3067.78203874   6.59e-08   1.44e-03     
     8   -3067.78204616   7.42e-06   3.82e-04     
     9   -3067.78204856   2.41e-06   2.56e-04     
    10   -3067.78204795   6.12e-07   6.96e-05     
    11   -3067.78204824   2.83e-07   2.77e-05     
    12   -3067.78204818   5.16e-08   1.65e-05     
    13   -3067.78204812   6.73e-08   6.70e-06     
 ------------------------------------------------------------------------------
         -3067.78204812                           CCSD T converged.

End of double precision
 SCF energy                 = -3067.00175325
 MP2 energy                 = -3067.78092547
 CCSD correlation energy     =    -0.78029487
 CCSD total energy           = -3067.78204812

 CCSD  T1^2 = 0.0156  T2^2 = 0.2509  Leading amplitudes:

 Amplitude    Orbitals with energies
 -0.0300       27 (A) A                  ->    34 (A) A                   
              -0.7010                          0.0185                     
 -0.0300       27 (A) B                  ->    34 (A) B                   
              -0.7010                          0.0185                     
 -0.0298       33 (A) A                  ->    34 (A) A                   
              -0.4010                          0.0185                     
 -0.0298       33 (A) B                  ->    34 (A) B                   
              -0.4010                          0.0185                     

 Amplitude    Orbitals with energies
 -0.0565       33 (A) A      33 (A) B    ->    34 (A) A      34 (A) B     
              -0.4010       -0.4010            0.0185        0.0185       
  0.0565       33 (A) A      33 (A) B    ->    34 (A) B      34 (A) A     
              -0.4010       -0.4010            0.0185        0.0185       
  0.0565       33 (A) B      33 (A) A    ->    34 (A) A      34 (A) B     
              -0.4010       -0.4010            0.0185        0.0185       
 -0.0565       33 (A) B      33 (A) A    ->    34 (A) B      34 (A) A     
              -0.4010       -0.4010            0.0185        0.0185       

 Computing CCSD intemediates for later calculations in double precision
 Finished.

Running a double precision version
           CCSD Lambda amplitudes will be solved using DIIS.
           Start     Size      MaxIter   EConv     LConv     
           3         7         100       1.00e-07  1.00e-05  
 ------------------------------------------------------------------------------
            Enorm      Ldiff       Comment
 ------------------------------------------------------------------------------
     1     5.24e-02   3.47e-02     
     2     1.64e-02   7.22e-03     
     3     6.64e-03   1.47e-03     
     4     3.79e-03   1.29e-03     Switched to DIIS steps.
     5     1.09e-03   7.30e-04     
     6     5.54e-04   1.60e-04     
     7     1.85e-04   5.64e-05     
     8     8.93e-05   7.67e-06     
     9     3.49e-05   1.64e-06     
    10     1.61e-05   3.63e-07     
    11     7.87e-06   4.14e-07     
    12     3.79e-06   2.03e-07     
    13     1.84e-06   9.14e-09     
    14     7.74e-07   6.11e-08     
    15     3.81e-07   5.08e-08     
    16     1.78e-07   2.93e-08     
    17     8.77e-08   1.80e-08     
 ------------------------------------------------------------------------------
                                   CCSD Lambda converged.

 Computing density matrices in double precision...
           Orbital response amplitudes will be solved using DIIS.
           Start     Size      MaxIter   EConv     LConv     
           3         7         100       1.00e-06  1.00e-06  
 ------------------------------------------------------------------------------
            Enorm      Ldiff       Comment
 ------------------------------------------------------------------------------
     1     1.13e-01   1.24e-03     
     2     1.03e-01   8.85e-03     
     3     1.16e-01   1.85e-02     
     4     1.89e-02   4.25e-02     Switched to DIIS steps.
     5     5.79e-03   4.74e-03     
     6     1.00e-03   2.80e-04     
     7     5.61e-04   6.22e-05     
     8     1.58e-04   1.58e-04     
     9     4.74e-05   2.70e-05     
    10     1.25e-05   6.65e-06     
    11     3.25e-06   8.81e-07     
    12     1.42e-06   2.60e-07     
    13     3.65e-07   3.06e-07     
 ------------------------------------------------------------------------------
                                   Orbital response converged.

 Computing density matrices... Done.
 CCSD calculation:   CPU 1328.62 s  wall 231.73 s

 Transferring MO TPDM to AO TPDM
 Transferring g2_o1o1o1o1
 Transferring g2_o1o1o1v1
 Transferring g2_o1o1v1v1
 Transferring g2_o1v1o1v1
 Transferring g2_o1v1v1v1
 Transferring g2_v1v1v1v1
 Adding separable TPDM
 Computing TPDM gradient
 --------------------------------------------------------
 2e gradient
  Atom          X               Y               Z
 --------------------------------------------------------
    1        -38.835380       11.851609        0.003669  
    2         -1.003900      -19.667833        0.012166  
    3         28.966750      -10.871076       -0.024534  
    4         10.872530       18.687299        0.008699  
 --------------------------------------------------------
 --------------------------------------------------------
 Final gradient
  Atom          X               Y               Z
 --------------------------------------------------------
    1        -38.835380       11.851609        0.003669  
    2         -1.003900      -19.667833        0.012166  
    3         28.966750      -10.871076       -0.024534  
    4         10.872530       18.687299        0.008699  
 --------------------------------------------------------
 Analytic gradient from two-electron contribution:   CPU 205.94 s  wall 40.13 s

 Total ccman2 time:   CPU 1573.68 s  wall 279.19 s


 --------------------------------------------------------------

                    Orbital Energies (a.u.)
 --------------------------------------------------------------

 Alpha MOs
 -- Occupied --
******** -80.0760 -65.2013 -58.5620 -58.5595 -58.5593 -26.3307 -15.6350
 -9.8803  -7.6112  -7.4961  -7.4841  -7.4836  -5.5046  -5.5022  -5.5018
 -3.2369  -3.2314  -3.2308  -3.2163  -3.2163  -1.6341  -1.2160  -1.0076
 -0.8177  -0.7087  -0.7010  -0.6621  -0.5350  -0.5214  -0.4793  -0.4106
 -0.4010
 -- Virtual --
  0.0185   0.0447   0.0608   0.0745   0.0804   0.0886   0.1168   0.1198
  0.1217   0.1545   0.2012   0.2308   0.2445   0.2450   0.2812   0.3294
  0.3367   0.3408   0.3810   0.3855   0.4261   0.4691   0.5116   0.5523
  0.5646   0.5796   0.7516   0.7598   0.7599   0.7915   0.8216   0.8274
  0.8795   0.8915   0.8957   1.0797   1.1098   1.1160   1.1416   1.2121
  1.3445   1.4244   1.5682   1.6202   1.6290   1.7758   1.8611   1.9107
  2.1842   2.2057   2.3195   2.3252   2.3462   2.4482   2.4584   2.7856
  2.9617   4.1784   4.1804   4.2144   4.2163   4.2498   4.3051   4.4557
  4.5195   4.5373   4.5762   4.5989   4.6244   4.9072   6.8890   6.9259
  6.9475   7.2123   7.5734   8.1876   8.2084   8.2743  14.6998  14.8059
 14.9134  36.6891  49.4694  68.7297 166.1692 293.8624 293.8800 293.9835
********
 --------------------------------------------------------------

          Ground-State Mulliken Net Atomic Charges

     Atom                 Charge (a.u.)
  ----------------------------------------
      1 Br                    0.056985
      2 N                    -0.347453
      3 P                     0.529409
      4 F                    -0.238940
  ----------------------------------------
  Sum of atomic charges =     0.000000

 -----------------------------------------------------------------
                    Cartesian Multipole Moments
 -----------------------------------------------------------------
    Charge (ESU x 10^10)
                -0.0000
    Dipole Moment (Debye)
         X      -0.7760      Y       0.1184      Z       0.0023
       Tot       0.7850
    Quadrupole Moments (Debye-Ang)
        XX     -37.5941     XY      -3.6949     YY     -45.5414
        XZ      -0.0031     YZ      -0.0008     ZZ     -40.5536
    Octopole Moments (Debye-Ang^2)
       XXX      28.6351    XXY      -2.1528    XYY      13.4238
       YYY     -12.5505    XXZ      -0.0072    XYZ       0.0011
       YYZ      -0.0119    XZZ       6.1739    YZZ      -3.9374
       ZZZ      -0.0330
    Hexadecapole Moments (Debye-Ang^3)
      XXXX    -535.2959   XXXY      -3.5893   XXYY    -121.4288
      XYYY       5.4455   YYYY    -146.6524   XXXZ       0.0607
      XXYZ      -0.0111   XYYZ       0.0213   YYYZ      -0.0169
      XXZZ     -98.2057   XYZZ       3.8048   YYZZ     -31.6671
      XZZZ       0.0591   YZZZ      -0.0191   ZZZZ     -47.1693
 -----------------------------------------------------------------
 DrvMan completing analytic gradient of the correlated energy
 Correlated dipole moment
            1
    1  -0.3052989
    2   0.0465774
    3   0.0008931
 Energy read as -3067.782048117
 Full Analytical Gradient: (in a.u., or Hartree/Bohr)
             1             2             3             4
    1    0.00002247    0.00001549   -0.00003074   -0.00000722
    2   -0.00000561    0.00001968   -0.00008538    0.00007131
    3    0.00002506   -0.00005269    0.00005133   -0.00002370
 Gradient time:  CPU 0.80 s  wall 0.80 s
 ----------------------------------------------------------------
             Standard Nuclear Orientation (Angstroms)
    I     Atom           X                Y                Z
 ----------------------------------------------------------------
    1      Br      1.2773827780    -0.1005758570    -0.0000000000
    2      N      -0.2669482984     0.9342528605     0.0000000000
    3      P      -1.7498596249     0.4807690251     0.0000000000
    4      F      -1.8425405299    -1.1367944893    -0.0000000000
 ----------------------------------------------------------------
 Nuclear Repulsion Energy =   303.3064589110 hartrees
 There are       33 alpha and       33 beta electrons

                       Distance Matrix (Angstroms)
             Br(  1)   N (  2)   P (  3)
   N (  2)  1.858986
   P (  3)  3.082557  1.550701
   F (  4)  3.287502  2.602254  1.620216

 Requested basis set is 6-311++G(d,p)
 There are 44 shells and 122 basis functions
 A cutoff of  1.0D-14 yielded    877 shell pairs
 There are      7100 function pairs (      7827 Cartesian)
 Smallest overlap matrix eigenvalue = 2.27E-03
 Guess MOs from SCF MO coefficient file

 -----------------------------------------------------------------------
  General SCF calculation program by
  Eric Jon Sundstrom, Paul Horn, Yuezhi Mao, Dmitri Zuev, Alec White,
  David Stuck, Shaama M.S., Shane Yost, Joonho Lee, David Small,
  Daniel Levine, Susi Lehtola, Hugh Burton, Evgeny Epifanovsky
 -----------------------------------------------------------------------
 Hartree-Fock
 using 6 threads for integral computing
 -------------------------------------------------------
 OpenMP Integral computing Module                
 Release: version 2.0, May 2017, Q-Chem Inc. Pleasanton 
 -------------------------------------------------------
 A restricted SCF calculation will be
 performed using DIIS
 SCF converges when DIIS error is below 1.0e-08
 ---------------------------------------
  Cycle       Energy         DIIS error
 ---------------------------------------
    1   -3067.0017584734      1.37e-05  
    2   -3067.0017590211      3.82e-06  
    3   -3067.0017590902      1.08e-06  
    4   -3067.0017590948      6.99e-07  
    5   -3067.0017590962      2.07e-07  
    6   -3067.0017590966      9.29e-08  
    7   -3067.0017590966      3.56e-08  
    8   -3067.0017590966      1.34e-08  
    9   -3067.0017590966      5.28e-09  Convergence criterion met
 ---------------------------------------
 SCF time:   CPU 6.19s  wall 2.00s 
 SCF   energy in the final basis set =    -3067.0017590966
 Total energy in the final basis set =    -3067.0017590966


 ------------------------------------------------------------------------------

   CCMAN2: suite of methods based on coupled cluster
           and equation of motion theories.

   Components:
   * libvmm-1.3-trunk
     by Evgeny Epifanovsky, Ilya Kaliman.
   * libtensor-2.5-trunk
     by Evgeny Epifanovsky, Michael Wormit, Dmitry Zuev, Sam Manzer, 
        Ilya Kaliman.
   * libcc-2.5-trunk
     by Evgeny Epifanovsky, Arik Landau, Tomasz Kus, Kirill Khistyaev, 
        Dmitry Zuev, Prashant Manohar, Xintian Feng, Anna Krylov, 
        Matthew Goldey, Alec White, Thomas Jagau, Kaushik Nanda, 
        Anastasia Gunina, Alexander Kunitsa, Joonho Lee.

   CCMAN original authors:
   Anna I. Krylov, C. David Sherrill, Steven R. Gwaltney,
   Edward F. C. Byrd (2000)
   Sergey V. Levchenko, Lyudmila V. Slipchenko, Tao Wang,
   Ana-Maria C. Cristian (2003)
   Piotr A. Pieniazek, C. Melania Oana, Evgeny Epifanovsky (2007)
   Prashant Manohar (2009)

 ------------------------------------------------------------------------------


 Allocating and initializing 30808MB of RAM...
 Calculation will run on 6 cores.


 Alpha MOs, Restricted
 -- Occupied --                  
-490.07  -80.08  -65.20  -58.56  -58.56  -58.56  -26.33  -15.63
  1 A     2 A     3 A     4 A     5 A     6 A     7 A     8 A                  
 -9.880  -7.611  -7.496  -7.484  -7.484  -5.505  -5.502  -5.502
  9 A    10 A    11 A    12 A    13 A    14 A    15 A    16 A                  
 -3.237  -3.231  -3.231  -3.216  -3.216  -1.634  -1.216  -1.008
 17 A    18 A    19 A    20 A    21 A    22 A    23 A    24 A                  
 -0.818  -0.709  -0.701  -0.662  -0.535  -0.521  -0.479  -0.411
 25 A    26 A    27 A    28 A    29 A    30 A    31 A    32 A                  
 -0.401
 33 A                                                                          
 -- Virtual --                   
  0.018   0.045   0.061   0.075   0.080   0.089   0.117   0.120
 34 A    35 A    36 A    37 A    38 A    39 A    40 A    41 A                  
  0.122   0.154   0.201   0.231   0.244   0.245   0.281   0.329
 42 A    43 A    44 A    45 A    46 A    47 A    48 A    49 A                  
  0.337   0.341   0.381   0.385   0.426   0.469   0.512   0.552
 50 A    51 A    52 A    53 A    54 A    55 A    56 A    57 A                  
  0.565   0.580   0.752   0.760   0.760   0.792   0.822   0.827
 58 A    59 A    60 A    61 A    62 A    63 A    64 A    65 A                  
  0.880   0.891   0.896   1.080   1.110   1.116   1.142   1.212
 66 A    67 A    68 A    69 A    70 A    71 A    72 A    73 A                  
  1.344   1.424   1.568   1.620   1.629   1.776   1.861   1.911
 74 A    75 A    76 A    77 A    78 A    79 A    80 A    81 A                  
  2.184   2.206   2.320   2.325   2.346   2.448   2.458   2.786
 82 A    83 A    84 A    85 A    86 A    87 A    88 A    89 A                  
  2.962   4.178   4.180   4.214   4.216   4.250   4.305   4.456
 90 A    91 A    92 A    93 A    94 A    95 A    96 A    97 A                  
  4.520   4.537   4.576   4.599   4.624   4.907   6.889   6.926
 98 A    99 A   100 A   101 A   102 A   103 A   104 A   105 A                  
  6.947   7.212   7.573   8.188   8.208   8.274  14.700  14.806
106 A   107 A   108 A   109 A   110 A   111 A   112 A   113 A                  
 14.913  36.689  49.469  68.730 166.169 293.862 293.880 293.983
114 A   115 A   116 A   117 A   118 A   119 A   120 A   121 A                  
*******
122 A                                                                          

 Beta MOs, Restricted
 -- Occupied --                  
-490.07  -80.08  -65.20  -58.56  -58.56  -58.56  -26.33  -15.63
  1 A     2 A     3 A     4 A     5 A     6 A     7 A     8 A                  
 -9.880  -7.611  -7.496  -7.484  -7.484  -5.505  -5.502  -5.502
  9 A    10 A    11 A    12 A    13 A    14 A    15 A    16 A                  
 -3.237  -3.231  -3.231  -3.216  -3.216  -1.634  -1.216  -1.008
 17 A    18 A    19 A    20 A    21 A    22 A    23 A    24 A                  
 -0.818  -0.709  -0.701  -0.662  -0.535  -0.521  -0.479  -0.411
 25 A    26 A    27 A    28 A    29 A    30 A    31 A    32 A                  
 -0.401
 33 A                                                                          
 -- Virtual --                   
  0.018   0.045   0.061   0.075   0.080   0.089   0.117   0.120
 34 A    35 A    36 A    37 A    38 A    39 A    40 A    41 A                  
  0.122   0.154   0.201   0.231   0.244   0.245   0.281   0.329
 42 A    43 A    44 A    45 A    46 A    47 A    48 A    49 A                  
  0.337   0.341   0.381   0.385   0.426   0.469   0.512   0.552
 50 A    51 A    52 A    53 A    54 A    55 A    56 A    57 A                  
  0.565   0.580   0.752   0.760   0.760   0.792   0.822   0.827
 58 A    59 A    60 A    61 A    62 A    63 A    64 A    65 A                  
  0.880   0.891   0.896   1.080   1.110   1.116   1.142   1.212
 66 A    67 A    68 A    69 A    70 A    71 A    72 A    73 A                  
  1.344   1.424   1.568   1.620   1.629   1.776   1.861   1.911
 74 A    75 A    76 A    77 A    78 A    79 A    80 A    81 A                  
  2.184   2.206   2.320   2.325   2.346   2.448   2.458   2.786
 82 A    83 A    84 A    85 A    86 A    87 A    88 A    89 A                  
  2.962   4.178   4.180   4.214   4.216   4.250   4.305   4.456
 90 A    91 A    92 A    93 A    94 A    95 A    96 A    97 A                  
  4.520   4.537   4.576   4.599   4.624   4.907   6.889   6.926
 98 A    99 A   100 A   101 A   102 A   103 A   104 A   105 A                  
  6.947   7.212   7.573   8.188   8.208   8.274  14.700  14.806
106 A   107 A   108 A   109 A   110 A   111 A   112 A   113 A                  
 14.913  36.689  49.469  68.730 166.169 293.862 293.880 293.983
114 A   115 A   116 A   117 A   118 A   119 A   120 A   121 A                  
*******
122 A                                                                          

 Occupation and symmetry of molecular orbitals

 Point group: C1 (1 irreducible representation).

                           A     All 
 -------------------------------------
 All molecular orbitals:
  - Alpha                  122   122 
  - Beta                   122   122 
 -------------------------------------
 Alpha orbitals:
  - Frozen occupied        16    16  
  - Active occupied        17    17  
  - Active virtual         89    89  
  - Frozen virtual         0     0   
 -------------------------------------
 Beta orbitals:
  - Frozen occupied        16    16  
  - Active occupied        17    17  
  - Active virtual         89    89  
  - Frozen virtual         0     0   
 -------------------------------------

 Import integrals:   CPU 0.00 s  wall 0.00 s

 Import integrals:   CPU 34.27 s  wall 6.11 s

 MP2 amplitudes:   CPU 0.13 s  wall 0.09 s

Running a double precision version
           CCSD T amplitudes will be solved using DIIS.

           Start     Size      MaxIter   EConv     TConv     
           3         7         100       1.00e-07  1.00e-05  
 ------------------------------------------------------------------------------
           Energy (a.u.)   Ediff      Tdiff       Comment
 ------------------------------------------------------------------------------
         -3067.78092082                           
     1   -3067.75306467   2.79e-02   7.59e-01     
     2   -3067.78070811   2.76e-02   1.13e-01     
     3   -3067.77827633   2.43e-03   4.94e-02     
     4   -3067.78107488   2.80e-03   1.74e-02     Switched to DIIS steps.
     5   -3067.78196480   8.90e-04   1.16e-02     
     6   -3067.78203882   7.40e-05   2.73e-03     
     7   -3067.78203874   7.19e-08   1.44e-03     
     8   -3067.78204616   7.42e-06   3.81e-04     
     9   -3067.78204857   2.40e-06   2.56e-04     
    10   -3067.78204795   6.12e-07   6.96e-05     
    11   -3067.78204824   2.83e-07   2.76e-05     
    12   -3067.78204819   5.15e-08   1.64e-05     
    13   -3067.78204812   6.73e-08   6.70e-06     
 ------------------------------------------------------------------------------
         -3067.78204812                           CCSD T converged.

End of double precision
 SCF energy                 = -3067.00175910
 MP2 energy                 = -3067.78092082
 CCSD correlation energy     =    -0.78028902
 CCSD total energy           = -3067.78204812

 CCSD  T1^2 = 0.0156  T2^2 = 0.2509  Leading amplitudes:

 Amplitude    Orbitals with energies
 -0.0300       27 (A) A                  ->    34 (A) A                   
              -0.7010                          0.0185                     
 -0.0300       27 (A) B                  ->    34 (A) B                   
              -0.7010                          0.0185                     
 -0.0298       33 (A) A                  ->    34 (A) A                   
              -0.4010                          0.0185                     
 -0.0298       33 (A) B                  ->    34 (A) B                   
              -0.4010                          0.0185                     

 Amplitude    Orbitals with energies
 -0.0565       33 (A) A      33 (A) B    ->    34 (A) A      34 (A) B     
              -0.4010       -0.4010            0.0185        0.0185       
  0.0565       33 (A) A      33 (A) B    ->    34 (A) B      34 (A) A     
              -0.4010       -0.4010            0.0185        0.0185       
  0.0565       33 (A) B      33 (A) A    ->    34 (A) A      34 (A) B     
              -0.4010       -0.4010            0.0185        0.0185       
 -0.0565       33 (A) B      33 (A) A    ->    34 (A) B      34 (A) A     
              -0.4010       -0.4010            0.0185        0.0185       

 Computing CCSD intemediates for later calculations in double precision
 Finished.

Running a double precision version
           CCSD Lambda amplitudes will be solved using DIIS.
           Start     Size      MaxIter   EConv     LConv     
           3         7         100       1.00e-07  1.00e-05  
 ------------------------------------------------------------------------------
            Enorm      Ldiff       Comment
 ------------------------------------------------------------------------------
     1     5.24e-02   3.47e-02     
     2     1.64e-02   7.22e-03     
     3     6.64e-03   1.47e-03     
     4     3.79e-03   1.29e-03     Switched to DIIS steps.
     5     1.09e-03   7.30e-04     
     6     5.54e-04   1.60e-04     
     7     1.85e-04   5.64e-05     
     8     8.92e-05   7.66e-06     
     9     3.49e-05   1.63e-06     
    10     1.61e-05   3.61e-07     
    11     7.87e-06   4.14e-07     
    12     3.79e-06   2.03e-07     
    13     1.84e-06   9.27e-09     
    14     7.74e-07   6.12e-08     
    15     3.81e-07   5.08e-08     
    16     1.78e-07   2.93e-08     
    17     8.77e-08   1.80e-08     
 ------------------------------------------------------------------------------
                                   CCSD Lambda converged.

 Computing density matrices in double precision...
           Orbital response amplitudes will be solved using DIIS.
           Start     Size      MaxIter   EConv     LConv     
           3         7         100       1.00e-06  1.00e-06  
 ------------------------------------------------------------------------------
            Enorm      Ldiff       Comment
 ------------------------------------------------------------------------------
     1     1.13e-01   1.23e-03     
     2     1.03e-01   8.86e-03     
     3     1.16e-01   1.84e-02     
     4     1.88e-02   4.26e-02     Switched to DIIS steps.
     5     5.79e-03   4.71e-03     
     6     1.00e-03   2.80e-04     
     7     5.62e-04   6.23e-05     
     8     1.58e-04   1.58e-04     
     9     4.75e-05   2.70e-05     
    10     1.25e-05   6.67e-06     
    11     3.25e-06   8.81e-07     
    12     1.42e-06   2.61e-07     
    13     3.64e-07   3.05e-07     
 ------------------------------------------------------------------------------
                                   Orbital response converged.

 Computing density matrices... Done.
 CCSD calculation:   CPU 1329.92 s  wall 231.97 s

 Transferring MO TPDM to AO TPDM
 Transferring g2_o1o1o1o1
 Transferring g2_o1o1o1v1
 Transferring g2_o1o1v1v1
 Transferring g2_o1v1o1v1
 Transferring g2_o1v1v1v1
 Transferring g2_v1v1v1v1
 Adding separable TPDM
 Computing TPDM gradient
 --------------------------------------------------------
 2e gradient
  Atom          X               Y               Z
 --------------------------------------------------------
    1        -38.839978       11.849897        0.000000  
    2         -1.003424      -19.666901       -0.000001  
    3         28.977194      -10.874890        0.000000  
    4         10.866209       18.691894        0.000000  
 --------------------------------------------------------
 --------------------------------------------------------
 Final gradient
  Atom          X               Y               Z
 --------------------------------------------------------
    1        -38.839978       11.849897        0.000000  
    2         -1.003424      -19.666901       -0.000001  
    3         28.977194      -10.874890        0.000000  
    4         10.866209       18.691894        0.000000  
 --------------------------------------------------------
 Analytic gradient from two-electron contribution:   CPU 206.77 s  wall 40.10 s

 Total ccman2 time:   CPU 1575.67 s  wall 279.53 s


 --------------------------------------------------------------

                    Orbital Energies (a.u.)
 --------------------------------------------------------------

 Alpha MOs
 -- Occupied --
******** -80.0760 -65.2013 -58.5620 -58.5594 -58.5593 -26.3306 -15.6350
 -9.8802  -7.6112  -7.4961  -7.4841  -7.4836  -5.5046  -5.5022  -5.5018
 -3.2368  -3.2313  -3.2307  -3.2163  -3.2163  -1.6341  -1.2159  -1.0076
 -0.8177  -0.7087  -0.7010  -0.6620  -0.5349  -0.5214  -0.4794  -0.4106
 -0.4010
 -- Virtual --
  0.0185   0.0447   0.0608   0.0745   0.0804   0.0886   0.1168   0.1198
  0.1217   0.1545   0.2012   0.2308   0.2445   0.2450   0.2812   0.3294
  0.3367   0.3408   0.3811   0.3855   0.4262   0.4691   0.5115   0.5523
  0.5646   0.5796   0.7516   0.7599   0.7599   0.7916   0.8216   0.8274
  0.8795   0.8915   0.8957   1.0798   1.1098   1.1161   1.1416   1.2120
  1.3445   1.4244   1.5682   1.6202   1.6291   1.7758   1.8611   1.9107
  2.1841   2.2057   2.3195   2.3253   2.3462   2.4482   2.4584   2.7856
  2.9618   4.1784   4.1804   4.2144   4.2163   4.2498   4.3053   4.4557
  4.5195   4.5373   4.5763   4.5990   4.6245   4.9072   6.8890   6.9260
  6.9475   7.2123   7.5735   8.1876   8.2084   8.2743  14.6998  14.8059
 14.9134  36.6891  49.4694  68.7297 166.1693 293.8624 293.8800 293.9835
********
 --------------------------------------------------------------

          Ground-State Mulliken Net Atomic Charges

     Atom                 Charge (a.u.)
  ----------------------------------------
      1 Br                    0.057017
      2 N                    -0.347528
      3 P                     0.529512
      4 F                    -0.239001
  ----------------------------------------
  Sum of atomic charges =    -0.000000

 -----------------------------------------------------------------
                    Cartesian Multipole Moments
 -----------------------------------------------------------------
    Charge (ESU x 10^10)
                 0.0000
    Dipole Moment (Debye)
         X      -0.7779      Y       0.1185      Z       0.0000
       Tot       0.7869
    Quadrupole Moments (Debye-Ang)
        XX     -37.5876     XY      -3.6946     YY     -45.5414
        XZ       0.0000     YZ       0.0000     ZZ     -40.5535
    Octopole Moments (Debye-Ang^2)
       XXX      28.6021    XXY      -2.1567    XYY      13.4139
       YYY     -12.5508    XXZ       0.0000    XYZ       0.0000
       YYZ      -0.0000    XZZ       6.1685    YZZ      -3.9374
       ZZZ      -0.0000
    Hexadecapole Moments (Debye-Ang^3)
      XXXX    -535.1391   XXXY      -3.5598   XXYY    -121.3973
      XYYY       5.4598   YYYY    -146.6531   XXXZ       0.0000
      XXYZ      -0.0000   XYYZ       0.0000   YYYZ       0.0000
      XXZZ     -98.1862   XYZZ       3.8102   YYZZ     -31.6671
      XZZZ      -0.0000   YZZZ      -0.0000   ZZZZ     -47.1692
 -----------------------------------------------------------------
 DrvMan completing analytic gradient of the correlated energy
 Correlated dipole moment
            1
    1  -0.3060510
    2   0.0466256
    3   0.0000001
 Energy read as -3067.782048118
 Full Analytical Gradient: (in a.u., or Hartree/Bohr)
             1             2             3             4
    1    0.00003648    0.00000607   -0.00009987    0.00005732
    2   -0.00000962   -0.00004834   -0.00005507    0.00011302
    3   -0.00000001    0.00000002   -0.00000000   -0.00000001
 Gradient time:  CPU 0.78 s  wall 0.80 s
 ----------------------------------------------------------------
             Standard Nuclear Orientation (Angstroms)
    I     Atom           X                Y                Z
 ----------------------------------------------------------------
    1      Br      1.2773827780    -0.1005758570    -0.0000000000
    2      N      -0.2669482984     0.9342528605     0.0000000000
    3      P      -1.7498596249     0.4807690251     0.0000000000
    4      F      -1.8445405299    -1.1367944893    -0.0000000000
 ----------------------------------------------------------------
 Nuclear Repulsion Energy =   303.2680925780 hartrees
 There are       33 alpha and       33 beta electrons

                       Distance Matrix (Angstroms)
             Br(  1)   N (  2)   P (  3)
   N (  2)  1.858986
   P (  3)  3.082557  1.550701
   F (  4)  3.289400  2.603466  1.620332

 Requested basis set is 6-311++G(d,p)
 There are 44 shells and 122 basis functions
 A cutoff of  1.0D-14 yielded    877 shell pairs
 There are      7100 function pairs (      7827 Cartesian)
 Smallest overlap matrix eigenvalue = 2.27E-03
 Guess MOs from SCF MO coefficient file

 -----------------------------------------------------------------------
  General SCF calculation program by
  Eric Jon Sundstrom, Paul Horn, Yuezhi Mao, Dmitri Zuev, Alec White,
  David Stuck, Shaama M.S., Shane Yost, Joonho Lee, David Small,
  Daniel Levine, Susi Lehtola, Hugh Burton, Evgeny Epifanovsky
 -----------------------------------------------------------------------
 Hartree-Fock
 using 6 threads for integral computing
 -------------------------------------------------------
 OpenMP Integral computing Module                
 Release: version 2.0, May 2017, Q-Chem Inc. Pleasanton 
 -------------------------------------------------------
 A restricted SCF calculation will be
 performed using DIIS
 SCF converges when DIIS error is below 1.0e-08
 ---------------------------------------
  Cycle       Energy         DIIS error
 ---------------------------------------
    1   -3067.0017467462      1.50e-05  
    2   -3067.0017473320      4.03e-06  
    3   -3067.0017473929      1.54e-06  
    4   -3067.0017473979      7.78e-07  
    5   -3067.0017473995      1.45e-07  
    6   -3067.0017473996      7.14e-08  
    7   -3067.0017473996      3.74e-08  
    8   -3067.0017473996      1.46e-08  
    9   -3067.0017473996      4.60e-09  Convergence criterion met
 ---------------------------------------
 SCF time:   CPU 6.32s  wall 1.00s 
 SCF   energy in the final basis set =    -3067.0017473996
 Total energy in the final basis set =    -3067.0017473996


 ------------------------------------------------------------------------------

   CCMAN2: suite of methods based on coupled cluster
           and equation of motion theories.

   Components:
   * libvmm-1.3-trunk
     by Evgeny Epifanovsky, Ilya Kaliman.
   * libtensor-2.5-trunk
     by Evgeny Epifanovsky, Michael Wormit, Dmitry Zuev, Sam Manzer, 
        Ilya Kaliman.
   * libcc-2.5-trunk
     by Evgeny Epifanovsky, Arik Landau, Tomasz Kus, Kirill Khistyaev, 
        Dmitry Zuev, Prashant Manohar, Xintian Feng, Anna Krylov, 
        Matthew Goldey, Alec White, Thomas Jagau, Kaushik Nanda, 
        Anastasia Gunina, Alexander Kunitsa, Joonho Lee.

   CCMAN original authors:
   Anna I. Krylov, C. David Sherrill, Steven R. Gwaltney,
   Edward F. C. Byrd (2000)
   Sergey V. Levchenko, Lyudmila V. Slipchenko, Tao Wang,
   Ana-Maria C. Cristian (2003)
   Piotr A. Pieniazek, C. Melania Oana, Evgeny Epifanovsky (2007)
   Prashant Manohar (2009)

 ------------------------------------------------------------------------------


 Allocating and initializing 30808MB of RAM...
 Calculation will run on 6 cores.


 Alpha MOs, Restricted
 -- Occupied --                  
-490.07  -80.08  -65.20  -58.56  -58.56  -58.56  -26.33  -15.64
  1 A     2 A     3 A     4 A     5 A     6 A     7 A     8 A                  
 -9.880  -7.611  -7.496  -7.484  -7.484  -5.505  -5.502  -5.502
  9 A    10 A    11 A    12 A    13 A    14 A    15 A    16 A                  
 -3.237  -3.231  -3.231  -3.216  -3.216  -1.634  -1.216  -1.008
 17 A    18 A    19 A    20 A    21 A    22 A    23 A    24 A                  
 -0.818  -0.709  -0.701  -0.662  -0.535  -0.521  -0.479  -0.411
 25 A    26 A    27 A    28 A    29 A    30 A    31 A    32 A                  
 -0.401
 33 A                                                                          
 -- Virtual --                   
  0.018   0.045   0.061   0.075   0.080   0.089   0.117   0.120
 34 A    35 A    36 A    37 A    38 A    39 A    40 A    41 A                  
  0.122   0.154   0.201   0.231   0.244   0.245   0.281   0.329
 42 A    43 A    44 A    45 A    46 A    47 A    48 A    49 A                  
  0.337   0.341   0.381   0.385   0.426   0.469   0.512   0.552
 50 A    51 A    52 A    53 A    54 A    55 A    56 A    57 A                  
  0.565   0.580   0.752   0.760   0.760   0.791   0.822   0.827
 58 A    59 A    60 A    61 A    62 A    63 A    64 A    65 A                  
  0.879   0.892   0.896   1.080   1.110   1.116   1.142   1.212
 66 A    67 A    68 A    69 A    70 A    71 A    72 A    73 A                  
  1.344   1.424   1.568   1.620   1.629   1.776   1.861   1.911
 74 A    75 A    76 A    77 A    78 A    79 A    80 A    81 A                  
  2.184   2.206   2.320   2.325   2.346   2.448   2.458   2.786
 82 A    83 A    84 A    85 A    86 A    87 A    88 A    89 A                  
  2.962   4.178   4.180   4.214   4.216   4.250   4.305   4.456
 90 A    91 A    92 A    93 A    94 A    95 A    96 A    97 A                  
  4.519   4.537   4.576   4.599   4.624   4.907   6.889   6.926
 98 A    99 A   100 A   101 A   102 A   103 A   104 A   105 A                  
  6.947   7.212   7.573   8.188   8.208   8.274  14.700  14.806
106 A   107 A   108 A   109 A   110 A   111 A   112 A   113 A                  
 14.913  36.689  49.469  68.730 166.169 293.862 293.880 293.983
114 A   115 A   116 A   117 A   118 A   119 A   120 A   121 A                  
*******
122 A                                                                          

 Beta MOs, Restricted
 -- Occupied --                  
-490.07  -80.08  -65.20  -58.56  -58.56  -58.56  -26.33  -15.64
  1 A     2 A     3 A     4 A     5 A     6 A     7 A     8 A                  
 -9.880  -7.611  -7.496  -7.484  -7.484  -5.505  -5.502  -5.502
  9 A    10 A    11 A    12 A    13 A    14 A    15 A    16 A                  
 -3.237  -3.231  -3.231  -3.216  -3.216  -1.634  -1.216  -1.008
 17 A    18 A    19 A    20 A    21 A    22 A    23 A    24 A                  
 -0.818  -0.709  -0.701  -0.662  -0.535  -0.521  -0.479  -0.411
 25 A    26 A    27 A    28 A    29 A    30 A    31 A    32 A                  
 -0.401
 33 A                                                                          
 -- Virtual --                   
  0.018   0.045   0.061   0.075   0.080   0.089   0.117   0.120
 34 A    35 A    36 A    37 A    38 A    39 A    40 A    41 A                  
  0.122   0.154   0.201   0.231   0.244   0.245   0.281   0.329
 42 A    43 A    44 A    45 A    46 A    47 A    48 A    49 A                  
  0.337   0.341   0.381   0.385   0.426   0.469   0.512   0.552
 50 A    51 A    52 A    53 A    54 A    55 A    56 A    57 A                  
  0.565   0.580   0.752   0.760   0.760   0.791   0.822   0.827
 58 A    59 A    60 A    61 A    62 A    63 A    64 A    65 A                  
  0.879   0.892   0.896   1.080   1.110   1.116   1.142   1.212
 66 A    67 A    68 A    69 A    70 A    71 A    72 A    73 A                  
  1.344   1.424   1.568   1.620   1.629   1.776   1.861   1.911
 74 A    75 A    76 A    77 A    78 A    79 A    80 A    81 A                  
  2.184   2.206   2.320   2.325   2.346   2.448   2.458   2.786
 82 A    83 A    84 A    85 A    86 A    87 A    88 A    89 A                  
  2.962   4.178   4.180   4.214   4.216   4.250   4.305   4.456
 90 A    91 A    92 A    93 A    94 A    95 A    96 A    97 A                  
  4.519   4.537   4.576   4.599   4.624   4.907   6.889   6.926
 98 A    99 A   100 A   101 A   102 A   103 A   104 A   105 A                  
  6.947   7.212   7.573   8.188   8.208   8.274  14.700  14.806
106 A   107 A   108 A   109 A   110 A   111 A   112 A   113 A                  
 14.913  36.689  49.469  68.730 166.169 293.862 293.880 293.983
114 A   115 A   116 A   117 A   118 A   119 A   120 A   121 A                  
*******
122 A                                                                          

 Occupation and symmetry of molecular orbitals

 Point group: C1 (1 irreducible representation).

                           A     All 
 -------------------------------------
 All molecular orbitals:
  - Alpha                  122   122 
  - Beta                   122   122 
 -------------------------------------
 Alpha orbitals:
  - Frozen occupied        16    16  
  - Active occupied        17    17  
  - Active virtual         89    89  
  - Frozen virtual         0     0   
 -------------------------------------
 Beta orbitals:
  - Frozen occupied        16    16  
  - Active occupied        17    17  
  - Active virtual         89    89  
  - Frozen virtual         0     0   
 -------------------------------------

 Import integrals:   CPU 0.00 s  wall 0.00 s

 Import integrals:   CPU 34.31 s  wall 6.12 s

 MP2 amplitudes:   CPU 0.13 s  wall 0.09 s

Running a double precision version
           CCSD T amplitudes will be solved using DIIS.

           Start     Size      MaxIter   EConv     TConv     
           3         7         100       1.00e-07  1.00e-05  
 ------------------------------------------------------------------------------
           Energy (a.u.)   Ediff      Tdiff       Comment
 ------------------------------------------------------------------------------
         -3067.78093010                           
     1   -3067.75305976   2.79e-02   7.59e-01     
     2   -3067.78070990   2.77e-02   1.13e-01     
     3   -3067.77827492   2.43e-03   4.94e-02     
     4   -3067.78107451   2.80e-03   1.74e-02     Switched to DIIS steps.
     5   -3067.78196468   8.90e-04   1.16e-02     
     6   -3067.78203877   7.41e-05   2.73e-03     
     7   -3067.78203871   5.99e-08   1.44e-03     
     8   -3067.78204613   7.42e-06   3.82e-04     
     9   -3067.78204854   2.41e-06   2.56e-04     
    10   -3067.78204792   6.13e-07   6.96e-05     
    11   -3067.78204821   2.84e-07   2.77e-05     
    12   -3067.78204816   5.16e-08   1.65e-05     
    13   -3067.78204809   6.74e-08   6.70e-06     
 ------------------------------------------------------------------------------
         -3067.78204809                           CCSD T converged.

End of double precision
 SCF energy                 = -3067.00174740
 MP2 energy                 = -3067.78093010
 CCSD correlation energy     =    -0.78030069
 CCSD total energy           = -3067.78204809

 CCSD  T1^2 = 0.0156  T2^2 = 0.2509  Leading amplitudes:

 Amplitude    Orbitals with energies
 -0.0300       27 (A) A                  ->    34 (A) A                   
              -0.7010                          0.0185                     
 -0.0300       27 (A) B                  ->    34 (A) B                   
              -0.7010                          0.0185                     
 -0.0298       33 (A) A                  ->    34 (A) A                   
              -0.4010                          0.0185                     
 -0.0298       33 (A) B                  ->    34 (A) B                   
              -0.4010                          0.0185                     

 Amplitude    Orbitals with energies
 -0.0565       33 (A) A      33 (A) B    ->    34 (A) A      34 (A) B     
              -0.4010       -0.4010            0.0185        0.0185       
  0.0565       33 (A) A      33 (A) B    ->    34 (A) B      34 (A) A     
              -0.4010       -0.4010            0.0185        0.0185       
  0.0565       33 (A) B      33 (A) A    ->    34 (A) A      34 (A) B     
              -0.4010       -0.4010            0.0185        0.0185       
 -0.0565       33 (A) B      33 (A) A    ->    34 (A) B      34 (A) A     
              -0.4010       -0.4010            0.0185        0.0185       

 Computing CCSD intemediates for later calculations in double precision
 Finished.

Running a double precision version
           CCSD Lambda amplitudes will be solved using DIIS.
           Start     Size      MaxIter   EConv     LConv     
           3         7         100       1.00e-07  1.00e-05  
 ------------------------------------------------------------------------------
            Enorm      Ldiff       Comment
 ------------------------------------------------------------------------------
     1     5.24e-02   3.47e-02     
     2     1.64e-02   7.22e-03     
     3     6.64e-03   1.47e-03     
     4     3.79e-03   1.29e-03     Switched to DIIS steps.
     5     1.09e-03   7.31e-04     
     6     5.54e-04   1.60e-04     
     7     1.85e-04   5.64e-05     
     8     8.93e-05   7.67e-06     
     9     3.49e-05   1.64e-06     
    10     1.61e-05   3.64e-07     
    11     7.87e-06   4.15e-07     
    12     3.79e-06   2.04e-07     
    13     1.84e-06   9.02e-09     
    14     7.74e-07   6.11e-08     
    15     3.81e-07   5.08e-08     
    16     1.78e-07   2.93e-08     
    17     8.77e-08   1.80e-08     
 ------------------------------------------------------------------------------
                                   CCSD Lambda converged.

 Computing density matrices in double precision...
           Orbital response amplitudes will be solved using DIIS.
           Start     Size      MaxIter   EConv     LConv     
           3         7         100       1.00e-06  1.00e-06  
 ------------------------------------------------------------------------------
            Enorm      Ldiff       Comment
 ------------------------------------------------------------------------------
     1     1.13e-01   1.23e-03     
     2     1.03e-01   8.86e-03     
     3     1.16e-01   1.84e-02     
     4     1.88e-02   4.25e-02     Switched to DIIS steps.
     5     5.79e-03   4.71e-03     
     6     1.00e-03   2.80e-04     
     7     5.62e-04   6.25e-05     
     8     1.58e-04   1.58e-04     
     9     4.75e-05   2.70e-05     
    10     1.25e-05   6.67e-06     
    11     3.25e-06   8.82e-07     
    12     1.42e-06   2.62e-07     
    13     3.65e-07   3.05e-07     
 ------------------------------------------------------------------------------
                                   Orbital response converged.

 Computing density matrices... Done.
 CCSD calculation:   CPU 1331.00 s  wall 232.23 s

 Transferring MO TPDM to AO TPDM
 Transferring g2_o1o1o1o1
 Transferring g2_o1o1o1v1
 Transferring g2_o1o1v1v1
 Transferring g2_o1v1o1v1
 Transferring g2_o1v1v1v1
 Transferring g2_v1v1v1v1
 Adding separable TPDM
 Computing TPDM gradient
 --------------------------------------------------------
 2e gradient
  Atom          X               Y               Z
 --------------------------------------------------------
    1        -38.830791       11.853321       -0.000000  
    2         -1.004383      -19.668775        0.000000  
    3         28.956322      -10.867250       -0.000000  
    4         10.878852       18.682704        0.000000  
 --------------------------------------------------------
 --------------------------------------------------------
 Final gradient
  Atom          X               Y               Z
 --------------------------------------------------------
    1        -38.830791       11.853321       -0.000000  
    2         -1.004383      -19.668775        0.000000  
    3         28.956322      -10.867250       -0.000000  
    4         10.878852       18.682704        0.000000  
 --------------------------------------------------------
 Analytic gradient from two-electron contribution:   CPU 207.45 s  wall 40.86 s

 Total ccman2 time:   CPU 1576.90 s  wall 280.40 s


 --------------------------------------------------------------

                    Orbital Energies (a.u.)
 --------------------------------------------------------------

 Alpha MOs
 -- Occupied --
******** -80.0760 -65.2013 -58.5620 -58.5595 -58.5594 -26.3307 -15.6350
 -9.8803  -7.6112  -7.4961  -7.4842  -7.4836  -5.5046  -5.5022  -5.5018
 -3.2369  -3.2314  -3.2308  -3.2163  -3.2163  -1.6341  -1.2160  -1.0077
 -0.8177  -0.7087  -0.7010  -0.6621  -0.5350  -0.5214  -0.4793  -0.4106
 -0.4010
 -- Virtual --
  0.0185   0.0447   0.0608   0.0745   0.0804   0.0886   0.1168   0.1198
  0.1217   0.1545   0.2012   0.2308   0.2445   0.2450   0.2812   0.3294
  0.3367   0.3408   0.3810   0.3855   0.4261   0.4691   0.5116   0.5522
  0.5646   0.5796   0.7515   0.7598   0.7599   0.7914   0.8216   0.8274
  0.8795   0.8916   0.8957   1.0797   1.1098   1.1160   1.1415   1.2121
  1.3444   1.4243   1.5682   1.6201   1.6290   1.7758   1.8610   1.9108
  2.1842   2.2057   2.3195   2.3252   2.3461   2.4482   2.4584   2.7856
  2.9617   4.1784   4.1804   4.2144   4.2163   4.2498   4.3050   4.4556
  4.5195   4.5372   4.5762   4.5989   4.6244   4.9071   6.8890   6.9259
  6.9475   7.2123   7.5734   8.1875   8.2084   8.2742  14.6997  14.8058
 14.9134  36.6890  49.4694  68.7297 166.1692 293.8623 293.8800 293.9834
********
 --------------------------------------------------------------

          Ground-State Mulliken Net Atomic Charges

     Atom                 Charge (a.u.)
  ----------------------------------------
      1 Br                    0.056953
      2 N                    -0.347378
      3 P                     0.529305
      4 F                    -0.238880
  ----------------------------------------
  Sum of atomic charges =    -0.000000

 -----------------------------------------------------------------
                    Cartesian Multipole Moments
 -----------------------------------------------------------------
    Charge (ESU x 10^10)
                -0.0000
    Dipole Moment (Debye)
         X      -0.7741      Y       0.1183      Z      -0.0000
       Tot       0.7831
    Quadrupole Moments (Debye-Ang)
        XX     -37.6006     XY      -3.6951     YY     -45.5415
        XZ       0.0000     YZ       0.0000     ZZ     -40.5537
    Octopole Moments (Debye-Ang^2)
       XXX      28.6681    XXY      -2.1489    XYY      13.4337
       YYY     -12.5501    XXZ      -0.0000    XYZ       0.0000
       YYZ      -0.0000    XZZ       6.1794    YZZ      -3.9374
       ZZZ      -0.0000
    Hexadecapole Moments (Debye-Ang^3)
      XXXX    -535.4529   XXXY      -3.6189   XXYY    -121.4604
      XYYY       5.4311   YYYY    -146.6516   XXXZ       0.0000
      XXYZ      -0.0000   XYYZ       0.0000   YYYZ       0.0000
      XXZZ     -98.2252   XYZZ       3.7994   YYZZ     -31.6672
      XZZZ       0.0000   YZZZ      -0.0000   ZZZZ     -47.1693
 -----------------------------------------------------------------
 DrvMan completing analytic gradient of the correlated energy
 Correlated dipole moment
            1
    1  -0.3045464
    2   0.0465289
    3  -0.0000000
 Energy read as -3067.782048089
 Full Analytical Gradient: (in a.u., or Hartree/Bohr)
             1             2             3             4
    1    0.00000844    0.00002431    0.00003904   -0.00007179
    2   -0.00000162    0.00008756   -0.00011565    0.00002970
    3   -0.00000000    0.00000000   -0.00000000   -0.00000000
 Gradient time:  CPU 0.82 s  wall 0.83 s
 ----------------------------------------------------------------
             Standard Nuclear Orientation (Angstroms)
    I     Atom           X                Y                Z
 ----------------------------------------------------------------
    1      Br      1.2773827780    -0.1005758570    -0.0000000000
    2      N      -0.2669482984     0.9342528605     0.0000000000
    3      P      -1.7498596249     0.4807690251     0.0000000000
    4      F      -1.8435405299    -1.1357944893    -0.0000000000
 ----------------------------------------------------------------
 Nuclear Repulsion Energy =   303.3232348811 hartrees
 There are       33 alpha and       33 beta electrons

                       Distance Matrix (Angstroms)
             Br(  1)   N (  2)   P (  3)
   N (  2)  1.858986
   P (  3)  3.082557  1.550701
   F (  4)  3.288136  2.602064  1.619276

 Requested basis set is 6-311++G(d,p)
 There are 44 shells and 122 basis functions
 A cutoff of  1.0D-14 yielded    877 shell pairs
 There are      7100 function pairs (      7827 Cartesian)
 Smallest overlap matrix eigenvalue = 2.27E-03
 Guess MOs from SCF MO coefficient file

 -----------------------------------------------------------------------
  General SCF calculation program by
  Eric Jon Sundstrom, Paul Horn, Yuezhi Mao, Dmitri Zuev, Alec White,
  David Stuck, Shaama M.S., Shane Yost, Joonho Lee, David Small,
  Daniel Levine, Susi Lehtola, Hugh Burton, Evgeny Epifanovsky
 -----------------------------------------------------------------------
 Hartree-Fock
 using 6 threads for integral computing
 -------------------------------------------------------
 OpenMP Integral computing Module                
 Release: version 2.0, May 2017, Q-Chem Inc. Pleasanton 
 -------------------------------------------------------
 A restricted SCF calculation will be
 performed using DIIS
 SCF converges when DIIS error is below 1.0e-08
 ---------------------------------------
  Cycle       Energy         DIIS error
 ---------------------------------------
    1   -3067.0017916438      1.72e-05  
    2   -3067.0017921675      5.13e-06  
    3   -3067.0017922084      2.91e-06  
    4   -3067.0017922204      6.41e-07  
    5   -3067.0017922214      2.73e-07  
    6   -3067.0017922215      9.67e-08  
    7   -3067.0017922215      2.54e-08  
    8   -3067.0017922216      1.04e-08  
    9   -3067.0017922215      4.52e-09  Convergence criterion met
 ---------------------------------------
 SCF time:   CPU 6.24s  wall 1.00s 
 SCF   energy in the final basis set =    -3067.0017922215
 Total energy in the final basis set =    -3067.0017922215


 ------------------------------------------------------------------------------

   CCMAN2: suite of methods based on coupled cluster
           and equation of motion theories.

   Components:
   * libvmm-1.3-trunk
     by Evgeny Epifanovsky, Ilya Kaliman.
   * libtensor-2.5-trunk
     by Evgeny Epifanovsky, Michael Wormit, Dmitry Zuev, Sam Manzer, 
        Ilya Kaliman.
   * libcc-2.5-trunk
     by Evgeny Epifanovsky, Arik Landau, Tomasz Kus, Kirill Khistyaev, 
        Dmitry Zuev, Prashant Manohar, Xintian Feng, Anna Krylov, 
        Matthew Goldey, Alec White, Thomas Jagau, Kaushik Nanda, 
        Anastasia Gunina, Alexander Kunitsa, Joonho Lee.

   CCMAN original authors:
   Anna I. Krylov, C. David Sherrill, Steven R. Gwaltney,
   Edward F. C. Byrd (2000)
   Sergey V. Levchenko, Lyudmila V. Slipchenko, Tao Wang,
   Ana-Maria C. Cristian (2003)
   Piotr A. Pieniazek, C. Melania Oana, Evgeny Epifanovsky (2007)
   Prashant Manohar (2009)

 ------------------------------------------------------------------------------


 Allocating and initializing 30808MB of RAM...
 Calculation will run on 6 cores.


 Alpha MOs, Restricted
 -- Occupied --                  
-490.07  -80.08  -65.20  -58.56  -58.56  -58.56  -26.33  -15.63
  1 A     2 A     3 A     4 A     5 A     6 A     7 A     8 A                  
 -9.880  -7.611  -7.496  -7.484  -7.484  -5.505  -5.502  -5.502
  9 A    10 A    11 A    12 A    13 A    14 A    15 A    16 A                  
 -3.237  -3.231  -3.231  -3.216  -3.216  -1.635  -1.216  -1.008
 17 A    18 A    19 A    20 A    21 A    22 A    23 A    24 A                  
 -0.818  -0.709  -0.701  -0.662  -0.535  -0.521  -0.479  -0.411
 25 A    26 A    27 A    28 A    29 A    30 A    31 A    32 A                  
 -0.401
 33 A                                                                          
 -- Virtual --                   
  0.019   0.045   0.061   0.075   0.080   0.089   0.117   0.120
 34 A    35 A    36 A    37 A    38 A    39 A    40 A    41 A                  
  0.122   0.154   0.201   0.231   0.245   0.245   0.281   0.329
 42 A    43 A    44 A    45 A    46 A    47 A    48 A    49 A                  
  0.337   0.341   0.381   0.385   0.426   0.469   0.512   0.552
 50 A    51 A    52 A    53 A    54 A    55 A    56 A    57 A                  
  0.565   0.580   0.752   0.760   0.760   0.792   0.822   0.827
 58 A    59 A    60 A    61 A    62 A    63 A    64 A    65 A                  
  0.880   0.892   0.896   1.080   1.110   1.116   1.142   1.212
 66 A    67 A    68 A    69 A    70 A    71 A    72 A    73 A                  
  1.345   1.424   1.568   1.620   1.629   1.776   1.861   1.911
 74 A    75 A    76 A    77 A    78 A    79 A    80 A    81 A                  
  2.184   2.206   2.320   2.325   2.346   2.448   2.458   2.786
 82 A    83 A    84 A    85 A    86 A    87 A    88 A    89 A                  
  2.962   4.178   4.180   4.214   4.216   4.250   4.305   4.456
 90 A    91 A    92 A    93 A    94 A    95 A    96 A    97 A                  
  4.520   4.537   4.576   4.599   4.624   4.907   6.889   6.926
 98 A    99 A   100 A   101 A   102 A   103 A   104 A   105 A                  
  6.947   7.212   7.574   8.188   8.208   8.274  14.700  14.806
106 A   107 A   108 A   109 A   110 A   111 A   112 A   113 A                  
 14.914  36.689  49.469  68.730 166.170 293.862 293.880 293.984
114 A   115 A   116 A   117 A   118 A   119 A   120 A   121 A                  
*******
122 A                                                                          

 Beta MOs, Restricted
 -- Occupied --                  
-490.07  -80.08  -65.20  -58.56  -58.56  -58.56  -26.33  -15.63
  1 A     2 A     3 A     4 A     5 A     6 A     7 A     8 A                  
 -9.880  -7.611  -7.496  -7.484  -7.484  -5.505  -5.502  -5.502
  9 A    10 A    11 A    12 A    13 A    14 A    15 A    16 A                  
 -3.237  -3.231  -3.231  -3.216  -3.216  -1.635  -1.216  -1.008
 17 A    18 A    19 A    20 A    21 A    22 A    23 A    24 A                  
 -0.818  -0.709  -0.701  -0.662  -0.535  -0.521  -0.479  -0.411
 25 A    26 A    27 A    28 A    29 A    30 A    31 A    32 A                  
 -0.401
 33 A                                                                          
 -- Virtual --                   
  0.019   0.045   0.061   0.075   0.080   0.089   0.117   0.120
 34 A    35 A    36 A    37 A    38 A    39 A    40 A    41 A                  
  0.122   0.154   0.201   0.231   0.245   0.245   0.281   0.329
 42 A    43 A    44 A    45 A    46 A    47 A    48 A    49 A                  
  0.337   0.341   0.381   0.385   0.426   0.469   0.512   0.552
 50 A    51 A    52 A    53 A    54 A    55 A    56 A    57 A                  
  0.565   0.580   0.752   0.760   0.760   0.792   0.822   0.827
 58 A    59 A    60 A    61 A    62 A    63 A    64 A    65 A                  
  0.880   0.892   0.896   1.080   1.110   1.116   1.142   1.212
 66 A    67 A    68 A    69 A    70 A    71 A    72 A    73 A                  
  1.345   1.424   1.568   1.620   1.629   1.776   1.861   1.911
 74 A    75 A    76 A    77 A    78 A    79 A    80 A    81 A                  
  2.184   2.206   2.320   2.325   2.346   2.448   2.458   2.786
 82 A    83 A    84 A    85 A    86 A    87 A    88 A    89 A                  
  2.962   4.178   4.180   4.214   4.216   4.250   4.305   4.456
 90 A    91 A    92 A    93 A    94 A    95 A    96 A    97 A                  
  4.520   4.537   4.576   4.599   4.624   4.907   6.889   6.926
 98 A    99 A   100 A   101 A   102 A   103 A   104 A   105 A                  
  6.947   7.212   7.574   8.188   8.208   8.274  14.700  14.806
106 A   107 A   108 A   109 A   110 A   111 A   112 A   113 A                  
 14.914  36.689  49.469  68.730 166.170 293.862 293.880 293.984
114 A   115 A   116 A   117 A   118 A   119 A   120 A   121 A                  
*******
122 A                                                                          

 Occupation and symmetry of molecular orbitals

 Point group: C1 (1 irreducible representation).

                           A     All 
 -------------------------------------
 All molecular orbitals:
  - Alpha                  122   122 
  - Beta                   122   122 
 -------------------------------------
 Alpha orbitals:
  - Frozen occupied        16    16  
  - Active occupied        17    17  
  - Active virtual         89    89  
  - Frozen virtual         0     0   
 -------------------------------------
 Beta orbitals:
  - Frozen occupied        16    16  
  - Active occupied        17    17  
  - Active virtual         89    89  
  - Frozen virtual         0     0   
 -------------------------------------

 Import integrals:   CPU 0.00 s  wall 0.00 s

 Import integrals:   CPU 34.72 s  wall 6.36 s

 MP2 amplitudes:   CPU 0.13 s  wall 0.09 s

Running a double precision version
           CCSD T amplitudes will be solved using DIIS.

           Start     Size      MaxIter   EConv     TConv     
           3         7         100       1.00e-07  1.00e-05  
 ------------------------------------------------------------------------------
           Energy (a.u.)   Ediff      Tdiff       Comment
 ------------------------------------------------------------------------------
         -3067.78091500                           
     1   -3067.75307504   2.78e-02   7.59e-01     
     2   -3067.78070588   2.76e-02   1.13e-01     
     3   -3067.77827877   2.43e-03   4.93e-02     
     4   -3067.78107528   2.80e-03   1.74e-02     Switched to DIIS steps.
     5   -3067.78196448   8.89e-04   1.16e-02     
     6   -3067.78203825   7.38e-05   2.73e-03     
     7   -3067.78203819   6.52e-08   1.44e-03     
     8   -3067.78204561   7.42e-06   3.81e-04     
     9   -3067.78204800   2.39e-06   2.56e-04     
    10   -3067.78204739   6.11e-07   6.95e-05     
    11   -3067.78204767   2.82e-07   2.76e-05     
    12   -3067.78204762   5.21e-08   1.64e-05     
    13   -3067.78204755   6.70e-08   6.69e-06     
 ------------------------------------------------------------------------------
         -3067.78204755                           CCSD T converged.

End of double precision
 SCF energy                 = -3067.00179222
 MP2 energy                 = -3067.78091500
 CCSD correlation energy     =    -0.78025533
 CCSD total energy           = -3067.78204755

 CCSD  T1^2 = 0.0155  T2^2 = 0.2509  Leading amplitudes:

 Amplitude    Orbitals with energies
 -0.0299       27 (A) A                  ->    34 (A) A                   
              -0.7014                          0.0185                     
 -0.0299       27 (A) B                  ->    34 (A) B                   
              -0.7014                          0.0185                     
 -0.0298       33 (A) A                  ->    34 (A) A                   
              -0.4009                          0.0185                     
 -0.0298       33 (A) B                  ->    34 (A) B                   
              -0.4009                          0.0185                     

 Amplitude    Orbitals with energies
 -0.0564       33 (A) A      33 (A) B    ->    34 (A) A      34 (A) B     
              -0.4009       -0.4009            0.0185        0.0185       
  0.0564       33 (A) A      33 (A) B    ->    34 (A) B      34 (A) A     
              -0.4009       -0.4009            0.0185        0.0185       
  0.0564       33 (A) B      33 (A) A    ->    34 (A) A      34 (A) B     
              -0.4009       -0.4009            0.0185        0.0185       
 -0.0564       33 (A) B      33 (A) A    ->    34 (A) B      34 (A) A     
              -0.4009       -0.4009            0.0185        0.0185       

 Computing CCSD intemediates for later calculations in double precision
 Finished.

Running a double precision version
           CCSD Lambda amplitudes will be solved using DIIS.
           Start     Size      MaxIter   EConv     LConv     
           3         7         100       1.00e-07  1.00e-05  
 ------------------------------------------------------------------------------
            Enorm      Ldiff       Comment
 ------------------------------------------------------------------------------
     1     5.24e-02   3.47e-02     
     2     1.64e-02   7.21e-03     
     3     6.62e-03   1.47e-03     
     4     3.78e-03   1.29e-03     Switched to DIIS steps.
     5     1.09e-03   7.29e-04     
     6     5.53e-04   1.60e-04     
     7     1.84e-04   5.63e-05     
     8     8.91e-05   7.65e-06     
     9     3.48e-05   1.64e-06     
    10     1.61e-05   3.67e-07     
    11     7.85e-06   4.15e-07     
    12     3.78e-06   2.03e-07     
    13     1.84e-06   9.65e-09     
    14     7.72e-07   6.09e-08     
    15     3.80e-07   5.08e-08     
    16     1.77e-07   2.92e-08     
    17     8.74e-08   1.79e-08     
 ------------------------------------------------------------------------------
                                   CCSD Lambda converged.

 Computing density matrices in double precision...
           Orbital response amplitudes will be solved using DIIS.
           Start     Size      MaxIter   EConv     LConv     
           3         7         100       1.00e-06  1.00e-06  
 ------------------------------------------------------------------------------
            Enorm      Ldiff       Comment
 ------------------------------------------------------------------------------
     1     1.13e-01   1.25e-03     
     2     1.03e-01   8.84e-03     
     3     1.16e-01   1.84e-02     
     4     1.88e-02   4.25e-02     Switched to DIIS steps.
     5     5.78e-03   4.71e-03     
     6     1.00e-03   2.80e-04     
     7     5.60e-04   6.18e-05     
     8     1.58e-04   1.58e-04     
     9     4.75e-05   2.69e-05     
    10     1.25e-05   6.70e-06     
    11     3.24e-06   8.77e-07     
    12     1.42e-06   2.61e-07     
    13     3.64e-07   3.04e-07     
 ------------------------------------------------------------------------------
                                   Orbital response converged.

 Computing density matrices... Done.
 CCSD calculation:   CPU 1329.29 s  wall 231.85 s

 Transferring MO TPDM to AO TPDM
 Transferring g2_o1o1o1o1
 Transferring g2_o1o1o1v1
 Transferring g2_o1o1v1v1
 Transferring g2_o1v1o1v1
 Transferring g2_o1v1v1v1
 Transferring g2_v1v1v1v1
 Adding separable TPDM
 Computing TPDM gradient
 --------------------------------------------------------
 2e gradient
  Atom          X               Y               Z
 --------------------------------------------------------
    1        -38.837131       11.852079       -0.000000  
    2         -1.005567      -19.667526        0.000000  
    3         28.965541      -10.883829       -0.000000  
    4         10.877156       18.699277        0.000000  
 --------------------------------------------------------
 --------------------------------------------------------
 Final gradient
  Atom          X               Y               Z
 --------------------------------------------------------
    1        -38.837131       11.852079       -0.000000  
    2         -1.005567      -19.667526        0.000000  
    3         28.965541      -10.883829       -0.000000  
    4         10.877156       18.699277        0.000000  
 --------------------------------------------------------
 Analytic gradient from two-electron contribution:   CPU 208.17 s  wall 39.65 s

 Total ccman2 time:   CPU 1577.55 s  wall 279.26 s


 --------------------------------------------------------------

                    Orbital Energies (a.u.)
 --------------------------------------------------------------

 Alpha MOs
 -- Occupied --
******** -80.0760 -65.2012 -58.5620 -58.5594 -58.5593 -26.3309 -15.6349
 -9.8802  -7.6111  -7.4960  -7.4841  -7.4836  -5.5045  -5.5022  -5.5017
 -3.2368  -3.2313  -3.2307  -3.2162  -3.2162  -1.6346  -1.2159  -1.0076
 -0.8180  -0.7091  -0.7014  -0.6621  -0.5349  -0.5214  -0.4793  -0.4106
 -0.4009
 -- Virtual --
  0.0185   0.0447   0.0608   0.0745   0.0804   0.0886   0.1169   0.1198
  0.1218   0.1545   0.2013   0.2308   0.2446   0.2451   0.2812   0.3295
  0.3367   0.3408   0.3810   0.3855   0.4263   0.4692   0.5116   0.5523
  0.5647   0.5797   0.7516   0.7599   0.7599   0.7915   0.8216   0.8274
  0.8796   0.8916   0.8957   1.0800   1.1098   1.1161   1.1417   1.2123
  1.3446   1.4244   1.5681   1.6199   1.6288   1.7759   1.8612   1.9107
  2.1841   2.2057   2.3195   2.3253   2.3462   2.4483   2.4585   2.7857
  2.9618   4.1781   4.1801   4.2143   4.2162   4.2499   4.3053   4.4560
  4.5196   4.5373   4.5763   4.5995   4.6245   4.9072   6.8888   6.9256
  6.9471   7.2124   7.5740   8.1876   8.2084   8.2743  14.6998  14.8062
 14.9135  36.6892  49.4694  68.7296 166.1696 293.8624 293.8801 293.9835
********
 --------------------------------------------------------------

          Ground-State Mulliken Net Atomic Charges

     Atom                 Charge (a.u.)
  ----------------------------------------
      1 Br                    0.056809
      2 N                    -0.347668
      3 P                     0.528932
      4 F                    -0.238073
  ----------------------------------------
  Sum of atomic charges =    -0.000000

 -----------------------------------------------------------------
                    Cartesian Multipole Moments
 -----------------------------------------------------------------
    Charge (ESU x 10^10)
                -0.0000
    Dipole Moment (Debye)
         X      -0.7792      Y       0.1122      Z       0.0000
       Tot       0.7872
    Quadrupole Moments (Debye-Ang)
        XX     -37.5920     XY      -3.6827     YY     -45.5374
        XZ       0.0000     YZ       0.0000     ZZ     -40.5537
    Octopole Moments (Debye-Ang^2)
       XXX      28.6213    XXY      -2.1818    XYY      13.4119
       YYY     -12.5852    XXZ      -0.0000    XYZ       0.0000
       YYZ      -0.0000    XZZ       6.1713    YZZ      -3.9461
       ZZZ      -0.0000
    Hexadecapole Moments (Debye-Ang^3)
      XXXX    -535.2865   XXXY      -3.4973   XXYY    -121.3997
      XYYY       5.5098   YYYY    -146.5722   XXXZ       0.0000
      XXYZ      -0.0000   XYYZ       0.0000   YYYZ       0.0000
      XXZZ     -98.2049   XYZZ       3.8214   YYZZ     -31.6556
      XZZZ       0.0000   YZZZ      -0.0000   ZZZZ     -47.1722
 -----------------------------------------------------------------
 DrvMan completing analytic gradient of the correlated energy
 Correlated dipole moment
            1
    1  -0.3065418
    2   0.0441603
    3   0.0000000
 Energy read as -3067.782047552
 Full Analytical Gradient: (in a.u., or Hartree/Bohr)
             1             2             3             4
    1    0.00002033   -0.00000872   -0.00004617    0.00003456
    2    0.00000732   -0.00002671   -0.00056000    0.00057939
    3   -0.00000000    0.00000000   -0.00000000   -0.00000000
 Gradient time:  CPU 0.75 s  wall 0.76 s
 ----------------------------------------------------------------
             Standard Nuclear Orientation (Angstroms)
    I     Atom           X                Y                Z
 ----------------------------------------------------------------
    1      Br      1.2773827780    -0.1005758570    -0.0000000000
    2      N      -0.2669482984     0.9342528605     0.0000000000
    3      P      -1.7498596249     0.4807690251     0.0000000000
    4      F      -1.8435405299    -1.1377944893    -0.0000000000
 ----------------------------------------------------------------
 Nuclear Repulsion Energy =   303.2513568949 hartrees
 There are       33 alpha and       33 beta electrons

                       Distance Matrix (Angstroms)
             Br(  1)   N (  2)   P (  3)
   N (  2)  1.858986
   P (  3)  3.082557  1.550701
   F (  4)  3.288766  2.603656  1.621272

 Requested basis set is 6-311++G(d,p)
 There are 44 shells and 122 basis functions
 A cutoff of  1.0D-14 yielded    877 shell pairs
 There are      7100 function pairs (      7827 Cartesian)
 Smallest overlap matrix eigenvalue = 2.27E-03
 Guess MOs from SCF MO coefficient file

 -----------------------------------------------------------------------
  General SCF calculation program by
  Eric Jon Sundstrom, Paul Horn, Yuezhi Mao, Dmitri Zuev, Alec White,
  David Stuck, Shaama M.S., Shane Yost, Joonho Lee, David Small,
  Daniel Levine, Susi Lehtola, Hugh Burton, Evgeny Epifanovsky
 -----------------------------------------------------------------------
 Hartree-Fock
 using 6 threads for integral computing
 -------------------------------------------------------
 OpenMP Integral computing Module                
 Release: version 2.0, May 2017, Q-Chem Inc. Pleasanton 
 -------------------------------------------------------
 A restricted SCF calculation will be
 performed using DIIS
 SCF converges when DIIS error is below 1.0e-08
 ---------------------------------------
  Cycle       Energy         DIIS error
 ---------------------------------------
    1   -3067.0017118650      3.03e-05  
    2   -3067.0017133597      9.13e-06  
    3   -3067.0017134765      4.98e-06  
    4   -3067.0017135097      9.56e-07  
    5   -3067.0017135120      4.58e-07  
    6   -3067.0017135125      1.51e-07  
    7   -3067.0017135126      4.92e-08  
    8   -3067.0017135126      1.68e-08  
    9   -3067.0017135126      6.62e-09  Convergence criterion met
 ---------------------------------------
 SCF time:   CPU 6.16s  wall 1.00s 
 SCF   energy in the final basis set =    -3067.0017135126
 Total energy in the final basis set =    -3067.0017135126


 ------------------------------------------------------------------------------

   CCMAN2: suite of methods based on coupled cluster
           and equation of motion theories.

   Components:
   * libvmm-1.3-trunk
     by Evgeny Epifanovsky, Ilya Kaliman.
   * libtensor-2.5-trunk
     by Evgeny Epifanovsky, Michael Wormit, Dmitry Zuev, Sam Manzer, 
        Ilya Kaliman.
   * libcc-2.5-trunk
     by Evgeny Epifanovsky, Arik Landau, Tomasz Kus, Kirill Khistyaev, 
        Dmitry Zuev, Prashant Manohar, Xintian Feng, Anna Krylov, 
        Matthew Goldey, Alec White, Thomas Jagau, Kaushik Nanda, 
        Anastasia Gunina, Alexander Kunitsa, Joonho Lee.

   CCMAN original authors:
   Anna I. Krylov, C. David Sherrill, Steven R. Gwaltney,
   Edward F. C. Byrd (2000)
   Sergey V. Levchenko, Lyudmila V. Slipchenko, Tao Wang,
   Ana-Maria C. Cristian (2003)
   Piotr A. Pieniazek, C. Melania Oana, Evgeny Epifanovsky (2007)
   Prashant Manohar (2009)

 ------------------------------------------------------------------------------


 Allocating and initializing 30808MB of RAM...
 Calculation will run on 6 cores.


 Alpha MOs, Restricted
 -- Occupied --                  
-490.07  -80.08  -65.20  -58.56  -58.56  -58.56  -26.33  -15.64
  1 A     2 A     3 A     4 A     5 A     6 A     7 A     8 A                  
 -9.880  -7.611  -7.496  -7.484  -7.484  -5.505  -5.502  -5.502
  9 A    10 A    11 A    12 A    13 A    14 A    15 A    16 A                  
 -3.237  -3.231  -3.231  -3.216  -3.216  -1.634  -1.216  -1.008
 17 A    18 A    19 A    20 A    21 A    22 A    23 A    24 A                  
 -0.817  -0.708  -0.701  -0.662  -0.535  -0.521  -0.479  -0.411
 25 A    26 A    27 A    28 A    29 A    30 A    31 A    32 A                  
 -0.401
 33 A                                                                          
 -- Virtual --                   
  0.018   0.045   0.061   0.074   0.080   0.089   0.117   0.120
 34 A    35 A    36 A    37 A    38 A    39 A    40 A    41 A                  
  0.122   0.154   0.201   0.231   0.244   0.245   0.281   0.329
 42 A    43 A    44 A    45 A    46 A    47 A    48 A    49 A                  
  0.337   0.341   0.381   0.385   0.426   0.469   0.511   0.552
 50 A    51 A    52 A    53 A    54 A    55 A    56 A    57 A                  
  0.565   0.580   0.752   0.760   0.760   0.791   0.822   0.827
 58 A    59 A    60 A    61 A    62 A    63 A    64 A    65 A                  
  0.879   0.891   0.896   1.079   1.110   1.116   1.142   1.212
 66 A    67 A    68 A    69 A    70 A    71 A    72 A    73 A                  
  1.344   1.424   1.568   1.620   1.629   1.776   1.861   1.911
 74 A    75 A    76 A    77 A    78 A    79 A    80 A    81 A                  
  2.184   2.206   2.320   2.325   2.346   2.448   2.458   2.786
 82 A    83 A    84 A    85 A    86 A    87 A    88 A    89 A                  
  2.962   4.179   4.181   4.214   4.216   4.250   4.305   4.455
 90 A    91 A    92 A    93 A    94 A    95 A    96 A    97 A                  
  4.519   4.537   4.576   4.598   4.624   4.907   6.889   6.926
 98 A    99 A   100 A   101 A   102 A   103 A   104 A   105 A                  
  6.948   7.212   7.573   8.188   8.208   8.274  14.700  14.806
106 A   107 A   108 A   109 A   110 A   111 A   112 A   113 A                  
 14.913  36.689  49.469  68.730 166.169 293.862 293.880 293.983
114 A   115 A   116 A   117 A   118 A   119 A   120 A   121 A                  
*******
122 A                                                                          

 Beta MOs, Restricted
 -- Occupied --                  
-490.07  -80.08  -65.20  -58.56  -58.56  -58.56  -26.33  -15.64
  1 A     2 A     3 A     4 A     5 A     6 A     7 A     8 A                  
 -9.880  -7.611  -7.496  -7.484  -7.484  -5.505  -5.502  -5.502
  9 A    10 A    11 A    12 A    13 A    14 A    15 A    16 A                  
 -3.237  -3.231  -3.231  -3.216  -3.216  -1.634  -1.216  -1.008
 17 A    18 A    19 A    20 A    21 A    22 A    23 A    24 A                  
 -0.817  -0.708  -0.701  -0.662  -0.535  -0.521  -0.479  -0.411
 25 A    26 A    27 A    28 A    29 A    30 A    31 A    32 A                  
 -0.401
 33 A                                                                          
 -- Virtual --                   
  0.018   0.045   0.061   0.074   0.080   0.089   0.117   0.120
 34 A    35 A    36 A    37 A    38 A    39 A    40 A    41 A                  
  0.122   0.154   0.201   0.231   0.244   0.245   0.281   0.329
 42 A    43 A    44 A    45 A    46 A    47 A    48 A    49 A                  
  0.337   0.341   0.381   0.385   0.426   0.469   0.511   0.552
 50 A    51 A    52 A    53 A    54 A    55 A    56 A    57 A                  
  0.565   0.580   0.752   0.760   0.760   0.791   0.822   0.827
 58 A    59 A    60 A    61 A    62 A    63 A    64 A    65 A                  
  0.879   0.891   0.896   1.079   1.110   1.116   1.142   1.212
 66 A    67 A    68 A    69 A    70 A    71 A    72 A    73 A                  
  1.344   1.424   1.568   1.620   1.629   1.776   1.861   1.911
 74 A    75 A    76 A    77 A    78 A    79 A    80 A    81 A                  
  2.184   2.206   2.320   2.325   2.346   2.448   2.458   2.786
 82 A    83 A    84 A    85 A    86 A    87 A    88 A    89 A                  
  2.962   4.179   4.181   4.214   4.216   4.250   4.305   4.455
 90 A    91 A    92 A    93 A    94 A    95 A    96 A    97 A                  
  4.519   4.537   4.576   4.598   4.624   4.907   6.889   6.926
 98 A    99 A   100 A   101 A   102 A   103 A   104 A   105 A                  
  6.948   7.212   7.573   8.188   8.208   8.274  14.700  14.806
106 A   107 A   108 A   109 A   110 A   111 A   112 A   113 A                  
 14.913  36.689  49.469  68.730 166.169 293.862 293.880 293.983
114 A   115 A   116 A   117 A   118 A   119 A   120 A   121 A                  
*******
122 A                                                                          

 Occupation and symmetry of molecular orbitals

 Point group: C1 (1 irreducible representation).

                           A     All 
 -------------------------------------
 All molecular orbitals:
  - Alpha                  122   122 
  - Beta                   122   122 
 -------------------------------------
 Alpha orbitals:
  - Frozen occupied        16    16  
  - Active occupied        17    17  
  - Active virtual         89    89  
  - Frozen virtual         0     0   
 -------------------------------------
 Beta orbitals:
  - Frozen occupied        16    16  
  - Active occupied        17    17  
  - Active virtual         89    89  
  - Frozen virtual         0     0   
 -------------------------------------

 Import integrals:   CPU 0.00 s  wall 0.00 s

 Import integrals:   CPU 33.61 s  wall 5.90 s

 MP2 amplitudes:   CPU 0.15 s  wall 0.11 s

Running a double precision version
           CCSD T amplitudes will be solved using DIIS.

           Start     Size      MaxIter   EConv     TConv     
           3         7         100       1.00e-07  1.00e-05  
 ------------------------------------------------------------------------------
           Energy (a.u.)   Ediff      Tdiff       Comment
 ------------------------------------------------------------------------------
         -3067.78093507                           
     1   -3067.75304856   2.79e-02   7.59e-01     
     2   -3067.78071129   2.77e-02   1.13e-01     
     3   -3067.77827163   2.44e-03   4.94e-02     
     4   -3067.78107327   2.80e-03   1.74e-02     Switched to DIIS steps.
     5   -3067.78196416   8.91e-04   1.16e-02     
     6   -3067.78203849   7.43e-05   2.74e-03     
     7   -3067.78203843   6.64e-08   1.44e-03     
     8   -3067.78204585   7.42e-06   3.82e-04     
     9   -3067.78204827   2.42e-06   2.56e-04     
    10   -3067.78204765   6.14e-07   6.97e-05     
    11   -3067.78204794   2.85e-07   2.77e-05     
    12   -3067.78204788   5.10e-08   1.65e-05     
    13   -3067.78204782   6.76e-08   6.71e-06     
 ------------------------------------------------------------------------------
         -3067.78204782                           CCSD T converged.

End of double precision
 SCF energy                 = -3067.00171351
 MP2 energy                 = -3067.78093507
 CCSD correlation energy     =    -0.78033430
 CCSD total energy           = -3067.78204782

 CCSD  T1^2 = 0.0156  T2^2 = 0.2509  Leading amplitudes:

 Amplitude    Orbitals with energies
 -0.0300       27 (A) A                  ->    34 (A) A                   
              -0.7006                          0.0184                     
 -0.0300       27 (A) B                  ->    34 (A) B                   
              -0.7006                          0.0184                     
  0.0298       33 (A) A                  ->    34 (A) A                   
              -0.4010                          0.0184                     
  0.0298       33 (A) B                  ->    34 (A) B                   
              -0.4010                          0.0184                     

 Amplitude    Orbitals with energies
 -0.0565       33 (A) A      33 (A) B    ->    34 (A) A      34 (A) B     
              -0.4010       -0.4010            0.0184        0.0184       
  0.0565       33 (A) A      33 (A) B    ->    34 (A) B      34 (A) A     
              -0.4010       -0.4010            0.0184        0.0184       
  0.0565       33 (A) B      33 (A) A    ->    34 (A) A      34 (A) B     
              -0.4010       -0.4010            0.0184        0.0184       
 -0.0565       33 (A) B      33 (A) A    ->    34 (A) B      34 (A) A     
              -0.4010       -0.4010            0.0184        0.0184       

 Computing CCSD intemediates for later calculations in double precision
 Finished.

Running a double precision version
           CCSD Lambda amplitudes will be solved using DIIS.
           Start     Size      MaxIter   EConv     LConv     
           3         7         100       1.00e-07  1.00e-05  
 ------------------------------------------------------------------------------
            Enorm      Ldiff       Comment
 ------------------------------------------------------------------------------
     1     5.24e-02   3.47e-02     
     2     1.64e-02   7.23e-03     
     3     6.65e-03   1.47e-03     
     4     3.80e-03   1.29e-03     Switched to DIIS steps.
     5     1.09e-03   7.31e-04     
     6     5.55e-04   1.60e-04     
     7     1.85e-04   5.65e-05     
     8     8.94e-05   7.68e-06     
     9     3.50e-05   1.63e-06     
    10     1.62e-05   3.58e-07     
    11     7.90e-06   4.13e-07     
    12     3.80e-06   2.04e-07     
    13     1.85e-06   8.64e-09     
    14     7.76e-07   6.14e-08     
    15     3.82e-07   5.08e-08     
    16     1.79e-07   2.94e-08     
    17     8.80e-08   1.80e-08     
 ------------------------------------------------------------------------------
                                   CCSD Lambda converged.

 Computing density matrices in double precision...
           Orbital response amplitudes will be solved using DIIS.
           Start     Size      MaxIter   EConv     LConv     
           3         7         100       1.00e-06  1.00e-06  
 ------------------------------------------------------------------------------
            Enorm      Ldiff       Comment
 ------------------------------------------------------------------------------
     1     1.13e-01   1.21e-03     
     2     1.03e-01   8.88e-03     
     3     1.16e-01   1.85e-02     
     4     1.88e-02   4.26e-02     Switched to DIIS steps.
     5     5.79e-03   4.71e-03     
     6     1.00e-03   2.80e-04     
     7     5.63e-04   6.29e-05     
     8     1.59e-04   1.59e-04     
     9     4.75e-05   2.71e-05     
    10     1.25e-05   6.64e-06     
    11     3.26e-06   8.87e-07     
    12     1.42e-06   2.61e-07     
    13     3.65e-07   3.06e-07     
 ------------------------------------------------------------------------------
                                   Orbital response converged.

 Computing density matrices... Done.
 CCSD calculation:   CPU 1330.70 s  wall 232.17 s

 Transferring MO TPDM to AO TPDM
 Transferring g2_o1o1o1o1
 Transferring g2_o1o1o1v1
 Transferring g2_o1o1v1v1
 Transferring g2_o1v1o1v1
 Transferring g2_o1v1v1v1
 Transferring g2_v1v1v1v1
 Adding separable TPDM
 Computing TPDM gradient
 --------------------------------------------------------
 2e gradient
  Atom          X               Y               Z
 --------------------------------------------------------
    1        -38.833632       11.851142       -0.000000  
    2         -1.002249      -19.668146        0.000000  
    3         28.967972      -10.858350       -0.000000  
    4         10.867909       18.675354        0.000000  
 --------------------------------------------------------
 --------------------------------------------------------
 Final gradient
  Atom          X               Y               Z
 --------------------------------------------------------
    1        -38.833632       11.851142       -0.000000  
    2         -1.002249      -19.668146        0.000000  
    3         28.967972      -10.858350       -0.000000  
    4         10.867909       18.675354        0.000000  
 --------------------------------------------------------
 Analytic gradient from two-electron contribution:   CPU 207.91 s  wall 40.44 s

 Total ccman2 time:   CPU 1577.30 s  wall 279.96 s


 --------------------------------------------------------------

                    Orbital Energies (a.u.)
 --------------------------------------------------------------

 Alpha MOs
 -- Occupied --
******** -80.0761 -65.2013 -58.5621 -58.5595 -58.5594 -26.3304 -15.6351
 -9.8803  -7.6113  -7.4962  -7.4842  -7.4837  -5.5046  -5.5023  -5.5018
 -3.2369  -3.2314  -3.2308  -3.2163  -3.2163  -1.6336  -1.2160  -1.0077
 -0.8173  -0.7083  -0.7006  -0.6620  -0.5350  -0.5215  -0.4794  -0.4107
 -0.4010
 -- Virtual --
[truncated: 35,970 more chars]
