# Supplementary material for: Geometric and energetic data from ab initio calculations of haloethene, haloimine, halomethylenephosphine, haloiminophosphine, halodiazene, halodiphosphene and halocyclopropane
Source: Data Brief. 2019 Nov 2;27:104738. doi: 10.1016/j.dib.2019.104738 (PMC6861602; doi:10.1016/j.dib.2019.104738)
Supplement: Multimedia component 7 [file mmc7.zip › NP/CCSD/freq/BrENPEI.out]

Q-Chem Developer Version!
                  Welcome to Q-Chem
     A Quantum Leap Into The Future Of Chemistry


 Q-Chem 5.1, Q-Chem, Inc., Pleasanton, CA (2018)

 Yihan Shao,  Zhengting Gan,  E. Epifanovsky,  A. T. B. Gilbert,  M. Wormit,  
 J. Kussmann,  A. W. Lange,  A. Behn,  Jia Deng,  Xintian Feng,  D. Ghosh,  
 M. Goldey,  P. R. Horn,  L. D. Jacobson,  I. Kaliman,  T. Kus,  A. Landau,  
 Jie Liu,  E. I. Proynov,  R. M. Richard,  R. P. Steele,  E. J. Sundstrom,  
 H. L. Woodcock III,  P. M. Zimmerman,  D. Zuev,  B. Albrecht,  E. Alguire,  
 S. A. Baeppler,  D. Barton,  Z. Benda,  Y. A. Bernard,  E. J. Berquist,  
 K. B. Bravaya,  H. Burton,  D. Casanova,  Chun-Min Chang,  Yunqing Chen,  
 A. Chien,  K. D. Closser,  M. P. Coons,  S. Coriani,  S. Dasgupta,  
 A. L. Dempwolff,  M. Diedenhofen,  Hainam Do,  R. G. Edgar,  Po-Tung Fang,  
 S. Faraji,  S. Fatehi,  Qingguo Feng,  K. D. Fenk,  J. Fosso-Tande,  
 J. Gayvert,  Qinghui Ge,  A. Ghysels,  G. Gidofalvi,  J. Gomes,  
 J. Gonthier,  A. Gunina,  D. Hait,  M. W. D. Hanson-Heine,  
 P. H. P. Harbach,  A. W. Hauser,  J. E. Herr,  E. G. Hohenstein,  
 Z. C. Holden,  Kerwin Hui,  B. C. Huynh,  T.-C. Jagau,  Hyunjun Ji,  
 B. Kaduk,  K. Khistyaev,  Jaehoon Kim,  P. Klunzinger,  K. Koh,  
 D. Kosenkov,  L. Koulias,  T. Kowalczyk,  C. M. Krauter,  A. Kunitsa,  
 Ka Un Lao,  A. Laurent,  K. V. Lawler,  Joonho Lee,  D. Lefrancois,  
 S. Lehtola,  D. S. Levine,  Yi-Pei Li,  You-Sheng Lin,  Fenglai Liu,  
 E. Livshits,  A. Luenser,  P. Manohar,  E. Mansoor,  S. F. Manzer,  
 Shan-Ping Mao,  Yuezhi Mao,  N. Mardirossian,  A. V. Marenich,  
 T. Markovich,  L. A. Martinez-Martinez,  S. A. Maurer,  N. J. Mayhall,  
 S. C. McKenzie,  J.-M. Mewes,  A. F. Morrison,  J. W. Mullinax,  K. Nanda,  
 T. S. Nguyen-Beck,  R. Olivares-Amaya,  J. A. Parkhill,  T. M. Perrine,  
 F. Plasser,  P. Pokhilko,  S. Prager,  A. Prociuk,  E. Ramos,  D. R. Rehn,  
 F. Rob,  M. Schneider,  N. Sergueev,  S. M. Sharada,  S. Sharma,  
 D. W. Small,  T. Stauch,  T. Stein,  Yu-Chuan Su,  A. J. W. Thom,  
 A. Tkatchenko,  T. Tsuchimochi,  N. M. Tubman,  L. Vogt,  M. L. Vidal,  
 O. Vydrov,  M. A. Watson,  J. Wenzel,  M. de Wergifosse,  T. A. Wesolowski,  
 A. White,  J. Witte,  A. Yamada,  Jun Yang,  K. Yao,  S. Yeganeh,  
 S. R. Yost,  Zhi-Qiang You,  A. Zech,  Igor Ying Zhang,  Xing Zhang,  
 Yan Zhao,  Ying Zhu,  B. R. Brooks,  G. K. L. Chan,  C. J. Cramer,  
 M. S. Gordon,  W. J. Hehre,  A. Klamt,  M. W. Schmidt,  C. D. Sherrill,  
 D. G. Truhlar,  A. Aspuru-Guzik,  R. Baer,  A. T. Bell,  N. A. Besley,  
 Jeng-Da Chai,  A. E. DePrince, III,  R. A. DiStasio Jr.,  A. Dreuw,  
 B. D. Dunietz,  T. R. Furlani,  Chao-Ping Hsu,  Yousung Jung,  Jing Kong,  
 D. S. Lambrecht,  WanZhen Liang,  C. Ochsenfeld,  V. A. Rassolov,  
 L. V. Slipchenko,  J. E. Subotnik,  T. Van Voorhis,  J. M. Herbert,  
 A. I. Krylov,  P. M. W. Gill,  M. Head-Gordon

 Contributors to earlier versions of Q-Chem not listed above: 
 R. D. Adamson,  B. Austin,  J. Baker,  G. J. O. Beran,  K. Brandhorst,  
 S. T. Brown,  E. F. C. Byrd,  A. K. Chakraborty,  C.-L. Cheng,  
 Siu Hung Chien,  D. M. Chipman,  D. L. Crittenden,  H. Dachsel,  
 R. J. Doerksen,  A. D. Dutoi,  L. Fusti-Molnar,  W. A. Goddard III,  
 A. Golubeva-Zadorozhnaya,  S. R. Gwaltney,  G. Hawkins,  A. Heyden,  
 S. Hirata,  G. Kedziora,  F. J. Keil,  C. Kelley,  Jihan Kim,  R. A. King,  
 R. Z. Khaliullin,  P. P. Korambath,  W. Kurlancheek,  A. M. Lee,  M. S. Lee,  
 S. V. Levchenko,  Ching Yeh Lin,  D. Liotard,  R. C. Lochan,  I. Lotan,  
 P. E. Maslen,  N. Nair,  D. P. O'Neill,  D. Neuhauser,  E. Neuscamman,  
 C. M. Oana,  R. Olson,  B. Peters,  R. Peverati,  P. A. Pieniazek,  
 Y. M. Rhee,  J. Ritchie,  M. A. Rohrdanz,  E. Rosta,  N. J. Russ,  
 H. F. Schaefer III,  N. E. Schultz,  N. Shenvi,  A. C. Simmonett,  A. Sodt,  
 D. Stuck,  K. S. Thanthiriwatte,  V. Vanovschi,  Tao Wang,  A. Warshel,  
 C. F. Williams,  Q. Wu,  X. Xu,  W. Zhang

 Please cite Q-Chem as follows:
 Y. Shao et al., Mol. Phys. 113, 184-215 (2015)
 DOI: 10.1080/00268976.2014.952696

 Q-Chem 5.1.2 for Intel X86 EM64T Linux

 Parts of Q-Chem use Armadillo 8.300.2 (Tropical Shenanigans).
 http://arma.sourceforge.net/

 Q-Chem begins on Mon May  6 11:04:52 2019  

Host: 
0

     Scratch files written to /scratch/taweetham/qchem7918//
Input Ideriv = 1
Curr. Ideriv = -1
Max.  Ideriv = 1


!!********************************************.
!!******************Warning*******************.
!!Desired Analytical derivatives not available.
!!Finite difference job might take a long time.
!!********************************************.
!!********************************************.


 2-order derivative to be evaluated numerically with 1-order analytical derivatives

Checking the input file for inconsistencies... 	...done.

--------------------------------------------------------------
User input:
--------------------------------------------------------------
Br=H_E.out
$molecule
0 1
Br
N  1 1.905582
P  2 1.607553 1 113.689090
H  3 1.422931 2 93.461608 1 -180.000000 0
$end

$rem
   JOB_TYPE 	FREQUENCY
   BASIS 		6-311++G**
   METHOD	ccsd
   MEM_TOTAL	31000
   N_FROZEN_CORE      FC
$end

--------------------------------------------------------------
 ----------------------------------------------------------------
             Standard Nuclear Orientation (Angstroms)
    I     Atom           X                Y                Z
 ----------------------------------------------------------------
    1      Br      1.0346212240    -0.0567871089    -0.0000000000
    2      N      -0.6823593655     0.7697843727     0.0000000000
    3      P      -1.9028499904    -0.2764609535    -0.0000000000
    4      H      -2.8924774242     0.7459725030     0.0000000000
 ----------------------------------------------------------------
 Molecular Point Group                 Cs    NOp =  2
 Largest Abelian Subgroup              Cs    NOp =  2
 Nuclear Repulsion Energy =   208.7891660490 hartrees
 There are       29 alpha and       29 beta electrons
 Requested basis set is 6-311++G(d,p)
 There are 43 shells and 107 basis functions
 Total memory of 31000 MB is distributed as follows: 
   MEM_STATIC is set to 192 MB
   QALLOC/CCMAN JOB total memory use is  30808 MB
 Warning: actual memory use might exceed 31000 MB

 Total QAlloc Memory Limit  31000 MB
 Mega-Array Size       188 MB
 MEM_STATIC part       192 MB

                       Distance Matrix (Angstroms)
             Br(  1)   N (  2)   P (  3)
   N (  2)  1.905582
   P (  3)  2.945674  1.607553
   H (  4)  4.008307  2.210246  1.422931

 A cutoff of  1.0D-14 yielded    858 shell pairs
 There are      5573 function pairs (      6127 Cartesian)

 -------------------------------------------------------
 OpenMP Integral Computing Module                       
 Release: version 1.0, May 2013, Q-Chem Inc. Pittsburgh 
 -------------------------------------------------------
 Integral Job Info:
 Integral job number is                      11
 Integral operator is                         1
 short-range coefficients                     0
 long-range coefficients              100000000
 Omega coefficients                           0
 if combine SR and LR in K                    0
 Integral screening is                        0
 Integral computing path is                   2
 max size of driver memory is            800000
 size of driver memory is                593474
 size of scratch memory is             29623520
 max col of scratch BK array               1296
 max len of scratch array in speh3          155
 max len of scratch index in speh4           18
 max int batch size is                      520
 min int batch size is                       52
 fixed nKL is                                45
 max L of basis functions is                  2
 order of int derivative is                   0
 number of shells is                         43
 number of basis is                         112
 number of cartesian basis is               112
 number of contracted shell pairs           858
 number of primitive shell pairs           2338
 maxK2 (contraction) of shell pair           36
 max number of K2 of shell pair               1
 max number of CS2 of shell pair            102
 max number of PS2 of shell pair            192
 mem total for path MDJ                  515062
 -------------------------------------------------------
 Smallest overlap matrix eigenvalue = 1.73E-03
 Guess from superposition of atomic densities
 Warning:  Energy on first SCF cycle will be non-variational
 SAD guess density has 58.000000 electrons

 -----------------------------------------------------------------------
  General SCF calculation program by
  Eric Jon Sundstrom, Paul Horn, Yuezhi Mao, Dmitri Zuev, Alec White,
  David Stuck, Shaama M.S., Shane Yost, Joonho Lee, David Small,
  Daniel Levine, Susi Lehtola, Hugh Burton, Evgeny Epifanovsky
 -----------------------------------------------------------------------
 Hartree-Fock
 using 6 threads for integral computing
 -------------------------------------------------------
 OpenMP Integral computing Module                
 Release: version 2.0, May 2017, Q-Chem Inc. Pleasanton 
 -------------------------------------------------------
 A restricted SCF calculation will be
 performed using DIIS
 SCF converges when DIIS error is below 1.0e-08
 ---------------------------------------
  Cycle       Energy         DIIS error
 ---------------------------------------
    1   -2968.2410298158      4.50e-02  
    2   -2968.0297890933      4.23e-03  
    3   -2968.0622622184      1.82e-03  
    4   -2968.0669404020      7.82e-04  
    5   -2968.0681146537      3.76e-04  
    6   -2968.0684452318      9.87e-05  
    7   -2968.0685089196      4.94e-05  
    8   -2968.0685284021      2.70e-05  
    9   -2968.0685323724      8.56e-06  
   10   -2968.0685329464      3.27e-06  
   11   -2968.0685330116      1.06e-06  
   12   -2968.0685330182      2.49e-07  
   13   -2968.0685330186      8.38e-08  
   14   -2968.0685330186      2.88e-08  
   15   -2968.0685330186      8.95e-09  Convergence criterion met
 ---------------------------------------
 SCF time:   CPU 8.00s  wall 1.00s 
 SCF   energy in the final basis set =    -2968.0685330186
 Total energy in the final basis set =    -2968.0685330186


 ------------------------------------------------------------------------------

   CCMAN2: suite of methods based on coupled cluster
           and equation of motion theories.

   Components:
   * libvmm-1.3-trunk
     by Evgeny Epifanovsky, Ilya Kaliman.
   * libtensor-2.5-trunk
     by Evgeny Epifanovsky, Michael Wormit, Dmitry Zuev, Sam Manzer, 
        Ilya Kaliman.
   * libcc-2.5-trunk
     by Evgeny Epifanovsky, Arik Landau, Tomasz Kus, Kirill Khistyaev, 
        Dmitry Zuev, Prashant Manohar, Xintian Feng, Anna Krylov, 
        Matthew Goldey, Alec White, Thomas Jagau, Kaushik Nanda, 
        Anastasia Gunina, Alexander Kunitsa, Joonho Lee.

   CCMAN original authors:
   Anna I. Krylov, C. David Sherrill, Steven R. Gwaltney,
   Edward F. C. Byrd (2000)
   Sergey V. Levchenko, Lyudmila V. Slipchenko, Tao Wang,
   Ana-Maria C. Cristian (2003)
   Piotr A. Pieniazek, C. Melania Oana, Evgeny Epifanovsky (2007)
   Prashant Manohar (2009)

 ------------------------------------------------------------------------------


 Allocating and initializing 30808MB of RAM...
 Calculation will run on 6 cores.


 Alpha MOs, Restricted
 -- Occupied --                  
-490.05  -80.02  -65.18  -58.54  -58.54  -58.54  -15.65   -9.86
  1 A'    2 A'    3 A'    4 A'    1 A"    5 A'    6 A'    7 A'                 
 -7.557  -7.474  -7.464  -7.464  -5.450  -5.449  -5.448  -3.215
  8 A'    9 A'    2 A"   10 A'   11 A'    3 A"   12 A'   13 A'                 
 -3.210  -3.210  -3.197  -3.197  -1.194  -0.983  -0.762  -0.586
  4 A"   14 A'    5 A"   15 A'   16 A'   17 A'   18 A'   19 A'                 
 -0.541  -0.502  -0.429  -0.393  -0.385
 20 A'    6 A"   21 A'   22 A'    7 A"                                         
 -- Virtual --                   
  0.004   0.050   0.062   0.071   0.080   0.090   0.105   0.125
  8 A"   23 A'   24 A'   25 A'   26 A'    9 A"   27 A'   10 A"                 
  0.125   0.156   0.167   0.175   0.222   0.237   0.245   0.308
 28 A'   29 A'   30 A'   31 A'   32 A'   33 A'   11 A"   34 A'                 
  0.329   0.378   0.396   0.488   0.530   0.573   0.584   0.604
 35 A'   36 A'   12 A"   37 A'   38 A'   13 A"   39 A'   40 A'                 
  0.723   0.761   0.773   0.777   0.790   0.833   0.846   0.877
 41 A'   14 A"   15 A"   42 A'   43 A'   16 A"   44 A'   45 A'                 
  0.897   1.037   1.082   1.111   1.149   1.175   1.290   1.457
 17 A"   46 A'   47 A'   18 A"   48 A'   49 A'   50 A'   51 A'                 
  1.663   1.690   1.814   1.827   1.943   2.214   2.263   2.278
 19 A"   52 A'   20 A"   53 A'   54 A'   21 A"   55 A'   56 A'                 
  2.339   2.377   2.430   2.511   2.793   2.862   2.992   4.245
 57 A'   22 A"   23 A"   58 A'   59 A'   60 A'   61 A'   24 A"                 
  4.292   4.467   4.537   4.550   4.585   4.610   4.908   7.187
 62 A'   63 A'   25 A"   64 A'   26 A"   65 A'   66 A'   67 A'                 
  7.579   8.205   8.223   8.299  14.746  14.818  14.908  36.679
 68 A'   27 A"   69 A'   70 A'   28 A"   71 A'   72 A'   73 A'                 
 49.458 166.203 293.882 293.899 294.0081028.394
 74 A'   75 A'   29 A"   76 A'   77 A'   78 A'                                 

 Beta MOs, Restricted
 -- Occupied --                  
-490.05  -80.02  -65.18  -58.54  -58.54  -58.54  -15.65   -9.86
  1 A'    2 A'    3 A'    4 A'    1 A"    5 A'    6 A'    7 A'                 
 -7.557  -7.474  -7.464  -7.464  -5.450  -5.449  -5.448  -3.215
  8 A'    9 A'    2 A"   10 A'   11 A'    3 A"   12 A'   13 A'                 
 -3.210  -3.210  -3.197  -3.197  -1.194  -0.983  -0.762  -0.586
  4 A"   14 A'    5 A"   15 A'   16 A'   17 A'   18 A'   19 A'                 
 -0.541  -0.502  -0.429  -0.393  -0.385
 20 A'    6 A"   21 A'   22 A'    7 A"                                         
 -- Virtual --                   
  0.004   0.050   0.062   0.071   0.080   0.090   0.105   0.125
  8 A"   23 A'   24 A'   25 A'   26 A'    9 A"   27 A'   10 A"                 
  0.125   0.156   0.167   0.175   0.222   0.237   0.245   0.308
 28 A'   29 A'   30 A'   31 A'   32 A'   33 A'   11 A"   34 A'                 
  0.329   0.378   0.396   0.488   0.530   0.573   0.584   0.604
 35 A'   36 A'   12 A"   37 A'   38 A'   13 A"   39 A'   40 A'                 
  0.723   0.761   0.773   0.777   0.790   0.833   0.846   0.877
 41 A'   14 A"   15 A"   42 A'   43 A'   16 A"   44 A'   45 A'                 
  0.897   1.037   1.082   1.111   1.149   1.175   1.290   1.457
 17 A"   46 A'   47 A'   18 A"   48 A'   49 A'   50 A'   51 A'                 
  1.663   1.690   1.814   1.827   1.943   2.214   2.263   2.278
 19 A"   52 A'   20 A"   53 A'   54 A'   21 A"   55 A'   56 A'                 
  2.339   2.377   2.430   2.511   2.793   2.862   2.992   4.245
 57 A'   22 A"   23 A"   58 A'   59 A'   60 A'   61 A'   24 A"                 
  4.292   4.467   4.537   4.550   4.585   4.610   4.908   7.187
 62 A'   63 A'   25 A"   64 A'   26 A"   65 A'   66 A'   67 A'                 
  7.579   8.205   8.223   8.299  14.746  14.818  14.908  36.679
 68 A'   27 A"   69 A'   70 A'   28 A"   71 A'   72 A'   73 A'                 
 49.458 166.203 293.882 293.899 294.0081028.394
 74 A'   75 A'   29 A"   76 A'   77 A'   78 A'                                 

 Occupation and symmetry of molecular orbitals

 Point group: Cs (2 irreducible representations).

                           A'   A"    All 
 ------------------------------------------
 All molecular orbitals:
  - Alpha                  78   29    107 
  - Beta                   78   29    107 
 ------------------------------------------
 Alpha orbitals:
  - Frozen occupied        12   3     15  
  - Active occupied        10   4     14  
  - Active virtual         56   22    78  
  - Frozen virtual         0    0     0   
 ------------------------------------------
 Beta orbitals:
  - Frozen occupied        12   3     15  
  - Active occupied        10   4     14  
  - Active virtual         56   22    78  
  - Frozen virtual         0    0     0   
 ------------------------------------------

 Import integrals:   CPU 0.00 s  wall 0.00 s

 Import integrals:   CPU 17.84 s  wall 3.51 s

 MP2 amplitudes:   CPU 0.12 s  wall 0.14 s

Running a double precision version
           CCSD T amplitudes will be solved using DIIS.

           Start     Size      MaxIter   EConv     TConv     
           3         7         100       1.00e-07  1.00e-05  
 ------------------------------------------------------------------------------
           Energy (a.u.)   Ediff      Tdiff       Comment
 ------------------------------------------------------------------------------
         -2968.65115692                           
     1   -2968.63524133   1.59e-02   7.08e-01     
     2   -2968.65797774   2.27e-02   1.09e-01     
     3   -2968.65694437   1.03e-03   4.81e-02     
     4   -2968.65936475   2.42e-03   1.34e-02     Switched to DIIS steps.
     5   -2968.66020657   8.42e-04   1.29e-02     
     6   -2968.66021765   1.11e-05   2.35e-03     
     7   -2968.66022098   3.32e-06   1.15e-03     
     8   -2968.66022794   6.96e-06   3.86e-04     
     9   -2968.66022757   3.65e-07   2.09e-04     
    10   -2968.66022764   7.03e-08   7.59e-05     
    11   -2968.66022765   6.63e-09   4.05e-05     
    12   -2968.66022759   5.80e-08   1.17e-05     
    13   -2968.66022764   4.53e-08   6.12e-06     
 ------------------------------------------------------------------------------
         -2968.66022764                           CCSD T converged.

End of double precision
 SCF energy                 = -2968.06853302
 MP2 energy                 = -2968.65115692
 CCSD correlation energy     =    -0.59169462
 CCSD total energy           = -2968.66022764

 CCSD  T1^2 = 0.0115  T2^2 = 0.2337  Leading amplitudes:

 Amplitude    Orbitals with energies
 -0.0371       7 (A") A                  ->    8 (A") A                   
              -0.3853                          0.0037                     
 -0.0371       7 (A") B                  ->    8 (A") B                   
              -0.3853                          0.0037                     
  0.0160       19 (A') A                 ->    31 (A') A                  
              -0.5864                          0.1748                     
  0.0160       19 (A') B                 ->    31 (A') B                  
              -0.5864                          0.1748                     

 Amplitude    Orbitals with energies
 -0.0736       7 (A") A      7 (A") B    ->    8 (A") A      8 (A") B     
              -0.3853       -0.3853            0.0037        0.0037       
  0.0736       7 (A") A      7 (A") B    ->    8 (A") B      8 (A") A     
              -0.3853       -0.3853            0.0037        0.0037       
  0.0736       7 (A") B      7 (A") A    ->    8 (A") A      8 (A") B     
              -0.3853       -0.3853            0.0037        0.0037       
 -0.0736       7 (A") B      7 (A") A    ->    8 (A") B      8 (A") A     
              -0.3853       -0.3853            0.0037        0.0037       

 Computing CCSD intemediates for later calculations in double precision
 Finished.

Running a double precision version
           CCSD Lambda amplitudes will be solved using DIIS.
           Start     Size      MaxIter   EConv     LConv     
           3         7         100       1.00e-07  1.00e-05  
 ------------------------------------------------------------------------------
            Enorm      Ldiff       Comment
 ------------------------------------------------------------------------------
     1     5.19e-02   3.96e-02     
     2     1.26e-02   5.15e-03     
     3     5.72e-03   2.34e-03     
     4     3.10e-03   1.20e-03     Switched to DIIS steps.
     5     1.08e-03   7.54e-04     
     6     5.02e-04   2.18e-04     
     7     1.94e-04   6.21e-05     
     8     8.64e-05   3.87e-06     
     9     3.36e-05   2.09e-06     
    10     1.56e-05   1.01e-06     
    11     6.32e-06   1.50e-07     
    12     3.30e-06   4.31e-08     
    13     1.59e-06   1.41e-09     
    14     7.05e-07   3.80e-08     
    15     3.60e-07   3.05e-08     
    16     1.50e-07   7.33e-09     
    17     7.79e-08   7.33e-09     
 ------------------------------------------------------------------------------
                                   CCSD Lambda converged.

 Computing density matrices in double precision...
           Orbital response amplitudes will be solved using DIIS.
           Start     Size      MaxIter   EConv     LConv     
           3         7         100       1.00e-06  1.00e-06  
 ------------------------------------------------------------------------------
            Enorm      Ldiff       Comment
 ------------------------------------------------------------------------------
     1     1.04e-01   6.27e-04     
     2     1.05e-01   5.56e-04     
     3     1.35e-01   2.24e-02     
     4     3.16e-02   4.79e-02     Switched to DIIS steps.
     5     5.61e-03   1.40e-02     
     6     1.20e-03   4.87e-04     
     7     5.24e-04   9.72e-05     
     8     9.33e-05   1.02e-04     
     9     3.51e-05   6.04e-06     
    10     7.04e-06   4.13e-06     
    11     2.22e-06   9.75e-07     
    12     7.86e-07   6.68e-09     
 ------------------------------------------------------------------------------
                                   Orbital response converged.

 Computing density matrices... Done.
 CCSD calculation:   CPU 184.32 s  wall 35.70 s

 Transferring MO TPDM to AO TPDM
 Transferring g2_o1o1o1o1
 Transferring g2_o1o1o1v1
 Transferring g2_o1o1v1v1
 Transferring g2_o1v1o1v1
 Transferring g2_o1v1v1v1
 Transferring g2_v1v1v1v1
 Adding separable TPDM
 Computing TPDM gradient
 --------------------------------------------------------
 2e gradient
  Atom          X               Y               Z
 --------------------------------------------------------
    1        -33.382258        7.286988       -0.000000  
    2          6.199766      -17.948930       -0.000000  
    3         23.597743       13.340879        0.000000  
    4          3.584748       -2.678937       -0.000000  
 --------------------------------------------------------
 --------------------------------------------------------
 Final gradient
  Atom          X               Y               Z
 --------------------------------------------------------
    1        -33.382258        7.286988       -0.000000  
    2          6.199766      -17.948930       -0.000000  
    3         23.597743       13.340879        0.000000  
    4          3.584748       -2.678937       -0.000000  
 --------------------------------------------------------
 Analytic gradient from two-electron contribution:   CPU 113.51 s  wall 22.29 s

 Total ccman2 time:   CPU 319.92 s  wall 62.84 s


 --------------------------------------------------------------
             Orbital Energies (a.u.) and Symmetries
 --------------------------------------------------------------

 Alpha MOs, Restricted
 -- Occupied --                  
-490.05  -80.02  -65.18  -58.54  -58.54  -15.65   -9.86   -7.56
  1 A'    2 A'    3 A'    4 A'    5 A'    6 A'    7 A'    8 A'                 
 -7.474  -7.464  -5.450  -5.448 -58.539  -7.464  -5.449  -3.215
  9 A'   10 A'   11 A'   12 A'    1 A"    2 A"    3 A"   13 A'                 
 -3.210  -3.197  -1.194  -0.983  -0.762  -0.586  -0.541  -0.429
 14 A'   15 A'   16 A'   17 A'   18 A'   19 A'   20 A'   21 A'                 
 -0.393  -3.210  -3.197  -0.502  -0.385
 22 A'    4 A"    5 A"    6 A"    7 A"                                         
 -- Virtual --                   
  0.050   0.062   0.071   0.080   0.105   0.125   0.156   0.167
 23 A'   24 A'   25 A'   26 A'   27 A'   28 A'   29 A'   30 A'                 
  0.175   0.222   0.237   0.308   0.329   0.378   0.488   0.530
 31 A'   32 A'   33 A'   34 A'   35 A'   36 A'   37 A'   38 A'                 
  0.584   0.604   0.723   0.777   0.790   0.846   0.877   1.037
 39 A'   40 A'   41 A'   42 A'   43 A'   44 A'   45 A'   46 A'                 
  1.082   1.149   1.175   1.290   1.457   1.690   1.827   1.943
 47 A'   48 A'   49 A'   50 A'   51 A'   52 A'   53 A'   54 A'                 
  2.263   2.278   2.339   2.511   2.793   2.862   2.992   4.292
 55 A'   56 A'   57 A'   58 A'   59 A'   60 A'   61 A'   62 A'                 
  4.467   4.550   4.610   4.908   7.187   7.579   8.223   8.299
 63 A'   64 A'   65 A'   66 A'   67 A'   68 A'   69 A'   70 A'                 
 14.818  14.908  36.679  49.458 166.203 293.899 294.0081028.394
 71 A'   72 A'   73 A'   74 A'   75 A'   76 A'   77 A'   78 A'                 
  0.004   0.090   0.125   0.245   0.396   0.573   0.761   0.773
  8 A"    9 A"   10 A"   11 A"   12 A"   13 A"   14 A"   15 A"                 
  0.833   0.897   1.111   1.663   1.814   2.214   2.377   2.430
 16 A"   17 A"   18 A"   19 A"   20 A"   21 A"   22 A"   23 A"                 
  4.245   4.537   4.585   8.205  14.746 293.882
 24 A"   25 A"   26 A"   27 A"   28 A"   29 A"                                 

 Beta MOs, Restricted
 -- Occupied --                  
-490.05  -80.02  -65.18  -58.54  -58.54  -15.65   -9.86   -7.56
  1 A'    2 A'    3 A'    4 A'    5 A'    6 A'    7 A'    8 A'                 
 -7.474  -7.464  -5.450  -5.448 -58.539  -7.464  -5.449  -3.215
  9 A'   10 A'   11 A'   12 A'    1 A"    2 A"    3 A"   13 A'                 
 -3.210  -3.197  -1.194  -0.983  -0.762  -0.586  -0.541  -0.429
 14 A'   15 A'   16 A'   17 A'   18 A'   19 A'   20 A'   21 A'                 
 -0.393  -3.210  -3.197  -0.502  -0.385
 22 A'    4 A"    5 A"    6 A"    7 A"                                         
 -- Virtual --                   
  0.050   0.062   0.071   0.080   0.105   0.125   0.156   0.167
 23 A'   24 A'   25 A'   26 A'   27 A'   28 A'   29 A'   30 A'                 
  0.175   0.222   0.237   0.308   0.329   0.378   0.488   0.530
 31 A'   32 A'   33 A'   34 A'   35 A'   36 A'   37 A'   38 A'                 
  0.584   0.604   0.723   0.777   0.790   0.846   0.877   1.037
 39 A'   40 A'   41 A'   42 A'   43 A'   44 A'   45 A'   46 A'                 
  1.082   1.149   1.175   1.290   1.457   1.690   1.827   1.943
 47 A'   48 A'   49 A'   50 A'   51 A'   52 A'   53 A'   54 A'                 
  2.263   2.278   2.339   2.511   2.793   2.862   2.992   4.292
 55 A'   56 A'   57 A'   58 A'   59 A'   60 A'   61 A'   62 A'                 
  4.467   4.550   4.610   4.908   7.187   7.579   8.223   8.299
 63 A'   64 A'   65 A'   66 A'   67 A'   68 A'   69 A'   70 A'                 
 14.818  14.908  36.679  49.458 166.203 293.899 294.0081028.394
 71 A'   72 A'   73 A'   74 A'   75 A'   76 A'   77 A'   78 A'                 
  0.004   0.090   0.125   0.245   0.396   0.573   0.761   0.773
  8 A"    9 A"   10 A"   11 A"   12 A"   13 A"   14 A"   15 A"                 
  0.833   0.897   1.111   1.663   1.814   2.214   2.377   2.430
 16 A"   17 A"   18 A"   19 A"   20 A"   21 A"   22 A"   23 A"                 
  4.245   4.537   4.585   8.205  14.746 293.882
 24 A"   25 A"   26 A"   27 A"   28 A"   29 A"                                 
 --------------------------------------------------------------

          Ground-State Mulliken Net Atomic Charges

     Atom                 Charge (a.u.)
  ----------------------------------------
      1 Br                   -0.009918
      2 N                    -0.257757
      3 P                     0.318743
      4 H                    -0.051069
  ----------------------------------------
  Sum of atomic charges =     0.000000

 -----------------------------------------------------------------
                    Cartesian Multipole Moments
 -----------------------------------------------------------------
    Charge (ESU x 10^10)
                 0.0000
    Dipole Moment (Debye)
         X      -1.7645      Y      -1.1364      Z       0.0000
       Tot       2.0988
    Quadrupole Moments (Debye-Ang)
        XX     -31.1887     XY      -0.1508     YY     -40.8888
        XZ      -0.0000     YZ       0.0000     ZZ     -37.2505
    Octopole Moments (Debye-Ang^2)
       XXX      22.7826    XXY      -2.1233    XYY      14.1438
       YYY      -2.8919    XXZ      -0.0000    XYZ      -0.0000
       YYZ      -0.0000    XZZ       8.6550    YZZ      -0.5602
       ZZZ       0.0000
    Hexadecapole Moments (Debye-Ang^3)
      XXXX    -442.2598   XXXY      -7.4647   XXYY     -99.5670
      XYYY      -3.2712   YYYY     -89.4076   XXXZ       0.0000
      XXYZ       0.0000   XYYZ       0.0000   YYYZ       0.0000
      XXZZ     -87.3730   XYZZ      -0.5757   YYZZ     -22.0923
      XZZZ      -0.0000   YZZZ       0.0000   ZZZZ     -47.0397
 -----------------------------------------------------------------
 DrvMan completing analytic gradient of the correlated energy
 Correlated dipole moment
            1
    1  -0.6942028
    2  -0.4471002
    3   0.0000000
 Energy read as -2968.660227635
 Full Analytical Gradient: (in a.u., or Hartree/Bohr)
             1             2             3             4
    1   -0.00000283    0.00002878   -0.00000748   -0.00001847
    2    0.00003226   -0.00005209   -0.00000091    0.00002073
    3    0.00000000   -0.00000000   -0.00000000   -0.00000000
 Gradient time:  CPU 0.85 s  wall 1.07 s
 ######################################################
 ######################################################
 # Starting finite difference calculation for IDERIV  #
 Finite diff step size:  1.88973e-03 a.u.
 ----------------------------------------------------------------
             Standard Nuclear Orientation (Angstroms)
    I     Atom           X                Y                Z
 ----------------------------------------------------------------
    1      Br      1.0356212240    -0.0567871089    -0.0000000000
    2      N      -0.6823593655     0.7697843727     0.0000000000
    3      P      -1.9028499904    -0.2764609535    -0.0000000000
    4      H      -2.8924774242     0.7459725030     0.0000000000
 ----------------------------------------------------------------
 Nuclear Repulsion Energy =   208.7239625954 hartrees
 There are       29 alpha and       29 beta electrons

                       Distance Matrix (Angstroms)
             Br(  1)   N (  2)   P (  3)
   N (  2)  1.906483
   P (  3)  2.946671  1.607553
   H (  4)  4.009287  2.210246  1.422931

 Requested basis set is 6-311++G(d,p)
 There are 43 shells and 107 basis functions
 A cutoff of  1.0D-14 yielded    858 shell pairs
 There are      5573 function pairs (      6127 Cartesian)
 Smallest overlap matrix eigenvalue = 1.73E-03
 Guess MOs from SCF MO coefficient file

 -----------------------------------------------------------------------
  General SCF calculation program by
  Eric Jon Sundstrom, Paul Horn, Yuezhi Mao, Dmitri Zuev, Alec White,
  David Stuck, Shaama M.S., Shane Yost, Joonho Lee, David Small,
  Daniel Levine, Susi Lehtola, Hugh Burton, Evgeny Epifanovsky
 -----------------------------------------------------------------------
 Hartree-Fock
 using 6 threads for integral computing
 -------------------------------------------------------
 OpenMP Integral computing Module                
 Release: version 2.0, May 2017, Q-Chem Inc. Pleasanton 
 -------------------------------------------------------
 A restricted SCF calculation will be
 performed using DIIS
 SCF converges when DIIS error is below 1.0e-08
 ---------------------------------------
  Cycle       Energy         DIIS error
 ---------------------------------------
    1   -2968.0685110287      1.09e-05  
    2   -2968.0685112311      4.09e-06  
    3   -2968.0685112548      2.87e-06  
    4   -2968.0685112691      6.48e-07  
    5   -2968.0685112714      2.78e-07  
    6   -2968.0685112720      1.11e-07  
    7   -2968.0685112722      3.31e-08  
    8   -2968.0685112722      1.05e-08  
    9   -2968.0685112722      4.07e-09  Convergence criterion met
 ---------------------------------------
 SCF time:   CPU 4.70s  wall 1.00s 
 SCF   energy in the final basis set =    -2968.0685112722
 Total energy in the final basis set =    -2968.0685112722


 ------------------------------------------------------------------------------

   CCMAN2: suite of methods based on coupled cluster
           and equation of motion theories.

   Components:
   * libvmm-1.3-trunk
     by Evgeny Epifanovsky, Ilya Kaliman.
   * libtensor-2.5-trunk
     by Evgeny Epifanovsky, Michael Wormit, Dmitry Zuev, Sam Manzer, 
        Ilya Kaliman.
   * libcc-2.5-trunk
     by Evgeny Epifanovsky, Arik Landau, Tomasz Kus, Kirill Khistyaev, 
        Dmitry Zuev, Prashant Manohar, Xintian Feng, Anna Krylov, 
        Matthew Goldey, Alec White, Thomas Jagau, Kaushik Nanda, 
        Anastasia Gunina, Alexander Kunitsa, Joonho Lee.

   CCMAN original authors:
   Anna I. Krylov, C. David Sherrill, Steven R. Gwaltney,
   Edward F. C. Byrd (2000)
   Sergey V. Levchenko, Lyudmila V. Slipchenko, Tao Wang,
   Ana-Maria C. Cristian (2003)
   Piotr A. Pieniazek, C. Melania Oana, Evgeny Epifanovsky (2007)
   Prashant Manohar (2009)

 ------------------------------------------------------------------------------


 Allocating and initializing 30808MB of RAM...
 Calculation will run on 6 cores.


 Alpha MOs, Restricted
 -- Occupied --                  
-490.05  -80.02  -65.18  -58.54  -58.54  -58.54  -15.65   -9.86
  1 A     2 A     3 A     4 A     5 A     6 A     7 A     8 A                  
 -7.557  -7.474  -7.464  -7.464  -5.450  -5.449  -5.448  -3.215
  9 A    10 A    11 A    12 A    13 A    14 A    15 A    16 A                  
 -3.210  -3.210  -3.197  -3.197  -1.194  -0.983  -0.762  -0.586
 17 A    18 A    19 A    20 A    21 A    22 A    23 A    24 A                  
 -0.541  -0.502  -0.429  -0.393  -0.385
 25 A    26 A    27 A    28 A    29 A                                          
 -- Virtual --                   
  0.004   0.050   0.062   0.071   0.080   0.090   0.105   0.125
 30 A    31 A    32 A    33 A    34 A    35 A    36 A    37 A                  
  0.125   0.156   0.167   0.175   0.222   0.237   0.245   0.308
 38 A    39 A    40 A    41 A    42 A    43 A    44 A    45 A                  
  0.329   0.378   0.396   0.488   0.530   0.573   0.583   0.604
 46 A    47 A    48 A    49 A    50 A    51 A    52 A    53 A                  
  0.723   0.761   0.773   0.777   0.790   0.833   0.845   0.877
 54 A    55 A    56 A    57 A    58 A    59 A    60 A    61 A                  
  0.897   1.037   1.081   1.111   1.148   1.175   1.289   1.457
 62 A    63 A    64 A    65 A    66 A    67 A    68 A    69 A                  
  1.663   1.690   1.814   1.827   1.943   2.214   2.263   2.277
 70 A    71 A    72 A    73 A    74 A    75 A    76 A    77 A                  
  2.339   2.377   2.430   2.511   2.793   2.862   2.992   4.245
 78 A    79 A    80 A    81 A    82 A    83 A    84 A    85 A                  
  4.291   4.467   4.537   4.550   4.585   4.610   4.908   7.187
 86 A    87 A    88 A    89 A    90 A    91 A    92 A    93 A                  
  7.579   8.205   8.223   8.300  14.746  14.818  14.908  36.679
 94 A    95 A    96 A    97 A    98 A    99 A   100 A   101 A                  
 49.458 166.203 293.882 293.899 294.0081028.394
102 A   103 A   104 A   105 A   106 A   107 A                                  

 Beta MOs, Restricted
 -- Occupied --                  
-490.05  -80.02  -65.18  -58.54  -58.54  -58.54  -15.65   -9.86
  1 A     2 A     3 A     4 A     5 A     6 A     7 A     8 A                  
 -7.557  -7.474  -7.464  -7.464  -5.450  -5.449  -5.448  -3.215
  9 A    10 A    11 A    12 A    13 A    14 A    15 A    16 A                  
 -3.210  -3.210  -3.197  -3.197  -1.194  -0.983  -0.762  -0.586
 17 A    18 A    19 A    20 A    21 A    22 A    23 A    24 A                  
 -0.541  -0.502  -0.429  -0.393  -0.385
 25 A    26 A    27 A    28 A    29 A                                          
 -- Virtual --                   
  0.004   0.050   0.062   0.071   0.080   0.090   0.105   0.125
 30 A    31 A    32 A    33 A    34 A    35 A    36 A    37 A                  
  0.125   0.156   0.167   0.175   0.222   0.237   0.245   0.308
 38 A    39 A    40 A    41 A    42 A    43 A    44 A    45 A                  
  0.329   0.378   0.396   0.488   0.530   0.573   0.583   0.604
 46 A    47 A    48 A    49 A    50 A    51 A    52 A    53 A                  
  0.723   0.761   0.773   0.777   0.790   0.833   0.845   0.877
 54 A    55 A    56 A    57 A    58 A    59 A    60 A    61 A                  
  0.897   1.037   1.081   1.111   1.148   1.175   1.289   1.457
 62 A    63 A    64 A    65 A    66 A    67 A    68 A    69 A                  
  1.663   1.690   1.814   1.827   1.943   2.214   2.263   2.277
 70 A    71 A    72 A    73 A    74 A    75 A    76 A    77 A                  
  2.339   2.377   2.430   2.511   2.793   2.862   2.992   4.245
 78 A    79 A    80 A    81 A    82 A    83 A    84 A    85 A                  
  4.291   4.467   4.537   4.550   4.585   4.610   4.908   7.187
 86 A    87 A    88 A    89 A    90 A    91 A    92 A    93 A                  
  7.579   8.205   8.223   8.300  14.746  14.818  14.908  36.679
 94 A    95 A    96 A    97 A    98 A    99 A   100 A   101 A                  
 49.458 166.203 293.882 293.899 294.0081028.394
102 A   103 A   104 A   105 A   106 A   107 A                                  

 Occupation and symmetry of molecular orbitals

 Point group: C1 (1 irreducible representation).

                           A     All 
 -------------------------------------
 All molecular orbitals:
  - Alpha                  107   107 
  - Beta                   107   107 
 -------------------------------------
 Alpha orbitals:
  - Frozen occupied        15    15  
  - Active occupied        14    14  
  - Active virtual         78    78  
  - Frozen virtual         0     0   
 -------------------------------------
 Beta orbitals:
  - Frozen occupied        15    15  
  - Active occupied        14    14  
  - Active virtual         78    78  
  - Frozen virtual         0     0   
 -------------------------------------

 Import integrals:   CPU 0.00 s  wall 0.00 s

 Import integrals:   CPU 17.63 s  wall 3.07 s

 MP2 amplitudes:   CPU 0.04 s  wall 0.02 s

Running a double precision version
           CCSD T amplitudes will be solved using DIIS.

           Start     Size      MaxIter   EConv     TConv     
           3         7         100       1.00e-07  1.00e-05  
 ------------------------------------------------------------------------------
           Energy (a.u.)   Ediff      Tdiff       Comment
 ------------------------------------------------------------------------------
         -2968.65115454                           
     1   -2968.63523053   1.59e-02   7.08e-01     
     2   -2968.65797722   2.27e-02   1.09e-01     
     3   -2968.65694132   1.04e-03   4.81e-02     
     4   -2968.65936362   2.42e-03   1.34e-02     Switched to DIIS steps.
     5   -2968.66020621   8.43e-04   1.29e-02     
     6   -2968.66021735   1.11e-05   2.35e-03     
     7   -2968.66022070   3.35e-06   1.15e-03     
     8   -2968.66022768   6.98e-06   3.87e-04     
     9   -2968.66022732   3.58e-07   2.09e-04     
    10   -2968.66022739   7.06e-08   7.61e-05     
    11   -2968.66022740   6.97e-09   4.06e-05     
    12   -2968.66022734   5.81e-08   1.18e-05     
    13   -2968.66022739   4.54e-08   6.14e-06     
 ------------------------------------------------------------------------------
         -2968.66022739                           CCSD T converged.

End of double precision
 SCF energy                 = -2968.06851127
 MP2 energy                 = -2968.65115454
 CCSD correlation energy     =    -0.59171612
 CCSD total energy           = -2968.66022739

 CCSD  T1^2 = 0.0115  T2^2 = 0.2337  Leading amplitudes:

 Amplitude    Orbitals with energies
 -0.0371       29 (A) A                  ->    30 (A) A                   
              -0.3854                          0.0037                     
 -0.0371       29 (A) B                  ->    30 (A) B                   
              -0.3854                          0.0037                     
 -0.0160       24 (A) A                  ->    41 (A) A                   
              -0.5864                          0.1748                     
 -0.0160       24 (A) B                  ->    41 (A) B                   
              -0.5864                          0.1748                     

 Amplitude    Orbitals with energies
 -0.0735       29 (A) A      29 (A) B    ->    30 (A) A      30 (A) B     
              -0.3854       -0.3854            0.0037        0.0037       
  0.0735       29 (A) A      29 (A) B    ->    30 (A) B      30 (A) A     
              -0.3854       -0.3854            0.0037        0.0037       
  0.0735       29 (A) B      29 (A) A    ->    30 (A) A      30 (A) B     
              -0.3854       -0.3854            0.0037        0.0037       
 -0.0735       29 (A) B      29 (A) A    ->    30 (A) B      30 (A) A     
              -0.3854       -0.3854            0.0037        0.0037       

 Computing CCSD intemediates for later calculations in double precision
 Finished.

Running a double precision version
           CCSD Lambda amplitudes will be solved using DIIS.
           Start     Size      MaxIter   EConv     LConv     
           3         7         100       1.00e-07  1.00e-05  
 ------------------------------------------------------------------------------
            Enorm      Ldiff       Comment
 ------------------------------------------------------------------------------
     1     5.20e-02   3.96e-02     
     2     1.26e-02   5.15e-03     
     3     5.72e-03   2.34e-03     
     4     3.10e-03   1.20e-03     Switched to DIIS steps.
     5     1.08e-03   7.54e-04     
     6     5.03e-04   2.18e-04     
     7     1.94e-04   6.22e-05     
     8     8.65e-05   3.90e-06     
     9     3.36e-05   2.08e-06     
    10     1.57e-05   1.00e-06     
    11     6.35e-06   1.54e-07     
    12     3.31e-06   4.24e-08     
    13     1.60e-06   6.04e-10     
    14     7.08e-07   3.82e-08     
    15     3.61e-07   3.06e-08     
    16     1.51e-07   7.41e-09     
    17     7.82e-08   7.38e-09     
 ------------------------------------------------------------------------------
                                   CCSD Lambda converged.

 Computing density matrices in double precision...
           Orbital response amplitudes will be solved using DIIS.
           Start     Size      MaxIter   EConv     LConv     
           3         7         100       1.00e-06  1.00e-06  
 ------------------------------------------------------------------------------
            Enorm      Ldiff       Comment
 ------------------------------------------------------------------------------
     1     1.04e-01   6.24e-04     
     2     1.05e-01   6.54e-04     
     3     1.35e-01   2.26e-02     
     4     3.16e-02   4.82e-02     Switched to DIIS steps.
     5     5.61e-03   1.41e-02     
     6     1.20e-03   4.86e-04     
     7     5.24e-04   9.68e-05     
     8     9.33e-05   1.02e-04     
     9     3.52e-05   6.05e-06     
    10     7.06e-06   4.13e-06     
    11     2.22e-06   9.74e-07     
    12     7.86e-07   6.09e-09     
 ------------------------------------------------------------------------------
                                   Orbital response converged.

 Computing density matrices... Done.
 CCSD calculation:   CPU 599.92 s  wall 112.63 s

 Transferring MO TPDM to AO TPDM
 Transferring g2_o1o1o1o1
 Transferring g2_o1o1o1v1
 Transferring g2_o1o1v1v1
 Transferring g2_o1v1o1v1
 Transferring g2_o1v1v1v1
 Transferring g2_v1v1v1v1
 Adding separable TPDM
 Computing TPDM gradient
 --------------------------------------------------------
 2e gradient
  Atom          X               Y               Z
 --------------------------------------------------------
    1        -33.365676        7.278012       -0.000000  
    2          6.191517      -17.938361       -0.000000  
    3         23.589319       13.338738        0.000000  
    4          3.584840       -2.678389       -0.000000  
 --------------------------------------------------------
 --------------------------------------------------------
 Final gradient
  Atom          X               Y               Z
 --------------------------------------------------------
    1        -33.365676        7.278012       -0.000000  
    2          6.191517      -17.938361       -0.000000  
    3         23.589319       13.338738        0.000000  
    4          3.584840       -2.678389       -0.000000  
 --------------------------------------------------------
 Analytic gradient from two-electron contribution:   CPU 111.04 s  wall 21.26 s

 Total ccman2 time:   CPU 731.70 s  wall 137.89 s


 --------------------------------------------------------------

                    Orbital Energies (a.u.)
 --------------------------------------------------------------

 Alpha MOs
 -- Occupied --
******** -80.0153 -65.1803 -58.5408 -58.5386 -58.5385 -15.6462  -9.8594
 -7.5568  -7.4745  -7.4638  -7.4636  -5.4497  -5.4493  -5.4484  -3.2147
 -3.2098  -3.2096  -3.1967  -3.1967  -1.1942  -0.9834  -0.7623  -0.5864
 -0.5410  -0.5017  -0.4289  -0.3928  -0.3854
 -- Virtual --
  0.0037   0.0504   0.0621   0.0711   0.0803   0.0901   0.1051   0.1245
  0.1251   0.1556   0.1673   0.1748   0.2218   0.2374   0.2447   0.3084
  0.3287   0.3782   0.3955   0.4883   0.5305   0.5729   0.5835   0.6040
  0.7229   0.7607   0.7732   0.7766   0.7901   0.8330   0.8454   0.8773
  0.8973   1.0373   1.0814   1.1106   1.1484   1.1752   1.2895   1.4568
  1.6625   1.6897   1.8144   1.8275   1.9429   2.2136   2.2628   2.2774
  2.3390   2.3770   2.4303   2.5112   2.7927   2.8619   2.9919   4.2452
  4.2915   4.4668   4.5372   4.5499   4.5851   4.6102   4.9078   7.1871
  7.5794   8.2050   8.2230   8.2995  14.7458  14.8180  14.9081  36.6792
 49.4583 166.2026 293.8822 293.8994 294.00771028.3942
 --------------------------------------------------------------

          Ground-State Mulliken Net Atomic Charges

     Atom                 Charge (a.u.)
  ----------------------------------------
      1 Br                   -0.010060
      2 N                    -0.257708
      3 P                     0.318797
      4 H                    -0.051029
  ----------------------------------------
  Sum of atomic charges =    -0.000000

 -----------------------------------------------------------------
                    Cartesian Multipole Moments
 -----------------------------------------------------------------
    Charge (ESU x 10^10)
                -0.0000
    Dipole Moment (Debye)
         X      -1.7667      Y      -1.1363      Z      -0.0000
       Tot       2.1005
    Quadrupole Moments (Debye-Ang)
        XX     -31.1847     XY      -0.1519     YY     -40.8890
        XZ       0.0000     YZ      -0.0000     ZZ     -37.2518
    Octopole Moments (Debye-Ang^2)
       XXX      22.7211    XXY      -2.1204    XYY      14.1216
       YYY      -2.8925    XXZ      -0.0000    XYZ       0.0000
       YYZ       0.0000    XZZ       8.6341    YZZ      -0.5608
       ZZZ      -0.0000
    Hexadecapole Moments (Debye-Ang^3)
      XXXX    -442.4343   XXXY      -7.4737   XXYY     -99.6044
      XYYY      -3.2697   YYYY     -89.4068   XXXZ       0.0000
      XXYZ      -0.0000   XYYZ      -0.0000   YYYZ      -0.0000
      XXZZ     -87.4099   XYZZ      -0.5746   YYZZ     -22.0929
      XZZZ       0.0000   YZZZ      -0.0000   ZZZZ     -47.0427
 -----------------------------------------------------------------
 DrvMan completing analytic gradient of the correlated energy
 Correlated dipole moment
            1
    1  -0.6950607
    2  -0.4470442
    3  -0.0000000
 Energy read as -2968.660227389
 Full Analytical Gradient: (in a.u., or Hartree/Bohr)
             1             2             3             4
    1    0.00027193   -0.00017702   -0.00006444   -0.00003048
    2   -0.00005141    0.00000148    0.00004254    0.00000739
    3    0.00000000   -0.00000000   -0.00000000    0.00000000
 Gradient time:  CPU 0.77 s  wall 0.77 s
 ----------------------------------------------------------------
             Standard Nuclear Orientation (Angstroms)
    I     Atom           X                Y                Z
 ----------------------------------------------------------------
    1      Br      1.0336212240    -0.0567871089    -0.0000000000
    2      N      -0.6823593655     0.7697843727     0.0000000000
    3      P      -1.9028499904    -0.2764609535    -0.0000000000
    4      H      -2.8924774242     0.7459725030     0.0000000000
 ----------------------------------------------------------------
 Nuclear Repulsion Energy =   208.8544184976 hartrees
 There are       29 alpha and       29 beta electrons

                       Distance Matrix (Angstroms)
             Br(  1)   N (  2)   P (  3)
   N (  2)  1.904681
   P (  3)  2.944677  1.607553
   H (  4)  4.007327  2.210246  1.422931

 Requested basis set is 6-311++G(d,p)
 There are 43 shells and 107 basis functions
 A cutoff of  1.0D-14 yielded    858 shell pairs
 There are      5573 function pairs (      6127 Cartesian)
 Smallest overlap matrix eigenvalue = 1.73E-03
 Guess MOs from SCF MO coefficient file

 -----------------------------------------------------------------------
  General SCF calculation program by
  Eric Jon Sundstrom, Paul Horn, Yuezhi Mao, Dmitri Zuev, Alec White,
  David Stuck, Shaama M.S., Shane Yost, Joonho Lee, David Small,
  Daniel Levine, Susi Lehtola, Hugh Burton, Evgeny Epifanovsky
 -----------------------------------------------------------------------
 Hartree-Fock
 using 6 threads for integral computing
 -------------------------------------------------------
 OpenMP Integral computing Module                
 Release: version 2.0, May 2017, Q-Chem Inc. Pleasanton 
 -------------------------------------------------------
 A restricted SCF calculation will be
 performed using DIIS
 SCF converges when DIIS error is below 1.0e-08
 ---------------------------------------
  Cycle       Energy         DIIS error
 ---------------------------------------
    1   -2968.0685532182      2.18e-05  
    2   -2968.0685540285      8.19e-06  
    3   -2968.0685541231      5.74e-06  
    4   -2968.0685541804      1.30e-06  
    5   -2968.0685541895      5.56e-07  
    6   -2968.0685541923      2.22e-07  
    7   -2968.0685541927      6.62e-08  
    8   -2968.0685541928      2.09e-08  
    9   -2968.0685541928      8.05e-09  Convergence criterion met
 ---------------------------------------
 SCF time:   CPU 4.77s  wall 1.00s 
 SCF   energy in the final basis set =    -2968.0685541928
 Total energy in the final basis set =    -2968.0685541928


 ------------------------------------------------------------------------------

   CCMAN2: suite of methods based on coupled cluster
           and equation of motion theories.

   Components:
   * libvmm-1.3-trunk
     by Evgeny Epifanovsky, Ilya Kaliman.
   * libtensor-2.5-trunk
     by Evgeny Epifanovsky, Michael Wormit, Dmitry Zuev, Sam Manzer, 
        Ilya Kaliman.
   * libcc-2.5-trunk
     by Evgeny Epifanovsky, Arik Landau, Tomasz Kus, Kirill Khistyaev, 
        Dmitry Zuev, Prashant Manohar, Xintian Feng, Anna Krylov, 
        Matthew Goldey, Alec White, Thomas Jagau, Kaushik Nanda, 
        Anastasia Gunina, Alexander Kunitsa, Joonho Lee.

   CCMAN original authors:
   Anna I. Krylov, C. David Sherrill, Steven R. Gwaltney,
   Edward F. C. Byrd (2000)
   Sergey V. Levchenko, Lyudmila V. Slipchenko, Tao Wang,
   Ana-Maria C. Cristian (2003)
   Piotr A. Pieniazek, C. Melania Oana, Evgeny Epifanovsky (2007)
   Prashant Manohar (2009)

 ------------------------------------------------------------------------------


 Allocating and initializing 30808MB of RAM...
 Calculation will run on 6 cores.


 Alpha MOs, Restricted
 -- Occupied --                  
-490.05  -80.02  -65.18  -58.54  -58.54  -58.54  -15.65   -9.86
  1 A     2 A     3 A     4 A     5 A     6 A     7 A     8 A                  
 -7.557  -7.475  -7.464  -7.464  -5.450  -5.449  -5.448  -3.215
  9 A    10 A    11 A    12 A    13 A    14 A    15 A    16 A                  
 -3.210  -3.210  -3.197  -3.197  -1.195  -0.983  -0.762  -0.586
 17 A    18 A    19 A    20 A    21 A    22 A    23 A    24 A                  
 -0.541  -0.502  -0.429  -0.393  -0.385
 25 A    26 A    27 A    28 A    29 A                                          
 -- Virtual --                   
  0.004   0.050   0.062   0.071   0.080   0.090   0.105   0.125
 30 A    31 A    32 A    33 A    34 A    35 A    36 A    37 A                  
  0.125   0.156   0.167   0.175   0.222   0.237   0.245   0.308
 38 A    39 A    40 A    41 A    42 A    43 A    44 A    45 A                  
  0.329   0.378   0.396   0.488   0.531   0.573   0.584   0.604
 46 A    47 A    48 A    49 A    50 A    51 A    52 A    53 A                  
  0.723   0.761   0.773   0.777   0.790   0.833   0.846   0.877
 54 A    55 A    56 A    57 A    58 A    59 A    60 A    61 A                  
  0.897   1.037   1.082   1.111   1.149   1.175   1.290   1.456
 62 A    63 A    64 A    65 A    66 A    67 A    68 A    69 A                  
  1.663   1.690   1.814   1.828   1.943   2.213   2.263   2.278
 70 A    71 A    72 A    73 A    74 A    75 A    76 A    77 A                  
  2.339   2.377   2.430   2.512   2.793   2.862   2.992   4.245
 78 A    79 A    80 A    81 A    82 A    83 A    84 A    85 A                  
  4.292   4.467   4.537   4.550   4.585   4.610   4.908   7.188
 86 A    87 A    88 A    89 A    90 A    91 A    92 A    93 A                  
  7.580   8.205   8.223   8.299  14.746  14.818  14.908  36.679
 94 A    95 A    96 A    97 A    98 A    99 A   100 A   101 A                  
 49.459 166.203 293.882 293.899 294.0081028.395
102 A   103 A   104 A   105 A   106 A   107 A                                  

 Beta MOs, Restricted
 -- Occupied --                  
-490.05  -80.02  -65.18  -58.54  -58.54  -58.54  -15.65   -9.86
  1 A     2 A     3 A     4 A     5 A     6 A     7 A     8 A                  
 -7.557  -7.475  -7.464  -7.464  -5.450  -5.449  -5.448  -3.215
  9 A    10 A    11 A    12 A    13 A    14 A    15 A    16 A                  
 -3.210  -3.210  -3.197  -3.197  -1.195  -0.983  -0.762  -0.586
 17 A    18 A    19 A    20 A    21 A    22 A    23 A    24 A                  
 -0.541  -0.502  -0.429  -0.393  -0.385
 25 A    26 A    27 A    28 A    29 A                                          
 -- Virtual --                   
  0.004   0.050   0.062   0.071   0.080   0.090   0.105   0.125
 30 A    31 A    32 A    33 A    34 A    35 A    36 A    37 A                  
  0.125   0.156   0.167   0.175   0.222   0.237   0.245   0.308
 38 A    39 A    40 A    41 A    42 A    43 A    44 A    45 A                  
  0.329   0.378   0.396   0.488   0.531   0.573   0.584   0.604
 46 A    47 A    48 A    49 A    50 A    51 A    52 A    53 A                  
  0.723   0.761   0.773   0.777   0.790   0.833   0.846   0.877
 54 A    55 A    56 A    57 A    58 A    59 A    60 A    61 A                  
  0.897   1.037   1.082   1.111   1.149   1.175   1.290   1.456
 62 A    63 A    64 A    65 A    66 A    67 A    68 A    69 A                  
  1.663   1.690   1.814   1.828   1.943   2.213   2.263   2.278
 70 A    71 A    72 A    73 A    74 A    75 A    76 A    77 A                  
  2.339   2.377   2.430   2.512   2.793   2.862   2.992   4.245
 78 A    79 A    80 A    81 A    82 A    83 A    84 A    85 A                  
  4.292   4.467   4.537   4.550   4.585   4.610   4.908   7.188
 86 A    87 A    88 A    89 A    90 A    91 A    92 A    93 A                  
  7.580   8.205   8.223   8.299  14.746  14.818  14.908  36.679
 94 A    95 A    96 A    97 A    98 A    99 A   100 A   101 A                  
 49.459 166.203 293.882 293.899 294.0081028.395
102 A   103 A   104 A   105 A   106 A   107 A                                  

 Occupation and symmetry of molecular orbitals

 Point group: C1 (1 irreducible representation).

                           A     All 
 -------------------------------------
 All molecular orbitals:
  - Alpha                  107   107 
  - Beta                   107   107 
 -------------------------------------
 Alpha orbitals:
  - Frozen occupied        15    15  
  - Active occupied        14    14  
  - Active virtual         78    78  
  - Frozen virtual         0     0   
 -------------------------------------
 Beta orbitals:
  - Frozen occupied        15    15  
  - Active occupied        14    14  
  - Active virtual         78    78  
  - Frozen virtual         0     0   
 -------------------------------------

 Import integrals:   CPU 0.00 s  wall 0.00 s

 Import integrals:   CPU 19.16 s  wall 3.64 s

 MP2 amplitudes:   CPU 0.04 s  wall 0.03 s

Running a double precision version
           CCSD T amplitudes will be solved using DIIS.

           Start     Size      MaxIter   EConv     TConv     
           3         7         100       1.00e-07  1.00e-05  
 ------------------------------------------------------------------------------
           Energy (a.u.)   Ediff      Tdiff       Comment
 ------------------------------------------------------------------------------
         -2968.65115880                           
     1   -2968.63525159   1.59e-02   7.08e-01     
     2   -2968.65797775   2.27e-02   1.09e-01     
     3   -2968.65694689   1.03e-03   4.81e-02     
     4   -2968.65936537   2.42e-03   1.34e-02     Switched to DIIS steps.
     5   -2968.66020641   8.41e-04   1.29e-02     
     6   -2968.66021744   1.10e-05   2.35e-03     
     7   -2968.66022073   3.29e-06   1.15e-03     
     8   -2968.66022768   6.94e-06   3.86e-04     
     9   -2968.66022730   3.72e-07   2.08e-04     
    10   -2968.66022737   7.01e-08   7.58e-05     
    11   -2968.66022738   6.29e-09   4.03e-05     
    12   -2968.66022732   5.80e-08   1.17e-05     
    13   -2968.66022737   4.52e-08   6.09e-06     
 ------------------------------------------------------------------------------
         -2968.66022737                           CCSD T converged.

End of double precision
 SCF energy                 = -2968.06855419
 MP2 energy                 = -2968.65115880
 CCSD correlation energy     =    -0.59167317
 CCSD total energy           = -2968.66022737

 CCSD  T1^2 = 0.0115  T2^2 = 0.2336  Leading amplitudes:

 Amplitude    Orbitals with energies
 -0.0371       29 (A) A                  ->    30 (A) A                   
              -0.3852                          0.0037                     
 -0.0371       29 (A) B                  ->    30 (A) B                   
              -0.3852                          0.0037                     
 -0.0160       24 (A) A                  ->    41 (A) A                   
              -0.5865                          0.1748                     
 -0.0160       24 (A) B                  ->    41 (A) B                   
              -0.5865                          0.1748                     

 Amplitude    Orbitals with energies
 -0.0736       29 (A) A      29 (A) B    ->    30 (A) A      30 (A) B     
              -0.3852       -0.3852            0.0037        0.0037       
  0.0736       29 (A) A      29 (A) B    ->    30 (A) B      30 (A) A     
              -0.3852       -0.3852            0.0037        0.0037       
  0.0736       29 (A) B      29 (A) A    ->    30 (A) A      30 (A) B     
              -0.3852       -0.3852            0.0037        0.0037       
 -0.0736       29 (A) B      29 (A) A    ->    30 (A) B      30 (A) A     
              -0.3852       -0.3852            0.0037        0.0037       

 Computing CCSD intemediates for later calculations in double precision
 Finished.

Running a double precision version
           CCSD Lambda amplitudes will be solved using DIIS.
           Start     Size      MaxIter   EConv     LConv     
           3         7         100       1.00e-07  1.00e-05  
 ------------------------------------------------------------------------------
            Enorm      Ldiff       Comment
 ------------------------------------------------------------------------------
     1     5.19e-02   3.96e-02     
     2     1.26e-02   5.15e-03     
     3     5.72e-03   2.33e-03     
     4     3.10e-03   1.20e-03     Switched to DIIS steps.
     5     1.08e-03   7.53e-04     
     6     5.02e-04   2.18e-04     
     7     1.93e-04   6.20e-05     
     8     8.63e-05   3.84e-06     
     9     3.35e-05   2.10e-06     
    10     1.56e-05   1.01e-06     
    11     6.30e-06   1.46e-07     
    12     3.28e-06   4.37e-08     
    13     1.59e-06   2.21e-09     
    14     7.02e-07   3.78e-08     
    15     3.58e-07   3.03e-08     
    16     1.50e-07   7.25e-09     
    17     7.76e-08   7.29e-09     
 ------------------------------------------------------------------------------
                                   CCSD Lambda converged.

 Computing density matrices in double precision...
           Orbital response amplitudes will be solved using DIIS.
           Start     Size      MaxIter   EConv     LConv     
           3         7         100       1.00e-06  1.00e-06  
 ------------------------------------------------------------------------------
            Enorm      Ldiff       Comment
 ------------------------------------------------------------------------------
     1     1.04e-01   6.31e-04     
     2     1.05e-01   4.57e-04     
     3     1.35e-01   2.23e-02     
     4     3.15e-02   4.77e-02     Switched to DIIS steps.
     5     5.61e-03   1.40e-02     
     6     1.20e-03   4.88e-04     
     7     5.24e-04   9.75e-05     
     8     9.32e-05   1.02e-04     
     9     3.51e-05   6.03e-06     
    10     7.03e-06   4.13e-06     
    11     2.22e-06   9.76e-07     
    12     7.86e-07   7.24e-09     
 ------------------------------------------------------------------------------
                                   Orbital response converged.

 Computing density matrices... Done.
 CCSD calculation:   CPU 599.97 s  wall 112.81 s

 Transferring MO TPDM to AO TPDM
 Transferring g2_o1o1o1o1
 Transferring g2_o1o1o1v1
 Transferring g2_o1o1v1v1
 Transferring g2_o1v1o1v1
 Transferring g2_o1v1v1v1
 Transferring g2_v1v1v1v1
 Adding separable TPDM
 Computing TPDM gradient
 --------------------------------------------------------
 2e gradient
  Atom          X               Y               Z
 --------------------------------------------------------
    1        -33.398835        7.295976        0.000000  
    2          6.208010      -17.959513       -0.000000  
    3         23.606169       13.343022       -0.000000  
    4          3.584656       -2.679485       -0.000000  
 --------------------------------------------------------
 --------------------------------------------------------
 Final gradient
  Atom          X               Y               Z
 --------------------------------------------------------
    1        -33.398835        7.295976        0.000000  
    2          6.208010      -17.959513       -0.000000  
    3         23.606169       13.343022       -0.000000  
    4          3.584656       -2.679485       -0.000000  
 --------------------------------------------------------
 Analytic gradient from two-electron contribution:   CPU 110.99 s  wall 20.98 s

 Total ccman2 time:   CPU 733.37 s  wall 138.40 s


 --------------------------------------------------------------

                    Orbital Energies (a.u.)
 --------------------------------------------------------------

 Alpha MOs
 -- Occupied --
******** -80.0153 -65.1804 -58.5409 -58.5386 -58.5385 -15.6460  -9.8595
 -7.5567  -7.4745  -7.4639  -7.4637  -5.4496  -5.4492  -5.4483  -3.2148
 -3.2099  -3.2097  -3.1968  -3.1968  -1.1946  -0.9834  -0.7623  -0.5865
 -0.5412  -0.5020  -0.4289  -0.3927  -0.3852
 -- Virtual --
  0.0037   0.0504   0.0622   0.0712   0.0803   0.0901   0.1051   0.1245
  0.1251   0.1558   0.1674   0.1748   0.2218   0.2374   0.2447   0.3084
  0.3287   0.3782   0.3956   0.4883   0.5305   0.5728   0.5835   0.6041
  0.7226   0.7607   0.7731   0.7767   0.7901   0.8332   0.8456   0.8774
  0.8973   1.0374   1.0817   1.1106   1.1491   1.1751   1.2896   1.4565
  1.6626   1.6898   1.8145   1.8275   1.9429   2.2135   2.2628   2.2783
  2.3393   2.3774   2.4304   2.5116   2.7929   2.8619   2.9919   4.2452
  4.2917   4.4670   4.5371   4.5499   4.5853   4.6104   4.9080   7.1877
  7.5795   8.2049   8.2230   8.2993  14.7458  14.8180  14.9082  36.6794
 49.4587 166.2028 293.8822 293.8994 294.00771028.3948
 --------------------------------------------------------------

          Ground-State Mulliken Net Atomic Charges

     Atom                 Charge (a.u.)
  ----------------------------------------
      1 Br                   -0.009776
      2 N                    -0.257805
      3 P                     0.318690
      4 H                    -0.051108
  ----------------------------------------
  Sum of atomic charges =     0.000000

 -----------------------------------------------------------------
                    Cartesian Multipole Moments
 -----------------------------------------------------------------
    Charge (ESU x 10^10)
                 0.0000
    Dipole Moment (Debye)
         X      -1.7623      Y      -1.1366      Z       0.0000
       Tot       2.0970
    Quadrupole Moments (Debye-Ang)
        XX     -31.1928     XY      -0.1497     YY     -40.8885
        XZ      -0.0000     YZ       0.0000     ZZ     -37.2493
    Octopole Moments (Debye-Ang^2)
       XXX      22.8441    XXY      -2.1262    XYY      14.1659
       YYY      -2.8913    XXZ       0.0000    XYZ      -0.0000
       YYZ       0.0000    XZZ       8.6759    YZZ      -0.5596
       ZZZ       0.0000
    Hexadecapole Moments (Debye-Ang^3)
      XXXX    -442.0856   XXXY      -7.4556   XXYY     -99.5296
      XYYY      -3.2728   YYYY     -89.4083   XXXZ      -0.0000
      XXYZ       0.0000   XYYZ       0.0000   YYYZ       0.0000
      XXZZ     -87.3361   XYZZ      -0.5768   YYZZ     -22.0917
      XZZZ       0.0000   YZZZ       0.0000   ZZZZ     -47.0366
 -----------------------------------------------------------------
 DrvMan completing analytic gradient of the correlated energy
 Correlated dipole moment
            1
    1  -0.6933449
    2  -0.4471557
    3   0.0000000
 Energy read as -2968.660227367
 Full Analytical Gradient: (in a.u., or Hartree/Bohr)
             1             2             3             4
    1   -0.00027887    0.00023560    0.00004971   -0.00000644
    2    0.00011643   -0.00010608   -0.00004441    0.00003406
    3   -0.00000000    0.00000000   -0.00000000   -0.00000000
 Gradient time:  CPU 0.75 s  wall 0.77 s
 ----------------------------------------------------------------
             Standard Nuclear Orientation (Angstroms)
    I     Atom           X                Y                Z
 ----------------------------------------------------------------
    1      Br      1.0346212240    -0.0557871089    -0.0000000000
    2      N      -0.6823593655     0.7697843727     0.0000000000
    3      P      -1.9028499904    -0.2764609535    -0.0000000000
    4      H      -2.8924774242     0.7459725030     0.0000000000
 ----------------------------------------------------------------
 Nuclear Repulsion Energy =   208.8024865460 hartrees
 There are       29 alpha and       29 beta electrons

                       Distance Matrix (Angstroms)
             Br(  1)   N (  2)   P (  3)
   N (  2)  1.905148
   P (  3)  2.945748  1.607553
   H (  4)  4.008107  2.210246  1.422931

 Requested basis set is 6-311++G(d,p)
 There are 43 shells and 107 basis functions
 A cutoff of  1.0D-14 yielded    858 shell pairs
 There are      5573 function pairs (      6127 Cartesian)
 Smallest overlap matrix eigenvalue = 1.73E-03
 Guess MOs from SCF MO coefficient file

 -----------------------------------------------------------------------
  General SCF calculation program by
  Eric Jon Sundstrom, Paul Horn, Yuezhi Mao, Dmitri Zuev, Alec White,
  David Stuck, Shaama M.S., Shane Yost, Joonho Lee, David Small,
  Daniel Levine, Susi Lehtola, Hugh Burton, Evgeny Epifanovsky
 -----------------------------------------------------------------------
 Hartree-Fock
 using 6 threads for integral computing
 -------------------------------------------------------
 OpenMP Integral computing Module                
 Release: version 2.0, May 2017, Q-Chem Inc. Pleasanton 
 -------------------------------------------------------
 A restricted SCF calculation will be
 performed using DIIS
 SCF converges when DIIS error is below 1.0e-08
 ---------------------------------------
  Cycle       Energy         DIIS error
 ---------------------------------------
    1   -2968.0685458573      9.23e-06  
    2   -2968.0685460650      3.18e-06  
    3   -2968.0685460969      2.16e-06  
    4   -2968.0685461080      8.00e-07  
    5   -2968.0685461115      2.70e-07  
    6   -2968.0685461121      8.63e-08  
    7   -2968.0685461121      3.65e-08  
    8   -2968.0685461121      1.72e-08  
    9   -2968.0685461122      5.12e-09  Convergence criterion met
 ---------------------------------------
 SCF time:   CPU 4.86s  wall 1.00s 
 SCF   energy in the final basis set =    -2968.0685461122
 Total energy in the final basis set =    -2968.0685461122


 ------------------------------------------------------------------------------

   CCMAN2: suite of methods based on coupled cluster
           and equation of motion theories.

   Components:
   * libvmm-1.3-trunk
     by Evgeny Epifanovsky, Ilya Kaliman.
   * libtensor-2.5-trunk
     by Evgeny Epifanovsky, Michael Wormit, Dmitry Zuev, Sam Manzer, 
        Ilya Kaliman.
   * libcc-2.5-trunk
     by Evgeny Epifanovsky, Arik Landau, Tomasz Kus, Kirill Khistyaev, 
        Dmitry Zuev, Prashant Manohar, Xintian Feng, Anna Krylov, 
        Matthew Goldey, Alec White, Thomas Jagau, Kaushik Nanda, 
        Anastasia Gunina, Alexander Kunitsa, Joonho Lee.

   CCMAN original authors:
   Anna I. Krylov, C. David Sherrill, Steven R. Gwaltney,
   Edward F. C. Byrd (2000)
   Sergey V. Levchenko, Lyudmila V. Slipchenko, Tao Wang,
   Ana-Maria C. Cristian (2003)
   Piotr A. Pieniazek, C. Melania Oana, Evgeny Epifanovsky (2007)
   Prashant Manohar (2009)

 ------------------------------------------------------------------------------


 Allocating and initializing 30808MB of RAM...
 Calculation will run on 6 cores.


 Alpha MOs, Restricted
 -- Occupied --                  
-490.05  -80.02  -65.18  -58.54  -58.54  -58.54  -15.65   -9.86
  1 A     2 A     3 A     4 A     5 A     6 A     7 A     8 A                  
 -7.557  -7.475  -7.464  -7.464  -5.450  -5.449  -5.448  -3.215
  9 A    10 A    11 A    12 A    13 A    14 A    15 A    16 A                  
 -3.210  -3.210  -3.197  -3.197  -1.194  -0.983  -0.762  -0.586
 17 A    18 A    19 A    20 A    21 A    22 A    23 A    24 A                  
 -0.541  -0.502  -0.429  -0.393  -0.385
 25 A    26 A    27 A    28 A    29 A                                          
 -- Virtual --                   
  0.004   0.050   0.062   0.071   0.080   0.090   0.105   0.125
 30 A    31 A    32 A    33 A    34 A    35 A    36 A    37 A                  
  0.125   0.156   0.167   0.175   0.222   0.237   0.245   0.308
 38 A    39 A    40 A    41 A    42 A    43 A    44 A    45 A                  
  0.329   0.378   0.396   0.488   0.530   0.573   0.583   0.604
 46 A    47 A    48 A    49 A    50 A    51 A    52 A    53 A                  
  0.723   0.761   0.773   0.777   0.790   0.833   0.846   0.877
 54 A    55 A    56 A    57 A    58 A    59 A    60 A    61 A                  
  0.897   1.037   1.082   1.111   1.149   1.175   1.290   1.457
 62 A    63 A    64 A    65 A    66 A    67 A    68 A    69 A                  
  1.663   1.690   1.814   1.828   1.943   2.214   2.263   2.278
 70 A    71 A    72 A    73 A    74 A    75 A    76 A    77 A                  
  2.339   2.377   2.430   2.511   2.793   2.862   2.992   4.245
 78 A    79 A    80 A    81 A    82 A    83 A    84 A    85 A                  
  4.292   4.467   4.537   4.550   4.585   4.610   4.908   7.188
 86 A    87 A    88 A    89 A    90 A    91 A    92 A    93 A                  
  7.579   8.205   8.223   8.299  14.746  14.818  14.908  36.679
 94 A    95 A    96 A    97 A    98 A    99 A   100 A   101 A                  
 49.459 166.203 293.882 293.899 294.0081028.395
102 A   103 A   104 A   105 A   106 A   107 A                                  

 Beta MOs, Restricted
 -- Occupied --                  
-490.05  -80.02  -65.18  -58.54  -58.54  -58.54  -15.65   -9.86
  1 A     2 A     3 A     4 A     5 A     6 A     7 A     8 A                  
 -7.557  -7.475  -7.464  -7.464  -5.450  -5.449  -5.448  -3.215
  9 A    10 A    11 A    12 A    13 A    14 A    15 A    16 A                  
 -3.210  -3.210  -3.197  -3.197  -1.194  -0.983  -0.762  -0.586
 17 A    18 A    19 A    20 A    21 A    22 A    23 A    24 A                  
 -0.541  -0.502  -0.429  -0.393  -0.385
 25 A    26 A    27 A    28 A    29 A                                          
 -- Virtual --                   
  0.004   0.050   0.062   0.071   0.080   0.090   0.105   0.125
 30 A    31 A    32 A    33 A    34 A    35 A    36 A    37 A                  
  0.125   0.156   0.167   0.175   0.222   0.237   0.245   0.308
 38 A    39 A    40 A    41 A    42 A    43 A    44 A    45 A                  
  0.329   0.378   0.396   0.488   0.530   0.573   0.583   0.604
 46 A    47 A    48 A    49 A    50 A    51 A    52 A    53 A                  
  0.723   0.761   0.773   0.777   0.790   0.833   0.846   0.877
 54 A    55 A    56 A    57 A    58 A    59 A    60 A    61 A                  
  0.897   1.037   1.082   1.111   1.149   1.175   1.290   1.457
 62 A    63 A    64 A    65 A    66 A    67 A    68 A    69 A                  
  1.663   1.690   1.814   1.828   1.943   2.214   2.263   2.278
 70 A    71 A    72 A    73 A    74 A    75 A    76 A    77 A                  
  2.339   2.377   2.430   2.511   2.793   2.862   2.992   4.245
 78 A    79 A    80 A    81 A    82 A    83 A    84 A    85 A                  
  4.292   4.467   4.537   4.550   4.585   4.610   4.908   7.188
 86 A    87 A    88 A    89 A    90 A    91 A    92 A    93 A                  
  7.579   8.205   8.223   8.299  14.746  14.818  14.908  36.679
 94 A    95 A    96 A    97 A    98 A    99 A   100 A   101 A                  
 49.459 166.203 293.882 293.899 294.0081028.395
102 A   103 A   104 A   105 A   106 A   107 A                                  

 Occupation and symmetry of molecular orbitals

 Point group: C1 (1 irreducible representation).

                           A     All 
 -------------------------------------
 All molecular orbitals:
  - Alpha                  107   107 
  - Beta                   107   107 
 -------------------------------------
 Alpha orbitals:
  - Frozen occupied        15    15  
  - Active occupied        14    14  
  - Active virtual         78    78  
  - Frozen virtual         0     0   
 -------------------------------------
 Beta orbitals:
  - Frozen occupied        15    15  
  - Active occupied        14    14  
  - Active virtual         78    78  
  - Frozen virtual         0     0   
 -------------------------------------

 Import integrals:   CPU 0.00 s  wall 0.00 s

 Import integrals:   CPU 17.69 s  wall 3.11 s

 MP2 amplitudes:   CPU 0.04 s  wall 0.02 s

Running a double precision version
           CCSD T amplitudes will be solved using DIIS.

           Start     Size      MaxIter   EConv     TConv     
           3         7         100       1.00e-07  1.00e-05  
 ------------------------------------------------------------------------------
           Energy (a.u.)   Ediff      Tdiff       Comment
 ------------------------------------------------------------------------------
         -2968.65115586                           
     1   -2968.63524635   1.59e-02   7.08e-01     
     2   -2968.65797743   2.27e-02   1.09e-01     
     3   -2968.65694559   1.03e-03   4.81e-02     
     4   -2968.65936504   2.42e-03   1.34e-02     Switched to DIIS steps.
     5   -2968.66020649   8.41e-04   1.29e-02     
     6   -2968.66021756   1.11e-05   2.35e-03     
     7   -2968.66022087   3.31e-06   1.15e-03     
     8   -2968.66022783   6.95e-06   3.86e-04     
     9   -2968.66022746   3.67e-07   2.08e-04     
    10   -2968.66022753   7.08e-08   7.59e-05     
    11   -2968.66022754   6.70e-09   4.04e-05     
    12   -2968.66022748   5.80e-08   1.17e-05     
    13   -2968.66022752   4.53e-08   6.11e-06     
 ------------------------------------------------------------------------------
         -2968.66022752                           CCSD T converged.

End of double precision
 SCF energy                 = -2968.06854611
 MP2 energy                 = -2968.65115586
 CCSD correlation energy     =    -0.59168141
 CCSD total energy           = -2968.66022752

 CCSD  T1^2 = 0.0115  T2^2 = 0.2337  Leading amplitudes:

 Amplitude    Orbitals with energies
 -0.0371       29 (A) A                  ->    30 (A) A                   
              -0.3853                          0.0037                     
 -0.0371       29 (A) B                  ->    30 (A) B                   
              -0.3853                          0.0037                     
 -0.0160       24 (A) A                  ->    41 (A) A                   
              -0.5864                          0.1748                     
 -0.0160       24 (A) B                  ->    41 (A) B                   
              -0.5864                          0.1748                     

 Amplitude    Orbitals with energies
 -0.0736       29 (A) A      29 (A) B    ->    30 (A) A      30 (A) B     
              -0.3853       -0.3853            0.0037        0.0037       
  0.0736       29 (A) A      29 (A) B    ->    30 (A) B      30 (A) A     
              -0.3853       -0.3853            0.0037        0.0037       
  0.0736       29 (A) B      29 (A) A    ->    30 (A) A      30 (A) B     
              -0.3853       -0.3853            0.0037        0.0037       
 -0.0736       29 (A) B      29 (A) A    ->    30 (A) B      30 (A) A     
              -0.3853       -0.3853            0.0037        0.0037       

 Computing CCSD intemediates for later calculations in double precision
 Finished.

Running a double precision version
           CCSD Lambda amplitudes will be solved using DIIS.
           Start     Size      MaxIter   EConv     LConv     
           3         7         100       1.00e-07  1.00e-05  
 ------------------------------------------------------------------------------
            Enorm      Ldiff       Comment
 ------------------------------------------------------------------------------
     1     5.19e-02   3.96e-02     
     2     1.26e-02   5.15e-03     
     3     5.72e-03   2.33e-03     
     4     3.10e-03   1.20e-03     Switched to DIIS steps.
     5     1.08e-03   7.53e-04     
     6     5.02e-04   2.18e-04     
     7     1.93e-04   6.20e-05     
     8     8.64e-05   3.86e-06     
     9     3.36e-05   2.09e-06     
    10     1.56e-05   1.01e-06     
    11     6.32e-06   1.50e-07     
    12     3.30e-06   4.28e-08     
    13     1.59e-06   1.42e-09     
    14     7.04e-07   3.81e-08     
    15     3.59e-07   3.05e-08     
    16     1.50e-07   7.32e-09     
    17     7.78e-08   7.34e-09     
 ------------------------------------------------------------------------------
                                   CCSD Lambda converged.

 Computing density matrices in double precision...
           Orbital response amplitudes will be solved using DIIS.
           Start     Size      MaxIter   EConv     LConv     
           3         7         100       1.00e-06  1.00e-06  
 ------------------------------------------------------------------------------
            Enorm      Ldiff       Comment
 ------------------------------------------------------------------------------
     1     1.04e-01   6.30e-04     
     2     1.05e-01   5.12e-04     
     3     1.35e-01   2.24e-02     
     4     3.15e-02   4.78e-02     Switched to DIIS steps.
     5     5.61e-03   1.40e-02     
     6     1.20e-03   4.88e-04     
     7     5.24e-04   9.73e-05     
     8     9.32e-05   1.02e-04     
     9     3.51e-05   6.04e-06     
    10     7.04e-06   4.13e-06     
    11     2.22e-06   9.75e-07     
    12     7.86e-07   6.95e-09     
 ------------------------------------------------------------------------------
                                   Orbital response converged.

 Computing density matrices... Done.
 CCSD calculation:   CPU 601.18 s  wall 112.94 s

 Transferring MO TPDM to AO TPDM
 Transferring g2_o1o1o1o1
 Transferring g2_o1o1o1v1
 Transferring g2_o1o1v1v1
 Transferring g2_o1v1o1v1
 Transferring g2_o1v1v1v1
 Transferring g2_v1v1v1v1
 Adding separable TPDM
 Computing TPDM gradient
 --------------------------------------------------------
 2e gradient
  Atom          X               Y               Z
 --------------------------------------------------------
    1        -33.391061        7.276197        0.000000  
    2          6.209320      -17.943175        0.000000  
    3         23.597058       13.346082       -0.000000  
    4          3.584682       -2.679105        0.000000  
 --------------------------------------------------------
 --------------------------------------------------------
 Final gradient
  Atom          X               Y               Z
 --------------------------------------------------------
    1        -33.391061        7.276197        0.000000  
    2          6.209320      -17.943175        0.000000  
    3         23.597058       13.346082       -0.000000  
    4          3.584682       -2.679105        0.000000  
 --------------------------------------------------------
 Analytic gradient from two-electron contribution:   CPU 112.15 s  wall 21.54 s

 Total ccman2 time:   CPU 734.14 s  wall 138.44 s


 --------------------------------------------------------------

                    Orbital Energies (a.u.)
 --------------------------------------------------------------

 Alpha MOs
 -- Occupied --
******** -80.0153 -65.1804 -58.5409 -58.5386 -58.5385 -15.6461  -9.8595
 -7.5567  -7.4745  -7.4639  -7.4637  -5.4496  -5.4492  -5.4483  -3.2148
 -3.2099  -3.2096  -3.1968  -3.1968  -1.1945  -0.9834  -0.7622  -0.5864
 -0.5412  -0.5019  -0.4290  -0.3927  -0.3853
 -- Virtual --
  0.0037   0.0504   0.0622   0.0712   0.0803   0.0901   0.1051   0.1245
  0.1251   0.1557   0.1674   0.1748   0.2219   0.2374   0.2447   0.3084
  0.3287   0.3782   0.3956   0.4883   0.5305   0.5728   0.5835   0.6041
  0.7228   0.7608   0.7731   0.7767   0.7902   0.8331   0.8455   0.8773
  0.8973   1.0374   1.0817   1.1107   1.1489   1.1752   1.2895   1.4565
  1.6626   1.6898   1.8145   1.8275   1.9429   2.2135   2.2628   2.2781
  2.3392   2.3773   2.4304   2.5114   2.7929   2.8619   2.9919   4.2452
  4.2917   4.4670   4.5371   4.5499   4.5852   4.6103   4.9079   7.1875
  7.5795   8.2049   8.2230   8.2994  14.7458  14.8180  14.9081  36.6794
 49.4586 166.2027 293.8822 293.8994 294.00771028.3946
 --------------------------------------------------------------

          Ground-State Mulliken Net Atomic Charges

     Atom                 Charge (a.u.)
  ----------------------------------------
      1 Br                   -0.009771
      2 N                    -0.257824
      3 P                     0.318654
      4 H                    -0.051058
  ----------------------------------------
  Sum of atomic charges =     0.000000

 -----------------------------------------------------------------
                    Cartesian Multipole Moments
 -----------------------------------------------------------------
    Charge (ESU x 10^10)
                 0.0000
    Dipole Moment (Debye)
         X      -1.7629      Y      -1.1365      Z       0.0000
       Tot       2.0975
    Quadrupole Moments (Debye-Ang)
        XX     -31.1892     XY      -0.1494     YY     -40.8901
        XZ      -0.0000     YZ      -0.0000     ZZ     -37.2501
    Octopole Moments (Debye-Ang^2)
       XXX      22.7905    XXY      -2.1391    XYY      14.1435
       YYY      -2.9476    XXZ       0.0000    XYZ       0.0000
       YYZ       0.0000    XZZ       8.6567    YZZ      -0.5787
       ZZZ       0.0000
    Hexadecapole Moments (Debye-Ang^3)
      XXXX    -442.2535   XXXY      -7.5138   XXYY     -99.5746
      XYYY      -3.3255   YYYY     -89.3988   XXXZ      -0.0000
      XXYZ      -0.0000   XYYZ      -0.0000   YYYZ      -0.0000
      XXZZ     -87.3744   XYZZ      -0.5956   YYZZ     -22.0903
      XZZZ      -0.0000   YZZZ      -0.0000   ZZZZ     -47.0392
 -----------------------------------------------------------------
 DrvMan completing analytic gradient of the correlated energy
 Correlated dipole moment
            1
    1  -0.6935782
    2  -0.4471437
    3   0.0000000
 Energy read as -2968.660227523
 Full Analytical Gradient: (in a.u., or Hartree/Bohr)
             1             2             3             4
    1   -0.00008682    0.00012741   -0.00002156   -0.00001902
    2    0.00008949   -0.00011654    0.00000086    0.00002619
    3    0.00000000    0.00000000   -0.00000000    0.00000000
 Gradient time:  CPU 0.77 s  wall 0.78 s
 ----------------------------------------------------------------
             Standard Nuclear Orientation (Angstroms)
    I     Atom           X                Y                Z
 ----------------------------------------------------------------
    1      Br      1.0346212240    -0.0577871089    -0.0000000000
    2      N      -0.6823593655     0.7697843727     0.0000000000
    3      P      -1.9028499904    -0.2764609535    -0.0000000000
    4      H      -2.8924774242     0.7459725030     0.0000000000
 ----------------------------------------------------------------
 Nuclear Repulsion Energy =   208.7758264503 hartrees
 There are       29 alpha and       29 beta electrons

                       Distance Matrix (Angstroms)
             Br(  1)   N (  2)   P (  3)
   N (  2)  1.906016
   P (  3)  2.945599  1.607553
   H (  4)  4.008508  2.210246  1.422931

 Requested basis set is 6-311++G(d,p)
 There are 43 shells and 107 basis functions
 A cutoff of  1.0D-14 yielded    858 shell pairs
 There are      5573 function pairs (      6127 Cartesian)
 Smallest overlap matrix eigenvalue = 1.73E-03
 Guess MOs from SCF MO coefficient file

 -----------------------------------------------------------------------
  General SCF calculation program by
  Eric Jon Sundstrom, Paul Horn, Yuezhi Mao, Dmitri Zuev, Alec White,
  David Stuck, Shaama M.S., Shane Yost, Joonho Lee, David Small,
  Daniel Levine, Susi Lehtola, Hugh Burton, Evgeny Epifanovsky
 -----------------------------------------------------------------------
 Hartree-Fock
 using 6 threads for integral computing
 -------------------------------------------------------
 OpenMP Integral computing Module                
 Release: version 2.0, May 2017, Q-Chem Inc. Pleasanton 
 -------------------------------------------------------
 A restricted SCF calculation will be
 performed using DIIS
 SCF converges when DIIS error is below 1.0e-08
 ---------------------------------------
  Cycle       Energy         DIIS error
 ---------------------------------------
    1   -2968.0685191843      1.45e-05  
    2   -2968.0685196839      5.07e-06  
    3   -2968.0685197638      3.85e-06  
    4   -2968.0685197941      1.11e-06  
    5   -2968.0685198020      2.78e-07  
    6   -2968.0685198026      1.00e-07  
    7   -2968.0685198026      5.13e-08  
    8   -2968.0685198026      2.24e-08  
    9   -2968.0685198026      8.08e-09  Convergence criterion met
 ---------------------------------------
 SCF time:   CPU 4.76s  wall 1.00s 
 SCF   energy in the final basis set =    -2968.0685198026
 Total energy in the final basis set =    -2968.0685198026


 ------------------------------------------------------------------------------

   CCMAN2: suite of methods based on coupled cluster
           and equation of motion theories.

   Components:
   * libvmm-1.3-trunk
     by Evgeny Epifanovsky, Ilya Kaliman.
   * libtensor-2.5-trunk
     by Evgeny Epifanovsky, Michael Wormit, Dmitry Zuev, Sam Manzer, 
        Ilya Kaliman.
   * libcc-2.5-trunk
     by Evgeny Epifanovsky, Arik Landau, Tomasz Kus, Kirill Khistyaev, 
        Dmitry Zuev, Prashant Manohar, Xintian Feng, Anna Krylov, 
        Matthew Goldey, Alec White, Thomas Jagau, Kaushik Nanda, 
        Anastasia Gunina, Alexander Kunitsa, Joonho Lee.

   CCMAN original authors:
   Anna I. Krylov, C. David Sherrill, Steven R. Gwaltney,
   Edward F. C. Byrd (2000)
   Sergey V. Levchenko, Lyudmila V. Slipchenko, Tao Wang,
   Ana-Maria C. Cristian (2003)
   Piotr A. Pieniazek, C. Melania Oana, Evgeny Epifanovsky (2007)
   Prashant Manohar (2009)

 ------------------------------------------------------------------------------


 Allocating and initializing 30808MB of RAM...
 Calculation will run on 6 cores.


 Alpha MOs, Restricted
 -- Occupied --                  
-490.05  -80.02  -65.18  -58.54  -58.54  -58.54  -15.65   -9.86
  1 A     2 A     3 A     4 A     5 A     6 A     7 A     8 A                  
 -7.557  -7.474  -7.464  -7.464  -5.450  -5.449  -5.448  -3.215
  9 A    10 A    11 A    12 A    13 A    14 A    15 A    16 A                  
 -3.210  -3.210  -3.197  -3.197  -1.194  -0.983  -0.762  -0.586
 17 A    18 A    19 A    20 A    21 A    22 A    23 A    24 A                  
 -0.541  -0.502  -0.429  -0.393  -0.385
 25 A    26 A    27 A    28 A    29 A                                          
 -- Virtual --                   
  0.004   0.050   0.062   0.071   0.080   0.090   0.105   0.125
 30 A    31 A    32 A    33 A    34 A    35 A    36 A    37 A                  
  0.125   0.156   0.167   0.175   0.222   0.237   0.245   0.308
 38 A    39 A    40 A    41 A    42 A    43 A    44 A    45 A                  
  0.329   0.378   0.396   0.488   0.530   0.573   0.584   0.604
 46 A    47 A    48 A    49 A    50 A    51 A    52 A    53 A                  
  0.723   0.761   0.773   0.777   0.790   0.833   0.846   0.877
 54 A    55 A    56 A    57 A    58 A    59 A    60 A    61 A                  
  0.897   1.037   1.081   1.111   1.149   1.175   1.290   1.457
 62 A    63 A    64 A    65 A    66 A    67 A    68 A    69 A                  
  1.663   1.690   1.814   1.827   1.943   2.214   2.263   2.278
 70 A    71 A    72 A    73 A    74 A    75 A    76 A    77 A                  
  2.339   2.377   2.430   2.511   2.793   2.862   2.992   4.245
 78 A    79 A    80 A    81 A    82 A    83 A    84 A    85 A                  
  4.292   4.467   4.537   4.550   4.585   4.610   4.908   7.187
 86 A    87 A    88 A    89 A    90 A    91 A    92 A    93 A                  
  7.579   8.205   8.223   8.299  14.746  14.818  14.908  36.679
 94 A    95 A    96 A    97 A    98 A    99 A   100 A   101 A                  
 49.458 166.203 293.882 293.899 294.0081028.394
102 A   103 A   104 A   105 A   106 A   107 A                                  

 Beta MOs, Restricted
 -- Occupied --                  
-490.05  -80.02  -65.18  -58.54  -58.54  -58.54  -15.65   -9.86
  1 A     2 A     3 A     4 A     5 A     6 A     7 A     8 A                  
 -7.557  -7.474  -7.464  -7.464  -5.450  -5.449  -5.448  -3.215
  9 A    10 A    11 A    12 A    13 A    14 A    15 A    16 A                  
 -3.210  -3.210  -3.197  -3.197  -1.194  -0.983  -0.762  -0.586
 17 A    18 A    19 A    20 A    21 A    22 A    23 A    24 A                  
 -0.541  -0.502  -0.429  -0.393  -0.385
 25 A    26 A    27 A    28 A    29 A                                          
 -- Virtual --                   
  0.004   0.050   0.062   0.071   0.080   0.090   0.105   0.125
 30 A    31 A    32 A    33 A    34 A    35 A    36 A    37 A                  
  0.125   0.156   0.167   0.175   0.222   0.237   0.245   0.308
 38 A    39 A    40 A    41 A    42 A    43 A    44 A    45 A                  
  0.329   0.378   0.396   0.488   0.530   0.573   0.584   0.604
 46 A    47 A    48 A    49 A    50 A    51 A    52 A    53 A                  
  0.723   0.761   0.773   0.777   0.790   0.833   0.846   0.877
 54 A    55 A    56 A    57 A    58 A    59 A    60 A    61 A                  
  0.897   1.037   1.081   1.111   1.149   1.175   1.290   1.457
 62 A    63 A    64 A    65 A    66 A    67 A    68 A    69 A                  
  1.663   1.690   1.814   1.827   1.943   2.214   2.263   2.278
 70 A    71 A    72 A    73 A    74 A    75 A    76 A    77 A                  
  2.339   2.377   2.430   2.511   2.793   2.862   2.992   4.245
 78 A    79 A    80 A    81 A    82 A    83 A    84 A    85 A                  
  4.292   4.467   4.537   4.550   4.585   4.610   4.908   7.187
 86 A    87 A    88 A    89 A    90 A    91 A    92 A    93 A                  
  7.579   8.205   8.223   8.299  14.746  14.818  14.908  36.679
 94 A    95 A    96 A    97 A    98 A    99 A   100 A   101 A                  
 49.458 166.203 293.882 293.899 294.0081028.394
102 A   103 A   104 A   105 A   106 A   107 A                                  

 Occupation and symmetry of molecular orbitals

 Point group: C1 (1 irreducible representation).

                           A     All 
 -------------------------------------
 All molecular orbitals:
  - Alpha                  107   107 
  - Beta                   107   107 
 -------------------------------------
 Alpha orbitals:
  - Frozen occupied        15    15  
  - Active occupied        14    14  
  - Active virtual         78    78  
  - Frozen virtual         0     0   
 -------------------------------------
 Beta orbitals:
  - Frozen occupied        15    15  
  - Active occupied        14    14  
  - Active virtual         78    78  
  - Frozen virtual         0     0   
 -------------------------------------

 Import integrals:   CPU 0.00 s  wall 0.00 s

 Import integrals:   CPU 18.83 s  wall 3.38 s

 MP2 amplitudes:   CPU 0.04 s  wall 0.02 s

Running a double precision version
           CCSD T amplitudes will be solved using DIIS.

           Start     Size      MaxIter   EConv     TConv     
           3         7         100       1.00e-07  1.00e-05  
 ------------------------------------------------------------------------------
           Energy (a.u.)   Ediff      Tdiff       Comment
 ------------------------------------------------------------------------------
         -2968.65115789                           
     1   -2968.63523621   1.59e-02   7.08e-01     
     2   -2968.65797796   2.27e-02   1.09e-01     
     3   -2968.65694304   1.03e-03   4.81e-02     
     4   -2968.65936437   2.42e-03   1.34e-02     Switched to DIIS steps.
     5   -2968.66020655   8.42e-04   1.29e-02     
     6   -2968.66021765   1.11e-05   2.35e-03     
     7   -2968.66022099   3.34e-06   1.15e-03     
     8   -2968.66022795   6.97e-06   3.86e-04     
     9   -2968.66022759   3.63e-07   2.09e-04     
    10   -2968.66022766   6.98e-08   7.60e-05     
    11   -2968.66022766   6.55e-09   4.05e-05     
    12   -2968.66022761   5.81e-08   1.18e-05     
    13   -2968.66022765   4.53e-08   6.12e-06     
 ------------------------------------------------------------------------------
         -2968.66022765                           CCSD T converged.

End of double precision
 SCF energy                 = -2968.06851980
 MP2 energy                 = -2968.65115789
 CCSD correlation energy     =    -0.59170785
 CCSD total energy           = -2968.66022765

 CCSD  T1^2 = 0.0115  T2^2 = 0.2337  Leading amplitudes:

 Amplitude    Orbitals with energies
 -0.0371       29 (A) A                  ->    30 (A) A                   
              -0.3853                          0.0037                     
 -0.0371       29 (A) B                  ->    30 (A) B                   
              -0.3853                          0.0037                     
 -0.0160       24 (A) A                  ->    41 (A) A                   
              -0.5864                          0.1748                     
 -0.0160       24 (A) B                  ->    41 (A) B                   
              -0.5864                          0.1748                     

 Amplitude    Orbitals with energies
 -0.0735       29 (A) A      29 (A) B    ->    30 (A) A      30 (A) B     
              -0.3853       -0.3853            0.0037        0.0037       
  0.0735       29 (A) A      29 (A) B    ->    30 (A) B      30 (A) A     
              -0.3853       -0.3853            0.0037        0.0037       
  0.0735       29 (A) B      29 (A) A    ->    30 (A) A      30 (A) B     
              -0.3853       -0.3853            0.0037        0.0037       
 -0.0735       29 (A) B      29 (A) A    ->    30 (A) B      30 (A) A     
              -0.3853       -0.3853            0.0037        0.0037       

 Computing CCSD intemediates for later calculations in double precision
 Finished.

Running a double precision version
           CCSD Lambda amplitudes will be solved using DIIS.
           Start     Size      MaxIter   EConv     LConv     
           3         7         100       1.00e-07  1.00e-05  
 ------------------------------------------------------------------------------
            Enorm      Ldiff       Comment
 ------------------------------------------------------------------------------
     1     5.19e-02   3.96e-02     
     2     1.26e-02   5.15e-03     
     3     5.72e-03   2.34e-03     
     4     3.10e-03   1.20e-03     Switched to DIIS steps.
     5     1.08e-03   7.54e-04     
     6     5.03e-04   2.18e-04     
     7     1.94e-04   6.21e-05     
     8     8.64e-05   3.89e-06     
     9     3.36e-05   2.08e-06     
    10     1.56e-05   1.01e-06     
    11     6.33e-06   1.51e-07     
    12     3.30e-06   4.33e-08     
    13     1.59e-06   1.40e-09     
    14     7.06e-07   3.79e-08     
    15     3.60e-07   3.05e-08     
    16     1.51e-07   7.33e-09     
    17     7.80e-08   7.33e-09     
 ------------------------------------------------------------------------------
                                   CCSD Lambda converged.

 Computing density matrices in double precision...
           Orbital response amplitudes will be solved using DIIS.
           Start     Size      MaxIter   EConv     LConv     
           3         7         100       1.00e-06  1.00e-06  
 ------------------------------------------------------------------------------
            Enorm      Ldiff       Comment
 ------------------------------------------------------------------------------
     1     1.04e-01   6.25e-04     
     2     1.05e-01   5.99e-04     
     3     1.35e-01   2.25e-02     
     4     3.16e-02   4.80e-02     Switched to DIIS steps.
     5     5.61e-03   1.41e-02     
     6     1.20e-03   4.86e-04     
     7     5.24e-04   9.70e-05     
     8     9.33e-05   1.02e-04     
     9     3.51e-05   6.04e-06     
    10     7.05e-06   4.13e-06     
    11     2.22e-06   9.74e-07     
    12     7.86e-07   6.41e-09     
 ------------------------------------------------------------------------------
                                   Orbital response converged.

 Computing density matrices... Done.
 CCSD calculation:   CPU 600.76 s  wall 112.64 s

 Transferring MO TPDM to AO TPDM
 Transferring g2_o1o1o1o1
 Transferring g2_o1o1o1v1
 Transferring g2_o1o1v1v1
 Transferring g2_o1v1o1v1
 Transferring g2_o1v1v1v1
 Transferring g2_v1v1v1v1
 Adding separable TPDM
 Computing TPDM gradient
 --------------------------------------------------------
 2e gradient
  Atom          X               Y               Z
 --------------------------------------------------------
    1        -33.373449        7.297775        0.000000  
    2          6.190215      -17.954679        0.000000  
    3         23.598421       13.335672       -0.000000  
    4          3.584814       -2.678768       -0.000000  
 --------------------------------------------------------
 --------------------------------------------------------
 Final gradient
  Atom          X               Y               Z
 --------------------------------------------------------
    1        -33.373449        7.297775        0.000000  
    2          6.190215      -17.954679        0.000000  
    3         23.598421       13.335672       -0.000000  
    4          3.584814       -2.678768       -0.000000  
 --------------------------------------------------------
 Analytic gradient from two-electron contribution:   CPU 111.64 s  wall 21.23 s

 Total ccman2 time:   CPU 733.37 s  wall 137.95 s


 --------------------------------------------------------------

                    Orbital Energies (a.u.)
 --------------------------------------------------------------

 Alpha MOs
 -- Occupied --
******** -80.0153 -65.1803 -58.5408 -58.5386 -58.5385 -15.6462  -9.8595
 -7.5568  -7.4745  -7.4638  -7.4636  -5.4497  -5.4493  -5.4483  -3.2148
 -3.2099  -3.2096  -3.1967  -3.1967  -1.1944  -0.9834  -0.7623  -0.5864
 -0.5411  -0.5018  -0.4289  -0.3928  -0.3853
 -- Virtual --
  0.0037   0.0504   0.0621   0.0711   0.0803   0.0901   0.1051   0.1245
  0.1251   0.1557   0.1674   0.1748   0.2218   0.2374   0.2447   0.3084
  0.3287   0.3782   0.3956   0.4883   0.5305   0.5728   0.5835   0.6040
  0.7227   0.7607   0.7732   0.7766   0.7900   0.8331   0.8455   0.8774
  0.8973   1.0372   1.0814   1.1106   1.1487   1.1751   1.2895   1.4567
  1.6626   1.6897   1.8144   1.8274   1.9428   2.2135   2.2628   2.2776
  2.3391   2.3772   2.4303   2.5114   2.7927   2.8619   2.9919   4.2452
  4.2915   4.4668   4.5372   4.5499   4.5851   4.6102   4.9079   7.1873
  7.5795   8.2050   8.2230   8.2995  14.7458  14.8180  14.9081  36.6793
 49.4584 166.2027 293.8822 293.8994 294.00771028.3944
 --------------------------------------------------------------

          Ground-State Mulliken Net Atomic Charges

     Atom                 Charge (a.u.)
  ----------------------------------------
      1 Br                   -0.010064
      2 N                    -0.257689
      3 P                     0.318832
      4 H                    -0.051079
  ----------------------------------------
  Sum of atomic charges =    -0.000000

 -----------------------------------------------------------------
                    Cartesian Multipole Moments
 -----------------------------------------------------------------
    Charge (ESU x 10^10)
                -0.0000
    Dipole Moment (Debye)
         X      -1.7661      Y      -1.1363      Z      -0.0000
       Tot       2.1000
    Quadrupole Moments (Debye-Ang)
        XX     -31.1882     XY      -0.1522     YY     -40.8875
        XZ       0.0000     YZ       0.0000     ZZ     -37.2510
    Octopole Moments (Debye-Ang^2)
       XXX      22.7746    XXY      -2.1074    XYY      14.1441
       YYY      -2.8362    XXZ      -0.0000    XYZ      -0.0000
       YYZ      -0.0000    XZZ       8.6534    YZZ      -0.5417
       ZZZ      -0.0000
    Hexadecapole Moments (Debye-Ang^3)
      XXXX    -442.2662   XXXY      -7.4155   XXYY     -99.5594
      XYYY      -3.2170   YYYY     -89.4165   XXXZ      -0.0000
      XXYZ       0.0000   XYYZ       0.0000   YYYZ       0.0000
      XXZZ     -87.3716   XYZZ      -0.5558   YYZZ     -22.0943
      XZZZ       0.0000   YZZZ       0.0000   ZZZZ     -47.0402
 -----------------------------------------------------------------
 DrvMan completing analytic gradient of the correlated energy
 Correlated dipole moment
            1
    1  -0.6948255
    2  -0.4470561
    3  -0.0000000
 Energy read as -2968.660227652
 Full Analytical Gradient: (in a.u., or Hartree/Bohr)
             1             2             3             4
    1    0.00008102   -0.00006975    0.00000665   -0.00001791
    2   -0.00002505    0.00001244   -0.00000264    0.00001525
    3   -0.00000000    0.00000000    0.00000000   -0.00000000
 Gradient time:  CPU 0.78 s  wall 0.79 s
 ----------------------------------------------------------------
             Standard Nuclear Orientation (Angstroms)
    I     Atom           X                Y                Z
 ----------------------------------------------------------------
    1      Br      1.0346212240    -0.0567871089     0.0010000000
    2      N      -0.6823593655     0.7697843727     0.0000000000
    3      P      -1.9028499904    -0.2764609535    -0.0000000000
    4      H      -2.8924774242     0.7459725030     0.0000000000
 ----------------------------------------------------------------
 Nuclear Repulsion Energy =   208.7891511023 hartrees
 There are       29 alpha and       29 beta electrons

                       Distance Matrix (Angstroms)
             Br(  1)   N (  2)   P (  3)
   N (  2)  1.905582
   P (  3)  2.945674  1.607553
   H (  4)  4.008307  2.210246  1.422931

 Requested basis set is 6-311++G(d,p)
 There are 43 shells and 107 basis functions
 A cutoff of  1.0D-14 yielded    858 shell pairs
 There are      5573 function pairs (      6127 Cartesian)
 Smallest overlap matrix eigenvalue = 1.73E-03
 Guess MOs from SCF MO coefficient file

 -----------------------------------------------------------------------
  General SCF calculation program by
  Eric Jon Sundstrom, Paul Horn, Yuezhi Mao, Dmitri Zuev, Alec White,
  David Stuck, Shaama M.S., Shane Yost, Joonho Lee, David Small,
  Daniel Levine, Susi Lehtola, Hugh Burton, Evgeny Epifanovsky
 -----------------------------------------------------------------------
 Hartree-Fock
 using 6 threads for integral computing
 -------------------------------------------------------
 OpenMP Integral computing Module                
 Release: version 2.0, May 2017, Q-Chem Inc. Pleasanton 
 -------------------------------------------------------
 A restricted SCF calculation will be
 performed using DIIS
 SCF converges when DIIS error is below 1.0e-08
 ---------------------------------------
  Cycle       Energy         DIIS error
 ---------------------------------------
    1   -2968.0685327264      9.09e-06  
    2   -2968.0685329439      3.08e-06  
    3   -2968.0685329821      2.17e-06  
    4   -2968.0685329928      7.50e-07  
    5   -2968.0685329962      1.88e-07  
    6   -2968.0685329965      7.34e-08  
    7   -2968.0685329965      4.09e-08  
    8   -2968.0685329965      1.90e-08  
    9   -2968.0685329965      7.62e-09  Convergence criterion met
 ---------------------------------------
 SCF time:   CPU 4.77s  wall 2.00s 
 SCF   energy in the final basis set =    -2968.0685329965
 Total energy in the final basis set =    -2968.0685329965


 ------------------------------------------------------------------------------

   CCMAN2: suite of methods based on coupled cluster
           and equation of motion theories.

   Components:
   * libvmm-1.3-trunk
     by Evgeny Epifanovsky, Ilya Kaliman.
   * libtensor-2.5-trunk
     by Evgeny Epifanovsky, Michael Wormit, Dmitry Zuev, Sam Manzer, 
        Ilya Kaliman.
   * libcc-2.5-trunk
     by Evgeny Epifanovsky, Arik Landau, Tomasz Kus, Kirill Khistyaev, 
        Dmitry Zuev, Prashant Manohar, Xintian Feng, Anna Krylov, 
        Matthew Goldey, Alec White, Thomas Jagau, Kaushik Nanda, 
        Anastasia Gunina, Alexander Kunitsa, Joonho Lee.

   CCMAN original authors:
   Anna I. Krylov, C. David Sherrill, Steven R. Gwaltney,
   Edward F. C. Byrd (2000)
   Sergey V. Levchenko, Lyudmila V. Slipchenko, Tao Wang,
   Ana-Maria C. Cristian (2003)
   Piotr A. Pieniazek, C. Melania Oana, Evgeny Epifanovsky (2007)
   Prashant Manohar (2009)

 ------------------------------------------------------------------------------


 Allocating and initializing 30808MB of RAM...
 Calculation will run on 6 cores.


 Alpha MOs, Restricted
 -- Occupied --                  
-490.05  -80.02  -65.18  -58.54  -58.54  -58.54  -15.65   -9.86
  1 A     2 A     3 A     4 A     5 A     6 A     7 A     8 A                  
 -7.557  -7.474  -7.464  -7.464  -5.450  -5.449  -5.448  -3.215
  9 A    10 A    11 A    12 A    13 A    14 A    15 A    16 A                  
 -3.210  -3.210  -3.197  -3.197  -1.194  -0.983  -0.762  -0.586
 17 A    18 A    19 A    20 A    21 A    22 A    23 A    24 A                  
 -0.541  -0.502  -0.429  -0.393  -0.385
 25 A    26 A    27 A    28 A    29 A                                          
 -- Virtual --                   
  0.004   0.050   0.062   0.071   0.080   0.090   0.105   0.125
 30 A    31 A    32 A    33 A    34 A    35 A    36 A    37 A                  
  0.125   0.156   0.167   0.175   0.222   0.237   0.245   0.308
 38 A    39 A    40 A    41 A    42 A    43 A    44 A    45 A                  
  0.329   0.378   0.396   0.488   0.530   0.573   0.584   0.604
 46 A    47 A    48 A    49 A    50 A    51 A    52 A    53 A                  
  0.723   0.761   0.773   0.777   0.790   0.833   0.846   0.877
 54 A    55 A    56 A    57 A    58 A    59 A    60 A    61 A                  
  0.897   1.037   1.082   1.111   1.149   1.175   1.290   1.457
 62 A    63 A    64 A    65 A    66 A    67 A    68 A    69 A                  
  1.663   1.690   1.814   1.827   1.943   2.214   2.263   2.278
 70 A    71 A    72 A    73 A    74 A    75 A    76 A    77 A                  
  2.339   2.377   2.430   2.511   2.793   2.862   2.992   4.245
 78 A    79 A    80 A    81 A    82 A    83 A    84 A    85 A                  
  4.292   4.467   4.537   4.550   4.585   4.610   4.908   7.187
 86 A    87 A    88 A    89 A    90 A    91 A    92 A    93 A                  
  7.579   8.205   8.223   8.299  14.746  14.818  14.908  36.679
 94 A    95 A    96 A    97 A    98 A    99 A   100 A   101 A                  
 49.458 166.203 293.882 293.899 294.0081028.394
102 A   103 A   104 A   105 A   106 A   107 A                                  

 Beta MOs, Restricted
 -- Occupied --                  
-490.05  -80.02  -65.18  -58.54  -58.54  -58.54  -15.65   -9.86
  1 A     2 A     3 A     4 A     5 A     6 A     7 A     8 A                  
 -7.557  -7.474  -7.464  -7.464  -5.450  -5.449  -5.448  -3.215
  9 A    10 A    11 A    12 A    13 A    14 A    15 A    16 A                  
 -3.210  -3.210  -3.197  -3.197  -1.194  -0.983  -0.762  -0.586
 17 A    18 A    19 A    20 A    21 A    22 A    23 A    24 A                  
 -0.541  -0.502  -0.429  -0.393  -0.385
 25 A    26 A    27 A    28 A    29 A                                          
 -- Virtual --                   
  0.004   0.050   0.062   0.071   0.080   0.090   0.105   0.125
 30 A    31 A    32 A    33 A    34 A    35 A    36 A    37 A                  
  0.125   0.156   0.167   0.175   0.222   0.237   0.245   0.308
 38 A    39 A    40 A    41 A    42 A    43 A    44 A    45 A                  
  0.329   0.378   0.396   0.488   0.530   0.573   0.584   0.604
 46 A    47 A    48 A    49 A    50 A    51 A    52 A    53 A                  
  0.723   0.761   0.773   0.777   0.790   0.833   0.846   0.877
 54 A    55 A    56 A    57 A    58 A    59 A    60 A    61 A                  
  0.897   1.037   1.082   1.111   1.149   1.175   1.290   1.457
 62 A    63 A    64 A    65 A    66 A    67 A    68 A    69 A                  
  1.663   1.690   1.814   1.827   1.943   2.214   2.263   2.278
 70 A    71 A    72 A    73 A    74 A    75 A    76 A    77 A                  
  2.339   2.377   2.430   2.511   2.793   2.862   2.992   4.245
 78 A    79 A    80 A    81 A    82 A    83 A    84 A    85 A                  
  4.292   4.467   4.537   4.550   4.585   4.610   4.908   7.187
 86 A    87 A    88 A    89 A    90 A    91 A    92 A    93 A                  
  7.579   8.205   8.223   8.299  14.746  14.818  14.908  36.679
 94 A    95 A    96 A    97 A    98 A    99 A   100 A   101 A                  
 49.458 166.203 293.882 293.899 294.0081028.394
102 A   103 A   104 A   105 A   106 A   107 A                                  

 Occupation and symmetry of molecular orbitals

 Point group: C1 (1 irreducible representation).

                           A     All 
 -------------------------------------
 All molecular orbitals:
  - Alpha                  107   107 
  - Beta                   107   107 
 -------------------------------------
 Alpha orbitals:
  - Frozen occupied        15    15  
  - Active occupied        14    14  
  - Active virtual         78    78  
  - Frozen virtual         0     0   
 -------------------------------------
 Beta orbitals:
  - Frozen occupied        15    15  
  - Active occupied        14    14  
  - Active virtual         78    78  
  - Frozen virtual         0     0   
 -------------------------------------

 Import integrals:   CPU 0.00 s  wall 0.00 s

 Import integrals:   CPU 18.35 s  wall 3.35 s

 MP2 amplitudes:   CPU 0.06 s  wall 0.03 s

Running a double precision version
           CCSD T amplitudes will be solved using DIIS.

           Start     Size      MaxIter   EConv     TConv     
           3         7         100       1.00e-07  1.00e-05  
 ------------------------------------------------------------------------------
           Energy (a.u.)   Ediff      Tdiff       Comment
 ------------------------------------------------------------------------------
         -2968.65115691                           
     1   -2968.63524131   1.59e-02   7.08e-01     
     2   -2968.65797773   2.27e-02   1.09e-01     
     3   -2968.65694435   1.03e-03   4.81e-02     
     4   -2968.65936474   2.42e-03   1.34e-02     Switched to DIIS steps.
     5   -2968.66020656   8.42e-04   1.29e-02     
     6   -2968.66021764   1.11e-05   2.35e-03     
     7   -2968.66022096   3.32e-06   1.15e-03     
     8   -2968.66022792   6.96e-06   3.86e-04     
     9   -2968.66022756   3.65e-07   2.09e-04     
    10   -2968.66022763   7.03e-08   7.59e-05     
    11   -2968.66022764   6.63e-09   4.05e-05     
    12   -2968.66022758   5.80e-08   1.17e-05     
    13   -2968.66022762   4.53e-08   6.12e-06     
 ------------------------------------------------------------------------------
         -2968.66022762                           CCSD T converged.

End of double precision
 SCF energy                 = -2968.06853300
 MP2 energy                 = -2968.65115691
 CCSD correlation energy     =    -0.59169463
 CCSD total energy           = -2968.66022762

 CCSD  T1^2 = 0.0115  T2^2 = 0.2337  Leading amplitudes:

 Amplitude    Orbitals with energies
 -0.0371       29 (A) A                  ->    30 (A) A                   
              -0.3853                          0.0037                     
 -0.0371       29 (A) B                  ->    30 (A) B                   
              -0.3853                          0.0037                     
  0.0160       24 (A) A                  ->    41 (A) A                   
              -0.5864                          0.1748                     
  0.0160       24 (A) B                  ->    41 (A) B                   
              -0.5864                          0.1748                     

 Amplitude    Orbitals with energies
 -0.0736       29 (A) A      29 (A) B    ->    30 (A) A      30 (A) B     
              -0.3853       -0.3853            0.0037        0.0037       
  0.0736       29 (A) A      29 (A) B    ->    30 (A) B      30 (A) A     
              -0.3853       -0.3853            0.0037        0.0037       
  0.0736       29 (A) B      29 (A) A    ->    30 (A) A      30 (A) B     
              -0.3853       -0.3853            0.0037        0.0037       
 -0.0736       29 (A) B      29 (A) A    ->    30 (A) B      30 (A) A     
              -0.3853       -0.3853            0.0037        0.0037       

 Computing CCSD intemediates for later calculations in double precision
 Finished.

Running a double precision version
           CCSD Lambda amplitudes will be solved using DIIS.
           Start     Size      MaxIter   EConv     LConv     
           3         7         100       1.00e-07  1.00e-05  
 ------------------------------------------------------------------------------
            Enorm      Ldiff       Comment
 ------------------------------------------------------------------------------
     1     5.19e-02   3.96e-02     
     2     1.26e-02   5.15e-03     
     3     5.72e-03   2.34e-03     
     4     3.10e-03   1.20e-03     Switched to DIIS steps.
     5     1.08e-03   7.54e-04     
     6     5.02e-04   2.18e-04     
     7     1.94e-04   6.21e-05     
     8     8.64e-05   3.87e-06     
     9     3.36e-05   2.09e-06     
    10     1.56e-05   1.01e-06     
    11     6.32e-06   1.50e-07     
    12     3.30e-06   4.31e-08     
    13     1.59e-06   1.41e-09     
    14     7.05e-07   3.80e-08     
    15     3.60e-07   3.05e-08     
    16     1.50e-07   7.33e-09     
    17     7.79e-08   7.33e-09     
 ------------------------------------------------------------------------------
                                   CCSD Lambda converged.

 Computing density matrices in double precision...
           Orbital response amplitudes will be solved using DIIS.
           Start     Size      MaxIter   EConv     LConv     
           3         7         100       1.00e-06  1.00e-06  
 ------------------------------------------------------------------------------
            Enorm      Ldiff       Comment
 ------------------------------------------------------------------------------
     1     1.04e-01   6.27e-04     
     2     1.05e-01   5.56e-04     
     3     1.35e-01   2.24e-02     
     4     3.16e-02   4.79e-02     Switched to DIIS steps.
     5     5.61e-03   1.40e-02     
     6     1.20e-03   4.87e-04     
     7     5.24e-04   9.72e-05     
     8     9.33e-05   1.02e-04     
     9     3.51e-05   6.04e-06     
    10     7.04e-06   4.13e-06     
    11     2.22e-06   9.75e-07     
    12     7.86e-07   6.68e-09     
 ------------------------------------------------------------------------------
                                   Orbital response converged.

 Computing density matrices... Done.
 CCSD calculation:   CPU 601.41 s  wall 112.97 s

 Transferring MO TPDM to AO TPDM
 Transferring g2_o1o1o1o1
 Transferring g2_o1o1o1v1
 Transferring g2_o1o1v1v1
 Transferring g2_o1v1o1v1
 Transferring g2_o1v1v1v1
 Transferring g2_v1v1v1v1
 Adding separable TPDM
 Computing TPDM gradient
 --------------------------------------------------------
 2e gradient
  Atom          X               Y               Z
 --------------------------------------------------------
    1        -33.382248        7.286988       -0.015949  
    2          6.199760      -17.948929        0.010823  
    3         23.597740       13.340878        0.005802  
    4          3.584748       -2.678937       -0.000676  
 --------------------------------------------------------
 --------------------------------------------------------
 Final gradient
  Atom          X               Y               Z
 --------------------------------------------------------
    1        -33.382248        7.286988       -0.015949  
    2          6.199760      -17.948929        0.010823  
    3         23.597740       13.340878        0.005802  
    4          3.584748       -2.678937       -0.000676  
 --------------------------------------------------------
 Analytic gradient from two-electron contribution:   CPU 112.43 s  wall 21.44 s

 Total ccman2 time:   CPU 735.46 s  wall 138.77 s


 --------------------------------------------------------------

                    Orbital Energies (a.u.)
 --------------------------------------------------------------

 Alpha MOs
 -- Occupied --
******** -80.0153 -65.1803 -58.5408 -58.5386 -58.5385 -15.6461  -9.8595
 -7.5567  -7.4745  -7.4638  -7.4636  -5.4497  -5.4493  -5.4483  -3.2148
 -3.2099  -3.2096  -3.1968  -3.1968  -1.1944  -0.9834  -0.7623  -0.5864
 -0.5411  -0.5019  -0.4289  -0.3927  -0.3853
 -- Virtual --
  0.0037   0.0504   0.0621   0.0711   0.0803   0.0901   0.1051   0.1245
  0.1251   0.1557   0.1674   0.1748   0.2218   0.2374   0.2447   0.3084
  0.3287   0.3782   0.3956   0.4883   0.5305   0.5728   0.5835   0.6041
  0.7227   0.7607   0.7732   0.7766   0.7901   0.8331   0.8455   0.8773
  0.8973   1.0373   1.0816   1.1106   1.1488   1.1751   1.2895   1.4566
  1.6626   1.6898   1.8144   1.8275   1.9429   2.2135   2.2628   2.2779
  2.3391   2.3772   2.4304   2.5114   2.7928   2.8619   2.9919   4.2452
  4.2916   4.4669   4.5372   4.5499   4.5852   4.6103   4.9079   7.1874
  7.5795   8.2049   8.2230   8.2994  14.7458  14.8180  14.9081  36.6793
 49.4585 166.2027 293.8822 293.8994 294.00771028.3945
 --------------------------------------------------------------

          Ground-State Mulliken Net Atomic Charges

     Atom                 Charge (a.u.)
  ----------------------------------------
      1 Br                   -0.009918
      2 N                    -0.257757
      3 P                     0.318743
      4 H                    -0.051069
  ----------------------------------------
  Sum of atomic charges =    -0.000000

 -----------------------------------------------------------------
                    Cartesian Multipole Moments
 -----------------------------------------------------------------
    Charge (ESU x 10^10)
                 0.0000
    Dipole Moment (Debye)
         X      -1.7645      Y      -1.1364      Z      -0.0000
       Tot       2.0988
    Quadrupole Moments (Debye-Ang)
        XX     -31.1887     XY      -0.1508     YY     -40.8888
        XZ       0.0011     YZ       0.0003     ZZ     -37.2505
    Octopole Moments (Debye-Ang^2)
       XXX      22.7826    XXY      -2.1233    XYY      14.1438
       YYY      -2.8919    XXZ      -0.0144    XYZ      -0.0023
       YYZ      -0.0186    XZZ       8.6550    YZZ      -0.5602
       ZZZ      -0.0570
    Hexadecapole Moments (Debye-Ang^3)
      XXXX    -442.2599   XXXY      -7.4646   XXYY     -99.5670
      XYYY      -3.2712   YYYY     -89.4076   XXXZ      -0.0461
      XXYZ      -0.0007   XYYZ      -0.0183   YYYZ       0.0046
      XXZZ     -87.3730   XYZZ      -0.5757   YYZZ     -22.0923
      XZZZ      -0.0587   YZZZ       0.0043   ZZZZ     -47.0398
 -----------------------------------------------------------------
 DrvMan completing analytic gradient of the correlated energy
 Correlated dipole moment
            1
    1  -0.6942024
    2  -0.4471002
    3  -0.0000120
 Energy read as -2968.660227624
 Full Analytical Gradient: (in a.u., or Hartree/Bohr)
             1             2             3             4
    1   -0.00000279    0.00002871   -0.00000745   -0.00001847
    2    0.00003221   -0.00005205   -0.00000089    0.00002073
    3    0.00001424   -0.00002012   -0.00001158    0.00001746
 Gradient time:  CPU 0.79 s  wall 0.81 s
 ----------------------------------------------------------------
             Standard Nuclear Orientation (Angstroms)
    I     Atom           X                Y                Z
 ----------------------------------------------------------------
    1      Br      1.0346212240    -0.0567871089    -0.0000000000
    2      N      -0.6813593655     0.7697843727     0.0000000000
    3      P      -1.9028499904    -0.2764609535    -0.0000000000
    4      H      -2.8924774242     0.7459725030     0.0000000000
 ----------------------------------------------------------------
 Nuclear Repulsion Energy =   208.8042723144 hartrees
 There are       29 alpha and       29 beta electrons

                       Distance Matrix (Angstroms)
             Br(  1)   N (  2)   P (  3)
   N (  2)  1.904681
   P (  3)  2.945674  1.608312
   H (  4)  4.008307  2.211246  1.422931

 Requested basis set is 6-311++G(d,p)
 There are 43 shells and 107 basis functions
 A cutoff of  1.0D-14 yielded    858 shell pairs
 There are      5573 function pairs (      6127 Cartesian)
 Smallest overlap matrix eigenvalue = 1.73E-03
 Guess MOs from SCF MO coefficient file

 -----------------------------------------------------------------------
  General SCF calculation program by
  Eric Jon Sundstrom, Paul Horn, Yuezhi Mao, Dmitri Zuev, Alec White,
  David Stuck, Shaama M.S., Shane Yost, Joonho Lee, David Small,
  Daniel Levine, Susi Lehtola, Hugh Burton, Evgeny Epifanovsky
 -----------------------------------------------------------------------
 Hartree-Fock
 using 6 threads for integral computing
 -------------------------------------------------------
 OpenMP Integral computing Module                
 Release: version 2.0, May 2017, Q-Chem Inc. Pleasanton 
 -------------------------------------------------------
 A restricted SCF calculation will be
 performed using DIIS
 SCF converges when DIIS error is below 1.0e-08
 ---------------------------------------
  Cycle       Energy         DIIS error
 ---------------------------------------
    1   -2968.0685036001      1.70e-05  
    2   -2968.0685041769      4.83e-06  
    3   -2968.0685042400      2.91e-06  
    4   -2968.0685042561      1.19e-06  
    5   -2968.0685042604      3.63e-07  
    6   -2968.0685042615      1.70e-07  
    7   -2968.0685042617      6.72e-08  
    8   -2968.0685042618      2.53e-08  
    9   -2968.0685042618      1.04e-08  
   10   -2968.0685042618      4.64e-09  Convergence criterion met
 ---------------------------------------
 SCF time:   CPU 5.41s  wall 1.00s 
 SCF   energy in the final basis set =    -2968.0685042618
 Total energy in the final basis set =    -2968.0685042618


 ------------------------------------------------------------------------------

   CCMAN2: suite of methods based on coupled cluster
           and equation of motion theories.

   Components:
   * libvmm-1.3-trunk
     by Evgeny Epifanovsky, Ilya Kaliman.
   * libtensor-2.5-trunk
     by Evgeny Epifanovsky, Michael Wormit, Dmitry Zuev, Sam Manzer, 
        Ilya Kaliman.
   * libcc-2.5-trunk
     by Evgeny Epifanovsky, Arik Landau, Tomasz Kus, Kirill Khistyaev, 
        Dmitry Zuev, Prashant Manohar, Xintian Feng, Anna Krylov, 
        Matthew Goldey, Alec White, Thomas Jagau, Kaushik Nanda, 
        Anastasia Gunina, Alexander Kunitsa, Joonho Lee.

   CCMAN original authors:
   Anna I. Krylov, C. David Sherrill, Steven R. Gwaltney,
   Edward F. C. Byrd (2000)
   Sergey V. Levchenko, Lyudmila V. Slipchenko, Tao Wang,
   Ana-Maria C. Cristian (2003)
   Piotr A. Pieniazek, C. Melania Oana, Evgeny Epifanovsky (2007)
   Prashant Manohar (2009)

 ------------------------------------------------------------------------------


 Allocating and initializing 30808MB of RAM...
 Calculation will run on 6 cores.


 Alpha MOs, Restricted
 -- Occupied --                  
-490.05  -80.02  -65.18  -58.54  -58.54  -58.54  -15.65   -9.86
  1 A     2 A     3 A     4 A     5 A     6 A     7 A     8 A                  
 -7.557  -7.475  -7.464  -7.464  -5.450  -5.449  -5.448  -3.215
  9 A    10 A    11 A    12 A    13 A    14 A    15 A    16 A                  
 -3.210  -3.210  -3.197  -3.197  -1.194  -0.983  -0.762  -0.586
 17 A    18 A    19 A    20 A    21 A    22 A    23 A    24 A                  
 -0.541  -0.502  -0.429  -0.393  -0.385
 25 A    26 A    27 A    28 A    29 A                                          
 -- Virtual --                   
  0.004   0.050   0.062   0.071   0.080   0.090   0.105   0.124
 30 A    31 A    32 A    33 A    34 A    35 A    36 A    37 A                  
  0.125   0.156   0.167   0.175   0.222   0.237   0.245   0.308
 38 A    39 A    40 A    41 A    42 A    43 A    44 A    45 A                  
  0.329   0.378   0.396   0.488   0.530   0.573   0.583   0.604
 46 A    47 A    48 A    49 A    50 A    51 A    52 A    53 A                  
  0.723   0.761   0.773   0.777   0.790   0.833   0.845   0.877
 54 A    55 A    56 A    57 A    58 A    59 A    60 A    61 A                  
  0.897   1.037   1.082   1.111   1.149   1.175   1.289   1.457
 62 A    63 A    64 A    65 A    66 A    67 A    68 A    69 A                  
  1.663   1.690   1.814   1.827   1.943   2.213   2.263   2.278
 70 A    71 A    72 A    73 A    74 A    75 A    76 A    77 A                  
  2.339   2.377   2.430   2.511   2.793   2.862   2.991   4.245
 78 A    79 A    80 A    81 A    82 A    83 A    84 A    85 A                  
  4.292   4.466   4.537   4.550   4.585   4.610   4.908   7.188
 86 A    87 A    88 A    89 A    90 A    91 A    92 A    93 A                  
  7.579   8.205   8.223   8.299  14.746  14.818  14.908  36.679
 94 A    95 A    96 A    97 A    98 A    99 A   100 A   101 A                  
 49.459 166.202 293.882 293.899 294.0081028.395
102 A   103 A   104 A   105 A   106 A   107 A                                  

 Beta MOs, Restricted
 -- Occupied --                  
-490.05  -80.02  -65.18  -58.54  -58.54  -58.54  -15.65   -9.86
  1 A     2 A     3 A     4 A     5 A     6 A     7 A     8 A                  
 -7.557  -7.475  -7.464  -7.464  -5.450  -5.449  -5.448  -3.215
  9 A    10 A    11 A    12 A    13 A    14 A    15 A    16 A                  
 -3.210  -3.210  -3.197  -3.197  -1.194  -0.983  -0.762  -0.586
 17 A    18 A    19 A    20 A    21 A    22 A    23 A    24 A                  
 -0.541  -0.502  -0.429  -0.393  -0.385
 25 A    26 A    27 A    28 A    29 A                                          
 -- Virtual --                   
  0.004   0.050   0.062   0.071   0.080   0.090   0.105   0.124
 30 A    31 A    32 A    33 A    34 A    35 A    36 A    37 A                  
  0.125   0.156   0.167   0.175   0.222   0.237   0.245   0.308
 38 A    39 A    40 A    41 A    42 A    43 A    44 A    45 A                  
  0.329   0.378   0.396   0.488   0.530   0.573   0.583   0.604
 46 A    47 A    48 A    49 A    50 A    51 A    52 A    53 A                  
  0.723   0.761   0.773   0.777   0.790   0.833   0.845   0.877
 54 A    55 A    56 A    57 A    58 A    59 A    60 A    61 A                  
  0.897   1.037   1.082   1.111   1.149   1.175   1.289   1.457
 62 A    63 A    64 A    65 A    66 A    67 A    68 A    69 A                  
  1.663   1.690   1.814   1.827   1.943   2.213   2.263   2.278
 70 A    71 A    72 A    73 A    74 A    75 A    76 A    77 A                  
  2.339   2.377   2.430   2.511   2.793   2.862   2.991   4.245
 78 A    79 A    80 A    81 A    82 A    83 A    84 A    85 A                  
  4.292   4.466   4.537   4.550   4.585   4.610   4.908   7.188
 86 A    87 A    88 A    89 A    90 A    91 A    92 A    93 A                  
  7.579   8.205   8.223   8.299  14.746  14.818  14.908  36.679
 94 A    95 A    96 A    97 A    98 A    99 A   100 A   101 A                  
 49.459 166.202 293.882 293.899 294.0081028.395
102 A   103 A   104 A   105 A   106 A   107 A                                  

 Occupation and symmetry of molecular orbitals

 Point group: C1 (1 irreducible representation).

                           A     All 
 -------------------------------------
 All molecular orbitals:
  - Alpha                  107   107 
  - Beta                   107   107 
 -------------------------------------
 Alpha orbitals:
  - Frozen occupied        15    15  
  - Active occupied        14    14  
  - Active virtual         78    78  
  - Frozen virtual         0     0   
 -------------------------------------
 Beta orbitals:
  - Frozen occupied        15    15  
  - Active occupied        14    14  
  - Active virtual         78    78  
  - Frozen virtual         0     0   
 -------------------------------------

 Import integrals:   CPU 0.00 s  wall 0.00 s

 Import integrals:   CPU 18.32 s  wall 3.23 s

 MP2 amplitudes:   CPU 0.04 s  wall 0.02 s

Running a double precision version
           CCSD T amplitudes will be solved using DIIS.

           Start     Size      MaxIter   EConv     TConv     
           3         7         100       1.00e-07  1.00e-05  
 ------------------------------------------------------------------------------
           Energy (a.u.)   Ediff      Tdiff       Comment
 ------------------------------------------------------------------------------
         -2968.65117420                           
     1   -2968.63523123   1.59e-02   7.08e-01     
     2   -2968.65797981   2.27e-02   1.09e-01     
     3   -2968.65694170   1.04e-03   4.81e-02     
     4   -2968.65936348   2.42e-03   1.34e-02     Switched to DIIS steps.
     5   -2968.66020599   8.43e-04   1.29e-02     
     6   -2968.66021705   1.11e-05   2.36e-03     
     7   -2968.66022031   3.26e-06   1.15e-03     
     8   -2968.66022726   6.95e-06   3.86e-04     
     9   -2968.66022689   3.70e-07   2.08e-04     
    10   -2968.66022696   6.73e-08   7.59e-05     
    11   -2968.66022696   8.15e-09   4.04e-05     
    12   -2968.66022691   5.82e-08   1.17e-05     
    13   -2968.66022695   4.57e-08   6.10e-06     
 ------------------------------------------------------------------------------
         -2968.66022695                           CCSD T converged.

End of double precision
 SCF energy                 = -2968.06850426
 MP2 energy                 = -2968.65117420
 CCSD correlation energy     =    -0.59172269
 CCSD total energy           = -2968.66022695

 CCSD  T1^2 = 0.0115  T2^2 = 0.2337  Leading amplitudes:

 Amplitude    Orbitals with energies
  0.0372       29 (A) A                  ->    30 (A) A                   
              -0.3852                          0.0036                     
  0.0372       29 (A) B                  ->    30 (A) B                   
              -0.3852                          0.0036                     
  0.0160       24 (A) A                  ->    41 (A) A                   
              -0.5864                          0.1748                     
  0.0160       24 (A) B                  ->    41 (A) B                   
              -0.5864                          0.1748                     

 Amplitude    Orbitals with energies
 -0.0739       29 (A) A      29 (A) B    ->    30 (A) A      30 (A) B     
              -0.3852       -0.3852            0.0036        0.0036       
  0.0739       29 (A) A      29 (A) B    ->    30 (A) B      30 (A) A     
              -0.3852       -0.3852            0.0036        0.0036       
  0.0739       29 (A) B      29 (A) A    ->    30 (A) A      30 (A) B     
              -0.3852       -0.3852            0.0036        0.0036       
 -0.0739       29 (A) B      29 (A) A    ->    30 (A) B      30 (A) A     
              -0.3852       -0.3852            0.0036        0.0036       

 Computing CCSD intemediates for later calculations in double precision
 Finished.

Running a double precision version
           CCSD Lambda amplitudes will be solved using DIIS.
           Start     Size      MaxIter   EConv     LConv     
           3         7         100       1.00e-07  1.00e-05  
 ------------------------------------------------------------------------------
            Enorm      Ldiff       Comment
 ------------------------------------------------------------------------------
     1     5.20e-02   3.96e-02     
     2     1.26e-02   5.15e-03     
     3     5.72e-03   2.34e-03     
     4     3.11e-03   1.20e-03     Switched to DIIS steps.
     5     1.08e-03   7.55e-04     
     6     5.03e-04   2.18e-04     
     7     1.94e-04   6.22e-05     
     8     8.65e-05   3.85e-06     
     9     3.36e-05   2.10e-06     
    10     1.56e-05   1.02e-06     
    11     6.32e-06   1.45e-07     
    12     3.30e-06   4.44e-08     
    13     1.59e-06   2.26e-09     
    14     7.05e-07   3.81e-08     
    15     3.59e-07   3.05e-08     
    16     1.50e-07   7.29e-09     
    17     7.79e-08   7.35e-09     
 ------------------------------------------------------------------------------
                                   CCSD Lambda converged.

 Computing density matrices in double precision...
           Orbital response amplitudes will be solved using DIIS.
           Start     Size      MaxIter   EConv     LConv     
           3         7         100       1.00e-06  1.00e-06  
 ------------------------------------------------------------------------------
            Enorm      Ldiff       Comment
 ------------------------------------------------------------------------------
     1     1.04e-01   6.11e-04     
     2     1.05e-01   4.65e-04     
     3     1.35e-01   2.23e-02     
     4     3.16e-02   4.78e-02     Switched to DIIS steps.
     5     5.62e-03   1.41e-02     
     6     1.21e-03   4.88e-04     
     7     5.27e-04   9.85e-05     
     8     9.35e-05   1.03e-04     
     9     3.52e-05   6.09e-06     
    10     7.05e-06   4.15e-06     
    11     2.23e-06   9.79e-07     
    12     7.90e-07   7.66e-09     
 ------------------------------------------------------------------------------
                                   Orbital response converged.

 Computing density matrices... Done.
 CCSD calculation:   CPU 601.43 s  wall 112.87 s

 Transferring MO TPDM to AO TPDM
 Transferring g2_o1o1o1o1
 Transferring g2_o1o1o1v1
 Transferring g2_o1o1v1v1
 Transferring g2_o1v1o1v1
 Transferring g2_o1v1v1v1
 Transferring g2_v1v1v1v1
 Adding separable TPDM
 Computing TPDM gradient
 --------------------------------------------------------
 2e gradient
  Atom          X               Y               Z
 --------------------------------------------------------
    1        -33.390739        7.296922        0.000000  
    2          6.208316      -17.947799        0.000000  
    3         23.595880       13.328623        0.000001  
    4          3.586543       -2.677745       -0.000001  
 --------------------------------------------------------
 --------------------------------------------------------
 Final gradient
  Atom          X               Y               Z
 --------------------------------------------------------
    1        -33.390739        7.296922        0.000000  
    2          6.208316      -17.947799        0.000000  
    3         23.595880       13.328623        0.000001  
    4          3.586543       -2.677745       -0.000001  
 --------------------------------------------------------
 Analytic gradient from two-electron contribution:   CPU 110.77 s  wall 21.13 s

 Total ccman2 time:   CPU 733.35 s  wall 138.08 s


 --------------------------------------------------------------

                    Orbital Energies (a.u.)
 --------------------------------------------------------------

 Alpha MOs
 -- Occupied --
******** -80.0154 -65.1804 -58.5409 -58.5386 -58.5386 -15.6461  -9.8595
 -7.5568  -7.4745  -7.4639  -7.4637  -5.4497  -5.4493  -5.4483  -3.2148
 -3.2099  -3.2097  -3.1968  -3.1968  -1.1944  -0.9833  -0.7623  -0.5864
 -0.5412  -0.5019  -0.4290  -0.3927  -0.3852
 -- Virtual --
  0.0036   0.0504   0.0622   0.0712   0.0803   0.0901   0.1051   0.1245
  0.1251   0.1558   0.1674   0.1748   0.2218   0.2374   0.2447   0.3084
  0.3287   0.3782   0.3956   0.4881   0.5305   0.5728   0.5835   0.6041
  0.7227   0.7608   0.7731   0.7766   0.7901   0.8331   0.8455   0.8772
  0.8972   1.0375   1.0818   1.1107   1.1490   1.1751   1.2888   1.4565
  1.6626   1.6896   1.8144   1.8275   1.9430   2.2135   2.2628   2.2784
  2.3392   2.3773   2.4301   2.5112   2.7929   2.8617   2.9914   4.2452
  4.2916   4.4662   4.5371   4.5499   4.5853   4.6104   4.9080   7.1876
  7.5790   8.2049   8.2230   8.2993  14.7458  14.8179  14.9076  36.6793
 49.4586 166.2021 293.8822 293.8994 294.00771028.3947
 --------------------------------------------------------------

          Ground-State Mulliken Net Atomic Charges

     Atom                 Charge (a.u.)
  ----------------------------------------
      1 Br                   -0.009643
      2 N                    -0.257937
      3 P                     0.318663
      4 H                    -0.051083
  ----------------------------------------
  Sum of atomic charges =    -0.000000

 -----------------------------------------------------------------
                    Cartesian Multipole Moments
 -----------------------------------------------------------------
    Charge (ESU x 10^10)
                -0.0000
    Dipole Moment (Debye)
         X      -1.7627      Y      -1.1359      Z      -0.0000
       Tot       2.0970
    Quadrupole Moments (Debye-Ang)
        XX     -31.1898     XY      -0.1526     YY     -40.8900
        XZ       0.0000     YZ       0.0000     ZZ     -37.2519
    Octopole Moments (Debye-Ang^2)
       XXX      22.7709    XXY      -2.1203    XYY      14.1410
       YYY      -2.8924    XXZ      -0.0000    XYZ      -0.0000
       YYZ      -0.0000    XZZ       8.6564    YZZ      -0.5594
       ZZZ      -0.0000
    Hexadecapole Moments (Debye-Ang^3)
      XXXX    -442.2129   XXXY      -7.4876   XXYY     -99.5613
      XYYY      -3.2860   YYYY     -89.4129   XXXZ       0.0000
      XXYZ       0.0000   XYYZ       0.0000   YYYZ       0.0000
      XXZZ     -87.3755   XYZZ      -0.5816   YYZZ     -22.0939
      XZZZ       0.0000   YZZZ       0.0000   ZZZZ     -47.0452
 -----------------------------------------------------------------
 DrvMan completing analytic gradient of the correlated energy
 Correlated dipole moment
            1
    1  -0.6935050
    2  -0.4469030
    3  -0.0000002
 Energy read as -2968.660226951
 Full Analytical Gradient: (in a.u., or Hartree/Bohr)
             1             2             3             4
    1   -0.00020966    0.00069799   -0.00042574   -0.00006260
    2    0.00013108    0.00019306   -0.00032477    0.00000062
    3   -0.00000001    0.00000005   -0.00000006    0.00000002
 Gradient time:  CPU 0.84 s  wall 0.81 s
 ----------------------------------------------------------------
             Standard Nuclear Orientation (Angstroms)
    I     Atom           X                Y                Z
 ----------------------------------------------------------------
    1      Br      1.0346212240    -0.0567871089    -0.0000000000
    2      N      -0.6833593655     0.7697843727     0.0000000000
    3      P      -1.9028499904    -0.2764609535    -0.0000000000
    4      H      -2.8924774242     0.7459725030     0.0000000000
 ----------------------------------------------------------------
 Nuclear Repulsion Energy =   208.7740971203 hartrees
 There are       29 alpha and       29 beta electrons

                       Distance Matrix (Angstroms)
             Br(  1)   N (  2)   P (  3)
   N (  2)  1.906483
   P (  3)  2.945674  1.606794
   H (  4)  4.008307  2.209246  1.422931

 Requested basis set is 6-311++G(d,p)
 There are 43 shells and 107 basis functions
 A cutoff of  1.0D-14 yielded    858 shell pairs
 There are      5573 function pairs (      6127 Cartesian)
 Smallest overlap matrix eigenvalue = 1.73E-03
 Guess MOs from SCF MO coefficient file

 -----------------------------------------------------------------------
  General SCF calculation program by
  Eric Jon Sundstrom, Paul Horn, Yuezhi Mao, Dmitri Zuev, Alec White,
  David Stuck, Shaama M.S., Shane Yost, Joonho Lee, David Small,
  Daniel Levine, Susi Lehtola, Hugh Burton, Evgeny Epifanovsky
 -----------------------------------------------------------------------
 Hartree-Fock
 using 6 threads for integral computing
 -------------------------------------------------------
 OpenMP Integral computing Module                
 Release: version 2.0, May 2017, Q-Chem Inc. Pleasanton 
 -------------------------------------------------------
 A restricted SCF calculation will be
 performed using DIIS
 SCF converges when DIIS error is below 1.0e-08
 ---------------------------------------
  Cycle       Energy         DIIS error
 ---------------------------------------
    1   -2968.0685582189      3.21e-05  
    2   -2968.0685601539      9.00e-06  
    3   -2968.0685603352      5.52e-06  
    4   -2968.0685603866      2.09e-06  
    5   -2968.0685603978      6.07e-07  
    6   -2968.0685604006      3.17e-07  
    7   -2968.0685604014      1.15e-07  
    8   -2968.0685604015      3.65e-08  
    9   -2968.0685604016      1.47e-08  
   10   -2968.0685604016      5.17e-09  Convergence criterion met
 ---------------------------------------
 SCF time:   CPU 5.39s  wall 1.00s 
 SCF   energy in the final basis set =    -2968.0685604016
 Total energy in the final basis set =    -2968.0685604016


 ------------------------------------------------------------------------------

   CCMAN2: suite of methods based on coupled cluster
           and equation of motion theories.

   Components:
   * libvmm-1.3-trunk
     by Evgeny Epifanovsky, Ilya Kaliman.
   * libtensor-2.5-trunk
     by Evgeny Epifanovsky, Michael Wormit, Dmitry Zuev, Sam Manzer, 
        Ilya Kaliman.
   * libcc-2.5-trunk
     by Evgeny Epifanovsky, Arik Landau, Tomasz Kus, Kirill Khistyaev, 
        Dmitry Zuev, Prashant Manohar, Xintian Feng, Anna Krylov, 
        Matthew Goldey, Alec White, Thomas Jagau, Kaushik Nanda, 
        Anastasia Gunina, Alexander Kunitsa, Joonho Lee.

   CCMAN original authors:
   Anna I. Krylov, C. David Sherrill, Steven R. Gwaltney,
   Edward F. C. Byrd (2000)
   Sergey V. Levchenko, Lyudmila V. Slipchenko, Tao Wang,
   Ana-Maria C. Cristian (2003)
   Piotr A. Pieniazek, C. Melania Oana, Evgeny Epifanovsky (2007)
   Prashant Manohar (2009)

 ------------------------------------------------------------------------------


 Allocating and initializing 30808MB of RAM...
 Calculation will run on 6 cores.


 Alpha MOs, Restricted
 -- Occupied --                  
-490.05  -80.02  -65.18  -58.54  -58.54  -58.54  -15.65   -9.86
  1 A     2 A     3 A     4 A     5 A     6 A     7 A     8 A                  
 -7.557  -7.474  -7.464  -7.464  -5.450  -5.449  -5.448  -3.215
  9 A    10 A    11 A    12 A    13 A    14 A    15 A    16 A                  
 -3.210  -3.210  -3.197  -3.197  -1.194  -0.983  -0.762  -0.586
 17 A    18 A    19 A    20 A    21 A    22 A    23 A    24 A                  
 -0.541  -0.502  -0.429  -0.393  -0.385
 25 A    26 A    27 A    28 A    29 A                                          
 -- Virtual --                   
  0.004   0.050   0.062   0.071   0.080   0.090   0.105   0.125
 30 A    31 A    32 A    33 A    34 A    35 A    36 A    37 A                  
  0.125   0.156   0.167   0.175   0.222   0.237   0.245   0.308
 38 A    39 A    40 A    41 A    42 A    43 A    44 A    45 A                  
  0.329   0.378   0.396   0.489   0.531   0.573   0.584   0.604
 46 A    47 A    48 A    49 A    50 A    51 A    52 A    53 A                  
  0.723   0.761   0.773   0.777   0.790   0.833   0.846   0.877
 54 A    55 A    56 A    57 A    58 A    59 A    60 A    61 A                  
  0.897   1.037   1.081   1.110   1.148   1.175   1.290   1.457
 62 A    63 A    64 A    65 A    66 A    67 A    68 A    69 A                  
  1.663   1.690   1.814   1.828   1.943   2.214   2.263   2.277
 70 A    71 A    72 A    73 A    74 A    75 A    76 A    77 A                  
  2.339   2.377   2.431   2.512   2.793   2.862   2.992   4.245
 78 A    79 A    80 A    81 A    82 A    83 A    84 A    85 A                  
  4.292   4.468   4.537   4.550   4.585   4.610   4.908   7.187
 86 A    87 A    88 A    89 A    90 A    91 A    92 A    93 A                  
  7.580   8.205   8.223   8.300  14.746  14.818  14.909  36.679
 94 A    95 A    96 A    97 A    98 A    99 A   100 A   101 A                  
 49.458 166.203 293.882 293.899 294.0081028.394
102 A   103 A   104 A   105 A   106 A   107 A                                  

 Beta MOs, Restricted
 -- Occupied --                  
-490.05  -80.02  -65.18  -58.54  -58.54  -58.54  -15.65   -9.86
  1 A     2 A     3 A     4 A     5 A     6 A     7 A     8 A                  
 -7.557  -7.474  -7.464  -7.464  -5.450  -5.449  -5.448  -3.215
  9 A    10 A    11 A    12 A    13 A    14 A    15 A    16 A                  
 -3.210  -3.210  -3.197  -3.197  -1.194  -0.983  -0.762  -0.586
 17 A    18 A    19 A    20 A    21 A    22 A    23 A    24 A                  
 -0.541  -0.502  -0.429  -0.393  -0.385
 25 A    26 A    27 A    28 A    29 A                                          
 -- Virtual --                   
  0.004   0.050   0.062   0.071   0.080   0.090   0.105   0.125
 30 A    31 A    32 A    33 A    34 A    35 A    36 A    37 A                  
  0.125   0.156   0.167   0.175   0.222   0.237   0.245   0.308
 38 A    39 A    40 A    41 A    42 A    43 A    44 A    45 A                  
  0.329   0.378   0.396   0.489   0.531   0.573   0.584   0.604
 46 A    47 A    48 A    49 A    50 A    51 A    52 A    53 A                  
  0.723   0.761   0.773   0.777   0.790   0.833   0.846   0.877
 54 A    55 A    56 A    57 A    58 A    59 A    60 A    61 A                  
  0.897   1.037   1.081   1.110   1.148   1.175   1.290   1.457
 62 A    63 A    64 A    65 A    66 A    67 A    68 A    69 A                  
  1.663   1.690   1.814   1.828   1.943   2.214   2.263   2.277
 70 A    71 A    72 A    73 A    74 A    75 A    76 A    77 A                  
  2.339   2.377   2.431   2.512   2.793   2.862   2.992   4.245
 78 A    79 A    80 A    81 A    82 A    83 A    84 A    85 A                  
  4.292   4.468   4.537   4.550   4.585   4.610   4.908   7.187
 86 A    87 A    88 A    89 A    90 A    91 A    92 A    93 A                  
  7.580   8.205   8.223   8.300  14.746  14.818  14.909  36.679
 94 A    95 A    96 A    97 A    98 A    99 A   100 A   101 A                  
 49.458 166.203 293.882 293.899 294.0081028.394
102 A   103 A   104 A   105 A   106 A   107 A                                  

 Occupation and symmetry of molecular orbitals

 Point group: C1 (1 irreducible representation).

                           A     All 
 -------------------------------------
 All molecular orbitals:
  - Alpha                  107   107 
  - Beta                   107   107 
 -------------------------------------
 Alpha orbitals:
  - Frozen occupied        15    15  
  - Active occupied        14    14  
  - Active virtual         78    78  
  - Frozen virtual         0     0   
 -------------------------------------
 Beta orbitals:
  - Frozen occupied        15    15  
  - Active occupied        14    14  
  - Active virtual         78    78  
  - Frozen virtual         0     0   
 -------------------------------------

 Import integrals:   CPU 0.00 s  wall 0.00 s

 Import integrals:   CPU 17.83 s  wall 3.14 s

 MP2 amplitudes:   CPU 0.04 s  wall 0.02 s

Running a double precision version
           CCSD T amplitudes will be solved using DIIS.

           Start     Size      MaxIter   EConv     TConv     
           3         7         100       1.00e-07  1.00e-05  
 ------------------------------------------------------------------------------
           Energy (a.u.)   Ediff      Tdiff       Comment
 ------------------------------------------------------------------------------
         -2968.65113843                           
     1   -2968.63525014   1.59e-02   7.08e-01     
     2   -2968.65797443   2.27e-02   1.09e-01     
     3   -2968.65694577   1.03e-03   4.81e-02     
     4   -2968.65936477   2.42e-03   1.34e-02     Switched to DIIS steps.
     5   -2968.66020590   8.41e-04   1.29e-02     
     6   -2968.66021701   1.11e-05   2.35e-03     
     7   -2968.66022039   3.38e-06   1.15e-03     
     8   -2968.66022736   6.97e-06   3.87e-04     
     9   -2968.66022700   3.60e-07   2.09e-04     
    10   -2968.66022707   7.33e-08   7.60e-05     
    11   -2968.66022708   5.11e-09   4.05e-05     
    12   -2968.66022702   5.78e-08   1.18e-05     
    13   -2968.66022706   4.49e-08   6.13e-06     
 ------------------------------------------------------------------------------
         -2968.66022706                           CCSD T converged.

End of double precision
 SCF energy                 = -2968.06856040
 MP2 energy                 = -2968.65113843
 CCSD correlation energy     =    -0.59166666
 CCSD total energy           = -2968.66022706

 CCSD  T1^2 = 0.0115  T2^2 = 0.2336  Leading amplitudes:

 Amplitude    Orbitals with energies
 -0.0371       29 (A) A                  ->    30 (A) A                   
              -0.3855                          0.0038                     
 -0.0371       29 (A) B                  ->    30 (A) B                   
              -0.3855                          0.0038                     
 -0.0160       24 (A) A                  ->    41 (A) A                   
              -0.5864                          0.1748                     
 -0.0160       24 (A) B                  ->    41 (A) B                   
              -0.5864                          0.1748                     

 Amplitude    Orbitals with energies
 -0.0732       29 (A) A      29 (A) B    ->    30 (A) A      30 (A) B     
              -0.3855       -0.3855            0.0038        0.0038       
  0.0732       29 (A) A      29 (A) B    ->    30 (A) B      30 (A) A     
              -0.3855       -0.3855            0.0038        0.0038       
  0.0732       29 (A) B      29 (A) A    ->    30 (A) A      30 (A) B     
              -0.3855       -0.3855            0.0038        0.0038       
 -0.0732       29 (A) B      29 (A) A    ->    30 (A) B      30 (A) A     
              -0.3855       -0.3855            0.0038        0.0038       

 Computing CCSD intemediates for later calculations in double precision
 Finished.

Running a double precision version
           CCSD Lambda amplitudes will be solved using DIIS.
           Start     Size      MaxIter   EConv     LConv     
           3         7         100       1.00e-07  1.00e-05  
 ------------------------------------------------------------------------------
            Enorm      Ldiff       Comment
 ------------------------------------------------------------------------------
     1     5.19e-02   3.96e-02     
     2     1.25e-02   5.15e-03     
     3     5.71e-03   2.33e-03     
     4     3.10e-03   1.20e-03     Switched to DIIS steps.
     5     1.07e-03   7.52e-04     
     6     5.02e-04   2.18e-04     
     7     1.93e-04   6.19e-05     
     8     8.63e-05   3.89e-06     
     9     3.35e-05   2.07e-06     
    10     1.56e-05   9.95e-07     
    11     6.33e-06   1.56e-07     
    12     3.30e-06   4.17e-08     
    13     1.59e-06   5.58e-10     
    14     7.06e-07   3.79e-08     
    15     3.60e-07   3.05e-08     
    16     1.50e-07   7.36e-09     
    17     7.79e-08   7.32e-09     
 ------------------------------------------------------------------------------
                                   CCSD Lambda converged.

 Computing density matrices in double precision...
           Orbital response amplitudes will be solved using DIIS.
           Start     Size      MaxIter   EConv     LConv     
           3         7         100       1.00e-06  1.00e-06  
 ------------------------------------------------------------------------------
            Enorm      Ldiff       Comment
 ------------------------------------------------------------------------------
     1     1.04e-01   6.44e-04     
     2     1.05e-01   6.46e-04     
     3     1.35e-01   2.25e-02     
     4     3.16e-02   4.81e-02     Switched to DIIS steps.
     5     5.60e-03   1.40e-02     
     6     1.20e-03   4.86e-04     
     7     5.21e-04   9.59e-05     
     8     9.31e-05   1.01e-04     
     9     3.51e-05   5.99e-06     
    10     7.04e-06   4.11e-06     
    11     2.21e-06   9.71e-07     
    12     7.83e-07   5.65e-09     
 ------------------------------------------------------------------------------
                                   Orbital response converged.

 Computing density matrices... Done.
 CCSD calculation:   CPU 602.37 s  wall 112.96 s

 Transferring MO TPDM to AO TPDM
 Transferring g2_o1o1o1o1
 Transferring g2_o1o1o1v1
 Transferring g2_o1o1v1v1
 Transferring g2_o1v1o1v1
 Transferring g2_o1v1v1v1
 Transferring g2_v1v1v1v1
 Adding separable TPDM
 Computing TPDM gradient
 --------------------------------------------------------
 2e gradient
  Atom          X               Y               Z
 --------------------------------------------------------
    1        -33.373770        7.277075        0.000000  
    2          6.191240      -17.950081        0.000000  
    3         23.599580       13.353136        0.000000  
    4          3.582950       -2.680129       -0.000000  
 --------------------------------------------------------
 --------------------------------------------------------
 Final gradient
  Atom          X               Y               Z
 --------------------------------------------------------
    1        -33.373770        7.277075        0.000000  
    2          6.191240      -17.950081        0.000000  
    3         23.599580       13.353136        0.000000  
    4          3.582950       -2.680129       -0.000000  
 --------------------------------------------------------
 Analytic gradient from two-electron contribution:   CPU 111.35 s  wall 20.95 s

 Total ccman2 time:   CPU 734.33 s  wall 137.85 s


 --------------------------------------------------------------

                    Orbital Energies (a.u.)
 --------------------------------------------------------------

 Alpha MOs
 -- Occupied --
******** -80.0152 -65.1803 -58.5408 -58.5385 -58.5385 -15.6461  -9.8594
 -7.5567  -7.4745  -7.4638  -7.4636  -5.4496  -5.4492  -5.4483  -3.2147
 -3.2098  -3.2096  -3.1967  -3.1967  -1.1945  -0.9835  -0.7622  -0.5864
 -0.5411  -0.5019  -0.4289  -0.3928  -0.3855
 -- Virtual --
  0.0038   0.0504   0.0621   0.0711   0.0803   0.0901   0.1051   0.1245
  0.1251   0.1556   0.1673   0.1748   0.2218   0.2375   0.2447   0.3084
  0.3287   0.3782   0.3956   0.4885   0.5305   0.5728   0.5835   0.6040
  0.7228   0.7607   0.7732   0.7766   0.7901   0.8331   0.8456   0.8774
  0.8974   1.0371   1.0813   1.1105   1.1485   1.1752   1.2902   1.4567
  1.6626   1.6900   1.8145   1.8275   1.9427   2.2135   2.2628   2.2774
  2.3391   2.3772   2.4306   2.5115   2.7927   2.8622   2.9924   4.2452
  4.2916   4.4676   4.5372   4.5499   4.5851   4.6102   4.9079   7.1872
  7.5800   8.2050   8.2230   8.2995  14.7458  14.8181  14.9087  36.6794
 49.4583 166.2033 293.8822 293.8994 294.00781028.3943
 --------------------------------------------------------------

          Ground-State Mulliken Net Atomic Charges

     Atom                 Charge (a.u.)
  ----------------------------------------
      1 Br                   -0.010193
      2 N                    -0.257576
      3 P                     0.318823
      4 H                    -0.051054
  ----------------------------------------
  Sum of atomic charges =    -0.000000

 -----------------------------------------------------------------
                    Cartesian Multipole Moments
 -----------------------------------------------------------------
    Charge (ESU x 10^10)
                 0.0000
    Dipole Moment (Debye)
         X      -1.7663      Y      -1.1369      Z      -0.0000
       Tot       2.1005
    Quadrupole Moments (Debye-Ang)
        XX     -31.1876     XY      -0.1490     YY     -40.8876
        XZ       0.0000     YZ       0.0000     ZZ     -37.2492
    Octopole Moments (Debye-Ang^2)
       XXX      22.7943    XXY      -2.1263    XYY      14.1466
       YYY      -2.8913    XXZ      -0.0000    XYZ      -0.0000
       YYZ      -0.0000    XZZ       8.6537    YZZ      -0.5610
       ZZZ      -0.0000
    Hexadecapole Moments (Debye-Ang^3)
      XXXX    -442.3070   XXXY      -7.4417   XXYY     -99.5728
      XYYY      -3.2565   YYYY     -89.4022   XXXZ       0.0000
      XXYZ       0.0000   XYYZ       0.0000   YYYZ       0.0000
      XXZZ     -87.3705   XYZZ      -0.5697   YYZZ     -22.0906
      XZZZ       0.0000   YZZZ       0.0000   ZZZZ     -47.0341
 -----------------------------------------------------------------
 DrvMan completing analytic gradient of the correlated energy
 Correlated dipole moment
            1
    1  -0.6948998
    2  -0.4472972
    3  -0.0000000
 Energy read as -2968.660227064
 Full Analytical Gradient: (in a.u., or Hartree/Bohr)
             1             2             3             4
    1    0.00020293   -0.00064112    0.00041244    0.00002575
    2   -0.00006606   -0.00029960    0.00032484    0.00004082
    3   -0.00000000    0.00000000   -0.00000000    0.00000000
 Gradient time:  CPU 0.88 s  wall 0.80 s
 ----------------------------------------------------------------
             Standard Nuclear Orientation (Angstroms)
    I     Atom           X                Y                Z
 ----------------------------------------------------------------
    1      Br      1.0346212240    -0.0567871089    -0.0000000000
    2      N      -0.6823593655     0.7707843727     0.0000000000
    3      P      -1.9028499904    -0.2764609535    -0.0000000000
    4      H      -2.8924774242     0.7459725030     0.0000000000
 ----------------------------------------------------------------
 Nuclear Repulsion Energy =   208.7596749828 hartrees
 There are       29 alpha and       29 beta electrons

                       Distance Matrix (Angstroms)
             Br(  1)   N (  2)   P (  3)
   N (  2)  1.906016
   P (  3)  2.945674  1.608204
   H (  4)  4.008307  2.210257  1.422931

 Requested basis set is 6-311++G(d,p)
 There are 43 shells and 107 basis functions
 A cutoff of  1.0D-14 yielded    858 shell pairs
 There are      5573 function pairs (      6127 Cartesian)
 Smallest overlap matrix eigenvalue = 1.73E-03
 Guess MOs from SCF MO coefficient file

 -----------------------------------------------------------------------
  General SCF calculation program by
  Eric Jon Sundstrom, Paul Horn, Yuezhi Mao, Dmitri Zuev, Alec White,
  David Stuck, Shaama M.S., Shane Yost, Joonho Lee, David Small,
  Daniel Levine, Susi Lehtola, Hugh Burton, Evgeny Epifanovsky
 -----------------------------------------------------------------------
 Hartree-Fock
 using 6 threads for integral computing
 -------------------------------------------------------
 OpenMP Integral computing Module                
 Release: version 2.0, May 2017, Q-Chem Inc. Pleasanton 
 -------------------------------------------------------
 A restricted SCF calculation will be
 performed using DIIS
 SCF converges when DIIS error is below 1.0e-08
 ---------------------------------------
  Cycle       Energy         DIIS error
 ---------------------------------------
    1   -2968.0684642383      2.24e-05  
    2   -2968.0684650822      9.97e-06  
    3   -2968.0684652027      5.97e-06  
    4   -2968.0684652643      1.27e-06  
    5   -2968.0684652696      3.98e-07  
    6   -2968.0684652706      1.79e-07  
    7   -2968.0684652709      6.86e-08  
    8   -2968.0684652709      2.63e-08  
    9   -2968.0684652709      1.09e-08  
   10   -2968.0684652710      3.94e-09  Convergence criterion met
 ---------------------------------------
 SCF time:   CPU 5.30s  wall 1.00s 
 SCF   energy in the final basis set =    -2968.0684652710
 Total energy in the final basis set =    -2968.0684652710


 ------------------------------------------------------------------------------

   CCMAN2: suite of methods based on coupled cluster
           and equation of motion theories.

   Components:
   * libvmm-1.3-trunk
     by Evgeny Epifanovsky, Ilya Kaliman.
   * libtensor-2.5-trunk
     by Evgeny Epifanovsky, Michael Wormit, Dmitry Zuev, Sam Manzer, 
        Ilya Kaliman.
   * libcc-2.5-trunk
     by Evgeny Epifanovsky, Arik Landau, Tomasz Kus, Kirill Khistyaev, 
        Dmitry Zuev, Prashant Manohar, Xintian Feng, Anna Krylov, 
        Matthew Goldey, Alec White, Thomas Jagau, Kaushik Nanda, 
        Anastasia Gunina, Alexander Kunitsa, Joonho Lee.

   CCMAN original authors:
   Anna I. Krylov, C. David Sherrill, Steven R. Gwaltney,
   Edward F. C. Byrd (2000)
   Sergey V. Levchenko, Lyudmila V. Slipchenko, Tao Wang,
   Ana-Maria C. Cristian (2003)
   Piotr A. Pieniazek, C. Melania Oana, Evgeny Epifanovsky (2007)
   Prashant Manohar (2009)

 ------------------------------------------------------------------------------


 Allocating and initializing 30808MB of RAM...
 Calculation will run on 6 cores.


 Alpha MOs, Restricted
 -- Occupied --                  
-490.05  -80.02  -65.18  -58.54  -58.54  -58.54  -15.65   -9.86
  1 A     2 A     3 A     4 A     5 A     6 A     7 A     8 A                  
 -7.557  -7.474  -7.464  -7.464  -5.450  -5.449  -5.448  -3.215
  9 A    10 A    11 A    12 A    13 A    14 A    15 A    16 A                  
 -3.210  -3.210  -3.197  -3.197  -1.194  -0.983  -0.762  -0.586
 17 A    18 A    19 A    20 A    21 A    22 A    23 A    24 A                  
 -0.541  -0.502  -0.429  -0.393  -0.385
 25 A    26 A    27 A    28 A    29 A                                          
 -- Virtual --                   
  0.004   0.050   0.062   0.071   0.080   0.090   0.105   0.125
 30 A    31 A    32 A    33 A    34 A    35 A    36 A    37 A                  
  0.125   0.156   0.167   0.175   0.222   0.237   0.245   0.308
 38 A    39 A    40 A    41 A    42 A    43 A    44 A    45 A                  
  0.329   0.378   0.396   0.488   0.530   0.573   0.583   0.604
 46 A    47 A    48 A    49 A    50 A    51 A    52 A    53 A                  
  0.723   0.761   0.773   0.777   0.790   0.833   0.845   0.877
 54 A    55 A    56 A    57 A    58 A    59 A    60 A    61 A                  
  0.897   1.037   1.081   1.111   1.149   1.175   1.289   1.457
 62 A    63 A    64 A    65 A    66 A    67 A    68 A    69 A                  
  1.663   1.690   1.814   1.827   1.943   2.214   2.263   2.278
 70 A    71 A    72 A    73 A    74 A    75 A    76 A    77 A                  
  2.339   2.377   2.430   2.511   2.793   2.862   2.992   4.245
 78 A    79 A    80 A    81 A    82 A    83 A    84 A    85 A                  
  4.291   4.466   4.537   4.550   4.585   4.610   4.908   7.187
 86 A    87 A    88 A    89 A    90 A    91 A    92 A    93 A                  
  7.579   8.205   8.223   8.299  14.746  14.818  14.908  36.679
 94 A    95 A    96 A    97 A    98 A    99 A   100 A   101 A                  
 49.458 166.202 293.882 293.899 294.0081028.394
102 A   103 A   104 A   105 A   106 A   107 A                                  

 Beta MOs, Restricted
 -- Occupied --                  
-490.05  -80.02  -65.18  -58.54  -58.54  -58.54  -15.65   -9.86
  1 A     2 A     3 A     4 A     5 A     6 A     7 A     8 A                  
 -7.557  -7.474  -7.464  -7.464  -5.450  -5.449  -5.448  -3.215
  9 A    10 A    11 A    12 A    13 A    14 A    15 A    16 A                  
 -3.210  -3.210  -3.197  -3.197  -1.194  -0.983  -0.762  -0.586
 17 A    18 A    19 A    20 A    21 A    22 A    23 A    24 A                  
 -0.541  -0.502  -0.429  -0.393  -0.385
 25 A    26 A    27 A    28 A    29 A                                          
 -- Virtual --                   
  0.004   0.050   0.062   0.071   0.080   0.090   0.105   0.125
 30 A    31 A    32 A    33 A    34 A    35 A    36 A    37 A                  
  0.125   0.156   0.167   0.175   0.222   0.237   0.245   0.308
 38 A    39 A    40 A    41 A    42 A    43 A    44 A    45 A                  
  0.329   0.378   0.396   0.488   0.530   0.573   0.583   0.604
 46 A    47 A    48 A    49 A    50 A    51 A    52 A    53 A                  
  0.723   0.761   0.773   0.777   0.790   0.833   0.845   0.877
 54 A    55 A    56 A    57 A    58 A    59 A    60 A    61 A                  
  0.897   1.037   1.081   1.111   1.149   1.175   1.289   1.457
 62 A    63 A    64 A    65 A    66 A    67 A    68 A    69 A                  
  1.663   1.690   1.814   1.827   1.943   2.214   2.263   2.278
 70 A    71 A    72 A    73 A    74 A    75 A    76 A    77 A                  
  2.339   2.377   2.430   2.511   2.793   2.862   2.992   4.245
 78 A    79 A    80 A    81 A    82 A    83 A    84 A    85 A                  
  4.291   4.466   4.537   4.550   4.585   4.610   4.908   7.187
 86 A    87 A    88 A    89 A    90 A    91 A    92 A    93 A                  
  7.579   8.205   8.223   8.299  14.746  14.818  14.908  36.679
 94 A    95 A    96 A    97 A    98 A    99 A   100 A   101 A                  
 49.458 166.202 293.882 293.899 294.0081028.394
102 A   103 A   104 A   105 A   106 A   107 A                                  

 Occupation and symmetry of molecular orbitals

 Point group: C1 (1 irreducible representation).

                           A     All 
 -------------------------------------
 All molecular orbitals:
  - Alpha                  107   107 
  - Beta                   107   107 
 -------------------------------------
 Alpha orbitals:
  - Frozen occupied        15    15  
  - Active occupied        14    14  
  - Active virtual         78    78  
  - Frozen virtual         0     0   
 -------------------------------------
 Beta orbitals:
  - Frozen occupied        15    15  
  - Active occupied        14    14  
  - Active virtual         78    78  
  - Frozen virtual         0     0   
 -------------------------------------

 Import integrals:   CPU 0.00 s  wall 0.00 s

 Import integrals:   CPU 17.78 s  wall 3.11 s

 MP2 amplitudes:   CPU 0.04 s  wall 0.02 s

Running a double precision version
           CCSD T amplitudes will be solved using DIIS.

           Start     Size      MaxIter   EConv     TConv     
           3         7         100       1.00e-07  1.00e-05  
 ------------------------------------------------------------------------------
           Energy (a.u.)   Ediff      Tdiff       Comment
 ------------------------------------------------------------------------------
         -2968.65117644                           
     1   -2968.63521777   1.60e-02   7.08e-01     
     2   -2968.65798059   2.28e-02   1.09e-01     
     3   -2968.65693843   1.04e-03   4.81e-02     
     4   -2968.65936280   2.42e-03   1.34e-02     Switched to DIIS steps.
     5   -2968.66020627   8.43e-04   1.29e-02     
     6   -2968.66021738   1.11e-05   2.36e-03     
     7   -2968.66022069   3.31e-06   1.15e-03     
     8   -2968.66022766   6.97e-06   3.86e-04     
     9   -2968.66022729   3.63e-07   2.09e-04     
    10   -2968.66022736   6.63e-08   7.60e-05     
    11   -2968.66022737   7.87e-09   4.05e-05     
    12   -2968.66022731   5.84e-08   1.18e-05     
    13   -2968.66022736   4.55e-08   6.11e-06     
 ------------------------------------------------------------------------------
         -2968.66022736                           CCSD T converged.

End of double precision
 SCF energy                 = -2968.06846527
 MP2 energy                 = -2968.65117644
 CCSD correlation energy     =    -0.59176208
 CCSD total energy           = -2968.66022736

 CCSD  T1^2 = 0.0115  T2^2 = 0.2338  Leading amplitudes:

 Amplitude    Orbitals with energies
 -0.0372       29 (A) A                  ->    30 (A) A                   
              -0.3853                          0.0036                     
 -0.0372       29 (A) B                  ->    30 (A) B                   
              -0.3853                          0.0036                     
 -0.0160       24 (A) A                  ->    41 (A) A                   
              -0.5863                          0.1747                     
 -0.0160       24 (A) B                  ->    41 (A) B                   
              -0.5863                          0.1747                     

 Amplitude    Orbitals with energies
 -0.0737       29 (A) A      29 (A) B    ->    30 (A) A      30 (A) B     
              -0.3853       -0.3853            0.0036        0.0036       
  0.0737       29 (A) A      29 (A) B    ->    30 (A) B      30 (A) A     
              -0.3853       -0.3853            0.0036        0.0036       
  0.0737       29 (A) B      29 (A) A    ->    30 (A) A      30 (A) B     
              -0.3853       -0.3853            0.0036        0.0036       
 -0.0737       29 (A) B      29 (A) A    ->    30 (A) B      30 (A) A     
              -0.3853       -0.3853            0.0036        0.0036       

 Computing CCSD intemediates for later calculations in double precision
 Finished.

Running a double precision version
           CCSD Lambda amplitudes will be solved using DIIS.
           Start     Size      MaxIter   EConv     LConv     
           3         7         100       1.00e-07  1.00e-05  
 ------------------------------------------------------------------------------
            Enorm      Ldiff       Comment
 ------------------------------------------------------------------------------
     1     5.20e-02   3.97e-02     
     2     1.26e-02   5.15e-03     
     3     5.72e-03   2.34e-03     
     4     3.11e-03   1.20e-03     Switched to DIIS steps.
     5     1.08e-03   7.55e-04     
     6     5.03e-04   2.19e-04     
     7     1.94e-04   6.23e-05     
     8     8.65e-05   3.89e-06     
     9     3.36e-05   2.10e-06     
    10     1.56e-05   1.02e-06     
    11     6.33e-06   1.47e-07     
    12     3.30e-06   4.50e-08     
    13     1.60e-06   2.05e-09     
    14     7.07e-07   3.79e-08     
    15     3.61e-07   3.06e-08     
    16     1.51e-07   7.32e-09     
    17     7.81e-08   7.34e-09     
 ------------------------------------------------------------------------------
                                   CCSD Lambda converged.

 Computing density matrices in double precision...
           Orbital response amplitudes will be solved using DIIS.
           Start     Size      MaxIter   EConv     LConv     
           3         7         100       1.00e-06  1.00e-06  
 ------------------------------------------------------------------------------
            Enorm      Ldiff       Comment
 ------------------------------------------------------------------------------
     1     1.04e-01   6.04e-04     
     2     1.05e-01   5.98e-04     
     3     1.35e-01   2.26e-02     
     4     3.17e-02   4.81e-02     Switched to DIIS steps.
     5     5.62e-03   1.41e-02     
     6     1.21e-03   4.86e-04     
     7     5.26e-04   9.79e-05     
     8     9.36e-05   1.02e-04     
     9     3.52e-05   6.09e-06     
    10     7.07e-06   4.15e-06     
    11     2.23e-06   9.77e-07     
    12     7.89e-07   6.86e-09     
 ------------------------------------------------------------------------------
                                   Orbital response converged.

 Computing density matrices... Done.
 CCSD calculation:   CPU 602.15 s  wall 113.35 s

 Transferring MO TPDM to AO TPDM
 Transferring g2_o1o1o1o1
 Transferring g2_o1o1o1v1
 Transferring g2_o1o1v1v1
 Transferring g2_o1v1o1v1
 Transferring g2_o1v1v1v1
 Transferring g2_v1v1v1v1
 Adding separable TPDM
 Computing TPDM gradient
 --------------------------------------------------------
 2e gradient
  Atom          X               Y               Z
 --------------------------------------------------------
    1        -33.370556        7.292481        0.000000  
    2          6.199551      -17.955875        0.000000  
    3         23.586726       13.343218        0.000000  
    4          3.584279       -2.679824       -0.000000  
 --------------------------------------------------------
 --------------------------------------------------------
 Final gradient
  Atom          X               Y               Z
 --------------------------------------------------------
    1        -33.370556        7.292481        0.000000  
    2          6.199551      -17.955875        0.000000  
    3         23.586726       13.343218        0.000000  
    4          3.584279       -2.679824       -0.000000  
 --------------------------------------------------------
 Analytic gradient from two-electron contribution:   CPU 111.17 s  wall 21.65 s

 Total ccman2 time:   CPU 733.86 s  wall 138.91 s


 --------------------------------------------------------------

                    Orbital Energies (a.u.)
 --------------------------------------------------------------

 Alpha MOs
 -- Occupied --
******** -80.0154 -65.1803 -58.5408 -58.5385 -58.5385 -15.6463  -9.8594
 -7.5568  -7.4744  -7.4638  -7.4636  -5.4497  -5.4493  -5.4484  -3.2147
 -3.2098  -3.2096  -3.1967  -3.1967  -1.1942  -0.9833  -0.7623  -0.5863
 -0.5410  -0.5017  -0.4289  -0.3928  -0.3853
 -- Virtual --
  0.0036   0.0504   0.0621   0.0711   0.0803   0.0901   0.1051   0.1245
  0.1251   0.1557   0.1674   0.1747   0.2218   0.2373   0.2447   0.3084
  0.3287   0.3782   0.3955   0.4881   0.5305   0.5728   0.5835   0.6040
  0.7226   0.7608   0.7732   0.7766   0.7899   0.8331   0.8455   0.8774
  0.8971   1.0372   1.0814   1.1106   1.1487   1.1750   1.2888   1.4568
  1.6625   1.6898   1.8143   1.8273   1.9429   2.2135   2.2627   2.2777
  2.3390   2.3772   2.4300   2.5113   2.7926   2.8616   2.9915   4.2451
  4.2914   4.4662   4.5372   4.5500   4.5852   4.6102   4.9079   7.1873
  7.5790   8.2050   8.2230   8.2995  14.7457  14.8179  14.9075  36.6792
 49.4584 166.2021 293.8822 293.8994 294.00781028.3944
 --------------------------------------------------------------

          Ground-State Mulliken Net Atomic Charges

     Atom                 Charge (a.u.)
  ----------------------------------------
      1 Br                   -0.010210
      2 N                    -0.257579
      3 P                     0.318860
      4 H                    -0.051072
  ----------------------------------------
  Sum of atomic charges =    -0.000000

 -----------------------------------------------------------------
                    Cartesian Multipole Moments
 -----------------------------------------------------------------
    Charge (ESU x 10^10)
                -0.0000
    Dipole Moment (Debye)
         X      -1.7669      Y      -1.1376      Z      -0.0000
       Tot       2.1014
    Quadrupole Moments (Debye-Ang)
        XX     -31.1889     XY      -0.1496     YY     -40.8887
        XZ       0.0000     YZ       0.0000     ZZ     -37.2530
    Octopole Moments (Debye-Ang^2)
       XXX      22.7697    XXY      -2.1366    XYY      14.1416
       YYY      -2.9178    XXZ      -0.0000    XYZ      -0.0000
       YYZ      -0.0000    XZZ       8.6563    YZZ      -0.5672
       ZZZ      -0.0000
    Hexadecapole Moments (Debye-Ang^3)
      XXXX    -442.2661   XXXY      -7.4423   XXYY     -99.5624
      XYYY      -3.2517   YYYY     -89.4620   XXXZ       0.0000
      XXYZ       0.0000   XYYZ       0.0000   YYYZ       0.0000
      XXZZ     -87.3787   XYZZ      -0.5702   YYZZ     -22.1016
      XZZZ       0.0000   YZZZ       0.0000   ZZZZ     -47.0462
 -----------------------------------------------------------------
 DrvMan completing analytic gradient of the correlated energy
 Correlated dipole moment
            1
    1  -0.6951366
    2  -0.4475703
    3  -0.0000000
 Energy read as -2968.660227356
 Full Analytical Gradient: (in a.u., or Hartree/Bohr)
             1             2             3             4
    1    0.00005088    0.00027447   -0.00032185   -0.00000349
    2   -0.00003230    0.00035266   -0.00036123    0.00004086
    3   -0.00000000    0.00000000   -0.00000000    0.00000000
 Gradient time:  CPU 0.79 s  wall 0.81 s
 ----------------------------------------------------------------
             Standard Nuclear Orientation (Angstroms)
    I     Atom           X                Y                Z
 ----------------------------------------------------------------
    1      Br      1.0346212240    -0.0567871089    -0.0000000000
    2      N      -0.6823593655     0.7687843727     0.0000000000
    3      P      -1.9028499904    -0.2764609535    -0.0000000000
    4      H      -2.8924774242     0.7459725030     0.0000000000
 ----------------------------------------------------------------
 Nuclear Repulsion Energy =   208.8186522328 hartrees
 There are       29 alpha and       29 beta electrons

                       Distance Matrix (Angstroms)
             Br(  1)   N (  2)   P (  3)
   N (  2)  1.905148
   P (  3)  2.945674  1.606902
   H (  4)  4.008307  2.210236  1.422931

 Requested basis set is 6-311++G(d,p)
 There are 43 shells and 107 basis functions
 A cutoff of  1.0D-14 yielded    858 shell pairs
 There are      5573 function pairs (      6127 Cartesian)
 Smallest overlap matrix eigenvalue = 1.73E-03
 Guess MOs from SCF MO coefficient file

 -----------------------------------------------------------------------
  General SCF calculation program by
  Eric Jon Sundstrom, Paul Horn, Yuezhi Mao, Dmitri Zuev, Alec White,
  David Stuck, Shaama M.S., Shane Yost, Joonho Lee, David Small,
  Daniel Levine, Susi Lehtola, Hugh Burton, Evgeny Epifanovsky
 -----------------------------------------------------------------------
 Hartree-Fock
 using 6 threads for integral computing
 -------------------------------------------------------
 OpenMP Integral computing Module                
 Release: version 2.0, May 2017, Q-Chem Inc. Pleasanton 
 -------------------------------------------------------
 A restricted SCF calculation will be
 performed using DIIS
 SCF converges when DIIS error is below 1.0e-08
 ---------------------------------------
  Cycle       Energy         DIIS error
 ---------------------------------------
    1   -2968.0685981916      2.70e-05  
    2   -2968.0685995280      1.41e-05  
    3   -2968.0685997908      7.51e-06  
    4   -2968.0685999052      1.50e-06  
    5   -2968.0685999154      4.88e-07  
    6   -2968.0685999167      1.55e-07  
    7   -2968.0685999168      4.82e-08  
    8   -2968.0685999169      1.98e-08  
    9   -2968.0685999169      4.19e-09  Convergence criterion met
 ---------------------------------------
 SCF time:   CPU 4.99s  wall 1.00s 
 SCF   energy in the final basis set =    -2968.0685999169
 Total energy in the final basis set =    -2968.0685999169


 ------------------------------------------------------------------------------

   CCMAN2: suite of methods based on coupled cluster
           and equation of motion theories.

   Components:
   * libvmm-1.3-trunk
     by Evgeny Epifanovsky, Ilya Kaliman.
   * libtensor-2.5-trunk
     by Evgeny Epifanovsky, Michael Wormit, Dmitry Zuev, Sam Manzer, 
        Ilya Kaliman.
   * libcc-2.5-trunk
     by Evgeny Epifanovsky, Arik Landau, Tomasz Kus, Kirill Khistyaev, 
        Dmitry Zuev, Prashant Manohar, Xintian Feng, Anna Krylov, 
        Matthew Goldey, Alec White, Thomas Jagau, Kaushik Nanda, 
        Anastasia Gunina, Alexander Kunitsa, Joonho Lee.

   CCMAN original authors:
   Anna I. Krylov, C. David Sherrill, Steven R. Gwaltney,
   Edward F. C. Byrd (2000)
   Sergey V. Levchenko, Lyudmila V. Slipchenko, Tao Wang,
   Ana-Maria C. Cristian (2003)
   Piotr A. Pieniazek, C. Melania Oana, Evgeny Epifanovsky (2007)
   Prashant Manohar (2009)

 ------------------------------------------------------------------------------


 Allocating and initializing 30808MB of RAM...
 Calculation will run on 6 cores.


 Alpha MOs, Restricted
 -- Occupied --                  
-490.05  -80.02  -65.18  -58.54  -58.54  -58.54  -15.65   -9.86
  1 A     2 A     3 A     4 A     5 A     6 A     7 A     8 A                  
 -7.557  -7.475  -7.464  -7.464  -5.450  -5.449  -5.448  -3.215
  9 A    10 A    11 A    12 A    13 A    14 A    15 A    16 A                  
 -3.210  -3.210  -3.197  -3.197  -1.195  -0.984  -0.762  -0.586
 17 A    18 A    19 A    20 A    21 A    22 A    23 A    24 A                  
 -0.541  -0.502  -0.429  -0.393  -0.385
 25 A    26 A    27 A    28 A    29 A                                          
 -- Virtual --                   
  0.004   0.050   0.062   0.071   0.080   0.090   0.105   0.124
 30 A    31 A    32 A    33 A    34 A    35 A    36 A    37 A                  
  0.125   0.156   0.167   0.175   0.222   0.237   0.245   0.308
 38 A    39 A    40 A    41 A    42 A    43 A    44 A    45 A                  
  0.329   0.378   0.396   0.488   0.530   0.573   0.584   0.604
 46 A    47 A    48 A    49 A    50 A    51 A    52 A    53 A                  
  0.723   0.761   0.773   0.777   0.790   0.833   0.846   0.877
 54 A    55 A    56 A    57 A    58 A    59 A    60 A    61 A                  
  0.898   1.037   1.082   1.111   1.149   1.175   1.290   1.456
 62 A    63 A    64 A    65 A    66 A    67 A    68 A    69 A                  
  1.663   1.690   1.815   1.828   1.943   2.214   2.263   2.278
 70 A    71 A    72 A    73 A    74 A    75 A    76 A    77 A                  
  2.339   2.377   2.431   2.511   2.793   2.862   2.992   4.245
 78 A    79 A    80 A    81 A    82 A    83 A    84 A    85 A                  
  4.292   4.468   4.537   4.550   4.585   4.610   4.908   7.188
 86 A    87 A    88 A    89 A    90 A    91 A    92 A    93 A                  
  7.580   8.205   8.223   8.299  14.746  14.818  14.909  36.679
 94 A    95 A    96 A    97 A    98 A    99 A   100 A   101 A                  
 49.459 166.203 293.882 293.899 294.0081028.395
102 A   103 A   104 A   105 A   106 A   107 A                                  

 Beta MOs, Restricted
 -- Occupied --                  
-490.05  -80.02  -65.18  -58.54  -58.54  -58.54  -15.65   -9.86
  1 A     2 A     3 A     4 A     5 A     6 A     7 A     8 A                  
 -7.557  -7.475  -7.464  -7.464  -5.450  -5.449  -5.448  -3.215
  9 A    10 A    11 A    12 A    13 A    14 A    15 A    16 A                  
 -3.210  -3.210  -3.197  -3.197  -1.195  -0.984  -0.762  -0.586
 17 A    18 A    19 A    20 A    21 A    22 A    23 A    24 A                  
 -0.541  -0.502  -0.429  -0.393  -0.385
 25 A    26 A    27 A    28 A    29 A                                          
 -- Virtual --                   
  0.004   0.050   0.062   0.071   0.080   0.090   0.105   0.124
 30 A    31 A    32 A    33 A    34 A    35 A    36 A    37 A                  
  0.125   0.156   0.167   0.175   0.222   0.237   0.245   0.308
 38 A    39 A    40 A    41 A    42 A    43 A    44 A    45 A                  
  0.329   0.378   0.396   0.488   0.530   0.573   0.584   0.604
 46 A    47 A    48 A    49 A    50 A    51 A    52 A    53 A                  
  0.723   0.761   0.773   0.777   0.790   0.833   0.846   0.877
 54 A    55 A    56 A    57 A    58 A    59 A    60 A    61 A                  
  0.898   1.037   1.082   1.111   1.149   1.175   1.290   1.456
 62 A    63 A    64 A    65 A    66 A    67 A    68 A    69 A                  
  1.663   1.690   1.815   1.828   1.943   2.214   2.263   2.278
 70 A    71 A    72 A    73 A    74 A    75 A    76 A    77 A                  
  2.339   2.377   2.431   2.511   2.793   2.862   2.992   4.245
 78 A    79 A    80 A    81 A    82 A    83 A    84 A    85 A                  
  4.292   4.468   4.537   4.550   4.585   4.610   4.908   7.188
 86 A    87 A    88 A    89 A    90 A    91 A    92 A    93 A                  
  7.580   8.205   8.223   8.299  14.746  14.818  14.909  36.679
 94 A    95 A    96 A    97 A    98 A    99 A   100 A   101 A                  
 49.459 166.203 293.882 293.899 294.0081028.395
102 A   103 A   104 A   105 A   106 A   107 A                                  

 Occupation and symmetry of molecular orbitals

 Point group: C1 (1 irreducible representation).

                           A     All 
 -------------------------------------
 All molecular orbitals:
  - Alpha                  107   107 
  - Beta                   107   107 
 -------------------------------------
 Alpha orbitals:
  - Frozen occupied        15    15  
  - Active occupied        14    14  
  - Active virtual         78    78  
  - Frozen virtual         0     0   
 -------------------------------------
 Beta orbitals:
  - Frozen occupied        15    15  
  - Active occupied        14    14  
  - Active virtual         78    78  
  - Frozen virtual         0     0   
 -------------------------------------

 Import integrals:   CPU 0.00 s  wall 0.00 s

 Import integrals:   CPU 18.47 s  wall 3.31 s

 MP2 amplitudes:   CPU 0.04 s  wall 0.03 s

Running a double precision version
           CCSD T amplitudes will be solved using DIIS.

           Start     Size      MaxIter   EConv     TConv     
           3         7         100       1.00e-07  1.00e-05  
 ------------------------------------------------------------------------------
           Energy (a.u.)   Ediff      Tdiff       Comment
 ------------------------------------------------------------------------------
         -2968.65113671                           
     1   -2968.63526406   1.59e-02   7.08e-01     
     2   -2968.65797416   2.27e-02   1.09e-01     
     3   -2968.65694952   1.02e-03   4.80e-02     
     4   -2968.65936595   2.42e-03   1.34e-02     Switched to DIIS steps.
     5   -2968.66020611   8.40e-04   1.29e-02     
     6   -2968.66021717   1.11e-05   2.35e-03     
     7   -2968.66022050   3.33e-06   1.15e-03     
     8   -2968.66022746   6.95e-06   3.86e-04     
     9   -2968.66022709   3.67e-07   2.08e-04     
    10   -2968.66022717   7.42e-08   7.59e-05     
    11   -2968.66022717   5.39e-09   4.04e-05     
    12   -2968.66022711   5.77e-08   1.17e-05     
    13   -2968.66022716   4.51e-08   6.12e-06     
 ------------------------------------------------------------------------------
         -2968.66022716                           CCSD T converged.

End of double precision
 SCF energy                 = -2968.06859992
 MP2 energy                 = -2968.65113671
 CCSD correlation energy     =    -0.59162724
 CCSD total energy           = -2968.66022716

 CCSD  T1^2 = 0.0115  T2^2 = 0.2336  Leading amplitudes:

 Amplitude    Orbitals with energies
 -0.0371       29 (A) A                  ->    30 (A) A                   
              -0.3854                          0.0038                     
 -0.0371       29 (A) B                  ->    30 (A) B                   
              -0.3854                          0.0038                     
 -0.0160       24 (A) A                  ->    41 (A) A                   
              -0.5865                          0.1749                     
 -0.0160       24 (A) B                  ->    41 (A) B                   
              -0.5865                          0.1749                     

 Amplitude    Orbitals with energies
 -0.0734       29 (A) A      29 (A) B    ->    30 (A) A      30 (A) B     
              -0.3854       -0.3854            0.0038        0.0038       
  0.0734       29 (A) A      29 (A) B    ->    30 (A) B      30 (A) A     
              -0.3854       -0.3854            0.0038        0.0038       
  0.0734       29 (A) B      29 (A) A    ->    30 (A) A      30 (A) B     
              -0.3854       -0.3854            0.0038        0.0038       
 -0.0734       29 (A) B      29 (A) A    ->    30 (A) B      30 (A) A     
              -0.3854       -0.3854            0.0038        0.0038       

 Computing CCSD intemediates for later calculations in double precision
 Finished.

Running a double precision version
           CCSD Lambda amplitudes will be solved using DIIS.
           Start     Size      MaxIter   EConv     LConv     
           3         7         100       1.00e-07  1.00e-05  
 ------------------------------------------------------------------------------
            Enorm      Ldiff       Comment
 ------------------------------------------------------------------------------
     1     5.19e-02   3.96e-02     
     2     1.25e-02   5.15e-03     
     3     5.71e-03   2.33e-03     
     4     3.10e-03   1.20e-03     Switched to DIIS steps.
     5     1.07e-03   7.52e-04     
     6     5.01e-04   2.17e-04     
     7     1.93e-04   6.18e-05     
     8     8.62e-05   3.85e-06     
     9     3.35e-05   2.08e-06     
    10     1.56e-05   9.96e-07     
    11     6.32e-06   1.54e-07     
    12     3.30e-06   4.12e-08     
    13     1.59e-06   7.71e-10     
    14     7.03e-07   3.81e-08     
    15     3.59e-07   3.04e-08     
    16     1.50e-07   7.33e-09     
    17     7.77e-08   7.32e-09     
 ------------------------------------------------------------------------------
                                   CCSD Lambda converged.

 Computing density matrices in double precision...
           Orbital response amplitudes will be solved using DIIS.
           Start     Size      MaxIter   EConv     LConv     
           3         7         100       1.00e-06  1.00e-06  
 ------------------------------------------------------------------------------
            Enorm      Ldiff       Comment
 ------------------------------------------------------------------------------
     1     1.04e-01   6.50e-04     
     2     1.05e-01   5.13e-04     
     3     1.35e-01   2.23e-02     
     4     3.15e-02   4.78e-02     Switched to DIIS steps.
     5     5.61e-03   1.40e-02     
     6     1.20e-03   4.88e-04     
     7     5.22e-04   9.65e-05     
     8     9.29e-05   1.01e-04     
     9     3.50e-05   5.99e-06     
    10     7.02e-06   4.11e-06     
    11     2.21e-06   9.72e-07     
    12     7.83e-07   6.51e-09     
 ------------------------------------------------------------------------------
                                   Orbital response converged.

 Computing density matrices... Done.
 CCSD calculation:   CPU 602.63 s  wall 113.11 s

 Transferring MO TPDM to AO TPDM
 Transferring g2_o1o1o1o1
 Transferring g2_o1o1o1v1
 Transferring g2_o1o1v1v1
 Transferring g2_o1v1o1v1
 Transferring g2_o1v1v1v1
 Transferring g2_v1v1v1v1
 Adding separable TPDM
 Computing TPDM gradient
 --------------------------------------------------------
 2e gradient
  Atom          X               Y               Z
 --------------------------------------------------------
    1        -33.393959        7.281488        0.000000  
    2          6.199982      -17.941967        0.000000  
    3         23.608765       13.338523        0.000000  
    4          3.585212       -2.678045       -0.000000  
 --------------------------------------------------------
 --------------------------------------------------------
 Final gradient
  Atom          X               Y               Z
 --------------------------------------------------------
    1        -33.393959        7.281488        0.000000  
    2          6.199982      -17.941967        0.000000  
    3         23.608765       13.338523        0.000000  
    4          3.585212       -2.678045       -0.000000  
 --------------------------------------------------------
 Analytic gradient from two-electron contribution:   CPU 112.30 s  wall 23.74 s

 Total ccman2 time:   CPU 735.95 s  wall 140.95 s


 --------------------------------------------------------------

                    Orbital Energies (a.u.)
 --------------------------------------------------------------

 Alpha MOs
 -- Occupied --
******** -80.0152 -65.1804 -58.5409 -58.5386 -58.5386 -15.6459  -9.8595
 -7.5567  -7.4746  -7.4639  -7.4637  -5.4496  -5.4492  -5.4482  -3.2148
 -3.2099  -3.2097  -3.1968  -3.1968  -1.1946  -0.9835  -0.7622  -0.5865
 -0.5412  -0.5020  -0.4290  -0.3926  -0.3854
 -- Virtual --
  0.0038   0.0504   0.0622   0.0711   0.0803   0.0901   0.1051   0.1245
  0.1251   0.1557   0.1674   0.1749   0.2219   0.2375   0.2447   0.3084
  0.3287   0.3782   0.3956   0.4885   0.5305   0.5728   0.5835   0.6041
  0.7229   0.7607   0.7731   0.7767   0.7902   0.8331   0.8456   0.8772
  0.8975   1.0375   1.0817   1.1106   1.1488   1.1753   1.2902   1.4564
  1.6626   1.6898   1.8145   1.8277   1.9428   2.2135   2.2629   2.2780
  2.3393   2.3773   2.4307   2.5114   2.7930   2.8623   2.9923   4.2452
  4.2917   4.4676   4.5371   4.5498   4.5852   4.6104   4.9080   7.1875
  7.5799   8.2049   8.2230   8.2994  14.7459  14.8181  14.9087  36.6795
 49.4586 166.2032 293.8822 293.8994 294.00771028.3946
 --------------------------------------------------------------

          Ground-State Mulliken Net Atomic Charges

     Atom                 Charge (a.u.)
  ----------------------------------------
      1 Br                   -0.009626
      2 N                    -0.257934
      3 P                     0.318626
      4 H                    -0.051066
  ----------------------------------------
  Sum of atomic charges =     0.000000

 -----------------------------------------------------------------
                    Cartesian Multipole Moments
 -----------------------------------------------------------------
    Charge (ESU x 10^10)
                 0.0000
    Dipole Moment (Debye)
         X      -1.7621      Y      -1.1352      Z      -0.0000
       Tot       2.0961
    Quadrupole Moments (Debye-Ang)
        XX     -31.1885     XY      -0.1520     YY     -40.8888
        XZ       0.0000     YZ       0.0000     ZZ     -37.2481
    Octopole Moments (Debye-Ang^2)
       XXX      22.7955    XXY      -2.1099    XYY      14.1459
       YYY      -2.8660    XXZ      -0.0000    XYZ      -0.0000
       YYZ      -0.0000    XZZ       8.6537    YZZ      -0.5533
       ZZZ      -0.0000
    Hexadecapole Moments (Debye-Ang^3)
      XXXX    -442.2539   XXXY      -7.4870   XXYY     -99.5716
      XYYY      -3.2908   YYYY     -89.3532   XXXZ       0.0000
      XXYZ       0.0000   XYYZ       0.0000   YYYZ       0.0000
      XXZZ     -87.3673   XYZZ      -0.5811   YYZZ     -22.0830
      XZZZ       0.0000   YZZZ       0.0000   ZZZZ     -47.0331
 -----------------------------------------------------------------
 DrvMan completing analytic gradient of the correlated energy
 Correlated dipole moment
            1
    1  -0.6932663
    2  -0.4466287
    3  -0.0000000
 Energy read as -2968.660227158
 Full Analytical Gradient: (in a.u., or Hartree/Bohr)
             1             2             3             4
    1   -0.00005668   -0.00021819    0.00030827   -0.00003339
    2    0.00009669   -0.00045725    0.00036000    0.00000056
    3   -0.00000000    0.00000000   -0.00000000    0.00000000
 Gradient time:  CPU 0.79 s  wall 0.83 s
 ----------------------------------------------------------------
             Standard Nuclear Orientation (Angstroms)
    I     Atom           X                Y                Z
 ----------------------------------------------------------------
    1      Br      1.0346212240    -0.0567871089    -0.0000000000
    2      N      -0.6823593655     0.7697843727     0.0010000000
    3      P      -1.9028499904    -0.2764609535    -0.0000000000
    4      H      -2.8924774242     0.7459725030     0.0000000000
 ----------------------------------------------------------------
 Nuclear Repulsion Energy =   208.7891498218 hartrees
 There are       29 alpha and       29 beta electrons

                       Distance Matrix (Angstroms)
             Br(  1)   N (  2)   P (  3)
   N (  2)  1.905582
   P (  3)  2.945674  1.607553
   H (  4)  4.008307  2.210247  1.422931

 Requested basis set is 6-311++G(d,p)
 There are 43 shells and 107 basis functions
 A cutoff of  1.0D-14 yielded    858 shell pairs
 There are      5573 function pairs (      6127 Cartesian)
 Smallest overlap matrix eigenvalue = 1.73E-03
 Guess MOs from SCF MO coefficient file

 -----------------------------------------------------------------------
  General SCF calculation program by
  Eric Jon Sundstrom, Paul Horn, Yuezhi Mao, Dmitri Zuev, Alec White,
  David Stuck, Shaama M.S., Shane Yost, Joonho Lee, David Small,
  Daniel Levine, Susi Lehtola, Hugh Burton, Evgeny Epifanovsky
 -----------------------------------------------------------------------
 Hartree-Fock
 using 6 threads for integral computing
 -------------------------------------------------------
 OpenMP Integral computing Module                
 Release: version 2.0, May 2017, Q-Chem Inc. Pleasanton 
 -------------------------------------------------------
 A restricted SCF calculation will be
 performed using DIIS
 SCF converges when DIIS error is below 1.0e-08
 ---------------------------------------
  Cycle       Energy         DIIS error
 ---------------------------------------
    1   -2968.0685321492      1.72e-05  
    2   -2968.0685327868      7.76e-06  
    3   -2968.0685328880      5.19e-06  
    4   -2968.0685329441      1.17e-06  
    5   -2968.0685329531      5.03e-07  
    6   -2968.0685329556      2.57e-07  
    7   -2968.0685329563      1.16e-07  
    8   -2968.0685329566      5.55e-08  
    9   -2968.0685329566      2.04e-08  
   10   -2968.0685329566      5.30e-09  Convergence criterion met
 ---------------------------------------
 SCF time:   CPU 5.31s  wall 2.00s 
 SCF   energy in the final basis set =    -2968.0685329566
 Total energy in the final basis set =    -2968.0685329566


 ------------------------------------------------------------------------------

   CCMAN2: suite of methods based on coupled cluster
           and equation of motion theories.

   Components:
   * libvmm-1.3-trunk
     by Evgeny Epifanovsky, Ilya Kaliman.
   * libtensor-2.5-trunk
     by Evgeny Epifanovsky, Michael Wormit, Dmitry Zuev, Sam Manzer, 
        Ilya Kaliman.
   * libcc-2.5-trunk
     by Evgeny Epifanovsky, Arik Landau, Tomasz Kus, Kirill Khistyaev, 
        Dmitry Zuev, Prashant Manohar, Xintian Feng, Anna Krylov, 
        Matthew Goldey, Alec White, Thomas Jagau, Kaushik Nanda, 
        Anastasia Gunina, Alexander Kunitsa, Joonho Lee.

   CCMAN original authors:
   Anna I. Krylov, C. David Sherrill, Steven R. Gwaltney,
   Edward F. C. Byrd (2000)
   Sergey V. Levchenko, Lyudmila V. Slipchenko, Tao Wang,
   Ana-Maria C. Cristian (2003)
   Piotr A. Pieniazek, C. Melania Oana, Evgeny Epifanovsky (2007)
   Prashant Manohar (2009)

 ------------------------------------------------------------------------------


 Allocating and initializing 30808MB of RAM...
 Calculation will run on 6 cores.


 Alpha MOs, Restricted
 -- Occupied --                  
-490.05  -80.02  -65.18  -58.54  -58.54  -58.54  -15.65   -9.86
  1 A     2 A     3 A     4 A     5 A     6 A     7 A     8 A                  
 -7.557  -7.474  -7.464  -7.464  -5.450  -5.449  -5.448  -3.215
  9 A    10 A    11 A    12 A    13 A    14 A    15 A    16 A                  
 -3.210  -3.210  -3.197  -3.197  -1.194  -0.983  -0.762  -0.586
 17 A    18 A    19 A    20 A    21 A    22 A    23 A    24 A                  
 -0.541  -0.502  -0.429  -0.393  -0.385
 25 A    26 A    27 A    28 A    29 A                                          
 -- Virtual --                   
  0.004   0.050   0.062   0.071   0.080   0.090   0.105   0.125
 30 A    31 A    32 A    33 A    34 A    35 A    36 A    37 A                  
  0.125   0.156   0.167   0.175   0.222   0.237   0.245   0.308
 38 A    39 A    40 A    41 A    42 A    43 A    44 A    45 A                  
  0.329   0.378   0.396   0.488   0.530   0.573   0.584   0.604
 46 A    47 A    48 A    49 A    50 A    51 A    52 A    53 A                  
  0.723   0.761   0.773   0.777   0.790   0.833   0.846   0.877
 54 A    55 A    56 A    57 A    58 A    59 A    60 A    61 A                  
  0.897   1.037   1.082   1.111   1.149   1.175   1.290   1.457
 62 A    63 A    64 A    65 A    66 A    67 A    68 A    69 A                  
  1.663   1.690   1.814   1.827   1.943   2.214   2.263   2.278
 70 A    71 A    72 A    73 A    74 A    75 A    76 A    77 A                  
  2.339   2.377   2.430   2.511   2.793   2.862   2.992   4.245
 78 A    79 A    80 A    81 A    82 A    83 A    84 A    85 A                  
  4.292   4.467   4.537   4.550   4.585   4.610   4.908   7.187
 86 A    87 A    88 A    89 A    90 A    91 A    92 A    93 A                  
  7.579   8.205   8.223   8.299  14.746  14.818  14.908  36.679
 94 A    95 A    96 A    97 A    98 A    99 A   100 A   101 A                  
 49.458 166.203 293.882 293.899 294.0081028.394
102 A   103 A   104 A   105 A   106 A   107 A                                  

 Beta MOs, Restricted
 -- Occupied --                  
-490.05  -80.02  -65.18  -58.54  -58.54  -58.54  -15.65   -9.86
  1 A     2 A     3 A     4 A     5 A     6 A     7 A     8 A                  
 -7.557  -7.474  -7.464  -7.464  -5.450  -5.449  -5.448  -3.215
  9 A    10 A    11 A    12 A    13 A    14 A    15 A    16 A                  
 -3.210  -3.210  -3.197  -3.197  -1.194  -0.983  -0.762  -0.586
 17 A    18 A    19 A    20 A    21 A    22 A    23 A    24 A                  
 -0.541  -0.502  -0.429  -0.393  -0.385
 25 A    26 A    27 A    28 A    29 A                                          
 -- Virtual --                   
  0.004   0.050   0.062   0.071   0.080   0.090   0.105   0.125
 30 A    31 A    32 A    33 A    34 A    35 A    36 A    37 A                  
  0.125   0.156   0.167   0.175   0.222   0.237   0.245   0.308
 38 A    39 A    40 A    41 A    42 A    43 A    44 A    45 A                  
  0.329   0.378   0.396   0.488   0.530   0.573   0.584   0.604
 46 A    47 A    48 A    49 A    50 A    51 A    52 A    53 A                  
  0.723   0.761   0.773   0.777   0.790   0.833   0.846   0.877
 54 A    55 A    56 A    57 A    58 A    59 A    60 A    61 A                  
  0.897   1.037   1.082   1.111   1.149   1.175   1.290   1.457
 62 A    63 A    64 A    65 A    66 A    67 A    68 A    69 A                  
  1.663   1.690   1.814   1.827   1.943   2.214   2.263   2.278
 70 A    71 A    72 A    73 A    74 A    75 A    76 A    77 A                  
  2.339   2.377   2.430   2.511   2.793   2.862   2.992   4.245
 78 A    79 A    80 A    81 A    82 A    83 A    84 A    85 A                  
  4.292   4.467   4.537   4.550   4.585   4.610   4.908   7.187
 86 A    87 A    88 A    89 A    90 A    91 A    92 A    93 A                  
  7.579   8.205   8.223   8.299  14.746  14.818  14.908  36.679
 94 A    95 A    96 A    97 A    98 A    99 A   100 A   101 A                  
 49.458 166.203 293.882 293.899 294.0081028.394
102 A   103 A   104 A   105 A   106 A   107 A                                  

 Occupation and symmetry of molecular orbitals

 Point group: C1 (1 irreducible representation).

                           A     All 
 -------------------------------------
 All molecular orbitals:
  - Alpha                  107   107 
  - Beta                   107   107 
 -------------------------------------
 Alpha orbitals:
  - Frozen occupied        15    15  
  - Active occupied        14    14  
  - Active virtual         78    78  
  - Frozen virtual         0     0   
 -------------------------------------
 Beta orbitals:
  - Frozen occupied        15    15  
  - Active occupied        14    14  
  - Active virtual         78    78  
  - Frozen virtual         0     0   
 -------------------------------------

 Import integrals:   CPU 0.00 s  wall 0.00 s

 Import integrals:   CPU 17.80 s  wall 3.11 s

 MP2 amplitudes:   CPU 0.04 s  wall 0.02 s

Running a double precision version
           CCSD T amplitudes will be solved using DIIS.

           Start     Size      MaxIter   EConv     TConv     
           3         7         100       1.00e-07  1.00e-05  
 ------------------------------------------------------------------------------
           Energy (a.u.)   Ediff      Tdiff       Comment
 ------------------------------------------------------------------------------
         -2968.65115691                           
     1   -2968.63524129   1.59e-02   7.08e-01     
     2   -2968.65797772   2.27e-02   1.09e-01     
     3   -2968.65694434   1.03e-03   4.81e-02     
     4   -2968.65936473   2.42e-03   1.34e-02     Switched to DIIS steps.
     5   -2968.66020655   8.42e-04   1.29e-02     
     6   -2968.66021763   1.11e-05   2.35e-03     
     7   -2968.66022095   3.32e-06   1.15e-03     
     8   -2968.66022792   6.96e-06   3.86e-04     
     9   -2968.66022755   3.65e-07   2.09e-04     
    10   -2968.66022762   7.03e-08   7.59e-05     
    11   -2968.66022763   6.63e-09   4.05e-05     
    12   -2968.66022757   5.80e-08   1.17e-05     
    13   -2968.66022761   4.53e-08   6.12e-06     
 ------------------------------------------------------------------------------
         -2968.66022761                           CCSD T converged.

End of double precision
 SCF energy                 = -2968.06853296
 MP2 energy                 = -2968.65115691
 CCSD correlation energy     =    -0.59169466
 CCSD total energy           = -2968.66022761

 CCSD  T1^2 = 0.0115  T2^2 = 0.2337  Leading amplitudes:

 Amplitude    Orbitals with energies
 -0.0371       29 (A) A                  ->    30 (A) A                   
              -0.3853                          0.0037                     
 -0.0371       29 (A) B                  ->    30 (A) B                   
              -0.3853                          0.0037                     
  0.0160       24 (A) A                  ->    41 (A) A                   
              -0.5864                          0.1748                     
  0.0160       24 (A) B                  ->    41 (A) B                   
              -0.5864                          0.1748                     

 Amplitude    Orbitals with energies
 -0.0736       29 (A) A      29 (A) B    ->    30 (A) A      30 (A) B     
              -0.3853       -0.3853            0.0037        0.0037       
  0.0736       29 (A) A      29 (A) B    ->    30 (A) B      30 (A) A     
              -0.3853       -0.3853            0.0037        0.0037       
  0.0736       29 (A) B      29 (A) A    ->    30 (A) A      30 (A) B     
              -0.3853       -0.3853            0.0037        0.0037       
 -0.0736       29 (A) B      29 (A) A    ->    30 (A) B      30 (A) A     
              -0.3853       -0.3853            0.0037        0.0037       

 Computing CCSD intemediates for later calculations in double precision
 Finished.

Running a double precision version
           CCSD Lambda amplitudes will be solved using DIIS.
           Start     Size      MaxIter   EConv     LConv     
           3         7         100       1.00e-07  1.00e-05  
 ------------------------------------------------------------------------------
            Enorm      Ldiff       Comment
 ------------------------------------------------------------------------------
     1     5.19e-02   3.96e-02     
     2     1.26e-02   5.15e-03     
     3     5.72e-03   2.34e-03     
     4     3.10e-03   1.20e-03     Switched to DIIS steps.
     5     1.08e-03   7.54e-04     
     6     5.02e-04   2.18e-04     
     7     1.94e-04   6.21e-05     
     8     8.64e-05   3.87e-06     
     9     3.36e-05   2.09e-06     
    10     1.56e-05   1.01e-06     
    11     6.33e-06   1.50e-07     
    12     3.30e-06   4.31e-08     
    13     1.59e-06   1.40e-09     
    14     7.05e-07   3.80e-08     
    15     3.60e-07   3.05e-08     
    16     1.50e-07   7.33e-09     
    17     7.80e-08   7.33e-09     
 ------------------------------------------------------------------------------
                                   CCSD Lambda converged.

 Computing density matrices in double precision...
           Orbital response amplitudes will be solved using DIIS.
           Start     Size      MaxIter   EConv     LConv     
           3         7         100       1.00e-06  1.00e-06  
 ------------------------------------------------------------------------------
            Enorm      Ldiff       Comment
 ------------------------------------------------------------------------------
     1     1.04e-01   6.27e-04     
     2     1.05e-01   5.56e-04     
     3     1.35e-01   2.24e-02     
     4     3.16e-02   4.79e-02     Switched to DIIS steps.
     5     5.61e-03   1.40e-02     
     6     1.20e-03   4.87e-04     
     7     5.24e-04   9.72e-05     
     8     9.33e-05   1.02e-04     
     9     3.51e-05   6.04e-06     
    10     7.04e-06   4.13e-06     
    11     2.22e-06   9.75e-07     
    12     7.86e-07   6.69e-09     
 ------------------------------------------------------------------------------
                                   Orbital response converged.

 Computing density matrices... Done.
 CCSD calculation:   CPU 600.11 s  wall 112.60 s

 Transferring MO TPDM to AO TPDM
 Transferring g2_o1o1o1o1
 Transferring g2_o1o1o1v1
 Transferring g2_o1o1v1v1
 Transferring g2_o1v1o1v1
 Transferring g2_o1v1v1v1
 Transferring g2_v1v1v1v1
 Adding separable TPDM
 Computing TPDM gradient
 --------------------------------------------------------
 2e gradient
  Atom          X               Y               Z
 --------------------------------------------------------
    1        -33.382250        7.286987        0.010706  
    2          6.199765      -17.948924       -0.020271  
    3         23.597737       13.340874        0.008165  
    4          3.584748       -2.678937        0.001399  
 --------------------------------------------------------
 --------------------------------------------------------
 Final gradient
  Atom          X               Y               Z
 --------------------------------------------------------
    1        -33.382250        7.286987        0.010706  
    2          6.199765      -17.948924       -0.020271  
    3         23.597737       13.340874        0.008165  
    4          3.584748       -2.678937        0.001399  
 --------------------------------------------------------
 Analytic gradient from two-electron contribution:   CPU 112.19 s  wall 21.68 s

 Total ccman2 time:   CPU 733.19 s  wall 138.32 s


 --------------------------------------------------------------

                    Orbital Energies (a.u.)
 --------------------------------------------------------------

 Alpha MOs
 -- Occupied --
******** -80.0153 -65.1803 -58.5408 -58.5386 -58.5385 -15.6461  -9.8595
 -7.5567  -7.4745  -7.4638  -7.4636  -5.4497  -5.4493  -5.4483  -3.2148
 -3.2099  -3.2096  -3.1968  -3.1968  -1.1944  -0.9834  -0.7623  -0.5864
 -0.5411  -0.5019  -0.4289  -0.3927  -0.3853
 -- Virtual --
  0.0037   0.0504   0.0621   0.0711   0.0803   0.0901   0.1051   0.1245
  0.1251   0.1557   0.1674   0.1748   0.2218   0.2374   0.2447   0.3084
  0.3287   0.3782   0.3956   0.4883   0.5305   0.5728   0.5835   0.6041
  0.7227   0.7607   0.7732   0.7766   0.7901   0.8331   0.8455   0.8773
  0.8973   1.0373   1.0816   1.1106   1.1488   1.1751   1.2895   1.4566
  1.6626   1.6898   1.8144   1.8275   1.9429   2.2135   2.2628   2.2779
  2.3391   2.3772   2.4304   2.5114   2.7928   2.8619   2.9919   4.2452
  4.2916   4.4669   4.5372   4.5499   4.5852   4.6103   4.9079   7.1874
  7.5795   8.2049   8.2230   8.2994  14.7458  14.8180  14.9081  36.6793
 49.4585 166.2027 293.8822 293.8994 294.00771028.3945
 --------------------------------------------------------------

          Ground-State Mulliken Net Atomic Charges

     Atom                 Charge (a.u.)
  ----------------------------------------
      1 Br                   -0.009918
      2 N                    -0.257757
      3 P                     0.318743
      4 H                    -0.051069
  ----------------------------------------
  Sum of atomic charges =     0.000000

 -----------------------------------------------------------------
                    Cartesian Multipole Moments
 -----------------------------------------------------------------
    Charge (ESU x 10^10)
                 0.0000
    Dipole Moment (Debye)
         X      -1.7645      Y      -1.1364      Z      -0.0012
       Tot       2.0988
    Quadrupole Moments (Debye-Ang)
        XX     -31.1887     XY      -0.1508     YY     -40.8888
        XZ      -0.0006     YZ      -0.0032     ZZ     -37.2506
    Octopole Moments (Debye-Ang^2)
       XXX      22.7826    XXY      -2.1233    XYY      14.1438
       YYY      -2.8919    XXZ      -0.0084    XYZ       0.0048
       YYZ      -0.0079    XZZ       8.6550    YZZ      -0.5602
       ZZZ      -0.0173
    Hexadecapole Moments (Debye-Ang^3)
      XXXX    -442.2599   XXXY      -7.4646   XXYY     -99.5670
      XYYY      -3.2712   YYYY     -89.4076   XXXZ       0.0033
      XXYZ      -0.0092   XYYZ       0.0039   YYYZ      -0.0208
      XXZZ     -87.3730   XYZZ      -0.5757   YYZZ     -22.0923
      XZZZ       0.0110   YZZZ      -0.0168   ZZZZ     -47.0397
 -----------------------------------------------------------------
 DrvMan completing analytic gradient of the correlated energy
 Correlated dipole moment
            1
    1  -0.6942026
    2  -0.4471001
    3  -0.0004875
 Energy read as -2968.660227614
 Full Analytical Gradient: (in a.u., or Hartree/Bohr)
             1             2             3             4
    1   -0.00000282    0.00002888   -0.00000760   -0.00001846
    2    0.00003222   -0.00005191   -0.00000104    0.00002073
    3   -0.00002005    0.00002829    0.00001642   -0.00002466
 Gradient time:  CPU 0.75 s  wall 0.79 s
 ----------------------------------------------------------------
             Standard Nuclear Orientation (Angstroms)
    I     Atom           X                Y                Z
 ----------------------------------------------------------------
    1      Br      1.0346212240    -0.0567871089    -0.0000000000
    2      N      -0.6823593655     0.7697843727     0.0000000000
    3      P      -1.9018499904    -0.2764609535    -0.0000000000
    4      H      -2.8924774242     0.7459725030     0.0000000000
 ----------------------------------------------------------------
 Nuclear Repulsion Energy =   208.8347084938 hartrees
 There are       29 alpha and       29 beta electrons

                       Distance Matrix (Angstroms)
             Br(  1)   N (  2)   P (  3)
   N (  2)  1.905582
   P (  3)  2.944677  1.606794
   H (  4)  4.008307  2.210246  1.423627

 Requested basis set is 6-311++G(d,p)
 There are 43 shells and 107 basis functions
 A cutoff of  1.0D-14 yielded    858 shell pairs
 There are      5573 function pairs (      6127 Cartesian)
 Smallest overlap matrix eigenvalue = 1.73E-03
 Guess MOs from SCF MO coefficient file

 -----------------------------------------------------------------------
  General SCF calculation program by
  Eric Jon Sundstrom, Paul Horn, Yuezhi Mao, Dmitri Zuev, Alec White,
  David Stuck, Shaama M.S., Shane Yost, Joonho Lee, David Small,
  Daniel Levine, Susi Lehtola, Hugh Burton, Evgeny Epifanovsky
 -----------------------------------------------------------------------
 Hartree-Fock
 using 6 threads for integral computing
 -------------------------------------------------------
 OpenMP Integral computing Module                
 Release: version 2.0, May 2017, Q-Chem Inc. Pleasanton 
 -------------------------------------------------------
 A restricted SCF calculation will be
 performed using DIIS
 SCF converges when DIIS error is below 1.0e-08
 ---------------------------------------
  Cycle       Energy         DIIS error
 ---------------------------------------
    1   -2968.0685805804      1.80e-05  
    2   -2968.0685812107      7.75e-06  
    3   -2968.0685812996      5.08e-06  
    4   -2968.0685813500      1.19e-06  
    5   -2968.0685813579      5.33e-07  
    6   -2968.0685813606      2.82e-07  
    7   -2968.0685813615      1.34e-07  
    8   -2968.0685813617      5.48e-08  
    9   -2968.0685813618      1.93e-08  
   10   -2968.0685813618      6.43e-09  Convergence criterion met
 ---------------------------------------
 SCF time:   CPU 5.34s  wall 2.00s 
 SCF   energy in the final basis set =    -2968.0685813618
 Total energy in the final basis set =    -2968.0685813618


 ------------------------------------------------------------------------------

   CCMAN2: suite of methods based on coupled cluster
           and equation of motion theories.

   Components:
   * libvmm-1.3-trunk
     by Evgeny Epifanovsky, Ilya Kaliman.
   * libtensor-2.5-trunk
     by Evgeny Epifanovsky, Michael Wormit, Dmitry Zuev, Sam Manzer, 
        Ilya Kaliman.
   * libcc-2.5-trunk
     by Evgeny Epifanovsky, Arik Landau, Tomasz Kus, Kirill Khistyaev, 
        Dmitry Zuev, Prashant Manohar, Xintian Feng, Anna Krylov, 
        Matthew Goldey, Alec White, Thomas Jagau, Kaushik Nanda, 
        Anastasia Gunina, Alexander Kunitsa, Joonho Lee.

   CCMAN original authors:
   Anna I. Krylov, C. David Sherrill, Steven R. Gwaltney,
   Edward F. C. Byrd (2000)
   Sergey V. Levchenko, Lyudmila V. Slipchenko, Tao Wang,
   Ana-Maria C. Cristian (2003)
   Piotr A. Pieniazek, C. Melania Oana, Evgeny Epifanovsky (2007)
   Prashant Manohar (2009)

 ------------------------------------------------------------------------------


 Allocating and initializing 30808MB of RAM...
 Calculation will run on 6 cores.


 Alpha MOs, Restricted
 -- Occupied --                  
-490.05  -80.02  -65.18  -58.54  -58.54  -58.54  -15.65   -9.86
  1 A     2 A     3 A     4 A     5 A     6 A     7 A     8 A                  
 -7.557  -7.475  -7.464  -7.464  -5.450  -5.449  -5.448  -3.215
  9 A    10 A    11 A    12 A    13 A    14 A    15 A    16 A                  
 -3.210  -3.210  -3.197  -3.197  -1.195  -0.983  -0.762  -0.586
 17 A    18 A    19 A    20 A    21 A    22 A    23 A    24 A                  
 -0.541  -0.502  -0.429  -0.393  -0.385
 25 A    26 A    27 A    28 A    29 A                                          
 -- Virtual --                   
  0.004   0.050   0.062   0.071   0.080   0.090   0.105   0.125
 30 A    31 A    32 A    33 A    34 A    35 A    36 A    37 A                  
  0.125   0.156   0.167   0.175   0.222   0.237   0.245   0.308
 38 A    39 A    40 A    41 A    42 A    43 A    44 A    45 A                  
  0.329   0.378   0.396   0.488   0.531   0.573   0.584   0.604
 46 A    47 A    48 A    49 A    50 A    51 A    52 A    53 A                  
  0.723   0.761   0.773   0.777   0.790   0.833   0.846   0.877
 54 A    55 A    56 A    57 A    58 A    59 A    60 A    61 A                  
  0.897   1.037   1.081   1.111   1.149   1.175   1.290   1.457
 62 A    63 A    64 A    65 A    66 A    67 A    68 A    69 A                  
  1.662   1.690   1.814   1.828   1.943   2.213   2.263   2.278
 70 A    71 A    72 A    73 A    74 A    75 A    76 A    77 A                  
  2.339   2.377   2.431   2.512   2.793   2.862   2.992   4.245
 78 A    79 A    80 A    81 A    82 A    83 A    84 A    85 A                  
  4.292   4.468   4.537   4.550   4.585   4.610   4.908   7.187
 86 A    87 A    88 A    89 A    90 A    91 A    92 A    93 A                  
  7.580   8.205   8.223   8.299  14.746  14.818  14.909  36.679
 94 A    95 A    96 A    97 A    98 A    99 A   100 A   101 A                  
 49.459 166.203 293.882 293.899 294.0081028.395
102 A   103 A   104 A   105 A   106 A   107 A                                  

 Beta MOs, Restricted
 -- Occupied --                  
-490.05  -80.02  -65.18  -58.54  -58.54  -58.54  -15.65   -9.86
  1 A     2 A     3 A     4 A     5 A     6 A     7 A     8 A                  
 -7.557  -7.475  -7.464  -7.464  -5.450  -5.449  -5.448  -3.215
  9 A    10 A    11 A    12 A    13 A    14 A    15 A    16 A                  
 -3.210  -3.210  -3.197  -3.197  -1.195  -0.983  -0.762  -0.586
 17 A    18 A    19 A    20 A    21 A    22 A    23 A    24 A                  
 -0.541  -0.502  -0.429  -0.393  -0.385
 25 A    26 A    27 A    28 A    29 A                                          
 -- Virtual --                   
  0.004   0.050   0.062   0.071   0.080   0.090   0.105   0.125
 30 A    31 A    32 A    33 A    34 A    35 A    36 A    37 A                  
  0.125   0.156   0.167   0.175   0.222   0.237   0.245   0.308
 38 A    39 A    40 A    41 A    42 A    43 A    44 A    45 A                  
  0.329   0.378   0.396   0.488   0.531   0.573   0.584   0.604
 46 A    47 A    48 A    49 A    50 A    51 A    52 A    53 A                  
  0.723   0.761   0.773   0.777   0.790   0.833   0.846   0.877
 54 A    55 A    56 A    57 A    58 A    59 A    60 A    61 A                  
  0.897   1.037   1.081   1.111   1.149   1.175   1.290   1.457
 62 A    63 A    64 A    65 A    66 A    67 A    68 A    69 A                  
  1.662   1.690   1.814   1.828   1.943   2.213   2.263   2.278
 70 A    71 A    72 A    73 A    74 A    75 A    76 A    77 A                  
  2.339   2.377   2.431   2.512   2.793   2.862   2.992   4.245
 78 A    79 A    80 A    81 A    82 A    83 A    84 A    85 A                  
  4.292   4.468   4.537   4.550   4.585   4.610   4.908   7.187
 86 A    87 A    88 A    89 A    90 A    91 A    92 A    93 A                  
  7.580   8.205   8.223   8.299  14.746  14.818  14.909  36.679
 94 A    95 A    96 A    97 A    98 A    99 A   100 A   101 A                  
 49.459 166.203 293.882 293.899 294.0081028.395
102 A   103 A   104 A   105 A   106 A   107 A                                  

 Occupation and symmetry of molecular orbitals

 Point group: C1 (1 irreducible representation).

                           A     All 
 -------------------------------------
 All molecular orbitals:
  - Alpha                  107   107 
  - Beta                   107   107 
 -------------------------------------
 Alpha orbitals:
  - Frozen occupied        15    15  
  - Active occupied        14    14  
  - Active virtual         78    78  
  - Frozen virtual         0     0   
 -------------------------------------
 Beta orbitals:
  - Frozen occupied        15    15  
  - Active occupied        14    14  
  - Active virtual         78    78  
  - Frozen virtual         0     0   
 -------------------------------------

 Import integrals:   CPU 0.00 s  wall 0.00 s

 Import integrals:   CPU 18.96 s  wall 3.56 s

 MP2 amplitudes:   CPU 0.05 s  wall 0.03 s

Running a double precision version
           CCSD T amplitudes will be solved using DIIS.

           Start     Size      MaxIter   EConv     TConv     
           3         7         100       1.00e-07  1.00e-05  
 ------------------------------------------------------------------------------
           Energy (a.u.)   Ediff      Tdiff       Comment
 ------------------------------------------------------------------------------
         -2968.65113692                           
     1   -2968.63525908   1.59e-02   7.08e-01     
     2   -2968.65797351   2.27e-02   1.09e-01     
     3   -2968.65694811   1.03e-03   4.80e-02     
     4   -2968.65936547   2.42e-03   1.34e-02     Switched to DIIS steps.
     5   -2968.66020597   8.40e-04   1.29e-02     
     6   -2968.66021704   1.11e-05   2.35e-03     
     7   -2968.66022039   3.35e-06   1.15e-03     
     8   -2968.66022734   6.95e-06   3.86e-04     
     9   -2968.66022697   3.68e-07   2.08e-04     
    10   -2968.66022705   7.31e-08   7.58e-05     
    11   -2968.66022705   4.59e-09   4.04e-05     
    12   -2968.66022699   5.79e-08   1.17e-05     
    13   -2968.66022704   4.48e-08   6.11e-06     
 ------------------------------------------------------------------------------
         -2968.66022704                           CCSD T converged.

End of double precision
 SCF energy                 = -2968.06858136
 MP2 energy                 = -2968.65113692
 CCSD correlation energy     =    -0.59164568
 CCSD total energy           = -2968.66022704

 CCSD  T1^2 = 0.0115  T2^2 = 0.2336  Leading amplitudes:

 Amplitude    Orbitals with energies
  0.0371       29 (A) A                  ->    30 (A) A                   
              -0.3854                          0.0038                     
  0.0371       29 (A) B                  ->    30 (A) B                   
              -0.3854                          0.0038                     
 -0.0160       24 (A) A                  ->    41 (A) A                   
              -0.5864                          0.1748                     
 -0.0160       24 (A) B                  ->    41 (A) B                   
              -0.5864                          0.1748                     

 Amplitude    Orbitals with energies
 -0.0733       29 (A) A      29 (A) B    ->    30 (A) A      30 (A) B     
              -0.3854       -0.3854            0.0038        0.0038       
  0.0733       29 (A) A      29 (A) B    ->    30 (A) B      30 (A) A     
              -0.3854       -0.3854            0.0038        0.0038       
  0.0733       29 (A) B      29 (A) A    ->    30 (A) A      30 (A) B     
              -0.3854       -0.3854            0.0038        0.0038       
 -0.0733       29 (A) B      29 (A) A    ->    30 (A) B      30 (A) A     
              -0.3854       -0.3854            0.0038        0.0038       

 Computing CCSD intemediates for later calculations in double precision
 Finished.

Running a double precision version
           CCSD Lambda amplitudes will be solved using DIIS.
           Start     Size      MaxIter   EConv     LConv     
           3         7         100       1.00e-07  1.00e-05  
 ------------------------------------------------------------------------------
            Enorm      Ldiff       Comment
 ------------------------------------------------------------------------------
     1     5.19e-02   3.96e-02     
     2     1.25e-02   5.15e-03     
     3     5.71e-03   2.33e-03     
     4     3.10e-03   1.20e-03     Switched to DIIS steps.
     5     1.07e-03   7.52e-04     
     6     5.01e-04   2.18e-04     
     7     1.93e-04   6.18e-05     
     8     8.62e-05   3.85e-06     
     9     3.35e-05   2.08e-06     
    10     1.56e-05   9.98e-07     
    11     6.31e-06   1.52e-07     
    12     3.29e-06   4.23e-08     
    13     1.59e-06   1.28e-09     
    14     7.03e-07   3.77e-08     
    15     3.58e-07   3.03e-08     
    16     1.50e-07   7.28e-09     
    17     7.76e-08   7.28e-09     
 ------------------------------------------------------------------------------
                                   CCSD Lambda converged.

 Computing density matrices in double precision...
           Orbital response amplitudes will be solved using DIIS.
           Start     Size      MaxIter   EConv     LConv     
           3         7         100       1.00e-06  1.00e-06  
 ------------------------------------------------------------------------------
            Enorm      Ldiff       Comment
 ------------------------------------------------------------------------------
     1     1.04e-01   6.47e-04     
     2     1.05e-01   5.46e-04     
     3     1.35e-01   2.24e-02     
     4     3.15e-02   4.79e-02     Switched to DIIS steps.
     5     5.61e-03   1.40e-02     
     6     1.20e-03   4.87e-04     
     7     5.22e-04   9.62e-05     
     8     9.30e-05   1.01e-04     
     9     3.50e-05   5.97e-06     
    10     7.03e-06   4.11e-06     
    11     2.21e-06   9.71e-07     
    12     7.83e-07   6.06e-09     
 ------------------------------------------------------------------------------
                                   Orbital response converged.

 Computing density matrices... Done.
 CCSD calculation:   CPU 600.76 s  wall 112.77 s

 Transferring MO TPDM to AO TPDM
 Transferring g2_o1o1o1o1
 Transferring g2_o1o1o1v1
 Transferring g2_o1o1v1v1
 Transferring g2_o1v1o1v1
 Transferring g2_o1v1v1v1
 Transferring g2_v1v1v1v1
 Adding separable TPDM
 Computing TPDM gradient
 --------------------------------------------------------
 2e gradient
  Atom          X               Y               Z
 --------------------------------------------------------
    1        -33.390680        7.285936        0.000000  
    2          6.198743      -17.959588        0.000000  
    3         23.606363       13.351778       -0.000001  
    4          3.585574       -2.678127        0.000001  
 --------------------------------------------------------
 --------------------------------------------------------
 Final gradient
  Atom          X               Y               Z
 --------------------------------------------------------
    1        -33.390680        7.285936        0.000000  
    2          6.198743      -17.959588        0.000000  
    3         23.606363       13.351778       -0.000001  
    4          3.585574       -2.678127        0.000001  
 --------------------------------------------------------
 Analytic gradient from two-electron contribution:   CPU 111.41 s  wall 21.49 s

 Total ccman2 time:   CPU 734.12 s  wall 138.72 s


 --------------------------------------------------------------

                    Orbital Energies (a.u.)
 --------------------------------------------------------------

 Alpha MOs
 -- Occupied --
******** -80.0153 -65.1803 -58.5408 -58.5386 -58.5385 -15.6460  -9.8595
 -7.5567  -7.4745  -7.4638  -7.4637  -5.4496  -5.4492  -5.4483  -3.2148
 -3.2099  -3.2096  -3.1968  -3.1968  -1.1946  -0.9835  -0.7621  -0.5864
 -0.5412  -0.5020  -0.4289  -0.3928  -0.3854
 -- Virtual --
  0.0038   0.0504   0.0622   0.0711   0.0803   0.0901   0.1051   0.1245
  0.1251   0.1557   0.1674   0.1748   0.2218   0.2374   0.2447   0.3084
  0.3287   0.3782   0.3956   0.4885   0.5305   0.5728   0.5836   0.6041
  0.7226   0.7607   0.7731   0.7766   0.7901   0.8332   0.8457   0.8775
  0.8975   1.0370   1.0814   1.1105   1.1488   1.1751   1.2903   1.4565
  1.6623   1.6896   1.8145   1.8278   1.9427   2.2135   2.2626   2.2777
  2.3389   2.3773   2.4306   2.5116   2.7928   2.8622   2.9923   4.2452
  4.2917   4.4676   4.5371   4.5499   4.5852   4.6103   4.9079   7.1874
  7.5798   8.2049   8.2230   8.2994  14.7458  14.8179  14.9087  36.6795
 49.4585 166.2030 293.8822 293.8994 294.00771028.3945
 --------------------------------------------------------------

          Ground-State Mulliken Net Atomic Charges

     Atom                 Charge (a.u.)
  ----------------------------------------
      1 Br                   -0.009955
      2 N                    -0.257616
      3 P                     0.318679
      4 H                    -0.051107
  ----------------------------------------
  Sum of atomic charges =    -0.000000

 -----------------------------------------------------------------
                    Cartesian Multipole Moments
 -----------------------------------------------------------------
    Charge (ESU x 10^10)
                 0.0000
    Dipole Moment (Debye)
         X      -1.7628      Y      -1.1374      Z       0.0000
       Tot       2.0979
    Quadrupole Moments (Debye-Ang)
        XX     -31.1975     XY      -0.1479     YY     -40.8883
        XZ      -0.0000     YZ      -0.0000     ZZ     -37.2485
    Octopole Moments (Debye-Ang^2)
       XXX      22.7800    XXY      -2.1332    XYY      14.1316
       YYY      -2.8925    XXZ       0.0000    XYZ       0.0000
       YYZ       0.0000    XZZ       8.6405    YZZ      -0.5611
       ZZZ       0.0000
    Hexadecapole Moments (Debye-Ang^3)
      XXXX    -442.1231   XXXY      -7.4240   XXYY     -99.5188
      XYYY      -3.2534   YYYY     -89.4070   XXXZ       0.0000
      XXYZ      -0.0000   XYYZ      -0.0000   YYYZ      -0.0000
      XXZZ     -87.3273   XYZZ      -0.5687   YYZZ     -22.0907
      XZZZ      -0.0000   YZZZ      -0.0000   ZZZZ     -47.0314
 -----------------------------------------------------------------
 DrvMan completing analytic gradient of the correlated energy
 Correlated dipole moment
            1
    1  -0.6935575
    2  -0.4474892
    3   0.0000001
 Energy read as -2968.660227039
 Full Analytical Gradient: (in a.u., or Hartree/Bohr)
             1             2             3             4
    1   -0.00006000   -0.00039107    0.00064009   -0.00018901
    2    0.00001813   -0.00036798    0.00012777    0.00022209
    3    0.00000000   -0.00000002    0.00000003   -0.00000001
 Gradient time:  CPU 0.79 s  wall 0.82 s
 ----------------------------------------------------------------
             Standard Nuclear Orientation (Angstroms)
    I     Atom           X                Y                Z
 ----------------------------------------------------------------
    1      Br      1.0346212240    -0.0567871089    -0.0000000000
    2      N      -0.6823593655     0.7697843727     0.0000000000
    3      P      -1.9038499904    -0.2764609535    -0.0000000000
    4      H      -2.8924774242     0.7459725030     0.0000000000
 ----------------------------------------------------------------
 Nuclear Repulsion Energy =   208.7436561583 hartrees
 There are       29 alpha and       29 beta electrons

                       Distance Matrix (Angstroms)
             Br(  1)   N (  2)   P (  3)
   N (  2)  1.905582
   P (  3)  2.946671  1.608312
   H (  4)  4.008307  2.210246  1.422236

 Requested basis set is 6-311++G(d,p)
 There are 43 shells and 107 basis functions
 A cutoff of  1.0D-14 yielded    858 shell pairs
 There are      5573 function pairs (      6127 Cartesian)
 Smallest overlap matrix eigenvalue = 1.73E-03
 Guess MOs from SCF MO coefficient file

 -----------------------------------------------------------------------
  General SCF calculation program by
  Eric Jon Sundstrom, Paul Horn, Yuezhi Mao, Dmitri Zuev, Alec White,
  David Stuck, Shaama M.S., Shane Yost, Joonho Lee, David Small,
  Daniel Levine, Susi Lehtola, Hugh Burton, Evgeny Epifanovsky
 -----------------------------------------------------------------------
 Hartree-Fock
 using 6 threads for integral computing
 -------------------------------------------------------
 OpenMP Integral computing Module                
 Release: version 2.0, May 2017, Q-Chem Inc. Pleasanton 
 -------------------------------------------------------
 A restricted SCF calculation will be
 performed using DIIS
 SCF converges when DIIS error is below 1.0e-08
 ---------------------------------------
  Cycle       Energy         DIIS error
 ---------------------------------------
    1   -2968.0684817335      2.90e-05  
    2   -2968.0684830405      1.41e-05  
    3   -2968.0684832551      7.53e-06  
    4   -2968.0684833500      1.42e-06  
    5   -2968.0684833553      4.37e-07  
    6   -2968.0684833560      1.74e-07  
    7   -2968.0684833563      7.28e-08  
    8   -2968.0684833563      2.80e-08  
    9   -2968.0684833563      1.00e-08  
   10   -2968.0684833563      2.72e-09  Convergence criterion met
 ---------------------------------------
 SCF time:   CPU 5.38s  wall 1.00s 
 SCF   energy in the final basis set =    -2968.0684833563
 Total energy in the final basis set =    -2968.0684833563


 ------------------------------------------------------------------------------

   CCMAN2: suite of methods based on coupled cluster
           and equation of motion theories.

   Components:
   * libvmm-1.3-trunk
     by Evgeny Epifanovsky, Ilya Kaliman.
   * libtensor-2.5-trunk
     by Evgeny Epifanovsky, Michael Wormit, Dmitry Zuev, Sam Manzer, 
        Ilya Kaliman.
   * libcc-2.5-trunk
     by Evgeny Epifanovsky, Arik Landau, Tomasz Kus, Kirill Khistyaev, 
        Dmitry Zuev, Prashant Manohar, Xintian Feng, Anna Krylov, 
        Matthew Goldey, Alec White, Thomas Jagau, Kaushik Nanda, 
        Anastasia Gunina, Alexander Kunitsa, Joonho Lee.

   CCMAN original authors:
   Anna I. Krylov, C. David Sherrill, Steven R. Gwaltney,
   Edward F. C. Byrd (2000)
   Sergey V. Levchenko, Lyudmila V. Slipchenko, Tao Wang,
   Ana-Maria C. Cristian (2003)
   Piotr A. Pieniazek, C. Melania Oana, Evgeny Epifanovsky (2007)
   Prashant Manohar (2009)

 ------------------------------------------------------------------------------


 Allocating and initializing 30808MB of RAM...
 Calculation will run on 6 cores.


 Alpha MOs, Restricted
 -- Occupied --                  
-490.05  -80.02  -65.18  -58.54  -58.54  -58.54  -15.65   -9.86
  1 A     2 A     3 A     4 A     5 A     6 A     7 A     8 A                  
 -7.557  -7.474  -7.464  -7.464  -5.450  -5.449  -5.448  -3.215
  9 A    10 A    11 A    12 A    13 A    14 A    15 A    16 A                  
 -3.210  -3.210  -3.197  -3.197  -1.194  -0.983  -0.762  -0.586
 17 A    18 A    19 A    20 A    21 A    22 A    23 A    24 A                  
 -0.541  -0.502  -0.429  -0.393  -0.385
 25 A    26 A    27 A    28 A    29 A                                          
 -- Virtual --                   
  0.004   0.050   0.062   0.071   0.080   0.090   0.105   0.125
 30 A    31 A    32 A    33 A    34 A    35 A    36 A    37 A                  
  0.125   0.156   0.167   0.175   0.222   0.237   0.245   0.308
 38 A    39 A    40 A    41 A    42 A    43 A    44 A    45 A                  
  0.329   0.378   0.396   0.488   0.530   0.573   0.583   0.604
 46 A    47 A    48 A    49 A    50 A    51 A    52 A    53 A                  
  0.723   0.761   0.773   0.777   0.790   0.833   0.845   0.877
 54 A    55 A    56 A    57 A    58 A    59 A    60 A    61 A                  
  0.897   1.038   1.082   1.111   1.149   1.175   1.289   1.457
 62 A    63 A    64 A    65 A    66 A    67 A    68 A    69 A                  
  1.663   1.690   1.814   1.827   1.943   2.214   2.263   2.278
 70 A    71 A    72 A    73 A    74 A    75 A    76 A    77 A                  
  2.339   2.377   2.430   2.511   2.793   2.862   2.991   4.245
 78 A    79 A    80 A    81 A    82 A    83 A    84 A    85 A                  
  4.291   4.466   4.537   4.550   4.585   4.610   4.908   7.187
 86 A    87 A    88 A    89 A    90 A    91 A    92 A    93 A                  
  7.579   8.205   8.223   8.299  14.746  14.818  14.908  36.679
 94 A    95 A    96 A    97 A    98 A    99 A   100 A   101 A                  
 49.458 166.202 293.882 293.899 294.0081028.394
102 A   103 A   104 A   105 A   106 A   107 A                                  

 Beta MOs, Restricted
 -- Occupied --                  
-490.05  -80.02  -65.18  -58.54  -58.54  -58.54  -15.65   -9.86
  1 A     2 A     3 A     4 A     5 A     6 A     7 A     8 A                  
 -7.557  -7.474  -7.464  -7.464  -5.450  -5.449  -5.448  -3.215
  9 A    10 A    11 A    12 A    13 A    14 A    15 A    16 A                  
 -3.210  -3.210  -3.197  -3.197  -1.194  -0.983  -0.762  -0.586
 17 A    18 A    19 A    20 A    21 A    22 A    23 A    24 A                  
 -0.541  -0.502  -0.429  -0.393  -0.385
 25 A    26 A    27 A    28 A    29 A                                          
 -- Virtual --                   
  0.004   0.050   0.062   0.071   0.080   0.090   0.105   0.125
 30 A    31 A    32 A    33 A    34 A    35 A    36 A    37 A                  
  0.125   0.156   0.167   0.175   0.222   0.237   0.245   0.308
 38 A    39 A    40 A    41 A    42 A    43 A    44 A    45 A                  
  0.329   0.378   0.396   0.488   0.530   0.573   0.583   0.604
 46 A    47 A    48 A    49 A    50 A    51 A    52 A    53 A                  
  0.723   0.761   0.773   0.777   0.790   0.833   0.845   0.877
 54 A    55 A    56 A    57 A    58 A    59 A    60 A    61 A                  
  0.897   1.038   1.082   1.111   1.149   1.175   1.289   1.457
 62 A    63 A    64 A    65 A    66 A    67 A    68 A    69 A                  
  1.663   1.690   1.814   1.827   1.943   2.214   2.263   2.278
 70 A    71 A    72 A    73 A    74 A    75 A    76 A    77 A                  
  2.339   2.377   2.430   2.511   2.793   2.862   2.991   4.245
 78 A    79 A    80 A    81 A    82 A    83 A    84 A    85 A                  
  4.291   4.466   4.537   4.550   4.585   4.610   4.908   7.187
 86 A    87 A    88 A    89 A    90 A    91 A    92 A    93 A                  
  7.579   8.205   8.223   8.299  14.746  14.818  14.908  36.679
 94 A    95 A    96 A    97 A    98 A    99 A   100 A   101 A                  
 49.458 166.202 293.882 293.899 294.0081028.394
102 A   103 A   104 A   105 A   106 A   107 A                                  

 Occupation and symmetry of molecular orbitals

 Point group: C1 (1 irreducible representation).

                           A     All 
 -------------------------------------
 All molecular orbitals:
  - Alpha                  107   107 
  - Beta                   107   107 
 -------------------------------------
 Alpha orbitals:
  - Frozen occupied        15    15  
  - Active occupied        14    14  
  - Active virtual         78    78  
  - Frozen virtual         0     0   
 -------------------------------------
 Beta orbitals:
  - Frozen occupied        15    15  
  - Active occupied        14    14  
  - Active virtual         78    78  
  - Frozen virtual         0     0   
 -------------------------------------

 Import integrals:   CPU 0.00 s  wall 0.00 s

 Import integrals:   CPU 19.62 s  wall 3.67 s

 MP2 amplitudes:   CPU 0.04 s  wall 0.03 s

Running a double precision version
           CCSD T amplitudes will be solved using DIIS.

           Start     Size      MaxIter   EConv     TConv     
           3         7         100       1.00e-07  1.00e-05  
 ------------------------------------------------------------------------------
           Energy (a.u.)   Ediff      Tdiff       Comment
 ------------------------------------------------------------------------------
         -2968.65117576                           
     1   -2968.63522231   1.60e-02   7.08e-01     
     2   -2968.65798078   2.28e-02   1.09e-01     
     3   -2968.65693939   1.04e-03   4.81e-02     
     4   -2968.65936282   2.42e-03   1.34e-02     Switched to DIIS steps.
     5   -2968.66020595   8.43e-04   1.29e-02     
     6   -2968.66021706   1.11e-05   2.36e-03     
     7   -2968.66022035   3.29e-06   1.15e-03     
     8   -2968.66022731   6.97e-06   3.86e-04     
     9   -2968.66022695   3.62e-07   2.09e-04     
    10   -2968.66022702   6.76e-08   7.61e-05     
    11   -2968.66022703   8.68e-09   4.05e-05     
    12   -2968.66022697   5.82e-08   1.18e-05     
    13   -2968.66022702   4.58e-08   6.13e-06     
 ------------------------------------------------------------------------------
         -2968.66022702                           CCSD T converged.

End of double precision
 SCF energy                 = -2968.06848336
 MP2 energy                 = -2968.65117576
 CCSD correlation energy     =    -0.59174366
 CCSD total energy           = -2968.66022702

 CCSD  T1^2 = 0.0115  T2^2 = 0.2338  Leading amplitudes:

 Amplitude    Orbitals with energies
  0.0372       29 (A) A                  ->    30 (A) A                   
              -0.3852                          0.0036                     
  0.0372       29 (A) B                  ->    30 (A) B                   
              -0.3852                          0.0036                     
 -0.0160       24 (A) A                  ->    41 (A) A                   
              -0.5864                          0.1748                     
 -0.0160       24 (A) B                  ->    41 (A) B                   
              -0.5864                          0.1748                     

 Amplitude    Orbitals with energies
 -0.0738       29 (A) A      29 (A) B    ->    30 (A) A      30 (A) B     
              -0.3852       -0.3852            0.0036        0.0036       
  0.0738       29 (A) A      29 (A) B    ->    30 (A) B      30 (A) A     
              -0.3852       -0.3852            0.0036        0.0036       
  0.0738       29 (A) B      29 (A) A    ->    30 (A) A      30 (A) B     
              -0.3852       -0.3852            0.0036        0.0036       
 -0.0738       29 (A) B      29 (A) A    ->    30 (A) B      30 (A) A     
              -0.3852       -0.3852            0.0036        0.0036       

 Computing CCSD intemediates for later calculations in double precision
 Finished.

Running a double precision version
           CCSD Lambda amplitudes will be solved using DIIS.
           Start     Size      MaxIter   EConv     LConv     
           3         7         100       1.00e-07  1.00e-05  
 ------------------------------------------------------------------------------
            Enorm      Ldiff       Comment
 ------------------------------------------------------------------------------
     1     5.20e-02   3.97e-02     
     2     1.26e-02   5.15e-03     
     3     5.73e-03   2.34e-03     
     4     3.11e-03   1.20e-03     Switched to DIIS steps.
     5     1.08e-03   7.55e-04     
     6     5.03e-04   2.19e-04     
     7     1.94e-04   6.23e-05     
     8     8.66e-05   3.89e-06     
     9     3.37e-05   2.09e-06     
    10     1.57e-05   1.02e-06     
    11     6.34e-06   1.49e-07     
    12     3.31e-06   4.39e-08     
    13     1.60e-06   1.53e-09     
    14     7.08e-07   3.82e-08     
    15     3.61e-07   3.06e-08     
    16     1.51e-07   7.38e-09     
    17     7.82e-08   7.39e-09     
 ------------------------------------------------------------------------------
                                   CCSD Lambda converged.

 Computing density matrices in double precision...
           Orbital response amplitudes will be solved using DIIS.
           Start     Size      MaxIter   EConv     LConv     
           3         7         100       1.00e-06  1.00e-06  
 ------------------------------------------------------------------------------
            Enorm      Ldiff       Comment
 ------------------------------------------------------------------------------
     1     1.04e-01   6.07e-04     
     2     1.05e-01   5.66e-04     
     3     1.35e-01   2.25e-02     
     4     3.17e-02   4.80e-02     Switched to DIIS steps.
     5     5.62e-03   1.41e-02     
     6     1.21e-03   4.86e-04     
     7     5.27e-04   9.82e-05     
     8     9.35e-05   1.03e-04     
     9     3.52e-05   6.10e-06     
    10     7.06e-06   4.15e-06     
    11     2.23e-06   9.78e-07     
    12     7.89e-07   7.31e-09     
 ------------------------------------------------------------------------------
                                   Orbital response converged.

 Computing density matrices... Done.
 CCSD calculation:   CPU 601.46 s  wall 112.82 s

 Transferring MO TPDM to AO TPDM
 Transferring g2_o1o1o1o1
 Transferring g2_o1o1o1v1
 Transferring g2_o1o1v1v1
 Transferring g2_o1v1o1v1
 Transferring g2_o1v1v1v1
 Transferring g2_v1v1v1v1
 Adding separable TPDM
 Computing TPDM gradient
 --------------------------------------------------------
 2e gradient
  Atom          X               Y               Z
 --------------------------------------------------------
    1        -33.373840        7.288043       -0.000000  
    2          6.200808      -17.938277       -0.000000  
    3         23.589119       13.329976       -0.000000  
    4          3.583913       -2.679742        0.000000  
 --------------------------------------------------------
 --------------------------------------------------------
 Final gradient
  Atom          X               Y               Z
 --------------------------------------------------------
    1        -33.373840        7.288043       -0.000000  
    2          6.200808      -17.938277       -0.000000  
    3         23.589119       13.329976       -0.000000  
    4          3.583913       -2.679742        0.000000  
 --------------------------------------------------------
 Analytic gradient from two-electron contribution:   CPU 113.21 s  wall 22.34 s

 Total ccman2 time:   CPU 736.80 s  wall 139.59 s


 --------------------------------------------------------------

                    Orbital Energies (a.u.)
 --------------------------------------------------------------

 Alpha MOs
 -- Occupied --
******** -80.0153 -65.1803 -58.5408 -58.5386 -58.5385 -15.6462  -9.8595
 -7.5568  -7.4745  -7.4638  -7.4636  -5.4497  -5.4493  -5.4483  -3.2148
 -3.2099  -3.2096  -3.1968  -3.1968  -1.1942  -0.9834  -0.7624  -0.5864
 -0.5411  -0.5017  -0.4290  -0.3927  -0.3852
 -- Virtual --
  0.0036   0.0504   0.0621   0.0712   0.0803   0.0901   0.1051   0.1245
  0.1251   0.1557   0.1674   0.1748   0.2219   0.2374   0.2447   0.3084
  0.3287   0.3782   0.3956   0.4881   0.5305   0.5728   0.5835   0.6041
  0.7229   0.7608   0.7732   0.7767   0.7901   0.8330   0.8454   0.8772
  0.8971   1.0376   1.0817   1.1107   1.1488   1.1752   1.2888   1.4567
  1.6628   1.6899   1.8144   1.8272   1.9431   2.2135   2.2630   2.2781
  2.3394   2.3771   2.4301   2.5112   2.7929   2.8617   2.9915   4.2452
  4.2915   4.4662   4.5372   4.5499   4.5852   4.6103   4.9079   7.1874
  7.5792   8.2050   8.2230   8.2994  14.7458  14.8181  14.9076  36.6792
 49.4585 166.2024 293.8822 293.8994 294.00771028.3945
 --------------------------------------------------------------

          Ground-State Mulliken Net Atomic Charges

     Atom                 Charge (a.u.)
  ----------------------------------------
      1 Br                   -0.009880
      2 N                    -0.257896
      3 P                     0.318808
      4 H                    -0.051031
  ----------------------------------------
  Sum of atomic charges =    -0.000000

 -----------------------------------------------------------------
                    Cartesian Multipole Moments
 -----------------------------------------------------------------
    Charge (ESU x 10^10)
                -0.0000
    Dipole Moment (Debye)
         X      -1.7661      Y      -1.1354      Z       0.0000
       Tot       2.0996
    Quadrupole Moments (Debye-Ang)
        XX     -31.1800     XY      -0.1537     YY     -40.8892
        XZ      -0.0000     YZ      -0.0000     ZZ     -37.2526
    Octopole Moments (Debye-Ang^2)
       XXX      22.7853    XXY      -2.1134    XYY      14.1560
       YYY      -2.8913    XXZ       0.0000    XYZ       0.0000
       YYZ       0.0000    XZZ       8.6696    YZZ      -0.5594
       ZZZ       0.0000
    Hexadecapole Moments (Debye-Ang^3)
      XXXX    -442.3971   XXXY      -7.5053   XXYY     -99.6153
      XYYY      -3.2891   YYYY     -89.4081   XXXZ      -0.0000
      XXYZ      -0.0000   XYYZ      -0.0000   YYYZ      -0.0000
      XXZZ     -87.4187   XYZZ      -0.5826   YYZZ     -22.0939
      XZZZ      -0.0000   YZZZ      -0.0000   ZZZZ     -47.0479
 -----------------------------------------------------------------
 DrvMan completing analytic gradient of the correlated energy
 Correlated dipole moment
            1
    1  -0.6948438
    2  -0.4467114
    3   0.0000000
 Energy read as -2968.660227016
 Full Analytical Gradient: (in a.u., or Hartree/Bohr)
             1             2             3             4
    1    0.00005417    0.00044709   -0.00065379    0.00015253
    2    0.00004633    0.00026213   -0.00012705   -0.00018141
    3    0.00000000   -0.00000000    0.00000000   -0.00000000
 Gradient time:  CPU 0.81 s  wall 0.84 s
 ----------------------------------------------------------------
             Standard Nuclear Orientation (Angstroms)
    I     Atom           X                Y                Z
 ----------------------------------------------------------------
    1      Br      1.0346212240    -0.0567871089    -0.0000000000
    2      N      -0.6823593655     0.7697843727     0.0000000000
    3      P      -1.9028499904    -0.2754609535    -0.0000000000
    4      H      -2.8924774242     0.7459725030     0.0000000000
 ----------------------------------------------------------------
 Nuclear Repulsion Energy =   208.8083614809 hartrees
 There are       29 alpha and       29 beta electrons

                       Distance Matrix (Angstroms)
             Br(  1)   N (  2)   P (  3)
   N (  2)  1.905582
   P (  3)  2.945599  1.606902
   H (  4)  4.008307  2.210246  1.422213

 Requested basis set is 6-311++G(d,p)
 There are 43 shells and 107 basis functions
 A cutoff of  1.0D-14 yielded    858 shell pairs
 There are      5573 function pairs (      6127 Cartesian)
 Smallest overlap matrix eigenvalue = 1.72E-03
 Guess MOs from SCF MO coefficient file

 -----------------------------------------------------------------------
  General SCF calculation program by
  Eric Jon Sundstrom, Paul Horn, Yuezhi Mao, Dmitri Zuev, Alec White,
  David Stuck, Shaama M.S., Shane Yost, Joonho Lee, David Small,
  Daniel Levine, Susi Lehtola, Hugh Burton, Evgeny Epifanovsky
 -----------------------------------------------------------------------
 Hartree-Fock
 using 6 threads for integral computing
 -------------------------------------------------------
 OpenMP Integral computing Module                
 Release: version 2.0, May 2017, Q-Chem Inc. Pleasanton 
 -------------------------------------------------------
 A restricted SCF calculation will be
 performed using DIIS
 SCF converges when DIIS error is below 1.0e-08
 ---------------------------------------
  Cycle       Energy         DIIS error
 ---------------------------------------
    1   -2968.0685957474      2.19e-05  
    2   -2968.0685964185      1.22e-05  
    3   -2968.0685965816      5.22e-06  
    4   -2968.0685966305      1.13e-06  
    5   -2968.0685966334      3.40e-07  
    6   -2968.0685966338      1.42e-07  
    7   -2968.0685966339      5.81e-08  
    8   -2968.0685966340      1.49e-08  
    9   -2968.0685966339      4.58e-09  Convergence criterion met
 ---------------------------------------
 SCF time:   CPU 4.91s  wall 1.00s 
 SCF   energy in the final basis set =    -2968.0685966339
 Total energy in the final basis set =    -2968.0685966339


 ------------------------------------------------------------------------------

   CCMAN2: suite of methods based on coupled cluster
           and equation of motion theories.

   Components:
   * libvmm-1.3-trunk
     by Evgeny Epifanovsky, Ilya Kaliman.
   * libtensor-2.5-trunk
     by Evgeny Epifanovsky, Michael Wormit, Dmitry Zuev, Sam Manzer, 
        Ilya Kaliman.
   * libcc-2.5-trunk
     by Evgeny Epifanovsky, Arik Landau, Tomasz Kus, Kirill Khistyaev, 
        Dmitry Zuev, Prashant Manohar, Xintian Feng, Anna Krylov, 
        Matthew Goldey, Alec White, Thomas Jagau, Kaushik Nanda, 
        Anastasia Gunina, Alexander Kunitsa, Joonho Lee.

   CCMAN original authors:
   Anna I. Krylov, C. David Sherrill, Steven R. Gwaltney,
   Edward F. C. Byrd (2000)
   Sergey V. Levchenko, Lyudmila V. Slipchenko, Tao Wang,
   Ana-Maria C. Cristian (2003)
   Piotr A. Pieniazek, C. Melania Oana, Evgeny Epifanovsky (2007)
   Prashant Manohar (2009)

 ------------------------------------------------------------------------------


 Allocating and initializing 30808MB of RAM...
 Calculation will run on 6 cores.


 Alpha MOs, Restricted
 -- Occupied --                  
-490.05  -80.02  -65.18  -58.54  -58.54  -58.54  -15.65   -9.86
  1 A     2 A     3 A     4 A     5 A     6 A     7 A     8 A                  
 -7.557  -7.475  -7.464  -7.464  -5.450  -5.449  -5.448  -3.215
  9 A    10 A    11 A    12 A    13 A    14 A    15 A    16 A                  
 -3.210  -3.210  -3.197  -3.197  -1.195  -0.984  -0.762  -0.587
 17 A    18 A    19 A    20 A    21 A    22 A    23 A    24 A                  
 -0.541  -0.502  -0.429  -0.393  -0.385
 25 A    26 A    27 A    28 A    29 A                                          
 -- Virtual --                   
  0.004   0.050   0.062   0.071   0.080   0.090   0.105   0.125
 30 A    31 A    32 A    33 A    34 A    35 A    36 A    37 A                  
  0.125   0.156   0.167   0.175   0.222   0.237   0.245   0.308
 38 A    39 A    40 A    41 A    42 A    43 A    44 A    45 A                  
  0.329   0.378   0.396   0.488   0.530   0.573   0.584   0.604
 46 A    47 A    48 A    49 A    50 A    51 A    52 A    53 A                  
  0.723   0.761   0.773   0.777   0.790   0.833   0.846   0.877
 54 A    55 A    56 A    57 A    58 A    59 A    60 A    61 A                  
  0.898   1.038   1.082   1.111   1.149   1.175   1.290   1.457
 62 A    63 A    64 A    65 A    66 A    67 A    68 A    69 A                  
  1.663   1.690   1.815   1.827   1.943   2.214   2.263   2.278
 70 A    71 A    72 A    73 A    74 A    75 A    76 A    77 A                  
  2.340   2.377   2.431   2.511   2.793   2.862   2.992   4.245
 78 A    79 A    80 A    81 A    82 A    83 A    84 A    85 A                  
  4.292   4.468   4.537   4.550   4.585   4.610   4.908   7.187
 86 A    87 A    88 A    89 A    90 A    91 A    92 A    93 A                  
  7.580   8.205   8.223   8.299  14.746  14.818  14.909  36.679
 94 A    95 A    96 A    97 A    98 A    99 A   100 A   101 A                  
 49.458 166.204 293.882 293.899 294.0081028.394
102 A   103 A   104 A   105 A   106 A   107 A                                  

 Beta MOs, Restricted
 -- Occupied --                  
-490.05  -80.02  -65.18  -58.54  -58.54  -58.54  -15.65   -9.86
  1 A     2 A     3 A     4 A     5 A     6 A     7 A     8 A                  
 -7.557  -7.475  -7.464  -7.464  -5.450  -5.449  -5.448  -3.215
  9 A    10 A    11 A    12 A    13 A    14 A    15 A    16 A                  
 -3.210  -3.210  -3.197  -3.197  -1.195  -0.984  -0.762  -0.587
 17 A    18 A    19 A    20 A    21 A    22 A    23 A    24 A                  
 -0.541  -0.502  -0.429  -0.393  -0.385
 25 A    26 A    27 A    28 A    29 A                                          
 -- Virtual --                   
  0.004   0.050   0.062   0.071   0.080   0.090   0.105   0.125
 30 A    31 A    32 A    33 A    34 A    35 A    36 A    37 A                  
  0.125   0.156   0.167   0.175   0.222   0.237   0.245   0.308
 38 A    39 A    40 A    41 A    42 A    43 A    44 A    45 A                  
  0.329   0.378   0.396   0.488   0.530   0.573   0.584   0.604
 46 A    47 A    48 A    49 A    50 A    51 A    52 A    53 A                  
  0.723   0.761   0.773   0.777   0.790   0.833   0.846   0.877
 54 A    55 A    56 A    57 A    58 A    59 A    60 A    61 A                  
  0.898   1.038   1.082   1.111   1.149   1.175   1.290   1.457
 62 A    63 A    64 A    65 A    66 A    67 A    68 A    69 A                  
  1.663   1.690   1.815   1.827   1.943   2.214   2.263   2.278
 70 A    71 A    72 A    73 A    74 A    75 A    76 A    77 A                  
  2.340   2.377   2.431   2.511   2.793   2.862   2.992   4.245
 78 A    79 A    80 A    81 A    82 A    83 A    84 A    85 A                  
  4.292   4.468   4.537   4.550   4.585   4.610   4.908   7.187
 86 A    87 A    88 A    89 A    90 A    91 A    92 A    93 A                  
  7.580   8.205   8.223   8.299  14.746  14.818  14.909  36.679
 94 A    95 A    96 A    97 A    98 A    99 A   100 A   101 A                  
 49.458 166.204 293.882 293.899 294.0081028.394
102 A   103 A   104 A   105 A   106 A   107 A                                  

 Occupation and symmetry of molecular orbitals

 Point group: C1 (1 irreducible representation).

                           A     All 
 -------------------------------------
 All molecular orbitals:
  - Alpha                  107   107 
  - Beta                   107   107 
 -------------------------------------
 Alpha orbitals:
  - Frozen occupied        15    15  
  - Active occupied        14    14  
  - Active virtual         78    78  
  - Frozen virtual         0     0   
 -------------------------------------
 Beta orbitals:
  - Frozen occupied        15    15  
  - Active occupied        14    14  
  - Active virtual         78    78  
  - Frozen virtual         0     0   
 -------------------------------------

 Import integrals:   CPU 0.00 s  wall 0.00 s

 Import integrals:   CPU 17.81 s  wall 3.11 s

 MP2 amplitudes:   CPU 0.04 s  wall 0.02 s

Running a double precision version
           CCSD T amplitudes will be solved using DIIS.

           Start     Size      MaxIter   EConv     TConv     
           3         7         100       1.00e-07  1.00e-05  
 ------------------------------------------------------------------------------
           Energy (a.u.)   Ediff      Tdiff       Comment
 ------------------------------------------------------------------------------
         -2968.65113823                           
     1   -2968.63526160   1.59e-02   7.08e-01     
     2   -2968.65797504   2.27e-02   1.09e-01     
     3   -2968.65694877   1.03e-03   4.80e-02     
     4   -2968.65936566   2.42e-03   1.34e-02     Switched to DIIS steps.
     5   -2968.66020597   8.40e-04   1.29e-02     
     6   -2968.66021705   1.11e-05   2.35e-03     
     7   -2968.66022039   3.34e-06   1.15e-03     
     8   -2968.66022735   6.96e-06   3.86e-04     
     9   -2968.66022698   3.65e-07   2.09e-04     
    10   -2968.66022706   7.41e-08   7.59e-05     
    11   -2968.66022706   5.44e-09   4.05e-05     
    12   -2968.66022700   5.77e-08   1.17e-05     
    13   -2968.66022705   4.51e-08   6.12e-06     
 ------------------------------------------------------------------------------
         -2968.66022705                           CCSD T converged.

End of double precision
 SCF energy                 = -2968.06859663
 MP2 energy                 = -2968.65113823
 CCSD correlation energy     =    -0.59163042
 CCSD total energy           = -2968.66022705

 CCSD  T1^2 = 0.0115  T2^2 = 0.2336  Leading amplitudes:

 Amplitude    Orbitals with energies
 -0.0371       29 (A) A                  ->    30 (A) A                   
              -0.3854                          0.0038                     
 -0.0371       29 (A) B                  ->    30 (A) B                   
              -0.3854                          0.0038                     
 -0.0161       24 (A) A                  ->    41 (A) A                   
              -0.5865                          0.1749                     
 -0.0161       24 (A) B                  ->    41 (A) B                   
              -0.5865                          0.1749                     

 Amplitude    Orbitals with energies
 -0.0734       29 (A) A      29 (A) B    ->    30 (A) A      30 (A) B     
              -0.3854       -0.3854            0.0038        0.0038       
  0.0734       29 (A) A      29 (A) B    ->    30 (A) B      30 (A) A     
              -0.3854       -0.3854            0.0038        0.0038       
  0.0734       29 (A) B      29 (A) A    ->    30 (A) A      30 (A) B     
              -0.3854       -0.3854            0.0038        0.0038       
 -0.0734       29 (A) B      29 (A) A    ->    30 (A) B      30 (A) A     
              -0.3854       -0.3854            0.0038        0.0038       

 Computing CCSD intemediates for later calculations in double precision
 Finished.

Running a double precision version
           CCSD Lambda amplitudes will be solved using DIIS.
           Start     Size      MaxIter   EConv     LConv     
           3         7         100       1.00e-07  1.00e-05  
 ------------------------------------------------------------------------------
            Enorm      Ldiff       Comment
 ------------------------------------------------------------------------------
     1     5.19e-02   3.96e-02     
     2     1.25e-02   5.15e-03     
     3     5.71e-03   2.33e-03     
     4     3.10e-03   1.20e-03     Switched to DIIS steps.
     5     1.07e-03   7.52e-04     
     6     5.01e-04   2.17e-04     
     7     1.93e-04   6.19e-05     
     8     8.62e-05   3.87e-06     
     9     3.35e-05   2.07e-06     
    10     1.56e-05   9.94e-07     
    11     6.33e-06   1.55e-07     
    12     3.30e-06   4.13e-08     
    13     1.59e-06   7.29e-10     
    14     7.04e-07   3.80e-08     
    15     3.59e-07   3.04e-08     
    16     1.50e-07   7.35e-09     
    17     7.78e-08   7.33e-09     
 ------------------------------------------------------------------------------
                                   CCSD Lambda converged.

 Computing density matrices in double precision...
           Orbital response amplitudes will be solved using DIIS.
           Start     Size      MaxIter   EConv     LConv     
           3         7         100       1.00e-06  1.00e-06  
 ------------------------------------------------------------------------------
            Enorm      Ldiff       Comment
 ------------------------------------------------------------------------------
     1     1.04e-01   6.50e-04     
     2     1.05e-01   5.61e-04     
     3     1.35e-01   2.24e-02     
     4     3.15e-02   4.79e-02     Switched to DIIS steps.
     5     5.61e-03   1.40e-02     
     6     1.20e-03   4.88e-04     
     7     5.22e-04   9.63e-05     
     8     9.29e-05   1.01e-04     
     9     3.50e-05   5.98e-06     
    10     7.02e-06   4.11e-06     
    11     2.21e-06   9.71e-07     
    12     7.83e-07   6.35e-09     
 ------------------------------------------------------------------------------
                                   Orbital response converged.

 Computing density matrices... Done.
 CCSD calculation:   CPU 601.87 s  wall 112.86 s

 Transferring MO TPDM to AO TPDM
 Transferring g2_o1o1o1o1
 Transferring g2_o1o1o1v1
 Transferring g2_o1o1v1v1
 Transferring g2_o1v1o1v1
 Transferring g2_o1v1v1v1
 Transferring g2_v1v1v1v1
 Adding separable TPDM
 Computing TPDM gradient
 --------------------------------------------------------
 2e gradient
  Atom          X               Y               Z
 --------------------------------------------------------
    1        -33.385760        7.292412       -0.000000  
    2          6.188436      -17.947498       -0.000000  
    3         23.609460       13.328988       -0.000000  
    4          3.587864       -2.673901        0.000000  
 --------------------------------------------------------
 --------------------------------------------------------
 Final gradient
  Atom          X               Y               Z
 --------------------------------------------------------
    1        -33.385760        7.292412       -0.000000  
    2          6.188436      -17.947498       -0.000000  
    3         23.609460       13.328988       -0.000000  
    4          3.587864       -2.673901        0.000000  
 --------------------------------------------------------
 Analytic gradient from two-electron contribution:   CPU 111.75 s  wall 21.58 s

 Total ccman2 time:   CPU 734.33 s  wall 138.65 s


 --------------------------------------------------------------

                    Orbital Energies (a.u.)
 --------------------------------------------------------------

 Alpha MOs
 -- Occupied --
******** -80.0152 -65.1804 -58.5409 -58.5386 -58.5385 -15.6460  -9.8595
 -7.5566  -7.4745  -7.4639  -7.4637  -5.4496  -5.4491  -5.4482  -3.2148
 -3.2099  -3.2097  -3.1968  -3.1968  -1.1946  -0.9835  -0.7623  -0.5865
 -0.5412  -0.5019  -0.4289  -0.3927  -0.3854
 -- Virtual --
  0.0038   0.0504   0.0622   0.0711   0.0803   0.0901   0.1051   0.1245
  0.1251   0.1557   0.1674   0.1749   0.2218   0.2375   0.2447   0.3084
  0.3287   0.3782   0.3956   0.4885   0.5305   0.5728   0.5836   0.6041
  0.7229   0.7607   0.7731   0.7767   0.7902   0.8330   0.8456   0.8773
  0.8975   1.0376   1.0816   1.1106   1.1488   1.1752   1.2903   1.4565
  1.6628   1.6898   1.8145   1.8274   1.9428   2.2135   2.2632   2.2780
  2.3396   2.3772   2.4307   2.5115   2.7929   2.8624   2.9923   4.2452
  4.2917   4.4676   4.5371   4.5499   4.5852   4.6103   4.9079   7.1874
  7.5801   8.2049   8.2230   8.2994  14.7459  14.8183  14.9087  36.6795
 49.4584 166.2035 293.8822 293.8994 294.00771028.3944
 --------------------------------------------------------------

          Ground-State Mulliken Net Atomic Charges

     Atom                 Charge (a.u.)
  ----------------------------------------
      1 Br                   -0.009687
      2 N                    -0.258073
      3 P                     0.318857
      4 H                    -0.051097
  ----------------------------------------
  Sum of atomic charges =    -0.000000

 -----------------------------------------------------------------
                    Cartesian Multipole Moments
 -----------------------------------------------------------------
    Charge (ESU x 10^10)
                 0.0000
    Dipole Moment (Debye)
         X      -1.7642      Y      -1.1342      Z       0.0000
       Tot       2.0973
    Quadrupole Moments (Debye-Ang)
        XX     -31.1830     XY      -0.1574     YY     -40.8909
        XZ      -0.0000     YZ      -0.0000     ZZ     -37.2479
    Octopole Moments (Debye-Ang^2)
       XXX      22.7680    XXY      -2.1196    XYY      14.1471
       YYY      -2.9275    XXZ       0.0000    XYZ       0.0000
       YYZ       0.0000    XZZ       8.6499    YZZ      -0.5700
       ZZZ       0.0000
    Hexadecapole Moments (Debye-Ang^3)
      XXXX    -442.1716   XXXY      -7.4382   XXYY     -99.5661
      XYYY      -3.2094   YYYY     -89.3696   XXXZ      -0.0000
      XXYZ      -0.0000   XYYZ      -0.0000   YYYZ      -0.0000
      XXZZ     -87.3578   XYZZ      -0.5583   YYZZ     -22.0850
      XZZZ      -0.0000   YZZZ      -0.0000   ZZZZ     -47.0332
 -----------------------------------------------------------------
 DrvMan completing analytic gradient of the correlated energy
 Correlated dipole moment
            1
    1  -0.6940868
    2  -0.4462147
    3   0.0000000
 Energy read as -2968.660227050
 Full Analytical Gradient: (in a.u., or Hartree/Bohr)
             1             2             3             4
    1    0.00004067   -0.00029675    0.00012023    0.00013585
    2    0.00003395   -0.00041302    0.00062346   -0.00024440
    3    0.00000000   -0.00000000    0.00000000   -0.00000000
 Gradient time:  CPU 0.86 s  wall 0.78 s
 ----------------------------------------------------------------
             Standard Nuclear Orientation (Angstroms)
    I     Atom           X                Y                Z
 ----------------------------------------------------------------
    1      Br      1.0346212240    -0.0567871089    -0.0000000000
    2      N      -0.6823593655     0.7697843727     0.0000000000
    3      P      -1.9028499904    -0.2774609535    -0.0000000000
    4      H      -2.8924774242     0.7459725030     0.0000000000
 ----------------------------------------------------------------
 Nuclear Repulsion Energy =   208.7699650625 hartrees
 There are       29 alpha and       29 beta electrons

                       Distance Matrix (Angstroms)
             Br(  1)   N (  2)   P (  3)
   N (  2)  1.905582
   P (  3)  2.945748  1.608204
   H (  4)  4.008307  2.210246  1.423650

 Requested basis set is 6-311++G(d,p)
 There are 43 shells and 107 basis functions
 A cutoff of  1.0D-14 yielded    858 shell pairs
 There are      5573 function pairs (      6127 Cartesian)
 Smallest overlap matrix eigenvalue = 1.73E-03
 Guess MOs from SCF MO coefficient file

 -----------------------------------------------------------------------
  General SCF calculation program by
  Eric Jon Sundstrom, Paul Horn, Yuezhi Mao, Dmitri Zuev, Alec White,
  David Stuck, Shaama M.S., Shane Yost, Joonho Lee, David Small,
  Daniel Levine, Susi Lehtola, Hugh Burton, Evgeny Epifanovsky
 -----------------------------------------------------------------------
 Hartree-Fock
 using 6 threads for integral computing
 -------------------------------------------------------
 OpenMP Integral computing Module                
 Release: version 2.0, May 2017, Q-Chem Inc. Pleasanton 
 -------------------------------------------------------
 A restricted SCF calculation will be
 performed using DIIS
 SCF converges when DIIS error is below 1.0e-08
 ---------------------------------------
  Cycle       Energy         DIIS error
 ---------------------------------------
    1   -2968.0684667227      2.68e-05  
    2   -2968.0684678938      1.16e-05  
    3   -2968.0684680386      7.05e-06  
    4   -2968.0684681191      1.36e-06  
    5   -2968.0684681234      3.66e-07  
    6   -2968.0684681241      1.58e-07  
    7   -2968.0684681242      7.95e-08  
    8   -2968.0684681242      3.83e-08  
    9   -2968.0684681242      9.55e-09  Convergence criterion met
 ---------------------------------------
 SCF time:   CPU 4.81s  wall 1.00s 
 SCF   energy in the final basis set =    -2968.0684681242
 Total energy in the final basis set =    -2968.0684681242


 ------------------------------------------------------------------------------

   CCMAN2: suite of methods based on coupled cluster
           and equation of motion theories.

   Components:
   * libvmm-1.3-trunk
     by Evgeny Epifanovsky, Ilya Kaliman.
   * libtensor-2.5-trunk
     by Evgeny Epifanovsky, Michael Wormit, Dmitry Zuev, Sam Manzer, 
        Ilya Kaliman.
   * libcc-2.5-trunk
     by Evgeny Epifanovsky, Arik Landau, Tomasz Kus, Kirill Khistyaev, 
        Dmitry Zuev, Prashant Manohar, Xintian Feng, Anna Krylov, 
        Matthew Goldey, Alec White, Thomas Jagau, Kaushik Nanda, 
        Anastasia Gunina, Alexander Kunitsa, Joonho Lee.

   CCMAN original authors:
   Anna I. Krylov, C. David Sherrill, Steven R. Gwaltney,
   Edward F. C. Byrd (2000)
   Sergey V. Levchenko, Lyudmila V. Slipchenko, Tao Wang,
   Ana-Maria C. Cristian (2003)
   Piotr A. Pieniazek, C. Melania Oana, Evgeny Epifanovsky (2007)
   Prashant Manohar (2009)

 ------------------------------------------------------------------------------


 Allocating and initializing 30808MB of RAM...
 Calculation will run on 6 cores.


 Alpha MOs, Restricted
 -- Occupied --                  
-490.05  -80.02  -65.18  -58.54  -58.54  -58.54  -15.65   -9.86
  1 A     2 A     3 A     4 A     5 A     6 A     7 A     8 A                  
 -7.557  -7.474  -7.464  -7.464  -5.450  -5.449  -5.448  -3.215
  9 A    10 A    11 A    12 A    13 A    14 A    15 A    16 A                  
 -3.210  -3.210  -3.197  -3.197  -1.194  -0.983  -0.762  -0.586
 17 A    18 A    19 A    20 A    21 A    22 A    23 A    24 A                  
 -0.541  -0.502  -0.429  -0.393  -0.385
 25 A    26 A    27 A    28 A    29 A                                          
 -- Virtual --                   
  0.004   0.050   0.062   0.071   0.080   0.090   0.105   0.125
 30 A    31 A    32 A    33 A    34 A    35 A    36 A    37 A                  
  0.125   0.156   0.167   0.175   0.222   0.237   0.245   0.308
 38 A    39 A    40 A    41 A    42 A    43 A    44 A    45 A                  
  0.329   0.378   0.396   0.488   0.531   0.573   0.583   0.604
 46 A    47 A    48 A    49 A    50 A    51 A    52 A    53 A                  
  0.723   0.761   0.773   0.777   0.790   0.833   0.845   0.877
 54 A    55 A    56 A    57 A    58 A    59 A    60 A    61 A                  
  0.897   1.037   1.082   1.111   1.149   1.175   1.289   1.457
 62 A    63 A    64 A    65 A    66 A    67 A    68 A    69 A                  
  1.662   1.690   1.814   1.828   1.943   2.214   2.262   2.278
 70 A    71 A    72 A    73 A    74 A    75 A    76 A    77 A                  
  2.339   2.377   2.430   2.511   2.793   2.861   2.991   4.245
 78 A    79 A    80 A    81 A    82 A    83 A    84 A    85 A                  
  4.292   4.466   4.537   4.550   4.585   4.610   4.908   7.187
 86 A    87 A    88 A    89 A    90 A    91 A    92 A    93 A                  
  7.579   8.205   8.223   8.299  14.746  14.818  14.908  36.679
 94 A    95 A    96 A    97 A    98 A    99 A   100 A   101 A                  
 49.459 166.202 293.882 293.899 294.0081028.395
102 A   103 A   104 A   105 A   106 A   107 A                                  

 Beta MOs, Restricted
 -- Occupied --                  
-490.05  -80.02  -65.18  -58.54  -58.54  -58.54  -15.65   -9.86
  1 A     2 A     3 A     4 A     5 A     6 A     7 A     8 A                  
 -7.557  -7.474  -7.464  -7.464  -5.450  -5.449  -5.448  -3.215
  9 A    10 A    11 A    12 A    13 A    14 A    15 A    16 A                  
 -3.210  -3.210  -3.197  -3.197  -1.194  -0.983  -0.762  -0.586
 17 A    18 A    19 A    20 A    21 A    22 A    23 A    24 A                  
 -0.541  -0.502  -0.429  -0.393  -0.385
 25 A    26 A    27 A    28 A    29 A                                          
 -- Virtual --                   
  0.004   0.050   0.062   0.071   0.080   0.090   0.105   0.125
 30 A    31 A    32 A    33 A    34 A    35 A    36 A    37 A                  
  0.125   0.156   0.167   0.175   0.222   0.237   0.245   0.308
 38 A    39 A    40 A    41 A    42 A    43 A    44 A    45 A                  
  0.329   0.378   0.396   0.488   0.531   0.573   0.583   0.604
 46 A    47 A    48 A    49 A    50 A    51 A    52 A    53 A                  
  0.723   0.761   0.773   0.777   0.790   0.833   0.845   0.877
 54 A    55 A    56 A    57 A    58 A    59 A    60 A    61 A                  
  0.897   1.037   1.082   1.111   1.149   1.175   1.289   1.457
 62 A    63 A    64 A    65 A    66 A    67 A    68 A    69 A                  
  1.662   1.690   1.814   1.828   1.943   2.214   2.262   2.278
 70 A    71 A    72 A    73 A    74 A    75 A    76 A    77 A                  
  2.339   2.377   2.430   2.511   2.793   2.861   2.991   4.245
 78 A    79 A    80 A    81 A    82 A    83 A    84 A    85 A                  
  4.292   4.466   4.537   4.550   4.585   4.610   4.908   7.187
 86 A    87 A    88 A    89 A    90 A    91 A    92 A    93 A                  
  7.579   8.205   8.223   8.299  14.746  14.818  14.908  36.679
 94 A    95 A    96 A    97 A    98 A    99 A   100 A   101 A                  
 49.459 166.202 293.882 293.899 294.0081028.395
102 A   103 A   104 A   105 A   106 A   107 A                                  

 Occupation and symmetry of molecular orbitals

 Point group: C1 (1 irreducible representation).

                           A     All 
 -------------------------------------
 All molecular orbitals:
  - Alpha                  107   107 
  - Beta                   107   107 
 -------------------------------------
 Alpha orbitals:
  - Frozen occupied        15    15  
  - Active occupied        14    14  
  - Active virtual         78    78  
  - Frozen virtual         0     0   
 -------------------------------------
 Beta orbitals:
  - Frozen occupied        15    15  
  - Active occupied        14    14  
  - Active virtual         78    78  
  - Frozen virtual         0     0   
 -------------------------------------

 Import integrals:   CPU 0.00 s  wall 0.00 s

 Import integrals:   CPU 18.05 s  wall 3.20 s

 MP2 amplitudes:   CPU 0.05 s  wall 0.03 s

Running a double precision version
           CCSD T amplitudes will be solved using DIIS.

           Start     Size      MaxIter   EConv     TConv     
           3         7         100       1.00e-07  1.00e-05  
 ------------------------------------------------------------------------------
           Energy (a.u.)   Ediff      Tdiff       Comment
 ------------------------------------------------------------------------------
         -2968.65117449                           
     1   -2968.63521984   1.60e-02   7.08e-01     
     2   -2968.65797928   2.28e-02   1.09e-01     
     3   -2968.65693877   1.04e-03   4.81e-02     
     4   -2968.65936268   2.42e-03   1.34e-02     Switched to DIIS steps.
     5   -2968.66020599   8.43e-04   1.29e-02     
     6   -2968.66021709   1.11e-05   2.36e-03     
     7   -2968.66022039   3.30e-06   1.15e-03     
     8   -2968.66022735   6.96e-06   3.86e-04     
     9   -2968.66022699   3.65e-07   2.09e-04     
    10   -2968.66022706   6.65e-08   7.60e-05     
    11   -2968.66022706   7.81e-09   4.05e-05     
    12   -2968.66022701   5.84e-08   1.18e-05     
    13   -2968.66022705   4.55e-08   6.11e-06     
 ------------------------------------------------------------------------------
         -2968.66022705                           CCSD T converged.

End of double precision
 SCF energy                 = -2968.06846812
 MP2 energy                 = -2968.65117449
 CCSD correlation energy     =    -0.59175893
 CCSD total energy           = -2968.66022705

 CCSD  T1^2 = 0.0115  T2^2 = 0.2338  Leading amplitudes:

 Amplitude    Orbitals with energies
 -0.0372       29 (A) A                  ->    30 (A) A                   
              -0.3852                          0.0036                     
 -0.0372       29 (A) B                  ->    30 (A) B                   
              -0.3852                          0.0036                     
  0.0160       24 (A) A                  ->    41 (A) A                   
              -0.5863                          0.1747                     
  0.0160       24 (A) B                  ->    41 (A) B                   
              -0.5863                          0.1747                     

 Amplitude    Orbitals with energies
 -0.0737       29 (A) A      29 (A) B    ->    30 (A) A      30 (A) B     
              -0.3852       -0.3852            0.0036        0.0036       
  0.0737       29 (A) A      29 (A) B    ->    30 (A) B      30 (A) A     
              -0.3852       -0.3852            0.0036        0.0036       
  0.0737       29 (A) B      29 (A) A    ->    30 (A) A      30 (A) B     
              -0.3852       -0.3852            0.0036        0.0036       
 -0.0737       29 (A) B      29 (A) A    ->    30 (A) B      30 (A) A     
              -0.3852       -0.3852            0.0036        0.0036       

 Computing CCSD intemediates for later calculations in double precision
 Finished.

Running a double precision version
           CCSD Lambda amplitudes will be solved using DIIS.
           Start     Size      MaxIter   EConv     LConv     
           3         7         100       1.00e-07  1.00e-05  
 ------------------------------------------------------------------------------
            Enorm      Ldiff       Comment
 ------------------------------------------------------------------------------
     1     5.20e-02   3.97e-02     
     2     1.26e-02   5.15e-03     
     3     5.72e-03   2.34e-03     
     4     3.11e-03   1.20e-03     Switched to DIIS steps.
     5     1.08e-03   7.55e-04     
     6     5.03e-04   2.19e-04     
     7     1.94e-04   6.23e-05     
     8     8.65e-05   3.87e-06     
     9     3.36e-05   2.10e-06     
    10     1.56e-05   1.02e-06     
    11     6.32e-06   1.45e-07     
    12     3.30e-06   4.48e-08     
    13     1.59e-06   2.09e-09     
    14     7.06e-07   3.80e-08     
    15     3.60e-07   3.05e-08     
    16     1.51e-07   7.31e-09     
    17     7.81e-08   7.34e-09     
 ------------------------------------------------------------------------------
                                   CCSD Lambda converged.

 Computing density matrices in double precision...
           Orbital response amplitudes will be solved using DIIS.
           Start     Size      MaxIter   EConv     LConv     
           3         7         100       1.00e-06  1.00e-06  
 ------------------------------------------------------------------------------
            Enorm      Ldiff       Comment
 ------------------------------------------------------------------------------
     1     1.04e-01   6.05e-04     
     2     1.05e-01   5.50e-04     
     3     1.35e-01   2.25e-02     
     4     3.17e-02   4.80e-02     Switched to DIIS steps.
     5     5.62e-03   1.41e-02     
     6     1.21e-03   4.86e-04     
     7     5.27e-04   9.81e-05     
     8     9.36e-05   1.02e-04     
     9     3.52e-05   6.10e-06     
    10     7.07e-06   4.15e-06     
    11     2.23e-06   9.79e-07     
    12     7.89e-07   7.01e-09     
 ------------------------------------------------------------------------------
                                   Orbital response converged.

 Computing density matrices... Done.
 CCSD calculation:   CPU 600.41 s  wall 112.61 s

 Transferring MO TPDM to AO TPDM
 Transferring g2_o1o1o1o1
 Transferring g2_o1o1o1v1
 Transferring g2_o1o1v1v1
 Transferring g2_o1v1o1v1
 Transferring g2_o1v1v1v1
 Transferring g2_v1v1v1v1
 Adding separable TPDM
 Computing TPDM gradient
 --------------------------------------------------------
 2e gradient
  Atom          X               Y               Z
 --------------------------------------------------------
    1        -33.378750        7.281572        0.000000  
    2          6.211094      -17.950351       -0.000000  
    3         23.586029       13.352732       -0.000000  
    4          3.581628       -2.683953        0.000000  
 --------------------------------------------------------
 --------------------------------------------------------
 Final gradient
  Atom          X               Y               Z
 --------------------------------------------------------
    1        -33.378750        7.281572        0.000000  
    2          6.211094      -17.950351       -0.000000  
    3         23.586029       13.352732       -0.000000  
    4          3.581628       -2.683953        0.000000  
 --------------------------------------------------------
 Analytic gradient from two-electron contribution:   CPU 111.91 s  wall 21.69 s

 Total ccman2 time:   CPU 733.24 s  wall 138.38 s


 --------------------------------------------------------------

                    Orbital Energies (a.u.)
 --------------------------------------------------------------

 Alpha MOs
 -- Occupied --
******** -80.0154 -65.1803 -58.5408 -58.5385 -58.5385 -15.6462  -9.8594
 -7.5569  -7.4745  -7.4638  -7.4636  -5.4498  -5.4494  -5.4484  -3.2147
 -3.2098  -3.2096  -3.1967  -3.1967  -1.1943  -0.9833  -0.7622  -0.5863
 -0.5411  -0.5018  -0.4290  -0.3928  -0.3852
 -- Virtual --
  0.0036   0.0504   0.0621   0.0711   0.0803   0.0901   0.1051   0.1245
  0.1251   0.1557   0.1674   0.1747   0.2218   0.2373   0.2447   0.3084
  0.3287   0.3782   0.3955   0.4881   0.5305   0.5728   0.5834   0.6040
  0.7226   0.7608   0.7732   0.7766   0.7900   0.8331   0.8455   0.8774
  0.8971   1.0371   1.0816   1.1106   1.1487   1.1750   1.2888   1.4567
  1.6623   1.6897   1.8144   1.8275   1.9429   2.2135   2.2623   2.2777
  2.3388   2.3772   2.4301   2.5113   2.7928   2.8615   2.9915   4.2451
  4.2915   4.4663   4.5372   4.5499   4.5852   4.6103   4.9079   7.1875
  7.5788   8.2050   8.2230   8.2994  14.7457  14.8177  14.9075  36.6792
 49.4585 166.2018 293.8822 293.8994 294.00781028.3945
 --------------------------------------------------------------

          Ground-State Mulliken Net Atomic Charges

     Atom                 Charge (a.u.)
  ----------------------------------------
      1 Br                   -0.010149
      2 N                    -0.257440
      3 P                     0.318630
      4 H                    -0.051041
  ----------------------------------------
  Sum of atomic charges =    -0.000000

 -----------------------------------------------------------------
                    Cartesian Multipole Moments
 -----------------------------------------------------------------
    Charge (ESU x 10^10)
                 0.0000
    Dipole Moment (Debye)
         X      -1.7648      Y      -1.1387      Z       0.0000
       Tot       2.1002
    Quadrupole Moments (Debye-Ang)
        XX     -31.1945     XY      -0.1442     YY     -40.8866
        XZ      -0.0000     YZ      -0.0000     ZZ     -37.2532
    Octopole Moments (Debye-Ang^2)
       XXX      22.7972    XXY      -2.1269    XYY      14.1405
       YYY      -2.8563    XXZ       0.0000    XYZ       0.0000
       YYZ       0.0000    XZZ       8.6602    YZZ      -0.5505
       ZZZ       0.0000
    Hexadecapole Moments (Debye-Ang^3)
      XXXX    -442.3483   XXXY      -7.4912   XXYY     -99.5679
      XYYY      -3.3331   YYYY     -89.4456   XXXZ      -0.0000
      XXYZ      -0.0000   XYYZ      -0.0000   YYYZ      -0.0000
      XXZZ     -87.3882   XYZZ      -0.5931   YYZZ     -22.0996
      XZZZ      -0.0000   YZZZ      -0.0000   ZZZZ     -47.0462
 -----------------------------------------------------------------
 DrvMan completing analytic gradient of the correlated energy
 Correlated dipole moment
            1
    1  -0.6943161
    2  -0.4479842
    3   0.0000000
 Energy read as -2968.660227051
 Full Analytical Gradient: (in a.u., or Hartree/Bohr)
             1             2             3             4
    1   -0.00004630    0.00035288   -0.00013458   -0.00017200
    2    0.00003046    0.00030819   -0.00062386    0.00028521
    3    0.00000000   -0.00000000    0.00000000   -0.00000000
 Gradient time:  CPU 0.79 s  wall 0.82 s
 ----------------------------------------------------------------
             Standard Nuclear Orientation (Angstroms)
    I     Atom           X                Y                Z
 ----------------------------------------------------------------
    1      Br      1.0346212240    -0.0567871089    -0.0000000000
    2      N      -0.6823593655     0.7697843727     0.0000000000
    3      P      -1.9028499904    -0.2764609535     0.0010000000
    4      H      -2.8924774242     0.7459725030     0.0000000000
 ----------------------------------------------------------------
 Nuclear Repulsion Energy =   208.7891525492 hartrees
 There are       29 alpha and       29 beta electrons

                       Distance Matrix (Angstroms)
             Br(  1)   N (  2)   P (  3)
   N (  2)  1.905582
   P (  3)  2.945674  1.607553
   H (  4)  4.008307  2.210246  1.422931

 Requested basis set is 6-311++G(d,p)
 There are 43 shells and 107 basis functions
 A cutoff of  1.0D-14 yielded    858 shell pairs
 There are      5573 function pairs (      6127 Cartesian)
 Smallest overlap matrix eigenvalue = 1.73E-03
 Guess MOs from SCF MO coefficient file

 -----------------------------------------------------------------------
  General SCF calculation program by
  Eric Jon Sundstrom, Paul Horn, Yuezhi Mao, Dmitri Zuev, Alec White,
  David Stuck, Shaama M.S., Shane Yost, Joonho Lee, David Small,
  Daniel Levine, Susi Lehtola, Hugh Burton, Evgeny Epifanovsky
 -----------------------------------------------------------------------
 Hartree-Fock
 using 6 threads for integral computing
 -------------------------------------------------------
 OpenMP Integral computing Module                
 Release: version 2.0, May 2017, Q-Chem Inc. Pleasanton 
 -------------------------------------------------------
 A restricted SCF calculation will be
 performed using DIIS
 SCF converges when DIIS error is below 1.0e-08
 ---------------------------------------
  Cycle       Energy         DIIS error
 ---------------------------------------
    1   -2968.0685323056      1.66e-05  
    2   -2968.0685328539      6.50e-06  
    3   -2968.0685329241      4.59e-06  
    4   -2968.0685329648      1.17e-06  
    5   -2968.0685329732      5.62e-07  
    6   -2968.0685329768      3.03e-07  
    7   -2968.0685329782      1.13e-07  
    8   -2968.0685329782      5.03e-08  
    9   -2968.0685329783      1.88e-08  
   10   -2968.0685329783      6.20e-09  Convergence criterion met
 ---------------------------------------
 SCF time:   CPU 5.29s  wall 1.00s 
 SCF   energy in the final basis set =    -2968.0685329783
 Total energy in the final basis set =    -2968.0685329783


 ------------------------------------------------------------------------------

   CCMAN2: suite of methods based on coupled cluster
           and equation of motion theories.

   Components:
   * libvmm-1.3-trunk
     by Evgeny Epifanovsky, Ilya Kaliman.
   * libtensor-2.5-trunk
     by Evgeny Epifanovsky, Michael Wormit, Dmitry Zuev, Sam Manzer, 
        Ilya Kaliman.
   * libcc-2.5-trunk
     by Evgeny Epifanovsky, Arik Landau, Tomasz Kus, Kirill Khistyaev, 
        Dmitry Zuev, Prashant Manohar, Xintian Feng, Anna Krylov, 
        Matthew Goldey, Alec White, Thomas Jagau, Kaushik Nanda, 
        Anastasia Gunina, Alexander Kunitsa, Joonho Lee.

   CCMAN original authors:
   Anna I. Krylov, C. David Sherrill, Steven R. Gwaltney,
   Edward F. C. Byrd (2000)
   Sergey V. Levchenko, Lyudmila V. Slipchenko, Tao Wang,
   Ana-Maria C. Cristian (2003)
   Piotr A. Pieniazek, C. Melania Oana, Evgeny Epifanovsky (2007)
   Prashant Manohar (2009)

 ------------------------------------------------------------------------------


 Allocating and initializing 30808MB of RAM...
 Calculation will run on 6 cores.


 Alpha MOs, Restricted
 -- Occupied --                  
-490.05  -80.02  -65.18  -58.54  -58.54  -58.54  -15.65   -9.86
  1 A     2 A     3 A     4 A     5 A     6 A     7 A     8 A                  
 -7.557  -7.474  -7.464  -7.464  -5.450  -5.449  -5.448  -3.215
  9 A    10 A    11 A    12 A    13 A    14 A    15 A    16 A                  
 -3.210  -3.210  -3.197  -3.197  -1.194  -0.983  -0.762  -0.586
 17 A    18 A    19 A    20 A    21 A    22 A    23 A    24 A                  
 -0.541  -0.502  -0.429  -0.393  -0.385
 25 A    26 A    27 A    28 A    29 A                                          
 -- Virtual --                   
  0.004   0.050   0.062   0.071   0.080   0.090   0.105   0.125
 30 A    31 A    32 A    33 A    34 A    35 A    36 A    37 A                  
  0.125   0.156   0.167   0.175   0.222   0.237   0.245   0.308
 38 A    39 A    40 A    41 A    42 A    43 A    44 A    45 A                  
  0.329   0.378   0.396   0.488   0.530   0.573   0.584   0.604
 46 A    47 A    48 A    49 A    50 A    51 A    52 A    53 A                  
  0.723   0.761   0.773   0.777   0.790   0.833   0.846   0.877
 54 A    55 A    56 A    57 A    58 A    59 A    60 A    61 A                  
  0.897   1.037   1.082   1.111   1.149   1.175   1.290   1.457
 62 A    63 A    64 A    65 A    66 A    67 A    68 A    69 A                  
  1.663   1.690   1.814   1.827   1.943   2.214   2.263   2.278
 70 A    71 A    72 A    73 A    74 A    75 A    76 A    77 A                  
  2.339   2.377   2.430   2.511   2.793   2.862   2.992   4.245
 78 A    79 A    80 A    81 A    82 A    83 A    84 A    85 A                  
  4.292   4.467   4.537   4.550   4.585   4.610   4.908   7.187
 86 A    87 A    88 A    89 A    90 A    91 A    92 A    93 A                  
  7.579   8.205   8.223   8.299  14.746  14.818  14.908  36.679
 94 A    95 A    96 A    97 A    98 A    99 A   100 A   101 A                  
 49.458 166.203 293.882 293.899 294.0081028.394
102 A   103 A   104 A   105 A   106 A   107 A                                  

 Beta MOs, Restricted
 -- Occupied --                  
-490.05  -80.02  -65.18  -58.54  -58.54  -58.54  -15.65   -9.86
  1 A     2 A     3 A     4 A     5 A     6 A     7 A     8 A                  
 -7.557  -7.474  -7.464  -7.464  -5.450  -5.449  -5.448  -3.215
  9 A    10 A    11 A    12 A    13 A    14 A    15 A    16 A                  
 -3.210  -3.210  -3.197  -3.197  -1.194  -0.983  -0.762  -0.586
 17 A    18 A    19 A    20 A    21 A    22 A    23 A    24 A                  
 -0.541  -0.502  -0.429  -0.393  -0.385
 25 A    26 A    27 A    28 A    29 A                                          
 -- Virtual --                   
  0.004   0.050   0.062   0.071   0.080   0.090   0.105   0.125
 30 A    31 A    32 A    33 A    34 A    35 A    36 A    37 A                  
  0.125   0.156   0.167   0.175   0.222   0.237   0.245   0.308
 38 A    39 A    40 A    41 A    42 A    43 A    44 A    45 A                  
  0.329   0.378   0.396   0.488   0.530   0.573   0.584   0.604
 46 A    47 A    48 A    49 A    50 A    51 A    52 A    53 A                  
  0.723   0.761   0.773   0.777   0.790   0.833   0.846   0.877
 54 A    55 A    56 A    57 A    58 A    59 A    60 A    61 A                  
  0.897   1.037   1.082   1.111   1.149   1.175   1.290   1.457
 62 A    63 A    64 A    65 A    66 A    67 A    68 A    69 A                  
  1.663   1.690   1.814   1.827   1.943   2.214   2.263   2.278
 70 A    71 A    72 A    73 A    74 A    75 A    76 A    77 A                  
  2.339   2.377   2.430   2.511   2.793   2.862   2.992   4.245
 78 A    79 A    80 A    81 A    82 A    83 A    84 A    85 A                  
  4.292   4.467   4.537   4.550   4.585   4.610   4.908   7.187
 86 A    87 A    88 A    89 A    90 A    91 A    92 A    93 A                  
  7.579   8.205   8.223   8.299  14.746  14.818  14.908  36.679
 94 A    95 A    96 A    97 A    98 A    99 A   100 A   101 A                  
 49.458 166.203 293.882 293.899 294.0081028.394
102 A   103 A   104 A   105 A   106 A   107 A                                  

 Occupation and symmetry of molecular orbitals

 Point group: C1 (1 irreducible representation).

                           A     All 
 -------------------------------------
 All molecular orbitals:
  - Alpha                  107   107 
  - Beta                   107   107 
 -------------------------------------
 Alpha orbitals:
  - Frozen occupied        15    15  
  - Active occupied        14    14  
  - Active virtual         78    78  
  - Frozen virtual         0     0   
 -------------------------------------
 Beta orbitals:
  - Frozen occupied        15    15  
  - Active occupied        14    14  
  - Active virtual         78    78  
  - Frozen virtual         0     0   
 -------------------------------------

 Import integrals:   CPU 0.00 s  wall 0.00 s

 Import integrals:   CPU 17.83 s  wall 3.13 s

 MP2 amplitudes:   CPU 0.04 s  wall 0.02 s

Running a double precision version
           CCSD T amplitudes will be solved using DIIS.

           Start     Size      MaxIter   EConv     TConv     
           3         7         100       1.00e-07  1.00e-05  
 ------------------------------------------------------------------------------
           Energy (a.u.)   Ediff      Tdiff       Comment
 ------------------------------------------------------------------------------
         -2968.65115693                           
     1   -2968.63524131   1.59e-02   7.08e-01     
     2   -2968.65797774   2.27e-02   1.09e-01     
     3   -2968.65694436   1.03e-03   4.81e-02     
     4   -2968.65936475   2.42e-03   1.34e-02     Switched to DIIS steps.
     5   -2968.66020656   8.42e-04   1.29e-02     
     6   -2968.66021765   1.11e-05   2.35e-03     
     7   -2968.66022097   3.32e-06   1.15e-03     
     8   -2968.66022793   6.96e-06   3.86e-04     
     9   -2968.66022756   3.65e-07   2.09e-04     
    10   -2968.66022764   7.03e-08   7.59e-05     
    11   -2968.66022764   6.63e-09   4.05e-05     
    12   -2968.66022758   5.80e-08   1.17e-05     
    13   -2968.66022763   4.53e-08   6.12e-06     
 ------------------------------------------------------------------------------
         -2968.66022763                           CCSD T converged.

End of double precision
 SCF energy                 = -2968.06853298
 MP2 energy                 = -2968.65115693
 CCSD correlation energy     =    -0.59169465
 CCSD total energy           = -2968.66022763

 CCSD  T1^2 = 0.0115  T2^2 = 0.2337  Leading amplitudes:

 Amplitude    Orbitals with energies
 -0.0371       29 (A) A                  ->    30 (A) A                   
              -0.3853                          0.0037                     
 -0.0371       29 (A) B                  ->    30 (A) B                   
              -0.3853                          0.0037                     
  0.0160       24 (A) A                  ->    41 (A) A                   
              -0.5864                          0.1748                     
  0.0160       24 (A) B                  ->    41 (A) B                   
              -0.5864                          0.1748                     

 Amplitude    Orbitals with energies
 -0.0736       29 (A) A      29 (A) B    ->    30 (A) A      30 (A) B     
              -0.3853       -0.3853            0.0037        0.0037       
  0.0736       29 (A) A      29 (A) B    ->    30 (A) B      30 (A) A     
              -0.3853       -0.3853            0.0037        0.0037       
  0.0736       29 (A) B      29 (A) A    ->    30 (A) A      30 (A) B     
              -0.3853       -0.3853            0.0037        0.0037       
 -0.0736       29 (A) B      29 (A) A    ->    30 (A) B      30 (A) A     
              -0.3853       -0.3853            0.0037        0.0037       

 Computing CCSD intemediates for later calculations in double precision
 Finished.

Running a double precision version
           CCSD Lambda amplitudes will be solved using DIIS.
           Start     Size      MaxIter   EConv     LConv     
           3         7         100       1.00e-07  1.00e-05  
 ------------------------------------------------------------------------------
            Enorm      Ldiff       Comment
 ------------------------------------------------------------------------------
     1     5.19e-02   3.96e-02     
     2     1.26e-02   5.15e-03     
     3     5.72e-03   2.34e-03     
     4     3.10e-03   1.20e-03     Switched to DIIS steps.
     5     1.08e-03   7.54e-04     
     6     5.02e-04   2.18e-04     
     7     1.94e-04   6.21e-05     
     8     8.64e-05   3.87e-06     
     9     3.36e-05   2.09e-06     
    10     1.56e-05   1.01e-06     
    11     6.32e-06   1.50e-07     
    12     3.30e-06   4.31e-08     
    13     1.59e-06   1.41e-09     
    14     7.05e-07   3.80e-08     
    15     3.60e-07   3.05e-08     
    16     1.50e-07   7.33e-09     
    17     7.79e-08   7.33e-09     
 ------------------------------------------------------------------------------
                                   CCSD Lambda converged.

 Computing density matrices in double precision...
           Orbital response amplitudes will be solved using DIIS.
           Start     Size      MaxIter   EConv     LConv     
           3         7         100       1.00e-06  1.00e-06  
 ------------------------------------------------------------------------------
            Enorm      Ldiff       Comment
 ------------------------------------------------------------------------------
     1     1.04e-01   6.27e-04     
     2     1.05e-01   5.56e-04     
     3     1.35e-01   2.24e-02     
     4     3.16e-02   4.79e-02     Switched to DIIS steps.
     5     5.61e-03   1.40e-02     
     6     1.20e-03   4.87e-04     
     7     5.24e-04   9.72e-05     
     8     9.33e-05   1.02e-04     
     9     3.51e-05   6.04e-06     
    10     7.04e-06   4.13e-06     
    11     2.22e-06   9.75e-07     
    12     7.86e-07   6.68e-09     
 ------------------------------------------------------------------------------
                                   Orbital response converged.

 Computing density matrices... Done.
 CCSD calculation:   CPU 600.83 s  wall 112.72 s

 Transferring MO TPDM to AO TPDM
 Transferring g2_o1o1o1o1
 Transferring g2_o1o1o1v1
 Transferring g2_o1o1v1v1
 Transferring g2_o1v1o1v1
 Transferring g2_o1v1v1v1
 Transferring g2_v1v1v1v1
 Adding separable TPDM
 Computing TPDM gradient
 --------------------------------------------------------
 2e gradient
  Atom          X               Y               Z
 --------------------------------------------------------
    1        -33.382253        7.286991        0.005643  
    2          6.199772      -17.948928        0.008587  
    3         23.597735       13.340875       -0.017415  
    4          3.584747       -2.678937        0.003185  
 --------------------------------------------------------
 --------------------------------------------------------
 Final gradient
  Atom          X               Y               Z
 --------------------------------------------------------
    1        -33.382253        7.286991        0.005643  
    2          6.199772      -17.948928        0.008587  
    3         23.597735       13.340875       -0.017415  
    4          3.584747       -2.678937        0.003185  
 --------------------------------------------------------
 Analytic gradient from two-electron contribution:   CPU 110.07 s  wall 21.98 s

 Total ccman2 time:   CPU 731.55 s  wall 138.70 s


 --------------------------------------------------------------

                    Orbital Energies (a.u.)
 --------------------------------------------------------------

 Alpha MOs
 -- Occupied --
******** -80.0153 -65.1803 -58.5408 -58.5386 -58.5385 -15.6461  -9.8595
 -7.5567  -7.4745  -7.4638  -7.4636  -5.4497  -5.4493  -5.4483  -3.2148
 -3.2099  -3.2096  -3.1968  -3.1968  -1.1944  -0.9834  -0.7623  -0.5864
 -0.5411  -0.5019  -0.4289  -0.3927  -0.3853
 -- Virtual --
  0.0037   0.0504   0.0621   0.0711   0.0803   0.0901   0.1051   0.1245
  0.1251   0.1557   0.1674   0.1748   0.2218   0.2374   0.2447   0.3084
  0.3287   0.3782   0.3956   0.4883   0.5305   0.5728   0.5835   0.6041
  0.7227   0.7607   0.7732   0.7766   0.7901   0.8331   0.8455   0.8773
  0.8973   1.0373   1.0816   1.1106   1.1488   1.1751   1.2895   1.4566
  1.6626   1.6898   1.8144   1.8275   1.9429   2.2135   2.2628   2.2779
  2.3391   2.3772   2.4304   2.5114   2.7928   2.8619   2.9919   4.2452
  4.2916   4.4669   4.5372   4.5499   4.5852   4.6103   4.9079   7.1874
  7.5795   8.2049   8.2230   8.2994  14.7458  14.8180  14.9081  36.6793
 49.4585 166.2027 293.8822 293.8994 294.00771028.3945
 --------------------------------------------------------------

          Ground-State Mulliken Net Atomic Charges

     Atom                 Charge (a.u.)
  ----------------------------------------
      1 Br                   -0.009918
      2 N                    -0.257757
      3 P                     0.318743
      4 H                    -0.051069
  ----------------------------------------
  Sum of atomic charges =    -0.000000

 -----------------------------------------------------------------
                    Cartesian Multipole Moments
 -----------------------------------------------------------------
    Charge (ESU x 10^10)
                -0.0000
    Dipole Moment (Debye)
         X      -1.7645      Y      -1.1364      Z       0.0011
       Tot       2.0988
    Quadrupole Moments (Debye-Ang)
        XX     -31.1887     XY      -0.1508     YY     -40.8888
        XZ      -0.0020     YZ       0.0024     ZZ     -37.2506
    Octopole Moments (Debye-Ang^2)
       XXX      22.7826    XXY      -2.1233    XYY      14.1438
       YYY      -2.8919    XXZ      -0.0096    XYZ      -0.0035
       YYZ      -0.0137    XZZ       8.6550    YZZ      -0.5602
       ZZZ      -0.0355
    Hexadecapole Moments (Debye-Ang^3)
      XXXX    -442.2599   XXXY      -7.4646   XXYY     -99.5670
      XYYY      -3.2712   YYYY     -89.4076   XXXZ       0.0602
      XXYZ       0.0107   XYYZ       0.0268   YYYZ       0.0164
      XXZZ     -87.3730   XYZZ      -0.5757   YYZZ     -22.0923
      XZZZ       0.0670   YZZZ       0.0138   ZZZZ     -47.0398
 -----------------------------------------------------------------
 DrvMan completing analytic gradient of the correlated energy
 Correlated dipole moment
            1
    1  -0.6942025
    2  -0.4471004
    3   0.0004355
 Energy read as -2968.660227629
 Full Analytical Gradient: (in a.u., or Hartree/Bohr)
             1             2             3             4
    1   -0.00000286    0.00002893   -0.00000752   -0.00001854
    2    0.00003223   -0.00005189   -0.00000119    0.00002084
    3   -0.00001165    0.00001642    0.00000955   -0.00001433
 Gradient time:  CPU 0.80 s  wall 0.82 s
 ----------------------------------------------------------------
             Standard Nuclear Orientation (Angstroms)
    I     Atom           X                Y                Z
 ----------------------------------------------------------------
    1      Br      1.0346212240    -0.0567871089    -0.0000000000
    2      N      -0.6823593655     0.7697843727     0.0000000000
    3      P      -1.9028499904    -0.2764609535    -0.0000000000
    4      H      -2.8914774242     0.7459725030     0.0000000000
 ----------------------------------------------------------------
 Nuclear Repulsion Energy =   208.7937814700 hartrees
 There are       29 alpha and       29 beta electrons

                       Distance Matrix (Angstroms)
             Br(  1)   N (  2)   P (  3)
   N (  2)  1.905582
   P (  3)  2.945674  1.607553
   H (  4)  4.007327  2.209246  1.422236

 Requested basis set is 6-311++G(d,p)
 There are 43 shells and 107 basis functions
 A cutoff of  1.0D-14 yielded    858 shell pairs
 There are      5573 function pairs (      6127 Cartesian)
 Smallest overlap matrix eigenvalue = 1.72E-03
 Guess MOs from SCF MO coefficient file

 -----------------------------------------------------------------------
  General SCF calculation program by
  Eric Jon Sundstrom, Paul Horn, Yuezhi Mao, Dmitri Zuev, Alec White,
  David Stuck, Shaama M.S., Shane Yost, Joonho Lee, David Small,
  Daniel Levine, Susi Lehtola, Hugh Burton, Evgeny Epifanovsky
 -----------------------------------------------------------------------
 Hartree-Fock
 using 6 threads for integral computing
 -------------------------------------------------------
 OpenMP Integral computing Module                
 Release: version 2.0, May 2017, Q-Chem Inc. Pleasanton 
 -------------------------------------------------------
 A restricted SCF calculation will be
 performed using DIIS
 SCF converges when DIIS error is below 1.0e-08
 ---------------------------------------
  Cycle       Energy         DIIS error
 ---------------------------------------
    1   -2968.0685329226      1.18e-05  
    2   -2968.0685332428      3.32e-06  
    3   -2968.0685332949      1.60e-06  
    4   -2968.0685333050      1.02e-06  
    5   -2968.0685333114      4.79e-07  
    6   -2968.0685333143      2.39e-07  
    7   -2968.0685333150      9.90e-08  
    8   -2968.0685333151      3.37e-08  
    9   -2968.0685333151      1.25e-08  
   10   -2968.0685333151      3.56e-09  Convergence criterion met
 ---------------------------------------
 SCF time:   CPU 5.28s  wall 1.00s 
 SCF   energy in the final basis set =    -2968.0685333151
 Total energy in the final basis set =    -2968.0685333151


 ------------------------------------------------------------------------------

   CCMAN2: suite of methods based on coupled cluster
           and equation of motion theories.

   Components:
   * libvmm-1.3-trunk
     by Evgeny Epifanovsky, Ilya Kaliman.
   * libtensor-2.5-trunk
     by Evgeny Epifanovsky, Michael Wormit, Dmitry Zuev, Sam Manzer, 
        Ilya Kaliman.
   * libcc-2.5-trunk
     by Evgeny Epifanovsky, Arik Landau, Tomasz Kus, Kirill Khistyaev, 
        Dmitry Zuev, Prashant Manohar, Xintian Feng, Anna Krylov, 
        Matthew Goldey, Alec White, Thomas Jagau, Kaushik Nanda, 
        Anastasia Gunina, Alexander Kunitsa, Joonho Lee.

   CCMAN original authors:
   Anna I. Krylov, C. David Sherrill, Steven R. Gwaltney,
   Edward F. C. Byrd (2000)
   Sergey V. Levchenko, Lyudmila V. Slipchenko, Tao Wang,
   Ana-Maria C. Cristian (2003)
   Piotr A. Pieniazek, C. Melania Oana, Evgeny Epifanovsky (2007)
   Prashant Manohar (2009)

 ------------------------------------------------------------------------------


 Allocating and initializing 30808MB of RAM...
 Calculation will run on 6 cores.


 Alpha MOs, Restricted
 -- Occupied --                  
-490.05  -80.02  -65.18  -58.54  -58.54  -58.54  -15.65   -9.86
  1 A     2 A     3 A     4 A     5 A     6 A     7 A     8 A                  
 -7.557  -7.474  -7.464  -7.464  -5.450  -5.449  -5.448  -3.215
  9 A    10 A    11 A    12 A    13 A    14 A    15 A    16 A                  
 -3.210  -3.210  -3.197  -3.197  -1.194  -0.983  -0.762  -0.586
 17 A    18 A    19 A    20 A    21 A    22 A    23 A    24 A                  
 -0.541  -0.502  -0.429  -0.393  -0.385
 25 A    26 A    27 A    28 A    29 A                                          
 -- Virtual --                   
  0.004   0.050   0.062   0.071   0.080   0.090   0.105   0.125
 30 A    31 A    32 A    33 A    34 A    35 A    36 A    37 A                  
  0.125   0.156   0.167   0.175   0.222   0.237   0.245   0.308
 38 A    39 A    40 A    41 A    42 A    43 A    44 A    45 A                  
  0.329   0.378   0.396   0.488   0.531   0.573   0.583   0.604
 46 A    47 A    48 A    49 A    50 A    51 A    52 A    53 A                  
  0.723   0.761   0.773   0.777   0.790   0.833   0.846   0.877
 54 A    55 A    56 A    57 A    58 A    59 A    60 A    61 A                  
  0.897   1.037   1.082   1.111   1.149   1.175   1.290   1.457
 62 A    63 A    64 A    65 A    66 A    67 A    68 A    69 A                  
  1.663   1.690   1.814   1.827   1.943   2.214   2.263   2.278
 70 A    71 A    72 A    73 A    74 A    75 A    76 A    77 A                  
  2.339   2.377   2.430   2.512   2.793   2.862   2.992   4.245
 78 A    79 A    80 A    81 A    82 A    83 A    84 A    85 A                  
  4.292   4.467   4.537   4.550   4.585   4.610   4.908   7.187
 86 A    87 A    88 A    89 A    90 A    91 A    92 A    93 A                  
  7.580   8.205   8.223   8.299  14.746  14.818  14.908  36.679
 94 A    95 A    96 A    97 A    98 A    99 A   100 A   101 A                  
 49.459 166.203 293.882 293.899 294.0081028.395
102 A   103 A   104 A   105 A   106 A   107 A                                  

 Beta MOs, Restricted
 -- Occupied --                  
-490.05  -80.02  -65.18  -58.54  -58.54  -58.54  -15.65   -9.86
  1 A     2 A     3 A     4 A     5 A     6 A     7 A     8 A                  
 -7.557  -7.474  -7.464  -7.464  -5.450  -5.449  -5.448  -3.215
  9 A    10 A    11 A    12 A    13 A    14 A    15 A    16 A                  
 -3.210  -3.210  -3.197  -3.197  -1.194  -0.983  -0.762  -0.586
 17 A    18 A    19 A    20 A    21 A    22 A    23 A    24 A                  
 -0.541  -0.502  -0.429  -0.393  -0.385
 25 A    26 A    27 A    28 A    29 A                                          
 -- Virtual --                   
  0.004   0.050   0.062   0.071   0.080   0.090   0.105   0.125
 30 A    31 A    32 A    33 A    34 A    35 A    36 A    37 A                  
  0.125   0.156   0.167   0.175   0.222   0.237   0.245   0.308
 38 A    39 A    40 A    41 A    42 A    43 A    44 A    45 A                  
  0.329   0.378   0.396   0.488   0.531   0.573   0.583   0.604
 46 A    47 A    48 A    49 A    50 A    51 A    52 A    53 A                  
  0.723   0.761   0.773   0.777   0.790   0.833   0.846   0.877
 54 A    55 A    56 A    57 A    58 A    59 A    60 A    61 A                  
  0.897   1.037   1.082   1.111   1.149   1.175   1.290   1.457
 62 A    63 A    64 A    65 A    66 A    67 A    68 A    69 A                  
  1.663   1.690   1.814   1.827   1.943   2.214   2.263   2.278
 70 A    71 A    72 A    73 A    74 A    75 A    76 A    77 A                  
  2.339   2.377   2.430   2.512   2.793   2.862   2.992   4.245
 78 A    79 A    80 A    81 A    82 A    83 A    84 A    85 A                  
  4.292   4.467   4.537   4.550   4.585   4.610   4.908   7.187
 86 A    87 A    88 A    89 A    90 A    91 A    92 A    93 A                  
  7.580   8.205   8.223   8.299  14.746  14.818  14.908  36.679
 94 A    95 A    96 A    97 A    98 A    99 A   100 A   101 A                  
 49.459 166.203 293.882 293.899 294.0081028.395
102 A   103 A   104 A   105 A   106 A   107 A                                  

 Occupation and symmetry of molecular orbitals

 Point group: C1 (1 irreducible representation).

                           A     All 
 -------------------------------------
 All molecular orbitals:
  - Alpha                  107   107 
  - Beta                   107   107 
 -------------------------------------
 Alpha orbitals:
  - Frozen occupied        15    15  
  - Active occupied        14    14  
  - Active virtual         78    78  
  - Frozen virtual         0     0   
 -------------------------------------
 Beta orbitals:
  - Frozen occupied        15    15  
  - Active occupied        14    14  
  - Active virtual         78    78  
  - Frozen virtual         0     0   
 -------------------------------------

 Import integrals:   CPU 0.00 s  wall 0.00 s

 Import integrals:   CPU 17.79 s  wall 3.11 s

 MP2 amplitudes:   CPU 0.04 s  wall 0.03 s

Running a double precision version
           CCSD T amplitudes will be solved using DIIS.

           Start     Size      MaxIter   EConv     TConv     
           3         7         100       1.00e-07  1.00e-05  
 ------------------------------------------------------------------------------
           Energy (a.u.)   Ediff      Tdiff       Comment
 ------------------------------------------------------------------------------
         -2968.65116038                           
     1   -2968.63524272   1.59e-02   7.08e-01     
     2   -2968.65797875   2.27e-02   1.09e-01     
     3   -2968.65694461   1.03e-03   4.81e-02     
     4   -2968.65936474   2.42e-03   1.34e-02     Switched to DIIS steps.
     5   -2968.66020640   8.42e-04   1.29e-02     
     6   -2968.66021748   1.11e-05   2.35e-03     
     7   -2968.66022080   3.32e-06   1.15e-03     
     8   -2968.66022776   6.96e-06   3.86e-04     
     9   -2968.66022739   3.65e-07   2.09e-04     
    10   -2968.66022746   7.04e-08   7.59e-05     
    11   -2968.66022747   6.81e-09   4.05e-05     
    12   -2968.66022741   5.80e-08   1.17e-05     
    13   -2968.66022746   4.53e-08   6.11e-06     
 ------------------------------------------------------------------------------
         -2968.66022746                           CCSD T converged.

End of double precision
 SCF energy                 = -2968.06853332
 MP2 energy                 = -2968.65116038
 CCSD correlation energy     =    -0.59169414
 CCSD total energy           = -2968.66022746

 CCSD  T1^2 = 0.0115  T2^2 = 0.2337  Leading amplitudes:

 Amplitude    Orbitals with energies
 -0.0371       29 (A) A                  ->    30 (A) A                   
              -0.3853                          0.0037                     
 -0.0371       29 (A) B                  ->    30 (A) B                   
              -0.3853                          0.0037                     
 -0.0160       24 (A) A                  ->    41 (A) A                   
              -0.5865                          0.1748                     
 -0.0160       24 (A) B                  ->    41 (A) B                   
              -0.5865                          0.1748                     

 Amplitude    Orbitals with energies
 -0.0736       29 (A) A      29 (A) B    ->    30 (A) A      30 (A) B     
              -0.3853       -0.3853            0.0037        0.0037       
  0.0736       29 (A) A      29 (A) B    ->    30 (A) B      30 (A) A     
              -0.3853       -0.3853            0.0037        0.0037       
  0.0736       29 (A) B      29 (A) A    ->    30 (A) A      30 (A) B     
              -0.3853       -0.3853            0.0037        0.0037       
 -0.0736       29 (A) B      29 (A) A    ->    30 (A) B      30 (A) A     
              -0.3853       -0.3853            0.0037        0.0037       

 Computing CCSD intemediates for later calculations in double precision
 Finished.

Running a double precision version
           CCSD Lambda amplitudes will be solved using DIIS.
           Start     Size      MaxIter   EConv     LConv     
           3         7         100       1.00e-07  1.00e-05  
 ------------------------------------------------------------------------------
            Enorm      Ldiff       Comment
 ------------------------------------------------------------------------------
     1     5.19e-02   3.96e-02     
     2     1.26e-02   5.15e-03     
     3     5.72e-03   2.34e-03     
     4     3.10e-03   1.20e-03     Switched to DIIS steps.
     5     1.08e-03   7.53e-04     
     6     5.02e-04   2.18e-04     
     7     1.94e-04   6.21e-05     
     8     8.64e-05   3.87e-06     
     9     3.36e-05   2.09e-06     
    10     1.56e-05   1.01e-06     
    11     6.32e-06   1.50e-07     
    12     3.30e-06   4.32e-08     
    13     1.59e-06   1.48e-09     
    14     7.05e-07   3.79e-08     
    15     3.60e-07   3.05e-08     
    16     1.50e-07   7.33e-09     
    17     7.79e-08   7.33e-09     
 ------------------------------------------------------------------------------
                                   CCSD Lambda converged.

 Computing density matrices in double precision...
           Orbital response amplitudes will be solved using DIIS.
           Start     Size      MaxIter   EConv     LConv     
           3         7         100       1.00e-06  1.00e-06  
 ------------------------------------------------------------------------------
            Enorm      Ldiff       Comment
 ------------------------------------------------------------------------------
     1     1.04e-01   6.28e-04     
     2     1.05e-01   5.58e-04     
     3     1.35e-01   2.24e-02     
     4     3.16e-02   4.79e-02     Switched to DIIS steps.
     5     5.61e-03   1.40e-02     
     6     1.20e-03   4.87e-04     
     7     5.24e-04   9.72e-05     
     8     9.33e-05   1.02e-04     
     9     3.51e-05   6.04e-06     
    10     7.04e-06   4.13e-06     
    11     2.22e-06   9.75e-07     
    12     7.86e-07   6.88e-09     
 ------------------------------------------------------------------------------
                                   Orbital response converged.

 Computing density matrices... Done.
 CCSD calculation:   CPU 600.76 s  wall 112.73 s

 Transferring MO TPDM to AO TPDM
 Transferring g2_o1o1o1o1
 Transferring g2_o1o1o1v1
 Transferring g2_o1o1v1v1
 Transferring g2_o1v1o1v1
 Transferring g2_o1v1v1v1
 Transferring g2_v1v1v1v1
 Adding separable TPDM
 Computing TPDM gradient
 --------------------------------------------------------
 2e gradient
  Atom          X               Y               Z
 --------------------------------------------------------
    1        -33.381932        7.287103        0.000001  
    2          6.200510      -17.949996       -0.000002  
    3         23.599400       13.344375        0.000000  
    4          3.582022       -2.681483        0.000000  
 --------------------------------------------------------
 --------------------------------------------------------
 Final gradient
  Atom          X               Y               Z
 --------------------------------------------------------
    1        -33.381932        7.287103        0.000001  
    2          6.200510      -17.949996       -0.000002  
    3         23.599400       13.344375        0.000000  
    4          3.582022       -2.681483        0.000000  
 --------------------------------------------------------
 Analytic gradient from two-electron contribution:   CPU 111.74 s  wall 21.36 s

 Total ccman2 time:   CPU 732.91 s  wall 137.95 s


 --------------------------------------------------------------

                    Orbital Energies (a.u.)
 --------------------------------------------------------------

 Alpha MOs
 -- Occupied --
******** -80.0152 -65.1803 -58.5408 -58.5386 -58.5385 -15.6461  -9.8595
 -7.5567  -7.4745  -7.4638  -7.4636  -5.4496  -5.4492  -5.4483  -3.2148
 -3.2099  -3.2096  -3.1968  -3.1967  -1.1944  -0.9834  -0.7623  -0.5865
 -0.5411  -0.5018  -0.4290  -0.3927  -0.3853
 -- Virtual --
  0.0037   0.0504   0.0621   0.0711   0.0803   0.0901   0.1051   0.1245
  0.1251   0.1557   0.1674   0.1748   0.2219   0.2374   0.2447   0.3084
  0.3287   0.3782   0.3956   0.4883   0.5305   0.5728   0.5835   0.6041
  0.7227   0.7607   0.7732   0.7767   0.7901   0.8330   0.8456   0.8774
  0.8973   1.0375   1.0816   1.1106   1.1488   1.1752   1.2895   1.4566
  1.6628   1.6901   1.8144   1.8272   1.9430   2.2135   2.2630   2.2781
  2.3395   2.3772   2.4304   2.5115   2.7929   2.8619   2.9920   4.2452
  4.2916   4.4670   4.5372   4.5499   4.5852   4.6103   4.9079   7.1875
  7.5797   8.2050   8.2230   8.2994  14.7458  14.8182  14.9081  36.6793
 49.4585 166.2030 293.8822 293.8994 294.00781028.3945
 --------------------------------------------------------------

          Ground-State Mulliken Net Atomic Charges

     Atom                 Charge (a.u.)
  ----------------------------------------
      1 Br                   -0.010014
      2 N                    -0.257765
      3 P                     0.318834
      4 H                    -0.051056
  ----------------------------------------
  Sum of atomic charges =    -0.000000

 -----------------------------------------------------------------
                    Cartesian Multipole Moments
 -----------------------------------------------------------------
    Charge (ESU x 10^10)
                 0.0000
    Dipole Moment (Debye)
         X      -1.7657      Y      -1.1361      Z      -0.0000
       Tot       2.0996
    Quadrupole Moments (Debye-Ang)
        XX     -31.1864     XY      -0.1519     YY     -40.8877
        XZ       0.0000     YZ       0.0000     ZZ     -37.2501
    Octopole Moments (Debye-Ang^2)
       XXX      22.7649    XXY      -2.1196    XYY      14.1400
       YYY      -2.8902    XXZ       0.0000    XYZ      -0.0000
       YYZ       0.0000    XZZ       8.6519    YZZ      -0.5596
       ZZZ      -0.0000
    Hexadecapole Moments (Debye-Ang^3)
      XXXX    -442.1785   XXXY      -7.4796   XXYY     -99.5554
      XYYY      -3.2788   YYYY     -89.4035   XXXZ       0.0000
      XXYZ      -0.0000   XYYZ       0.0000   YYYZ       0.0000
      XXZZ     -87.3620   XYZZ      -0.5783   YYZZ     -22.0916
      XZZZ       0.0000   YZZZ       0.0000   ZZZZ     -47.0393
 -----------------------------------------------------------------
 DrvMan completing analytic gradient of the correlated energy
 Correlated dipole moment
            1
    1  -0.6946843
    2  -0.4469644
    3  -0.0000000
 Energy read as -2968.660227459
 Full Analytical Gradient: (in a.u., or Hartree/Bohr)
             1             2             3             4
    1   -0.00001488   -0.00001544   -0.00017843    0.00020875
    2    0.00003168   -0.00003710    0.00015337   -0.00014796
    3   -0.00000001    0.00000002   -0.00000000   -0.00000000
 Gradient time:  CPU 0.82 s  wall 0.85 s
 ----------------------------------------------------------------
             Standard Nuclear Orientation (Angstroms)
    I     Atom           X                Y                Z
 ----------------------------------------------------------------
    1      Br      1.0346212240    -0.0567871089    -0.0000000000
    2      N      -0.6823593655     0.7697843727     0.0000000000
    3      P      -1.9028499904    -0.2764609535    -0.0000000000
    4      H      -2.8934774242     0.7459725030     0.0000000000
 ----------------------------------------------------------------
 Nuclear Repulsion Energy =   208.7845530974 hartrees
 There are       29 alpha and       29 beta electrons

                       Distance Matrix (Angstroms)
             Br(  1)   N (  2)   P (  3)
   N (  2)  1.905582
   P (  3)  2.945674  1.607553
   H (  4)  4.009287  2.211246  1.423627

 Requested basis set is 6-311++G(d,p)
 There are 43 shells and 107 basis functions
 A cutoff of  1.0D-14 yielded    858 shell pairs
 There are      5573 function pairs (      6127 Cartesian)
 Smallest overlap matrix eigenvalue = 1.73E-03
 Guess MOs from SCF MO coefficient file

 -----------------------------------------------------------------------
  General SCF calculation program by
  Eric Jon Sundstrom, Paul Horn, Yuezhi Mao, Dmitri Zuev, Alec White,
  David Stuck, Shaama M.S., Shane Yost, Joonho Lee, David Small,
  Daniel Levine, Susi Lehtola, Hugh Burton, Evgeny Epifanovsky
 -----------------------------------------------------------------------
 Hartree-Fock
 using 6 threads for integral computing
 -------------------------------------------------------
 OpenMP Integral computing Module                
 Release: version 2.0, May 2017, Q-Chem Inc. Pleasanton 
 -------------------------------------------------------
 A restricted SCF calculation will be
 performed using DIIS
 SCF converges when DIIS error is below 1.0e-08
 ---------------------------------------
  Cycle       Energy         DIIS error
 ---------------------------------------
    1   -2968.0685319814      1.29e-05  
    2   -2968.0685322389      2.85e-06  
    3   -2968.0685322541      1.85e-06  
    4   -2968.0685322592      5.71e-07  
    5   -2968.0685322601      1.28e-07  
    6   -2968.0685322601      5.83e-08  
    7   -2968.0685322602      2.04e-08  
    8   -2968.0685322601      8.52e-09  Convergence criterion met
 ---------------------------------------
 SCF time:   CPU 4.35s  wall 1.00s 
 SCF   energy in the final basis set =    -2968.0685322601
 Total energy in the final basis set =    -2968.0685322601


 ------------------------------------------------------------------------------

   CCMAN2: suite of methods based on coupled cluster
           and equation of motion theories.

   Components:
   * libvmm-1.3-trunk
     by Evgeny Epifanovsky, Ilya Kaliman.
   * libtensor-2.5-trunk
     by Evgeny Epifanovsky, Michael Wormit, Dmitry Zuev, Sam Manzer, 
        Ilya Kaliman.
   * libcc-2.5-trunk
     by Evgeny Epifanovsky, Arik Landau, Tomasz Kus, Kirill Khistyaev, 
        Dmitry Zuev, Prashant Manohar, Xintian Feng, Anna Krylov, 
        Matthew Goldey, Alec White, Thomas Jagau, Kaushik Nanda, 
        Anastasia Gunina, Alexander Kunitsa, Joonho Lee.

   CCMAN original authors:
   Anna I. Krylov, C. David Sherrill, Steven R. Gwaltney,
   Edward F. C. Byrd (2000)
   Sergey V. Levchenko, Lyudmila V. Slipchenko, Tao Wang,
   Ana-Maria C. Cristian (2003)
   Piotr A. Pieniazek, C. Melania Oana, Evgeny Epifanovsky (2007)
   Prashant Manohar (2009)

 ------------------------------------------------------------------------------


 Allocating and initializing 30808MB of RAM...
 Calculation will run on 6 cores.


 Alpha MOs, Restricted
 -- Occupied --                  
-490.05  -80.02  -65.18  -58.54  -58.54  -58.54  -15.65   -9.86
  1 A     2 A     3 A     4 A     5 A     6 A     7 A     8 A                  
 -7.557  -7.475  -7.464  -7.464  -5.450  -5.449  -5.448  -3.215
  9 A    10 A    11 A    12 A    13 A    14 A    15 A    16 A                  
 -3.210  -3.210  -3.197  -3.197  -1.194  -0.983  -0.762  -0.586
 17 A    18 A    19 A    20 A    21 A    22 A    23 A    24 A                  
 -0.541  -0.502  -0.429  -0.393  -0.385
 25 A    26 A    27 A    28 A    29 A                                          
 -- Virtual --                   
  0.004   0.050   0.062   0.071   0.080   0.090   0.105   0.125
 30 A    31 A    32 A    33 A    34 A    35 A    36 A    37 A                  
  0.125   0.156   0.167   0.175   0.222   0.237   0.245   0.308
 38 A    39 A    40 A    41 A    42 A    43 A    44 A    45 A                  
  0.329   0.378   0.396   0.488   0.530   0.573   0.584   0.604
 46 A    47 A    48 A    49 A    50 A    51 A    52 A    53 A                  
  0.723   0.761   0.773   0.777   0.790   0.833   0.846   0.877
 54 A    55 A    56 A    57 A    58 A    59 A    60 A    61 A                  
  0.897   1.037   1.082   1.111   1.149   1.175   1.290   1.457
 62 A    63 A    64 A    65 A    66 A    67 A    68 A    69 A                  
  1.662   1.689   1.814   1.828   1.943   2.214   2.263   2.278
 70 A    71 A    72 A    73 A    74 A    75 A    76 A    77 A                  
  2.339   2.377   2.430   2.511   2.793   2.862   2.992   4.245
 78 A    79 A    80 A    81 A    82 A    83 A    84 A    85 A                  
  4.292   4.467   4.537   4.550   4.585   4.610   4.908   7.187
 86 A    87 A    88 A    89 A    90 A    91 A    92 A    93 A                  
  7.579   8.205   8.223   8.299  14.746  14.818  14.908  36.679
 94 A    95 A    96 A    97 A    98 A    99 A   100 A   101 A                  
 49.458 166.202 293.882 293.899 294.0081028.394
102 A   103 A   104 A   105 A   106 A   107 A                                  

 Beta MOs, Restricted
 -- Occupied --                  
-490.05  -80.02  -65.18  -58.54  -58.54  -58.54  -15.65   -9.86
  1 A     2 A     3 A     4 A     5 A     6 A     7 A     8 A                  
 -7.557  -7.475  -7.464  -7.464  -5.450  -5.449  -5.448  -3.215
  9 A    10 A    11 A    12 A    13 A    14 A    15 A    16 A                  
 -3.210  -3.210  -3.197  -3.197  -1.194  -0.983  -0.762  -0.586
 17 A    18 A    19 A    20 A    21 A    22 A    23 A    24 A                  
 -0.541  -0.502  -0.429  -0.393  -0.385
 25 A    26 A    27 A    28 A    29 A                                          
 -- Virtual --                   
  0.004   0.050   0.062   0.071   0.080   0.090   0.105   0.125
 30 A    31 A    32 A    33 A    34 A    35 A    36 A    37 A                  
  0.125   0.156   0.167   0.175   0.222   0.237   0.245   0.308
 38 A    39 A    40 A    41 A    42 A    43 A    44 A    45 A                  
  0.329   0.378   0.396   0.488   0.530   0.573   0.584   0.604
 46 A    47 A    48 A    49 A    50 A    51 A    52 A    53 A                  
  0.723   0.761   0.773   0.777   0.790   0.833   0.846   0.877
 54 A    55 A    56 A    57 A    58 A    59 A    60 A    61 A                  
  0.897   1.037   1.082   1.111   1.149   1.175   1.290   1.457
 62 A    63 A    64 A    65 A    66 A    67 A    68 A    69 A                  
  1.662   1.689   1.814   1.828   1.943   2.214   2.263   2.278
 70 A    71 A    72 A    73 A    74 A    75 A    76 A    77 A                  
  2.339   2.377   2.430   2.511   2.793   2.862   2.992   4.245
 78 A    79 A    80 A    81 A    82 A    83 A    84 A    85 A                  
  4.292   4.467   4.537   4.550   4.585   4.610   4.908   7.187
 86 A    87 A    88 A    89 A    90 A    91 A    92 A    93 A                  
  7.579   8.205   8.223   8.299  14.746  14.818  14.908  36.679
 94 A    95 A    96 A    97 A    98 A    99 A   100 A   101 A                  
 49.458 166.202 293.882 293.899 294.0081028.394
102 A   103 A   104 A   105 A   106 A   107 A                                  

 Occupation and symmetry of molecular orbitals

 Point group: C1 (1 irreducible representation).

                           A     All 
 -------------------------------------
 All molecular orbitals:
  - Alpha                  107   107 
  - Beta                   107   107 
 -------------------------------------
 Alpha orbitals:
  - Frozen occupied        15    15  
  - Active occupied        14    14  
  - Active virtual         78    78  
  - Frozen virtual         0     0   
 -------------------------------------
 Beta orbitals:
  - Frozen occupied        15    15  
  - Active occupied        14    14  
  - Active virtual         78    78  
  - Frozen virtual         0     0   
 -------------------------------------

 Import integrals:   CPU 0.00 s  wall 0.00 s

 Import integrals:   CPU 17.89 s  wall 3.15 s

 MP2 amplitudes:   CPU 0.04 s  wall 0.03 s

Running a double precision version
           CCSD T amplitudes will be solved using DIIS.

           Start     Size      MaxIter   EConv     TConv     
           3         7         100       1.00e-07  1.00e-05  
 ------------------------------------------------------------------------------
           Energy (a.u.)   Ediff      Tdiff       Comment
 ------------------------------------------------------------------------------
         -2968.65115305                           
     1   -2968.63523950   1.59e-02   7.08e-01     
     2   -2968.65797631   2.27e-02   1.09e-01     
     3   -2968.65694370   1.03e-03   4.81e-02     
     4   -2968.65936434   2.42e-03   1.34e-02     Switched to DIIS steps.
     5   -2968.66020631   8.42e-04   1.29e-02     
     6   -2968.66021740   1.11e-05   2.35e-03     
     7   -2968.66022073   3.33e-06   1.15e-03     
     8   -2968.66022769   6.96e-06   3.86e-04     
     9   -2968.66022732   3.66e-07   2.09e-04     
    10   -2968.66022739   7.03e-08   7.60e-05     
    11   -2968.66022740   6.44e-09   4.05e-05     
    12   -2968.66022734   5.81e-08   1.18e-05     
    13   -2968.66022739   4.53e-08   6.12e-06     
 ------------------------------------------------------------------------------
         -2968.66022739                           CCSD T converged.

End of double precision
 SCF energy                 = -2968.06853226
 MP2 energy                 = -2968.65115305
 CCSD correlation energy     =    -0.59169513
 CCSD total energy           = -2968.66022739

 CCSD  T1^2 = 0.0115  T2^2 = 0.2337  Leading amplitudes:

 Amplitude    Orbitals with energies
  0.0371       29 (A) A                  ->    30 (A) A                   
              -0.3853                          0.0037                     
  0.0371       29 (A) B                  ->    30 (A) B                   
              -0.3853                          0.0037                     
 -0.0160       24 (A) A                  ->    41 (A) A                   
              -0.5864                          0.1748                     
 -0.0160       24 (A) B                  ->    41 (A) B                   
              -0.5864                          0.1748                     

 Amplitude    Orbitals with energies
 -0.0736       29 (A) A      29 (A) B    ->    30 (A) A      30 (A) B     
              -0.3853       -0.3853            0.0037        0.0037       
  0.0736       29 (A) A      29 (A) B    ->    30 (A) B      30 (A) A     
              -0.3853       -0.3853            0.0037        0.0037       
  0.0736       29 (A) B      29 (A) A    ->    30 (A) A      30 (A) B     
              -0.3853       -0.3853            0.0037        0.0037       
 -0.0736       29 (A) B      29 (A) A    ->    30 (A) B      30 (A) A     
              -0.3853       -0.3853            0.0037        0.0037       

 Computing CCSD intemediates for later calculations in double precision
 Finished.

Running a double precision version
           CCSD Lambda amplitudes will be solved using DIIS.
           Start     Size      MaxIter   EConv     LConv     
           3         7         100       1.00e-07  1.00e-05  
 ------------------------------------------------------------------------------
            Enorm      Ldiff       Comment
 ------------------------------------------------------------------------------
     1     5.19e-02   3.96e-02     
     2     1.26e-02   5.15e-03     
     3     5.72e-03   2.34e-03     
     4     3.10e-03   1.20e-03     Switched to DIIS steps.
     5     1.08e-03   7.54e-04     
     6     5.02e-04   2.18e-04     
     7     1.94e-04   6.21e-05     
     8     8.64e-05   3.87e-06     
     9     3.36e-05   2.09e-06     
    10     1.56e-05   1.01e-06     
    11     6.33e-06   1.50e-07     
    12     3.30e-06   4.29e-08     
    13     1.59e-06   1.33e-09     
    14     7.05e-07   3.80e-08     
    15     3.60e-07   3.05e-08     
    16     1.50e-07   7.32e-09     
    17     7.79e-08   7.34e-09     
 ------------------------------------------------------------------------------
                                   CCSD Lambda converged.

 Computing density matrices in double precision...
           Orbital response amplitudes will be solved using DIIS.
           Start     Size      MaxIter   EConv     LConv     
           3         7         100       1.00e-06  1.00e-06  
 ------------------------------------------------------------------------------
            Enorm      Ldiff       Comment
 ------------------------------------------------------------------------------
     1     1.04e-01   6.27e-04     
     2     1.05e-01   5.53e-04     
     3     1.35e-01   2.24e-02     
     4     3.16e-02   4.79e-02     Switched to DIIS steps.
     5     5.62e-03   1.40e-02     
     6     1.20e-03   4.87e-04     
     7     5.24e-04   9.72e-05     
     8     9.33e-05   1.02e-04     
     9     3.51e-05   6.04e-06     
    10     7.04e-06   4.13e-06     
    11     2.22e-06   9.74e-07     
    12     7.86e-07   6.49e-09     
 ------------------------------------------------------------------------------
                                   Orbital response converged.

 Computing density matrices... Done.
 CCSD calculation:   CPU 602.53 s  wall 113.08 s

 Transferring MO TPDM to AO TPDM
 Transferring g2_o1o1o1o1
 Transferring g2_o1o1o1v1
 Transferring g2_o1o1v1v1
 Transferring g2_o1v1o1v1
 Transferring g2_o1v1v1v1
 Transferring g2_v1v1v1v1
 Adding separable TPDM
 Computing TPDM gradient
 --------------------------------------------------------
 2e gradient
  Atom          X               Y               Z
 --------------------------------------------------------
    1        -33.382581        7.286876        0.000000  
    2          6.199026      -17.947868       -0.000000  
    3         23.596094       13.337380        0.000000  
    4          3.587460       -2.676388       -0.000000  
 --------------------------------------------------------
 --------------------------------------------------------
 Final gradient
  Atom          X               Y               Z
 --------------------------------------------------------
    1        -33.382581        7.286876        0.000000  
    2          6.199026      -17.947868       -0.000000  
    3         23.596094       13.337380        0.000000  
    4          3.587460       -2.676388       -0.000000  
 --------------------------------------------------------
 Analytic gradient from two-electron contribution:   CPU 112.40 s  wall 22.48 s

 Total ccman2 time:   CPU 736.15 s  wall 139.77 s


 --------------------------------------------------------------

                    Orbital Energies (a.u.)
 --------------------------------------------------------------

 Alpha MOs
 -- Occupied --
******** -80.0154 -65.1804 -58.5409 -58.5386 -58.5385 -15.6461  -9.8595
 -7.5568  -7.4745  -7.4638  -7.4637  -5.4497  -5.4493  -5.4484  -3.2148
 -3.2099  -3.2096  -3.1968  -3.1968  -1.1944  -0.9834  -0.7622  -0.5864
 -0.5411  -0.5019  -0.4289  -0.3927  -0.3853
 -- Virtual --
  0.0037   0.0504   0.0621   0.0711   0.0803   0.0901   0.1051   0.1245
  0.1251   0.1557   0.1673   0.1748   0.2218   0.2374   0.2447   0.3084
  0.3287   0.3782   0.3956   0.4883   0.5304   0.5728   0.5835   0.6040
  0.7227   0.7607   0.7731   0.7766   0.7901   0.8331   0.8455   0.8773
  0.8973   1.0372   1.0815   1.1106   1.1487   1.1751   1.2896   1.4566
  1.6623   1.6894   1.8144   1.8277   1.9428   2.2135   2.2625   2.2777
  2.3388   2.3772   2.4304   2.5112   2.7927   2.8619   2.9918   4.2452
  4.2915   4.4668   4.5371   4.5499   4.5852   4.6103   4.9079   7.1874
  7.5792   8.2049   8.2230   8.2994  14.7458  14.8178  14.9081  36.6793
 49.4584 166.2023 293.8822 293.8994 294.00771028.3944
 --------------------------------------------------------------

          Ground-State Mulliken Net Atomic Charges

     Atom                 Charge (a.u.)
  ----------------------------------------
      1 Br                   -0.009822
      2 N                    -0.257749
      3 P                     0.318652
      4 H                    -0.051081
  ----------------------------------------
  Sum of atomic charges =    -0.000000

 -----------------------------------------------------------------
                    Cartesian Multipole Moments
 -----------------------------------------------------------------
    Charge (ESU x 10^10)
                 0.0000
    Dipole Moment (Debye)
         X      -1.7633      Y      -1.1368      Z      -0.0000
       Tot       2.0979
    Quadrupole Moments (Debye-Ang)
        XX     -31.1910     XY      -0.1497     YY     -40.8898
        XZ       0.0000     YZ       0.0000     ZZ     -37.2510
    Octopole Moments (Debye-Ang^2)
       XXX      22.8003    XXY      -2.1270    XYY      14.1475
       YYY      -2.8936    XXZ      -0.0000    XYZ      -0.0000
       YYZ      -0.0000    XZZ       8.6582    YZZ      -0.5608
       ZZZ      -0.0000
    Hexadecapole Moments (Debye-Ang^3)
      XXXX    -442.3414   XXXY      -7.4496   XXYY     -99.5787
      XYYY      -3.2636   YYYY     -89.4116   XXXZ       0.0000
      XXYZ       0.0000   XYYZ       0.0000   YYYZ       0.0000
      XXZZ     -87.3840   XYZZ      -0.5730   YYZZ     -22.0929
      XZZZ       0.0000   YZZZ       0.0000   ZZZZ     -47.0400
 -----------------------------------------------------------------
 DrvMan completing analytic gradient of the correlated energy
 Correlated dipole moment
            1
    1  -0.6937201
    2  -0.4472365
    3  -0.0000000
 Energy read as -2968.660227386
 Full Analytical Gradient: (in a.u., or Hartree/Bohr)
             1             2             3             4
    1    0.00000917    0.00007290    0.00016309   -0.00024517
    2    0.00003281   -0.00006700   -0.00015448    0.00018867
    3   -0.00000000    0.00000000   -0.00000000    0.00000000
 Gradient time:  CPU 0.75 s  wall 0.78 s
 ----------------------------------------------------------------
             Standard Nuclear Orientation (Angstroms)
    I     Atom           X                Y                Z
 ----------------------------------------------------------------
    1      Br      1.0346212240    -0.0567871089    -0.0000000000
    2      N      -0.6823593655     0.7697843727     0.0000000000
    3      P      -1.9028499904    -0.2764609535    -0.0000000000
    4      H      -2.8924774242     0.7469725030     0.0000000000
 ----------------------------------------------------------------
 Nuclear Repulsion Energy =   208.7861268752 hartrees
 There are       29 alpha and       29 beta electrons

                       Distance Matrix (Angstroms)
             Br(  1)   N (  2)   P (  3)
   N (  2)  1.905582
   P (  3)  2.945674  1.607553
   H (  4)  4.008508  2.210236  1.423650

 Requested basis set is 6-311++G(d,p)
 There are 43 shells and 107 basis functions
 A cutoff of  1.0D-14 yielded    858 shell pairs
 There are      5573 function pairs (      6127 Cartesian)
 Smallest overlap matrix eigenvalue = 1.73E-03
 Guess MOs from SCF MO coefficient file

 -----------------------------------------------------------------------
  General SCF calculation program by
  Eric Jon Sundstrom, Paul Horn, Yuezhi Mao, Dmitri Zuev, Alec White,
  David Stuck, Shaama M.S., Shane Yost, Joonho Lee, David Small,
  Daniel Levine, Susi Lehtola, Hugh Burton, Evgeny Epifanovsky
 -----------------------------------------------------------------------
 Hartree-Fock
 using 6 threads for integral computing
 -------------------------------------------------------
 OpenMP Integral computing Module                
 Release: version 2.0, May 2017, Q-Chem Inc. Pleasanton 
 -------------------------------------------------------
 A restricted SCF calculation will be
 performed using DIIS
 SCF converges when DIIS error is below 1.0e-08
 ---------------------------------------
  Cycle       Energy         DIIS error
 ---------------------------------------
    1   -2968.0685226197      5.56e-06  
    2   -2968.0685226849      1.68e-06  
    3   -2968.0685226908      1.17e-06  
    4   -2968.0685226931      3.04e-07  
    5   -2968.0685226934      6.21e-08  
    6   -2968.0685226934      2.44e-08  
    7   -2968.0685226934      8.48e-09  Convergence criterion met
 ---------------------------------------
 SCF time:   CPU 3.78s  wall 1.00s 
 SCF   energy in the final basis set =    -2968.0685226934
 Total energy in the final basis set =    -2968.0685226934


 ------------------------------------------------------------------------------

   CCMAN2: suite of methods based on coupled cluster
           and equation of motion theories.

   Components:
   * libvmm-1.3-trunk
     by Evgeny Epifanovsky, Ilya Kaliman.
   * libtensor-2.5-trunk
     by Evgeny Epifanovsky, Michael Wormit, Dmitry Zuev, Sam Manzer, 
        Ilya Kaliman.
   * libcc-2.5-trunk
     by Evgeny Epifanovsky, Arik Landau, Tomasz Kus, Kirill Khistyaev, 
        Dmitry Zuev, Prashant Manohar, Xintian Feng, Anna Krylov, 
        Matthew Goldey, Alec White, Thomas Jagau, Kaushik Nanda, 
        Anastasia Gunina, Alexander Kunitsa, Joonho Lee.

   CCMAN original authors:
   Anna I. Krylov, C. David Sherrill, Steven R. Gwaltney,
   Edward F. C. Byrd (2000)
   Sergey V. Levchenko, Lyudmila V. Slipchenko, Tao Wang,
   Ana-Maria C. Cristian (2003)
   Piotr A. Pieniazek, C. Melania Oana, Evgeny Epifanovsky (2007)
   Prashant Manohar (2009)

 ------------------------------------------------------------------------------


 Allocating and initializing 30808MB of RAM...
 Calculation will run on 6 cores.


 Alpha MOs, Restricted
 -- Occupied --                  
-490.05  -80.02  -65.18  -58.54  -58.54  -58.54  -15.65   -9.86
  1 A     2 A     3 A     4 A     5 A     6 A     7 A     8 A                  
 -7.557  -7.474  -7.464  -7.464  -5.450  -5.449  -5.448  -3.215
  9 A    10 A    11 A    12 A    13 A    14 A    15 A    16 A                  
 -3.210  -3.210  -3.197  -3.197  -1.194  -0.983  -0.762  -0.586
 17 A    18 A    19 A    20 A    21 A    22 A    23 A    24 A                  
 -0.541  -0.502  -0.429  -0.393  -0.385
 25 A    26 A    27 A    28 A    29 A                                          
 -- Virtual --                   
  0.004   0.050   0.062   0.071   0.080   0.090   0.105   0.125
 30 A    31 A    32 A    33 A    34 A    35 A    36 A    37 A                  
  0.125   0.156   0.167   0.175   0.222   0.237   0.245   0.308
 38 A    39 A    40 A    41 A    42 A    43 A    44 A    45 A                  
  0.329   0.378   0.396   0.488   0.531   0.573   0.583   0.604
 46 A    47 A    48 A    49 A    50 A    51 A    52 A    53 A                  
  0.723   0.761   0.773   0.777   0.790   0.833   0.846   0.877
 54 A    55 A    56 A    57 A    58 A    59 A    60 A    61 A                  
  0.897   1.037   1.082   1.111   1.149   1.175   1.289   1.457
 62 A    63 A    64 A    65 A    66 A    67 A    68 A    69 A                  
  1.662   1.690   1.814   1.828   1.943   2.214   2.262   2.278
 70 A    71 A    72 A    73 A    74 A    75 A    76 A    77 A                  
  2.339   2.377   2.430   2.511   2.793   2.862   2.992   4.245
 78 A    79 A    80 A    81 A    82 A    83 A    84 A    85 A                  
  4.292   4.467   4.537   4.550   4.585   4.610   4.908   7.187
 86 A    87 A    88 A    89 A    90 A    91 A    92 A    93 A                  
  7.579   8.205   8.223   8.299  14.746  14.818  14.908  36.679
 94 A    95 A    96 A    97 A    98 A    99 A   100 A   101 A                  
 49.459 166.202 293.882 293.899 294.0081028.395
102 A   103 A   104 A   105 A   106 A   107 A                                  

 Beta MOs, Restricted
 -- Occupied --                  
-490.05  -80.02  -65.18  -58.54  -58.54  -58.54  -15.65   -9.86
  1 A     2 A     3 A     4 A     5 A     6 A     7 A     8 A                  
 -7.557  -7.474  -7.464  -7.464  -5.450  -5.449  -5.448  -3.215
  9 A    10 A    11 A    12 A    13 A    14 A    15 A    16 A                  
 -3.210  -3.210  -3.197  -3.197  -1.194  -0.983  -0.762  -0.586
 17 A    18 A    19 A    20 A    21 A    22 A    23 A    24 A                  
 -0.541  -0.502  -0.429  -0.393  -0.385
 25 A    26 A    27 A    28 A    29 A                                          
 -- Virtual --                   
  0.004   0.050   0.062   0.071   0.080   0.090   0.105   0.125
 30 A    31 A    32 A    33 A    34 A    35 A    36 A    37 A                  
  0.125   0.156   0.167   0.175   0.222   0.237   0.245   0.308
 38 A    39 A    40 A    41 A    42 A    43 A    44 A    45 A                  
  0.329   0.378   0.396   0.488   0.531   0.573   0.583   0.604
 46 A    47 A    48 A    49 A    50 A    51 A    52 A    53 A                  
  0.723   0.761   0.773   0.777   0.790   0.833   0.846   0.877
 54 A    55 A    56 A    57 A    58 A    59 A    60 A    61 A                  
  0.897   1.037   1.082   1.111   1.149   1.175   1.289   1.457
 62 A    63 A    64 A    65 A    66 A    67 A    68 A    69 A                  
  1.662   1.690   1.814   1.828   1.943   2.214   2.262   2.278
 70 A    71 A    72 A    73 A    74 A    75 A    76 A    77 A                  
  2.339   2.377   2.430   2.511   2.793   2.862   2.992   4.245
 78 A    79 A    80 A    81 A    82 A    83 A    84 A    85 A                  
  4.292   4.467   4.537   4.550   4.585   4.610   4.908   7.187
 86 A    87 A    88 A    89 A    90 A    91 A    92 A    93 A                  
  7.579   8.205   8.223   8.299  14.746  14.818  14.908  36.679
 94 A    95 A    96 A    97 A    98 A    99 A   100 A   101 A                  
 49.459 166.202 293.882 293.899 294.0081028.395
102 A   103 A   104 A   105 A   106 A   107 A                                  

 Occupation and symmetry of molecular orbitals

 Point group: C1 (1 irreducible representation).

                           A     All 
 -------------------------------------
 All molecular orbitals:
  - Alpha                  107   107 
  - Beta                   107   107 
 -------------------------------------
 Alpha orbitals:
  - Frozen occupied        15    15  
  - Active occupied        14    14  
  - Active virtual         78    78  
  - Frozen virtual         0     0   
 -------------------------------------
 Beta orbitals:
  - Frozen occupied        15    15  
  - Active occupied        14    14  
  - Active virtual         78    78  
  - Frozen virtual         0     0   
 -------------------------------------

 Import integrals:   CPU 0.00 s  wall 0.00 s

 Import integrals:   CPU 18.13 s  wall 3.20 s

 MP2 amplitudes:   CPU 0.04 s  wall 0.02 s

Running a double precision version
           CCSD T amplitudes will be solved using DIIS.

           Start     Size      MaxIter   EConv     TConv     
           3         7         100       1.00e-07  1.00e-05  
 ------------------------------------------------------------------------------
           Energy (a.u.)   Ediff      Tdiff       Comment
 ------------------------------------------------------------------------------
         -2968.65115598                           
     1   -2968.63523829   1.59e-02   7.08e-01     
     2   -2968.65797668   2.27e-02   1.09e-01     
     3   -2968.65694341   1.03e-03   4.81e-02     
     4   -2968.65936428   2.42e-03   1.34e-02     Switched to DIIS steps.
     5   -2968.66020630   8.42e-04   1.29e-02     
     6   -2968.66021739   1.11e-05   2.35e-03     
     7   -2968.66022072   3.33e-06   1.15e-03     
     8   -2968.66022768   6.96e-06   3.86e-04     
     9   -2968.66022731   3.65e-07   2.09e-04     
    10   -2968.66022738   7.00e-08   7.60e-05     
    11   -2968.66022739   6.50e-09   4.05e-05     
    12   -2968.66022733   5.81e-08   1.17e-05     
    13   -2968.66022738   4.53e-08   6.11e-06     
 ------------------------------------------------------------------------------
         -2968.66022738                           CCSD T converged.

End of double precision
 SCF energy                 = -2968.06852269
 MP2 energy                 = -2968.65115598
 CCSD correlation energy     =    -0.59170468
 CCSD total energy           = -2968.66022738

 CCSD  T1^2 = 0.0115  T2^2 = 0.2337  Leading amplitudes:

 Amplitude    Orbitals with energies
 -0.0371       29 (A) A                  ->    30 (A) A                   
              -0.3853                          0.0037                     
 -0.0371       29 (A) B                  ->    30 (A) B                   
              -0.3853                          0.0037                     
 -0.0160       24 (A) A                  ->    41 (A) A                   
              -0.5863                          0.1747                     
 -0.0160       24 (A) B                  ->    41 (A) B                   
              -0.5863                          0.1747                     

 Amplitude    Orbitals with energies
 -0.0736       29 (A) A      29 (A) B    ->    30 (A) A      30 (A) B     
              -0.3853       -0.3853            0.0037        0.0037       
  0.0736       29 (A) A      29 (A) B    ->    30 (A) B      30 (A) A     
              -0.3853       -0.3853            0.0037        0.0037       
  0.0736       29 (A) B      29 (A) A    ->    30 (A) A      30 (A) B     
              -0.3853       -0.3853            0.0037        0.0037       
 -0.0736       29 (A) B      29 (A) A    ->    30 (A) B      30 (A) A     
              -0.3853       -0.3853            0.0037        0.0037       

 Computing CCSD intemediates for later calculations in double precision
 Finished.

Running a double precision version
           CCSD Lambda amplitudes will be solved using DIIS.
           Start     Size      MaxIter   EConv     LConv     
           3         7         100       1.00e-07  1.00e-05  
 ------------------------------------------------------------------------------
            Enorm      Ldiff       Comment
 ------------------------------------------------------------------------------
     1     5.19e-02   3.96e-02     
     2     1.26e-02   5.15e-03     
     3     5.72e-03   2.34e-03     
     4     3.10e-03   1.20e-03     Switched to DIIS steps.
     5     1.08e-03   7.54e-04     
     6     5.02e-04   2.18e-04     
     7     1.94e-04   6.21e-05     
     8     8.64e-05   3.86e-06     
     9     3.36e-05   2.09e-06     
    10     1.56e-05   1.01e-06     
    11     6.32e-06   1.49e-07     
    12     3.30e-06   4.32e-08     
    13     1.59e-06   1.44e-09     
    14     7.05e-07   3.80e-08     
    15     3.60e-07   3.05e-08     
    16     1.50e-07   7.32e-09     
    17     7.79e-08   7.33e-09     
 ------------------------------------------------------------------------------
                                   CCSD Lambda converged.

 Computing density matrices in double precision...
           Orbital response amplitudes will be solved using DIIS.
           Start     Size      MaxIter   EConv     LConv     
           3         7         100       1.00e-06  1.00e-06  
 ------------------------------------------------------------------------------
            Enorm      Ldiff       Comment
 ------------------------------------------------------------------------------
     1     1.04e-01   6.25e-04     
     2     1.05e-01   5.51e-04     
     3     1.35e-01   2.24e-02     
     4     3.16e-02   4.79e-02     Switched to DIIS steps.
     5     5.61e-03   1.40e-02     
     6     1.20e-03   4.87e-04     
     7     5.24e-04   9.72e-05     
     8     9.33e-05   1.02e-04     
     9     3.51e-05   6.05e-06     
    10     7.05e-06   4.13e-06     
    11     2.22e-06   9.75e-07     
    12     7.86e-07   6.57e-09     
 ------------------------------------------------------------------------------
                                   Orbital response converged.

 Computing density matrices... Done.
 CCSD calculation:   CPU 600.99 s  wall 112.75 s

 Transferring MO TPDM to AO TPDM
 Transferring g2_o1o1o1o1
 Transferring g2_o1o1o1v1
 Transferring g2_o1o1v1v1
 Transferring g2_o1v1o1v1
 Transferring g2_o1v1v1v1
 Transferring g2_v1v1v1v1
 Adding separable TPDM
 Computing TPDM gradient
 --------------------------------------------------------
 2e gradient
  Atom          X               Y               Z
 --------------------------------------------------------
    1        -33.381647        7.286867        0.000000  
    2          6.201756      -17.949161        0.000000  
    3         23.597731       13.345192        0.000000  
    4          3.582159       -2.682898       -0.000000  
 --------------------------------------------------------
 --------------------------------------------------------
 Final gradient
  Atom          X               Y               Z
 --------------------------------------------------------
    1        -33.381647        7.286867        0.000000  
    2          6.201756      -17.949161        0.000000  
    3         23.597731       13.345192        0.000000  
    4          3.582159       -2.682898       -0.000000  
 --------------------------------------------------------
 Analytic gradient from two-electron contribution:   CPU 110.74 s  wall 22.26 s

 Total ccman2 time:   CPU 732.57 s  wall 139.01 s


 --------------------------------------------------------------

                    Orbital Energies (a.u.)
 --------------------------------------------------------------

 Alpha MOs
 -- Occupied --
******** -80.0154 -65.1803 -58.5408 -58.5386 -58.5385 -15.6461  -9.8595
 -7.5568  -7.4745  -7.4638  -7.4636  -5.4497  -5.4493  -5.4484  -3.2148
 -3.2099  -3.2096  -3.1968  -3.1968  -1.1944  -0.9834  -0.7621  -0.5863
 -0.5411  -0.5019  -0.4289  -0.3927  -0.3853
 -- Virtual --
  0.0037   0.0504   0.0621   0.0711   0.0803   0.0901   0.1051   0.1245
  0.1251   0.1557   0.1674   0.1747   0.2218   0.2374   0.2447   0.3084
  0.3287   0.3782   0.3956   0.4883   0.5305   0.5728   0.5835   0.6040
  0.7227   0.7607   0.7732   0.7766   0.7901   0.8331   0.8455   0.8774
  0.8973   1.0371   1.0816   1.1106   1.1487   1.1751   1.2895   1.4566
  1.6623   1.6897   1.8144   1.8277   1.9428   2.2135   2.2624   2.2777
  2.3388   2.3772   2.4304   2.5113   2.7928   2.8618   2.9919   4.2452
  4.2916   4.4669   4.5372   4.5499   4.5852   4.6103   4.9079   7.1874
  7.5792   8.2049   8.2230   8.2994  14.7458  14.8178  14.9081  36.6793
 49.4585 166.2024 293.8822 293.8994 294.00771028.3945
 --------------------------------------------------------------

          Ground-State Mulliken Net Atomic Charges

     Atom                 Charge (a.u.)
  ----------------------------------------
      1 Br                   -0.010003
      2 N                    -0.257550
      3 P                     0.318602
      4 H                    -0.051048
  ----------------------------------------
  Sum of atomic charges =    -0.000000

 -----------------------------------------------------------------
                    Cartesian Multipole Moments
 -----------------------------------------------------------------
    Charge (ESU x 10^10)
                -0.0000
    Dipole Moment (Debye)
         X      -1.7640      Y      -1.1374      Z      -0.0000
       Tot       2.0989
    Quadrupole Moments (Debye-Ang)
        XX     -31.1938     XY      -0.1486     YY     -40.8876
        XZ       0.0000     YZ       0.0000     ZZ     -37.2512
    Octopole Moments (Debye-Ang^2)
       XXX      22.8021    XXY      -2.1290    XYY      14.1426
       YYY      -2.8973    XXZ      -0.0000    XYZ      -0.0000
       YYZ      -0.0000    XZZ       8.6572    YZZ      -0.5623
       ZZZ      -0.0000
    Hexadecapole Moments (Debye-Ang^3)
      XXXX    -442.3485   XXXY      -7.4416   XXYY     -99.5692
      XYYY      -3.2560   YYYY     -89.4116   XXXZ       0.0000
      XXYZ       0.0000   XYYZ       0.0000   YYYZ       0.0000
      XXZZ     -87.3811   XYZZ      -0.5700   YYZZ     -22.0934
      XZZZ       0.0000   YZZZ       0.0000   ZZZZ     -47.0401
 -----------------------------------------------------------------
 DrvMan completing analytic gradient of the correlated energy
 Correlated dipole moment
            1
    1  -0.6940037
    2  -0.4474705
    3  -0.0000000
 Energy read as -2968.660227376
 Full Analytical Gradient: (in a.u., or Hartree/Bohr)
             1             2             3             4
    1   -0.00001620    0.00000868    0.00019392   -0.00018639
    2    0.00003768   -0.00003190   -0.00026542    0.00025965
    3   -0.00000000    0.00000000   -0.00000000    0.00000000
 Gradient time:  CPU 0.80 s  wall 0.82 s
 ----------------------------------------------------------------
             Standard Nuclear Orientation (Angstroms)
    I     Atom           X                Y                Z
 ----------------------------------------------------------------
    1      Br      1.0346212240    -0.0567871089    -0.0000000000
    2      N      -0.6823593655     0.7697843727     0.0000000000
    3      P      -1.9028499904    -0.2764609535    -0.0000000000
    4      H      -2.8924774242     0.7449725030     0.0000000000
 ----------------------------------------------------------------
 Nuclear Repulsion Energy =   208.7922061392 hartrees
 There are       29 alpha and       29 beta electrons

                       Distance Matrix (Angstroms)
             Br(  1)   N (  2)   P (  3)
   N (  2)  1.905582
   P (  3)  2.945674  1.607553
   H (  4)  4.008107  2.210257  1.422213

 Requested basis set is 6-311++G(d,p)
 There are 43 shells and 107 basis functions
 A cutoff of  1.0D-14 yielded    858 shell pairs
 There are      5573 function pairs (      6127 Cartesian)
 Smallest overlap matrix eigenvalue = 1.72E-03
 Guess MOs from SCF MO coefficient file

 -----------------------------------------------------------------------
  General SCF calculation program by
  Eric Jon Sundstrom, Paul Horn, Yuezhi Mao, Dmitri Zuev, Alec White,
  David Stuck, Shaama M.S., Shane Yost, Joonho Lee, David Small,
  Daniel Levine, Susi Lehtola, Hugh Burton, Evgeny Epifanovsky
 -----------------------------------------------------------------------
 Hartree-Fock
 using 6 threads for integral computing
 -------------------------------------------------------
 OpenMP Integral computing Module                
 Release: version 2.0, May 2017, Q-Chem Inc. Pleasanton 
 -------------------------------------------------------
 A restricted SCF calculation will be
 performed using DIIS
 SCF converges when DIIS error is below 1.0e-08
 ---------------------------------------
  Cycle       Energy         DIIS error
 ---------------------------------------
    1   -2968.0685425199      1.40e-05  
    2   -2968.0685428420      2.64e-06  
    3   -2968.0685428643      8.24e-07  
    4   -2968.0685428664      5.24e-07  
    5   -2968.0685428669      1.42e-07  
    6   -2968.0685428670      5.97e-08  
    7   -2968.0685428670      2.09e-08  
    8   -2968.0685428670      6.75e-09  Convergence criterion met
 ---------------------------------------
 SCF time:   CPU 4.36s  wall 1.00s 
 SCF   energy in the final basis set =    -2968.0685428670
 Total energy in the final basis set =    -2968.0685428670


 ------------------------------------------------------------------------------

   CCMAN2: suite of methods based on coupled cluster
           and equation of motion theories.

   Components:
   * libvmm-1.3-trunk
     by Evgeny Epifanovsky, Ilya Kaliman.
   * libtensor-2.5-trunk
     by Evgeny Epifanovsky, Michael Wormit, Dmitry Zuev, Sam Manzer, 
        Ilya Kaliman.
   * libcc-2.5-trunk
     by Evgeny Epifanovsky, Arik Landau, Tomasz Kus, Kirill Khistyaev, 
        Dmitry Zuev, Prashant Manohar, Xintian Feng, Anna Krylov, 
        Matthew Goldey, Alec White, Thomas Jagau, Kaushik Nanda, 
        Anastasia Gunina, Alexander Kunitsa, Joonho Lee.

   CCMAN original authors:
   Anna I. Krylov, C. David Sherrill, Steven R. Gwaltney,
   Edward F. C. Byrd (2000)
   Sergey V. Levchenko, Lyudmila V. Slipchenko, Tao Wang,
   Ana-Maria C. Cristian (2003)
   Piotr A. Pieniazek, C. Melania Oana, Evgeny Epifanovsky (2007)
   Prashant Manohar (2009)

 ------------------------------------------------------------------------------


 Allocating and initializing 30808MB of RAM...
 Calculation will run on 6 cores.


 Alpha MOs, Restricted
 -- Occupied --                  
-490.05  -80.02  -65.18  -58.54  -58.54  -58.54  -15.65   -9.86
  1 A     2 A     3 A     4 A     5 A     6 A     7 A     8 A                  
 -7.557  -7.475  -7.464  -7.464  -5.450  -5.449  -5.448  -3.215
  9 A    10 A    11 A    12 A    13 A    14 A    15 A    16 A                  
 -3.210  -3.210  -3.197  -3.197  -1.194  -0.983  -0.762  -0.586
 17 A    18 A    19 A    20 A    21 A    22 A    23 A    24 A                  
 -0.541  -0.502  -0.429  -0.393  -0.385
 25 A    26 A    27 A    28 A    29 A                                          
 -- Virtual --                   
  0.004   0.050   0.062   0.071   0.080   0.090   0.105   0.125
 30 A    31 A    32 A    33 A    34 A    35 A    36 A    37 A                  
  0.125   0.156   0.167   0.175   0.222   0.237   0.245   0.308
 38 A    39 A    40 A    41 A    42 A    43 A    44 A    45 A                  
  0.329   0.378   0.396   0.488   0.530   0.573   0.584   0.604
 46 A    47 A    48 A    49 A    50 A    51 A    52 A    53 A                  
  0.723   0.761   0.773   0.777   0.790   0.833   0.846   0.877
 54 A    55 A    56 A    57 A    58 A    59 A    60 A    61 A                  
  0.897   1.038   1.082   1.111   1.149   1.175   1.290   1.457
 62 A    63 A    64 A    65 A    66 A    67 A    68 A    69 A                  
  1.663   1.690   1.814   1.827   1.943   2.214   2.263   2.278
 70 A    71 A    72 A    73 A    74 A    75 A    76 A    77 A                  
  2.340   2.377   2.430   2.511   2.793   2.862   2.992   4.245
 78 A    79 A    80 A    81 A    82 A    83 A    84 A    85 A                  
  4.292   4.467   4.537   4.550   4.585   4.610   4.908   7.187
 86 A    87 A    88 A    89 A    90 A    91 A    92 A    93 A                  
  7.580   8.205   8.223   8.299  14.746  14.818  14.908  36.679
 94 A    95 A    96 A    97 A    98 A    99 A   100 A   101 A                  
 49.458 166.203 293.882 293.899 294.0081028.394
102 A   103 A   104 A   105 A   106 A   107 A                                  

 Beta MOs, Restricted
 -- Occupied --                  
-490.05  -80.02  -65.18  -58.54  -58.54  -58.54  -15.65   -9.86
  1 A     2 A     3 A     4 A     5 A     6 A     7 A     8 A                  
 -7.557  -7.475  -7.464  -7.464  -5.450  -5.449  -5.448  -3.215
  9 A    10 A    11 A    12 A    13 A    14 A    15 A    16 A                  
 -3.210  -3.210  -3.197  -3.197  -1.194  -0.983  -0.762  -0.586
 17 A    18 A    19 A    20 A    21 A    22 A    23 A    24 A                  
 -0.541  -0.502  -0.429  -0.393  -0.385
 25 A    26 A    27 A    28 A    29 A                                          
 -- Virtual --                   
  0.004   0.050   0.062   0.071   0.080   0.090   0.105   0.125
 30 A    31 A    32 A    33 A    34 A    35 A    36 A    37 A                  
  0.125   0.156   0.167   0.175   0.222   0.237   0.245   0.308
 38 A    39 A    40 A    41 A    42 A    43 A    44 A    45 A                  
  0.329   0.378   0.396   0.488   0.530   0.573   0.584   0.604
 46 A    47 A    48 A    49 A    50 A    51 A    52 A    53 A                  
  0.723   0.761   0.773   0.777   0.790   0.833   0.846   0.877
 54 A    55 A    56 A    57 A    58 A    59 A    60 A    61 A                  
  0.897   1.038   1.082   1.111   1.149   1.175   1.290   1.457
 62 A    63 A    64 A    65 A    66 A    67 A    68 A    69 A                  
  1.663   1.690   1.814   1.827   1.943   2.214   2.263   2.278
 70 A    71 A    72 A    73 A    74 A    75 A    76 A    77 A                  
  2.340   2.377   2.430   2.511   2.793   2.862   2.992   4.245
 78 A    79 A    80 A    81 A    82 A    83 A    84 A    85 A                  
  4.292   4.467   4.537   4.550   4.585   4.610   4.908   7.187
 86 A    87 A    88 A    89 A    90 A    91 A    92 A    93 A                  
  7.580   8.205   8.223   8.299  14.746  14.818  14.908  36.679
 94 A    95 A    96 A    97 A    98 A    99 A   100 A   101 A                  
 49.458 166.203 293.882 293.899 294.0081028.394
102 A   103 A   104 A   105 A   106 A   107 A                                  

 Occupation and symmetry of molecular orbitals

 Point group: C1 (1 irreducible representation).

                           A     All 
 -------------------------------------
 All molecular orbitals:
  - Alpha                  107   107 
  - Beta                   107   107 
 -------------------------------------
 Alpha orbitals:
  - Frozen occupied        15    15  
  - Active occupied        14    14  
  - Active virtual         78    78  
  - Frozen virtual         0     0   
 -------------------------------------
 Beta orbitals:
  - Frozen occupied        15    15  
  - Active occupied        14    14  
  - Active virtual         78    78  
  - Frozen virtual         0     0   
 -------------------------------------

 Import integrals:   CPU 0.00 s  wall 0.00 s

 Import integrals:   CPU 17.83 s  wall 3.13 s

 MP2 amplitudes:   CPU 0.17 s  wall 0.08 s

Running a double precision version
           CCSD T amplitudes will be solved using DIIS.

           Start     Size      MaxIter   EConv     TConv     
           3         7         100       1.00e-07  1.00e-05  
 ------------------------------------------------------------------------------
           Energy (a.u.)   Ediff      Tdiff       Comment
 ------------------------------------------------------------------------------
         -2968.65115743                           
     1   -2968.63524392   1.59e-02   7.08e-01     
     2   -2968.65797836   2.27e-02   1.09e-01     
     3   -2968.65694488   1.03e-03   4.81e-02     
     4   -2968.65936479   2.42e-03   1.34e-02     Switched to DIIS steps.
     5   -2968.66020640   8.42e-04   1.29e-02     
     6   -2968.66021748   1.11e-05   2.35e-03     
     7   -2968.66022079   3.32e-06   1.15e-03     
     8   -2968.66022775   6.96e-06   3.86e-04     
     9   -2968.66022739   3.65e-07   2.09e-04     
    10   -2968.66022746   7.06e-08   7.59e-05     
    11   -2968.66022747   6.75e-09   4.05e-05     
    12   -2968.66022741   5.80e-08   1.18e-05     
    13   -2968.66022745   4.54e-08   6.12e-06     
 ------------------------------------------------------------------------------
         -2968.66022745                           CCSD T converged.

End of double precision
 SCF energy                 = -2968.06854287
 MP2 energy                 = -2968.65115743
 CCSD correlation energy     =    -0.59168459
 CCSD total energy           = -2968.66022745

 CCSD  T1^2 = 0.0115  T2^2 = 0.2337  Leading amplitudes:

 Amplitude    Orbitals with energies
 -0.0371       29 (A) A                  ->    30 (A) A                   
              -0.3853                          0.0037                     
 -0.0371       29 (A) B                  ->    30 (A) B                   
              -0.3853                          0.0037                     
 -0.0161       24 (A) A                  ->    41 (A) A                   
              -0.5865                          0.1749                     
 -0.0161       24 (A) B                  ->    41 (A) B                   
              -0.5865                          0.1749                     

 Amplitude    Orbitals with energies
 -0.0736       29 (A) A      29 (A) B    ->    30 (A) A      30 (A) B     
              -0.3853       -0.3853            0.0037        0.0037       
  0.0736       29 (A) A      29 (A) B    ->    30 (A) B      30 (A) A     
              -0.3853       -0.3853            0.0037        0.0037       
  0.0736       29 (A) B      29 (A) A    ->    30 (A) A      30 (A) B     
              -0.3853       -0.3853            0.0037        0.0037       
 -0.0736       29 (A) B      29 (A) A    ->    30 (A) B      30 (A) A     
              -0.3853       -0.3853            0.0037        0.0037       

 Computing CCSD intemediates for later calculations in double precision
 Finished.

Running a double precision version
           CCSD Lambda amplitudes will be solved using DIIS.
           Start     Size      MaxIter   EConv     LConv     
           3         7         100       1.00e-07  1.00e-05  
 ------------------------------------------------------------------------------
            Enorm      Ldiff       Comment
 ------------------------------------------------------------------------------
     1     5.19e-02   3.96e-02     
     2     1.26e-02   5.15e-03     
     3     5.72e-03   2.34e-03     
     4     3.10e-03   1.20e-03     Switched to DIIS steps.
     5     1.08e-03   7.53e-04     
     6     5.02e-04   2.18e-04     
     7     1.94e-04   6.21e-05     
     8     8.64e-05   3.88e-06     
     9     3.36e-05   2.08e-06     
    10     1.56e-05   1.01e-06     
    11     6.33e-06   1.51e-07     
    12     3.30e-06   4.29e-08     
    13     1.59e-06   1.38e-09     
    14     7.05e-07   3.80e-08     
    15     3.60e-07   3.05e-08     
    16     1.50e-07   7.34e-09     
    17     7.79e-08   7.34e-09     
 ------------------------------------------------------------------------------
                                   CCSD Lambda converged.

 Computing density matrices in double precision...
           Orbital response amplitudes will be solved using DIIS.
           Start     Size      MaxIter   EConv     LConv     
           3         7         100       1.00e-06  1.00e-06  
 ------------------------------------------------------------------------------
            Enorm      Ldiff       Comment
 ------------------------------------------------------------------------------
     1     1.04e-01   6.29e-04     
     2     1.05e-01   5.60e-04     
     3     1.35e-01   2.24e-02     
     4     3.16e-02   4.79e-02     Switched to DIIS steps.
     5     5.61e-03   1.40e-02     
     6     1.20e-03   4.87e-04     
     7     5.24e-04   9.71e-05     
     8     9.32e-05   1.02e-04     
     9     3.51e-05   6.03e-06     
    10     7.04e-06   4.13e-06     
    11     2.22e-06   9.74e-07     
    12     7.86e-07   6.80e-09     
 ------------------------------------------------------------------------------
                                   Orbital response converged.

 Computing density matrices... Done.
 CCSD calculation:   CPU 601.87 s  wall 112.93 s

 Transferring MO TPDM to AO TPDM
 Transferring g2_o1o1o1o1
 Transferring g2_o1o1o1v1
 Transferring g2_o1o1v1v1
 Transferring g2_o1v1o1v1
 Transferring g2_o1v1v1v1
 Transferring g2_v1v1v1v1
 Adding separable TPDM
 Computing TPDM gradient
 --------------------------------------------------------
 2e gradient
  Atom          X               Y               Z
 --------------------------------------------------------
    1        -33.382865        7.287116        0.000000  
    2          6.197774      -17.948706        0.000000  
    3         23.597758       13.336552        0.000000  
    4          3.587333       -2.674962       -0.000000  
 --------------------------------------------------------
 --------------------------------------------------------
 Final gradient
  Atom          X               Y               Z
 --------------------------------------------------------
    1        -33.382865        7.287116        0.000000  
    2          6.197774      -17.948706        0.000000  
    3         23.597758       13.336552        0.000000  
    4          3.587333       -2.674962       -0.000000  
 --------------------------------------------------------
 Analytic gradient from two-electron contribution:   CPU 111.77 s  wall 22.70 s

 Total ccman2 time:   CPU 734.25 s  wall 139.60 s


 --------------------------------------------------------------

                    Orbital Energies (a.u.)
 --------------------------------------------------------------

 Alpha MOs
 -- Occupied --
******** -80.0152 -65.1803 -58.5408 -58.5386 -58.5385 -15.6461  -9.8595
 -7.5567  -7.4745  -7.4638  -7.4636  -5.4496  -5.4492  -5.4483  -3.2148
 -3.2099  -3.2096  -3.1968  -3.1968  -1.1944  -0.9834  -0.7624  -0.5865
 -0.5411  -0.5019  -0.4289  -0.3927  -0.3853
 -- Virtual --
  0.0037   0.0504   0.0621   0.0711   0.0803   0.0901   0.1051   0.1245
  0.1251   0.1557   0.1674   0.1749   0.2218   0.2374   0.2447   0.3084
  0.3287   0.3782   0.3956   0.4883   0.5305   0.5728   0.5836   0.6041
  0.7228   0.7607   0.7732   0.7767   0.7901   0.8330   0.8455   0.8773
  0.8973   1.0375   1.0816   1.1106   1.1488   1.1752   1.2896   1.4566
  1.6628   1.6899   1.8145   1.8273   1.9429   2.2135   2.2631   2.2781
  2.3395   2.3772   2.4304   2.5114   2.7928   2.8621   2.9919   4.2452
  4.2916   4.4669   4.5372   4.5499   4.5852   4.6103   4.9079   7.1874
  7.5797   8.2049   8.2230   8.2994  14.7458  14.8182  14.9082  36.6793
 49.4585 166.2030 293.8822 293.8994 294.00771028.3945
 --------------------------------------------------------------

          Ground-State Mulliken Net Atomic Charges

     Atom                 Charge (a.u.)
  ----------------------------------------
      1 Br                   -0.009833
      2 N                    -0.257963
      3 P                     0.318885
      4 H                    -0.051089
  ----------------------------------------
  Sum of atomic charges =    -0.000000

 -----------------------------------------------------------------
                    Cartesian Multipole Moments
 -----------------------------------------------------------------
    Charge (ESU x 10^10)
                -0.0000
    Dipole Moment (Debye)
         X      -1.7650      Y      -1.1355      Z      -0.0000
       Tot       2.0987
    Quadrupole Moments (Debye-Ang)
        XX     -31.1836     XY      -0.1530     YY     -40.8899
        XZ       0.0000     YZ       0.0000     ZZ     -37.2499
    Octopole Moments (Debye-Ang^2)
       XXX      22.7631    XXY      -2.1176    XYY      14.1450
       YYY      -2.8864    XXZ      -0.0000    XYZ      -0.0000
       YYZ      -0.0000    XZZ       8.6529    YZZ      -0.5582
       ZZZ      -0.0000
    Hexadecapole Moments (Debye-Ang^3)
      XXXX    -442.1713   XXXY      -7.4877   XXYY     -99.5649
      XYYY      -3.2865   YYYY     -89.4035   XXXZ       0.0000
      XXYZ       0.0000   XYYZ       0.0000   YYYZ       0.0000
      XXZZ     -87.3649   XYZZ      -0.5813   YYZZ     -22.0912
      XZZZ       0.0000   YZZZ       0.0000   ZZZZ     -47.0392
 -----------------------------------------------------------------
 DrvMan completing analytic gradient of the correlated energy
 Correlated dipole moment
            1
    1  -0.6944004
    2  -0.4467296
    3  -0.0000000
 Energy read as -2968.660227454
 Full Analytical Gradient: (in a.u., or Hartree/Bohr)
             1             2             3             4
    1    0.00001047    0.00004891   -0.00020963    0.00015024
    2    0.00002680   -0.00007226    0.00026421   -0.00021875
    3   -0.00000000    0.00000000   -0.00000000    0.00000000
 Gradient time:  CPU 0.77 s  wall 0.79 s
 ----------------------------------------------------------------
             Standard Nuclear Orientation (Angstroms)
    I     Atom           X                Y                Z
 ----------------------------------------------------------------
    1      Br      1.0346212240    -0.0567871089    -0.0000000000
    2      N      -0.6823593655     0.7697843727     0.0000000000
    3      P      -1.9028499904    -0.2764609535    -0.0000000000
    4      H      -2.8924774242     0.7459725030     0.0010000000
 ----------------------------------------------------------------
 Nuclear Repulsion Energy =   208.7891643561 hartrees
 There are       29 alpha and       29 beta electrons

                       Distance Matrix (Angstroms)
             Br(  1)   N (  2)   P (  3)
   N (  2)  1.905582
   P (  3)  2.945674  1.607553
   H (  4)  4.008307  2.210247  1.422931

 Requested basis set is 6-311++G(d,p)
 There are 43 shells and 107 basis functions
 A cutoff of  1.0D-14 yielded    858 shell pairs
 There are      5573 function pairs (      6127 Cartesian)
 Smallest overlap matrix eigenvalue = 1.73E-03
 Guess MOs from SCF MO coefficient file

 -----------------------------------------------------------------------
  General SCF calculation program by
  Eric Jon Sundstrom, Paul Horn, Yuezhi Mao, Dmitri Zuev, Alec White,
  David Stuck, Shaama M.S., Shane Yost, Joonho Lee, David Small,
  Daniel Levine, Susi Lehtola, Hugh Burton, Evgeny Epifanovsky
 -----------------------------------------------------------------------
 Hartree-Fock
 using 6 threads for integral computing
 -------------------------------------------------------
 OpenMP Integral computing Module                
 Release: version 2.0, May 2017, Q-Chem Inc. Pleasanton 
 -------------------------------------------------------
 A restricted SCF calculation will be
 performed using DIIS
 SCF converges when DIIS error is below 1.0e-08
 ---------------------------------------
  Cycle       Energy         DIIS error
 ---------------------------------------
    1   -2968.0685328503      7.98e-06  
    2   -2968.0685329739      1.80e-06  
    3   -2968.0685329887      6.69e-07  
    4   -2968.0685329915      4.25e-07  
    5   -2968.0685329924      2.02e-07  
    6   -2968.0685329927      1.03e-07  
    7   -2968.0685329928      5.98e-08  
    8   -2968.0685329928      2.63e-08  
    9   -2968.0685329928      8.80e-09  Convergence criterion met
 ---------------------------------------
 SCF time:   CPU 4.79s  wall 2.00s 
 SCF   energy in the final basis set =    -2968.0685329928
 Total energy in the final basis set =    -2968.0685329928


 ------------------------------------------------------------------------------

   CCMAN2: suite of methods based on coupled cluster
           and equation of motion theories.

   Components:
   * libvmm-1.3-trunk
     by Evgeny Epifanovsky, Ilya Kaliman.
   * libtensor-2.5-trunk
     by Evgeny Epifanovsky, Michael Wormit, Dmitry Zuev, Sam Manzer, 
        Ilya Kaliman.
   * libcc-2.5-trunk
     by Evgeny Epifanovsky, Arik Landau, Tomasz Kus, Kirill Khistyaev, 
        Dmitry Zuev, Prashant Manohar, Xintian Feng, Anna Krylov, 
        Matthew Goldey, Alec White, Thomas Jagau, Kaushik Nanda, 
        Anastasia Gunina, Alexander Kunitsa, Joonho Lee.

   CCMAN original authors:
   Anna I. Krylov, C. David Sherrill, Steven R. Gwaltney,
   Edward F. C. Byrd (2000)
   Sergey V. Levchenko, Lyudmila V. Slipchenko, Tao Wang,
   Ana-Maria C. Cristian (2003)
   Piotr A. Pieniazek, C. Melania Oana, Evgeny Epifanovsky (2007)
   Prashant Manohar (2009)

 ------------------------------------------------------------------------------


 Allocating and initializing 30808MB of RAM...
 Calculation will run on 6 cores.


 Alpha MOs, Restricted
 -- Occupied --                  
-490.05  -80.02  -65.18  -58.54  -58.54  -58.54  -15.65   -9.86
  1 A     2 A     3 A     4 A     5 A     6 A     7 A     8 A                  
 -7.557  -7.474  -7.464  -7.464  -5.450  -5.449  -5.448  -3.215
  9 A    10 A    11 A    12 A    13 A    14 A    15 A    16 A                  
 -3.210  -3.210  -3.197  -3.197  -1.194  -0.983  -0.762  -0.586
 17 A    18 A    19 A    20 A    21 A    22 A    23 A    24 A                  
 -0.541  -0.502  -0.429  -0.393  -0.385
 25 A    26 A    27 A    28 A    29 A                                          
 -- Virtual --                   
  0.004   0.050   0.062   0.071   0.080   0.090   0.105   0.125
 30 A    31 A    32 A    33 A    34 A    35 A    36 A    37 A                  
  0.125   0.156   0.167   0.175   0.222   0.237   0.245   0.308
 38 A    39 A    40 A    41 A    42 A    43 A    44 A    45 A                  
  0.329   0.378   0.396   0.488   0.530   0.573   0.584   0.604
 46 A    47 A    48 A    49 A    50 A    51 A    52 A    53 A                  
  0.723   0.761   0.773   0.777   0.790   0.833   0.846   0.877
 54 A    55 A    56 A    57 A    58 A    59 A    60 A    61 A                  
  0.897   1.037   1.082   1.111   1.149   1.175   1.290   1.457
 62 A    63 A    64 A    65 A    66 A    67 A    68 A    69 A                  
  1.663   1.690   1.814   1.827   1.943   2.214   2.263   2.278
 70 A    71 A    72 A    73 A    74 A    75 A    76 A    77 A                  
  2.339   2.377   2.430   2.511   2.793   2.862   2.992   4.245
 78 A    79 A    80 A    81 A    82 A    83 A    84 A    85 A                  
  4.292   4.467   4.537   4.550   4.585   4.610   4.908   7.187
 86 A    87 A    88 A    89 A    90 A    91 A    92 A    93 A                  
  7.579   8.205   8.223   8.299  14.746  14.818  14.908  36.679
 94 A    95 A    96 A    97 A    98 A    99 A   100 A   101 A                  
 49.458 166.203 293.882 293.899 294.0081028.394
102 A   103 A   104 A   105 A   106 A   107 A                                  

 Beta MOs, Restricted
 -- Occupied --                  
-490.05  -80.02  -65.18  -58.54  -58.54  -58.54  -15.65   -9.86
  1 A     2 A     3 A     4 A     5 A     6 A     7 A     8 A                  
 -7.557  -7.474  -7.464  -7.464  -5.450  -5.449  -5.448  -3.215
  9 A    10 A    11 A    12 A    13 A    14 A    15 A    16 A                  
 -3.210  -3.210  -3.197  -3.197  -1.194  -0.983  -0.762  -0.586
 17 A    18 A    19 A    20 A    21 A    22 A    23 A    24 A                  
 -0.541  -0.502  -0.429  -0.393  -0.385
 25 A    26 A    27 A    28 A    29 A                                          
 -- Virtual --                   
  0.004   0.050   0.062   0.071   0.080   0.090   0.105   0.125
 30 A    31 A    32 A    33 A    34 A    35 A    36 A    37 A                  
  0.125   0.156   0.167   0.175   0.222   0.237   0.245   0.308
 38 A    39 A    40 A    41 A    42 A    43 A    44 A    45 A                  
  0.329   0.378   0.396   0.488   0.530   0.573   0.584   0.604
 46 A    47 A    48 A    49 A    50 A    51 A    52 A    53 A                  
  0.723   0.761   0.773   0.777   0.790   0.833   0.846   0.877
 54 A    55 A    56 A    57 A    58 A    59 A    60 A    61 A                  
  0.897   1.037   1.082   1.111   1.149   1.175   1.290   1.457
 62 A    63 A    64 A    65 A    66 A    67 A    68 A    69 A                  
  1.663   1.690   1.814   1.827   1.943   2.214   2.263   2.278
 70 A    71 A    72 A    73 A    74 A    75 A    76 A    77 A                  
  2.339   2.377   2.430   2.511   2.793   2.862   2.992   4.245
 78 A    79 A    80 A    81 A    82 A    83 A    84 A    85 A                  
  4.292   4.467   4.537   4.550   4.585   4.610   4.908   7.187
 86 A    87 A    88 A    89 A    90 A    91 A    92 A    93 A                  
  7.579   8.205   8.223   8.299  14.746  14.818  14.908  36.679
 94 A    95 A    96 A    97 A    98 A    99 A   100 A   101 A                  
 49.458 166.203 293.882 293.899 294.0081028.394
102 A   103 A   104 A   105 A   106 A   107 A                                  

 Occupation and symmetry of molecular orbitals

 Point group: C1 (1 irreducible representation).

                           A     All 
 -------------------------------------
 All molecular orbitals:
  - Alpha                  107   107 
  - Beta                   107   107 
 -------------------------------------
 Alpha orbitals:
  - Frozen occupied        15    15  
  - Active occupied        14    14  
  - Active virtual         78    78  
  - Frozen virtual         0     0   
 -------------------------------------
 Beta orbitals:
  - Frozen occupied        15    15  
  - Active occupied        14    14  
  - Active virtual         78    78  
  - Frozen virtual         0     0   
 -------------------------------------

 Import integrals:   CPU 0.00 s  wall 0.00 s

 Import integrals:   CPU 18.15 s  wall 3.22 s

 MP2 amplitudes:   CPU 0.06 s  wall 0.03 s

Running a double precision version
           CCSD T amplitudes will be solved using DIIS.

           Start     Size      MaxIter   EConv     TConv     
           3         7         100       1.00e-07  1.00e-05  
 ------------------------------------------------------------------------------
           Energy (a.u.)   Ediff      Tdiff       Comment
 ------------------------------------------------------------------------------
         -2968.65115691                           
     1   -2968.63524131   1.59e-02   7.08e-01     
     2   -2968.65797773   2.27e-02   1.09e-01     
     3   -2968.65694435   1.03e-03   4.81e-02     
     4   -2968.65936474   2.42e-03   1.34e-02     Switched to DIIS steps.
     5   -2968.66020655   8.42e-04   1.29e-02     
     6   -2968.66021764   1.11e-05   2.35e-03     
     7   -2968.66022096   3.32e-06   1.15e-03     
     8   -2968.66022792   6.96e-06   3.86e-04     
     9   -2968.66022755   3.65e-07   2.09e-04     
    10   -2968.66022762   7.03e-08   7.59e-05     
    11   -2968.66022763   6.63e-09   4.05e-05     
    12   -2968.66022757   5.80e-08   1.17e-05     
    13   -2968.66022762   4.53e-08   6.12e-06     
 ------------------------------------------------------------------------------
         -2968.66022762                           CCSD T converged.

End of double precision
 SCF energy                 = -2968.06853299
 MP2 energy                 = -2968.65115691
 CCSD correlation energy     =    -0.59169463
 CCSD total energy           = -2968.66022762

 CCSD  T1^2 = 0.0115  T2^2 = 0.2337  Leading amplitudes:

 Amplitude    Orbitals with energies
 -0.0371       29 (A) A                  ->    30 (A) A                   
              -0.3853                          0.0037                     
 -0.0371       29 (A) B                  ->    30 (A) B                   
              -0.3853                          0.0037                     
  0.0160       24 (A) A                  ->    41 (A) A                   
              -0.5864                          0.1748                     
  0.0160       24 (A) B                  ->    41 (A) B                   
              -0.5864                          0.1748                     

 Amplitude    Orbitals with energies
 -0.0736       29 (A) A      29 (A) B    ->    30 (A) A      30 (A) B     
              -0.3853       -0.3853            0.0037        0.0037       
  0.0736       29 (A) A      29 (A) B    ->    30 (A) B      30 (A) A     
              -0.3853       -0.3853            0.0037        0.0037       
  0.0736       29 (A) B      29 (A) A    ->    30 (A) A      30 (A) B     
              -0.3853       -0.3853            0.0037        0.0037       
 -0.0736       29 (A) B      29 (A) A    ->    30 (A) B      30 (A) A     
              -0.3853       -0.3853            0.0037        0.0037       

 Computing CCSD intemediates for later calculations in double precision
 Finished.

Running a double precision version
           CCSD Lambda amplitudes will be solved using DIIS.
           Start     Size      MaxIter   EConv     LConv     
           3         7         100       1.00e-07  1.00e-05  
 ------------------------------------------------------------------------------
            Enorm      Ldiff       Comment
 ------------------------------------------------------------------------------
     1     5.19e-02   3.96e-02     
     2     1.26e-02   5.15e-03     
     3     5.72e-03   2.34e-03     
     4     3.10e-03   1.20e-03     Switched to DIIS steps.
     5     1.08e-03   7.54e-04     
     6     5.02e-04   2.18e-04     
     7     1.94e-04   6.21e-05     
     8     8.64e-05   3.87e-06     
     9     3.36e-05   2.09e-06     
    10     1.56e-05   1.01e-06     
    11     6.33e-06   1.50e-07     
    12     3.30e-06   4.31e-08     
    13     1.59e-06   1.41e-09     
    14     7.05e-07   3.80e-08     
    15     3.60e-07   3.05e-08     
    16     1.50e-07   7.33e-09     
    17     7.80e-08   7.33e-09     
 ------------------------------------------------------------------------------
                                   CCSD Lambda converged.

 Computing density matrices in double precision...
           Orbital response amplitudes will be solved using DIIS.
           Start     Size      MaxIter   EConv     LConv     
           3         7         100       1.00e-06  1.00e-06  
 ------------------------------------------------------------------------------
            Enorm      Ldiff       Comment
 ------------------------------------------------------------------------------
     1     1.04e-01   6.27e-04     
     2     1.05e-01   5.56e-04     
     3     1.35e-01   2.24e-02     
     4     3.16e-02   4.79e-02     Switched to DIIS steps.
     5     5.61e-03   1.40e-02     
     6     1.20e-03   4.87e-04     
     7     5.24e-04   9.72e-05     
     8     9.33e-05   1.02e-04     
     9     3.51e-05   6.04e-06     
    10     7.04e-06   4.13e-06     
    11     2.22e-06   9.75e-07     
    12     7.86e-07   6.68e-09     
 ------------------------------------------------------------------------------
                                   Orbital response converged.

 Computing density matrices... Done.
 CCSD calculation:   CPU 601.55 s  wall 112.97 s

 Transferring MO TPDM to AO TPDM
 Transferring g2_o1o1o1o1
 Transferring g2_o1o1o1v1
 Transferring g2_o1o1v1v1
 Transferring g2_o1v1o1v1
 Transferring g2_o1v1v1v1
 Transferring g2_v1v1v1v1
 Adding separable TPDM
 Computing TPDM gradient
 --------------------------------------------------------
 2e gradient
  Atom          X               Y               Z
 --------------------------------------------------------
    1        -33.382257        7.286990       -0.000401  
    2          6.199768      -17.948931        0.000861  
    3         23.597742       13.340877        0.003447  
    4          3.584747       -2.678937       -0.003907  
 --------------------------------------------------------
 --------------------------------------------------------
 Final gradient
  Atom          X               Y               Z
 --------------------------------------------------------
    1        -33.382257        7.286990       -0.000401  
    2          6.199768      -17.948931        0.000861  
    3         23.597742       13.340877        0.003447  
    4          3.584747       -2.678937       -0.003907  
 --------------------------------------------------------
 Analytic gradient from two-electron contribution:   CPU 111.91 s  wall 21.99 s

 Total ccman2 time:   CPU 735.12 s  wall 139.31 s


 --------------------------------------------------------------

                    Orbital Energies (a.u.)
[truncated: 16,685 more chars]
