# Supplementary material for: Geometric and energetic data from ab initio calculations of haloethene, haloimine, halomethylenephosphine, haloiminophosphine, halodiazene, halodiphosphene and halocyclopropane
Source: Data Brief. 2019 Nov 2;27:104738. doi: 10.1016/j.dib.2019.104738 (PMC6861602; doi:10.1016/j.dib.2019.104738)
Supplement: Multimedia component 7 [file mmc7.zip › NP/CCSD/freq/BrENPFE.out]

Q-Chem Developer Version!
                  Welcome to Q-Chem
     A Quantum Leap Into The Future Of Chemistry


 Q-Chem 5.1, Q-Chem, Inc., Pleasanton, CA (2018)

 Yihan Shao,  Zhengting Gan,  E. Epifanovsky,  A. T. B. Gilbert,  M. Wormit,  
 J. Kussmann,  A. W. Lange,  A. Behn,  Jia Deng,  Xintian Feng,  D. Ghosh,  
 M. Goldey,  P. R. Horn,  L. D. Jacobson,  I. Kaliman,  T. Kus,  A. Landau,  
 Jie Liu,  E. I. Proynov,  R. M. Richard,  R. P. Steele,  E. J. Sundstrom,  
 H. L. Woodcock III,  P. M. Zimmerman,  D. Zuev,  B. Albrecht,  E. Alguire,  
 S. A. Baeppler,  D. Barton,  Z. Benda,  Y. A. Bernard,  E. J. Berquist,  
 K. B. Bravaya,  H. Burton,  D. Casanova,  Chun-Min Chang,  Yunqing Chen,  
 A. Chien,  K. D. Closser,  M. P. Coons,  S. Coriani,  S. Dasgupta,  
 A. L. Dempwolff,  M. Diedenhofen,  Hainam Do,  R. G. Edgar,  Po-Tung Fang,  
 S. Faraji,  S. Fatehi,  Qingguo Feng,  K. D. Fenk,  J. Fosso-Tande,  
 J. Gayvert,  Qinghui Ge,  A. Ghysels,  G. Gidofalvi,  J. Gomes,  
 J. Gonthier,  A. Gunina,  D. Hait,  M. W. D. Hanson-Heine,  
 P. H. P. Harbach,  A. W. Hauser,  J. E. Herr,  E. G. Hohenstein,  
 Z. C. Holden,  Kerwin Hui,  B. C. Huynh,  T.-C. Jagau,  Hyunjun Ji,  
 B. Kaduk,  K. Khistyaev,  Jaehoon Kim,  P. Klunzinger,  K. Koh,  
 D. Kosenkov,  L. Koulias,  T. Kowalczyk,  C. M. Krauter,  A. Kunitsa,  
 Ka Un Lao,  A. Laurent,  K. V. Lawler,  Joonho Lee,  D. Lefrancois,  
 S. Lehtola,  D. S. Levine,  Yi-Pei Li,  You-Sheng Lin,  Fenglai Liu,  
 E. Livshits,  A. Luenser,  P. Manohar,  E. Mansoor,  S. F. Manzer,  
 Shan-Ping Mao,  Yuezhi Mao,  N. Mardirossian,  A. V. Marenich,  
 T. Markovich,  L. A. Martinez-Martinez,  S. A. Maurer,  N. J. Mayhall,  
 S. C. McKenzie,  J.-M. Mewes,  A. F. Morrison,  J. W. Mullinax,  K. Nanda,  
 T. S. Nguyen-Beck,  R. Olivares-Amaya,  J. A. Parkhill,  T. M. Perrine,  
 F. Plasser,  P. Pokhilko,  S. Prager,  A. Prociuk,  E. Ramos,  D. R. Rehn,  
 F. Rob,  M. Schneider,  N. Sergueev,  S. M. Sharada,  S. Sharma,  
 D. W. Small,  T. Stauch,  T. Stein,  Yu-Chuan Su,  A. J. W. Thom,  
 A. Tkatchenko,  T. Tsuchimochi,  N. M. Tubman,  L. Vogt,  M. L. Vidal,  
 O. Vydrov,  M. A. Watson,  J. Wenzel,  M. de Wergifosse,  T. A. Wesolowski,  
 A. White,  J. Witte,  A. Yamada,  Jun Yang,  K. Yao,  S. Yeganeh,  
 S. R. Yost,  Zhi-Qiang You,  A. Zech,  Igor Ying Zhang,  Xing Zhang,  
 Yan Zhao,  Ying Zhu,  B. R. Brooks,  G. K. L. Chan,  C. J. Cramer,  
 M. S. Gordon,  W. J. Hehre,  A. Klamt,  M. W. Schmidt,  C. D. Sherrill,  
 D. G. Truhlar,  A. Aspuru-Guzik,  R. Baer,  A. T. Bell,  N. A. Besley,  
 Jeng-Da Chai,  A. E. DePrince, III,  R. A. DiStasio Jr.,  A. Dreuw,  
 B. D. Dunietz,  T. R. Furlani,  Chao-Ping Hsu,  Yousung Jung,  Jing Kong,  
 D. S. Lambrecht,  WanZhen Liang,  C. Ochsenfeld,  V. A. Rassolov,  
 L. V. Slipchenko,  J. E. Subotnik,  T. Van Voorhis,  J. M. Herbert,  
 A. I. Krylov,  P. M. W. Gill,  M. Head-Gordon

 Contributors to earlier versions of Q-Chem not listed above: 
 R. D. Adamson,  B. Austin,  J. Baker,  G. J. O. Beran,  K. Brandhorst,  
 S. T. Brown,  E. F. C. Byrd,  A. K. Chakraborty,  C.-L. Cheng,  
 Siu Hung Chien,  D. M. Chipman,  D. L. Crittenden,  H. Dachsel,  
 R. J. Doerksen,  A. D. Dutoi,  L. Fusti-Molnar,  W. A. Goddard III,  
 A. Golubeva-Zadorozhnaya,  S. R. Gwaltney,  G. Hawkins,  A. Heyden,  
 S. Hirata,  G. Kedziora,  F. J. Keil,  C. Kelley,  Jihan Kim,  R. A. King,  
 R. Z. Khaliullin,  P. P. Korambath,  W. Kurlancheek,  A. M. Lee,  M. S. Lee,  
 S. V. Levchenko,  Ching Yeh Lin,  D. Liotard,  R. C. Lochan,  I. Lotan,  
 P. E. Maslen,  N. Nair,  D. P. O'Neill,  D. Neuhauser,  E. Neuscamman,  
 C. M. Oana,  R. Olson,  B. Peters,  R. Peverati,  P. A. Pieniazek,  
 Y. M. Rhee,  J. Ritchie,  M. A. Rohrdanz,  E. Rosta,  N. J. Russ,  
 H. F. Schaefer III,  N. E. Schultz,  N. Shenvi,  A. C. Simmonett,  A. Sodt,  
 D. Stuck,  K. S. Thanthiriwatte,  V. Vanovschi,  Tao Wang,  A. Warshel,  
 C. F. Williams,  Q. Wu,  X. Xu,  W. Zhang

 Please cite Q-Chem as follows:
 Y. Shao et al., Mol. Phys. 113, 184-215 (2015)
 DOI: 10.1080/00268976.2014.952696

 Q-Chem 5.1.2 for Intel X86 EM64T Linux

 Parts of Q-Chem use Armadillo 8.300.2 (Tropical Shenanigans).
 http://arma.sourceforge.net/

 Q-Chem begins on Mon May  6 11:55:12 2019  

Host: 
0

     Scratch files written to /scratch/taweetham/qchem8197//
Input Ideriv = 1
Curr. Ideriv = -1
Max.  Ideriv = 1


!!********************************************.
!!******************Warning*******************.
!!Desired Analytical derivatives not available.
!!Finite difference job might take a long time.
!!********************************************.
!!********************************************.


 2-order derivative to be evaluated numerically with 1-order analytical derivatives

Checking the input file for inconsistencies... 	...done.

--------------------------------------------------------------
User input:
--------------------------------------------------------------
Br=H_Z.out
$molecule
0 1
Br
N  1 1.888923
P  2 1.593272 1 122.187303
H  3 1.434159 2 103.940292 1 -0.000000 0
$end

$rem
   JOB_TYPE 	FREQUENCY
   BASIS 		6-311++G**
   METHOD	ccsd
   MEM_TOTAL	31000
   N_FROZEN_CORE      FC
$end

--------------------------------------------------------------
 ----------------------------------------------------------------
             Standard Nuclear Orientation (Angstroms)
    I     Atom           X                Y                Z
 ----------------------------------------------------------------
    1      Br      1.0400328719    -0.0593537944    -0.0000000000
    2      N      -0.6685499530     0.7461118040     0.0000000000
    3      P      -2.0112188314    -0.1116503711    -0.0000000000
    4      H      -1.5530183752    -1.4706442560    -0.0000000000
 ----------------------------------------------------------------
 Molecular Point Group                 Cs    NOp =  2
 Largest Abelian Subgroup              Cs    NOp =  2
 Nuclear Repulsion Energy =   207.9075870777 hartrees
 There are       29 alpha and       29 beta electrons
 Requested basis set is 6-311++G(d,p)
 There are 43 shells and 107 basis functions
 Total memory of 31000 MB is distributed as follows: 
   MEM_STATIC is set to 192 MB
   QALLOC/CCMAN JOB total memory use is  30808 MB
 Warning: actual memory use might exceed 31000 MB

 Total QAlloc Memory Limit  31000 MB
 Mega-Array Size       188 MB
 MEM_STATIC part       192 MB

                       Distance Matrix (Angstroms)
             Br(  1)   N (  2)   P (  3)
   N (  2)  1.888923
   P (  3)  3.051700  1.593272
   H (  4)  2.952229  2.386691  1.434159

 A cutoff of  1.0D-14 yielded    877 shell pairs
 There are      5656 function pairs (      6215 Cartesian)

 -------------------------------------------------------
 OpenMP Integral Computing Module                       
 Release: version 1.0, May 2013, Q-Chem Inc. Pittsburgh 
 -------------------------------------------------------
 Integral Job Info:
 Integral job number is                      11
 Integral operator is                         1
 short-range coefficients                     0
 long-range coefficients              100000000
 Omega coefficients                           0
 if combine SR and LR in K                    0
 Integral screening is                        0
 Integral computing path is                   2
 max size of driver memory is            800000
 size of driver memory is                593474
 size of scratch memory is             29623520
 max col of scratch BK array               1296
 max len of scratch array in speh3          155
 max len of scratch index in speh4           18
 max int batch size is                      520
 min int batch size is                       52
 fixed nKL is                                45
 max L of basis functions is                  2
 order of int derivative is                   0
 number of shells is                         43
 number of basis is                         112
 number of cartesian basis is               112
 number of contracted shell pairs           877
 number of primitive shell pairs           2385
 maxK2 (contraction) of shell pair           36
 max number of K2 of shell pair               1
 max number of CS2 of shell pair            105
 max number of PS2 of shell pair            192
 mem total for path MDJ                  515478
 -------------------------------------------------------
 Smallest overlap matrix eigenvalue = 1.58E-03
 Guess from superposition of atomic densities
 Warning:  Energy on first SCF cycle will be non-variational
 SAD guess density has 58.000000 electrons

 -----------------------------------------------------------------------
  General SCF calculation program by
  Eric Jon Sundstrom, Paul Horn, Yuezhi Mao, Dmitri Zuev, Alec White,
  David Stuck, Shaama M.S., Shane Yost, Joonho Lee, David Small,
  Daniel Levine, Susi Lehtola, Hugh Burton, Evgeny Epifanovsky
 -----------------------------------------------------------------------
 Hartree-Fock
 using 6 threads for integral computing
 -------------------------------------------------------
 OpenMP Integral computing Module                
 Release: version 2.0, May 2017, Q-Chem Inc. Pleasanton 
 -------------------------------------------------------
 A restricted SCF calculation will be
 performed using DIIS
 SCF converges when DIIS error is below 1.0e-08
 ---------------------------------------
  Cycle       Energy         DIIS error
 ---------------------------------------
    1   -2968.2602706824      4.53e-02  
    2   -2968.0280066573      4.16e-03  
    3   -2968.0633126508      1.59e-03  
    4   -2968.0680313392      5.84e-04  
    5   -2968.0690433684      3.72e-04  
    6   -2968.0693447904      1.06e-04  
    7   -2968.0694056938      4.86e-05  
    8   -2968.0694185426      2.40e-05  
    9   -2968.0694211051      7.21e-06  
   10   -2968.0694214905      2.67e-06  
   11   -2968.0694215441      1.16e-06  
   12   -2968.0694215533      3.00e-07  
   13   -2968.0694215540      7.02e-08  
   14   -2968.0694215540      1.81e-08  
   15   -2968.0694215540      4.25e-09  Convergence criterion met
 ---------------------------------------
 SCF time:   CPU 8.16s  wall 1.00s 
 SCF   energy in the final basis set =    -2968.0694215540
 Total energy in the final basis set =    -2968.0694215540


 ------------------------------------------------------------------------------

   CCMAN2: suite of methods based on coupled cluster
           and equation of motion theories.

   Components:
   * libvmm-1.3-trunk
     by Evgeny Epifanovsky, Ilya Kaliman.
   * libtensor-2.5-trunk
     by Evgeny Epifanovsky, Michael Wormit, Dmitry Zuev, Sam Manzer, 
        Ilya Kaliman.
   * libcc-2.5-trunk
     by Evgeny Epifanovsky, Arik Landau, Tomasz Kus, Kirill Khistyaev, 
        Dmitry Zuev, Prashant Manohar, Xintian Feng, Anna Krylov, 
        Matthew Goldey, Alec White, Thomas Jagau, Kaushik Nanda, 
        Anastasia Gunina, Alexander Kunitsa, Joonho Lee.

   CCMAN original authors:
   Anna I. Krylov, C. David Sherrill, Steven R. Gwaltney,
   Edward F. C. Byrd (2000)
   Sergey V. Levchenko, Lyudmila V. Slipchenko, Tao Wang,
   Ana-Maria C. Cristian (2003)
   Piotr A. Pieniazek, C. Melania Oana, Evgeny Epifanovsky (2007)
   Prashant Manohar (2009)

 ------------------------------------------------------------------------------


 Allocating and initializing 30808MB of RAM...
 Calculation will run on 6 cores.


 Alpha MOs, Restricted
 -- Occupied --                  
-490.05  -80.01  -65.19  -58.55  -58.54  -58.54  -15.64   -9.87
  1 A'    2 A'    3 A'    4 A'    1 A"    5 A'    6 A'    7 A'                 
 -7.556  -7.480  -7.469  -7.469  -5.449  -5.448  -5.447  -3.221
  8 A'    9 A'    2 A"   10 A'   11 A'    3 A"   12 A'   13 A'                 
 -3.216  -3.215  -3.202  -3.202  -1.194  -0.988  -0.767  -0.598
  4 A"   14 A'    5 A"   15 A'   16 A'   17 A'   18 A'   19 A'                 
 -0.530  -0.504  -0.417  -0.403  -0.388
 20 A'    6 A"   21 A'   22 A'    7 A"                                         
 -- Virtual --                   
  0.006   0.051   0.053   0.075   0.081   0.091   0.103   0.122
  8 A"   23 A'   24 A'   25 A'   26 A'    9 A"   27 A'   28 A'                 
  0.123   0.140   0.161   0.207   0.224   0.250   0.260   0.298
 10 A"   29 A'   30 A'   31 A'   32 A'   11 A"   33 A'   34 A'                 
  0.332   0.378   0.397   0.485   0.533   0.563   0.570   0.583
 35 A'   36 A'   12 A"   37 A'   38 A'   39 A'   13 A"   40 A'                 
  0.747   0.757   0.769   0.775   0.805   0.837   0.838   0.894
 41 A'   14 A"   15 A"   42 A'   43 A'   16 A"   44 A'   45 A'                 
  0.903   1.045   1.106   1.119   1.144   1.184   1.309   1.422
 17 A"   46 A'   47 A'   18 A"   48 A'   49 A'   50 A'   51 A'                 
  1.658   1.684   1.814   1.828   1.933   2.214   2.261   2.309
 19 A"   52 A'   20 A"   53 A'   54 A'   21 A"   55 A'   56 A'                 
  2.328   2.364   2.443   2.496   2.786   2.902   2.971   4.250
 57 A'   22 A"   23 A"   58 A'   59 A'   60 A'   61 A'   24 A"                 
  4.290   4.480   4.532   4.543   4.583   4.615   4.909   7.193
 62 A'   63 A'   25 A"   64 A'   26 A"   65 A'   66 A'   67 A'                 
  7.574   8.200   8.219   8.293  14.747  14.809  14.924  36.683
 68 A'   27 A"   69 A'   70 A'   28 A"   71 A'   72 A'   73 A'                 
 49.461 166.199 293.876 293.894 294.0011028.399
 74 A'   75 A'   29 A"   76 A'   77 A'   78 A'                                 

 Beta MOs, Restricted
 -- Occupied --                  
-490.05  -80.01  -65.19  -58.55  -58.54  -58.54  -15.64   -9.87
  1 A'    2 A'    3 A'    4 A'    1 A"    5 A'    6 A'    7 A'                 
 -7.556  -7.480  -7.469  -7.469  -5.449  -5.448  -5.447  -3.221
  8 A'    9 A'    2 A"   10 A'   11 A'    3 A"   12 A'   13 A'                 
 -3.216  -3.215  -3.202  -3.202  -1.194  -0.988  -0.767  -0.598
  4 A"   14 A'    5 A"   15 A'   16 A'   17 A'   18 A'   19 A'                 
 -0.530  -0.504  -0.417  -0.403  -0.388
 20 A'    6 A"   21 A'   22 A'    7 A"                                         
 -- Virtual --                   
  0.006   0.051   0.053   0.075   0.081   0.091   0.103   0.122
  8 A"   23 A'   24 A'   25 A'   26 A'    9 A"   27 A'   28 A'                 
  0.123   0.140   0.161   0.207   0.224   0.250   0.260   0.298
 10 A"   29 A'   30 A'   31 A'   32 A'   11 A"   33 A'   34 A'                 
  0.332   0.378   0.397   0.485   0.533   0.563   0.570   0.583
 35 A'   36 A'   12 A"   37 A'   38 A'   39 A'   13 A"   40 A'                 
  0.747   0.757   0.769   0.775   0.805   0.837   0.838   0.894
 41 A'   14 A"   15 A"   42 A'   43 A'   16 A"   44 A'   45 A'                 
  0.903   1.045   1.106   1.119   1.144   1.184   1.309   1.422
 17 A"   46 A'   47 A'   18 A"   48 A'   49 A'   50 A'   51 A'                 
  1.658   1.684   1.814   1.828   1.933   2.214   2.261   2.309
 19 A"   52 A'   20 A"   53 A'   54 A'   21 A"   55 A'   56 A'                 
  2.328   2.364   2.443   2.496   2.786   2.902   2.971   4.250
 57 A'   22 A"   23 A"   58 A'   59 A'   60 A'   61 A'   24 A"                 
  4.290   4.480   4.532   4.543   4.583   4.615   4.909   7.193
 62 A'   63 A'   25 A"   64 A'   26 A"   65 A'   66 A'   67 A'                 
  7.574   8.200   8.219   8.293  14.747  14.809  14.924  36.683
 68 A'   27 A"   69 A'   70 A'   28 A"   71 A'   72 A'   73 A'                 
 49.461 166.199 293.876 293.894 294.0011028.399
 74 A'   75 A'   29 A"   76 A'   77 A'   78 A'                                 

 Occupation and symmetry of molecular orbitals

 Point group: Cs (2 irreducible representations).

                           A'   A"    All 
 ------------------------------------------
 All molecular orbitals:
  - Alpha                  78   29    107 
  - Beta                   78   29    107 
 ------------------------------------------
 Alpha orbitals:
  - Frozen occupied        12   3     15  
  - Active occupied        10   4     14  
  - Active virtual         56   22    78  
  - Frozen virtual         0    0     0   
 ------------------------------------------
 Beta orbitals:
  - Frozen occupied        12   3     15  
  - Active occupied        10   4     14  
  - Active virtual         56   22    78  
  - Frozen virtual         0    0     0   
 ------------------------------------------

 Import integrals:   CPU 0.00 s  wall 0.00 s

 Import integrals:   CPU 17.01 s  wall 3.07 s

 MP2 amplitudes:   CPU 0.15 s  wall 0.13 s

Running a double precision version
           CCSD T amplitudes will be solved using DIIS.

           Start     Size      MaxIter   EConv     TConv     
           3         7         100       1.00e-07  1.00e-05  
 ------------------------------------------------------------------------------
           Energy (a.u.)   Ediff      Tdiff       Comment
 ------------------------------------------------------------------------------
         -2968.64996015                           
     1   -2968.63510868   1.49e-02   7.05e-01     
     2   -2968.65729057   2.22e-02   1.07e-01     
     3   -2968.65653750   7.53e-04   4.67e-02     
     4   -2968.65889713   2.36e-03   1.30e-02     Switched to DIIS steps.
     5   -2968.65974452   8.47e-04   1.26e-02     
     6   -2968.65976812   2.36e-05   2.43e-03     
     7   -2968.65977627   8.15e-06   1.35e-03     
     8   -2968.65978728   1.10e-05   5.02e-04     
     9   -2968.65978713   1.51e-07   2.35e-04     
    10   -2968.65978724   1.10e-07   7.59e-05     
    11   -2968.65978722   1.54e-08   3.69e-05     
    12   -2968.65978711   1.08e-07   9.58e-06     
    13   -2968.65978713   1.90e-08   4.40e-06     
 ------------------------------------------------------------------------------
         -2968.65978713                           CCSD T converged.

End of double precision
 SCF energy                 = -2968.06942155
 MP2 energy                 = -2968.64996015
 CCSD correlation energy     =    -0.59036558
 CCSD total energy           = -2968.65978713

 CCSD  T1^2 = 0.0129  T2^2 = 0.2317  Leading amplitudes:

 Amplitude    Orbitals with energies
 -0.0385       7 (A") A                  ->    8 (A") A                   
              -0.3880                          0.0061                     
 -0.0385       7 (A") B                  ->    8 (A") B                   
              -0.3880                          0.0061                     
  0.0188       21 (A') A                 ->    23 (A') A                  
              -0.4167                          0.0511                     
  0.0188       21 (A') B                 ->    23 (A') B                  
              -0.4167                          0.0511                     

 Amplitude    Orbitals with energies
 -0.0741       7 (A") A      7 (A") B    ->    8 (A") A      8 (A") B     
              -0.3880       -0.3880            0.0061        0.0061       
  0.0741       7 (A") A      7 (A") B    ->    8 (A") B      8 (A") A     
              -0.3880       -0.3880            0.0061        0.0061       
  0.0741       7 (A") B      7 (A") A    ->    8 (A") A      8 (A") B     
              -0.3880       -0.3880            0.0061        0.0061       
 -0.0741       7 (A") B      7 (A") A    ->    8 (A") B      8 (A") A     
              -0.3880       -0.3880            0.0061        0.0061       

 Computing CCSD intemediates for later calculations in double precision
 Finished.

Running a double precision version
           CCSD Lambda amplitudes will be solved using DIIS.
           Start     Size      MaxIter   EConv     LConv     
           3         7         100       1.00e-07  1.00e-05  
 ------------------------------------------------------------------------------
            Enorm      Ldiff       Comment
 ------------------------------------------------------------------------------
     1     5.09e-02   3.92e-02     
     2     1.22e-02   5.21e-03     
     3     5.60e-03   2.36e-03     
     4     3.04e-03   1.22e-03     Switched to DIIS steps.
     5     1.08e-03   7.82e-04     
     6     5.10e-04   2.35e-04     
     7     1.99e-04   7.70e-05     
     8     8.41e-05   9.93e-06     
     9     3.03e-05   4.36e-07     
    10     1.31e-05   3.18e-07     
    11     4.86e-06   2.55e-07     
    12     2.61e-06   9.24e-08     
    13     1.40e-06   5.82e-08     
    14     6.54e-07   1.25e-09     
    15     3.09e-07   3.33e-08     
    16     1.30e-07   4.87e-09     
    17     6.86e-08   5.04e-09     
 ------------------------------------------------------------------------------
                                   CCSD Lambda converged.

 Computing density matrices in double precision...
           Orbital response amplitudes will be solved using DIIS.
           Start     Size      MaxIter   EConv     LConv     
           3         7         100       1.00e-06  1.00e-06  
 ------------------------------------------------------------------------------
            Enorm      Ldiff       Comment
 ------------------------------------------------------------------------------
     1     1.03e-01   1.66e-03     
     2     1.03e-01   1.70e-04     
     3     1.25e-01   1.72e-02     
     4     2.54e-02   4.43e-02     Switched to DIIS steps.
     5     6.17e-03   1.06e-02     
     6     1.10e-03   5.96e-04     
     7     5.25e-04   4.99e-05     
     8     8.12e-05   9.16e-05     
     9     3.01e-05   3.06e-06     
    10     6.33e-06   3.57e-06     
    11     2.20e-06   8.13e-07     
    12     5.38e-07   1.72e-07     
 ------------------------------------------------------------------------------
                                   Orbital response converged.

 Computing density matrices... Done.
 CCSD calculation:   CPU 183.42 s  wall 35.18 s

 Transferring MO TPDM to AO TPDM
 Transferring g2_o1o1o1o1
 Transferring g2_o1o1o1v1
 Transferring g2_o1o1v1v1
 Transferring g2_o1v1o1v1
 Transferring g2_o1v1v1v1
 Transferring g2_v1v1v1v1
 Adding separable TPDM
 Computing TPDM gradient
 --------------------------------------------------------
 2e gradient
  Atom          X               Y               Z
 --------------------------------------------------------
    1        -33.375273        7.764972        0.000000  
    2          5.229464      -16.425030        0.000000  
    3         27.899604        4.213369       -0.000000  
    4          0.246205        4.446689       -0.000000  
 --------------------------------------------------------
 --------------------------------------------------------
 Final gradient
  Atom          X               Y               Z
 --------------------------------------------------------
    1        -33.375273        7.764972        0.000000  
    2          5.229464      -16.425030        0.000000  
    3         27.899604        4.213369       -0.000000  
    4          0.246205        4.446689       -0.000000  
 --------------------------------------------------------
 Analytic gradient from two-electron contribution:   CPU 112.33 s  wall 22.55 s

 Total ccman2 time:   CPU 319.93 s  wall 62.92 s


 --------------------------------------------------------------
             Orbital Energies (a.u.) and Symmetries
 --------------------------------------------------------------

 Alpha MOs, Restricted
 -- Occupied --                  
-490.05  -80.01  -65.19  -58.55  -58.54  -15.64   -9.87   -7.56
  1 A'    2 A'    3 A'    4 A'    5 A'    6 A'    7 A'    8 A'                 
 -7.480  -7.469  -5.449  -5.447 -58.544  -7.469  -5.448  -3.221
  9 A'   10 A'   11 A'   12 A'    1 A"    2 A"    3 A"   13 A'                 
 -3.215  -3.202  -1.194  -0.988  -0.767  -0.598  -0.530  -0.417
 14 A'   15 A'   16 A'   17 A'   18 A'   19 A'   20 A'   21 A'                 
 -0.403  -3.216  -3.202  -0.504  -0.388
 22 A'    4 A"    5 A"    6 A"    7 A"                                         
 -- Virtual --                   
  0.051   0.053   0.075   0.081   0.103   0.122   0.140   0.161
 23 A'   24 A'   25 A'   26 A'   27 A'   28 A'   29 A'   30 A'                 
  0.207   0.224   0.260   0.298   0.332   0.378   0.485   0.533
 31 A'   32 A'   33 A'   34 A'   35 A'   36 A'   37 A'   38 A'                 
  0.563   0.583   0.747   0.775   0.805   0.838   0.894   1.045
 39 A'   40 A'   41 A'   42 A'   43 A'   44 A'   45 A'   46 A'                 
  1.106   1.144   1.184   1.309   1.422   1.684   1.828   1.933
 47 A'   48 A'   49 A'   50 A'   51 A'   52 A'   53 A'   54 A'                 
  2.261   2.309   2.328   2.496   2.786   2.902   2.971   4.290
 55 A'   56 A'   57 A'   58 A'   59 A'   60 A'   61 A'   62 A'                 
  4.480   4.543   4.615   4.909   7.193   7.574   8.219   8.293
 63 A'   64 A'   65 A'   66 A'   67 A'   68 A'   69 A'   70 A'                 
 14.809  14.924  36.683  49.461 166.199 293.894 294.0011028.399
 71 A'   72 A'   73 A'   74 A'   75 A'   76 A'   77 A'   78 A'                 
  0.006   0.091   0.123   0.250   0.397   0.570   0.757   0.769
  8 A"    9 A"   10 A"   11 A"   12 A"   13 A"   14 A"   15 A"                 
  0.837   0.903   1.119   1.658   1.814   2.214   2.364   2.443
 16 A"   17 A"   18 A"   19 A"   20 A"   21 A"   22 A"   23 A"                 
  4.250   4.532   4.583   8.200  14.747 293.876
 24 A"   25 A"   26 A"   27 A"   28 A"   29 A"                                 

 Beta MOs, Restricted
 -- Occupied --                  
-490.05  -80.01  -65.19  -58.55  -58.54  -15.64   -9.87   -7.56
  1 A'    2 A'    3 A'    4 A'    5 A'    6 A'    7 A'    8 A'                 
 -7.480  -7.469  -5.449  -5.447 -58.544  -7.469  -5.448  -3.221
  9 A'   10 A'   11 A'   12 A'    1 A"    2 A"    3 A"   13 A'                 
 -3.215  -3.202  -1.194  -0.988  -0.767  -0.598  -0.530  -0.417
 14 A'   15 A'   16 A'   17 A'   18 A'   19 A'   20 A'   21 A'                 
 -0.403  -3.216  -3.202  -0.504  -0.388
 22 A'    4 A"    5 A"    6 A"    7 A"                                         
 -- Virtual --                   
  0.051   0.053   0.075   0.081   0.103   0.122   0.140   0.161
 23 A'   24 A'   25 A'   26 A'   27 A'   28 A'   29 A'   30 A'                 
  0.207   0.224   0.260   0.298   0.332   0.378   0.485   0.533
 31 A'   32 A'   33 A'   34 A'   35 A'   36 A'   37 A'   38 A'                 
  0.563   0.583   0.747   0.775   0.805   0.838   0.894   1.045
 39 A'   40 A'   41 A'   42 A'   43 A'   44 A'   45 A'   46 A'                 
  1.106   1.144   1.184   1.309   1.422   1.684   1.828   1.933
 47 A'   48 A'   49 A'   50 A'   51 A'   52 A'   53 A'   54 A'                 
  2.261   2.309   2.328   2.496   2.786   2.902   2.971   4.290
 55 A'   56 A'   57 A'   58 A'   59 A'   60 A'   61 A'   62 A'                 
  4.480   4.543   4.615   4.909   7.193   7.574   8.219   8.293
 63 A'   64 A'   65 A'   66 A'   67 A'   68 A'   69 A'   70 A'                 
 14.809  14.924  36.683  49.461 166.199 293.894 294.0011028.399
 71 A'   72 A'   73 A'   74 A'   75 A'   76 A'   77 A'   78 A'                 
  0.006   0.091   0.123   0.250   0.397   0.570   0.757   0.769
  8 A"    9 A"   10 A"   11 A"   12 A"   13 A"   14 A"   15 A"                 
  0.837   0.903   1.119   1.658   1.814   2.214   2.364   2.443
 16 A"   17 A"   18 A"   19 A"   20 A"   21 A"   22 A"   23 A"                 
  4.250   4.532   4.583   8.200  14.747 293.876
 24 A"   25 A"   26 A"   27 A"   28 A"   29 A"                                 
 --------------------------------------------------------------

          Ground-State Mulliken Net Atomic Charges

     Atom                 Charge (a.u.)
  ----------------------------------------
      1 Br                   -0.011578
      2 N                    -0.240123
      3 P                     0.332402
      4 H                    -0.080702
  ----------------------------------------
  Sum of atomic charges =    -0.000000

 -----------------------------------------------------------------
                    Cartesian Multipole Moments
 -----------------------------------------------------------------
    Charge (ESU x 10^10)
                -0.0000
    Dipole Moment (Debye)
         X      -1.1671      Y      -1.9347      Z       0.0000
       Tot       2.2595
    Quadrupole Moments (Debye-Ang)
        XX     -34.1605     XY       1.9298     YY     -39.6744
        XZ      -0.0000     YZ      -0.0000     ZZ     -37.1227
    Octopole Moments (Debye-Ang^2)
       XXX      36.4019    XXY      -7.4801    XYY      11.3972
       YYY      -4.4060    XXZ       0.0000    XYZ       0.0000
       YYZ       0.0000    XZZ       9.0372    YZZ      -1.1263
       ZZZ       0.0000
    Hexadecapole Moments (Debye-Ang^3)
      XXXX    -495.5395   XXXY       5.8020   XXYY     -94.1272
      XYYY       0.5992   YYYY     -88.9145   XXXZ      -0.0000
      XXYZ      -0.0000   XYYZ      -0.0000   YYYZ      -0.0000
      XXZZ     -89.3109   XYZZ       0.7269   YYZZ     -21.7390
      XZZZ      -0.0000   YZZZ      -0.0000   ZZZZ     -46.5933
 -----------------------------------------------------------------
 DrvMan completing analytic gradient of the correlated energy
 Correlated dipole moment
            1
    1  -0.4591837
    2  -0.7611839
    3   0.0000000
 Energy read as -2968.659787131
 Full Analytical Gradient: (in a.u., or Hartree/Bohr)
             1             2             3             4
    1   -0.00002969    0.00013541   -0.00010320   -0.00000252
    2    0.00004510   -0.00003451   -0.00006907    0.00005848
    3    0.00000000    0.00000000    0.00000000   -0.00000000
 Gradient time:  CPU 0.75 s  wall 0.77 s
 ######################################################
 ######################################################
 # Starting finite difference calculation for IDERIV  #
 Finite diff step size:  1.88973e-03 a.u.
 ----------------------------------------------------------------
             Standard Nuclear Orientation (Angstroms)
    I     Atom           X                Y                Z
 ----------------------------------------------------------------
    1      Br      1.0410328719    -0.0593537944    -0.0000000000
    2      N      -0.6685499530     0.7461118040     0.0000000000
    3      P      -2.0112188314    -0.1116503711    -0.0000000000
    4      H      -1.5530183752    -1.4706442560    -0.0000000000
 ----------------------------------------------------------------
 Nuclear Repulsion Energy =   207.8430505245 hartrees
 There are       29 alpha and       29 beta electrons

                       Distance Matrix (Angstroms)
             Br(  1)   N (  2)   P (  3)
   N (  2)  1.889828
   P (  3)  3.052700  1.593272
   H (  4)  2.953107  2.386691  1.434159

 Requested basis set is 6-311++G(d,p)
 There are 43 shells and 107 basis functions
 A cutoff of  1.0D-14 yielded    877 shell pairs
 There are      5656 function pairs (      6215 Cartesian)
 Smallest overlap matrix eigenvalue = 1.58E-03
 Guess MOs from SCF MO coefficient file

 -----------------------------------------------------------------------
  General SCF calculation program by
  Eric Jon Sundstrom, Paul Horn, Yuezhi Mao, Dmitri Zuev, Alec White,
  David Stuck, Shaama M.S., Shane Yost, Joonho Lee, David Small,
  Daniel Levine, Susi Lehtola, Hugh Burton, Evgeny Epifanovsky
 -----------------------------------------------------------------------
 Hartree-Fock
 using 6 threads for integral computing
 -------------------------------------------------------
 OpenMP Integral computing Module                
 Release: version 2.0, May 2017, Q-Chem Inc. Pleasanton 
 -------------------------------------------------------
 A restricted SCF calculation will be
 performed using DIIS
 SCF converges when DIIS error is below 1.0e-08
 ---------------------------------------
  Cycle       Energy         DIIS error
 ---------------------------------------
    1   -2968.0693956864      1.12e-05  
    2   -2968.0693959005      4.20e-06  
    3   -2968.0693959252      2.87e-06  
    4   -2968.0693959394      6.37e-07  
    5   -2968.0693959414      2.50e-07  
    6   -2968.0693959419      1.02e-07  
    7   -2968.0693959420      3.65e-08  
    8   -2968.0693959419      1.34e-08  
    9   -2968.0693959419      4.22e-09  Convergence criterion met
 ---------------------------------------
 SCF time:   CPU 4.94s  wall 1.00s 
 SCF   energy in the final basis set =    -2968.0693959419
 Total energy in the final basis set =    -2968.0693959419


 ------------------------------------------------------------------------------

   CCMAN2: suite of methods based on coupled cluster
           and equation of motion theories.

   Components:
   * libvmm-1.3-trunk
     by Evgeny Epifanovsky, Ilya Kaliman.
   * libtensor-2.5-trunk
     by Evgeny Epifanovsky, Michael Wormit, Dmitry Zuev, Sam Manzer, 
        Ilya Kaliman.
   * libcc-2.5-trunk
     by Evgeny Epifanovsky, Arik Landau, Tomasz Kus, Kirill Khistyaev, 
        Dmitry Zuev, Prashant Manohar, Xintian Feng, Anna Krylov, 
        Matthew Goldey, Alec White, Thomas Jagau, Kaushik Nanda, 
        Anastasia Gunina, Alexander Kunitsa, Joonho Lee.

   CCMAN original authors:
   Anna I. Krylov, C. David Sherrill, Steven R. Gwaltney,
   Edward F. C. Byrd (2000)
   Sergey V. Levchenko, Lyudmila V. Slipchenko, Tao Wang,
   Ana-Maria C. Cristian (2003)
   Piotr A. Pieniazek, C. Melania Oana, Evgeny Epifanovsky (2007)
   Prashant Manohar (2009)

 ------------------------------------------------------------------------------


 Allocating and initializing 30808MB of RAM...
 Calculation will run on 6 cores.


 Alpha MOs, Restricted
 -- Occupied --                  
-490.05  -80.01  -65.19  -58.55  -58.54  -58.54  -15.64   -9.87
  1 A     2 A     3 A     4 A     5 A     6 A     7 A     8 A                  
 -7.556  -7.480  -7.469  -7.469  -5.449  -5.448  -5.447  -3.221
  9 A    10 A    11 A    12 A    13 A    14 A    15 A    16 A                  
 -3.216  -3.215  -3.202  -3.202  -1.194  -0.988  -0.767  -0.598
 17 A    18 A    19 A    20 A    21 A    22 A    23 A    24 A                  
 -0.530  -0.504  -0.417  -0.403  -0.388
 25 A    26 A    27 A    28 A    29 A                                          
 -- Virtual --                   
  0.006   0.051   0.053   0.075   0.081   0.091   0.103   0.122
 30 A    31 A    32 A    33 A    34 A    35 A    36 A    37 A                  
  0.123   0.139   0.161   0.207   0.224   0.250   0.260   0.298
 38 A    39 A    40 A    41 A    42 A    43 A    44 A    45 A                  
  0.332   0.378   0.397   0.485   0.533   0.563   0.570   0.583
 46 A    47 A    48 A    49 A    50 A    51 A    52 A    53 A                  
  0.747   0.757   0.769   0.775   0.805   0.837   0.838   0.893
 54 A    55 A    56 A    57 A    58 A    59 A    60 A    61 A                  
  0.903   1.044   1.106   1.119   1.144   1.184   1.309   1.422
 62 A    63 A    64 A    65 A    66 A    67 A    68 A    69 A                  
  1.658   1.684   1.814   1.828   1.933   2.214   2.261   2.309
 70 A    71 A    72 A    73 A    74 A    75 A    76 A    77 A                  
  2.328   2.364   2.443   2.496   2.786   2.902   2.971   4.250
 78 A    79 A    80 A    81 A    82 A    83 A    84 A    85 A                  
  4.289   4.480   4.532   4.543   4.583   4.615   4.909   7.193
 86 A    87 A    88 A    89 A    90 A    91 A    92 A    93 A                  
  7.573   8.200   8.219   8.293  14.747  14.809  14.924  36.683
 94 A    95 A    96 A    97 A    98 A    99 A   100 A   101 A                  
 49.461 166.199 293.876 293.894 294.0011028.399
102 A   103 A   104 A   105 A   106 A   107 A                                  

 Beta MOs, Restricted
 -- Occupied --                  
-490.05  -80.01  -65.19  -58.55  -58.54  -58.54  -15.64   -9.87
  1 A     2 A     3 A     4 A     5 A     6 A     7 A     8 A                  
 -7.556  -7.480  -7.469  -7.469  -5.449  -5.448  -5.447  -3.221
  9 A    10 A    11 A    12 A    13 A    14 A    15 A    16 A                  
 -3.216  -3.215  -3.202  -3.202  -1.194  -0.988  -0.767  -0.598
 17 A    18 A    19 A    20 A    21 A    22 A    23 A    24 A                  
 -0.530  -0.504  -0.417  -0.403  -0.388
 25 A    26 A    27 A    28 A    29 A                                          
 -- Virtual --                   
  0.006   0.051   0.053   0.075   0.081   0.091   0.103   0.122
 30 A    31 A    32 A    33 A    34 A    35 A    36 A    37 A                  
  0.123   0.139   0.161   0.207   0.224   0.250   0.260   0.298
 38 A    39 A    40 A    41 A    42 A    43 A    44 A    45 A                  
  0.332   0.378   0.397   0.485   0.533   0.563   0.570   0.583
 46 A    47 A    48 A    49 A    50 A    51 A    52 A    53 A                  
  0.747   0.757   0.769   0.775   0.805   0.837   0.838   0.893
 54 A    55 A    56 A    57 A    58 A    59 A    60 A    61 A                  
  0.903   1.044   1.106   1.119   1.144   1.184   1.309   1.422
 62 A    63 A    64 A    65 A    66 A    67 A    68 A    69 A                  
  1.658   1.684   1.814   1.828   1.933   2.214   2.261   2.309
 70 A    71 A    72 A    73 A    74 A    75 A    76 A    77 A                  
  2.328   2.364   2.443   2.496   2.786   2.902   2.971   4.250
 78 A    79 A    80 A    81 A    82 A    83 A    84 A    85 A                  
  4.289   4.480   4.532   4.543   4.583   4.615   4.909   7.193
 86 A    87 A    88 A    89 A    90 A    91 A    92 A    93 A                  
  7.573   8.200   8.219   8.293  14.747  14.809  14.924  36.683
 94 A    95 A    96 A    97 A    98 A    99 A   100 A   101 A                  
 49.461 166.199 293.876 293.894 294.0011028.399
102 A   103 A   104 A   105 A   106 A   107 A                                  

 Occupation and symmetry of molecular orbitals

 Point group: C1 (1 irreducible representation).

                           A     All 
 -------------------------------------
 All molecular orbitals:
  - Alpha                  107   107 
  - Beta                   107   107 
 -------------------------------------
 Alpha orbitals:
  - Frozen occupied        15    15  
  - Active occupied        14    14  
  - Active virtual         78    78  
  - Frozen virtual         0     0   
 -------------------------------------
 Beta orbitals:
  - Frozen occupied        15    15  
  - Active occupied        14    14  
  - Active virtual         78    78  
  - Frozen virtual         0     0   
 -------------------------------------

 Import integrals:   CPU 0.00 s  wall 0.00 s

 Import integrals:   CPU 18.12 s  wall 3.19 s

 MP2 amplitudes:   CPU 0.04 s  wall 0.02 s

Running a double precision version
           CCSD T amplitudes will be solved using DIIS.

           Start     Size      MaxIter   EConv     TConv     
           3         7         100       1.00e-07  1.00e-05  
 ------------------------------------------------------------------------------
           Energy (a.u.)   Ediff      Tdiff       Comment
 ------------------------------------------------------------------------------
         -2968.64995961                           
     1   -2968.63509809   1.49e-02   7.05e-01     
     2   -2968.65728995   2.22e-02   1.07e-01     
     3   -2968.65653464   7.55e-04   4.67e-02     
     4   -2968.65889606   2.36e-03   1.30e-02     Switched to DIIS steps.
     5   -2968.65974419   8.48e-04   1.26e-02     
     6   -2968.65976785   2.37e-05   2.44e-03     
     7   -2968.65977604   8.19e-06   1.35e-03     
     8   -2968.65978708   1.10e-05   5.03e-04     
     9   -2968.65978693   1.46e-07   2.36e-04     
    10   -2968.65978704   1.10e-07   7.60e-05     
    11   -2968.65978702   1.55e-08   3.70e-05     
    12   -2968.65978692   1.08e-07   9.60e-06     
    13   -2968.65978694   1.91e-08   4.42e-06     
 ------------------------------------------------------------------------------
         -2968.65978694                           CCSD T converged.

End of double precision
 SCF energy                 = -2968.06939594
 MP2 energy                 = -2968.64995961
 CCSD correlation energy     =    -0.59039099
 CCSD total energy           = -2968.65978694

 CCSD  T1^2 = 0.0129  T2^2 = 0.2318  Leading amplitudes:

 Amplitude    Orbitals with energies
 -0.0385       29 (A) A                  ->    30 (A) A                   
              -0.3881                          0.0061                     
 -0.0385       29 (A) B                  ->    30 (A) B                   
              -0.3881                          0.0061                     
 -0.0193       27 (A) A                  ->    31 (A) A                   
              -0.4167                          0.0510                     
 -0.0193       27 (A) B                  ->    31 (A) B                   
              -0.4167                          0.0510                     

 Amplitude    Orbitals with energies
 -0.0740       29 (A) A      29 (A) B    ->    30 (A) A      30 (A) B     
              -0.3881       -0.3881            0.0061        0.0061       
  0.0740       29 (A) A      29 (A) B    ->    30 (A) B      30 (A) A     
              -0.3881       -0.3881            0.0061        0.0061       
  0.0740       29 (A) B      29 (A) A    ->    30 (A) A      30 (A) B     
              -0.3881       -0.3881            0.0061        0.0061       
 -0.0740       29 (A) B      29 (A) A    ->    30 (A) B      30 (A) A     
              -0.3881       -0.3881            0.0061        0.0061       

 Computing CCSD intemediates for later calculations in double precision
 Finished.

Running a double precision version
           CCSD Lambda amplitudes will be solved using DIIS.
           Start     Size      MaxIter   EConv     LConv     
           3         7         100       1.00e-07  1.00e-05  
 ------------------------------------------------------------------------------
            Enorm      Ldiff       Comment
 ------------------------------------------------------------------------------
     1     5.09e-02   3.92e-02     
     2     1.22e-02   5.21e-03     
     3     5.60e-03   2.36e-03     
     4     3.04e-03   1.22e-03     Switched to DIIS steps.
     5     1.08e-03   7.82e-04     
     6     5.11e-04   2.36e-04     
     7     1.99e-04   7.71e-05     
     8     8.42e-05   9.97e-06     
     9     3.03e-05   4.45e-07     
    10     1.32e-05   3.17e-07     
    11     4.88e-06   2.58e-07     
    12     2.62e-06   9.29e-08     
    13     1.40e-06   5.80e-08     
    14     6.57e-07   1.21e-09     
    15     3.10e-07   3.35e-08     
    16     1.31e-07   4.91e-09     
    17     6.89e-08   5.09e-09     
 ------------------------------------------------------------------------------
                                   CCSD Lambda converged.

 Computing density matrices in double precision...
           Orbital response amplitudes will be solved using DIIS.
           Start     Size      MaxIter   EConv     LConv     
           3         7         100       1.00e-06  1.00e-06  
 ------------------------------------------------------------------------------
            Enorm      Ldiff       Comment
 ------------------------------------------------------------------------------
     1     1.03e-01   1.68e-03     
     2     1.03e-01   1.24e-04     
     3     1.25e-01   1.72e-02     
     4     2.55e-02   4.43e-02     Switched to DIIS steps.
     5     6.14e-03   1.07e-02     
     6     1.10e-03   5.93e-04     
     7     5.23e-04   5.00e-05     
     8     8.12e-05   9.10e-05     
     9     3.03e-05   3.02e-06     
    10     6.35e-06   3.57e-06     
    11     2.20e-06   8.22e-07     
    12     5.34e-07   1.76e-07     
 ------------------------------------------------------------------------------
                                   Orbital response converged.

 Computing density matrices... Done.
 CCSD calculation:   CPU 601.12 s  wall 112.83 s

 Transferring MO TPDM to AO TPDM
 Transferring g2_o1o1o1o1
 Transferring g2_o1o1o1v1
 Transferring g2_o1o1v1v1
 Transferring g2_o1v1o1v1
 Transferring g2_o1v1v1v1
 Transferring g2_v1v1v1v1
 Adding separable TPDM
 Computing TPDM gradient
 --------------------------------------------------------
 2e gradient
  Atom          X               Y               Z
 --------------------------------------------------------
    1        -33.358010        7.754960        0.000000  
    2          5.220952      -16.414011       -0.000000  
    3         27.892477        4.213105        0.000000  
    4          0.244581        4.445946       -0.000000  
 --------------------------------------------------------
 --------------------------------------------------------
 Final gradient
  Atom          X               Y               Z
 --------------------------------------------------------
    1        -33.358010        7.754960        0.000000  
    2          5.220952      -16.414011       -0.000000  
    3         27.892477        4.213105        0.000000  
    4          0.244581        4.445946       -0.000000  
 --------------------------------------------------------
 Analytic gradient from two-electron contribution:   CPU 114.75 s  wall 22.09 s

 Total ccman2 time:   CPU 736.82 s  wall 139.07 s


 --------------------------------------------------------------

                    Orbital Energies (a.u.)
 --------------------------------------------------------------

 Alpha MOs
 -- Occupied --
******** -80.0148 -65.1861 -58.5466 -58.5443 -58.5442 -15.6399  -9.8652
 -7.5558  -7.4803  -7.4694  -7.4691  -5.4490  -5.4483  -5.4471  -3.2208
 -3.2158  -3.2153  -3.2022  -3.2022  -1.1940  -0.9879  -0.7670  -0.5982
 -0.5299  -0.5037  -0.4167  -0.4031  -0.3881
 -- Virtual --
  0.0061   0.0510   0.0527   0.0750   0.0808   0.0908   0.1032   0.1220
  0.1225   0.1394   0.1609   0.2069   0.2242   0.2501   0.2605   0.2979
  0.3317   0.3782   0.3966   0.4846   0.5334   0.5634   0.5702   0.5834
  0.7471   0.7568   0.7691   0.7750   0.8048   0.8371   0.8380   0.8935
  0.9032   1.0444   1.1061   1.1190   1.1440   1.1840   1.3092   1.4217
  1.6584   1.6837   1.8143   1.8284   1.9325   2.2144   2.2606   2.3085
  2.3283   2.3640   2.4434   2.4955   2.7864   2.9025   2.9709   4.2495
  4.2894   4.4799   4.5317   4.5429   4.5833   4.6146   4.9089   7.1926
  7.5734   8.1997   8.2187   8.2927  14.7473  14.8085  14.9237  36.6828
 49.4610 166.1989 293.8764 293.8936 294.00061028.3987
 --------------------------------------------------------------

          Ground-State Mulliken Net Atomic Charges

     Atom                 Charge (a.u.)
  ----------------------------------------
      1 Br                   -0.011745
      2 N                    -0.240053
      3 P                     0.332410
      4 H                    -0.080612
  ----------------------------------------
  Sum of atomic charges =    -0.000000

 -----------------------------------------------------------------
                    Cartesian Multipole Moments
 -----------------------------------------------------------------
    Charge (ESU x 10^10)
                -0.0000
    Dipole Moment (Debye)
         X      -1.1698      Y      -1.9350      Z      -0.0000
       Tot       2.2611
    Quadrupole Moments (Debye-Ang)
        XX     -34.1547     XY       1.9299     YY     -39.6745
        XZ       0.0000     YZ      -0.0000     ZZ     -37.1241
    Octopole Moments (Debye-Ang^2)
       XXX      36.3332    XXY      -7.4801    XYY      11.3749
       YYY      -4.4080    XXZ      -0.0000    XYZ       0.0000
       YYZ       0.0000    XZZ       9.0161    YZZ      -1.1268
       ZZZ      -0.0000
    Hexadecapole Moments (Debye-Ang^3)
      XXXX    -495.6913   XXXY       5.8020   XXYY     -94.1641
      XYYY       0.6032   YYYY     -88.9130   XXXZ       0.0000
      XXYZ      -0.0000   XYYZ      -0.0000   YYYZ      -0.0000
      XXZZ     -89.3470   XYZZ       0.7281   YYZZ     -21.7399
      XZZZ       0.0000   YZZZ      -0.0000   ZZZZ     -46.5971
 -----------------------------------------------------------------
 DrvMan completing analytic gradient of the correlated energy
 Correlated dipole moment
            1
    1  -0.4602420
    2  -0.7612967
    3  -0.0000000
 Energy read as -2968.659786935
 Full Analytical Gradient: (in a.u., or Hartree/Bohr)
             1             2             3             4
    1    0.00024458   -0.00008537   -0.00016871    0.00000950
    2   -0.00004050    0.00001758   -0.00003545    0.00005837
    3   -0.00000000   -0.00000000   -0.00000000    0.00000000
 Gradient time:  CPU 0.76 s  wall 0.78 s
 ----------------------------------------------------------------
             Standard Nuclear Orientation (Angstroms)
    I     Atom           X                Y                Z
 ----------------------------------------------------------------
    1      Br      1.0390328719    -0.0593537944    -0.0000000000
    2      N      -0.6685499530     0.7461118040     0.0000000000
    3      P      -2.0112188314    -0.1116503711    -0.0000000000
    4      H      -1.5530183752    -1.4706442560    -0.0000000000
 ----------------------------------------------------------------
 Nuclear Repulsion Energy =   207.9721720987 hartrees
 There are       29 alpha and       29 beta electrons

                       Distance Matrix (Angstroms)
             Br(  1)   N (  2)   P (  3)
   N (  2)  1.888019
   P (  3)  3.050700  1.593272
   H (  4)  2.951351  2.386691  1.434159

 Requested basis set is 6-311++G(d,p)
 There are 43 shells and 107 basis functions
 A cutoff of  1.0D-14 yielded    878 shell pairs
 There are      5657 function pairs (      6216 Cartesian)
 Smallest overlap matrix eigenvalue = 1.58E-03
 Guess MOs from SCF MO coefficient file

 -----------------------------------------------------------------------
  General SCF calculation program by
  Eric Jon Sundstrom, Paul Horn, Yuezhi Mao, Dmitri Zuev, Alec White,
  David Stuck, Shaama M.S., Shane Yost, Joonho Lee, David Small,
  Daniel Levine, Susi Lehtola, Hugh Burton, Evgeny Epifanovsky
 -----------------------------------------------------------------------
 Hartree-Fock
 using 6 threads for integral computing
 -------------------------------------------------------
 OpenMP Integral computing Module                
 Release: version 2.0, May 2017, Q-Chem Inc. Pleasanton 
 -------------------------------------------------------
 A restricted SCF calculation will be
 performed using DIIS
 SCF converges when DIIS error is below 1.0e-08
 ---------------------------------------
  Cycle       Energy         DIIS error
 ---------------------------------------
    1   -2968.0694455674      2.25e-05  
    2   -2968.0694464249      8.40e-06  
    3   -2968.0694465236      5.75e-06  
    4   -2968.0694465804      1.27e-06  
    5   -2968.0694465883      4.99e-07  
    6   -2968.0694465903      2.03e-07  
    7   -2968.0694465907      7.29e-08  
    8   -2968.0694465907      2.67e-08  
    9   -2968.0694465908      8.41e-09  Convergence criterion met
 ---------------------------------------
 SCF time:   CPU 4.93s  wall 2.00s 
 SCF   energy in the final basis set =    -2968.0694465908
 Total energy in the final basis set =    -2968.0694465908


 ------------------------------------------------------------------------------

   CCMAN2: suite of methods based on coupled cluster
           and equation of motion theories.

   Components:
   * libvmm-1.3-trunk
     by Evgeny Epifanovsky, Ilya Kaliman.
   * libtensor-2.5-trunk
     by Evgeny Epifanovsky, Michael Wormit, Dmitry Zuev, Sam Manzer, 
        Ilya Kaliman.
   * libcc-2.5-trunk
     by Evgeny Epifanovsky, Arik Landau, Tomasz Kus, Kirill Khistyaev, 
        Dmitry Zuev, Prashant Manohar, Xintian Feng, Anna Krylov, 
        Matthew Goldey, Alec White, Thomas Jagau, Kaushik Nanda, 
        Anastasia Gunina, Alexander Kunitsa, Joonho Lee.

   CCMAN original authors:
   Anna I. Krylov, C. David Sherrill, Steven R. Gwaltney,
   Edward F. C. Byrd (2000)
   Sergey V. Levchenko, Lyudmila V. Slipchenko, Tao Wang,
   Ana-Maria C. Cristian (2003)
   Piotr A. Pieniazek, C. Melania Oana, Evgeny Epifanovsky (2007)
   Prashant Manohar (2009)

 ------------------------------------------------------------------------------


 Allocating and initializing 30808MB of RAM...
 Calculation will run on 6 cores.


 Alpha MOs, Restricted
 -- Occupied --                  
-490.05  -80.01  -65.19  -58.55  -58.54  -58.54  -15.64   -9.87
  1 A     2 A     3 A     4 A     5 A     6 A     7 A     8 A                  
 -7.556  -7.480  -7.469  -7.469  -5.449  -5.448  -5.447  -3.221
  9 A    10 A    11 A    12 A    13 A    14 A    15 A    16 A                  
 -3.216  -3.215  -3.202  -3.202  -1.194  -0.988  -0.767  -0.598
 17 A    18 A    19 A    20 A    21 A    22 A    23 A    24 A                  
 -0.530  -0.504  -0.417  -0.403  -0.388
 25 A    26 A    27 A    28 A    29 A                                          
 -- Virtual --                   
  0.006   0.051   0.053   0.075   0.081   0.091   0.103   0.122
 30 A    31 A    32 A    33 A    34 A    35 A    36 A    37 A                  
  0.123   0.140   0.161   0.207   0.224   0.250   0.260   0.298
 38 A    39 A    40 A    41 A    42 A    43 A    44 A    45 A                  
  0.332   0.378   0.397   0.485   0.534   0.563   0.570   0.583
 46 A    47 A    48 A    49 A    50 A    51 A    52 A    53 A                  
  0.747   0.757   0.769   0.775   0.805   0.837   0.838   0.894
 54 A    55 A    56 A    57 A    58 A    59 A    60 A    61 A                  
  0.903   1.045   1.106   1.119   1.145   1.184   1.309   1.421
 62 A    63 A    64 A    65 A    66 A    67 A    68 A    69 A                  
  1.658   1.684   1.814   1.828   1.933   2.214   2.261   2.310
 70 A    71 A    72 A    73 A    74 A    75 A    76 A    77 A                  
  2.328   2.364   2.443   2.496   2.787   2.902   2.971   4.250
 78 A    79 A    80 A    81 A    82 A    83 A    84 A    85 A                  
  4.290   4.480   4.532   4.543   4.584   4.615   4.909   7.193
 86 A    87 A    88 A    89 A    90 A    91 A    92 A    93 A                  
  7.574   8.200   8.219   8.293  14.747  14.809  14.924  36.683
 94 A    95 A    96 A    97 A    98 A    99 A   100 A   101 A                  
 49.461 166.199 293.876 293.894 294.0011028.399
102 A   103 A   104 A   105 A   106 A   107 A                                  

 Beta MOs, Restricted
 -- Occupied --                  
-490.05  -80.01  -65.19  -58.55  -58.54  -58.54  -15.64   -9.87
  1 A     2 A     3 A     4 A     5 A     6 A     7 A     8 A                  
 -7.556  -7.480  -7.469  -7.469  -5.449  -5.448  -5.447  -3.221
  9 A    10 A    11 A    12 A    13 A    14 A    15 A    16 A                  
 -3.216  -3.215  -3.202  -3.202  -1.194  -0.988  -0.767  -0.598
 17 A    18 A    19 A    20 A    21 A    22 A    23 A    24 A                  
 -0.530  -0.504  -0.417  -0.403  -0.388
 25 A    26 A    27 A    28 A    29 A                                          
 -- Virtual --                   
  0.006   0.051   0.053   0.075   0.081   0.091   0.103   0.122
 30 A    31 A    32 A    33 A    34 A    35 A    36 A    37 A                  
  0.123   0.140   0.161   0.207   0.224   0.250   0.260   0.298
 38 A    39 A    40 A    41 A    42 A    43 A    44 A    45 A                  
  0.332   0.378   0.397   0.485   0.534   0.563   0.570   0.583
 46 A    47 A    48 A    49 A    50 A    51 A    52 A    53 A                  
  0.747   0.757   0.769   0.775   0.805   0.837   0.838   0.894
 54 A    55 A    56 A    57 A    58 A    59 A    60 A    61 A                  
  0.903   1.045   1.106   1.119   1.145   1.184   1.309   1.421
 62 A    63 A    64 A    65 A    66 A    67 A    68 A    69 A                  
  1.658   1.684   1.814   1.828   1.933   2.214   2.261   2.310
 70 A    71 A    72 A    73 A    74 A    75 A    76 A    77 A                  
  2.328   2.364   2.443   2.496   2.787   2.902   2.971   4.250
 78 A    79 A    80 A    81 A    82 A    83 A    84 A    85 A                  
  4.290   4.480   4.532   4.543   4.584   4.615   4.909   7.193
 86 A    87 A    88 A    89 A    90 A    91 A    92 A    93 A                  
  7.574   8.200   8.219   8.293  14.747  14.809  14.924  36.683
 94 A    95 A    96 A    97 A    98 A    99 A   100 A   101 A                  
 49.461 166.199 293.876 293.894 294.0011028.399
102 A   103 A   104 A   105 A   106 A   107 A                                  

 Occupation and symmetry of molecular orbitals

 Point group: C1 (1 irreducible representation).

                           A     All 
 -------------------------------------
 All molecular orbitals:
  - Alpha                  107   107 
  - Beta                   107   107 
 -------------------------------------
 Alpha orbitals:
  - Frozen occupied        15    15  
  - Active occupied        14    14  
  - Active virtual         78    78  
  - Frozen virtual         0     0   
 -------------------------------------
 Beta orbitals:
  - Frozen occupied        15    15  
  - Active occupied        14    14  
  - Active virtual         78    78  
  - Frozen virtual         0     0   
 -------------------------------------

 Import integrals:   CPU 0.00 s  wall 0.00 s

 Import integrals:   CPU 19.35 s  wall 3.59 s

 MP2 amplitudes:   CPU 0.04 s  wall 0.02 s

Running a double precision version
           CCSD T amplitudes will be solved using DIIS.

           Start     Size      MaxIter   EConv     TConv     
           3         7         100       1.00e-07  1.00e-05  
 ------------------------------------------------------------------------------
           Energy (a.u.)   Ediff      Tdiff       Comment
 ------------------------------------------------------------------------------
         -2968.64996018                           
     1   -2968.63511873   1.48e-02   7.05e-01     
     2   -2968.65729067   2.22e-02   1.07e-01     
     3   -2968.65653983   7.51e-04   4.66e-02     
     4   -2968.65889767   2.36e-03   1.30e-02     Switched to DIIS steps.
     5   -2968.65974433   8.47e-04   1.26e-02     
     6   -2968.65976788   2.35e-05   2.43e-03     
     7   -2968.65977598   8.10e-06   1.35e-03     
     8   -2968.65978696   1.10e-05   5.02e-04     
     9   -2968.65978681   1.56e-07   2.35e-04     
    10   -2968.65978692   1.10e-07   7.58e-05     
    11   -2968.65978690   1.52e-08   3.69e-05     
    12   -2968.65978679   1.08e-07   9.56e-06     
    13   -2968.65978681   1.89e-08   4.39e-06     
 ------------------------------------------------------------------------------
         -2968.65978681                           CCSD T converged.

End of double precision
 SCF energy                 = -2968.06944659
 MP2 energy                 = -2968.64996018
 CCSD correlation energy     =    -0.59034022
 CCSD total energy           = -2968.65978681

 CCSD  T1^2 = 0.0129  T2^2 = 0.2317  Leading amplitudes:

 Amplitude    Orbitals with energies
 -0.0385       29 (A) A                  ->    30 (A) A                   
              -0.3879                          0.0061                     
 -0.0385       29 (A) B                  ->    30 (A) B                   
              -0.3879                          0.0061                     
 -0.0183       27 (A) A                  ->    31 (A) A                   
              -0.4167                          0.0511                     
 -0.0183       27 (A) B                  ->    31 (A) B                   
              -0.4167                          0.0511                     

 Amplitude    Orbitals with energies
 -0.0741       29 (A) A      29 (A) B    ->    30 (A) A      30 (A) B     
              -0.3879       -0.3879            0.0061        0.0061       
  0.0741       29 (A) A      29 (A) B    ->    30 (A) B      30 (A) A     
              -0.3879       -0.3879            0.0061        0.0061       
  0.0741       29 (A) B      29 (A) A    ->    30 (A) A      30 (A) B     
              -0.3879       -0.3879            0.0061        0.0061       
 -0.0741       29 (A) B      29 (A) A    ->    30 (A) B      30 (A) A     
              -0.3879       -0.3879            0.0061        0.0061       

 Computing CCSD intemediates for later calculations in double precision
 Finished.

Running a double precision version
           CCSD Lambda amplitudes will be solved using DIIS.
           Start     Size      MaxIter   EConv     LConv     
           3         7         100       1.00e-07  1.00e-05  
 ------------------------------------------------------------------------------
            Enorm      Ldiff       Comment
 ------------------------------------------------------------------------------
     1     5.09e-02   3.92e-02     
     2     1.22e-02   5.21e-03     
     3     5.60e-03   2.36e-03     
     4     3.04e-03   1.22e-03     Switched to DIIS steps.
     5     1.08e-03   7.81e-04     
     6     5.10e-04   2.35e-04     
     7     1.99e-04   7.68e-05     
     8     8.41e-05   9.88e-06     
     9     3.02e-05   4.26e-07     
    10     1.31e-05   3.19e-07     
    11     4.84e-06   2.53e-07     
    12     2.60e-06   9.18e-08     
    13     1.39e-06   5.85e-08     
    14     6.51e-07   1.29e-09     
    15     3.08e-07   3.32e-08     
    16     1.29e-07   4.83e-09     
    17     6.83e-08   4.99e-09     
 ------------------------------------------------------------------------------
                                   CCSD Lambda converged.

 Computing density matrices in double precision...
           Orbital response amplitudes will be solved using DIIS.
           Start     Size      MaxIter   EConv     LConv     
           3         7         100       1.00e-06  1.00e-06  
 ------------------------------------------------------------------------------
            Enorm      Ldiff       Comment
 ------------------------------------------------------------------------------
     1     1.03e-01   1.63e-03     
     2     1.03e-01   1.99e-04     
     3     1.25e-01   1.72e-02     
     4     2.54e-02   4.43e-02     Switched to DIIS steps.
     5     6.20e-03   1.06e-02     
     6     1.10e-03   5.99e-04     
     7     5.27e-04   4.97e-05     
     8     8.12e-05   9.22e-05     
     9     3.00e-05   3.10e-06     
    10     6.32e-06   3.55e-06     
    11     2.19e-06   8.05e-07     
    12     5.41e-07   1.67e-07     
 ------------------------------------------------------------------------------
                                   Orbital response converged.

 Computing density matrices... Done.
 CCSD calculation:   CPU 600.92 s  wall 112.79 s

 Transferring MO TPDM to AO TPDM
 Transferring g2_o1o1o1o1
 Transferring g2_o1o1o1v1
 Transferring g2_o1o1v1v1
 Transferring g2_o1v1o1v1
 Transferring g2_o1v1v1v1
 Transferring g2_v1v1v1v1
 Adding separable TPDM
 Computing TPDM gradient
 --------------------------------------------------------
 2e gradient
  Atom          X               Y               Z
 --------------------------------------------------------
    1        -33.392531        7.774994       -0.000000  
    2          5.237968      -16.436059       -0.000000  
    3         27.906734        4.213632        0.000000  
    4          0.247829        4.447434       -0.000000  
 --------------------------------------------------------
 --------------------------------------------------------
 Final gradient
  Atom          X               Y               Z
 --------------------------------------------------------
    1        -33.392531        7.774994       -0.000000  
    2          5.237968      -16.436059       -0.000000  
    3         27.906734        4.213632        0.000000  
    4          0.247829        4.447434       -0.000000  
 --------------------------------------------------------
 Analytic gradient from two-electron contribution:   CPU 114.56 s  wall 22.35 s

 Total ccman2 time:   CPU 737.56 s  wall 139.53 s


 --------------------------------------------------------------

                    Orbital Energies (a.u.)
 --------------------------------------------------------------

 Alpha MOs
 -- Occupied --
******** -80.0148 -65.1861 -58.5467 -58.5444 -58.5443 -15.6398  -9.8652
 -7.5558  -7.4804  -7.4695  -7.4692  -5.4489  -5.4482  -5.4470  -3.2208
 -3.2158  -3.2154  -3.2022  -3.2022  -1.1944  -0.9879  -0.7670  -0.5984
 -0.5300  -0.5040  -0.4167  -0.4030  -0.3879
 -- Virtual --
  0.0061   0.0511   0.0528   0.0750   0.0808   0.0908   0.1032   0.1220
  0.1225   0.1396   0.1609   0.2071   0.2242   0.2501   0.2604   0.2979
  0.3317   0.3782   0.3967   0.4845   0.5335   0.5634   0.5701   0.5835
  0.7469   0.7568   0.7690   0.7751   0.8050   0.8372   0.8381   0.8937
  0.9033   1.0446   1.1063   1.1191   1.1446   1.1839   1.3092   1.4214
  1.6584   1.6839   1.8144   1.8284   1.9325   2.2144   2.2609   2.3095
  2.3283   2.3643   2.4435   2.4960   2.7866   2.9024   2.9709   4.2495
  4.2897   4.4801   4.5317   4.5430   4.5836   4.6149   4.9089   7.1932
  7.5736   8.1997   8.2187   8.2926  14.7474  14.8086  14.9238  36.6829
 49.4614 166.1990 293.8764 293.8937 294.00061028.3993
 --------------------------------------------------------------

          Ground-State Mulliken Net Atomic Charges

     Atom                 Charge (a.u.)
  ----------------------------------------
      1 Br                   -0.011411
      2 N                    -0.240192
      3 P                     0.332394
      4 H                    -0.080791
  ----------------------------------------
  Sum of atomic charges =    -0.000000

 -----------------------------------------------------------------
                    Cartesian Multipole Moments
 -----------------------------------------------------------------
    Charge (ESU x 10^10)
                -0.0000
    Dipole Moment (Debye)
         X      -1.1644      Y      -1.9344      Z      -0.0000
       Tot       2.2579
    Quadrupole Moments (Debye-Ang)
        XX     -34.1663     XY       1.9298     YY     -39.6742
        XZ       0.0000     YZ      -0.0000     ZZ     -37.1213
    Octopole Moments (Debye-Ang^2)
       XXX      36.4705    XXY      -7.4801    XYY      11.4196
       YYY      -4.4039    XXZ      -0.0000    XYZ      -0.0000
       YYZ      -0.0000    XZZ       9.0584    YZZ      -1.1258
       ZZZ      -0.0000
    Hexadecapole Moments (Debye-Ang^3)
      XXXX    -495.3880   XXXY       5.8019   XXYY     -94.0904
      XYYY       0.5953   YYYY     -88.9159   XXXZ       0.0000
      XXYZ      -0.0000   XYYZ       0.0000   YYYZ      -0.0000
      XXZZ     -89.2748   XYZZ       0.7257   YYZZ     -21.7382
      XZZZ       0.0000   YZZZ      -0.0000   ZZZZ     -46.5895
 -----------------------------------------------------------------
 DrvMan completing analytic gradient of the correlated energy
 Correlated dipole moment
            1
    1  -0.4581269
    2  -0.7610707
    3  -0.0000000
 Energy read as -2968.659786812
 Full Analytical Gradient: (in a.u., or Hartree/Bohr)
             1             2             3             4
    1   -0.00030526    0.00035731   -0.00003749   -0.00001456
    2    0.00013128   -0.00008710   -0.00010276    0.00005858
    3   -0.00000000    0.00000000   -0.00000000    0.00000000
 Gradient time:  CPU 0.76 s  wall 0.77 s
 ----------------------------------------------------------------
             Standard Nuclear Orientation (Angstroms)
    I     Atom           X                Y                Z
 ----------------------------------------------------------------
    1      Br      1.0400328719    -0.0583537944    -0.0000000000
    2      N      -0.6685499530     0.7461118040     0.0000000000
    3      P      -2.0112188314    -0.1116503711    -0.0000000000
    4      H      -1.5530183752    -1.4706442560    -0.0000000000
 ----------------------------------------------------------------
 Nuclear Repulsion Energy =   207.9215449026 hartrees
 There are       29 alpha and       29 beta electrons

                       Distance Matrix (Angstroms)
             Br(  1)   N (  2)   P (  3)
   N (  2)  1.888497
   P (  3)  3.051717  1.593272
   H (  4)  2.952707  2.386691  1.434159

 Requested basis set is 6-311++G(d,p)
 There are 43 shells and 107 basis functions
 A cutoff of  1.0D-14 yielded    877 shell pairs
 There are      5656 function pairs (      6215 Cartesian)
 Smallest overlap matrix eigenvalue = 1.58E-03
 Guess MOs from SCF MO coefficient file

 -----------------------------------------------------------------------
  General SCF calculation program by
  Eric Jon Sundstrom, Paul Horn, Yuezhi Mao, Dmitri Zuev, Alec White,
  David Stuck, Shaama M.S., Shane Yost, Joonho Lee, David Small,
  Daniel Levine, Susi Lehtola, Hugh Burton, Evgeny Epifanovsky
 -----------------------------------------------------------------------
 Hartree-Fock
 using 6 threads for integral computing
 -------------------------------------------------------
 OpenMP Integral computing Module                
 Release: version 2.0, May 2017, Q-Chem Inc. Pleasanton 
 -------------------------------------------------------
 A restricted SCF calculation will be
 performed using DIIS
 SCF converges when DIIS error is below 1.0e-08
 ---------------------------------------
  Cycle       Energy         DIIS error
 ---------------------------------------
    1   -2968.0694338947      9.52e-06  
    2   -2968.0694341105      3.18e-06  
    3   -2968.0694341437      2.12e-06  
    4   -2968.0694341546      8.09e-07  
    5   -2968.0694341581      2.57e-07  
    6   -2968.0694341587      8.42e-08  
    7   -2968.0694341587      3.44e-08  
    8   -2968.0694341587      1.52e-08  
    9   -2968.0694341588      4.70e-09  Convergence criterion met
 ---------------------------------------
 SCF time:   CPU 4.86s  wall 1.00s 
 SCF   energy in the final basis set =    -2968.0694341588
 Total energy in the final basis set =    -2968.0694341588


 ------------------------------------------------------------------------------

   CCMAN2: suite of methods based on coupled cluster
           and equation of motion theories.

   Components:
   * libvmm-1.3-trunk
     by Evgeny Epifanovsky, Ilya Kaliman.
   * libtensor-2.5-trunk
     by Evgeny Epifanovsky, Michael Wormit, Dmitry Zuev, Sam Manzer, 
        Ilya Kaliman.
   * libcc-2.5-trunk
     by Evgeny Epifanovsky, Arik Landau, Tomasz Kus, Kirill Khistyaev, 
        Dmitry Zuev, Prashant Manohar, Xintian Feng, Anna Krylov, 
        Matthew Goldey, Alec White, Thomas Jagau, Kaushik Nanda, 
        Anastasia Gunina, Alexander Kunitsa, Joonho Lee.

   CCMAN original authors:
   Anna I. Krylov, C. David Sherrill, Steven R. Gwaltney,
   Edward F. C. Byrd (2000)
   Sergey V. Levchenko, Lyudmila V. Slipchenko, Tao Wang,
   Ana-Maria C. Cristian (2003)
   Piotr A. Pieniazek, C. Melania Oana, Evgeny Epifanovsky (2007)
   Prashant Manohar (2009)

 ------------------------------------------------------------------------------


 Allocating and initializing 30808MB of RAM...
 Calculation will run on 6 cores.


 Alpha MOs, Restricted
 -- Occupied --                  
-490.05  -80.01  -65.19  -58.55  -58.54  -58.54  -15.64   -9.87
  1 A     2 A     3 A     4 A     5 A     6 A     7 A     8 A                  
 -7.556  -7.480  -7.469  -7.469  -5.449  -5.448  -5.447  -3.221
  9 A    10 A    11 A    12 A    13 A    14 A    15 A    16 A                  
 -3.216  -3.215  -3.202  -3.202  -1.194  -0.988  -0.767  -0.598
 17 A    18 A    19 A    20 A    21 A    22 A    23 A    24 A                  
 -0.530  -0.504  -0.417  -0.403  -0.388
 25 A    26 A    27 A    28 A    29 A                                          
 -- Virtual --                   
  0.006   0.051   0.053   0.075   0.081   0.091   0.103   0.122
 30 A    31 A    32 A    33 A    34 A    35 A    36 A    37 A                  
  0.123   0.140   0.161   0.207   0.224   0.250   0.260   0.298
 38 A    39 A    40 A    41 A    42 A    43 A    44 A    45 A                  
  0.332   0.378   0.397   0.485   0.533   0.563   0.570   0.583
 46 A    47 A    48 A    49 A    50 A    51 A    52 A    53 A                  
  0.747   0.757   0.769   0.775   0.805   0.837   0.838   0.894
 54 A    55 A    56 A    57 A    58 A    59 A    60 A    61 A                  
  0.903   1.045   1.106   1.119   1.144   1.184   1.309   1.421
 62 A    63 A    64 A    65 A    66 A    67 A    68 A    69 A                  
  1.658   1.684   1.814   1.828   1.933   2.214   2.261   2.309
 70 A    71 A    72 A    73 A    74 A    75 A    76 A    77 A                  
  2.328   2.364   2.443   2.496   2.787   2.902   2.971   4.250
 78 A    79 A    80 A    81 A    82 A    83 A    84 A    85 A                  
  4.290   4.480   4.532   4.543   4.583   4.615   4.909   7.193
 86 A    87 A    88 A    89 A    90 A    91 A    92 A    93 A                  
  7.574   8.200   8.219   8.293  14.747  14.809  14.924  36.683
 94 A    95 A    96 A    97 A    98 A    99 A   100 A   101 A                  
 49.461 166.199 293.876 293.894 294.0011028.399
102 A   103 A   104 A   105 A   106 A   107 A                                  

 Beta MOs, Restricted
 -- Occupied --                  
-490.05  -80.01  -65.19  -58.55  -58.54  -58.54  -15.64   -9.87
  1 A     2 A     3 A     4 A     5 A     6 A     7 A     8 A                  
 -7.556  -7.480  -7.469  -7.469  -5.449  -5.448  -5.447  -3.221
  9 A    10 A    11 A    12 A    13 A    14 A    15 A    16 A                  
 -3.216  -3.215  -3.202  -3.202  -1.194  -0.988  -0.767  -0.598
 17 A    18 A    19 A    20 A    21 A    22 A    23 A    24 A                  
 -0.530  -0.504  -0.417  -0.403  -0.388
 25 A    26 A    27 A    28 A    29 A                                          
 -- Virtual --                   
  0.006   0.051   0.053   0.075   0.081   0.091   0.103   0.122
 30 A    31 A    32 A    33 A    34 A    35 A    36 A    37 A                  
  0.123   0.140   0.161   0.207   0.224   0.250   0.260   0.298
 38 A    39 A    40 A    41 A    42 A    43 A    44 A    45 A                  
  0.332   0.378   0.397   0.485   0.533   0.563   0.570   0.583
 46 A    47 A    48 A    49 A    50 A    51 A    52 A    53 A                  
  0.747   0.757   0.769   0.775   0.805   0.837   0.838   0.894
 54 A    55 A    56 A    57 A    58 A    59 A    60 A    61 A                  
  0.903   1.045   1.106   1.119   1.144   1.184   1.309   1.421
 62 A    63 A    64 A    65 A    66 A    67 A    68 A    69 A                  
  1.658   1.684   1.814   1.828   1.933   2.214   2.261   2.309
 70 A    71 A    72 A    73 A    74 A    75 A    76 A    77 A                  
  2.328   2.364   2.443   2.496   2.787   2.902   2.971   4.250
 78 A    79 A    80 A    81 A    82 A    83 A    84 A    85 A                  
  4.290   4.480   4.532   4.543   4.583   4.615   4.909   7.193
 86 A    87 A    88 A    89 A    90 A    91 A    92 A    93 A                  
  7.574   8.200   8.219   8.293  14.747  14.809  14.924  36.683
 94 A    95 A    96 A    97 A    98 A    99 A   100 A   101 A                  
 49.461 166.199 293.876 293.894 294.0011028.399
102 A   103 A   104 A   105 A   106 A   107 A                                  

 Occupation and symmetry of molecular orbitals

 Point group: C1 (1 irreducible representation).

                           A     All 
 -------------------------------------
 All molecular orbitals:
  - Alpha                  107   107 
  - Beta                   107   107 
 -------------------------------------
 Alpha orbitals:
  - Frozen occupied        15    15  
  - Active occupied        14    14  
  - Active virtual         78    78  
  - Frozen virtual         0     0   
 -------------------------------------
 Beta orbitals:
  - Frozen occupied        15    15  
  - Active occupied        14    14  
  - Active virtual         78    78  
  - Frozen virtual         0     0   
 -------------------------------------

 Import integrals:   CPU 0.00 s  wall 0.00 s

 Import integrals:   CPU 17.97 s  wall 3.13 s

 MP2 amplitudes:   CPU 0.04 s  wall 0.02 s

Running a double precision version
           CCSD T amplitudes will be solved using DIIS.

           Start     Size      MaxIter   EConv     TConv     
           3         7         100       1.00e-07  1.00e-05  
 ------------------------------------------------------------------------------
           Energy (a.u.)   Ediff      Tdiff       Comment
 ------------------------------------------------------------------------------
         -2968.64995917                           
     1   -2968.63511296   1.48e-02   7.05e-01     
     2   -2968.65729039   2.22e-02   1.07e-01     
     3   -2968.65653847   7.52e-04   4.67e-02     
     4   -2968.65889731   2.36e-03   1.30e-02     Switched to DIIS steps.
     5   -2968.65974441   8.47e-04   1.26e-02     
     6   -2968.65976800   2.36e-05   2.43e-03     
     7   -2968.65977614   8.13e-06   1.35e-03     
     8   -2968.65978714   1.10e-05   5.02e-04     
     9   -2968.65978698   1.52e-07   2.35e-04     
    10   -2968.65978709   1.10e-07   7.59e-05     
    11   -2968.65978708   1.52e-08   3.69e-05     
    12   -2968.65978697   1.08e-07   9.58e-06     
    13   -2968.65978699   1.91e-08   4.41e-06     
 ------------------------------------------------------------------------------
         -2968.65978699                           CCSD T converged.

End of double precision
 SCF energy                 = -2968.06943416
 MP2 energy                 = -2968.64995917
 CCSD correlation energy     =    -0.59035283
 CCSD total energy           = -2968.65978699

 CCSD  T1^2 = 0.0129  T2^2 = 0.2317  Leading amplitudes:

 Amplitude    Orbitals with energies
 -0.0385       29 (A) A                  ->    30 (A) A                   
              -0.3880                          0.0061                     
 -0.0385       29 (A) B                  ->    30 (A) B                   
              -0.3880                          0.0061                     
  0.0186       27 (A) A                  ->    31 (A) A                   
              -0.4167                          0.0511                     
  0.0186       27 (A) B                  ->    31 (A) B                   
              -0.4167                          0.0511                     

 Amplitude    Orbitals with energies
 -0.0741       29 (A) A      29 (A) B    ->    30 (A) A      30 (A) B     
              -0.3880       -0.3880            0.0061        0.0061       
  0.0741       29 (A) A      29 (A) B    ->    30 (A) B      30 (A) A     
              -0.3880       -0.3880            0.0061        0.0061       
  0.0741       29 (A) B      29 (A) A    ->    30 (A) A      30 (A) B     
              -0.3880       -0.3880            0.0061        0.0061       
 -0.0741       29 (A) B      29 (A) A    ->    30 (A) B      30 (A) A     
              -0.3880       -0.3880            0.0061        0.0061       

 Computing CCSD intemediates for later calculations in double precision
 Finished.

Running a double precision version
           CCSD Lambda amplitudes will be solved using DIIS.
           Start     Size      MaxIter   EConv     LConv     
           3         7         100       1.00e-07  1.00e-05  
 ------------------------------------------------------------------------------
            Enorm      Ldiff       Comment
 ------------------------------------------------------------------------------
     1     5.09e-02   3.92e-02     
     2     1.22e-02   5.21e-03     
     3     5.60e-03   2.36e-03     
     4     3.04e-03   1.22e-03     Switched to DIIS steps.
     5     1.08e-03   7.81e-04     
     6     5.10e-04   2.35e-04     
     7     1.99e-04   7.69e-05     
     8     8.41e-05   9.91e-06     
     9     3.03e-05   4.34e-07     
    10     1.31e-05   3.18e-07     
    11     4.86e-06   2.55e-07     
    12     2.61e-06   9.20e-08     
    13     1.40e-06   5.83e-08     
    14     6.54e-07   1.38e-09     
    15     3.09e-07   3.33e-08     
    16     1.30e-07   4.86e-09     
    17     6.85e-08   5.05e-09     
 ------------------------------------------------------------------------------
                                   CCSD Lambda converged.

 Computing density matrices in double precision...
           Orbital response amplitudes will be solved using DIIS.
           Start     Size      MaxIter   EConv     LConv     
           3         7         100       1.00e-06  1.00e-06  
 ------------------------------------------------------------------------------
            Enorm      Ldiff       Comment
 ------------------------------------------------------------------------------
     1     1.03e-01   1.65e-03     
     2     1.03e-01   1.83e-04     
     3     1.25e-01   1.72e-02     
     4     2.54e-02   4.43e-02     Switched to DIIS steps.
     5     6.18e-03   1.06e-02     
     6     1.10e-03   5.97e-04     
     7     5.26e-04   4.98e-05     
     8     8.12e-05   9.19e-05     
     9     3.01e-05   3.08e-06     
    10     6.32e-06   3.56e-06     
    11     2.20e-06   8.09e-07     
    12     5.40e-07   1.70e-07     
 ------------------------------------------------------------------------------
                                   Orbital response converged.

 Computing density matrices... Done.
 CCSD calculation:   CPU 601.99 s  wall 112.90 s

 Transferring MO TPDM to AO TPDM
 Transferring g2_o1o1o1o1
 Transferring g2_o1o1o1v1
 Transferring g2_o1o1v1v1
 Transferring g2_o1v1o1v1
 Transferring g2_o1v1v1v1
 Transferring g2_v1v1v1v1
 Adding separable TPDM
 Computing TPDM gradient
 --------------------------------------------------------
 2e gradient
  Atom          X               Y               Z
 --------------------------------------------------------
    1        -33.384610        7.754023        0.000000  
    2          5.238616      -16.418796        0.000000  
    3         27.899498        4.218312       -0.000000  
    4          0.246496        4.446461        0.000000  
 --------------------------------------------------------
 --------------------------------------------------------
 Final gradient
  Atom          X               Y               Z
 --------------------------------------------------------
    1        -33.384610        7.754023        0.000000  
    2          5.238616      -16.418796        0.000000  
    3         27.899498        4.218312       -0.000000  
    4          0.246496        4.446461        0.000000  
 --------------------------------------------------------
 Analytic gradient from two-electron contribution:   CPU 114.34 s  wall 22.69 s

 Total ccman2 time:   CPU 736.89 s  wall 139.51 s


 --------------------------------------------------------------

                    Orbital Energies (a.u.)
 --------------------------------------------------------------

 Alpha MOs
 -- Occupied --
******** -80.0148 -65.1861 -58.5467 -58.5444 -58.5443 -15.6398  -9.8652
 -7.5558  -7.4804  -7.4695  -7.4691  -5.4489  -5.4483  -5.4470  -3.2208
 -3.2158  -3.2154  -3.2022  -3.2022  -1.1943  -0.9879  -0.7670  -0.5984
 -0.5300  -0.5039  -0.4167  -0.4030  -0.3880
 -- Virtual --
  0.0061   0.0511   0.0528   0.0750   0.0808   0.0908   0.1032   0.1220
  0.1225   0.1395   0.1609   0.2071   0.2242   0.2501   0.2605   0.2979
  0.3317   0.3782   0.3967   0.4846   0.5335   0.5634   0.5702   0.5834
  0.7470   0.7568   0.7690   0.7751   0.8050   0.8372   0.8381   0.8935
  0.9033   1.0446   1.1064   1.1191   1.1445   1.1840   1.3092   1.4214
  1.6584   1.6838   1.8144   1.8284   1.9326   2.2144   2.2607   2.3093
  2.3283   2.3641   2.4435   2.4957   2.7865   2.9024   2.9709   4.2496
  4.2896   4.4801   4.5317   4.5429   4.5835   4.6148   4.9089   7.1931
  7.5735   8.1997   8.2187   8.2926  14.7474  14.8086  14.9238  36.6829
 49.4613 166.1990 293.8764 293.8936 294.00061028.3992
 --------------------------------------------------------------

          Ground-State Mulliken Net Atomic Charges

     Atom                 Charge (a.u.)
  ----------------------------------------
      1 Br                   -0.011434
      2 N                    -0.240182
      3 P                     0.332380
      4 H                    -0.080765
  ----------------------------------------
  Sum of atomic charges =     0.000000

 -----------------------------------------------------------------
                    Cartesian Multipole Moments
 -----------------------------------------------------------------
    Charge (ESU x 10^10)
                -0.0000
    Dipole Moment (Debye)
         X      -1.1655      Y      -1.9345      Z       0.0000
       Tot       2.2584
    Quadrupole Moments (Debye-Ang)
        XX     -34.1608     XY       1.9311     YY     -39.6759
        XZ      -0.0000     YZ       0.0000     ZZ     -37.1221
    Octopole Moments (Debye-Ang^2)
       XXX      36.4101    XXY      -7.4954    XYY      11.3972
       YYY      -4.4604    XXZ       0.0000    XYZ       0.0000
       YYZ       0.0000    XZZ       9.0388    YZZ      -1.1448
       ZZZ       0.0000
    Hexadecapole Moments (Debye-Ang^3)
      XXXX    -495.5306   XXXY       5.7527   XXYY     -94.1353
      XYYY       0.5437   YYYY     -88.9068   XXXZ      -0.0000
      XXYZ       0.0000   XYYZ      -0.0000   YYYZ      -0.0000
      XXZZ     -89.3117   XYZZ       0.7072   YYZZ     -21.7368
      XZZZ      -0.0000   YZZZ      -0.0000   ZZZZ     -46.5920
 -----------------------------------------------------------------
 DrvMan completing analytic gradient of the correlated energy
 Correlated dipole moment
            1
    1  -0.4585251
    2  -0.7610873
    3   0.0000000
 Energy read as -2968.659786990
 Full Analytical Gradient: (in a.u., or Hartree/Bohr)
             1             2             3             4
    1   -0.00011566    0.00025098   -0.00012615   -0.00000917
    2    0.00010580   -0.00009776   -0.00007360    0.00006555
    3   -0.00000000   -0.00000000   -0.00000000    0.00000000
 Gradient time:  CPU 0.80 s  wall 0.80 s
 ----------------------------------------------------------------
             Standard Nuclear Orientation (Angstroms)
    I     Atom           X                Y                Z
 ----------------------------------------------------------------
    1      Br      1.0400328719    -0.0603537944    -0.0000000000
    2      N      -0.6685499530     0.7461118040     0.0000000000
    3      P      -2.0112188314    -0.1116503711    -0.0000000000
    4      H      -1.5530183752    -1.4706442560    -0.0000000000
 ----------------------------------------------------------------
 Nuclear Repulsion Energy =   207.8936105164 hartrees
 There are       29 alpha and       29 beta electrons

                       Distance Matrix (Angstroms)
             Br(  1)   N (  2)   P (  3)
   N (  2)  1.889350
   P (  3)  3.051683  1.593272
   H (  4)  2.951751  2.386691  1.434159

 Requested basis set is 6-311++G(d,p)
 There are 43 shells and 107 basis functions
 A cutoff of  1.0D-14 yielded    877 shell pairs
 There are      5656 function pairs (      6215 Cartesian)
 Smallest overlap matrix eigenvalue = 1.58E-03
 Guess MOs from SCF MO coefficient file

 -----------------------------------------------------------------------
  General SCF calculation program by
  Eric Jon Sundstrom, Paul Horn, Yuezhi Mao, Dmitri Zuev, Alec White,
  David Stuck, Shaama M.S., Shane Yost, Joonho Lee, David Small,
  Daniel Levine, Susi Lehtola, Hugh Burton, Evgeny Epifanovsky
 -----------------------------------------------------------------------
 Hartree-Fock
 using 6 threads for integral computing
 -------------------------------------------------------
 OpenMP Integral computing Module                
 Release: version 2.0, May 2017, Q-Chem Inc. Pleasanton 
 -------------------------------------------------------
 A restricted SCF calculation will be
 performed using DIIS
 SCF converges when DIIS error is below 1.0e-08
 ---------------------------------------
  Cycle       Energy         DIIS error
 ---------------------------------------
    1   -2968.0694081724      1.49e-05  
    2   -2968.0694086917      5.28e-06  
    3   -2968.0694087743      3.99e-06  
    4   -2968.0694088073      1.12e-06  
    5   -2968.0694088154      2.68e-07  
    6   -2968.0694088159      8.40e-08  
    7   -2968.0694088160      3.84e-08  
    8   -2968.0694088160      1.55e-08  
    9   -2968.0694088160      6.06e-09  Convergence criterion met
 ---------------------------------------
 SCF time:   CPU 4.94s  wall 1.00s 
 SCF   energy in the final basis set =    -2968.0694088160
 Total energy in the final basis set =    -2968.0694088160


 ------------------------------------------------------------------------------

   CCMAN2: suite of methods based on coupled cluster
           and equation of motion theories.

   Components:
   * libvmm-1.3-trunk
     by Evgeny Epifanovsky, Ilya Kaliman.
   * libtensor-2.5-trunk
     by Evgeny Epifanovsky, Michael Wormit, Dmitry Zuev, Sam Manzer, 
        Ilya Kaliman.
   * libcc-2.5-trunk
     by Evgeny Epifanovsky, Arik Landau, Tomasz Kus, Kirill Khistyaev, 
        Dmitry Zuev, Prashant Manohar, Xintian Feng, Anna Krylov, 
        Matthew Goldey, Alec White, Thomas Jagau, Kaushik Nanda, 
        Anastasia Gunina, Alexander Kunitsa, Joonho Lee.

   CCMAN original authors:
   Anna I. Krylov, C. David Sherrill, Steven R. Gwaltney,
   Edward F. C. Byrd (2000)
   Sergey V. Levchenko, Lyudmila V. Slipchenko, Tao Wang,
   Ana-Maria C. Cristian (2003)
   Piotr A. Pieniazek, C. Melania Oana, Evgeny Epifanovsky (2007)
   Prashant Manohar (2009)

 ------------------------------------------------------------------------------


 Allocating and initializing 30808MB of RAM...
 Calculation will run on 6 cores.


 Alpha MOs, Restricted
 -- Occupied --                  
-490.05  -80.01  -65.19  -58.55  -58.54  -58.54  -15.64   -9.87
  1 A     2 A     3 A     4 A     5 A     6 A     7 A     8 A                  
 -7.556  -7.480  -7.469  -7.469  -5.449  -5.448  -5.447  -3.221
  9 A    10 A    11 A    12 A    13 A    14 A    15 A    16 A                  
 -3.216  -3.215  -3.202  -3.202  -1.194  -0.988  -0.767  -0.598
 17 A    18 A    19 A    20 A    21 A    22 A    23 A    24 A                  
 -0.530  -0.504  -0.417  -0.403  -0.388
 25 A    26 A    27 A    28 A    29 A                                          
 -- Virtual --                   
  0.006   0.051   0.053   0.075   0.081   0.091   0.103   0.122
 30 A    31 A    32 A    33 A    34 A    35 A    36 A    37 A                  
  0.123   0.139   0.161   0.207   0.224   0.250   0.260   0.298
 38 A    39 A    40 A    41 A    42 A    43 A    44 A    45 A                  
  0.332   0.378   0.397   0.485   0.533   0.563   0.570   0.583
 46 A    47 A    48 A    49 A    50 A    51 A    52 A    53 A                  
  0.747   0.757   0.769   0.775   0.805   0.837   0.838   0.894
 54 A    55 A    56 A    57 A    58 A    59 A    60 A    61 A                  
  0.903   1.044   1.106   1.119   1.144   1.184   1.309   1.422
 62 A    63 A    64 A    65 A    66 A    67 A    68 A    69 A                  
  1.658   1.684   1.814   1.828   1.932   2.214   2.261   2.309
 70 A    71 A    72 A    73 A    74 A    75 A    76 A    77 A                  
  2.328   2.364   2.443   2.496   2.786   2.902   2.971   4.250
 78 A    79 A    80 A    81 A    82 A    83 A    84 A    85 A                  
  4.289   4.480   4.532   4.543   4.583   4.615   4.909   7.193
 86 A    87 A    88 A    89 A    90 A    91 A    92 A    93 A                  
  7.573   8.200   8.219   8.293  14.747  14.809  14.924  36.683
 94 A    95 A    96 A    97 A    98 A    99 A   100 A   101 A                  
 49.461 166.199 293.876 293.894 294.0011028.399
102 A   103 A   104 A   105 A   106 A   107 A                                  

 Beta MOs, Restricted
 -- Occupied --                  
-490.05  -80.01  -65.19  -58.55  -58.54  -58.54  -15.64   -9.87
  1 A     2 A     3 A     4 A     5 A     6 A     7 A     8 A                  
 -7.556  -7.480  -7.469  -7.469  -5.449  -5.448  -5.447  -3.221
  9 A    10 A    11 A    12 A    13 A    14 A    15 A    16 A                  
 -3.216  -3.215  -3.202  -3.202  -1.194  -0.988  -0.767  -0.598
 17 A    18 A    19 A    20 A    21 A    22 A    23 A    24 A                  
 -0.530  -0.504  -0.417  -0.403  -0.388
 25 A    26 A    27 A    28 A    29 A                                          
 -- Virtual --                   
  0.006   0.051   0.053   0.075   0.081   0.091   0.103   0.122
 30 A    31 A    32 A    33 A    34 A    35 A    36 A    37 A                  
  0.123   0.139   0.161   0.207   0.224   0.250   0.260   0.298
 38 A    39 A    40 A    41 A    42 A    43 A    44 A    45 A                  
  0.332   0.378   0.397   0.485   0.533   0.563   0.570   0.583
 46 A    47 A    48 A    49 A    50 A    51 A    52 A    53 A                  
  0.747   0.757   0.769   0.775   0.805   0.837   0.838   0.894
 54 A    55 A    56 A    57 A    58 A    59 A    60 A    61 A                  
  0.903   1.044   1.106   1.119   1.144   1.184   1.309   1.422
 62 A    63 A    64 A    65 A    66 A    67 A    68 A    69 A                  
  1.658   1.684   1.814   1.828   1.932   2.214   2.261   2.309
 70 A    71 A    72 A    73 A    74 A    75 A    76 A    77 A                  
  2.328   2.364   2.443   2.496   2.786   2.902   2.971   4.250
 78 A    79 A    80 A    81 A    82 A    83 A    84 A    85 A                  
  4.289   4.480   4.532   4.543   4.583   4.615   4.909   7.193
 86 A    87 A    88 A    89 A    90 A    91 A    92 A    93 A                  
  7.573   8.200   8.219   8.293  14.747  14.809  14.924  36.683
 94 A    95 A    96 A    97 A    98 A    99 A   100 A   101 A                  
 49.461 166.199 293.876 293.894 294.0011028.399
102 A   103 A   104 A   105 A   106 A   107 A                                  

 Occupation and symmetry of molecular orbitals

 Point group: C1 (1 irreducible representation).

                           A     All 
 -------------------------------------
 All molecular orbitals:
  - Alpha                  107   107 
  - Beta                   107   107 
 -------------------------------------
 Alpha orbitals:
  - Frozen occupied        15    15  
  - Active occupied        14    14  
  - Active virtual         78    78  
  - Frozen virtual         0     0   
 -------------------------------------
 Beta orbitals:
  - Frozen occupied        15    15  
  - Active occupied        14    14  
  - Active virtual         78    78  
  - Frozen virtual         0     0   
 -------------------------------------

 Import integrals:   CPU 0.00 s  wall 0.00 s

 Import integrals:   CPU 17.95 s  wall 3.14 s

 MP2 amplitudes:   CPU 0.04 s  wall 0.02 s

Running a double precision version
           CCSD T amplitudes will be solved using DIIS.

           Start     Size      MaxIter   EConv     TConv     
           3         7         100       1.00e-07  1.00e-05  
 ------------------------------------------------------------------------------
           Energy (a.u.)   Ediff      Tdiff       Comment
 ------------------------------------------------------------------------------
         -2968.64996102                           
     1   -2968.63510428   1.49e-02   7.05e-01     
     2   -2968.65729065   2.22e-02   1.07e-01     
     3   -2968.65653642   7.54e-04   4.67e-02     
     4   -2968.65889684   2.36e-03   1.30e-02     Switched to DIIS steps.
     5   -2968.65974452   8.48e-04   1.26e-02     
     6   -2968.65976814   2.36e-05   2.43e-03     
     7   -2968.65977630   8.16e-06   1.35e-03     
     8   -2968.65978731   1.10e-05   5.03e-04     
     9   -2968.65978716   1.50e-07   2.35e-04     
    10   -2968.65978727   1.10e-07   7.60e-05     
    11   -2968.65978726   1.55e-08   3.70e-05     
    12   -2968.65978715   1.08e-07   9.58e-06     
    13   -2968.65978717   1.89e-08   4.40e-06     
 ------------------------------------------------------------------------------
         -2968.65978717                           CCSD T converged.

End of double precision
 SCF energy                 = -2968.06940882
 MP2 energy                 = -2968.64996102
 CCSD correlation energy     =    -0.59037835
 CCSD total energy           = -2968.65978717

 CCSD  T1^2 = 0.0129  T2^2 = 0.2317  Leading amplitudes:

 Amplitude    Orbitals with energies
 -0.0385       29 (A) A                  ->    30 (A) A                   
              -0.3880                          0.0061                     
 -0.0385       29 (A) B                  ->    30 (A) B                   
              -0.3880                          0.0061                     
 -0.0191       27 (A) A                  ->    31 (A) A                   
              -0.4167                          0.0511                     
 -0.0191       27 (A) B                  ->    31 (A) B                   
              -0.4167                          0.0511                     

 Amplitude    Orbitals with energies
 -0.0740       29 (A) A      29 (A) B    ->    30 (A) A      30 (A) B     
              -0.3880       -0.3880            0.0061        0.0061       
  0.0740       29 (A) A      29 (A) B    ->    30 (A) B      30 (A) A     
              -0.3880       -0.3880            0.0061        0.0061       
  0.0740       29 (A) B      29 (A) A    ->    30 (A) A      30 (A) B     
              -0.3880       -0.3880            0.0061        0.0061       
 -0.0740       29 (A) B      29 (A) A    ->    30 (A) B      30 (A) A     
              -0.3880       -0.3880            0.0061        0.0061       

 Computing CCSD intemediates for later calculations in double precision
 Finished.

Running a double precision version
           CCSD Lambda amplitudes will be solved using DIIS.
           Start     Size      MaxIter   EConv     LConv     
           3         7         100       1.00e-07  1.00e-05  
 ------------------------------------------------------------------------------
            Enorm      Ldiff       Comment
 ------------------------------------------------------------------------------
     1     5.09e-02   3.92e-02     
     2     1.22e-02   5.21e-03     
     3     5.60e-03   2.36e-03     
     4     3.04e-03   1.22e-03     Switched to DIIS steps.
     5     1.08e-03   7.82e-04     
     6     5.10e-04   2.36e-04     
     7     1.99e-04   7.70e-05     
     8     8.42e-05   9.94e-06     
     9     3.03e-05   4.37e-07     
    10     1.31e-05   3.19e-07     
    11     4.86e-06   2.56e-07     
    12     2.61e-06   9.27e-08     
    13     1.40e-06   5.82e-08     
    14     6.54e-07   1.12e-09     
    15     3.09e-07   3.34e-08     
    16     1.30e-07   4.88e-09     
    17     6.86e-08   5.04e-09     
 ------------------------------------------------------------------------------
                                   CCSD Lambda converged.

 Computing density matrices in double precision...
           Orbital response amplitudes will be solved using DIIS.
           Start     Size      MaxIter   EConv     LConv     
           3         7         100       1.00e-06  1.00e-06  
 ------------------------------------------------------------------------------
            Enorm      Ldiff       Comment
 ------------------------------------------------------------------------------
     1     1.03e-01   1.67e-03     
     2     1.03e-01   1.53e-04     
     3     1.25e-01   1.72e-02     
     4     2.55e-02   4.43e-02     Switched to DIIS steps.
     5     6.16e-03   1.06e-02     
     6     1.10e-03   5.94e-04     
     7     5.24e-04   5.00e-05     
     8     8.12e-05   9.13e-05     
     9     3.02e-05   3.05e-06     
    10     6.34e-06   3.57e-06     
    11     2.20e-06   8.17e-07     
    12     5.36e-07   1.74e-07     
 ------------------------------------------------------------------------------
                                   Orbital response converged.

 Computing density matrices... Done.
 CCSD calculation:   CPU 602.32 s  wall 112.93 s

 Transferring MO TPDM to AO TPDM
 Transferring g2_o1o1o1o1
 Transferring g2_o1o1o1v1
 Transferring g2_o1o1v1v1
 Transferring g2_o1v1o1v1
 Transferring g2_o1v1v1v1
 Transferring g2_v1v1v1v1
 Adding separable TPDM
 Computing TPDM gradient
 --------------------------------------------------------
 2e gradient
  Atom          X               Y               Z
 --------------------------------------------------------
    1        -33.365928        7.775909       -0.000000  
    2          5.220310      -16.431252       -0.000000  
    3         27.899705        4.208427        0.000000  
    4          0.245913        4.446916       -0.000000  
 --------------------------------------------------------
 --------------------------------------------------------
 Final gradient
  Atom          X               Y               Z
 --------------------------------------------------------
    1        -33.365928        7.775909       -0.000000  
    2          5.220310      -16.431252       -0.000000  
    3         27.899705        4.208427        0.000000  
    4          0.245913        4.446916       -0.000000  
 --------------------------------------------------------
 Analytic gradient from two-electron contribution:   CPU 113.96 s  wall 21.93 s

 Total ccman2 time:   CPU 737.31 s  wall 138.90 s


 --------------------------------------------------------------

                    Orbital Energies (a.u.)
 --------------------------------------------------------------

 Alpha MOs
 -- Occupied --
******** -80.0148 -65.1861 -58.5466 -58.5443 -58.5442 -15.6399  -9.8652
 -7.5558  -7.4803  -7.4694  -7.4691  -5.4490  -5.4483  -5.4470  -3.2208
 -3.2158  -3.2153  -3.2022  -3.2022  -1.1942  -0.9879  -0.7670  -0.5983
 -0.5299  -0.5038  -0.4167  -0.4031  -0.3880
 -- Virtual --
  0.0061   0.0511   0.0527   0.0750   0.0808   0.0908   0.1032   0.1220
  0.1225   0.1395   0.1609   0.2070   0.2242   0.2501   0.2604   0.2979
  0.3317   0.3782   0.3966   0.4846   0.5335   0.5634   0.5702   0.5835
  0.7469   0.7568   0.7690   0.7751   0.8048   0.8371   0.8381   0.8937
  0.9032   1.0444   1.1061   1.1190   1.1442   1.1838   1.3092   1.4216
  1.6584   1.6838   1.8144   1.8283   1.9325   2.2144   2.2608   2.3088
  2.3283   2.3641   2.4433   2.4958   2.7864   2.9024   2.9709   4.2495
  4.2895   4.4799   4.5317   4.5430   4.5834   4.6147   4.9089   7.1927
  7.5735   8.1997   8.2187   8.2927  14.7473  14.8085  14.9237  36.6828
 49.4611 166.1989 293.8764 293.8936 294.00061028.3989
 --------------------------------------------------------------

          Ground-State Mulliken Net Atomic Charges

     Atom                 Charge (a.u.)
  ----------------------------------------
      1 Br                   -0.011722
      2 N                    -0.240063
      3 P                     0.332424
      4 H                    -0.080639
  ----------------------------------------
  Sum of atomic charges =    -0.000000

 -----------------------------------------------------------------
                    Cartesian Multipole Moments
 -----------------------------------------------------------------
    Charge (ESU x 10^10)
                -0.0000
    Dipole Moment (Debye)
         X      -1.1688      Y      -1.9350      Z      -0.0000
       Tot       2.2606
    Quadrupole Moments (Debye-Ang)
        XX     -34.1603     XY       1.9286     YY     -39.6728
        XZ      -0.0000     YZ      -0.0000     ZZ     -37.1233
    Octopole Moments (Debye-Ang^2)
       XXX      36.3936    XXY      -7.4648    XYY      11.3973
       YYY      -4.3516    XXZ       0.0000    XYZ       0.0000
       YYZ      -0.0000    XZZ       9.0357    YZZ      -1.1078
       ZZZ      -0.0000
    Hexadecapole Moments (Debye-Ang^3)
      XXXX    -495.5484   XXXY       5.8513   XXYY     -94.1192
      XYYY       0.6547   YYYY     -88.9223   XXXZ      -0.0000
      XXYZ      -0.0000   XYYZ       0.0000   YYYZ      -0.0000
      XXZZ     -89.3101   XYZZ       0.7466   YYZZ     -21.7413
      XZZZ       0.0000   YZZZ      -0.0000   ZZZZ     -46.5946
 -----------------------------------------------------------------
 DrvMan completing analytic gradient of the correlated energy
 Correlated dipole moment
            1
    1  -0.4598418
    2  -0.7612800
    3  -0.0000000
 Energy read as -2968.659787168
 Full Analytical Gradient: (in a.u., or Hartree/Bohr)
             1             2             3             4
    1    0.00005612    0.00001996   -0.00008023    0.00000414
    2   -0.00001564    0.00002877   -0.00006454    0.00005141
    3   -0.00000000    0.00000000   -0.00000000   -0.00000000
 Gradient time:  CPU 0.76 s  wall 0.77 s
 ----------------------------------------------------------------
             Standard Nuclear Orientation (Angstroms)
    I     Atom           X                Y                Z
 ----------------------------------------------------------------
    1      Br      1.0400328719    -0.0593537944     0.0010000000
    2      N      -0.6685499530     0.7461118040     0.0000000000
    3      P      -2.0112188314    -0.1116503711    -0.0000000000
    4      H      -1.5530183752    -1.4706442560    -0.0000000000
 ----------------------------------------------------------------
 Nuclear Repulsion Energy =   207.9075722118 hartrees
 There are       29 alpha and       29 beta electrons

                       Distance Matrix (Angstroms)
             Br(  1)   N (  2)   P (  3)
   N (  2)  1.888923
   P (  3)  3.051700  1.593272
   H (  4)  2.952229  2.386691  1.434159

 Requested basis set is 6-311++G(d,p)
 There are 43 shells and 107 basis functions
 A cutoff of  1.0D-14 yielded    877 shell pairs
 There are      5656 function pairs (      6215 Cartesian)
 Smallest overlap matrix eigenvalue = 1.58E-03
 Guess MOs from SCF MO coefficient file

 -----------------------------------------------------------------------
  General SCF calculation program by
  Eric Jon Sundstrom, Paul Horn, Yuezhi Mao, Dmitri Zuev, Alec White,
  David Stuck, Shaama M.S., Shane Yost, Joonho Lee, David Small,
  Daniel Levine, Susi Lehtola, Hugh Burton, Evgeny Epifanovsky
 -----------------------------------------------------------------------
 Hartree-Fock
 using 6 threads for integral computing
 -------------------------------------------------------
 OpenMP Integral computing Module                
 Release: version 2.0, May 2017, Q-Chem Inc. Pleasanton 
 -------------------------------------------------------
 A restricted SCF calculation will be
 performed using DIIS
 SCF converges when DIIS error is below 1.0e-08
 ---------------------------------------
  Cycle       Energy         DIIS error
 ---------------------------------------
    1   -2968.0694212536      9.33e-06  
    2   -2968.0694214791      3.18e-06  
    3   -2968.0694215179      2.27e-06  
    4   -2968.0694215296      7.55e-07  
    5   -2968.0694215331      1.77e-07  
    6   -2968.0694215334      5.76e-08  
    7   -2968.0694215334      2.65e-08  
    8   -2968.0694215334      1.17e-08  
    9   -2968.0694215334      4.96e-09  Convergence criterion met
 ---------------------------------------
 SCF time:   CPU 5.06s  wall 1.00s 
 SCF   energy in the final basis set =    -2968.0694215334
 Total energy in the final basis set =    -2968.0694215334


 ------------------------------------------------------------------------------

   CCMAN2: suite of methods based on coupled cluster
           and equation of motion theories.

   Components:
   * libvmm-1.3-trunk
     by Evgeny Epifanovsky, Ilya Kaliman.
   * libtensor-2.5-trunk
     by Evgeny Epifanovsky, Michael Wormit, Dmitry Zuev, Sam Manzer, 
        Ilya Kaliman.
   * libcc-2.5-trunk
     by Evgeny Epifanovsky, Arik Landau, Tomasz Kus, Kirill Khistyaev, 
        Dmitry Zuev, Prashant Manohar, Xintian Feng, Anna Krylov, 
        Matthew Goldey, Alec White, Thomas Jagau, Kaushik Nanda, 
        Anastasia Gunina, Alexander Kunitsa, Joonho Lee.

   CCMAN original authors:
   Anna I. Krylov, C. David Sherrill, Steven R. Gwaltney,
   Edward F. C. Byrd (2000)
   Sergey V. Levchenko, Lyudmila V. Slipchenko, Tao Wang,
   Ana-Maria C. Cristian (2003)
   Piotr A. Pieniazek, C. Melania Oana, Evgeny Epifanovsky (2007)
   Prashant Manohar (2009)

 ------------------------------------------------------------------------------


 Allocating and initializing 30808MB of RAM...
 Calculation will run on 6 cores.


 Alpha MOs, Restricted
 -- Occupied --                  
-490.05  -80.01  -65.19  -58.55  -58.54  -58.54  -15.64   -9.87
  1 A     2 A     3 A     4 A     5 A     6 A     7 A     8 A                  
 -7.556  -7.480  -7.469  -7.469  -5.449  -5.448  -5.447  -3.221
  9 A    10 A    11 A    12 A    13 A    14 A    15 A    16 A                  
 -3.216  -3.215  -3.202  -3.202  -1.194  -0.988  -0.767  -0.598
 17 A    18 A    19 A    20 A    21 A    22 A    23 A    24 A                  
 -0.530  -0.504  -0.417  -0.403  -0.388
 25 A    26 A    27 A    28 A    29 A                                          
 -- Virtual --                   
  0.006   0.051   0.053   0.075   0.081   0.091   0.103   0.122
 30 A    31 A    32 A    33 A    34 A    35 A    36 A    37 A                  
  0.123   0.140   0.161   0.207   0.224   0.250   0.260   0.298
 38 A    39 A    40 A    41 A    42 A    43 A    44 A    45 A                  
  0.332   0.378   0.397   0.485   0.533   0.563   0.570   0.583
 46 A    47 A    48 A    49 A    50 A    51 A    52 A    53 A                  
  0.747   0.757   0.769   0.775   0.805   0.837   0.838   0.894
 54 A    55 A    56 A    57 A    58 A    59 A    60 A    61 A                  
  0.903   1.045   1.106   1.119   1.144   1.184   1.309   1.422
 62 A    63 A    64 A    65 A    66 A    67 A    68 A    69 A                  
  1.658   1.684   1.814   1.828   1.933   2.214   2.261   2.309
 70 A    71 A    72 A    73 A    74 A    75 A    76 A    77 A                  
  2.328   2.364   2.443   2.496   2.786   2.902   2.971   4.250
 78 A    79 A    80 A    81 A    82 A    83 A    84 A    85 A                  
  4.290   4.480   4.532   4.543   4.583   4.615   4.909   7.193
 86 A    87 A    88 A    89 A    90 A    91 A    92 A    93 A                  
  7.574   8.200   8.219   8.293  14.747  14.809  14.924  36.683
 94 A    95 A    96 A    97 A    98 A    99 A   100 A   101 A                  
 49.461 166.199 293.876 293.894 294.0011028.399
102 A   103 A   104 A   105 A   106 A   107 A                                  

 Beta MOs, Restricted
 -- Occupied --                  
-490.05  -80.01  -65.19  -58.55  -58.54  -58.54  -15.64   -9.87
  1 A     2 A     3 A     4 A     5 A     6 A     7 A     8 A                  
 -7.556  -7.480  -7.469  -7.469  -5.449  -5.448  -5.447  -3.221
  9 A    10 A    11 A    12 A    13 A    14 A    15 A    16 A                  
 -3.216  -3.215  -3.202  -3.202  -1.194  -0.988  -0.767  -0.598
 17 A    18 A    19 A    20 A    21 A    22 A    23 A    24 A                  
 -0.530  -0.504  -0.417  -0.403  -0.388
 25 A    26 A    27 A    28 A    29 A                                          
 -- Virtual --                   
  0.006   0.051   0.053   0.075   0.081   0.091   0.103   0.122
 30 A    31 A    32 A    33 A    34 A    35 A    36 A    37 A                  
  0.123   0.140   0.161   0.207   0.224   0.250   0.260   0.298
 38 A    39 A    40 A    41 A    42 A    43 A    44 A    45 A                  
  0.332   0.378   0.397   0.485   0.533   0.563   0.570   0.583
 46 A    47 A    48 A    49 A    50 A    51 A    52 A    53 A                  
  0.747   0.757   0.769   0.775   0.805   0.837   0.838   0.894
 54 A    55 A    56 A    57 A    58 A    59 A    60 A    61 A                  
  0.903   1.045   1.106   1.119   1.144   1.184   1.309   1.422
 62 A    63 A    64 A    65 A    66 A    67 A    68 A    69 A                  
  1.658   1.684   1.814   1.828   1.933   2.214   2.261   2.309
 70 A    71 A    72 A    73 A    74 A    75 A    76 A    77 A                  
  2.328   2.364   2.443   2.496   2.786   2.902   2.971   4.250
 78 A    79 A    80 A    81 A    82 A    83 A    84 A    85 A                  
  4.290   4.480   4.532   4.543   4.583   4.615   4.909   7.193
 86 A    87 A    88 A    89 A    90 A    91 A    92 A    93 A                  
  7.574   8.200   8.219   8.293  14.747  14.809  14.924  36.683
 94 A    95 A    96 A    97 A    98 A    99 A   100 A   101 A                  
 49.461 166.199 293.876 293.894 294.0011028.399
102 A   103 A   104 A   105 A   106 A   107 A                                  

 Occupation and symmetry of molecular orbitals

 Point group: C1 (1 irreducible representation).

                           A     All 
 -------------------------------------
 All molecular orbitals:
  - Alpha                  107   107 
  - Beta                   107   107 
 -------------------------------------
 Alpha orbitals:
  - Frozen occupied        15    15  
  - Active occupied        14    14  
  - Active virtual         78    78  
  - Frozen virtual         0     0   
 -------------------------------------
 Beta orbitals:
  - Frozen occupied        15    15  
  - Active occupied        14    14  
  - Active virtual         78    78  
  - Frozen virtual         0     0   
 -------------------------------------

 Import integrals:   CPU 0.00 s  wall 0.00 s

 Import integrals:   CPU 18.45 s  wall 3.27 s

 MP2 amplitudes:   CPU 0.04 s  wall 0.02 s

Running a double precision version
           CCSD T amplitudes will be solved using DIIS.

           Start     Size      MaxIter   EConv     TConv     
           3         7         100       1.00e-07  1.00e-05  
 ------------------------------------------------------------------------------
           Energy (a.u.)   Ediff      Tdiff       Comment
 ------------------------------------------------------------------------------
         -2968.64996013                           
     1   -2968.63510866   1.49e-02   7.05e-01     
     2   -2968.65729056   2.22e-02   1.07e-01     
     3   -2968.65653748   7.53e-04   4.67e-02     
     4   -2968.65889711   2.36e-03   1.30e-02     Switched to DIIS steps.
     5   -2968.65974451   8.47e-04   1.26e-02     
     6   -2968.65976811   2.36e-05   2.43e-03     
     7   -2968.65977626   8.15e-06   1.35e-03     
     8   -2968.65978726   1.10e-05   5.02e-04     
     9   -2968.65978711   1.51e-07   2.35e-04     
    10   -2968.65978722   1.10e-07   7.59e-05     
    11   -2968.65978721   1.54e-08   3.69e-05     
    12   -2968.65978710   1.08e-07   9.58e-06     
    13   -2968.65978712   1.90e-08   4.41e-06     
 ------------------------------------------------------------------------------
         -2968.65978712                           CCSD T converged.

End of double precision
 SCF energy                 = -2968.06942153
 MP2 energy                 = -2968.64996013
 CCSD correlation energy     =    -0.59036559
 CCSD total energy           = -2968.65978712

 CCSD  T1^2 = 0.0129  T2^2 = 0.2317  Leading amplitudes:

 Amplitude    Orbitals with energies
  0.0385       29 (A) A                  ->    30 (A) A                   
              -0.3880                          0.0061                     
  0.0385       29 (A) B                  ->    30 (A) B                   
              -0.3880                          0.0061                     
  0.0188       27 (A) A                  ->    31 (A) A                   
              -0.4167                          0.0511                     
  0.0188       27 (A) B                  ->    31 (A) B                   
              -0.4167                          0.0511                     

 Amplitude    Orbitals with energies
 -0.0741       29 (A) A      29 (A) B    ->    30 (A) A      30 (A) B     
              -0.3880       -0.3880            0.0061        0.0061       
  0.0741       29 (A) A      29 (A) B    ->    30 (A) B      30 (A) A     
              -0.3880       -0.3880            0.0061        0.0061       
  0.0741       29 (A) B      29 (A) A    ->    30 (A) A      30 (A) B     
              -0.3880       -0.3880            0.0061        0.0061       
 -0.0741       29 (A) B      29 (A) A    ->    30 (A) B      30 (A) A     
              -0.3880       -0.3880            0.0061        0.0061       

 Computing CCSD intemediates for later calculations in double precision
 Finished.

Running a double precision version
           CCSD Lambda amplitudes will be solved using DIIS.
           Start     Size      MaxIter   EConv     LConv     
           3         7         100       1.00e-07  1.00e-05  
 ------------------------------------------------------------------------------
            Enorm      Ldiff       Comment
 ------------------------------------------------------------------------------
     1     5.09e-02   3.92e-02     
     2     1.22e-02   5.21e-03     
     3     5.60e-03   2.36e-03     
     4     3.04e-03   1.22e-03     Switched to DIIS steps.
     5     1.08e-03   7.82e-04     
     6     5.10e-04   2.35e-04     
     7     1.99e-04   7.70e-05     
     8     8.41e-05   9.93e-06     
     9     3.03e-05   4.36e-07     
    10     1.31e-05   3.18e-07     
    11     4.86e-06   2.55e-07     
    12     2.61e-06   9.24e-08     
    13     1.40e-06   5.82e-08     
    14     6.54e-07   1.25e-09     
    15     3.09e-07   3.33e-08     
    16     1.30e-07   4.87e-09     
    17     6.86e-08   5.04e-09     
 ------------------------------------------------------------------------------
                                   CCSD Lambda converged.

 Computing density matrices in double precision...
           Orbital response amplitudes will be solved using DIIS.
           Start     Size      MaxIter   EConv     LConv     
           3         7         100       1.00e-06  1.00e-06  
 ------------------------------------------------------------------------------
            Enorm      Ldiff       Comment
 ------------------------------------------------------------------------------
     1     1.03e-01   1.66e-03     
     2     1.03e-01   1.70e-04     
     3     1.25e-01   1.72e-02     
     4     2.54e-02   4.43e-02     Switched to DIIS steps.
     5     6.17e-03   1.06e-02     
     6     1.10e-03   5.96e-04     
     7     5.25e-04   4.99e-05     
     8     8.12e-05   9.16e-05     
     9     3.01e-05   3.06e-06     
    10     6.33e-06   3.57e-06     
    11     2.20e-06   8.13e-07     
    12     5.38e-07   1.72e-07     
 ------------------------------------------------------------------------------
                                   Orbital response converged.

 Computing density matrices... Done.
 CCSD calculation:   CPU 601.99 s  wall 113.11 s

 Transferring MO TPDM to AO TPDM
 Transferring g2_o1o1o1o1
 Transferring g2_o1o1o1v1
 Transferring g2_o1o1v1v1
 Transferring g2_o1v1o1v1
 Transferring g2_o1v1v1v1
 Transferring g2_v1v1v1v1
 Adding separable TPDM
 Computing TPDM gradient
 --------------------------------------------------------
 2e gradient
  Atom          X               Y               Z
 --------------------------------------------------------
    1        -33.375263        7.764968       -0.015945  
    2          5.229457      -16.425026        0.011026  
    3         27.899602        4.213368        0.003767  
    4          0.246204        4.446689        0.001151  
 --------------------------------------------------------
 --------------------------------------------------------
 Final gradient
  Atom          X               Y               Z
 --------------------------------------------------------
    1        -33.375263        7.764968       -0.015945  
    2          5.229457      -16.425026        0.011026  
    3         27.899602        4.213368        0.003767  
    4          0.246204        4.446689        0.001151  
 --------------------------------------------------------
 Analytic gradient from two-electron contribution:   CPU 114.02 s  wall 21.87 s

 Total ccman2 time:   CPU 737.38 s  wall 139.08 s


 --------------------------------------------------------------

                    Orbital Energies (a.u.)
 --------------------------------------------------------------

 Alpha MOs
 -- Occupied --
******** -80.0148 -65.1861 -58.5467 -58.5444 -58.5443 -15.6398  -9.8652
 -7.5558  -7.4804  -7.4695  -7.4691  -5.4489  -5.4483  -5.4470  -3.2208
 -3.2158  -3.2154  -3.2022  -3.2022  -1.1942  -0.9879  -0.7670  -0.5983
 -0.5299  -0.5038  -0.4167  -0.4031  -0.3880
 -- Virtual --
  0.0061   0.0511   0.0527   0.0750   0.0808   0.0908   0.1032   0.1220
  0.1225   0.1395   0.1609   0.2070   0.2242   0.2501   0.2605   0.2979
  0.3317   0.3782   0.3966   0.4846   0.5335   0.5634   0.5702   0.5834
  0.7470   0.7568   0.7690   0.7751   0.8049   0.8372   0.8381   0.8936
  0.9032   1.0445   1.1062   1.1190   1.1443   1.1839   1.3092   1.4215
  1.6584   1.6838   1.8144   1.8284   1.9325   2.2144   2.2607   2.3090
  2.3283   2.3641   2.4434   2.4957   2.7865   2.9024   2.9709   4.2495
  4.2895   4.4800   4.5317   4.5429   4.5834   4.6147   4.9089   7.1929
  7.5735   8.1997   8.2187   8.2927  14.7473  14.8085  14.9238  36.6829
 49.4612 166.1990 293.8764 293.8936 294.00061028.3990
 --------------------------------------------------------------

          Ground-State Mulliken Net Atomic Charges

     Atom                 Charge (a.u.)
  ----------------------------------------
      1 Br                   -0.011578
      2 N                    -0.240123
      3 P                     0.332402
      4 H                    -0.080702
  ----------------------------------------
  Sum of atomic charges =     0.000000

 -----------------------------------------------------------------
                    Cartesian Multipole Moments
 -----------------------------------------------------------------
    Charge (ESU x 10^10)
                 0.0000
    Dipole Moment (Debye)
         X      -1.1671      Y      -1.9347      Z       0.0005
       Tot       2.2595
    Quadrupole Moments (Debye-Ang)
        XX     -34.1605     XY       1.9298     YY     -39.6744
        XZ      -0.0001     YZ       0.0000     ZZ     -37.1227
    Octopole Moments (Debye-Ang^2)
       XXX      36.4019    XXY      -7.4801    XYY      11.3972
       YYY      -4.4060    XXZ      -0.0115    XYZ      -0.0017
       YYZ      -0.0185    XZZ       9.0373    YZZ      -1.1263
       ZZZ      -0.0558
    Hexadecapole Moments (Debye-Ang^3)
      XXXX    -495.5395   XXXY       5.8020   XXYY     -94.1272
      XYYY       0.5992   YYYY     -88.9145   XXXZ      -0.0542
      XXYZ      -0.0025   XYYZ      -0.0188   YYYZ       0.0045
      XXZZ     -89.3109   XYZZ       0.7269   YYZZ     -21.7391
      XZZZ      -0.0611   YZZZ       0.0040   ZZZZ     -46.5934
 -----------------------------------------------------------------
 DrvMan completing analytic gradient of the correlated energy
 Correlated dipole moment
            1
    1  -0.4591841
    2  -0.7611839
    3   0.0001917
 Energy read as -2968.659787120
 Full Analytical Gradient: (in a.u., or Hartree/Bohr)
             1             2             3             4
    1   -0.00002964    0.00013535   -0.00010319   -0.00000251
    2    0.00004508   -0.00003450   -0.00006905    0.00005848
    3    0.00001271   -0.00002394    0.00002585   -0.00001463
 Gradient time:  CPU 0.81 s  wall 0.82 s
 ----------------------------------------------------------------
             Standard Nuclear Orientation (Angstroms)
    I     Atom           X                Y                Z
 ----------------------------------------------------------------
    1      Br      1.0400328719    -0.0593537944    -0.0000000000
    2      N      -0.6675499530     0.7461118040     0.0000000000
    3      P      -2.0112188314    -0.1116503711    -0.0000000000
    4      H      -1.5530183752    -1.4706442560    -0.0000000000
 ----------------------------------------------------------------
 Nuclear Repulsion Energy =   207.9217893372 hartrees
 There are       29 alpha and       29 beta electrons

                       Distance Matrix (Angstroms)
             Br(  1)   N (  2)   P (  3)
   N (  2)  1.888019
   P (  3)  3.051700  1.594115
   H (  4)  2.952229  2.387061  1.434159

 Requested basis set is 6-311++G(d,p)
 There are 43 shells and 107 basis functions
 A cutoff of  1.0D-14 yielded    877 shell pairs
 There are      5656 function pairs (      6215 Cartesian)
 Smallest overlap matrix eigenvalue = 1.58E-03
 Guess MOs from SCF MO coefficient file

 -----------------------------------------------------------------------
  General SCF calculation program by
  Eric Jon Sundstrom, Paul Horn, Yuezhi Mao, Dmitri Zuev, Alec White,
  David Stuck, Shaama M.S., Shane Yost, Joonho Lee, David Small,
  Daniel Levine, Susi Lehtola, Hugh Burton, Evgeny Epifanovsky
 -----------------------------------------------------------------------
 Hartree-Fock
 using 6 threads for integral computing
 -------------------------------------------------------
 OpenMP Integral computing Module                
 Release: version 2.0, May 2017, Q-Chem Inc. Pleasanton 
 -------------------------------------------------------
 A restricted SCF calculation will be
 performed using DIIS
 SCF converges when DIIS error is below 1.0e-08
 ---------------------------------------
  Cycle       Energy         DIIS error
 ---------------------------------------
    1   -2968.0693860332      1.82e-05  
    2   -2968.0693866675      5.43e-06  
    3   -2968.0693867329      3.43e-06  
    4   -2968.0693867544      1.25e-06  
    5   -2968.0693867589      3.57e-07  
    6   -2968.0693867599      1.66e-07  
    7   -2968.0693867601      6.01e-08  
    8   -2968.0693867601      2.10e-08  
    9   -2968.0693867601      7.05e-09  Convergence criterion met
 ---------------------------------------
 SCF time:   CPU 4.90s  wall 1.00s 
 SCF   energy in the final basis set =    -2968.0693867601
 Total energy in the final basis set =    -2968.0693867601


 ------------------------------------------------------------------------------

   CCMAN2: suite of methods based on coupled cluster
           and equation of motion theories.

   Components:
   * libvmm-1.3-trunk
     by Evgeny Epifanovsky, Ilya Kaliman.
   * libtensor-2.5-trunk
     by Evgeny Epifanovsky, Michael Wormit, Dmitry Zuev, Sam Manzer, 
        Ilya Kaliman.
   * libcc-2.5-trunk
     by Evgeny Epifanovsky, Arik Landau, Tomasz Kus, Kirill Khistyaev, 
        Dmitry Zuev, Prashant Manohar, Xintian Feng, Anna Krylov, 
        Matthew Goldey, Alec White, Thomas Jagau, Kaushik Nanda, 
        Anastasia Gunina, Alexander Kunitsa, Joonho Lee.

   CCMAN original authors:
   Anna I. Krylov, C. David Sherrill, Steven R. Gwaltney,
   Edward F. C. Byrd (2000)
   Sergey V. Levchenko, Lyudmila V. Slipchenko, Tao Wang,
   Ana-Maria C. Cristian (2003)
   Piotr A. Pieniazek, C. Melania Oana, Evgeny Epifanovsky (2007)
   Prashant Manohar (2009)

 ------------------------------------------------------------------------------


 Allocating and initializing 30808MB of RAM...
 Calculation will run on 6 cores.


 Alpha MOs, Restricted
 -- Occupied --                  
-490.05  -80.01  -65.19  -58.55  -58.54  -58.54  -15.64   -9.87
  1 A     2 A     3 A     4 A     5 A     6 A     7 A     8 A                  
 -7.556  -7.480  -7.469  -7.469  -5.449  -5.448  -5.447  -3.221
  9 A    10 A    11 A    12 A    13 A    14 A    15 A    16 A                  
 -3.216  -3.215  -3.202  -3.202  -1.194  -0.988  -0.767  -0.598
 17 A    18 A    19 A    20 A    21 A    22 A    23 A    24 A                  
 -0.530  -0.504  -0.417  -0.403  -0.388
 25 A    26 A    27 A    28 A    29 A                                          
 -- Virtual --                   
  0.006   0.051   0.053   0.075   0.081   0.091   0.103   0.122
 30 A    31 A    32 A    33 A    34 A    35 A    36 A    37 A                  
  0.123   0.140   0.161   0.207   0.224   0.250   0.260   0.298
 38 A    39 A    40 A    41 A    42 A    43 A    44 A    45 A                  
  0.332   0.378   0.397   0.484   0.533   0.563   0.570   0.583
 46 A    47 A    48 A    49 A    50 A    51 A    52 A    53 A                  
  0.747   0.757   0.769   0.775   0.805   0.837   0.838   0.893
 54 A    55 A    56 A    57 A    58 A    59 A    60 A    61 A                  
  0.903   1.045   1.107   1.119   1.145   1.184   1.308   1.421
 62 A    63 A    64 A    65 A    66 A    67 A    68 A    69 A                  
  1.658   1.684   1.814   1.828   1.933   2.214   2.261   2.309
 70 A    71 A    72 A    73 A    74 A    75 A    76 A    77 A                  
  2.328   2.364   2.443   2.496   2.787   2.902   2.970   4.250
 78 A    79 A    80 A    81 A    82 A    83 A    84 A    85 A                  
  4.290   4.479   4.532   4.543   4.584   4.615   4.909   7.193
 86 A    87 A    88 A    89 A    90 A    91 A    92 A    93 A                  
  7.573   8.200   8.219   8.293  14.747  14.808  14.923  36.683
 94 A    95 A    96 A    97 A    98 A    99 A   100 A   101 A                  
 49.461 166.198 293.876 293.894 294.0011028.399
102 A   103 A   104 A   105 A   106 A   107 A                                  

 Beta MOs, Restricted
 -- Occupied --                  
-490.05  -80.01  -65.19  -58.55  -58.54  -58.54  -15.64   -9.87
  1 A     2 A     3 A     4 A     5 A     6 A     7 A     8 A                  
 -7.556  -7.480  -7.469  -7.469  -5.449  -5.448  -5.447  -3.221
  9 A    10 A    11 A    12 A    13 A    14 A    15 A    16 A                  
 -3.216  -3.215  -3.202  -3.202  -1.194  -0.988  -0.767  -0.598
 17 A    18 A    19 A    20 A    21 A    22 A    23 A    24 A                  
 -0.530  -0.504  -0.417  -0.403  -0.388
 25 A    26 A    27 A    28 A    29 A                                          
 -- Virtual --                   
  0.006   0.051   0.053   0.075   0.081   0.091   0.103   0.122
 30 A    31 A    32 A    33 A    34 A    35 A    36 A    37 A                  
  0.123   0.140   0.161   0.207   0.224   0.250   0.260   0.298
 38 A    39 A    40 A    41 A    42 A    43 A    44 A    45 A                  
  0.332   0.378   0.397   0.484   0.533   0.563   0.570   0.583
 46 A    47 A    48 A    49 A    50 A    51 A    52 A    53 A                  
  0.747   0.757   0.769   0.775   0.805   0.837   0.838   0.893
 54 A    55 A    56 A    57 A    58 A    59 A    60 A    61 A                  
  0.903   1.045   1.107   1.119   1.145   1.184   1.308   1.421
 62 A    63 A    64 A    65 A    66 A    67 A    68 A    69 A                  
  1.658   1.684   1.814   1.828   1.933   2.214   2.261   2.309
 70 A    71 A    72 A    73 A    74 A    75 A    76 A    77 A                  
  2.328   2.364   2.443   2.496   2.787   2.902   2.970   4.250
 78 A    79 A    80 A    81 A    82 A    83 A    84 A    85 A                  
  4.290   4.479   4.532   4.543   4.584   4.615   4.909   7.193
 86 A    87 A    88 A    89 A    90 A    91 A    92 A    93 A                  
  7.573   8.200   8.219   8.293  14.747  14.808  14.923  36.683
 94 A    95 A    96 A    97 A    98 A    99 A   100 A   101 A                  
 49.461 166.198 293.876 293.894 294.0011028.399
102 A   103 A   104 A   105 A   106 A   107 A                                  

 Occupation and symmetry of molecular orbitals

 Point group: C1 (1 irreducible representation).

                           A     All 
 -------------------------------------
 All molecular orbitals:
  - Alpha                  107   107 
  - Beta                   107   107 
 -------------------------------------
 Alpha orbitals:
  - Frozen occupied        15    15  
  - Active occupied        14    14  
  - Active virtual         78    78  
  - Frozen virtual         0     0   
 -------------------------------------
 Beta orbitals:
  - Frozen occupied        15    15  
  - Active occupied        14    14  
  - Active virtual         78    78  
  - Frozen virtual         0     0   
 -------------------------------------

 Import integrals:   CPU 0.00 s  wall 0.00 s

 Import integrals:   CPU 17.98 s  wall 3.15 s

 MP2 amplitudes:   CPU 0.04 s  wall 0.02 s

Running a double precision version
           CCSD T amplitudes will be solved using DIIS.

           Start     Size      MaxIter   EConv     TConv     
           3         7         100       1.00e-07  1.00e-05  
 ------------------------------------------------------------------------------
           Energy (a.u.)   Ediff      Tdiff       Comment
 ------------------------------------------------------------------------------
         -2968.64997591                           
     1   -2968.63509731   1.49e-02   7.05e-01     
     2   -2968.65729209   2.22e-02   1.07e-01     
     3   -2968.65653447   7.58e-04   4.67e-02     
     4   -2968.65889565   2.36e-03   1.30e-02     Switched to DIIS steps.
     5   -2968.65974369   8.48e-04   1.26e-02     
     6   -2968.65976726   2.36e-05   2.44e-03     
     7   -2968.65977532   8.06e-06   1.35e-03     
     8   -2968.65978630   1.10e-05   5.01e-04     
     9   -2968.65978615   1.53e-07   2.35e-04     
    10   -2968.65978626   1.08e-07   7.59e-05     
    11   -2968.65978624   1.37e-08   3.69e-05     
    12   -2968.65978613   1.08e-07   9.58e-06     
    13   -2968.65978615   1.94e-08   4.41e-06     
 ------------------------------------------------------------------------------
         -2968.65978615                           CCSD T converged.

End of double precision
 SCF energy                 = -2968.06938676
 MP2 energy                 = -2968.64997591
 CCSD correlation energy     =    -0.59039939
 CCSD total energy           = -2968.65978615

 CCSD  T1^2 = 0.0129  T2^2 = 0.2318  Leading amplitudes:

 Amplitude    Orbitals with energies
  0.0385       29 (A) A                  ->    30 (A) A                   
              -0.3878                          0.0060                     
  0.0385       29 (A) B                  ->    30 (A) B                   
              -0.3878                          0.0060                     
 -0.0184       27 (A) A                  ->    31 (A) A                   
              -0.4168                          0.0511                     
 -0.0184       27 (A) B                  ->    31 (A) B                   
              -0.4168                          0.0511                     

 Amplitude    Orbitals with energies
 -0.0744       29 (A) A      29 (A) B    ->    30 (A) A      30 (A) B     
              -0.3878       -0.3878            0.0060        0.0060       
  0.0744       29 (A) A      29 (A) B    ->    30 (A) B      30 (A) A     
              -0.3878       -0.3878            0.0060        0.0060       
  0.0744       29 (A) B      29 (A) A    ->    30 (A) A      30 (A) B     
              -0.3878       -0.3878            0.0060        0.0060       
 -0.0744       29 (A) B      29 (A) A    ->    30 (A) B      30 (A) A     
              -0.3878       -0.3878            0.0060        0.0060       

 Computing CCSD intemediates for later calculations in double precision
 Finished.

Running a double precision version
           CCSD Lambda amplitudes will be solved using DIIS.
           Start     Size      MaxIter   EConv     LConv     
           3         7         100       1.00e-07  1.00e-05  
 ------------------------------------------------------------------------------
            Enorm      Ldiff       Comment
 ------------------------------------------------------------------------------
     1     5.09e-02   3.92e-02     
     2     1.22e-02   5.22e-03     
     3     5.61e-03   2.36e-03     
     4     3.04e-03   1.22e-03     Switched to DIIS steps.
     5     1.08e-03   7.83e-04     
     6     5.11e-04   2.36e-04     
     7     1.99e-04   7.71e-05     
     8     8.43e-05   9.90e-06     
     9     3.03e-05   4.19e-07     
    10     1.31e-05   3.29e-07     
    11     4.86e-06   2.50e-07     
    12     2.61e-06   9.34e-08     
    13     1.40e-06   5.90e-08     
    14     6.54e-07   1.24e-09     
    15     3.09e-07   3.35e-08     
    16     1.30e-07   4.87e-09     
    17     6.86e-08   5.05e-09     
 ------------------------------------------------------------------------------
                                   CCSD Lambda converged.

 Computing density matrices in double precision...
           Orbital response amplitudes will be solved using DIIS.
           Start     Size      MaxIter   EConv     LConv     
           3         7         100       1.00e-06  1.00e-06  
 ------------------------------------------------------------------------------
            Enorm      Ldiff       Comment
 ------------------------------------------------------------------------------
     1     1.03e-01   1.61e-03     
     2     1.03e-01   1.90e-04     
     3     1.25e-01   1.73e-02     
     4     2.54e-02   4.44e-02     Switched to DIIS steps.
     5     6.20e-03   1.06e-02     
     6     1.11e-03   5.98e-04     
     7     5.30e-04   5.06e-05     
     8     8.14e-05   9.29e-05     
     9     3.01e-05   3.15e-06     
    10     6.33e-06   3.57e-06     
    11     2.20e-06   8.08e-07     
    12     5.43e-07   1.68e-07     
 ------------------------------------------------------------------------------
                                   Orbital response converged.

 Computing density matrices... Done.
 CCSD calculation:   CPU 603.26 s  wall 113.13 s

 Transferring MO TPDM to AO TPDM
 Transferring g2_o1o1o1o1
 Transferring g2_o1o1o1v1
 Transferring g2_o1o1v1v1
 Transferring g2_o1v1o1v1
 Transferring g2_o1v1v1v1
 Transferring g2_v1v1v1v1
 Adding separable TPDM
 Computing TPDM gradient
 --------------------------------------------------------
 2e gradient
  Atom          X               Y               Z
 --------------------------------------------------------
    1        -33.383772        7.774727       -0.000002  
    2          5.242865      -16.424861        0.000003  
    3         27.894470        4.202874       -0.000001  
    4          0.246438        4.447260        0.000000  
 --------------------------------------------------------
 --------------------------------------------------------
 Final gradient
  Atom          X               Y               Z
 --------------------------------------------------------
    1        -33.383772        7.774727       -0.000002  
    2          5.242865      -16.424861        0.000003  
    3         27.894470        4.202874       -0.000001  
    4          0.246438        4.447260        0.000000  
 --------------------------------------------------------
 Analytic gradient from two-electron contribution:   CPU 113.09 s  wall 21.46 s

 Total ccman2 time:   CPU 737.38 s  wall 138.84 s


 --------------------------------------------------------------

                    Orbital Energies (a.u.)
 --------------------------------------------------------------

 Alpha MOs
 -- Occupied --
******** -80.0149 -65.1861 -58.5467 -58.5444 -58.5443 -15.6399  -9.8652
 -7.5558  -7.4804  -7.4695  -7.4691  -5.4490  -5.4483  -5.4471  -3.2208
 -3.2158  -3.2154  -3.2022  -3.2022  -1.1942  -0.9878  -0.7671  -0.5983
 -0.5300  -0.5038  -0.4168  -0.4030  -0.3878
 -- Virtual --
  0.0060   0.0511   0.0528   0.0750   0.0808   0.0908   0.1032   0.1220
  0.1225   0.1396   0.1609   0.2071   0.2241   0.2501   0.2604   0.2979
  0.3317   0.3782   0.3966   0.4843   0.5335   0.5634   0.5701   0.5834
  0.7470   0.7569   0.7690   0.7751   0.8050   0.8372   0.8380   0.8934
  0.9031   1.0447   1.1065   1.1192   1.1446   1.1839   1.3083   1.4214
  1.6584   1.6838   1.8143   1.8283   1.9327   2.2144   2.2608   2.3094
  2.3283   2.3641   2.4432   2.4956   2.7866   2.9021   2.9703   4.2495
  4.2896   4.4792   4.5317   4.5429   4.5836   4.6149   4.9089   7.1932
  7.5730   8.1997   8.2187   8.2926  14.7473  14.8085  14.9230  36.6828
 49.4614 166.1983 293.8764 293.8937 294.00061028.3993
 --------------------------------------------------------------

          Ground-State Mulliken Net Atomic Charges

     Atom                 Charge (a.u.)
  ----------------------------------------
      1 Br                   -0.011353
      2 N                    -0.240259
      3 P                     0.332337
      4 H                    -0.080724
  ----------------------------------------
  Sum of atomic charges =     0.000000

 -----------------------------------------------------------------
                    Cartesian Multipole Moments
 -----------------------------------------------------------------
    Charge (ESU x 10^10)
                 0.0000
    Dipole Moment (Debye)
         X      -1.1657      Y      -1.9348      Z      -0.0000
       Tot       2.2588
    Quadrupole Moments (Debye-Ang)
        XX     -34.1619     XY       1.9296     YY     -39.6751
        XZ       0.0000     YZ       0.0000     ZZ     -37.1244
    Octopole Moments (Debye-Ang^2)
       XXX      36.3897    XXY      -7.4803    XYY      11.3928
       YYY      -4.4078    XXZ      -0.0000    XYZ       0.0000
       YYZ       0.0000    XZZ       9.0394    YZZ      -1.1262
       ZZZ      -0.0000
    Hexadecapole Moments (Debye-Ang^3)
      XXXX    -495.4934   XXXY       5.7930   XXYY     -94.1202
      XYYY       0.5874   YYYY     -88.9173   XXXZ       0.0000
      XXYZ       0.0000   XYYZ       0.0000   YYYZ       0.0000
      XXZZ     -89.3152   XYZZ       0.7227   YYZZ     -21.7407
      XZZZ       0.0000   YZZZ       0.0000   ZZZZ     -46.5997
 -----------------------------------------------------------------
 DrvMan completing analytic gradient of the correlated energy
 Correlated dipole moment
            1
    1  -0.4586359
    2  -0.7611977
    3  -0.0000001
 Energy read as -2968.659786153
 Full Analytical Gradient: (in a.u., or Hartree/Bohr)
             1             2             3             4
    1   -0.00025158    0.00090564   -0.00065067   -0.00000339
    2    0.00016088    0.00019135   -0.00039656    0.00004432
    3    0.00000002   -0.00000000   -0.00000002   -0.00000000
 Gradient time:  CPU 0.76 s  wall 0.77 s
 ----------------------------------------------------------------
             Standard Nuclear Orientation (Angstroms)
    I     Atom           X                Y                Z
 ----------------------------------------------------------------
    1      Br      1.0400328719    -0.0593537944    -0.0000000000
    2      N      -0.6695499530     0.7461118040     0.0000000000
    3      P      -2.0112188314    -0.1116503711    -0.0000000000
    4      H      -1.5530183752    -1.4706442560    -0.0000000000
 ----------------------------------------------------------------
 Nuclear Repulsion Energy =   207.8934281681 hartrees
 There are       29 alpha and       29 beta electrons

                       Distance Matrix (Angstroms)
             Br(  1)   N (  2)   P (  3)
   N (  2)  1.889828
   P (  3)  3.051700  1.592429
   H (  4)  2.952229  2.386320  1.434159

 Requested basis set is 6-311++G(d,p)
 There are 43 shells and 107 basis functions
 A cutoff of  1.0D-14 yielded    877 shell pairs
 There are      5656 function pairs (      6215 Cartesian)
 Smallest overlap matrix eigenvalue = 1.58E-03
 Guess MOs from SCF MO coefficient file

 -----------------------------------------------------------------------
  General SCF calculation program by
  Eric Jon Sundstrom, Paul Horn, Yuezhi Mao, Dmitri Zuev, Alec White,
  David Stuck, Shaama M.S., Shane Yost, Joonho Lee, David Small,
  Daniel Levine, Susi Lehtola, Hugh Burton, Evgeny Epifanovsky
 -----------------------------------------------------------------------
 Hartree-Fock
 using 6 threads for integral computing
 -------------------------------------------------------
 OpenMP Integral computing Module                
 Release: version 2.0, May 2017, Q-Chem Inc. Pleasanton 
 -------------------------------------------------------
 A restricted SCF calculation will be
 performed using DIIS
 SCF converges when DIIS error is below 1.0e-08
 ---------------------------------------
  Cycle       Energy         DIIS error
 ---------------------------------------
    1   -2968.0694523419      3.47e-05  
    2   -2968.0694544953      1.03e-05  
    3   -2968.0694546874      6.53e-06  
    4   -2968.0694547578      2.20e-06  
    5   -2968.0694547690      5.85e-07  
    6   -2968.0694547714      3.12e-07  
    7   -2968.0694547721      1.15e-07  
    8   -2968.0694547722      3.27e-08  
    9   -2968.0694547722      8.91e-09  Convergence criterion met
 ---------------------------------------
 SCF time:   CPU 4.90s  wall 1.00s 
 SCF   energy in the final basis set =    -2968.0694547722
 Total energy in the final basis set =    -2968.0694547722


 ------------------------------------------------------------------------------

   CCMAN2: suite of methods based on coupled cluster
           and equation of motion theories.

   Components:
   * libvmm-1.3-trunk
     by Evgeny Epifanovsky, Ilya Kaliman.
   * libtensor-2.5-trunk
     by Evgeny Epifanovsky, Michael Wormit, Dmitry Zuev, Sam Manzer, 
        Ilya Kaliman.
   * libcc-2.5-trunk
     by Evgeny Epifanovsky, Arik Landau, Tomasz Kus, Kirill Khistyaev, 
        Dmitry Zuev, Prashant Manohar, Xintian Feng, Anna Krylov, 
        Matthew Goldey, Alec White, Thomas Jagau, Kaushik Nanda, 
        Anastasia Gunina, Alexander Kunitsa, Joonho Lee.

   CCMAN original authors:
   Anna I. Krylov, C. David Sherrill, Steven R. Gwaltney,
   Edward F. C. Byrd (2000)
   Sergey V. Levchenko, Lyudmila V. Slipchenko, Tao Wang,
   Ana-Maria C. Cristian (2003)
   Piotr A. Pieniazek, C. Melania Oana, Evgeny Epifanovsky (2007)
   Prashant Manohar (2009)

 ------------------------------------------------------------------------------


 Allocating and initializing 30808MB of RAM...
 Calculation will run on 6 cores.


 Alpha MOs, Restricted
 -- Occupied --                  
-490.05  -80.01  -65.19  -58.55  -58.54  -58.54  -15.64   -9.87
  1 A     2 A     3 A     4 A     5 A     6 A     7 A     8 A                  
 -7.556  -7.480  -7.469  -7.469  -5.449  -5.448  -5.447  -3.221
  9 A    10 A    11 A    12 A    13 A    14 A    15 A    16 A                  
 -3.216  -3.215  -3.202  -3.202  -1.194  -0.988  -0.767  -0.598
 17 A    18 A    19 A    20 A    21 A    22 A    23 A    24 A                  
 -0.530  -0.504  -0.417  -0.403  -0.388
 25 A    26 A    27 A    28 A    29 A                                          
 -- Virtual --                   
  0.006   0.051   0.053   0.075   0.081   0.091   0.103   0.122
 30 A    31 A    32 A    33 A    34 A    35 A    36 A    37 A                  
  0.123   0.139   0.161   0.207   0.224   0.250   0.260   0.298
 38 A    39 A    40 A    41 A    42 A    43 A    44 A    45 A                  
  0.332   0.378   0.397   0.485   0.533   0.563   0.570   0.583
 46 A    47 A    48 A    49 A    50 A    51 A    52 A    53 A                  
  0.747   0.757   0.769   0.775   0.805   0.837   0.838   0.894
 54 A    55 A    56 A    57 A    58 A    59 A    60 A    61 A                  
  0.903   1.044   1.106   1.119   1.144   1.184   1.310   1.422
 62 A    63 A    64 A    65 A    66 A    67 A    68 A    69 A                  
  1.658   1.684   1.814   1.828   1.932   2.214   2.261   2.309
 70 A    71 A    72 A    73 A    74 A    75 A    76 A    77 A                  
  2.328   2.364   2.444   2.496   2.786   2.903   2.972   4.250
 78 A    79 A    80 A    81 A    82 A    83 A    84 A    85 A                  
  4.289   4.481   4.532   4.543   4.583   4.615   4.909   7.193
 86 A    87 A    88 A    89 A    90 A    91 A    92 A    93 A                  
  7.574   8.200   8.219   8.293  14.747  14.809  14.924  36.683
 94 A    95 A    96 A    97 A    98 A    99 A   100 A   101 A                  
 49.461 166.200 293.876 293.894 294.0011028.399
102 A   103 A   104 A   105 A   106 A   107 A                                  

 Beta MOs, Restricted
 -- Occupied --                  
-490.05  -80.01  -65.19  -58.55  -58.54  -58.54  -15.64   -9.87
  1 A     2 A     3 A     4 A     5 A     6 A     7 A     8 A                  
 -7.556  -7.480  -7.469  -7.469  -5.449  -5.448  -5.447  -3.221
  9 A    10 A    11 A    12 A    13 A    14 A    15 A    16 A                  
 -3.216  -3.215  -3.202  -3.202  -1.194  -0.988  -0.767  -0.598
 17 A    18 A    19 A    20 A    21 A    22 A    23 A    24 A                  
 -0.530  -0.504  -0.417  -0.403  -0.388
 25 A    26 A    27 A    28 A    29 A                                          
 -- Virtual --                   
  0.006   0.051   0.053   0.075   0.081   0.091   0.103   0.122
 30 A    31 A    32 A    33 A    34 A    35 A    36 A    37 A                  
  0.123   0.139   0.161   0.207   0.224   0.250   0.260   0.298
 38 A    39 A    40 A    41 A    42 A    43 A    44 A    45 A                  
  0.332   0.378   0.397   0.485   0.533   0.563   0.570   0.583
 46 A    47 A    48 A    49 A    50 A    51 A    52 A    53 A                  
  0.747   0.757   0.769   0.775   0.805   0.837   0.838   0.894
 54 A    55 A    56 A    57 A    58 A    59 A    60 A    61 A                  
  0.903   1.044   1.106   1.119   1.144   1.184   1.310   1.422
 62 A    63 A    64 A    65 A    66 A    67 A    68 A    69 A                  
  1.658   1.684   1.814   1.828   1.932   2.214   2.261   2.309
 70 A    71 A    72 A    73 A    74 A    75 A    76 A    77 A                  
  2.328   2.364   2.444   2.496   2.786   2.903   2.972   4.250
 78 A    79 A    80 A    81 A    82 A    83 A    84 A    85 A                  
  4.289   4.481   4.532   4.543   4.583   4.615   4.909   7.193
 86 A    87 A    88 A    89 A    90 A    91 A    92 A    93 A                  
  7.574   8.200   8.219   8.293  14.747  14.809  14.924  36.683
 94 A    95 A    96 A    97 A    98 A    99 A   100 A   101 A                  
 49.461 166.200 293.876 293.894 294.0011028.399
102 A   103 A   104 A   105 A   106 A   107 A                                  

 Occupation and symmetry of molecular orbitals

 Point group: C1 (1 irreducible representation).

                           A     All 
 -------------------------------------
 All molecular orbitals:
  - Alpha                  107   107 
  - Beta                   107   107 
 -------------------------------------
 Alpha orbitals:
  - Frozen occupied        15    15  
  - Active occupied        14    14  
  - Active virtual         78    78  
  - Frozen virtual         0     0   
 -------------------------------------
 Beta orbitals:
  - Frozen occupied        15    15  
  - Active occupied        14    14  
  - Active virtual         78    78  
  - Frozen virtual         0     0   
 -------------------------------------

 Import integrals:   CPU 0.00 s  wall 0.00 s

 Import integrals:   CPU 18.02 s  wall 3.15 s

 MP2 amplitudes:   CPU 0.04 s  wall 0.02 s

Running a double precision version
           CCSD T amplitudes will be solved using DIIS.

           Start     Size      MaxIter   EConv     TConv     
           3         7         100       1.00e-07  1.00e-05  
 ------------------------------------------------------------------------------
           Energy (a.u.)   Ediff      Tdiff       Comment
 ------------------------------------------------------------------------------
         -2968.64994296                           
     1   -2968.63511855   1.48e-02   7.05e-01     
     2   -2968.65728759   2.22e-02   1.07e-01     
     3   -2968.65653905   7.49e-04   4.66e-02     
     4   -2968.65889715   2.36e-03   1.30e-02     Switched to DIIS steps.
     5   -2968.65974389   8.47e-04   1.26e-02     
     6   -2968.65976753   2.36e-05   2.43e-03     
     7   -2968.65977577   8.23e-06   1.35e-03     
     8   -2968.65978680   1.10e-05   5.03e-04     
     9   -2968.65978665   1.49e-07   2.35e-04     
    10   -2968.65978676   1.12e-07   7.59e-05     
    11   -2968.65978674   1.71e-08   3.69e-05     
    12   -2968.65978664   1.08e-07   9.58e-06     
    13   -2968.65978665   1.86e-08   4.40e-06     
 ------------------------------------------------------------------------------
         -2968.65978665                           CCSD T converged.

End of double precision
 SCF energy                 = -2968.06945477
 MP2 energy                 = -2968.64994296
 CCSD correlation energy     =    -0.59033188
 CCSD total energy           = -2968.65978665

 CCSD  T1^2 = 0.0129  T2^2 = 0.2317  Leading amplitudes:

 Amplitude    Orbitals with energies
 -0.0385       29 (A) A                  ->    30 (A) A                   
              -0.3882                          0.0062                     
 -0.0385       29 (A) B                  ->    30 (A) B                   
              -0.3882                          0.0062                     
  0.0193       27 (A) A                  ->    31 (A) A                   
              -0.4166                          0.0510                     
  0.0193       27 (A) B                  ->    31 (A) B                   
              -0.4166                          0.0510                     

 Amplitude    Orbitals with energies
 -0.0737       29 (A) A      29 (A) B    ->    30 (A) A      30 (A) B     
              -0.3882       -0.3882            0.0062        0.0062       
  0.0737       29 (A) A      29 (A) B    ->    30 (A) B      30 (A) A     
              -0.3882       -0.3882            0.0062        0.0062       
  0.0737       29 (A) B      29 (A) A    ->    30 (A) A      30 (A) B     
              -0.3882       -0.3882            0.0062        0.0062       
 -0.0737       29 (A) B      29 (A) A    ->    30 (A) B      30 (A) A     
              -0.3882       -0.3882            0.0062        0.0062       

 Computing CCSD intemediates for later calculations in double precision
 Finished.

Running a double precision version
           CCSD Lambda amplitudes will be solved using DIIS.
           Start     Size      MaxIter   EConv     LConv     
           3         7         100       1.00e-07  1.00e-05  
 ------------------------------------------------------------------------------
            Enorm      Ldiff       Comment
 ------------------------------------------------------------------------------
     1     5.08e-02   3.92e-02     
     2     1.22e-02   5.21e-03     
     3     5.59e-03   2.36e-03     
     4     3.03e-03   1.22e-03     Switched to DIIS steps.
     5     1.08e-03   7.80e-04     
     6     5.10e-04   2.35e-04     
     7     1.99e-04   7.69e-05     
     8     8.40e-05   9.95e-06     
     9     3.02e-05   4.52e-07     
    10     1.31e-05   3.07e-07     
    11     4.86e-06   2.60e-07     
    12     2.61e-06   9.13e-08     
    13     1.40e-06   5.75e-08     
    14     6.54e-07   1.26e-09     
    15     3.09e-07   3.32e-08     
    16     1.30e-07   4.86e-09     
    17     6.86e-08   5.03e-09     
 ------------------------------------------------------------------------------
                                   CCSD Lambda converged.

 Computing density matrices in double precision...
           Orbital response amplitudes will be solved using DIIS.
           Start     Size      MaxIter   EConv     LConv     
           3         7         100       1.00e-06  1.00e-06  
 ------------------------------------------------------------------------------
            Enorm      Ldiff       Comment
 ------------------------------------------------------------------------------
     1     1.03e-01   1.71e-03     
     2     1.03e-01   1.34e-04     
     3     1.25e-01   1.72e-02     
     4     2.55e-02   4.42e-02     Switched to DIIS steps.
     5     6.13e-03   1.06e-02     
     6     1.09e-03   5.93e-04     
     7     5.20e-04   4.92e-05     
     8     8.10e-05   9.02e-05     
     9     3.02e-05   2.98e-06     
    10     6.33e-06   3.55e-06     
    11     2.19e-06   8.19e-07     
    12     5.32e-07   1.75e-07     
 ------------------------------------------------------------------------------
                                   Orbital response converged.

 Computing density matrices... Done.
 CCSD calculation:   CPU 600.65 s  wall 112.64 s

 Transferring MO TPDM to AO TPDM
 Transferring g2_o1o1o1o1
 Transferring g2_o1o1o1v1
 Transferring g2_o1o1v1v1
 Transferring g2_o1v1o1v1
 Transferring g2_o1v1v1v1
 Transferring g2_v1v1v1v1
 Adding separable TPDM
 Computing TPDM gradient
 --------------------------------------------------------
 2e gradient
  Atom          X               Y               Z
 --------------------------------------------------------
    1        -33.366768        7.755231        0.000000  
    2          5.216078      -16.425222       -0.000000  
    3         27.904717        4.223873       -0.000000  
    4          0.245972        4.446117        0.000000  
 --------------------------------------------------------
 --------------------------------------------------------
 Final gradient
  Atom          X               Y               Z
 --------------------------------------------------------
    1        -33.366768        7.755231        0.000000  
    2          5.216078      -16.425222       -0.000000  
    3         27.904717        4.223873       -0.000000  
    4          0.245972        4.446117        0.000000  
 --------------------------------------------------------
 Analytic gradient from two-electron contribution:   CPU 114.00 s  wall 22.17 s

 Total ccman2 time:   CPU 735.97 s  wall 138.90 s


 --------------------------------------------------------------

                    Orbital Energies (a.u.)
 --------------------------------------------------------------

 Alpha MOs
 -- Occupied --
******** -80.0147 -65.1861 -58.5467 -58.5443 -58.5442 -15.6398  -9.8652
 -7.5558  -7.4803  -7.4694  -7.4691  -5.4489  -5.4482  -5.4470  -3.2208
 -3.2158  -3.2153  -3.2022  -3.2022  -1.1942  -0.9880  -0.7669  -0.5983
 -0.5299  -0.5039  -0.4166  -0.4031  -0.3882
 -- Virtual --
  0.0062   0.0510   0.0527   0.0750   0.0808   0.0908   0.1032   0.1220
  0.1225   0.1394   0.1609   0.2070   0.2242   0.2501   0.2605   0.2979
  0.3317   0.3782   0.3966   0.4848   0.5335   0.5634   0.5702   0.5835
  0.7470   0.7568   0.7690   0.7751   0.8048   0.8372   0.8382   0.8937
  0.9034   1.0443   1.1060   1.1189   1.1440   1.1840   1.3101   1.4216
  1.6584   1.6838   1.8144   1.8284   1.9323   2.2144   2.2607   2.3086
  2.3283   2.3641   2.4436   2.4959   2.7864   2.9027   2.9715   4.2496
  4.2895   4.4807   4.5317   4.5430   4.5833   4.6146   4.9089   7.1926
  7.5740   8.1997   8.2187   8.2927  14.7474  14.8086  14.9245  36.6830
 49.4610 166.1996 293.8764 293.8936 294.00061028.3987
 --------------------------------------------------------------

          Ground-State Mulliken Net Atomic Charges

     Atom                 Charge (a.u.)
  ----------------------------------------
      1 Br                   -0.011802
      2 N                    -0.239986
      3 P                     0.332467
      4 H                    -0.080679
  ----------------------------------------
  Sum of atomic charges =    -0.000000

 -----------------------------------------------------------------
                    Cartesian Multipole Moments
 -----------------------------------------------------------------
    Charge (ESU x 10^10)
                -0.0000
    Dipole Moment (Debye)
         X      -1.1685      Y      -1.9347      Z       0.0000
       Tot       2.2602
    Quadrupole Moments (Debye-Ang)
        XX     -34.1592     XY       1.9301     YY     -39.6737
        XZ       0.0000     YZ       0.0000     ZZ     -37.1210
    Octopole Moments (Debye-Ang^2)
       XXX      36.4140    XXY      -7.4799    XYY      11.4017
       YYY      -4.4041    XXZ      -0.0000    XYZ      -0.0000
       YYZ      -0.0000    XZZ       9.0351    YZZ      -1.1263
       ZZZ      -0.0000
    Hexadecapole Moments (Debye-Ang^3)
      XXXX    -495.5857   XXXY       5.8109   XXYY     -94.1343
      XYYY       0.6110   YYYY     -88.9116   XXXZ       0.0000
      XXYZ       0.0000   XYYZ       0.0000   YYYZ       0.0000
      XXZZ     -89.3066   XYZZ       0.7311   YYZZ     -21.7374
      XZZZ       0.0000   YZZZ       0.0000   ZZZZ     -46.5869
 -----------------------------------------------------------------
 DrvMan completing analytic gradient of the correlated energy
 Correlated dipole moment
            1
    1  -0.4597307
    2  -0.7611701
    3   0.0000000
 Energy read as -2968.659786655
 Full Analytical Gradient: (in a.u., or Hartree/Bohr)
             1             2             3             4
    1    0.00019108   -0.00063623    0.00044683   -0.00000168
    2   -0.00007011   -0.00026293    0.00026039    0.00007266
    3   -0.00000000    0.00000000   -0.00000000   -0.00000000
 Gradient time:  CPU 0.77 s  wall 0.78 s
 ----------------------------------------------------------------
             Standard Nuclear Orientation (Angstroms)
    I     Atom           X                Y                Z
 ----------------------------------------------------------------
    1      Br      1.0400328719    -0.0593537944    -0.0000000000
    2      N      -0.6685499530     0.7471118040     0.0000000000
    3      P      -2.0112188314    -0.1116503711    -0.0000000000
    4      H      -1.5530183752    -1.4706442560    -0.0000000000
 ----------------------------------------------------------------
 Nuclear Repulsion Energy =   207.8796999044 hartrees
 There are       29 alpha and       29 beta electrons

                       Distance Matrix (Angstroms)
             Br(  1)   N (  2)   P (  3)
   N (  2)  1.889350
   P (  3)  3.051700  1.593811
   H (  4)  2.952229  2.387619  1.434159

 Requested basis set is 6-311++G(d,p)
 There are 43 shells and 107 basis functions
 A cutoff of  1.0D-14 yielded    877 shell pairs
 There are      5656 function pairs (      6215 Cartesian)
 Smallest overlap matrix eigenvalue = 1.58E-03
 Guess MOs from SCF MO coefficient file

 -----------------------------------------------------------------------
  General SCF calculation program by
  Eric Jon Sundstrom, Paul Horn, Yuezhi Mao, Dmitri Zuev, Alec White,
  David Stuck, Shaama M.S., Shane Yost, Joonho Lee, David Small,
  Daniel Levine, Susi Lehtola, Hugh Burton, Evgeny Epifanovsky
 -----------------------------------------------------------------------
 Hartree-Fock
 using 6 threads for integral computing
 -------------------------------------------------------
 OpenMP Integral computing Module                
 Release: version 2.0, May 2017, Q-Chem Inc. Pleasanton 
 -------------------------------------------------------
 A restricted SCF calculation will be
 performed using DIIS
 SCF converges when DIIS error is below 1.0e-08
 ---------------------------------------
  Cycle       Energy         DIIS error
 ---------------------------------------
    1   -2968.0693696823      2.28e-05  
    2   -2968.0693705571      1.00e-05  
    3   -2968.0693706796      5.84e-06  
    4   -2968.0693707388      1.29e-06  
    5   -2968.0693707438      3.72e-07  
    6   -2968.0693707447      1.48e-07  
    7   -2968.0693707448      5.54e-08  
    8   -2968.0693707448      2.84e-08  
    9   -2968.0693707448      1.04e-08  
   10   -2968.0693707448      3.74e-09  Convergence criterion met
 ---------------------------------------
 SCF time:   CPU 5.40s  wall 1.00s 
 SCF   energy in the final basis set =    -2968.0693707448
 Total energy in the final basis set =    -2968.0693707448


 ------------------------------------------------------------------------------

   CCMAN2: suite of methods based on coupled cluster
           and equation of motion theories.

   Components:
   * libvmm-1.3-trunk
     by Evgeny Epifanovsky, Ilya Kaliman.
   * libtensor-2.5-trunk
     by Evgeny Epifanovsky, Michael Wormit, Dmitry Zuev, Sam Manzer, 
        Ilya Kaliman.
   * libcc-2.5-trunk
     by Evgeny Epifanovsky, Arik Landau, Tomasz Kus, Kirill Khistyaev, 
        Dmitry Zuev, Prashant Manohar, Xintian Feng, Anna Krylov, 
        Matthew Goldey, Alec White, Thomas Jagau, Kaushik Nanda, 
        Anastasia Gunina, Alexander Kunitsa, Joonho Lee.

   CCMAN original authors:
   Anna I. Krylov, C. David Sherrill, Steven R. Gwaltney,
   Edward F. C. Byrd (2000)
   Sergey V. Levchenko, Lyudmila V. Slipchenko, Tao Wang,
   Ana-Maria C. Cristian (2003)
   Piotr A. Pieniazek, C. Melania Oana, Evgeny Epifanovsky (2007)
   Prashant Manohar (2009)

 ------------------------------------------------------------------------------


 Allocating and initializing 30808MB of RAM...
 Calculation will run on 6 cores.


 Alpha MOs, Restricted
 -- Occupied --                  
-490.05  -80.01  -65.19  -58.55  -58.54  -58.54  -15.64   -9.87
  1 A     2 A     3 A     4 A     5 A     6 A     7 A     8 A                  
 -7.556  -7.480  -7.469  -7.469  -5.449  -5.448  -5.447  -3.221
  9 A    10 A    11 A    12 A    13 A    14 A    15 A    16 A                  
 -3.216  -3.215  -3.202  -3.202  -1.194  -0.988  -0.767  -0.598
 17 A    18 A    19 A    20 A    21 A    22 A    23 A    24 A                  
 -0.530  -0.504  -0.417  -0.403  -0.388
 25 A    26 A    27 A    28 A    29 A                                          
 -- Virtual --                   
  0.006   0.051   0.053   0.075   0.081   0.091   0.103   0.122
 30 A    31 A    32 A    33 A    34 A    35 A    36 A    37 A                  
  0.123   0.139   0.161   0.207   0.224   0.250   0.260   0.298
 38 A    39 A    40 A    41 A    42 A    43 A    44 A    45 A                  
  0.332   0.378   0.397   0.484   0.533   0.563   0.570   0.583
 46 A    47 A    48 A    49 A    50 A    51 A    52 A    53 A                  
  0.747   0.757   0.769   0.775   0.805   0.837   0.838   0.894
 54 A    55 A    56 A    57 A    58 A    59 A    60 A    61 A                  
  0.903   1.044   1.106   1.119   1.144   1.184   1.309   1.422
 62 A    63 A    64 A    65 A    66 A    67 A    68 A    69 A                  
  1.658   1.684   1.814   1.828   1.933   2.214   2.261   2.309
 70 A    71 A    72 A    73 A    74 A    75 A    76 A    77 A                  
  2.328   2.364   2.443   2.496   2.786   2.902   2.970   4.249
 78 A    79 A    80 A    81 A    82 A    83 A    84 A    85 A                  
  4.289   4.479   4.532   4.543   4.583   4.615   4.909   7.193
 86 A    87 A    88 A    89 A    90 A    91 A    92 A    93 A                  
  7.573   8.200   8.219   8.293  14.747  14.808  14.923  36.683
 94 A    95 A    96 A    97 A    98 A    99 A   100 A   101 A                  
 49.461 166.198 293.876 293.894 294.0011028.399
102 A   103 A   104 A   105 A   106 A   107 A                                  

 Beta MOs, Restricted
 -- Occupied --                  
-490.05  -80.01  -65.19  -58.55  -58.54  -58.54  -15.64   -9.87
  1 A     2 A     3 A     4 A     5 A     6 A     7 A     8 A                  
 -7.556  -7.480  -7.469  -7.469  -5.449  -5.448  -5.447  -3.221
  9 A    10 A    11 A    12 A    13 A    14 A    15 A    16 A                  
 -3.216  -3.215  -3.202  -3.202  -1.194  -0.988  -0.767  -0.598
 17 A    18 A    19 A    20 A    21 A    22 A    23 A    24 A                  
 -0.530  -0.504  -0.417  -0.403  -0.388
 25 A    26 A    27 A    28 A    29 A                                          
 -- Virtual --                   
  0.006   0.051   0.053   0.075   0.081   0.091   0.103   0.122
 30 A    31 A    32 A    33 A    34 A    35 A    36 A    37 A                  
  0.123   0.139   0.161   0.207   0.224   0.250   0.260   0.298
 38 A    39 A    40 A    41 A    42 A    43 A    44 A    45 A                  
  0.332   0.378   0.397   0.484   0.533   0.563   0.570   0.583
 46 A    47 A    48 A    49 A    50 A    51 A    52 A    53 A                  
  0.747   0.757   0.769   0.775   0.805   0.837   0.838   0.894
 54 A    55 A    56 A    57 A    58 A    59 A    60 A    61 A                  
  0.903   1.044   1.106   1.119   1.144   1.184   1.309   1.422
 62 A    63 A    64 A    65 A    66 A    67 A    68 A    69 A                  
  1.658   1.684   1.814   1.828   1.933   2.214   2.261   2.309
 70 A    71 A    72 A    73 A    74 A    75 A    76 A    77 A                  
  2.328   2.364   2.443   2.496   2.786   2.902   2.970   4.249
 78 A    79 A    80 A    81 A    82 A    83 A    84 A    85 A                  
  4.289   4.479   4.532   4.543   4.583   4.615   4.909   7.193
 86 A    87 A    88 A    89 A    90 A    91 A    92 A    93 A                  
  7.573   8.200   8.219   8.293  14.747  14.808  14.923  36.683
 94 A    95 A    96 A    97 A    98 A    99 A   100 A   101 A                  
 49.461 166.198 293.876 293.894 294.0011028.399
102 A   103 A   104 A   105 A   106 A   107 A                                  

 Occupation and symmetry of molecular orbitals

 Point group: C1 (1 irreducible representation).

                           A     All 
 -------------------------------------
 All molecular orbitals:
  - Alpha                  107   107 
  - Beta                   107   107 
 -------------------------------------
 Alpha orbitals:
  - Frozen occupied        15    15  
  - Active occupied        14    14  
  - Active virtual         78    78  
  - Frozen virtual         0     0   
 -------------------------------------
 Beta orbitals:
  - Frozen occupied        15    15  
  - Active occupied        14    14  
  - Active virtual         78    78  
  - Frozen virtual         0     0   
 -------------------------------------

 Import integrals:   CPU 0.00 s  wall 0.00 s

 Import integrals:   CPU 17.91 s  wall 3.12 s

 MP2 amplitudes:   CPU 0.04 s  wall 0.02 s

Running a double precision version
           CCSD T amplitudes will be solved using DIIS.

           Start     Size      MaxIter   EConv     TConv     
           3         7         100       1.00e-07  1.00e-05  
 ------------------------------------------------------------------------------
           Energy (a.u.)   Ediff      Tdiff       Comment
 ------------------------------------------------------------------------------
         -2968.64997408                           
     1   -2968.63509020   1.49e-02   7.05e-01     
     2   -2968.65729230   2.22e-02   1.07e-01     
     3   -2968.65653294   7.59e-04   4.67e-02     
     4   -2968.65889557   2.36e-03   1.30e-02     Switched to DIIS steps.
     5   -2968.65974423   8.49e-04   1.26e-02     
     6   -2968.65976785   2.36e-05   2.44e-03     
     7   -2968.65977599   8.14e-06   1.35e-03     
     8   -2968.65978701   1.10e-05   5.02e-04     
     9   -2968.65978686   1.49e-07   2.36e-04     
    10   -2968.65978697   1.08e-07   7.60e-05     
    11   -2968.65978695   1.45e-08   3.70e-05     
    12   -2968.65978685   1.08e-07   9.59e-06     
    13   -2968.65978687   1.90e-08   4.39e-06     
 ------------------------------------------------------------------------------
         -2968.65978687                           CCSD T converged.

End of double precision
 SCF energy                 = -2968.06937074
 MP2 energy                 = -2968.64997408
 CCSD correlation energy     =    -0.59041612
 CCSD total energy           = -2968.65978687

 CCSD  T1^2 = 0.0129  T2^2 = 0.2318  Leading amplitudes:

 Amplitude    Orbitals with energies
 -0.0386       29 (A) A                  ->    30 (A) A                   
              -0.3880                          0.0060                     
 -0.0386       29 (A) B                  ->    30 (A) B                   
              -0.3880                          0.0060                     
 -0.0190       27 (A) A                  ->    31 (A) A                   
              -0.4167                          0.0511                     
 -0.0190       27 (A) B                  ->    31 (A) B                   
              -0.4167                          0.0511                     

 Amplitude    Orbitals with energies
 -0.0742       29 (A) A      29 (A) B    ->    30 (A) A      30 (A) B     
              -0.3880       -0.3880            0.0060        0.0060       
  0.0742       29 (A) A      29 (A) B    ->    30 (A) B      30 (A) A     
              -0.3880       -0.3880            0.0060        0.0060       
  0.0742       29 (A) B      29 (A) A    ->    30 (A) A      30 (A) B     
              -0.3880       -0.3880            0.0060        0.0060       
 -0.0742       29 (A) B      29 (A) A    ->    30 (A) B      30 (A) A     
              -0.3880       -0.3880            0.0060        0.0060       

 Computing CCSD intemediates for later calculations in double precision
 Finished.

Running a double precision version
           CCSD Lambda amplitudes will be solved using DIIS.
           Start     Size      MaxIter   EConv     LConv     
           3         7         100       1.00e-07  1.00e-05  
 ------------------------------------------------------------------------------
            Enorm      Ldiff       Comment
 ------------------------------------------------------------------------------
     1     5.09e-02   3.92e-02     
     2     1.22e-02   5.21e-03     
     3     5.61e-03   2.36e-03     
     4     3.04e-03   1.22e-03     Switched to DIIS steps.
     5     1.08e-03   7.83e-04     
     6     5.11e-04   2.36e-04     
     7     1.99e-04   7.72e-05     
     8     8.43e-05   9.95e-06     
     9     3.03e-05   4.34e-07     
    10     1.31e-05   3.25e-07     
    11     4.86e-06   2.54e-07     
    12     2.61e-06   9.38e-08     
    13     1.40e-06   5.87e-08     
    14     6.54e-07   8.99e-10     
    15     3.10e-07   3.35e-08     
    16     1.30e-07   4.89e-09     
    17     6.87e-08   5.03e-09     
 ------------------------------------------------------------------------------
                                   CCSD Lambda converged.

 Computing density matrices in double precision...
           Orbital response amplitudes will be solved using DIIS.
           Start     Size      MaxIter   EConv     LConv     
           3         7         100       1.00e-06  1.00e-06  
 ------------------------------------------------------------------------------
            Enorm      Ldiff       Comment
 ------------------------------------------------------------------------------
     1     1.03e-01   1.65e-03     
     2     1.03e-01   1.51e-04     
     3     1.25e-01   1.73e-02     
     4     2.55e-02   4.43e-02     Switched to DIIS steps.
     5     6.17e-03   1.07e-02     
     6     1.10e-03   5.95e-04     
     7     5.26e-04   5.05e-05     
     8     8.14e-05   9.18e-05     
     9     3.03e-05   3.08e-06     
    10     6.35e-06   3.58e-06     
    11     2.21e-06   8.18e-07     
    12     5.38e-07   1.74e-07     
 ------------------------------------------------------------------------------
                                   Orbital response converged.

 Computing density matrices... Done.
 CCSD calculation:   CPU 600.80 s  wall 112.79 s

 Transferring MO TPDM to AO TPDM
 Transferring g2_o1o1o1o1
 Transferring g2_o1o1o1v1
 Transferring g2_o1o1v1v1
 Transferring g2_o1v1o1v1
 Transferring g2_o1v1v1v1
 Transferring g2_v1v1v1v1
 Adding separable TPDM
 Computing TPDM gradient
 --------------------------------------------------------
 2e gradient
  Atom          X               Y               Z
 --------------------------------------------------------
    1        -33.363465        7.770741       -0.000000  
    2          5.228276      -16.437035        0.000000  
    3         27.887456        4.217970       -0.000000  
    4          0.247733        4.448325        0.000000  
 --------------------------------------------------------
 --------------------------------------------------------
 Final gradient
  Atom          X               Y               Z
 --------------------------------------------------------
    1        -33.363465        7.770741       -0.000000  
    2          5.228276      -16.437035        0.000000  
    3         27.887456        4.217970       -0.000000  
    4          0.247733        4.448325        0.000000  
 --------------------------------------------------------
 Analytic gradient from two-electron contribution:   CPU 112.48 s  wall 22.37 s

 Total ccman2 time:   CPU 733.87 s  wall 139.16 s


 --------------------------------------------------------------

                    Orbital Energies (a.u.)
 --------------------------------------------------------------

 Alpha MOs
 -- Occupied --
******** -80.0149 -65.1861 -58.5466 -58.5443 -58.5442 -15.6400  -9.8652
 -7.5559  -7.4803  -7.4694  -7.4691  -5.4490  -5.4483  -5.4471  -3.2208
 -3.2157  -3.2153  -3.2022  -3.2022  -1.1941  -0.9878  -0.7671  -0.5982
 -0.5299  -0.5038  -0.4167  -0.4031  -0.3880
 -- Virtual --
  0.0060   0.0511   0.0527   0.0750   0.0808   0.0908   0.1032   0.1220
  0.1225   0.1395   0.1609   0.2070   0.2241   0.2501   0.2604   0.2979
  0.3317   0.3782   0.3966   0.4844   0.5335   0.5633   0.5702   0.5834
  0.7469   0.7568   0.7690   0.7750   0.8047   0.8371   0.8380   0.8937
  0.9030   1.0443   1.1061   1.1190   1.1442   1.1838   1.3086   1.4216
  1.6584   1.6838   1.8143   1.8282   1.9325   2.2144   2.2608   2.3088
  2.3282   2.3641   2.4431   2.4955   2.7865   2.9022   2.9704   4.2495
  4.2894   4.4794   4.5318   4.5430   4.5834   4.6146   4.9088   7.1927
  7.5731   8.1997   8.2188   8.2927  14.7473  14.8084  14.9232  36.6827
 49.4611 166.1984 293.8764 293.8937 294.00061028.3988
 --------------------------------------------------------------

          Ground-State Mulliken Net Atomic Charges

     Atom                 Charge (a.u.)
  ----------------------------------------
      1 Br                   -0.011785
      2 N                    -0.240073
      3 P                     0.332433
      4 H                    -0.080575
  ----------------------------------------
  Sum of atomic charges =     0.000000

 -----------------------------------------------------------------
                    Cartesian Multipole Moments
 -----------------------------------------------------------------
    Charge (ESU x 10^10)
                 0.0000
    Dipole Moment (Debye)
         X      -1.1681      Y      -1.9365      Z       0.0000
       Tot       2.2616
    Quadrupole Moments (Debye-Ang)
        XX     -34.1660     XY       1.9312     YY     -39.6736
        XZ       0.0000     YZ       0.0000     ZZ     -37.1251
    Octopole Moments (Debye-Ang^2)
       XXX      36.4097    XXY      -7.4916    XYY      11.3961
       YYY      -4.4349    XXZ      -0.0000    XYZ      -0.0000
       YYZ      -0.0000    XZZ       9.0392    YZZ      -1.1332
       ZZZ      -0.0000
    Hexadecapole Moments (Debye-Ang^3)
      XXXX    -495.6132   XXXY       5.8152   XXYY     -94.1283
      XYYY       0.6218   YYYY     -88.9607   XXXZ       0.0000
      XXYZ       0.0000   XYYZ       0.0000   YYYZ       0.0000
      XXZZ     -89.3194   XYZZ       0.7317   YYZZ     -21.7480
      XZZZ       0.0000   YZZZ       0.0000   ZZZZ     -46.6000
 -----------------------------------------------------------------
 DrvMan completing analytic gradient of the correlated energy
 Correlated dipole moment
            1
    1  -0.4595713
    2  -0.7618973
    3   0.0000000
 Energy read as -2968.659786865
 Full Analytical Gradient: (in a.u., or Hartree/Bohr)
             1             2             3             4
    1    0.00002259    0.00036211   -0.00033218   -0.00005251
    2   -0.00001818    0.00032143   -0.00031960    0.00001634
    3   -0.00000000    0.00000000   -0.00000000   -0.00000000
 Gradient time:  CPU 0.75 s  wall 0.78 s
 ----------------------------------------------------------------
             Standard Nuclear Orientation (Angstroms)
    I     Atom           X                Y                Z
 ----------------------------------------------------------------
    1      Br      1.0400328719    -0.0593537944    -0.0000000000
    2      N      -0.6685499530     0.7451118040     0.0000000000
    3      P      -2.0112188314    -0.1116503711    -0.0000000000
    4      H      -1.5530183752    -1.4706442560    -0.0000000000
 ----------------------------------------------------------------
 Nuclear Repulsion Energy =   207.9354641478 hartrees
 There are       29 alpha and       29 beta electrons

                       Distance Matrix (Angstroms)
             Br(  1)   N (  2)   P (  3)
   N (  2)  1.888497
   P (  3)  3.051700  1.592734
   H (  4)  2.952229  2.385762  1.434159

 Requested basis set is 6-311++G(d,p)
 There are 43 shells and 107 basis functions
 A cutoff of  1.0D-14 yielded    877 shell pairs
 There are      5656 function pairs (      6215 Cartesian)
 Smallest overlap matrix eigenvalue = 1.58E-03
 Guess MOs from SCF MO coefficient file

 -----------------------------------------------------------------------
  General SCF calculation program by
  Eric Jon Sundstrom, Paul Horn, Yuezhi Mao, Dmitri Zuev, Alec White,
  David Stuck, Shaama M.S., Shane Yost, Joonho Lee, David Small,
  Daniel Levine, Susi Lehtola, Hugh Burton, Evgeny Epifanovsky
 -----------------------------------------------------------------------
 Hartree-Fock
 using 6 threads for integral computing
 -------------------------------------------------------
 OpenMP Integral computing Module                
 Release: version 2.0, May 2017, Q-Chem Inc. Pleasanton 
 -------------------------------------------------------
 A restricted SCF calculation will be
 performed using DIIS
 SCF converges when DIIS error is below 1.0e-08
 ---------------------------------------
  Cycle       Energy         DIIS error
 ---------------------------------------
    1   -2968.0694700040      2.57e-05  
    2   -2968.0694712668      1.25e-05  
    3   -2968.0694714837      7.34e-06  
    4   -2968.0694715884      1.37e-06  
    5   -2968.0694715984      4.83e-07  
    6   -2968.0694715997      1.67e-07  
    7   -2968.0694715998      7.27e-08  
    8   -2968.0694715999      2.86e-08  
    9   -2968.0694715998      1.14e-08  
   10   -2968.0694715998      4.09e-09  Convergence criterion met
 ---------------------------------------
 SCF time:   CPU 5.42s  wall 2.00s 
 SCF   energy in the final basis set =    -2968.0694715998
 Total energy in the final basis set =    -2968.0694715998


 ------------------------------------------------------------------------------

   CCMAN2: suite of methods based on coupled cluster
           and equation of motion theories.

   Components:
   * libvmm-1.3-trunk
     by Evgeny Epifanovsky, Ilya Kaliman.
   * libtensor-2.5-trunk
     by Evgeny Epifanovsky, Michael Wormit, Dmitry Zuev, Sam Manzer, 
        Ilya Kaliman.
   * libcc-2.5-trunk
     by Evgeny Epifanovsky, Arik Landau, Tomasz Kus, Kirill Khistyaev, 
        Dmitry Zuev, Prashant Manohar, Xintian Feng, Anna Krylov, 
        Matthew Goldey, Alec White, Thomas Jagau, Kaushik Nanda, 
        Anastasia Gunina, Alexander Kunitsa, Joonho Lee.

   CCMAN original authors:
   Anna I. Krylov, C. David Sherrill, Steven R. Gwaltney,
   Edward F. C. Byrd (2000)
   Sergey V. Levchenko, Lyudmila V. Slipchenko, Tao Wang,
   Ana-Maria C. Cristian (2003)
   Piotr A. Pieniazek, C. Melania Oana, Evgeny Epifanovsky (2007)
   Prashant Manohar (2009)

 ------------------------------------------------------------------------------


 Allocating and initializing 30808MB of RAM...
 Calculation will run on 6 cores.


 Alpha MOs, Restricted
 -- Occupied --                  
-490.05  -80.01  -65.19  -58.55  -58.54  -58.54  -15.64   -9.87
  1 A     2 A     3 A     4 A     5 A     6 A     7 A     8 A                  
 -7.556  -7.480  -7.470  -7.469  -5.449  -5.448  -5.447  -3.221
  9 A    10 A    11 A    12 A    13 A    14 A    15 A    16 A                  
 -3.216  -3.215  -3.202  -3.202  -1.194  -0.988  -0.767  -0.598
 17 A    18 A    19 A    20 A    21 A    22 A    23 A    24 A                  
 -0.530  -0.504  -0.417  -0.403  -0.388
 25 A    26 A    27 A    28 A    29 A                                          
 -- Virtual --                   
  0.006   0.051   0.053   0.075   0.081   0.091   0.103   0.122
 30 A    31 A    32 A    33 A    34 A    35 A    36 A    37 A                  
  0.123   0.140   0.161   0.207   0.224   0.250   0.260   0.298
 38 A    39 A    40 A    41 A    42 A    43 A    44 A    45 A                  
  0.332   0.378   0.397   0.485   0.534   0.563   0.570   0.583
 46 A    47 A    48 A    49 A    50 A    51 A    52 A    53 A                  
  0.747   0.757   0.769   0.775   0.805   0.837   0.838   0.894
 54 A    55 A    56 A    57 A    58 A    59 A    60 A    61 A                  
  0.903   1.045   1.106   1.119   1.144   1.184   1.310   1.421
 62 A    63 A    64 A    65 A    66 A    67 A    68 A    69 A                  
  1.658   1.684   1.814   1.828   1.933   2.214   2.261   2.309
 70 A    71 A    72 A    73 A    74 A    75 A    76 A    77 A                  
  2.328   2.364   2.444   2.496   2.787   2.903   2.971   4.250
 78 A    79 A    80 A    81 A    82 A    83 A    84 A    85 A                  
  4.290   4.481   4.532   4.543   4.583   4.615   4.909   7.193
 86 A    87 A    88 A    89 A    90 A    91 A    92 A    93 A                  
  7.574   8.200   8.219   8.293  14.747  14.809  14.924  36.683
 94 A    95 A    96 A    97 A    98 A    99 A   100 A   101 A                  
 49.461 166.199 293.876 293.894 294.0011028.399
102 A   103 A   104 A   105 A   106 A   107 A                                  

 Beta MOs, Restricted
 -- Occupied --                  
-490.05  -80.01  -65.19  -58.55  -58.54  -58.54  -15.64   -9.87
  1 A     2 A     3 A     4 A     5 A     6 A     7 A     8 A                  
 -7.556  -7.480  -7.470  -7.469  -5.449  -5.448  -5.447  -3.221
  9 A    10 A    11 A    12 A    13 A    14 A    15 A    16 A                  
 -3.216  -3.215  -3.202  -3.202  -1.194  -0.988  -0.767  -0.598
 17 A    18 A    19 A    20 A    21 A    22 A    23 A    24 A                  
 -0.530  -0.504  -0.417  -0.403  -0.388
 25 A    26 A    27 A    28 A    29 A                                          
 -- Virtual --                   
  0.006   0.051   0.053   0.075   0.081   0.091   0.103   0.122
 30 A    31 A    32 A    33 A    34 A    35 A    36 A    37 A                  
  0.123   0.140   0.161   0.207   0.224   0.250   0.260   0.298
 38 A    39 A    40 A    41 A    42 A    43 A    44 A    45 A                  
  0.332   0.378   0.397   0.485   0.534   0.563   0.570   0.583
 46 A    47 A    48 A    49 A    50 A    51 A    52 A    53 A                  
  0.747   0.757   0.769   0.775   0.805   0.837   0.838   0.894
 54 A    55 A    56 A    57 A    58 A    59 A    60 A    61 A                  
  0.903   1.045   1.106   1.119   1.144   1.184   1.310   1.421
 62 A    63 A    64 A    65 A    66 A    67 A    68 A    69 A                  
  1.658   1.684   1.814   1.828   1.933   2.214   2.261   2.309
 70 A    71 A    72 A    73 A    74 A    75 A    76 A    77 A                  
  2.328   2.364   2.444   2.496   2.787   2.903   2.971   4.250
 78 A    79 A    80 A    81 A    82 A    83 A    84 A    85 A                  
  4.290   4.481   4.532   4.543   4.583   4.615   4.909   7.193
 86 A    87 A    88 A    89 A    90 A    91 A    92 A    93 A                  
  7.574   8.200   8.219   8.293  14.747  14.809  14.924  36.683
 94 A    95 A    96 A    97 A    98 A    99 A   100 A   101 A                  
 49.461 166.199 293.876 293.894 294.0011028.399
102 A   103 A   104 A   105 A   106 A   107 A                                  

 Occupation and symmetry of molecular orbitals

 Point group: C1 (1 irreducible representation).

                           A     All 
 -------------------------------------
 All molecular orbitals:
  - Alpha                  107   107 
  - Beta                   107   107 
 -------------------------------------
 Alpha orbitals:
  - Frozen occupied        15    15  
  - Active occupied        14    14  
  - Active virtual         78    78  
  - Frozen virtual         0     0   
 -------------------------------------
 Beta orbitals:
  - Frozen occupied        15    15  
  - Active occupied        14    14  
  - Active virtual         78    78  
  - Frozen virtual         0     0   
 -------------------------------------

 Import integrals:   CPU 0.00 s  wall 0.00 s

 Import integrals:   CPU 18.53 s  wall 3.34 s

 MP2 amplitudes:   CPU 0.10 s  wall 0.04 s

Running a double precision version
           CCSD T amplitudes will be solved using DIIS.

           Start     Size      MaxIter   EConv     TConv     
           3         7         100       1.00e-07  1.00e-05  
 ------------------------------------------------------------------------------
           Energy (a.u.)   Ediff      Tdiff       Comment
 ------------------------------------------------------------------------------
         -2968.64994559                           
     1   -2968.63512644   1.48e-02   7.05e-01     
     2   -2968.65728818   2.22e-02   1.07e-01     
     3   -2968.65654137   7.47e-04   4.66e-02     
     4   -2968.65889801   2.36e-03   1.30e-02     Switched to DIIS steps.
     5   -2968.65974413   8.46e-04   1.26e-02     
     6   -2968.65976772   2.36e-05   2.43e-03     
     7   -2968.65977588   8.16e-06   1.35e-03     
     8   -2968.65978688   1.10e-05   5.02e-04     
     9   -2968.65978672   1.52e-07   2.35e-04     
    10   -2968.65978683   1.11e-07   7.58e-05     
    11   -2968.65978682   1.62e-08   3.69e-05     
    12   -2968.65978671   1.08e-07   9.57e-06     
    13   -2968.65978673   1.90e-08   4.42e-06     
 ------------------------------------------------------------------------------
         -2968.65978673                           CCSD T converged.

End of double precision
 SCF energy                 = -2968.06947160
 MP2 energy                 = -2968.64994559
 CCSD correlation energy     =    -0.59031513
 CCSD total energy           = -2968.65978673

 CCSD  T1^2 = 0.0129  T2^2 = 0.2316  Leading amplitudes:

 Amplitude    Orbitals with energies
 -0.0385       29 (A) A                  ->    30 (A) A                   
              -0.3880                          0.0062                     
 -0.0385       29 (A) B                  ->    30 (A) B                   
              -0.3880                          0.0062                     
  0.0186       27 (A) A                  ->    31 (A) A                   
              -0.4167                          0.0511                     
  0.0186       27 (A) B                  ->    31 (A) B                   
              -0.4167                          0.0511                     

 Amplitude    Orbitals with energies
 -0.0740       29 (A) A      29 (A) B    ->    30 (A) A      30 (A) B     
              -0.3880       -0.3880            0.0062        0.0062       
  0.0740       29 (A) A      29 (A) B    ->    30 (A) B      30 (A) A     
              -0.3880       -0.3880            0.0062        0.0062       
  0.0740       29 (A) B      29 (A) A    ->    30 (A) A      30 (A) B     
              -0.3880       -0.3880            0.0062        0.0062       
 -0.0740       29 (A) B      29 (A) A    ->    30 (A) B      30 (A) A     
              -0.3880       -0.3880            0.0062        0.0062       

 Computing CCSD intemediates for later calculations in double precision
 Finished.

Running a double precision version
           CCSD Lambda amplitudes will be solved using DIIS.
           Start     Size      MaxIter   EConv     LConv     
           3         7         100       1.00e-07  1.00e-05  
 ------------------------------------------------------------------------------
            Enorm      Ldiff       Comment
 ------------------------------------------------------------------------------
     1     5.08e-02   3.91e-02     
     2     1.22e-02   5.21e-03     
     3     5.60e-03   2.36e-03     
     4     3.03e-03   1.22e-03     Switched to DIIS steps.
     5     1.08e-03   7.80e-04     
     6     5.10e-04   2.35e-04     
     7     1.99e-04   7.68e-05     
     8     8.40e-05   9.91e-06     
     9     3.02e-05   4.37e-07     
    10     1.31e-05   3.11e-07     
    11     4.87e-06   2.57e-07     
    12     2.61e-06   9.09e-08     
    13     1.40e-06   5.77e-08     
    14     6.53e-07   1.60e-09     
    15     3.08e-07   3.32e-08     
    16     1.30e-07   4.85e-09     
    17     6.85e-08   5.05e-09     
 ------------------------------------------------------------------------------
                                   CCSD Lambda converged.

 Computing density matrices in double precision...
           Orbital response amplitudes will be solved using DIIS.
           Start     Size      MaxIter   EConv     LConv     
           3         7         100       1.00e-06  1.00e-06  
 ------------------------------------------------------------------------------
            Enorm      Ldiff       Comment
 ------------------------------------------------------------------------------
     1     1.03e-01   1.67e-03     
     2     1.03e-01   1.88e-04     
     3     1.25e-01   1.72e-02     
     4     2.53e-02   4.43e-02     Switched to DIIS steps.
     5     6.17e-03   1.06e-02     
     6     1.10e-03   5.97e-04     
     7     5.24e-04   4.94e-05     
     8     8.09e-05   9.14e-05     
     9     3.00e-05   3.05e-06     
    10     6.31e-06   3.55e-06     
    11     2.19e-06   8.08e-07     
    12     5.38e-07   1.70e-07     
 ------------------------------------------------------------------------------
                                   Orbital response converged.

 Computing density matrices... Done.
 CCSD calculation:   CPU 600.47 s  wall 112.78 s

 Transferring MO TPDM to AO TPDM
 Transferring g2_o1o1o1o1
 Transferring g2_o1o1o1v1
 Transferring g2_o1o1v1v1
 Transferring g2_o1v1o1v1
 Transferring g2_o1v1v1v1
 Transferring g2_v1v1v1v1
 Adding separable TPDM
 Computing TPDM gradient
 --------------------------------------------------------
 2e gradient
  Atom          X               Y               Z
 --------------------------------------------------------
    1        -33.387079        7.759186       -0.000000  
    2          5.230654      -16.412986       -0.000000  
    3         27.911753        4.208752        0.000000  
    4          0.244672        4.445048       -0.000000  
 --------------------------------------------------------
 --------------------------------------------------------
 Final gradient
  Atom          X               Y               Z
 --------------------------------------------------------
    1        -33.387079        7.759186       -0.000000  
    2          5.230654      -16.412986       -0.000000  
    3         27.911753        4.208752        0.000000  
    4          0.244672        4.445048       -0.000000  
 --------------------------------------------------------
 Analytic gradient from two-electron contribution:   CPU 115.11 s  wall 23.83 s

 Total ccman2 time:   CPU 737.48 s  wall 140.94 s


 --------------------------------------------------------------

                    Orbital Energies (a.u.)
 --------------------------------------------------------------

 Alpha MOs
 -- Occupied --
******** -80.0147 -65.1862 -58.5467 -58.5444 -58.5443 -15.6397  -9.8652
 -7.5557  -7.4804  -7.4695  -7.4692  -5.4489  -5.4482  -5.4469  -3.2208
 -3.2158  -3.2154  -3.2022  -3.2022  -1.1944  -0.9880  -0.7669  -0.5984
 -0.5300  -0.5039  -0.4167  -0.4030  -0.3880
 -- Virtual --
  0.0062   0.0511   0.0528   0.0750   0.0808   0.0908   0.1032   0.1220
  0.1225   0.1395   0.1609   0.2071   0.2243   0.2501   0.2605   0.2979
  0.3317   0.3782   0.3967   0.4847   0.5335   0.5634   0.5702   0.5834
  0.7471   0.7568   0.7690   0.7752   0.8051   0.8372   0.8381   0.8935
  0.9034   1.0447   1.1064   1.1191   1.1444   1.1841   1.3099   1.4215
  1.6585   1.6838   1.8145   1.8285   1.9325   2.2144   2.2607   2.3093
  2.3284   2.3641   2.4437   2.4960   2.7865   2.9026   2.9714   4.2496
  4.2897   4.4806   4.5317   4.5429   4.5835   4.6148   4.9089   7.1931
  7.5739   8.1997   8.2187   8.2926  14.7474  14.8087  14.9243  36.6830
 49.4613 166.1995 293.8763 293.8936 294.00061028.3992
 --------------------------------------------------------------

          Ground-State Mulliken Net Atomic Charges

     Atom                 Charge (a.u.)
  ----------------------------------------
      1 Br                   -0.011371
      2 N                    -0.240171
      3 P                     0.332372
      4 H                    -0.080829
  ----------------------------------------
  Sum of atomic charges =     0.000000

 -----------------------------------------------------------------
                    Cartesian Multipole Moments
 -----------------------------------------------------------------
    Charge (ESU x 10^10)
                 0.0000
    Dipole Moment (Debye)
         X      -1.1661      Y      -1.9329      Z      -0.0000
       Tot       2.2574
    Quadrupole Moments (Debye-Ang)
        XX     -34.1550     XY       1.9285     YY     -39.6751
        XZ       0.0000     YZ      -0.0000     ZZ     -37.1203
    Octopole Moments (Debye-Ang^2)
       XXX      36.3940    XXY      -7.4686    XYY      11.3984
       YYY      -4.3770    XXZ      -0.0000    XYZ      -0.0000
       YYZ      -0.0000    XZZ       9.0353    YZZ      -1.1193
       ZZZ      -0.0000
    Hexadecapole Moments (Debye-Ang^3)
      XXXX    -495.4659   XXXY       5.7887   XXYY     -94.1262
      XYYY       0.5766   YYYY     -88.8683   XXXZ       0.0000
      XXYZ      -0.0000   XYYZ       0.0000   YYYZ       0.0000
      XXZZ     -89.3024   XYZZ       0.7221   YYZZ     -21.7301
      XZZZ       0.0000   YZZZ      -0.0000   ZZZZ     -46.5866
 -----------------------------------------------------------------
 DrvMan completing analytic gradient of the correlated energy
 Correlated dipole moment
            1
    1  -0.4587958
    2  -0.7604677
    3  -0.0000000
 Energy read as -2968.659786730
 Full Analytical Gradient: (in a.u., or Hartree/Bohr)
             1             2             3             4
    1   -0.00008208   -0.00009218    0.00012671    0.00004755
    2    0.00010833   -0.00039068    0.00018162    0.00010073
    3    0.00000000    0.00000000   -0.00000000   -0.00000000
 Gradient time:  CPU 0.73 s  wall 0.75 s
 ----------------------------------------------------------------
             Standard Nuclear Orientation (Angstroms)
    I     Atom           X                Y                Z
 ----------------------------------------------------------------
    1      Br      1.0400328719    -0.0593537944    -0.0000000000
    2      N      -0.6685499530     0.7461118040     0.0010000000
    3      P      -2.0112188314    -0.1116503711    -0.0000000000
    4      H      -1.5530183752    -1.4706442560    -0.0000000000
 ----------------------------------------------------------------
 Nuclear Repulsion Energy =   207.9075704543 hartrees
 There are       29 alpha and       29 beta electrons

                       Distance Matrix (Angstroms)
             Br(  1)   N (  2)   P (  3)
   N (  2)  1.888923
   P (  3)  3.051700  1.593272
   H (  4)  2.952229  2.386691  1.434159

 Requested basis set is 6-311++G(d,p)
 There are 43 shells and 107 basis functions
 A cutoff of  1.0D-14 yielded    877 shell pairs
 There are      5656 function pairs (      6215 Cartesian)
 Smallest overlap matrix eigenvalue = 1.58E-03
 Guess MOs from SCF MO coefficient file

 -----------------------------------------------------------------------
  General SCF calculation program by
  Eric Jon Sundstrom, Paul Horn, Yuezhi Mao, Dmitri Zuev, Alec White,
  David Stuck, Shaama M.S., Shane Yost, Joonho Lee, David Small,
  Daniel Levine, Susi Lehtola, Hugh Burton, Evgeny Epifanovsky
 -----------------------------------------------------------------------
 Hartree-Fock
 using 6 threads for integral computing
 -------------------------------------------------------
 OpenMP Integral computing Module                
 Release: version 2.0, May 2017, Q-Chem Inc. Pleasanton 
 -------------------------------------------------------
 A restricted SCF calculation will be
 performed using DIIS
 SCF converges when DIIS error is below 1.0e-08
 ---------------------------------------
  Cycle       Energy         DIIS error
 ---------------------------------------
    1   -2968.0694207152      1.69e-05  
    2   -2968.0694213322      7.03e-06  
    3   -2968.0694214209      4.97e-06  
    4   -2968.0694214687      1.04e-06  
    5   -2968.0694214757      4.09e-07  
    6   -2968.0694214770      1.86e-07  
    7   -2968.0694214773      8.71e-08  
    8   -2968.0694214774      4.52e-08  
    9   -2968.0694214774      1.57e-08  
   10   -2968.0694214774      4.45e-09  Convergence criterion met
 ---------------------------------------
 SCF time:   CPU 5.71s  wall 2.00s 
 SCF   energy in the final basis set =    -2968.0694214774
 Total energy in the final basis set =    -2968.0694214774


 ------------------------------------------------------------------------------

   CCMAN2: suite of methods based on coupled cluster
           and equation of motion theories.

   Components:
   * libvmm-1.3-trunk
     by Evgeny Epifanovsky, Ilya Kaliman.
   * libtensor-2.5-trunk
     by Evgeny Epifanovsky, Michael Wormit, Dmitry Zuev, Sam Manzer, 
        Ilya Kaliman.
   * libcc-2.5-trunk
     by Evgeny Epifanovsky, Arik Landau, Tomasz Kus, Kirill Khistyaev, 
        Dmitry Zuev, Prashant Manohar, Xintian Feng, Anna Krylov, 
        Matthew Goldey, Alec White, Thomas Jagau, Kaushik Nanda, 
        Anastasia Gunina, Alexander Kunitsa, Joonho Lee.

   CCMAN original authors:
   Anna I. Krylov, C. David Sherrill, Steven R. Gwaltney,
   Edward F. C. Byrd (2000)
   Sergey V. Levchenko, Lyudmila V. Slipchenko, Tao Wang,
   Ana-Maria C. Cristian (2003)
   Piotr A. Pieniazek, C. Melania Oana, Evgeny Epifanovsky (2007)
   Prashant Manohar (2009)

 ------------------------------------------------------------------------------


 Allocating and initializing 30808MB of RAM...
 Calculation will run on 6 cores.


 Alpha MOs, Restricted
 -- Occupied --                  
-490.05  -80.01  -65.19  -58.55  -58.54  -58.54  -15.64   -9.87
  1 A     2 A     3 A     4 A     5 A     6 A     7 A     8 A                  
 -7.556  -7.480  -7.469  -7.469  -5.449  -5.448  -5.447  -3.221
  9 A    10 A    11 A    12 A    13 A    14 A    15 A    16 A                  
 -3.216  -3.215  -3.202  -3.202  -1.194  -0.988  -0.767  -0.598
 17 A    18 A    19 A    20 A    21 A    22 A    23 A    24 A                  
 -0.530  -0.504  -0.417  -0.403  -0.388
 25 A    26 A    27 A    28 A    29 A                                          
 -- Virtual --                   
  0.006   0.051   0.053   0.075   0.081   0.091   0.103   0.122
 30 A    31 A    32 A    33 A    34 A    35 A    36 A    37 A                  
  0.123   0.140   0.161   0.207   0.224   0.250   0.260   0.298
 38 A    39 A    40 A    41 A    42 A    43 A    44 A    45 A                  
  0.332   0.378   0.397   0.485   0.533   0.563   0.570   0.583
 46 A    47 A    48 A    49 A    50 A    51 A    52 A    53 A                  
  0.747   0.757   0.769   0.775   0.805   0.837   0.838   0.894
 54 A    55 A    56 A    57 A    58 A    59 A    60 A    61 A                  
  0.903   1.045   1.106   1.119   1.144   1.184   1.309   1.422
 62 A    63 A    64 A    65 A    66 A    67 A    68 A    69 A                  
  1.658   1.684   1.814   1.828   1.933   2.214   2.261   2.309
 70 A    71 A    72 A    73 A    74 A    75 A    76 A    77 A                  
  2.328   2.364   2.443   2.496   2.786   2.902   2.971   4.250
 78 A    79 A    80 A    81 A    82 A    83 A    84 A    85 A                  
  4.290   4.480   4.532   4.543   4.583   4.615   4.909   7.193
 86 A    87 A    88 A    89 A    90 A    91 A    92 A    93 A                  
  7.574   8.200   8.219   8.293  14.747  14.809  14.924  36.683
 94 A    95 A    96 A    97 A    98 A    99 A   100 A   101 A                  
 49.461 166.199 293.876 293.894 294.0011028.399
102 A   103 A   104 A   105 A   106 A   107 A                                  

 Beta MOs, Restricted
 -- Occupied --                  
-490.05  -80.01  -65.19  -58.55  -58.54  -58.54  -15.64   -9.87
  1 A     2 A     3 A     4 A     5 A     6 A     7 A     8 A                  
 -7.556  -7.480  -7.469  -7.469  -5.449  -5.448  -5.447  -3.221
  9 A    10 A    11 A    12 A    13 A    14 A    15 A    16 A                  
 -3.216  -3.215  -3.202  -3.202  -1.194  -0.988  -0.767  -0.598
 17 A    18 A    19 A    20 A    21 A    22 A    23 A    24 A                  
 -0.530  -0.504  -0.417  -0.403  -0.388
 25 A    26 A    27 A    28 A    29 A                                          
 -- Virtual --                   
  0.006   0.051   0.053   0.075   0.081   0.091   0.103   0.122
 30 A    31 A    32 A    33 A    34 A    35 A    36 A    37 A                  
  0.123   0.140   0.161   0.207   0.224   0.250   0.260   0.298
 38 A    39 A    40 A    41 A    42 A    43 A    44 A    45 A                  
  0.332   0.378   0.397   0.485   0.533   0.563   0.570   0.583
 46 A    47 A    48 A    49 A    50 A    51 A    52 A    53 A                  
  0.747   0.757   0.769   0.775   0.805   0.837   0.838   0.894
 54 A    55 A    56 A    57 A    58 A    59 A    60 A    61 A                  
  0.903   1.045   1.106   1.119   1.144   1.184   1.309   1.422
 62 A    63 A    64 A    65 A    66 A    67 A    68 A    69 A                  
  1.658   1.684   1.814   1.828   1.933   2.214   2.261   2.309
 70 A    71 A    72 A    73 A    74 A    75 A    76 A    77 A                  
  2.328   2.364   2.443   2.496   2.786   2.902   2.971   4.250
 78 A    79 A    80 A    81 A    82 A    83 A    84 A    85 A                  
  4.290   4.480   4.532   4.543   4.583   4.615   4.909   7.193
 86 A    87 A    88 A    89 A    90 A    91 A    92 A    93 A                  
  7.574   8.200   8.219   8.293  14.747  14.809  14.924  36.683
 94 A    95 A    96 A    97 A    98 A    99 A   100 A   101 A                  
 49.461 166.199 293.876 293.894 294.0011028.399
102 A   103 A   104 A   105 A   106 A   107 A                                  

 Occupation and symmetry of molecular orbitals

 Point group: C1 (1 irreducible representation).

                           A     All 
 -------------------------------------
 All molecular orbitals:
  - Alpha                  107   107 
  - Beta                   107   107 
 -------------------------------------
 Alpha orbitals:
  - Frozen occupied        15    15  
  - Active occupied        14    14  
  - Active virtual         78    78  
  - Frozen virtual         0     0   
 -------------------------------------
 Beta orbitals:
  - Frozen occupied        15    15  
  - Active occupied        14    14  
  - Active virtual         78    78  
  - Frozen virtual         0     0   
 -------------------------------------

 Import integrals:   CPU 0.00 s  wall 0.00 s

 Import integrals:   CPU 18.22 s  wall 3.20 s

 MP2 amplitudes:   CPU 0.04 s  wall 0.02 s

Running a double precision version
           CCSD T amplitudes will be solved using DIIS.

           Start     Size      MaxIter   EConv     TConv     
           3         7         100       1.00e-07  1.00e-05  
 ------------------------------------------------------------------------------
           Energy (a.u.)   Ediff      Tdiff       Comment
 ------------------------------------------------------------------------------
         -2968.64996012                           
     1   -2968.63510863   1.49e-02   7.05e-01     
     2   -2968.65729053   2.22e-02   1.07e-01     
     3   -2968.65653746   7.53e-04   4.67e-02     
     4   -2968.65889709   2.36e-03   1.30e-02     Switched to DIIS steps.
     5   -2968.65974448   8.47e-04   1.26e-02     
     6   -2968.65976809   2.36e-05   2.43e-03     
     7   -2968.65977623   8.15e-06   1.35e-03     
     8   -2968.65978724   1.10e-05   5.02e-04     
     9   -2968.65978709   1.51e-07   2.35e-04     
    10   -2968.65978720   1.10e-07   7.59e-05     
    11   -2968.65978718   1.54e-08   3.69e-05     
    12   -2968.65978707   1.08e-07   9.58e-06     
    13   -2968.65978709   1.90e-08   4.41e-06     
 ------------------------------------------------------------------------------
         -2968.65978709                           CCSD T converged.

End of double precision
 SCF energy                 = -2968.06942148
 MP2 energy                 = -2968.64996012
 CCSD correlation energy     =    -0.59036562
 CCSD total energy           = -2968.65978709

 CCSD  T1^2 = 0.0129  T2^2 = 0.2317  Leading amplitudes:

 Amplitude    Orbitals with energies
 -0.0385       29 (A) A                  ->    30 (A) A                   
              -0.3880                          0.0061                     
 -0.0385       29 (A) B                  ->    30 (A) B                   
              -0.3880                          0.0061                     
 -0.0188       27 (A) A                  ->    31 (A) A                   
              -0.4167                          0.0511                     
 -0.0188       27 (A) B                  ->    31 (A) B                   
              -0.4167                          0.0511                     

 Amplitude    Orbitals with energies
 -0.0741       29 (A) A      29 (A) B    ->    30 (A) A      30 (A) B     
              -0.3880       -0.3880            0.0061        0.0061       
  0.0741       29 (A) A      29 (A) B    ->    30 (A) B      30 (A) A     
              -0.3880       -0.3880            0.0061        0.0061       
  0.0741       29 (A) B      29 (A) A    ->    30 (A) A      30 (A) B     
              -0.3880       -0.3880            0.0061        0.0061       
 -0.0741       29 (A) B      29 (A) A    ->    30 (A) B      30 (A) A     
              -0.3880       -0.3880            0.0061        0.0061       

 Computing CCSD intemediates for later calculations in double precision
 Finished.

Running a double precision version
           CCSD Lambda amplitudes will be solved using DIIS.
           Start     Size      MaxIter   EConv     LConv     
           3         7         100       1.00e-07  1.00e-05  
 ------------------------------------------------------------------------------
            Enorm      Ldiff       Comment
 ------------------------------------------------------------------------------
     1     5.09e-02   3.92e-02     
     2     1.22e-02   5.21e-03     
     3     5.60e-03   2.36e-03     
     4     3.04e-03   1.22e-03     Switched to DIIS steps.
     5     1.08e-03   7.82e-04     
     6     5.10e-04   2.35e-04     
     7     1.99e-04   7.70e-05     
     8     8.41e-05   9.93e-06     
     9     3.03e-05   4.36e-07     
    10     1.31e-05   3.18e-07     
    11     4.86e-06   2.55e-07     
    12     2.61e-06   9.24e-08     
    13     1.40e-06   5.82e-08     
    14     6.54e-07   1.25e-09     
    15     3.09e-07   3.33e-08     
    16     1.30e-07   4.87e-09     
    17     6.86e-08   5.04e-09     
 ------------------------------------------------------------------------------
                                   CCSD Lambda converged.

 Computing density matrices in double precision...
           Orbital response amplitudes will be solved using DIIS.
           Start     Size      MaxIter   EConv     LConv     
           3         7         100       1.00e-06  1.00e-06  
 ------------------------------------------------------------------------------
            Enorm      Ldiff       Comment
 ------------------------------------------------------------------------------
     1     1.03e-01   1.66e-03     
     2     1.03e-01   1.70e-04     
     3     1.25e-01   1.72e-02     
     4     2.54e-02   4.43e-02     Switched to DIIS steps.
     5     6.17e-03   1.06e-02     
     6     1.10e-03   5.96e-04     
     7     5.25e-04   4.99e-05     
     8     8.12e-05   9.16e-05     
     9     3.01e-05   3.06e-06     
    10     6.33e-06   3.57e-06     
    11     2.20e-06   8.13e-07     
    12     5.38e-07   1.72e-07     
 ------------------------------------------------------------------------------
                                   Orbital response converged.

 Computing density matrices... Done.
 CCSD calculation:   CPU 601.41 s  wall 112.84 s

 Transferring MO TPDM to AO TPDM
 Transferring g2_o1o1o1o1
 Transferring g2_o1o1o1v1
 Transferring g2_o1o1v1v1
 Transferring g2_o1v1o1v1
 Transferring g2_o1v1v1v1
 Transferring g2_v1v1v1v1
 Adding separable TPDM
 Computing TPDM gradient
 --------------------------------------------------------
 2e gradient
  Atom          X               Y               Z
 --------------------------------------------------------
    1        -33.375265        7.764967        0.011137  
    2          5.229463      -16.425021       -0.020925  
    3         27.899597        4.213364        0.010884  
    4          0.246205        4.446690       -0.001096  
 --------------------------------------------------------
 --------------------------------------------------------
 Final gradient
  Atom          X               Y               Z
 --------------------------------------------------------
    1        -33.375265        7.764967        0.011137  
    2          5.229463      -16.425021       -0.020925  
    3         27.899597        4.213364        0.010884  
    4          0.246205        4.446690       -0.001096  
 --------------------------------------------------------
 Analytic gradient from two-electron contribution:   CPU 113.25 s  wall 21.76 s

 Total ccman2 time:   CPU 736.19 s  wall 138.78 s


 --------------------------------------------------------------

                    Orbital Energies (a.u.)
 --------------------------------------------------------------

 Alpha MOs
 -- Occupied --
******** -80.0148 -65.1861 -58.5467 -58.5444 -58.5443 -15.6398  -9.8652
 -7.5558  -7.4804  -7.4695  -7.4691  -5.4489  -5.4483  -5.4470  -3.2208
 -3.2158  -3.2154  -3.2022  -3.2022  -1.1942  -0.9879  -0.7670  -0.5983
 -0.5299  -0.5038  -0.4167  -0.4031  -0.3880
 -- Virtual --
  0.0061   0.0511   0.0527   0.0750   0.0808   0.0908   0.1032   0.1220
  0.1225   0.1395   0.1609   0.2070   0.2242   0.2501   0.2605   0.2979
  0.3317   0.3782   0.3966   0.4846   0.5335   0.5634   0.5702   0.5834
  0.7470   0.7568   0.7690   0.7751   0.8049   0.8372   0.8381   0.8936
  0.9032   1.0445   1.1062   1.1190   1.1443   1.1839   1.3092   1.4215
  1.6584   1.6838   1.8144   1.8284   1.9325   2.2144   2.2607   2.3090
  2.3283   2.3641   2.4434   2.4957   2.7865   2.9024   2.9709   4.2495
  4.2895   4.4800   4.5317   4.5429   4.5834   4.6147   4.9089   7.1929
  7.5735   8.1997   8.2187   8.2927  14.7473  14.8085  14.9238  36.6829
 49.4612 166.1990 293.8764 293.8936 294.00061028.3990
 --------------------------------------------------------------

          Ground-State Mulliken Net Atomic Charges

     Atom                 Charge (a.u.)
  ----------------------------------------
      1 Br                   -0.011578
      2 N                    -0.240123
      3 P                     0.332402
      4 H                    -0.080702
  ----------------------------------------
  Sum of atomic charges =    -0.000000

 -----------------------------------------------------------------
                    Cartesian Multipole Moments
 -----------------------------------------------------------------
    Charge (ESU x 10^10)
                 0.0000
    Dipole Moment (Debye)
         X      -1.1671      Y      -1.9347      Z      -0.0020
       Tot       2.2595
    Quadrupole Moments (Debye-Ang)
        XX     -34.1605     XY       1.9298     YY     -39.6744
        XZ       0.0009     YZ      -0.0018     ZZ     -37.1227
    Octopole Moments (Debye-Ang^2)
       XXX      36.4019    XXY      -7.4801    XYY      11.3972
       YYY      -4.4060    XXZ      -0.0117    XYZ       0.0023
       YYZ      -0.0085    XZZ       9.0373    YZZ      -1.1263
       ZZZ      -0.0189
    Hexadecapole Moments (Debye-Ang^3)
      XXXX    -495.5395   XXXY       5.8020   XXYY     -94.1272
      XYYY       0.5992   YYYY     -88.9145   XXXZ       0.0094
      XXYZ      -0.0030   XYYZ       0.0051   YYYZ      -0.0185
      XXZZ     -89.3109   XYZZ       0.7269   YYZZ     -21.7390
      XZZZ       0.0138   YZZZ      -0.0143   ZZZZ     -46.5933
 -----------------------------------------------------------------
 DrvMan completing analytic gradient of the correlated energy
 Correlated dipole moment
            1
    1  -0.4591842
    2  -0.7611839
    3  -0.0007991
 Energy read as -2968.659787094
 Full Analytical Gradient: (in a.u., or Hartree/Bohr)
             1             2             3             4
    1   -0.00002967    0.00013552   -0.00010333   -0.00000253
    2    0.00004509   -0.00003439   -0.00006917    0.00005847
    3   -0.00002391    0.00004505   -0.00004866    0.00002752
 Gradient time:  CPU 0.82 s  wall 0.82 s
 ----------------------------------------------------------------
             Standard Nuclear Orientation (Angstroms)
    I     Atom           X                Y                Z
 ----------------------------------------------------------------
    1      Br      1.0400328719    -0.0593537944    -0.0000000000
    2      N      -0.6685499530     0.7461118040     0.0000000000
    3      P      -2.0102188314    -0.1116503711    -0.0000000000
    4      H      -1.5530183752    -1.4706442560    -0.0000000000
 ----------------------------------------------------------------
 Nuclear Repulsion Energy =   207.9571093661 hartrees
 There are       29 alpha and       29 beta electrons

                       Distance Matrix (Angstroms)
             Br(  1)   N (  2)   P (  3)
   N (  2)  1.888923
   P (  3)  3.050700  1.592429
   H (  4)  2.952229  2.386691  1.433840

 Requested basis set is 6-311++G(d,p)
 There are 43 shells and 107 basis functions
 A cutoff of  1.0D-14 yielded    877 shell pairs
 There are      5656 function pairs (      6215 Cartesian)
 Smallest overlap matrix eigenvalue = 1.58E-03
 Guess MOs from SCF MO coefficient file

 -----------------------------------------------------------------------
  General SCF calculation program by
  Eric Jon Sundstrom, Paul Horn, Yuezhi Mao, Dmitri Zuev, Alec White,
  David Stuck, Shaama M.S., Shane Yost, Joonho Lee, David Small,
  Daniel Levine, Susi Lehtola, Hugh Burton, Evgeny Epifanovsky
 -----------------------------------------------------------------------
 Hartree-Fock
 using 6 threads for integral computing
 -------------------------------------------------------
 OpenMP Integral computing Module                
 Release: version 2.0, May 2017, Q-Chem Inc. Pleasanton 
 -------------------------------------------------------
 A restricted SCF calculation will be
 performed using DIIS
 SCF converges when DIIS error is below 1.0e-08
 ---------------------------------------
  Cycle       Energy         DIIS error
 ---------------------------------------
    1   -2968.0694833892      1.80e-05  
    2   -2968.0694839948      8.01e-06  
    3   -2968.0694840861      4.78e-06  
    4   -2968.0694841331      1.23e-06  
    5   -2968.0694841402      4.82e-07  
    6   -2968.0694841422      2.13e-07  
    7   -2968.0694841426      8.34e-08  
    8   -2968.0694841427      3.14e-08  
    9   -2968.0694841427      1.49e-08  
   10   -2968.0694841427      6.24e-09  Convergence criterion met
 ---------------------------------------
 SCF time:   CPU 5.49s  wall 1.00s 
 SCF   energy in the final basis set =    -2968.0694841427
 Total energy in the final basis set =    -2968.0694841427


 ------------------------------------------------------------------------------

   CCMAN2: suite of methods based on coupled cluster
           and equation of motion theories.

   Components:
   * libvmm-1.3-trunk
     by Evgeny Epifanovsky, Ilya Kaliman.
   * libtensor-2.5-trunk
     by Evgeny Epifanovsky, Michael Wormit, Dmitry Zuev, Sam Manzer, 
        Ilya Kaliman.
   * libcc-2.5-trunk
     by Evgeny Epifanovsky, Arik Landau, Tomasz Kus, Kirill Khistyaev, 
        Dmitry Zuev, Prashant Manohar, Xintian Feng, Anna Krylov, 
        Matthew Goldey, Alec White, Thomas Jagau, Kaushik Nanda, 
        Anastasia Gunina, Alexander Kunitsa, Joonho Lee.

   CCMAN original authors:
   Anna I. Krylov, C. David Sherrill, Steven R. Gwaltney,
   Edward F. C. Byrd (2000)
   Sergey V. Levchenko, Lyudmila V. Slipchenko, Tao Wang,
   Ana-Maria C. Cristian (2003)
   Piotr A. Pieniazek, C. Melania Oana, Evgeny Epifanovsky (2007)
   Prashant Manohar (2009)

 ------------------------------------------------------------------------------


 Allocating and initializing 30808MB of RAM...
 Calculation will run on 6 cores.


 Alpha MOs, Restricted
 -- Occupied --                  
-490.05  -80.01  -65.19  -58.55  -58.54  -58.54  -15.64   -9.87
  1 A     2 A     3 A     4 A     5 A     6 A     7 A     8 A                  
 -7.556  -7.480  -7.469  -7.469  -5.449  -5.448  -5.447  -3.221
  9 A    10 A    11 A    12 A    13 A    14 A    15 A    16 A                  
 -3.216  -3.215  -3.202  -3.202  -1.194  -0.988  -0.767  -0.598
 17 A    18 A    19 A    20 A    21 A    22 A    23 A    24 A                  
 -0.530  -0.504  -0.417  -0.403  -0.388
 25 A    26 A    27 A    28 A    29 A                                          
 -- Virtual --                   
  0.006   0.051   0.053   0.075   0.081   0.091   0.103   0.122
 30 A    31 A    32 A    33 A    34 A    35 A    36 A    37 A                  
  0.123   0.140   0.161   0.207   0.224   0.250   0.261   0.298
 38 A    39 A    40 A    41 A    42 A    43 A    44 A    45 A                  
  0.332   0.378   0.397   0.485   0.533   0.563   0.570   0.583
 46 A    47 A    48 A    49 A    50 A    51 A    52 A    53 A                  
  0.747   0.757   0.769   0.775   0.805   0.837   0.838   0.894
 54 A    55 A    56 A    57 A    58 A    59 A    60 A    61 A                  
  0.903   1.044   1.106   1.119   1.144   1.184   1.310   1.421
 62 A    63 A    64 A    65 A    66 A    67 A    68 A    69 A                  
  1.659   1.684   1.814   1.828   1.932   2.214   2.261   2.309
 70 A    71 A    72 A    73 A    74 A    75 A    76 A    77 A                  
  2.328   2.364   2.444   2.496   2.787   2.903   2.971   4.250
 78 A    79 A    80 A    81 A    82 A    83 A    84 A    85 A                  
  4.290   4.481   4.532   4.543   4.583   4.615   4.909   7.193
 86 A    87 A    88 A    89 A    90 A    91 A    92 A    93 A                  
  7.574   8.200   8.219   8.293  14.747  14.809  14.925  36.683
 94 A    95 A    96 A    97 A    98 A    99 A   100 A   101 A                  
 49.461 166.200 293.876 293.894 294.0011028.399
102 A   103 A   104 A   105 A   106 A   107 A                                  

 Beta MOs, Restricted
 -- Occupied --                  
-490.05  -80.01  -65.19  -58.55  -58.54  -58.54  -15.64   -9.87
  1 A     2 A     3 A     4 A     5 A     6 A     7 A     8 A                  
 -7.556  -7.480  -7.469  -7.469  -5.449  -5.448  -5.447  -3.221
  9 A    10 A    11 A    12 A    13 A    14 A    15 A    16 A                  
 -3.216  -3.215  -3.202  -3.202  -1.194  -0.988  -0.767  -0.598
 17 A    18 A    19 A    20 A    21 A    22 A    23 A    24 A                  
 -0.530  -0.504  -0.417  -0.403  -0.388
 25 A    26 A    27 A    28 A    29 A                                          
 -- Virtual --                   
  0.006   0.051   0.053   0.075   0.081   0.091   0.103   0.122
 30 A    31 A    32 A    33 A    34 A    35 A    36 A    37 A                  
  0.123   0.140   0.161   0.207   0.224   0.250   0.261   0.298
 38 A    39 A    40 A    41 A    42 A    43 A    44 A    45 A                  
  0.332   0.378   0.397   0.485   0.533   0.563   0.570   0.583
 46 A    47 A    48 A    49 A    50 A    51 A    52 A    53 A                  
  0.747   0.757   0.769   0.775   0.805   0.837   0.838   0.894
 54 A    55 A    56 A    57 A    58 A    59 A    60 A    61 A                  
  0.903   1.044   1.106   1.119   1.144   1.184   1.310   1.421
 62 A    63 A    64 A    65 A    66 A    67 A    68 A    69 A                  
  1.659   1.684   1.814   1.828   1.932   2.214   2.261   2.309
 70 A    71 A    72 A    73 A    74 A    75 A    76 A    77 A                  
  2.328   2.364   2.444   2.496   2.787   2.903   2.971   4.250
 78 A    79 A    80 A    81 A    82 A    83 A    84 A    85 A                  
  4.290   4.481   4.532   4.543   4.583   4.615   4.909   7.193
 86 A    87 A    88 A    89 A    90 A    91 A    92 A    93 A                  
  7.574   8.200   8.219   8.293  14.747  14.809  14.925  36.683
 94 A    95 A    96 A    97 A    98 A    99 A   100 A   101 A                  
 49.461 166.200 293.876 293.894 294.0011028.399
102 A   103 A   104 A   105 A   106 A   107 A                                  

 Occupation and symmetry of molecular orbitals

 Point group: C1 (1 irreducible representation).

                           A     All 
 -------------------------------------
 All molecular orbitals:
  - Alpha                  107   107 
  - Beta                   107   107 
 -------------------------------------
 Alpha orbitals:
  - Frozen occupied        15    15  
  - Active occupied        14    14  
  - Active virtual         78    78  
  - Frozen virtual         0     0   
 -------------------------------------
 Beta orbitals:
  - Frozen occupied        15    15  
  - Active occupied        14    14  
  - Active virtual         78    78  
  - Frozen virtual         0     0   
 -------------------------------------

 Import integrals:   CPU 0.00 s  wall 0.00 s

 Import integrals:   CPU 18.72 s  wall 3.31 s

 MP2 amplitudes:   CPU 0.04 s  wall 0.03 s

Running a double precision version
           CCSD T amplitudes will be solved using DIIS.

           Start     Size      MaxIter   EConv     TConv     
           3         7         100       1.00e-07  1.00e-05  
 ------------------------------------------------------------------------------
           Energy (a.u.)   Ediff      Tdiff       Comment
 ------------------------------------------------------------------------------
         -2968.64994505                           
     1   -2968.63512910   1.48e-02   7.05e-01     
     2   -2968.65728854   2.22e-02   1.07e-01     
     3   -2968.65654168   7.47e-04   4.66e-02     
     4   -2968.65889794   2.36e-03   1.30e-02     Switched to DIIS steps.
     5   -2968.65974399   8.46e-04   1.26e-02     
     6   -2968.65976758   2.36e-05   2.43e-03     
     7   -2968.65977578   8.20e-06   1.35e-03     
     8   -2968.65978679   1.10e-05   5.03e-04     
     9   -2968.65978664   1.53e-07   2.35e-04     
    10   -2968.65978675   1.11e-07   7.58e-05     
    11   -2968.65978673   1.69e-08   3.69e-05     
    12   -2968.65978662   1.08e-07   9.55e-06     
    13   -2968.65978664   1.85e-08   4.38e-06     
 ------------------------------------------------------------------------------
         -2968.65978664                           CCSD T converged.

End of double precision
 SCF energy                 = -2968.06948414
 MP2 energy                 = -2968.64994505
 CCSD correlation energy     =    -0.59030250
 CCSD total energy           = -2968.65978664

 CCSD  T1^2 = 0.0129  T2^2 = 0.2316  Leading amplitudes:

 Amplitude    Orbitals with energies
 -0.0385       29 (A) A                  ->    30 (A) A                   
              -0.3881                          0.0062                     
 -0.0385       29 (A) B                  ->    30 (A) B                   
              -0.3881                          0.0062                     
  0.0187       27 (A) A                  ->    31 (A) A                   
              -0.4165                          0.0511                     
  0.0187       27 (A) B                  ->    31 (A) B                   
              -0.4165                          0.0511                     

 Amplitude    Orbitals with energies
 -0.0738       29 (A) A      29 (A) B    ->    30 (A) A      30 (A) B     
              -0.3881       -0.3881            0.0062        0.0062       
  0.0738       29 (A) A      29 (A) B    ->    30 (A) B      30 (A) A     
              -0.3881       -0.3881            0.0062        0.0062       
  0.0738       29 (A) B      29 (A) A    ->    30 (A) A      30 (A) B     
              -0.3881       -0.3881            0.0062        0.0062       
 -0.0738       29 (A) B      29 (A) A    ->    30 (A) B      30 (A) A     
              -0.3881       -0.3881            0.0062        0.0062       

 Computing CCSD intemediates for later calculations in double precision
 Finished.

Running a double precision version
           CCSD Lambda amplitudes will be solved using DIIS.
           Start     Size      MaxIter   EConv     LConv     
           3         7         100       1.00e-07  1.00e-05  
 ------------------------------------------------------------------------------
            Enorm      Ldiff       Comment
 ------------------------------------------------------------------------------
     1     5.08e-02   3.91e-02     
     2     1.22e-02   5.21e-03     
     3     5.60e-03   2.36e-03     
     4     3.03e-03   1.22e-03     Switched to DIIS steps.
     5     1.08e-03   7.80e-04     
     6     5.09e-04   2.35e-04     
     7     1.99e-04   7.68e-05     
     8     8.39e-05   9.92e-06     
     9     3.02e-05   4.46e-07     
    10     1.31e-05   3.06e-07     
    11     4.83e-06   2.58e-07     
    12     2.59e-06   9.08e-08     
    13     1.39e-06   5.78e-08     
    14     6.50e-07   1.22e-09     
    15     3.08e-07   3.31e-08     
    16     1.29e-07   4.83e-09     
    17     6.82e-08   4.98e-09     
 ------------------------------------------------------------------------------
                                   CCSD Lambda converged.

 Computing density matrices in double precision...
           Orbital response amplitudes will be solved using DIIS.
           Start     Size      MaxIter   EConv     LConv     
           3         7         100       1.00e-06  1.00e-06  
 ------------------------------------------------------------------------------
            Enorm      Ldiff       Comment
 ------------------------------------------------------------------------------
     1     1.03e-01   1.68e-03     
     2     1.03e-01   1.72e-04     
     3     1.25e-01   1.72e-02     
     4     2.54e-02   4.43e-02     Switched to DIIS steps.
     5     6.16e-03   1.06e-02     
     6     1.09e-03   5.97e-04     
     7     5.22e-04   4.90e-05     
     8     8.10e-05   9.09e-05     
     9     3.01e-05   3.02e-06     
    10     6.32e-06   3.55e-06     
    11     2.19e-06   8.08e-07     
    12     5.37e-07   1.70e-07     
 ------------------------------------------------------------------------------
                                   Orbital response converged.

 Computing density matrices... Done.
 CCSD calculation:   CPU 601.80 s  wall 113.04 s

 Transferring MO TPDM to AO TPDM
 Transferring g2_o1o1o1o1
 Transferring g2_o1o1o1v1
 Transferring g2_o1o1v1v1
 Transferring g2_o1v1o1v1
 Transferring g2_o1v1v1v1
 Transferring g2_v1v1v1v1
 Adding separable TPDM
 Computing TPDM gradient
 --------------------------------------------------------
 2e gradient
  Atom          X               Y               Z
 --------------------------------------------------------
    1        -33.383038        7.765141       -0.000001  
    2          5.223538      -16.438316        0.000001  
    3         27.906596        4.226076        0.000000  
    4          0.252903        4.447099       -0.000001  
 --------------------------------------------------------
 --------------------------------------------------------
 Final gradient
  Atom          X               Y               Z
 --------------------------------------------------------
    1        -33.383038        7.765141       -0.000001  
    2          5.223538      -16.438316        0.000001  
    3         27.906596        4.226076        0.000000  
    4          0.252903        4.447099       -0.000001  
 --------------------------------------------------------
 Analytic gradient from two-electron contribution:   CPU 112.38 s  wall 21.44 s

 Total ccman2 time:   CPU 736.08 s  wall 138.81 s


 --------------------------------------------------------------

                    Orbital Energies (a.u.)
 --------------------------------------------------------------

 Alpha MOs
 -- Occupied --
******** -80.0147 -65.1861 -58.5467 -58.5444 -58.5443 -15.6397  -9.8652
 -7.5557  -7.4804  -7.4695  -7.4691  -5.4489  -5.4482  -5.4469  -3.2208
 -3.2158  -3.2154  -3.2022  -3.2022  -1.1944  -0.9880  -0.7670  -0.5984
 -0.5300  -0.5040  -0.4165  -0.4031  -0.3881
 -- Virtual --
  0.0062   0.0511   0.0528   0.0750   0.0808   0.0908   0.1033   0.1220
  0.1225   0.1395   0.1609   0.2071   0.2242   0.2501   0.2605   0.2979
  0.3317   0.3782   0.3967   0.4847   0.5335   0.5635   0.5702   0.5835
  0.7469   0.7568   0.7690   0.7751   0.8049   0.8372   0.8383   0.8939
  0.9034   1.0445   1.1061   1.1189   1.1444   1.1840   1.3102   1.4214
  1.6585   1.6839   1.8144   1.8284   1.9323   2.2144   2.2610   2.3092
  2.3285   2.3643   2.4437   2.4960   2.7866   2.9028   2.9714   4.2496
  4.2896   4.4808   4.5317   4.5430   4.5834   4.6147   4.9089   7.1929
  7.5741   8.1997   8.2187   8.2927  14.7474  14.8087  14.9245  36.6830
 49.4612 166.1998 293.8764 293.8936 294.00061028.3990
 --------------------------------------------------------------

          Ground-State Mulliken Net Atomic Charges

     Atom                 Charge (a.u.)
  ----------------------------------------
      1 Br                   -0.011665
      2 N                    -0.240102
      3 P                     0.332537
      4 H                    -0.080770
  ----------------------------------------
  Sum of atomic charges =     0.000000

 -----------------------------------------------------------------
                    Cartesian Multipole Moments
 -----------------------------------------------------------------
    Charge (ESU x 10^10)
                 0.0000
    Dipole Moment (Debye)
         X      -1.1653      Y      -1.9352      Z      -0.0000
       Tot       2.2590
    Quadrupole Moments (Debye-Ang)
        XX     -34.1703     XY       1.9308     YY     -39.6722
        XZ       0.0000     YZ      -0.0000     ZZ     -37.1192
    Octopole Moments (Debye-Ang^2)
       XXX      36.3923    XXY      -7.4826    XYY      11.3839
       YYY      -4.4041    XXZ       0.0000    XYZ       0.0000
       YYZ       0.0000    XZZ       9.0198    YZZ      -1.1269
       ZZZ       0.0000
    Hexadecapole Moments (Debye-Ang^3)
      XXXX    -495.3399   XXXY       5.8037   XXYY     -94.0760
      XYYY       0.6046   YYYY     -88.9039   XXXZ       0.0000
      XXYZ      -0.0000   XYYZ      -0.0000   YYYZ      -0.0000
      XXZZ     -89.2560   XYZZ       0.7296   YYZZ     -21.7351
      XZZZ      -0.0000   YZZZ      -0.0000   ZZZZ     -46.5824
 -----------------------------------------------------------------
 DrvMan completing analytic gradient of the correlated energy
 Correlated dipole moment
            1
    1  -0.4584719
    2  -0.7613743
    3  -0.0000001
 Energy read as -2968.659786643
 Full Analytical Gradient: (in a.u., or Hartree/Bohr)
             1             2             3             4
    1   -0.00009542   -0.00041460    0.00062103   -0.00011102
    2    0.00002216   -0.00026493    0.00007175    0.00017103
    3    0.00000001   -0.00000003    0.00000001    0.00000001
 Gradient time:  CPU 0.75 s  wall 0.77 s
 ----------------------------------------------------------------
             Standard Nuclear Orientation (Angstroms)
    I     Atom           X                Y                Z
 ----------------------------------------------------------------
    1      Br      1.0400328719    -0.0593537944    -0.0000000000
    2      N      -0.6685499530     0.7461118040     0.0000000000
    3      P      -2.0122188314    -0.1116503711    -0.0000000000
    4      H      -1.5530183752    -1.4706442560    -0.0000000000
 ----------------------------------------------------------------
 Nuclear Repulsion Energy =   207.8580979951 hartrees
 There are       29 alpha and       29 beta electrons

                       Distance Matrix (Angstroms)
             Br(  1)   N (  2)   P (  3)
   N (  2)  1.888923
   P (  3)  3.052700  1.594115
   H (  4)  2.952229  2.386691  1.434479

 Requested basis set is 6-311++G(d,p)
 There are 43 shells and 107 basis functions
 A cutoff of  1.0D-14 yielded    877 shell pairs
 There are      5656 function pairs (      6215 Cartesian)
 Smallest overlap matrix eigenvalue = 1.58E-03
 Guess MOs from SCF MO coefficient file

 -----------------------------------------------------------------------
  General SCF calculation program by
  Eric Jon Sundstrom, Paul Horn, Yuezhi Mao, Dmitri Zuev, Alec White,
  David Stuck, Shaama M.S., Shane Yost, Joonho Lee, David Small,
  Daniel Levine, Susi Lehtola, Hugh Burton, Evgeny Epifanovsky
 -----------------------------------------------------------------------
 Hartree-Fock
 using 6 threads for integral computing
 -------------------------------------------------------
 OpenMP Integral computing Module                
 Release: version 2.0, May 2017, Q-Chem Inc. Pleasanton 
 -------------------------------------------------------
 A restricted SCF calculation will be
 performed using DIIS
 SCF converges when DIIS error is below 1.0e-08
 ---------------------------------------
  Cycle       Energy         DIIS error
 ---------------------------------------
    1   -2968.0693559268      2.86e-05  
    2   -2968.0693571441      1.47e-05  
    3   -2968.0693573874      6.75e-06  
    4   -2968.0693574759      1.74e-06  
    5   -2968.0693574858      6.68e-07  
    6   -2968.0693574884      2.89e-07  
    7   -2968.0693574890      7.82e-08  
    8   -2968.0693574890      2.27e-08  
    9   -2968.0693574890      9.82e-09  Convergence criterion met
 ---------------------------------------
 SCF time:   CPU 5.06s  wall 2.00s 
 SCF   energy in the final basis set =    -2968.0693574890
 Total energy in the final basis set =    -2968.0693574890


 ------------------------------------------------------------------------------

   CCMAN2: suite of methods based on coupled cluster
           and equation of motion theories.

   Components:
   * libvmm-1.3-trunk
     by Evgeny Epifanovsky, Ilya Kaliman.
   * libtensor-2.5-trunk
     by Evgeny Epifanovsky, Michael Wormit, Dmitry Zuev, Sam Manzer, 
        Ilya Kaliman.
   * libcc-2.5-trunk
     by Evgeny Epifanovsky, Arik Landau, Tomasz Kus, Kirill Khistyaev, 
        Dmitry Zuev, Prashant Manohar, Xintian Feng, Anna Krylov, 
        Matthew Goldey, Alec White, Thomas Jagau, Kaushik Nanda, 
        Anastasia Gunina, Alexander Kunitsa, Joonho Lee.

   CCMAN original authors:
   Anna I. Krylov, C. David Sherrill, Steven R. Gwaltney,
   Edward F. C. Byrd (2000)
   Sergey V. Levchenko, Lyudmila V. Slipchenko, Tao Wang,
   Ana-Maria C. Cristian (2003)
   Piotr A. Pieniazek, C. Melania Oana, Evgeny Epifanovsky (2007)
   Prashant Manohar (2009)

 ------------------------------------------------------------------------------


 Allocating and initializing 30808MB of RAM...
 Calculation will run on 6 cores.


 Alpha MOs, Restricted
 -- Occupied --                  
-490.05  -80.01  -65.19  -58.55  -58.54  -58.54  -15.64   -9.87
  1 A     2 A     3 A     4 A     5 A     6 A     7 A     8 A                  
 -7.556  -7.480  -7.469  -7.469  -5.449  -5.448  -5.447  -3.221
  9 A    10 A    11 A    12 A    13 A    14 A    15 A    16 A                  
 -3.216  -3.215  -3.202  -3.202  -1.194  -0.988  -0.767  -0.598
 17 A    18 A    19 A    20 A    21 A    22 A    23 A    24 A                  
 -0.530  -0.504  -0.417  -0.403  -0.388
 25 A    26 A    27 A    28 A    29 A                                          
 -- Virtual --                   
  0.006   0.051   0.053   0.075   0.081   0.091   0.103   0.122
 30 A    31 A    32 A    33 A    34 A    35 A    36 A    37 A                  
  0.123   0.139   0.161   0.207   0.224   0.250   0.260   0.298
 38 A    39 A    40 A    41 A    42 A    43 A    44 A    45 A                  
  0.332   0.378   0.397   0.484   0.533   0.563   0.570   0.583
 46 A    47 A    48 A    49 A    50 A    51 A    52 A    53 A                  
  0.747   0.757   0.769   0.775   0.805   0.837   0.838   0.893
 54 A    55 A    56 A    57 A    58 A    59 A    60 A    61 A                  
  0.903   1.045   1.106   1.119   1.144   1.184   1.308   1.422
 62 A    63 A    64 A    65 A    66 A    67 A    68 A    69 A                  
  1.658   1.684   1.814   1.828   1.933   2.214   2.260   2.309
 70 A    71 A    72 A    73 A    74 A    75 A    76 A    77 A                  
  2.328   2.364   2.443   2.495   2.786   2.902   2.970   4.250
 78 A    79 A    80 A    81 A    82 A    83 A    84 A    85 A                  
  4.289   4.479   4.532   4.543   4.583   4.615   4.909   7.193
 86 A    87 A    88 A    89 A    90 A    91 A    92 A    93 A                  
  7.573   8.200   8.219   8.293  14.747  14.808  14.923  36.683
 94 A    95 A    96 A    97 A    98 A    99 A   100 A   101 A                  
 49.461 166.198 293.876 293.894 294.0011028.399
102 A   103 A   104 A   105 A   106 A   107 A                                  

 Beta MOs, Restricted
 -- Occupied --                  
-490.05  -80.01  -65.19  -58.55  -58.54  -58.54  -15.64   -9.87
  1 A     2 A     3 A     4 A     5 A     6 A     7 A     8 A                  
 -7.556  -7.480  -7.469  -7.469  -5.449  -5.448  -5.447  -3.221
  9 A    10 A    11 A    12 A    13 A    14 A    15 A    16 A                  
 -3.216  -3.215  -3.202  -3.202  -1.194  -0.988  -0.767  -0.598
 17 A    18 A    19 A    20 A    21 A    22 A    23 A    24 A                  
 -0.530  -0.504  -0.417  -0.403  -0.388
 25 A    26 A    27 A    28 A    29 A                                          
 -- Virtual --                   
  0.006   0.051   0.053   0.075   0.081   0.091   0.103   0.122
 30 A    31 A    32 A    33 A    34 A    35 A    36 A    37 A                  
  0.123   0.139   0.161   0.207   0.224   0.250   0.260   0.298
 38 A    39 A    40 A    41 A    42 A    43 A    44 A    45 A                  
  0.332   0.378   0.397   0.484   0.533   0.563   0.570   0.583
 46 A    47 A    48 A    49 A    50 A    51 A    52 A    53 A                  
  0.747   0.757   0.769   0.775   0.805   0.837   0.838   0.893
 54 A    55 A    56 A    57 A    58 A    59 A    60 A    61 A                  
  0.903   1.045   1.106   1.119   1.144   1.184   1.308   1.422
 62 A    63 A    64 A    65 A    66 A    67 A    68 A    69 A                  
  1.658   1.684   1.814   1.828   1.933   2.214   2.260   2.309
 70 A    71 A    72 A    73 A    74 A    75 A    76 A    77 A                  
  2.328   2.364   2.443   2.495   2.786   2.902   2.970   4.250
 78 A    79 A    80 A    81 A    82 A    83 A    84 A    85 A                  
  4.289   4.479   4.532   4.543   4.583   4.615   4.909   7.193
 86 A    87 A    88 A    89 A    90 A    91 A    92 A    93 A                  
  7.573   8.200   8.219   8.293  14.747  14.808  14.923  36.683
 94 A    95 A    96 A    97 A    98 A    99 A   100 A   101 A                  
 49.461 166.198 293.876 293.894 294.0011028.399
102 A   103 A   104 A   105 A   106 A   107 A                                  

 Occupation and symmetry of molecular orbitals

 Point group: C1 (1 irreducible representation).

                           A     All 
 -------------------------------------
 All molecular orbitals:
  - Alpha                  107   107 
  - Beta                   107   107 
 -------------------------------------
 Alpha orbitals:
  - Frozen occupied        15    15  
  - Active occupied        14    14  
  - Active virtual         78    78  
  - Frozen virtual         0     0   
 -------------------------------------
 Beta orbitals:
  - Frozen occupied        15    15  
  - Active occupied        14    14  
  - Active virtual         78    78  
  - Frozen virtual         0     0   
 -------------------------------------

 Import integrals:   CPU 0.00 s  wall 0.00 s

 Import integrals:   CPU 18.42 s  wall 3.31 s

 MP2 amplitudes:   CPU 0.06 s  wall 0.03 s

Running a double precision version
           CCSD T amplitudes will be solved using DIIS.

           Start     Size      MaxIter   EConv     TConv     
           3         7         100       1.00e-07  1.00e-05  
 ------------------------------------------------------------------------------
           Energy (a.u.)   Ediff      Tdiff       Comment
 ------------------------------------------------------------------------------
         -2968.64997393                           
     1   -2968.63508685   1.49e-02   7.05e-01     
     2   -2968.65729125   2.22e-02   1.07e-01     
     3   -2968.65653194   7.59e-04   4.67e-02     
     4   -2968.65889495   2.36e-03   1.30e-02     Switched to DIIS steps.
     5   -2968.65974369   8.49e-04   1.26e-02     
     6   -2968.65976730   2.36e-05   2.44e-03     
     7   -2968.65977540   8.10e-06   1.35e-03     
     8   -2968.65978641   1.10e-05   5.02e-04     
     9   -2968.65978626   1.49e-07   2.36e-04     
    10   -2968.65978636   1.09e-07   7.61e-05     
    11   -2968.65978635   1.38e-08   3.70e-05     
    12   -2968.65978624   1.08e-07   9.61e-06     
    13   -2968.65978626   1.95e-08   4.43e-06     
 ------------------------------------------------------------------------------
         -2968.65978626                           CCSD T converged.

End of double precision
 SCF energy                 = -2968.06935749
 MP2 energy                 = -2968.64997393
 CCSD correlation energy     =    -0.59042877
 CCSD total energy           = -2968.65978626

 CCSD  T1^2 = 0.0129  T2^2 = 0.2318  Leading amplitudes:

 Amplitude    Orbitals with energies
  0.0385       29 (A) A                  ->    30 (A) A                   
              -0.3879                          0.0060                     
  0.0385       29 (A) B                  ->    30 (A) B                   
              -0.3879                          0.0060                     
  0.0189       27 (A) A                  ->    31 (A) A                   
              -0.4168                          0.0511                     
  0.0189       27 (A) B                  ->    31 (A) B                   
              -0.4168                          0.0511                     

 Amplitude    Orbitals with energies
 -0.0744       29 (A) A      29 (A) B    ->    30 (A) A      30 (A) B     
              -0.3879       -0.3879            0.0060        0.0060       
  0.0744       29 (A) A      29 (A) B    ->    30 (A) B      30 (A) A     
              -0.3879       -0.3879            0.0060        0.0060       
  0.0744       29 (A) B      29 (A) A    ->    30 (A) A      30 (A) B     
              -0.3879       -0.3879            0.0060        0.0060       
 -0.0744       29 (A) B      29 (A) A    ->    30 (A) B      30 (A) A     
              -0.3879       -0.3879            0.0060        0.0060       

 Computing CCSD intemediates for later calculations in double precision
 Finished.

Running a double precision version
           CCSD Lambda amplitudes will be solved using DIIS.
           Start     Size      MaxIter   EConv     LConv     
           3         7         100       1.00e-07  1.00e-05  
 ------------------------------------------------------------------------------
            Enorm      Ldiff       Comment
 ------------------------------------------------------------------------------
     1     5.09e-02   3.92e-02     
     2     1.22e-02   5.21e-03     
     3     5.61e-03   2.36e-03     
     4     3.04e-03   1.22e-03     Switched to DIIS steps.
     5     1.08e-03   7.83e-04     
     6     5.11e-04   2.36e-04     
     7     1.99e-04   7.72e-05     
     8     8.44e-05   9.93e-06     
     9     3.04e-05   4.25e-07     
    10     1.32e-05   3.30e-07     
    11     4.89e-06   2.52e-07     
    12     2.63e-06   9.39e-08     
    13     1.41e-06   5.86e-08     
    14     6.58e-07   1.29e-09     
    15     3.10e-07   3.36e-08     
    16     1.31e-07   4.91e-09     
    17     6.90e-08   5.11e-09     
 ------------------------------------------------------------------------------
                                   CCSD Lambda converged.

 Computing density matrices in double precision...
           Orbital response amplitudes will be solved using DIIS.
           Start     Size      MaxIter   EConv     LConv     
           3         7         100       1.00e-06  1.00e-06  
 ------------------------------------------------------------------------------
            Enorm      Ldiff       Comment
 ------------------------------------------------------------------------------
     1     1.03e-01   1.64e-03     
     2     1.03e-01   1.67e-04     
     3     1.25e-01   1.73e-02     
     4     2.55e-02   4.43e-02     Switched to DIIS steps.
     5     6.18e-03   1.07e-02     
     6     1.11e-03   5.95e-04     
     7     5.28e-04   5.08e-05     
     8     8.14e-05   9.23e-05     
     9     3.02e-05   3.11e-06     
    10     6.34e-06   3.59e-06     
    11     2.22e-06   8.18e-07     
    12     5.39e-07   1.74e-07     
 ------------------------------------------------------------------------------
                                   Orbital response converged.

 Computing density matrices... Done.
 CCSD calculation:   CPU 602.56 s  wall 113.14 s

 Transferring MO TPDM to AO TPDM
 Transferring g2_o1o1o1o1
 Transferring g2_o1o1o1v1
 Transferring g2_o1o1v1v1
 Transferring g2_o1v1o1v1
 Transferring g2_o1v1v1v1
 Transferring g2_v1v1v1v1
 Adding separable TPDM
 Computing TPDM gradient
 --------------------------------------------------------
 2e gradient
  Atom          X               Y               Z
 --------------------------------------------------------
    1        -33.367510        7.764798        0.000000  
    2          5.235405      -16.411741       -0.000000  
    3         27.892592        4.200673        0.000000  
    4          0.239513        4.446270       -0.000000  
 --------------------------------------------------------
 --------------------------------------------------------
 Final gradient
  Atom          X               Y               Z
 --------------------------------------------------------
    1        -33.367510        7.764798        0.000000  
    2          5.235405      -16.411741       -0.000000  
    3         27.892592        4.200673        0.000000  
    4          0.239513        4.446270       -0.000000  
 --------------------------------------------------------
 Analytic gradient from two-electron contribution:   CPU 113.30 s  wall 21.72 s

 Total ccman2 time:   CPU 737.35 s  wall 139.07 s


 --------------------------------------------------------------

                    Orbital Energies (a.u.)
 --------------------------------------------------------------

 Alpha MOs
 -- Occupied --
******** -80.0149 -65.1861 -58.5467 -58.5443 -58.5443 -15.6400  -9.8652
 -7.5559  -7.4804  -7.4695  -7.4691  -5.4490  -5.4484  -5.4471  -3.2208
 -3.2158  -3.2154  -3.2022  -3.2022  -1.1940  -0.9878  -0.7670  -0.5982
 -0.5299  -0.5037  -0.4168  -0.4030  -0.3879
 -- Virtual --
  0.0060   0.0511   0.0527   0.0750   0.0808   0.0908   0.1032   0.1220
  0.1225   0.1395   0.1609   0.2069   0.2241   0.2501   0.2604   0.2980
  0.3317   0.3782   0.3966   0.4844   0.5335   0.5633   0.5702   0.5834
  0.7471   0.7569   0.7690   0.7750   0.8049   0.8371   0.8379   0.8933
  0.9030   1.0446   1.1064   1.1192   1.1443   1.1838   1.3083   1.4216
  1.6583   1.6837   1.8143   1.8283   1.9328   2.2144   2.2605   2.3088
  2.3281   2.3640   2.4431   2.4955   2.7864   2.9021   2.9704   4.2495
  4.2895   4.4792   4.5317   4.5429   4.5834   4.6148   4.9089   7.1929
  7.5729   8.1997   8.2187   8.2927  14.7473  14.8084  14.9230  36.6827
 49.4612 166.1982 293.8764 293.8936 294.00061028.3990
 --------------------------------------------------------------

          Ground-State Mulliken Net Atomic Charges

     Atom                 Charge (a.u.)
  ----------------------------------------
      1 Br                   -0.011491
      2 N                    -0.240143
      3 P                     0.332267
      4 H                    -0.080634
  ----------------------------------------
  Sum of atomic charges =    -0.000000

 -----------------------------------------------------------------
                    Cartesian Multipole Moments
 -----------------------------------------------------------------
    Charge (ESU x 10^10)
                -0.0000
    Dipole Moment (Debye)
         X      -1.1689      Y      -1.9342      Z      -0.0000
       Tot       2.2600
    Quadrupole Moments (Debye-Ang)
        XX     -34.1508     XY       1.9289     YY     -39.6765
        XZ      -0.0000     YZ      -0.0000     ZZ     -37.1262
    Octopole Moments (Debye-Ang^2)
       XXX      36.4114    XXY      -7.4776    XYY      11.4106
       YYY      -4.4078    XXZ       0.0000    XYZ       0.0000
       YYZ       0.0000    XZZ       9.0547    YZZ      -1.1256
       ZZZ       0.0000
    Hexadecapole Moments (Debye-Ang^3)
      XXXX    -495.7392   XXXY       5.8002   XXYY     -94.1785
      XYYY       0.5938   YYYY     -88.9251   XXXZ      -0.0000
      XXYZ      -0.0000   XYYZ      -0.0000   YYYZ      -0.0000
      XXZZ     -89.3659   XYZZ       0.7242   YYZZ     -21.7430
      XZZZ      -0.0000   YZZZ      -0.0000   ZZZZ     -46.6042
 -----------------------------------------------------------------
 DrvMan completing analytic gradient of the correlated energy
 Correlated dipole moment
            1
    1  -0.4598943
    2  -0.7609923
    3  -0.0000000
 Energy read as -2968.659786263
 Full Analytical Gradient: (in a.u., or Hartree/Bohr)
             1             2             3             4
    1    0.00003582    0.00068289   -0.00082475    0.00010604
    2    0.00006806    0.00019396   -0.00020807   -0.00005396
    3    0.00000000   -0.00000000    0.00000000    0.00000000
 Gradient time:  CPU 0.78 s  wall 0.80 s
 ----------------------------------------------------------------
             Standard Nuclear Orientation (Angstroms)
    I     Atom           X                Y                Z
 ----------------------------------------------------------------
    1      Br      1.0400328719    -0.0593537944    -0.0000000000
    2      N      -0.6685499530     0.7461118040     0.0000000000
    3      P      -2.0112188314    -0.1106503711    -0.0000000000
    4      H      -1.5530183752    -1.4706442560    -0.0000000000
 ----------------------------------------------------------------
 Nuclear Repulsion Energy =   207.9162217104 hartrees
 There are       29 alpha and       29 beta electrons

                       Distance Matrix (Angstroms)
             Br(  1)   N (  2)   P (  3)
   N (  2)  1.888923
   P (  3)  3.051683  1.592734
   H (  4)  2.952229  2.386691  1.435107

 Requested basis set is 6-311++G(d,p)
 There are 43 shells and 107 basis functions
 A cutoff of  1.0D-14 yielded    877 shell pairs
 There are      5656 function pairs (      6215 Cartesian)
 Smallest overlap matrix eigenvalue = 1.58E-03
 Guess MOs from SCF MO coefficient file

 -----------------------------------------------------------------------
  General SCF calculation program by
  Eric Jon Sundstrom, Paul Horn, Yuezhi Mao, Dmitri Zuev, Alec White,
  David Stuck, Shaama M.S., Shane Yost, Joonho Lee, David Small,
  Daniel Levine, Susi Lehtola, Hugh Burton, Evgeny Epifanovsky
 -----------------------------------------------------------------------
 Hartree-Fock
 using 6 threads for integral computing
 -------------------------------------------------------
 OpenMP Integral computing Module                
 Release: version 2.0, May 2017, Q-Chem Inc. Pleasanton 
 -------------------------------------------------------
 A restricted SCF calculation will be
 performed using DIIS
 SCF converges when DIIS error is below 1.0e-08
 ---------------------------------------
  Cycle       Energy         DIIS error
 ---------------------------------------
    1   -2968.0694490569      2.29e-05  
    2   -2968.0694498092      1.23e-05  
    3   -2968.0694499809      5.41e-06  
    4   -2968.0694500358      1.24e-06  
    5   -2968.0694500404      4.48e-07  
    6   -2968.0694500414      2.01e-07  
    7   -2968.0694500416      6.29e-08  
    8   -2968.0694500416      2.09e-08  
    9   -2968.0694500417      6.56e-09  Convergence criterion met
 ---------------------------------------
 SCF time:   CPU 4.95s  wall 1.00s 
 SCF   energy in the final basis set =    -2968.0694500417
 Total energy in the final basis set =    -2968.0694500417


 ------------------------------------------------------------------------------

   CCMAN2: suite of methods based on coupled cluster
           and equation of motion theories.

   Components:
   * libvmm-1.3-trunk
     by Evgeny Epifanovsky, Ilya Kaliman.
   * libtensor-2.5-trunk
     by Evgeny Epifanovsky, Michael Wormit, Dmitry Zuev, Sam Manzer, 
        Ilya Kaliman.
   * libcc-2.5-trunk
     by Evgeny Epifanovsky, Arik Landau, Tomasz Kus, Kirill Khistyaev, 
        Dmitry Zuev, Prashant Manohar, Xintian Feng, Anna Krylov, 
        Matthew Goldey, Alec White, Thomas Jagau, Kaushik Nanda, 
        Anastasia Gunina, Alexander Kunitsa, Joonho Lee.

   CCMAN original authors:
   Anna I. Krylov, C. David Sherrill, Steven R. Gwaltney,
   Edward F. C. Byrd (2000)
   Sergey V. Levchenko, Lyudmila V. Slipchenko, Tao Wang,
   Ana-Maria C. Cristian (2003)
   Piotr A. Pieniazek, C. Melania Oana, Evgeny Epifanovsky (2007)
   Prashant Manohar (2009)

 ------------------------------------------------------------------------------


 Allocating and initializing 30808MB of RAM...
 Calculation will run on 6 cores.


 Alpha MOs, Restricted
 -- Occupied --                  
-490.05  -80.01  -65.19  -58.55  -58.54  -58.54  -15.64   -9.87
  1 A     2 A     3 A     4 A     5 A     6 A     7 A     8 A                  
 -7.556  -7.480  -7.469  -7.469  -5.449  -5.448  -5.447  -3.221
  9 A    10 A    11 A    12 A    13 A    14 A    15 A    16 A                  
 -3.216  -3.215  -3.202  -3.202  -1.194  -0.988  -0.767  -0.598
 17 A    18 A    19 A    20 A    21 A    22 A    23 A    24 A                  
 -0.530  -0.504  -0.417  -0.403  -0.388
 25 A    26 A    27 A    28 A    29 A                                          
 -- Virtual --                   
  0.006   0.051   0.053   0.075   0.081   0.091   0.103   0.122
 30 A    31 A    32 A    33 A    34 A    35 A    36 A    37 A                  
  0.123   0.139   0.161   0.207   0.224   0.250   0.260   0.298
 38 A    39 A    40 A    41 A    42 A    43 A    44 A    45 A                  
  0.332   0.378   0.397   0.485   0.533   0.563   0.570   0.583
 46 A    47 A    48 A    49 A    50 A    51 A    52 A    53 A                  
  0.747   0.757   0.769   0.775   0.805   0.837   0.838   0.894
 54 A    55 A    56 A    57 A    58 A    59 A    60 A    61 A                  
  0.903   1.044   1.106   1.119   1.144   1.184   1.310   1.421
 62 A    63 A    64 A    65 A    66 A    67 A    68 A    69 A                  
  1.658   1.684   1.814   1.829   1.932   2.214   2.260   2.309
 70 A    71 A    72 A    73 A    74 A    75 A    76 A    77 A                  
  2.328   2.364   2.444   2.496   2.786   2.902   2.971   4.250
 78 A    79 A    80 A    81 A    82 A    83 A    84 A    85 A                  
  4.290   4.481   4.532   4.543   4.583   4.615   4.909   7.193
 86 A    87 A    88 A    89 A    90 A    91 A    92 A    93 A                  
  7.574   8.200   8.219   8.293  14.747  14.808  14.924  36.683
 94 A    95 A    96 A    97 A    98 A    99 A   100 A   101 A                  
 49.461 166.199 293.876 293.894 294.0011028.399
102 A   103 A   104 A   105 A   106 A   107 A                                  

 Beta MOs, Restricted
 -- Occupied --                  
-490.05  -80.01  -65.19  -58.55  -58.54  -58.54  -15.64   -9.87
  1 A     2 A     3 A     4 A     5 A     6 A     7 A     8 A                  
 -7.556  -7.480  -7.469  -7.469  -5.449  -5.448  -5.447  -3.221
  9 A    10 A    11 A    12 A    13 A    14 A    15 A    16 A                  
 -3.216  -3.215  -3.202  -3.202  -1.194  -0.988  -0.767  -0.598
 17 A    18 A    19 A    20 A    21 A    22 A    23 A    24 A                  
 -0.530  -0.504  -0.417  -0.403  -0.388
 25 A    26 A    27 A    28 A    29 A                                          
 -- Virtual --                   
  0.006   0.051   0.053   0.075   0.081   0.091   0.103   0.122
 30 A    31 A    32 A    33 A    34 A    35 A    36 A    37 A                  
  0.123   0.139   0.161   0.207   0.224   0.250   0.260   0.298
 38 A    39 A    40 A    41 A    42 A    43 A    44 A    45 A                  
  0.332   0.378   0.397   0.485   0.533   0.563   0.570   0.583
 46 A    47 A    48 A    49 A    50 A    51 A    52 A    53 A                  
  0.747   0.757   0.769   0.775   0.805   0.837   0.838   0.894
 54 A    55 A    56 A    57 A    58 A    59 A    60 A    61 A                  
  0.903   1.044   1.106   1.119   1.144   1.184   1.310   1.421
 62 A    63 A    64 A    65 A    66 A    67 A    68 A    69 A                  
  1.658   1.684   1.814   1.829   1.932   2.214   2.260   2.309
 70 A    71 A    72 A    73 A    74 A    75 A    76 A    77 A                  
  2.328   2.364   2.444   2.496   2.786   2.902   2.971   4.250
 78 A    79 A    80 A    81 A    82 A    83 A    84 A    85 A                  
  4.290   4.481   4.532   4.543   4.583   4.615   4.909   7.193
 86 A    87 A    88 A    89 A    90 A    91 A    92 A    93 A                  
  7.574   8.200   8.219   8.293  14.747  14.808  14.924  36.683
 94 A    95 A    96 A    97 A    98 A    99 A   100 A   101 A                  
 49.461 166.199 293.876 293.894 294.0011028.399
102 A   103 A   104 A   105 A   106 A   107 A                                  

 Occupation and symmetry of molecular orbitals

 Point group: C1 (1 irreducible representation).

                           A     All 
 -------------------------------------
 All molecular orbitals:
  - Alpha                  107   107 
  - Beta                   107   107 
 -------------------------------------
 Alpha orbitals:
  - Frozen occupied        15    15  
  - Active occupied        14    14  
  - Active virtual         78    78  
  - Frozen virtual         0     0   
 -------------------------------------
 Beta orbitals:
  - Frozen occupied        15    15  
  - Active occupied        14    14  
  - Active virtual         78    78  
  - Frozen virtual         0     0   
 -------------------------------------

 Import integrals:   CPU 0.00 s  wall 0.00 s

 Import integrals:   CPU 17.97 s  wall 3.14 s

 MP2 amplitudes:   CPU 0.08 s  wall 0.05 s

Running a double precision version
           CCSD T amplitudes will be solved using DIIS.

           Start     Size      MaxIter   EConv     TConv     
           3         7         100       1.00e-07  1.00e-05  
 ------------------------------------------------------------------------------
           Energy (a.u.)   Ediff      Tdiff       Comment
 ------------------------------------------------------------------------------
         -2968.64994597                           
     1   -2968.63511824   1.48e-02   7.05e-01     
     2   -2968.65728758   2.22e-02   1.07e-01     
     3   -2968.65653931   7.48e-04   4.66e-02     
     4   -2968.65889728   2.36e-03   1.30e-02     Switched to DIIS steps.
     5   -2968.65974407   8.47e-04   1.26e-02     
     6   -2968.65976770   2.36e-05   2.43e-03     
     7   -2968.65977587   8.18e-06   1.35e-03     
     8   -2968.65978688   1.10e-05   5.02e-04     
     9   -2968.65978673   1.51e-07   2.35e-04     
    10   -2968.65978684   1.11e-07   7.59e-05     
    11   -2968.65978682   1.61e-08   3.69e-05     
    12   -2968.65978671   1.08e-07   9.57e-06     
    13   -2968.65978673   1.88e-08   4.41e-06     
 ------------------------------------------------------------------------------
         -2968.65978673                           CCSD T converged.

End of double precision
 SCF energy                 = -2968.06945004
 MP2 energy                 = -2968.64994597
 CCSD correlation energy     =    -0.59033669
 CCSD total energy           = -2968.65978673

 CCSD  T1^2 = 0.0129  T2^2 = 0.2317  Leading amplitudes:

 Amplitude    Orbitals with energies
 -0.0385       29 (A) A                  ->    30 (A) A                   
              -0.3881                          0.0062                     
 -0.0385       29 (A) B                  ->    30 (A) B                   
              -0.3881                          0.0062                     
 -0.0189       27 (A) A                  ->    31 (A) A                   
              -0.4166                          0.0511                     
 -0.0189       27 (A) B                  ->    31 (A) B                   
              -0.4166                          0.0511                     

 Amplitude    Orbitals with energies
 -0.0739       29 (A) A      29 (A) B    ->    30 (A) A      30 (A) B     
              -0.3881       -0.3881            0.0062        0.0062       
  0.0739       29 (A) A      29 (A) B    ->    30 (A) B      30 (A) A     
              -0.3881       -0.3881            0.0062        0.0062       
  0.0739       29 (A) B      29 (A) A    ->    30 (A) A      30 (A) B     
              -0.3881       -0.3881            0.0062        0.0062       
 -0.0739       29 (A) B      29 (A) A    ->    30 (A) B      30 (A) A     
              -0.3881       -0.3881            0.0062        0.0062       

 Computing CCSD intemediates for later calculations in double precision
 Finished.

Running a double precision version
           CCSD Lambda amplitudes will be solved using DIIS.
           Start     Size      MaxIter   EConv     LConv     
           3         7         100       1.00e-07  1.00e-05  
 ------------------------------------------------------------------------------
            Enorm      Ldiff       Comment
 ------------------------------------------------------------------------------
     1     5.08e-02   3.92e-02     
     2     1.22e-02   5.21e-03     
     3     5.60e-03   2.36e-03     
     4     3.04e-03   1.22e-03     Switched to DIIS steps.
     5     1.08e-03   7.81e-04     
     6     5.10e-04   2.35e-04     
     7     1.99e-04   7.68e-05     
     8     8.40e-05   9.92e-06     
     9     3.02e-05   4.41e-07     
    10     1.31e-05   3.10e-07     
    11     4.86e-06   2.58e-07     
    12     2.61e-06   9.09e-08     
    13     1.40e-06   5.76e-08     
    14     6.53e-07   1.57e-09     
    15     3.09e-07   3.32e-08     
    16     1.30e-07   4.83e-09     
    17     6.85e-08   5.04e-09     
 ------------------------------------------------------------------------------
                                   CCSD Lambda converged.

 Computing density matrices in double precision...
           Orbital response amplitudes will be solved using DIIS.
           Start     Size      MaxIter   EConv     LConv     
           3         7         100       1.00e-06  1.00e-06  
 ------------------------------------------------------------------------------
            Enorm      Ldiff       Comment
 ------------------------------------------------------------------------------
     1     1.03e-01   1.68e-03     
     2     1.03e-01   1.88e-04     
     3     1.25e-01   1.71e-02     
     4     2.54e-02   4.42e-02     Switched to DIIS steps.
     5     6.16e-03   1.06e-02     
     6     1.09e-03   5.96e-04     
     7     5.23e-04   4.94e-05     
     8     8.10e-05   9.11e-05     
     9     3.01e-05   3.02e-06     
    10     6.33e-06   3.56e-06     
    11     2.20e-06   8.13e-07     
    12     5.36e-07   1.72e-07     
 ------------------------------------------------------------------------------
                                   Orbital response converged.

 Computing density matrices... Done.
 CCSD calculation:   CPU 600.52 s  wall 113.10 s

 Transferring MO TPDM to AO TPDM
 Transferring g2_o1o1o1o1
 Transferring g2_o1o1o1v1
 Transferring g2_o1o1v1v1
 Transferring g2_o1v1o1v1
 Transferring g2_o1v1v1v1
 Transferring g2_v1v1v1v1
 Adding separable TPDM
 Computing TPDM gradient
 --------------------------------------------------------
 2e gradient
  Atom          X               Y               Z
 --------------------------------------------------------
    1        -33.377395        7.770221        0.000000  
    2          5.222124      -16.419820       -0.000000  
    3         27.910737        4.203285        0.000000  
    4          0.244534        4.446314       -0.000000  
 --------------------------------------------------------
 --------------------------------------------------------
 Final gradient
  Atom          X               Y               Z
 --------------------------------------------------------
    1        -33.377395        7.770221        0.000000  
    2          5.222124      -16.419820       -0.000000  
    3         27.910737        4.203285        0.000000  
    4          0.244534        4.446314       -0.000000  
 --------------------------------------------------------
 Analytic gradient from two-electron contribution:   CPU 112.63 s  wall 21.44 s

 Total ccman2 time:   CPU 736.72 s  wall 139.54 s


 --------------------------------------------------------------

                    Orbital Energies (a.u.)
 --------------------------------------------------------------

 Alpha MOs
 -- Occupied --
******** -80.0148 -65.1861 -58.5467 -58.5444 -58.5443 -15.6397  -9.8652
 -7.5558  -7.4804  -7.4695  -7.4692  -5.4489  -5.4483  -5.4470  -3.2208
 -3.2158  -3.2154  -3.2022  -3.2022  -1.1943  -0.9880  -0.7668  -0.5983
 -0.5300  -0.5039  -0.4166  -0.4030  -0.3881
 -- Virtual --
  0.0062   0.0511   0.0527   0.0750   0.0808   0.0908   0.1032   0.1220
  0.1225   0.1395   0.1609   0.2070   0.2242   0.2501   0.2605   0.2979
  0.3317   0.3782   0.3967   0.4847   0.5335   0.5634   0.5702   0.5834
  0.7470   0.7568   0.7690   0.7751   0.8049   0.8372   0.8381   0.8936
  0.9034   1.0443   1.1062   1.1190   1.1442   1.1839   1.3098   1.4215
  1.6581   1.6835   1.8144   1.8287   1.9324   2.2144   2.2602   2.3089
  2.3280   2.3641   2.4436   2.4958   2.7865   2.9025   2.9712   4.2496
  4.2896   4.4805   4.5317   4.5429   4.5834   4.6148   4.9089   7.1929
  7.5736   8.1997   8.2187   8.2926  14.7474  14.8083  14.9242  36.6830
 49.4612 166.1990 293.8763 293.8936 294.00061028.3990
 --------------------------------------------------------------

          Ground-State Mulliken Net Atomic Charges

     Atom                 Charge (a.u.)
  ----------------------------------------
      1 Br                   -0.011474
      2 N                    -0.239974
      3 P                     0.332227
      4 H                    -0.080778
  ----------------------------------------
  Sum of atomic charges =    -0.000000

 -----------------------------------------------------------------
                    Cartesian Multipole Moments
 -----------------------------------------------------------------
    Charge (ESU x 10^10)
                 0.0000
    Dipole Moment (Debye)
         X      -1.1676      Y      -1.9318      Z      -0.0000
       Tot       2.2572
    Quadrupole Moments (Debye-Ang)
        XX     -34.1541     XY       1.9236     YY     -39.6797
        XZ      -0.0000     YZ      -0.0000     ZZ     -37.1217
    Octopole Moments (Debye-Ang^2)
       XXX      36.3843    XXY      -7.4818    XYY      11.4073
       YYY      -4.4314    XXZ       0.0000    XYZ       0.0000
       YYZ       0.0000    XZZ       9.0348    YZZ      -1.1352
       ZZZ       0.0000
    Hexadecapole Moments (Debye-Ang^3)
      XXXX    -495.4614   XXXY       5.8562   XXYY     -94.1464
      XYYY       0.6498   YYYY     -88.9271   XXXZ      -0.0000
      XXYZ      -0.0000   XYYZ      -0.0000   YYYZ      -0.0000
      XXZZ     -89.3021   XYZZ       0.7464   YYZZ     -21.7404
      XZZZ      -0.0000   YZZZ      -0.0000   ZZZZ     -46.5885
 -----------------------------------------------------------------
 DrvMan completing analytic gradient of the correlated energy
 Correlated dipole moment
            1
    1  -0.4593655
    2  -0.7600333
    3  -0.0000000
 Energy read as -2968.659786733
 Full Analytical Gradient: (in a.u., or Hartree/Bohr)
             1             2             3             4
    1    0.00000399   -0.00019356    0.00003754    0.00015202
    2    0.00004054   -0.00028518    0.00049155   -0.00024692
    3    0.00000000   -0.00000000    0.00000000    0.00000000
 Gradient time:  CPU 0.81 s  wall 0.84 s
 ----------------------------------------------------------------
             Standard Nuclear Orientation (Angstroms)
    I     Atom           X                Y                Z
 ----------------------------------------------------------------
    1      Br      1.0400328719    -0.0593537944    -0.0000000000
    2      N      -0.6685499530     0.7461118040     0.0000000000
    3      P      -2.0112188314    -0.1126503711    -0.0000000000
    4      H      -1.5530183752    -1.4706442560    -0.0000000000
 ----------------------------------------------------------------
 Nuclear Repulsion Energy =   207.8989454433 hartrees
 There are       29 alpha and       29 beta electrons

                       Distance Matrix (Angstroms)
             Br(  1)   N (  2)   P (  3)
   N (  2)  1.888923
   P (  3)  3.051717  1.593811
   H (  4)  2.952229  2.386691  1.433211

 Requested basis set is 6-311++G(d,p)
 There are 43 shells and 107 basis functions
 A cutoff of  1.0D-14 yielded    877 shell pairs
 There are      5656 function pairs (      6215 Cartesian)
 Smallest overlap matrix eigenvalue = 1.58E-03
 Guess MOs from SCF MO coefficient file

 -----------------------------------------------------------------------
  General SCF calculation program by
  Eric Jon Sundstrom, Paul Horn, Yuezhi Mao, Dmitri Zuev, Alec White,
  David Stuck, Shaama M.S., Shane Yost, Joonho Lee, David Small,
  Daniel Levine, Susi Lehtola, Hugh Burton, Evgeny Epifanovsky
 -----------------------------------------------------------------------
 Hartree-Fock
 using 6 threads for integral computing
 -------------------------------------------------------
 OpenMP Integral computing Module                
 Release: version 2.0, May 2017, Q-Chem Inc. Pleasanton 
 -------------------------------------------------------
 A restricted SCF calculation will be
 performed using DIIS
 SCF converges when DIIS error is below 1.0e-08
 ---------------------------------------
  Cycle       Energy         DIIS error
 ---------------------------------------
    1   -2968.0693903683      2.80e-05  
    2   -2968.0693916756      1.11e-05  
    3   -2968.0693918148      7.50e-06  
    4   -2968.0693919011      1.18e-06  
    5   -2968.0693919051      3.28e-07  
    6   -2968.0693919056      1.10e-07  
    7   -2968.0693919056      4.51e-08  
    8   -2968.0693919056      2.10e-08  
    9   -2968.0693919056      7.99e-09  Convergence criterion met
 ---------------------------------------
 SCF time:   CPU 4.96s  wall 2.00s 
 SCF   energy in the final basis set =    -2968.0693919056
 Total energy in the final basis set =    -2968.0693919056


 ------------------------------------------------------------------------------

   CCMAN2: suite of methods based on coupled cluster
           and equation of motion theories.

   Components:
   * libvmm-1.3-trunk
     by Evgeny Epifanovsky, Ilya Kaliman.
   * libtensor-2.5-trunk
     by Evgeny Epifanovsky, Michael Wormit, Dmitry Zuev, Sam Manzer, 
        Ilya Kaliman.
   * libcc-2.5-trunk
     by Evgeny Epifanovsky, Arik Landau, Tomasz Kus, Kirill Khistyaev, 
        Dmitry Zuev, Prashant Manohar, Xintian Feng, Anna Krylov, 
        Matthew Goldey, Alec White, Thomas Jagau, Kaushik Nanda, 
        Anastasia Gunina, Alexander Kunitsa, Joonho Lee.

   CCMAN original authors:
   Anna I. Krylov, C. David Sherrill, Steven R. Gwaltney,
   Edward F. C. Byrd (2000)
   Sergey V. Levchenko, Lyudmila V. Slipchenko, Tao Wang,
   Ana-Maria C. Cristian (2003)
   Piotr A. Pieniazek, C. Melania Oana, Evgeny Epifanovsky (2007)
   Prashant Manohar (2009)

 ------------------------------------------------------------------------------


 Allocating and initializing 30808MB of RAM...
 Calculation will run on 6 cores.


 Alpha MOs, Restricted
 -- Occupied --                  
-490.05  -80.01  -65.19  -58.55  -58.54  -58.54  -15.64   -9.87
  1 A     2 A     3 A     4 A     5 A     6 A     7 A     8 A                  
 -7.556  -7.480  -7.469  -7.469  -5.449  -5.448  -5.447  -3.221
  9 A    10 A    11 A    12 A    13 A    14 A    15 A    16 A                  
 -3.216  -3.215  -3.202  -3.202  -1.194  -0.988  -0.767  -0.598
 17 A    18 A    19 A    20 A    21 A    22 A    23 A    24 A                  
 -0.530  -0.504  -0.417  -0.403  -0.388
 25 A    26 A    27 A    28 A    29 A                                          
 -- Virtual --                   
  0.006   0.051   0.053   0.075   0.081   0.091   0.103   0.122
 30 A    31 A    32 A    33 A    34 A    35 A    36 A    37 A                  
  0.123   0.140   0.161   0.207   0.224   0.250   0.260   0.298
 38 A    39 A    40 A    41 A    42 A    43 A    44 A    45 A                  
  0.332   0.378   0.397   0.484   0.533   0.563   0.570   0.583
 46 A    47 A    48 A    49 A    50 A    51 A    52 A    53 A                  
  0.747   0.757   0.769   0.775   0.805   0.837   0.838   0.894
 54 A    55 A    56 A    57 A    58 A    59 A    60 A    61 A                  
  0.903   1.045   1.106   1.119   1.144   1.184   1.309   1.422
 62 A    63 A    64 A    65 A    66 A    67 A    68 A    69 A                  
  1.659   1.684   1.814   1.828   1.933   2.214   2.261   2.309
 70 A    71 A    72 A    73 A    74 A    75 A    76 A    77 A                  
  2.329   2.364   2.443   2.496   2.787   2.902   2.971   4.250
 78 A    79 A    80 A    81 A    82 A    83 A    84 A    85 A                  
  4.290   4.479   4.532   4.543   4.583   4.615   4.909   7.193
 86 A    87 A    88 A    89 A    90 A    91 A    92 A    93 A                  
  7.573   8.200   8.219   8.293  14.747  14.809  14.923  36.683
 94 A    95 A    96 A    97 A    98 A    99 A   100 A   101 A                  
 49.461 166.199 293.876 293.894 294.0011028.399
102 A   103 A   104 A   105 A   106 A   107 A                                  

 Beta MOs, Restricted
 -- Occupied --                  
-490.05  -80.01  -65.19  -58.55  -58.54  -58.54  -15.64   -9.87
  1 A     2 A     3 A     4 A     5 A     6 A     7 A     8 A                  
 -7.556  -7.480  -7.469  -7.469  -5.449  -5.448  -5.447  -3.221
  9 A    10 A    11 A    12 A    13 A    14 A    15 A    16 A                  
 -3.216  -3.215  -3.202  -3.202  -1.194  -0.988  -0.767  -0.598
 17 A    18 A    19 A    20 A    21 A    22 A    23 A    24 A                  
 -0.530  -0.504  -0.417  -0.403  -0.388
 25 A    26 A    27 A    28 A    29 A                                          
 -- Virtual --                   
  0.006   0.051   0.053   0.075   0.081   0.091   0.103   0.122
 30 A    31 A    32 A    33 A    34 A    35 A    36 A    37 A                  
  0.123   0.140   0.161   0.207   0.224   0.250   0.260   0.298
 38 A    39 A    40 A    41 A    42 A    43 A    44 A    45 A                  
  0.332   0.378   0.397   0.484   0.533   0.563   0.570   0.583
 46 A    47 A    48 A    49 A    50 A    51 A    52 A    53 A                  
  0.747   0.757   0.769   0.775   0.805   0.837   0.838   0.894
 54 A    55 A    56 A    57 A    58 A    59 A    60 A    61 A                  
  0.903   1.045   1.106   1.119   1.144   1.184   1.309   1.422
 62 A    63 A    64 A    65 A    66 A    67 A    68 A    69 A                  
  1.659   1.684   1.814   1.828   1.933   2.214   2.261   2.309
 70 A    71 A    72 A    73 A    74 A    75 A    76 A    77 A                  
  2.329   2.364   2.443   2.496   2.787   2.902   2.971   4.250
 78 A    79 A    80 A    81 A    82 A    83 A    84 A    85 A                  
  4.290   4.479   4.532   4.543   4.583   4.615   4.909   7.193
 86 A    87 A    88 A    89 A    90 A    91 A    92 A    93 A                  
  7.573   8.200   8.219   8.293  14.747  14.809  14.923  36.683
 94 A    95 A    96 A    97 A    98 A    99 A   100 A   101 A                  
 49.461 166.199 293.876 293.894 294.0011028.399
102 A   103 A   104 A   105 A   106 A   107 A                                  

 Occupation and symmetry of molecular orbitals

 Point group: C1 (1 irreducible representation).

                           A     All 
 -------------------------------------
 All molecular orbitals:
  - Alpha                  107   107 
  - Beta                   107   107 
 -------------------------------------
 Alpha orbitals:
  - Frozen occupied        15    15  
  - Active occupied        14    14  
  - Active virtual         78    78  
  - Frozen virtual         0     0   
 -------------------------------------
 Beta orbitals:
  - Frozen occupied        15    15  
  - Active occupied        14    14  
  - Active virtual         78    78  
  - Frozen virtual         0     0   
 -------------------------------------

 Import integrals:   CPU 0.00 s  wall 0.00 s

 Import integrals:   CPU 18.12 s  wall 3.18 s

 MP2 amplitudes:   CPU 0.04 s  wall 0.02 s

Running a double precision version
           CCSD T amplitudes will be solved using DIIS.

           Start     Size      MaxIter   EConv     TConv     
           3         7         100       1.00e-07  1.00e-05  
 ------------------------------------------------------------------------------
           Energy (a.u.)   Ediff      Tdiff       Comment
 ------------------------------------------------------------------------------
         -2968.64997329                           
     1   -2968.63509802   1.49e-02   7.05e-01     
     2   -2968.65729251   2.22e-02   1.07e-01     
     3   -2968.65653462   7.58e-04   4.67e-02     
     4   -2968.65889591   2.36e-03   1.30e-02     Switched to DIIS steps.
     5   -2968.65974391   8.48e-04   1.26e-02     
     6   -2968.65976749   2.36e-05   2.44e-03     
     7   -2968.65977561   8.12e-06   1.35e-03     
     8   -2968.65978662   1.10e-05   5.02e-04     
     9   -2968.65978647   1.51e-07   2.35e-04     
    10   -2968.65978658   1.09e-07   7.60e-05     
    11   -2968.65978656   1.46e-08   3.70e-05     
    12   -2968.65978645   1.08e-07   9.59e-06     
    13   -2968.65978647   1.92e-08   4.40e-06     
 ------------------------------------------------------------------------------
         -2968.65978647                           CCSD T converged.

End of double precision
 SCF energy                 = -2968.06939191
 MP2 energy                 = -2968.64997329
 CCSD correlation energy     =    -0.59039457
 CCSD total energy           = -2968.65978647

 CCSD  T1^2 = 0.0129  T2^2 = 0.2318  Leading amplitudes:

 Amplitude    Orbitals with energies
 -0.0385       29 (A) A                  ->    30 (A) A                   
              -0.3879                          0.0060                     
 -0.0385       29 (A) B                  ->    30 (A) B                   
              -0.3879                          0.0060                     
 -0.0187       27 (A) A                  ->    31 (A) A                   
              -0.4167                          0.0511                     
 -0.0187       27 (A) B                  ->    31 (A) B                   
              -0.4167                          0.0511                     

 Amplitude    Orbitals with energies
 -0.0742       29 (A) A      29 (A) B    ->    30 (A) A      30 (A) B     
              -0.3879       -0.3879            0.0060        0.0060       
  0.0742       29 (A) A      29 (A) B    ->    30 (A) B      30 (A) A     
              -0.3879       -0.3879            0.0060        0.0060       
  0.0742       29 (A) B      29 (A) A    ->    30 (A) A      30 (A) B     
              -0.3879       -0.3879            0.0060        0.0060       
 -0.0742       29 (A) B      29 (A) A    ->    30 (A) B      30 (A) A     
              -0.3879       -0.3879            0.0060        0.0060       

 Computing CCSD intemediates for later calculations in double precision
 Finished.

Running a double precision version
           CCSD Lambda amplitudes will be solved using DIIS.
           Start     Size      MaxIter   EConv     LConv     
           3         7         100       1.00e-07  1.00e-05  
 ------------------------------------------------------------------------------
            Enorm      Ldiff       Comment
 ------------------------------------------------------------------------------
     1     5.09e-02   3.92e-02     
     2     1.22e-02   5.21e-03     
     3     5.61e-03   2.36e-03     
     4     3.04e-03   1.22e-03     Switched to DIIS steps.
     5     1.08e-03   7.82e-04     
     6     5.11e-04   2.36e-04     
     7     1.99e-04   7.71e-05     
     8     8.42e-05   9.93e-06     
     9     3.03e-05   4.30e-07     
    10     1.31e-05   3.26e-07     
    11     4.86e-06   2.53e-07     
    12     2.61e-06   9.39e-08     
    13     1.40e-06   5.89e-08     
    14     6.55e-07   9.34e-10     
    15     3.09e-07   3.35e-08     
    16     1.30e-07   4.91e-09     
    17     6.87e-08   5.05e-09     
 ------------------------------------------------------------------------------
                                   CCSD Lambda converged.

 Computing density matrices in double precision...
           Orbital response amplitudes will be solved using DIIS.
           Start     Size      MaxIter   EConv     LConv     
           3         7         100       1.00e-06  1.00e-06  
 ------------------------------------------------------------------------------
            Enorm      Ldiff       Comment
 ------------------------------------------------------------------------------
     1     1.03e-01   1.64e-03     
     2     1.03e-01   1.51e-04     
     3     1.25e-01   1.73e-02     
     4     2.55e-02   4.44e-02     Switched to DIIS steps.
     5     6.18e-03   1.06e-02     
     6     1.10e-03   5.96e-04     
     7     5.27e-04   5.04e-05     
     8     8.14e-05   9.21e-05     
     9     3.02e-05   3.10e-06     
    10     6.34e-06   3.58e-06     
    11     2.21e-06   8.13e-07     
    12     5.40e-07   1.72e-07     
 ------------------------------------------------------------------------------
                                   Orbital response converged.

 Computing density matrices... Done.
 CCSD calculation:   CPU 608.61 s  wall 115.05 s

 Transferring MO TPDM to AO TPDM
 Transferring g2_o1o1o1o1
 Transferring g2_o1o1o1v1
 Transferring g2_o1o1v1v1
 Transferring g2_o1v1o1v1
 Transferring g2_o1v1v1v1
 Transferring g2_v1v1v1v1
 Adding separable TPDM
 Computing TPDM gradient
 --------------------------------------------------------
 2e gradient
  Atom          X               Y               Z
 --------------------------------------------------------
    1        -33.373149        7.759723        0.000000  
    2          5.236807      -16.430226       -0.000000  
    3         27.888461        4.223455        0.000000  
    4          0.247882        4.447048       -0.000000  
 --------------------------------------------------------
 --------------------------------------------------------
 Final gradient
  Atom          X               Y               Z
 --------------------------------------------------------
    1        -33.373149        7.759723        0.000000  
    2          5.236807      -16.430226       -0.000000  
    3         27.888461        4.223455        0.000000  
    4          0.247882        4.447048       -0.000000  
 --------------------------------------------------------
 Analytic gradient from two-electron contribution:   CPU 111.92 s  wall 21.70 s

 Total ccman2 time:   CPU 741.68 s  wall 140.90 s


 --------------------------------------------------------------

                    Orbital Energies (a.u.)
 --------------------------------------------------------------

 Alpha MOs
 -- Occupied --
******** -80.0148 -65.1861 -58.5466 -58.5443 -58.5442 -15.6399  -9.8652
 -7.5558  -7.4803  -7.4694  -7.4691  -5.4489  -5.4483  -5.4470  -3.2208
 -3.2158  -3.2153  -3.2022  -3.2022  -1.1941  -0.9878  -0.7672  -0.5983
 -0.5299  -0.5038  -0.4167  -0.4031  -0.3879
 -- Virtual --
  0.0060   0.0511   0.0528   0.0750   0.0808   0.0908   0.1032   0.1220
  0.1225   0.1395   0.1609   0.2071   0.2242   0.2501   0.2604   0.2979
  0.3317   0.3781   0.3966   0.4844   0.5335   0.5634   0.5702   0.5835
  0.7469   0.7568   0.7690   0.7751   0.8048   0.8371   0.8380   0.8936
  0.9031   1.0447   1.1062   1.1191   1.1444   1.1839   1.3086   1.4215
  1.6587   1.6841   1.8143   1.8280   1.9326   2.2144   2.2613   2.3091
  2.3286   2.3641   2.4432   2.4957   2.7865   2.9024   2.9706   4.2495
  4.2895   4.4795   4.5317   4.5430   4.5835   4.6147   4.9089   7.1929
  7.5734   8.1997   8.2187   8.2927  14.7473  14.8087  14.9233  36.6828
 49.4612 166.1989 293.8764 293.8937 294.00061028.3990
 --------------------------------------------------------------

          Ground-State Mulliken Net Atomic Charges

     Atom                 Charge (a.u.)
  ----------------------------------------
      1 Br                   -0.011681
      2 N                    -0.240270
      3 P                     0.332577
      4 H                    -0.080626
  ----------------------------------------
  Sum of atomic charges =    -0.000000

 -----------------------------------------------------------------
                    Cartesian Multipole Moments
 -----------------------------------------------------------------
    Charge (ESU x 10^10)
                -0.0000
    Dipole Moment (Debye)
         X      -1.1667      Y      -1.9377      Z       0.0000
       Tot       2.2618
    Quadrupole Moments (Debye-Ang)
        XX     -34.1670     XY       1.9360     YY     -39.6690
        XZ      -0.0000     YZ      -0.0000     ZZ     -37.1237
    Octopole Moments (Debye-Ang^2)
       XXX      36.4195    XXY      -7.4784    XYY      11.3872
       YYY      -4.3806    XXZ       0.0000    XYZ       0.0000
       YYZ       0.0000    XZZ       9.0397    YZZ      -1.1173
       ZZZ       0.0000
    Hexadecapole Moments (Debye-Ang^3)
      XXXX    -495.6176   XXXY       5.7476   XXYY     -94.1081
      XYYY       0.5486   YYYY     -88.9020   XXXZ      -0.0000
      XXYZ      -0.0000   XYYZ      -0.0000   YYYZ      -0.0000
      XXZZ     -89.3197   XYZZ       0.7074   YYZZ     -21.7377
      XZZZ      -0.0000   YZZZ      -0.0000   ZZZZ     -46.5981
 -----------------------------------------------------------------
 DrvMan completing analytic gradient of the correlated energy
 Correlated dipole moment
            1
    1  -0.4589993
    2  -0.7623318
    3   0.0000000
 Energy read as -2968.659786473
 Full Analytical Gradient: (in a.u., or Hartree/Bohr)
             1             2             3             4
    1   -0.00006331    0.00046338   -0.00024230   -0.00015778
    2    0.00004961    0.00021603   -0.00063110    0.00036545
    3    0.00000000   -0.00000000    0.00000000    0.00000000
 Gradient time:  CPU 0.79 s  wall 0.81 s
 ----------------------------------------------------------------
             Standard Nuclear Orientation (Angstroms)
    I     Atom           X                Y                Z
 ----------------------------------------------------------------
    1      Br      1.0400328719    -0.0593537944    -0.0000000000
    2      N      -0.6685499530     0.7461118040     0.0000000000
    3      P      -2.0112188314    -0.1116503711     0.0010000000
    4      H      -1.5530183752    -1.4706442560    -0.0000000000
 ----------------------------------------------------------------
 Nuclear Repulsion Energy =   207.9075739756 hartrees
 There are       29 alpha and       29 beta electrons

                       Distance Matrix (Angstroms)
             Br(  1)   N (  2)   P (  3)
   N (  2)  1.888923
   P (  3)  3.051700  1.593272
   H (  4)  2.952229  2.386691  1.434159

 Requested basis set is 6-311++G(d,p)
 There are 43 shells and 107 basis functions
 A cutoff of  1.0D-14 yielded    877 shell pairs
 There are      5656 function pairs (      6215 Cartesian)
 Smallest overlap matrix eigenvalue = 1.58E-03
 Guess MOs from SCF MO coefficient file

 -----------------------------------------------------------------------
  General SCF calculation program by
  Eric Jon Sundstrom, Paul Horn, Yuezhi Mao, Dmitri Zuev, Alec White,
  David Stuck, Shaama M.S., Shane Yost, Joonho Lee, David Small,
  Daniel Levine, Susi Lehtola, Hugh Burton, Evgeny Epifanovsky
 -----------------------------------------------------------------------
 Hartree-Fock
 using 6 threads for integral computing
 -------------------------------------------------------
 OpenMP Integral computing Module                
 Release: version 2.0, May 2017, Q-Chem Inc. Pleasanton 
 -------------------------------------------------------
 A restricted SCF calculation will be
 performed using DIIS
 SCF converges when DIIS error is below 1.0e-08
 ---------------------------------------
  Cycle       Energy         DIIS error
 ---------------------------------------
    1   -2968.0694207946      1.71e-05  
    2   -2968.0694213695      6.25e-06  
    3   -2968.0694214331      4.58e-06  
    4   -2968.0694214686      9.08e-07  
    5   -2968.0694214727      3.36e-07  
    6   -2968.0694214736      1.51e-07  
    7   -2968.0694214738      5.24e-08  
    8   -2968.0694214739      2.10e-08  
    9   -2968.0694214739      9.41e-09  Convergence criterion met
 ---------------------------------------
 SCF time:   CPU 4.87s  wall 1.00s 
 SCF   energy in the final basis set =    -2968.0694214739
 Total energy in the final basis set =    -2968.0694214739


 ------------------------------------------------------------------------------

   CCMAN2: suite of methods based on coupled cluster
           and equation of motion theories.

   Components:
   * libvmm-1.3-trunk
     by Evgeny Epifanovsky, Ilya Kaliman.
   * libtensor-2.5-trunk
     by Evgeny Epifanovsky, Michael Wormit, Dmitry Zuev, Sam Manzer, 
        Ilya Kaliman.
   * libcc-2.5-trunk
     by Evgeny Epifanovsky, Arik Landau, Tomasz Kus, Kirill Khistyaev, 
        Dmitry Zuev, Prashant Manohar, Xintian Feng, Anna Krylov, 
        Matthew Goldey, Alec White, Thomas Jagau, Kaushik Nanda, 
        Anastasia Gunina, Alexander Kunitsa, Joonho Lee.

   CCMAN original authors:
   Anna I. Krylov, C. David Sherrill, Steven R. Gwaltney,
   Edward F. C. Byrd (2000)
   Sergey V. Levchenko, Lyudmila V. Slipchenko, Tao Wang,
   Ana-Maria C. Cristian (2003)
   Piotr A. Pieniazek, C. Melania Oana, Evgeny Epifanovsky (2007)
   Prashant Manohar (2009)

 ------------------------------------------------------------------------------


 Allocating and initializing 30808MB of RAM...
 Calculation will run on 6 cores.


 Alpha MOs, Restricted
 -- Occupied --                  
-490.05  -80.01  -65.19  -58.55  -58.54  -58.54  -15.64   -9.87
  1 A     2 A     3 A     4 A     5 A     6 A     7 A     8 A                  
 -7.556  -7.480  -7.469  -7.469  -5.449  -5.448  -5.447  -3.221
  9 A    10 A    11 A    12 A    13 A    14 A    15 A    16 A                  
 -3.216  -3.215  -3.202  -3.202  -1.194  -0.988  -0.767  -0.598
 17 A    18 A    19 A    20 A    21 A    22 A    23 A    24 A                  
 -0.530  -0.504  -0.417  -0.403  -0.388
 25 A    26 A    27 A    28 A    29 A                                          
 -- Virtual --                   
  0.006   0.051   0.053   0.075   0.081   0.091   0.103   0.122
 30 A    31 A    32 A    33 A    34 A    35 A    36 A    37 A                  
  0.123   0.140   0.161   0.207   0.224   0.250   0.260   0.298
 38 A    39 A    40 A    41 A    42 A    43 A    44 A    45 A                  
  0.332   0.378   0.397   0.485   0.533   0.563   0.570   0.583
 46 A    47 A    48 A    49 A    50 A    51 A    52 A    53 A                  
  0.747   0.757   0.769   0.775   0.805   0.837   0.838   0.894
 54 A    55 A    56 A    57 A    58 A    59 A    60 A    61 A                  
  0.903   1.045   1.106   1.119   1.144   1.184   1.309   1.422
 62 A    63 A    64 A    65 A    66 A    67 A    68 A    69 A                  
  1.658   1.684   1.814   1.828   1.933   2.214   2.261   2.309
 70 A    71 A    72 A    73 A    74 A    75 A    76 A    77 A                  
  2.328   2.364   2.443   2.496   2.786   2.902   2.971   4.250
 78 A    79 A    80 A    81 A    82 A    83 A    84 A    85 A                  
  4.290   4.480   4.532   4.543   4.583   4.615   4.909   7.193
 86 A    87 A    88 A    89 A    90 A    91 A    92 A    93 A                  
  7.574   8.200   8.219   8.293  14.747  14.809  14.924  36.683
 94 A    95 A    96 A    97 A    98 A    99 A   100 A   101 A                  
 49.461 166.199 293.876 293.894 294.0011028.399
102 A   103 A   104 A   105 A   106 A   107 A                                  

 Beta MOs, Restricted
 -- Occupied --                  
-490.05  -80.01  -65.19  -58.55  -58.54  -58.54  -15.64   -9.87
  1 A     2 A     3 A     4 A     5 A     6 A     7 A     8 A                  
 -7.556  -7.480  -7.469  -7.469  -5.449  -5.448  -5.447  -3.221
  9 A    10 A    11 A    12 A    13 A    14 A    15 A    16 A                  
 -3.216  -3.215  -3.202  -3.202  -1.194  -0.988  -0.767  -0.598
 17 A    18 A    19 A    20 A    21 A    22 A    23 A    24 A                  
 -0.530  -0.504  -0.417  -0.403  -0.388
 25 A    26 A    27 A    28 A    29 A                                          
 -- Virtual --                   
  0.006   0.051   0.053   0.075   0.081   0.091   0.103   0.122
 30 A    31 A    32 A    33 A    34 A    35 A    36 A    37 A                  
  0.123   0.140   0.161   0.207   0.224   0.250   0.260   0.298
 38 A    39 A    40 A    41 A    42 A    43 A    44 A    45 A                  
  0.332   0.378   0.397   0.485   0.533   0.563   0.570   0.583
 46 A    47 A    48 A    49 A    50 A    51 A    52 A    53 A                  
  0.747   0.757   0.769   0.775   0.805   0.837   0.838   0.894
 54 A    55 A    56 A    57 A    58 A    59 A    60 A    61 A                  
  0.903   1.045   1.106   1.119   1.144   1.184   1.309   1.422
 62 A    63 A    64 A    65 A    66 A    67 A    68 A    69 A                  
  1.658   1.684   1.814   1.828   1.933   2.214   2.261   2.309
 70 A    71 A    72 A    73 A    74 A    75 A    76 A    77 A                  
  2.328   2.364   2.443   2.496   2.786   2.902   2.971   4.250
 78 A    79 A    80 A    81 A    82 A    83 A    84 A    85 A                  
  4.290   4.480   4.532   4.543   4.583   4.615   4.909   7.193
 86 A    87 A    88 A    89 A    90 A    91 A    92 A    93 A                  
  7.574   8.200   8.219   8.293  14.747  14.809  14.924  36.683
 94 A    95 A    96 A    97 A    98 A    99 A   100 A   101 A                  
 49.461 166.199 293.876 293.894 294.0011028.399
102 A   103 A   104 A   105 A   106 A   107 A                                  

 Occupation and symmetry of molecular orbitals

 Point group: C1 (1 irreducible representation).

                           A     All 
 -------------------------------------
 All molecular orbitals:
  - Alpha                  107   107 
  - Beta                   107   107 
 -------------------------------------
 Alpha orbitals:
  - Frozen occupied        15    15  
  - Active occupied        14    14  
  - Active virtual         78    78  
  - Frozen virtual         0     0   
 -------------------------------------
 Beta orbitals:
  - Frozen occupied        15    15  
  - Active occupied        14    14  
  - Active virtual         78    78  
  - Frozen virtual         0     0   
 -------------------------------------

 Import integrals:   CPU 0.00 s  wall 0.00 s

 Import integrals:   CPU 18.01 s  wall 3.17 s

 MP2 amplitudes:   CPU 0.04 s  wall 0.02 s

Running a double precision version
           CCSD T amplitudes will be solved using DIIS.

           Start     Size      MaxIter   EConv     TConv     
           3         7         100       1.00e-07  1.00e-05  
 ------------------------------------------------------------------------------
           Energy (a.u.)   Ediff      Tdiff       Comment
 ------------------------------------------------------------------------------
         -2968.64996010                           
     1   -2968.63510862   1.49e-02   7.05e-01     
     2   -2968.65729052   2.22e-02   1.07e-01     
     3   -2968.65653745   7.53e-04   4.67e-02     
     4   -2968.65889708   2.36e-03   1.30e-02     Switched to DIIS steps.
     5   -2968.65974447   8.47e-04   1.26e-02     
     6   -2968.65976807   2.36e-05   2.43e-03     
     7   -2968.65977622   8.15e-06   1.35e-03     
     8   -2968.65978723   1.10e-05   5.02e-04     
     9   -2968.65978708   1.51e-07   2.35e-04     
    10   -2968.65978719   1.10e-07   7.59e-05     
    11   -2968.65978717   1.54e-08   3.69e-05     
    12   -2968.65978706   1.08e-07   9.58e-06     
    13   -2968.65978708   1.90e-08   4.41e-06     
 ------------------------------------------------------------------------------
         -2968.65978708                           CCSD T converged.

End of double precision
 SCF energy                 = -2968.06942147
 MP2 energy                 = -2968.64996010
 CCSD correlation energy     =    -0.59036561
 CCSD total energy           = -2968.65978708

 CCSD  T1^2 = 0.0129  T2^2 = 0.2317  Leading amplitudes:

 Amplitude    Orbitals with energies
 -0.0385       29 (A) A                  ->    30 (A) A                   
              -0.3880                          0.0061                     
 -0.0385       29 (A) B                  ->    30 (A) B                   
              -0.3880                          0.0061                     
  0.0188       27 (A) A                  ->    31 (A) A                   
              -0.4167                          0.0511                     
  0.0188       27 (A) B                  ->    31 (A) B                   
              -0.4167                          0.0511                     

 Amplitude    Orbitals with energies
 -0.0741       29 (A) A      29 (A) B    ->    30 (A) A      30 (A) B     
              -0.3880       -0.3880            0.0061        0.0061       
  0.0741       29 (A) A      29 (A) B    ->    30 (A) B      30 (A) A     
              -0.3880       -0.3880            0.0061        0.0061       
  0.0741       29 (A) B      29 (A) A    ->    30 (A) A      30 (A) B     
              -0.3880       -0.3880            0.0061        0.0061       
 -0.0741       29 (A) B      29 (A) A    ->    30 (A) B      30 (A) A     
              -0.3880       -0.3880            0.0061        0.0061       

 Computing CCSD intemediates for later calculations in double precision
 Finished.

Running a double precision version
           CCSD Lambda amplitudes will be solved using DIIS.
           Start     Size      MaxIter   EConv     LConv     
           3         7         100       1.00e-07  1.00e-05  
 ------------------------------------------------------------------------------
            Enorm      Ldiff       Comment
 ------------------------------------------------------------------------------
     1     5.09e-02   3.92e-02     
     2     1.22e-02   5.21e-03     
     3     5.60e-03   2.36e-03     
     4     3.04e-03   1.22e-03     Switched to DIIS steps.
     5     1.08e-03   7.82e-04     
     6     5.10e-04   2.35e-04     
     7     1.99e-04   7.70e-05     
     8     8.41e-05   9.93e-06     
     9     3.03e-05   4.36e-07     
    10     1.31e-05   3.18e-07     
    11     4.86e-06   2.55e-07     
    12     2.61e-06   9.24e-08     
    13     1.40e-06   5.82e-08     
    14     6.54e-07   1.25e-09     
    15     3.09e-07   3.33e-08     
    16     1.30e-07   4.87e-09     
    17     6.87e-08   5.04e-09     
 ------------------------------------------------------------------------------
                                   CCSD Lambda converged.

 Computing density matrices in double precision...
           Orbital response amplitudes will be solved using DIIS.
           Start     Size      MaxIter   EConv     LConv     
           3         7         100       1.00e-06  1.00e-06  
 ------------------------------------------------------------------------------
            Enorm      Ldiff       Comment
 ------------------------------------------------------------------------------
     1     1.03e-01   1.66e-03     
     2     1.03e-01   1.70e-04     
     3     1.25e-01   1.72e-02     
     4     2.54e-02   4.43e-02     Switched to DIIS steps.
     5     6.17e-03   1.06e-02     
     6     1.10e-03   5.96e-04     
     7     5.25e-04   4.99e-05     
     8     8.12e-05   9.16e-05     
     9     3.01e-05   3.06e-06     
    10     6.33e-06   3.57e-06     
    11     2.20e-06   8.13e-07     
    12     5.38e-07   1.72e-07     
 ------------------------------------------------------------------------------
                                   Orbital response converged.

 Computing density matrices... Done.
 CCSD calculation:   CPU 601.53 s  wall 112.89 s

 Transferring MO TPDM to AO TPDM
 Transferring g2_o1o1o1o1
 Transferring g2_o1o1o1v1
 Transferring g2_o1o1v1v1
 Transferring g2_o1v1o1v1
 Transferring g2_o1v1v1v1
 Transferring g2_v1v1v1v1
 Adding separable TPDM
 Computing TPDM gradient
 --------------------------------------------------------
 2e gradient
  Atom          X               Y               Z
 --------------------------------------------------------
    1        -33.375270        7.764970        0.004104  
    2          5.229470      -16.425021        0.010597  
    3         27.899596        4.213363       -0.018563  
    4          0.246204        4.446688        0.003862  
 --------------------------------------------------------
 --------------------------------------------------------
 Final gradient
  Atom          X               Y               Z
 --------------------------------------------------------
    1        -33.375270        7.764970        0.004104  
    2          5.229470      -16.425021        0.010597  
    3         27.899596        4.213363       -0.018563  
    4          0.246204        4.446688        0.003862  
 --------------------------------------------------------
 Analytic gradient from two-electron contribution:   CPU 114.93 s  wall 22.18 s

 Total ccman2 time:   CPU 736.87 s  wall 139.00 s


 --------------------------------------------------------------

                    Orbital Energies (a.u.)
 --------------------------------------------------------------

 Alpha MOs
 -- Occupied --
******** -80.0148 -65.1861 -58.5467 -58.5444 -58.5443 -15.6398  -9.8652
 -7.5558  -7.4804  -7.4695  -7.4691  -5.4489  -5.4483  -5.4470  -3.2208
 -3.2158  -3.2154  -3.2022  -3.2022  -1.1942  -0.9879  -0.7670  -0.5983
 -0.5299  -0.5038  -0.4167  -0.4031  -0.3880
 -- Virtual --
  0.0061   0.0511   0.0527   0.0750   0.0808   0.0908   0.1032   0.1220
  0.1225   0.1395   0.1609   0.2070   0.2242   0.2501   0.2605   0.2979
  0.3317   0.3782   0.3966   0.4846   0.5335   0.5634   0.5702   0.5834
  0.7470   0.7568   0.7690   0.7751   0.8049   0.8372   0.8381   0.8936
  0.9032   1.0445   1.1062   1.1190   1.1443   1.1839   1.3092   1.4215
  1.6584   1.6838   1.8144   1.8284   1.9325   2.2144   2.2607   2.3090
  2.3283   2.3641   2.4434   2.4957   2.7865   2.9024   2.9709   4.2495
  4.2895   4.4800   4.5317   4.5429   4.5834   4.6147   4.9089   7.1929
  7.5735   8.1997   8.2187   8.2927  14.7473  14.8085  14.9238  36.6829
 49.4612 166.1990 293.8764 293.8936 294.00061028.3990
 --------------------------------------------------------------

          Ground-State Mulliken Net Atomic Charges

     Atom                 Charge (a.u.)
  ----------------------------------------
      1 Br                   -0.011578
      2 N                    -0.240123
      3 P                     0.332402
      4 H                    -0.080702
  ----------------------------------------
  Sum of atomic charges =    -0.000000

 -----------------------------------------------------------------
                    Cartesian Multipole Moments
 -----------------------------------------------------------------
    Charge (ESU x 10^10)
                -0.0000
    Dipole Moment (Debye)
         X      -1.1671      Y      -1.9347      Z       0.0014
       Tot       2.2595
    Quadrupole Moments (Debye-Ang)
        XX     -34.1605     XY       1.9298     YY     -39.6744
        XZ      -0.0012     YZ      -0.0010     ZZ     -37.1227
    Octopole Moments (Debye-Ang^2)
       XXX      36.4019    XXY      -7.4801    XYY      11.3972
       YYY      -4.4060    XXZ      -0.0116    XYZ       0.0019
       YYZ      -0.0114    XZZ       9.0373    YZZ      -1.1263
       ZZZ      -0.0342
    Hexadecapole Moments (Debye-Ang^3)
      XXXX    -495.5395   XXXY       5.8019   XXYY     -94.1273
      XYYY       0.5992   YYYY     -88.9145   XXXZ       0.0846
      XXYZ      -0.0042   XYYZ       0.0229   YYYZ       0.0033
      XXZZ     -89.3109   XYZZ       0.7269   YYZZ     -21.7391
      XZZZ       0.0719   YZZZ       0.0018   ZZZZ     -46.5934
 -----------------------------------------------------------------
 DrvMan completing analytic gradient of the correlated energy
 Correlated dipole moment
            1
    1  -0.4591835
    2  -0.7611837
    3   0.0005443
 Energy read as -2968.659787083
 Full Analytical Gradient: (in a.u., or Hartree/Bohr)
             1             2             3             4
    1   -0.00002968    0.00013559   -0.00010344   -0.00000246
    2    0.00004512   -0.00003446   -0.00006903    0.00005838
    3    0.00002586   -0.00004873    0.00005250   -0.00002962
 Gradient time:  CPU 0.79 s  wall 0.83 s
 ----------------------------------------------------------------
             Standard Nuclear Orientation (Angstroms)
    I     Atom           X                Y                Z
 ----------------------------------------------------------------
    1      Br      1.0400328719    -0.0593537944    -0.0000000000
    2      N      -0.6685499530     0.7461118040     0.0000000000
    3      P      -2.0112188314    -0.1116503711    -0.0000000000
    4      H      -1.5520183752    -1.4706442560    -0.0000000000
 ----------------------------------------------------------------
 Nuclear Repulsion Energy =   207.9084610543 hartrees
 There are       29 alpha and       29 beta electrons

                       Distance Matrix (Angstroms)
             Br(  1)   N (  2)   P (  3)
   N (  2)  1.888923
   P (  3)  3.051700  1.593272
   H (  4)  2.951351  2.386320  1.434479

 Requested basis set is 6-311++G(d,p)
 There are 43 shells and 107 basis functions
 A cutoff of  1.0D-14 yielded    878 shell pairs
 There are      5657 function pairs (      6216 Cartesian)
 Smallest overlap matrix eigenvalue = 1.58E-03
 Guess MOs from SCF MO coefficient file

 -----------------------------------------------------------------------
  General SCF calculation program by
  Eric Jon Sundstrom, Paul Horn, Yuezhi Mao, Dmitri Zuev, Alec White,
  David Stuck, Shaama M.S., Shane Yost, Joonho Lee, David Small,
  Daniel Levine, Susi Lehtola, Hugh Burton, Evgeny Epifanovsky
 -----------------------------------------------------------------------
 Hartree-Fock
 using 6 threads for integral computing
 -------------------------------------------------------
 OpenMP Integral computing Module                
 Release: version 2.0, May 2017, Q-Chem Inc. Pleasanton 
 -------------------------------------------------------
 A restricted SCF calculation will be
 performed using DIIS
 SCF converges when DIIS error is below 1.0e-08
 ---------------------------------------
  Cycle       Energy         DIIS error
 ---------------------------------------
    1   -2968.0694171099      1.09e-05  
    2   -2968.0694174008      3.08e-06  
    3   -2968.0694174451      9.32e-07  
    4   -2968.0694174506      5.56e-07  
    5   -2968.0694174519      2.65e-07  
    6   -2968.0694174524      1.12e-07  
    7   -2968.0694174525      3.97e-08  
    8   -2968.0694174525      1.75e-08  
    9   -2968.0694174526      6.64e-09  Convergence criterion met
 ---------------------------------------
 SCF time:   CPU 4.91s  wall 1.00s 
 SCF   energy in the final basis set =    -2968.0694174526
 Total energy in the final basis set =    -2968.0694174526


 ------------------------------------------------------------------------------

   CCMAN2: suite of methods based on coupled cluster
           and equation of motion theories.

   Components:
   * libvmm-1.3-trunk
     by Evgeny Epifanovsky, Ilya Kaliman.
   * libtensor-2.5-trunk
     by Evgeny Epifanovsky, Michael Wormit, Dmitry Zuev, Sam Manzer, 
        Ilya Kaliman.
   * libcc-2.5-trunk
     by Evgeny Epifanovsky, Arik Landau, Tomasz Kus, Kirill Khistyaev, 
        Dmitry Zuev, Prashant Manohar, Xintian Feng, Anna Krylov, 
        Matthew Goldey, Alec White, Thomas Jagau, Kaushik Nanda, 
        Anastasia Gunina, Alexander Kunitsa, Joonho Lee.

   CCMAN original authors:
   Anna I. Krylov, C. David Sherrill, Steven R. Gwaltney,
   Edward F. C. Byrd (2000)
   Sergey V. Levchenko, Lyudmila V. Slipchenko, Tao Wang,
   Ana-Maria C. Cristian (2003)
   Piotr A. Pieniazek, C. Melania Oana, Evgeny Epifanovsky (2007)
   Prashant Manohar (2009)

 ------------------------------------------------------------------------------


 Allocating and initializing 30808MB of RAM...
 Calculation will run on 6 cores.


 Alpha MOs, Restricted
 -- Occupied --                  
-490.05  -80.01  -65.19  -58.55  -58.54  -58.54  -15.64   -9.87
  1 A     2 A     3 A     4 A     5 A     6 A     7 A     8 A                  
 -7.556  -7.480  -7.469  -7.469  -5.449  -5.448  -5.447  -3.221
  9 A    10 A    11 A    12 A    13 A    14 A    15 A    16 A                  
 -3.216  -3.215  -3.202  -3.202  -1.194  -0.988  -0.767  -0.598
 17 A    18 A    19 A    20 A    21 A    22 A    23 A    24 A                  
 -0.530  -0.504  -0.417  -0.403  -0.388
 25 A    26 A    27 A    28 A    29 A                                          
 -- Virtual --                   
  0.006   0.051   0.053   0.075   0.081   0.091   0.103   0.122
 30 A    31 A    32 A    33 A    34 A    35 A    36 A    37 A                  
  0.123   0.139   0.161   0.207   0.224   0.250   0.260   0.298
 38 A    39 A    40 A    41 A    42 A    43 A    44 A    45 A                  
  0.332   0.378   0.397   0.485   0.534   0.563   0.570   0.583
 46 A    47 A    48 A    49 A    50 A    51 A    52 A    53 A                  
  0.747   0.757   0.769   0.775   0.805   0.837   0.838   0.894
 54 A    55 A    56 A    57 A    58 A    59 A    60 A    61 A                  
  0.903   1.045   1.106   1.119   1.144   1.184   1.309   1.422
 62 A    63 A    64 A    65 A    66 A    67 A    68 A    69 A                  
  1.658   1.684   1.814   1.828   1.933   2.214   2.261   2.309
 70 A    71 A    72 A    73 A    74 A    75 A    76 A    77 A                  
  2.328   2.364   2.443   2.496   2.786   2.902   2.971   4.250
 78 A    79 A    80 A    81 A    82 A    83 A    84 A    85 A                  
  4.290   4.480   4.532   4.543   4.583   4.615   4.909   7.193
 86 A    87 A    88 A    89 A    90 A    91 A    92 A    93 A                  
  7.573   8.200   8.219   8.293  14.747  14.808  14.924  36.683
 94 A    95 A    96 A    97 A    98 A    99 A   100 A   101 A                  
 49.461 166.199 293.876 293.894 294.0011028.399
102 A   103 A   104 A   105 A   106 A   107 A                                  

 Beta MOs, Restricted
 -- Occupied --                  
-490.05  -80.01  -65.19  -58.55  -58.54  -58.54  -15.64   -9.87
  1 A     2 A     3 A     4 A     5 A     6 A     7 A     8 A                  
 -7.556  -7.480  -7.469  -7.469  -5.449  -5.448  -5.447  -3.221
  9 A    10 A    11 A    12 A    13 A    14 A    15 A    16 A                  
 -3.216  -3.215  -3.202  -3.202  -1.194  -0.988  -0.767  -0.598
 17 A    18 A    19 A    20 A    21 A    22 A    23 A    24 A                  
 -0.530  -0.504  -0.417  -0.403  -0.388
 25 A    26 A    27 A    28 A    29 A                                          
 -- Virtual --                   
  0.006   0.051   0.053   0.075   0.081   0.091   0.103   0.122
 30 A    31 A    32 A    33 A    34 A    35 A    36 A    37 A                  
  0.123   0.139   0.161   0.207   0.224   0.250   0.260   0.298
 38 A    39 A    40 A    41 A    42 A    43 A    44 A    45 A                  
  0.332   0.378   0.397   0.485   0.534   0.563   0.570   0.583
 46 A    47 A    48 A    49 A    50 A    51 A    52 A    53 A                  
  0.747   0.757   0.769   0.775   0.805   0.837   0.838   0.894
 54 A    55 A    56 A    57 A    58 A    59 A    60 A    61 A                  
  0.903   1.045   1.106   1.119   1.144   1.184   1.309   1.422
 62 A    63 A    64 A    65 A    66 A    67 A    68 A    69 A                  
  1.658   1.684   1.814   1.828   1.933   2.214   2.261   2.309
 70 A    71 A    72 A    73 A    74 A    75 A    76 A    77 A                  
  2.328   2.364   2.443   2.496   2.786   2.902   2.971   4.250
 78 A    79 A    80 A    81 A    82 A    83 A    84 A    85 A                  
  4.290   4.480   4.532   4.543   4.583   4.615   4.909   7.193
 86 A    87 A    88 A    89 A    90 A    91 A    92 A    93 A                  
  7.573   8.200   8.219   8.293  14.747  14.808  14.924  36.683
 94 A    95 A    96 A    97 A    98 A    99 A   100 A   101 A                  
 49.461 166.199 293.876 293.894 294.0011028.399
102 A   103 A   104 A   105 A   106 A   107 A                                  

 Occupation and symmetry of molecular orbitals

 Point group: C1 (1 irreducible representation).

                           A     All 
 -------------------------------------
 All molecular orbitals:
  - Alpha                  107   107 
  - Beta                   107   107 
 -------------------------------------
 Alpha orbitals:
  - Frozen occupied        15    15  
  - Active occupied        14    14  
  - Active virtual         78    78  
  - Frozen virtual         0     0   
 -------------------------------------
 Beta orbitals:
  - Frozen occupied        15    15  
  - Active occupied        14    14  
  - Active virtual         78    78  
  - Frozen virtual         0     0   
 -------------------------------------

 Import integrals:   CPU 0.00 s  wall 0.00 s

 Import integrals:   CPU 18.03 s  wall 3.18 s

 MP2 amplitudes:   CPU 0.04 s  wall 0.03 s

Running a double precision version
           CCSD T amplitudes will be solved using DIIS.

           Start     Size      MaxIter   EConv     TConv     
           3         7         100       1.00e-07  1.00e-05  
 ------------------------------------------------------------------------------
           Energy (a.u.)   Ediff      Tdiff       Comment
 ------------------------------------------------------------------------------
         -2968.64995832                           
     1   -2968.63510840   1.48e-02   7.05e-01     
     2   -2968.65728995   2.22e-02   1.07e-01     
     3   -2968.65653743   7.53e-04   4.67e-02     
     4   -2968.65889710   2.36e-03   1.30e-02     Switched to DIIS steps.
     5   -2968.65974446   8.47e-04   1.26e-02     
     6   -2968.65976805   2.36e-05   2.43e-03     
     7   -2968.65977619   8.14e-06   1.35e-03     
     8   -2968.65978719   1.10e-05   5.02e-04     
     9   -2968.65978704   1.51e-07   2.35e-04     
    10   -2968.65978715   1.10e-07   7.59e-05     
    11   -2968.65978714   1.53e-08   3.69e-05     
    12   -2968.65978703   1.08e-07   9.58e-06     
    13   -2968.65978705   1.90e-08   4.41e-06     
 ------------------------------------------------------------------------------
         -2968.65978705                           CCSD T converged.

End of double precision
 SCF energy                 = -2968.06941745
 MP2 energy                 = -2968.64995832
 CCSD correlation energy     =    -0.59036960
 CCSD total energy           = -2968.65978705

 CCSD  T1^2 = 0.0129  T2^2 = 0.2317  Leading amplitudes:

 Amplitude    Orbitals with energies
  0.0385       29 (A) A                  ->    30 (A) A                   
              -0.3880                          0.0061                     
  0.0385       29 (A) B                  ->    30 (A) B                   
              -0.3880                          0.0061                     
  0.0189       27 (A) A                  ->    31 (A) A                   
              -0.4167                          0.0511                     
  0.0189       27 (A) B                  ->    31 (A) B                   
              -0.4167                          0.0511                     

 Amplitude    Orbitals with energies
 -0.0741       29 (A) A      29 (A) B    ->    30 (A) A      30 (A) B     
              -0.3880       -0.3880            0.0061        0.0061       
  0.0741       29 (A) A      29 (A) B    ->    30 (A) B      30 (A) A     
              -0.3880       -0.3880            0.0061        0.0061       
  0.0741       29 (A) B      29 (A) A    ->    30 (A) A      30 (A) B     
              -0.3880       -0.3880            0.0061        0.0061       
 -0.0741       29 (A) B      29 (A) A    ->    30 (A) B      30 (A) A     
              -0.3880       -0.3880            0.0061        0.0061       

 Computing CCSD intemediates for later calculations in double precision
 Finished.

Running a double precision version
           CCSD Lambda amplitudes will be solved using DIIS.
           Start     Size      MaxIter   EConv     LConv     
           3         7         100       1.00e-07  1.00e-05  
 ------------------------------------------------------------------------------
            Enorm      Ldiff       Comment
 ------------------------------------------------------------------------------
     1     5.09e-02   3.92e-02     
     2     1.22e-02   5.21e-03     
     3     5.60e-03   2.36e-03     
     4     3.04e-03   1.22e-03     Switched to DIIS steps.
     5     1.08e-03   7.81e-04     
     6     5.10e-04   2.35e-04     
     7     1.99e-04   7.70e-05     
     8     8.41e-05   9.92e-06     
     9     3.03e-05   4.32e-07     
    10     1.31e-05   3.19e-07     
    11     4.87e-06   2.55e-07     
    12     2.61e-06   9.23e-08     
    13     1.40e-06   5.81e-08     
    14     6.54e-07   1.33e-09     
    15     3.09e-07   3.33e-08     
    16     1.30e-07   4.86e-09     
    17     6.86e-08   5.05e-09     
 ------------------------------------------------------------------------------
                                   CCSD Lambda converged.

 Computing density matrices in double precision...
           Orbital response amplitudes will be solved using DIIS.
           Start     Size      MaxIter   EConv     LConv     
           3         7         100       1.00e-06  1.00e-06  
 ------------------------------------------------------------------------------
            Enorm      Ldiff       Comment
 ------------------------------------------------------------------------------
     1     1.03e-01   1.66e-03     
     2     1.03e-01   1.76e-04     
     3     1.25e-01   1.72e-02     
     4     2.54e-02   4.43e-02     Switched to DIIS steps.
     5     6.17e-03   1.06e-02     
     6     1.10e-03   5.95e-04     
     7     5.25e-04   5.00e-05     
     8     8.12e-05   9.16e-05     
     9     3.02e-05   3.06e-06     
    10     6.33e-06   3.57e-06     
    11     2.20e-06   8.15e-07     
    12     5.37e-07   1.73e-07     
 ------------------------------------------------------------------------------
                                   Orbital response converged.

 Computing density matrices... Done.
 CCSD calculation:   CPU 602.50 s  wall 113.15 s

 Transferring MO TPDM to AO TPDM
 Transferring g2_o1o1o1o1
 Transferring g2_o1o1o1v1
 Transferring g2_o1o1v1v1
 Transferring g2_o1v1o1v1
 Transferring g2_o1v1v1v1
 Transferring g2_v1v1v1v1
 Adding separable TPDM
 Computing TPDM gradient
 --------------------------------------------------------
 2e gradient
  Atom          X               Y               Z
 --------------------------------------------------------
    1        -33.376266        7.765069        0.000001  
    2          5.230511      -16.422947       -0.000002  
    3         27.904853        4.211434       -0.000000  
    4          0.240902        4.446444        0.000002  
 --------------------------------------------------------
 --------------------------------------------------------
 Final gradient
  Atom          X               Y               Z
 --------------------------------------------------------
    1        -33.376266        7.765069        0.000001  
    2          5.230511      -16.422947       -0.000002  
    3         27.904853        4.211434       -0.000000  
    4          0.240902        4.446444        0.000002  
 --------------------------------------------------------
 Analytic gradient from two-electron contribution:   CPU 113.51 s  wall 23.20 s

 Total ccman2 time:   CPU 736.94 s  wall 140.41 s


 --------------------------------------------------------------

                    Orbital Energies (a.u.)
 --------------------------------------------------------------

 Alpha MOs
 -- Occupied --
******** -80.0148 -65.1861 -58.5467 -58.5444 -58.5443 -15.6398  -9.8652
 -7.5558  -7.4804  -7.4695  -7.4691  -5.4490  -5.4483  -5.4470  -3.2208
 -3.2158  -3.2154  -3.2022  -3.2022  -1.1942  -0.9879  -0.7669  -0.5983
 -0.5299  -0.5038  -0.4167  -0.4030  -0.3880
 -- Virtual --
  0.0061   0.0511   0.0527   0.0750   0.0808   0.0908   0.1032   0.1220
  0.1225   0.1395   0.1609   0.2070   0.2242   0.2501   0.2604   0.2979
  0.3317   0.3782   0.3966   0.4846   0.5335   0.5633   0.5702   0.5834
  0.7470   0.7568   0.7690   0.7751   0.8049   0.8372   0.8381   0.8936
  0.9032   1.0445   1.1062   1.1190   1.1443   1.1838   1.3092   1.4216
  1.6583   1.6837   1.8144   1.8284   1.9325   2.2144   2.2606   2.3089
  2.3282   2.3641   2.4434   2.4958   2.7865   2.9024   2.9709   4.2495
  4.2896   4.4800   4.5317   4.5430   4.5834   4.6147   4.9089   7.1929
  7.5735   8.1997   8.2187   8.2927  14.7473  14.8085  14.9237  36.6829
 49.4612 166.1989 293.8764 293.8936 294.00061028.3990
 --------------------------------------------------------------

          Ground-State Mulliken Net Atomic Charges

     Atom                 Charge (a.u.)
  ----------------------------------------
      1 Br                   -0.011548
      2 N                    -0.240075
      3 P                     0.332324
      4 H                    -0.080701
  ----------------------------------------
  Sum of atomic charges =    -0.000000

 -----------------------------------------------------------------
                    Cartesian Multipole Moments
 -----------------------------------------------------------------
    Charge (ESU x 10^10)
                 0.0000
    Dipole Moment (Debye)
         X      -1.1676      Y      -1.9339      Z       0.0000
       Tot       2.2591
    Quadrupole Moments (Debye-Ang)
        XX     -34.1576     XY       1.9272     YY     -39.6756
        XZ      -0.0000     YZ       0.0000     ZZ     -37.1231
    Octopole Moments (Debye-Ang^2)
       XXX      36.3898    XXY      -7.4735    XYY      11.3977
       YYY      -4.4040    XXZ       0.0000    XYZ      -0.0000
       YYZ      -0.0000    XZZ       9.0366    YZZ      -1.1252
       ZZZ      -0.0000
    Hexadecapole Moments (Debye-Ang^3)
      XXXX    -495.4881   XXXY       5.7867   XXYY     -94.1259
      XYYY       0.5973   YYYY     -88.9236   XXXZ      -0.0000
      XXYZ       0.0000   XYYZ       0.0000   YYYZ       0.0000
      XXZZ     -89.3074   XYZZ       0.7261   YYZZ     -21.7405
      XZZZ      -0.0000   YZZZ       0.0000   ZZZZ     -46.5940
 -----------------------------------------------------------------
 DrvMan completing analytic gradient of the correlated energy
 Correlated dipole moment
            1
    1  -0.4593841
    2  -0.7608660
    3   0.0000001
 Energy read as -2968.659787048
 Full Analytical Gradient: (in a.u., or Hartree/Bohr)
             1             2             3             4
    1   -0.00001768    0.00013452   -0.00021175    0.00009490
    2    0.00003844   -0.00008454    0.00008579   -0.00003969
    3   -0.00000002    0.00000005   -0.00000001   -0.00000003
 Gradient time:  CPU 0.78 s  wall 0.80 s
 ----------------------------------------------------------------
             Standard Nuclear Orientation (Angstroms)
    I     Atom           X                Y                Z
 ----------------------------------------------------------------
    1      Br      1.0400328719    -0.0593537944    -0.0000000000
    2      N      -0.6685499530     0.7461118040     0.0000000000
    3      P      -2.0112188314    -0.1116503711    -0.0000000000
    4      H      -1.5540183752    -1.4706442560    -0.0000000000
 ----------------------------------------------------------------
 Nuclear Repulsion Energy =   207.9067120201 hartrees
 There are       29 alpha and       29 beta electrons

                       Distance Matrix (Angstroms)
             Br(  1)   N (  2)   P (  3)
   N (  2)  1.888923
   P (  3)  3.051700  1.593272
   H (  4)  2.953107  2.387061  1.433840

 Requested basis set is 6-311++G(d,p)
 There are 43 shells and 107 basis functions
 A cutoff of  1.0D-14 yielded    877 shell pairs
 There are      5656 function pairs (      6215 Cartesian)
 Smallest overlap matrix eigenvalue = 1.58E-03
 Guess MOs from SCF MO coefficient file

 -----------------------------------------------------------------------
  General SCF calculation program by
  Eric Jon Sundstrom, Paul Horn, Yuezhi Mao, Dmitri Zuev, Alec White,
  David Stuck, Shaama M.S., Shane Yost, Joonho Lee, David Small,
  Daniel Levine, Susi Lehtola, Hugh Burton, Evgeny Epifanovsky
 -----------------------------------------------------------------------
 Hartree-Fock
 using 6 threads for integral computing
 -------------------------------------------------------
 OpenMP Integral computing Module                
 Release: version 2.0, May 2017, Q-Chem Inc. Pleasanton 
 -------------------------------------------------------
 A restricted SCF calculation will be
 performed using DIIS
 SCF converges when DIIS error is below 1.0e-08
 ---------------------------------------
  Cycle       Energy         DIIS error
 ---------------------------------------
    1   -2968.0694252560      9.34e-06  
    2   -2968.0694254264      2.16e-06  
    3   -2968.0694254428      7.94e-07  
    4   -2968.0694254445      5.21e-07  
    5   -2968.0694254452      1.33e-07  
    6   -2968.0694254453      6.15e-08  
    7   -2968.0694254454      3.06e-08  
    8   -2968.0694254453      1.26e-08  
    9   -2968.0694254453      3.83e-09  Convergence criterion met
 ---------------------------------------
 SCF time:   CPU 4.87s  wall 1.00s 
 SCF   energy in the final basis set =    -2968.0694254453
 Total energy in the final basis set =    -2968.0694254453


 ------------------------------------------------------------------------------

   CCMAN2: suite of methods based on coupled cluster
           and equation of motion theories.

   Components:
   * libvmm-1.3-trunk
     by Evgeny Epifanovsky, Ilya Kaliman.
   * libtensor-2.5-trunk
     by Evgeny Epifanovsky, Michael Wormit, Dmitry Zuev, Sam Manzer, 
        Ilya Kaliman.
   * libcc-2.5-trunk
     by Evgeny Epifanovsky, Arik Landau, Tomasz Kus, Kirill Khistyaev, 
        Dmitry Zuev, Prashant Manohar, Xintian Feng, Anna Krylov, 
        Matthew Goldey, Alec White, Thomas Jagau, Kaushik Nanda, 
        Anastasia Gunina, Alexander Kunitsa, Joonho Lee.

   CCMAN original authors:
   Anna I. Krylov, C. David Sherrill, Steven R. Gwaltney,
   Edward F. C. Byrd (2000)
   Sergey V. Levchenko, Lyudmila V. Slipchenko, Tao Wang,
   Ana-Maria C. Cristian (2003)
   Piotr A. Pieniazek, C. Melania Oana, Evgeny Epifanovsky (2007)
   Prashant Manohar (2009)

 ------------------------------------------------------------------------------


 Allocating and initializing 30808MB of RAM...
 Calculation will run on 6 cores.


 Alpha MOs, Restricted
 -- Occupied --                  
-490.05  -80.01  -65.19  -58.55  -58.54  -58.54  -15.64   -9.87
  1 A     2 A     3 A     4 A     5 A     6 A     7 A     8 A                  
 -7.556  -7.480  -7.469  -7.469  -5.449  -5.448  -5.447  -3.221
  9 A    10 A    11 A    12 A    13 A    14 A    15 A    16 A                  
 -3.216  -3.215  -3.202  -3.202  -1.194  -0.988  -0.767  -0.598
 17 A    18 A    19 A    20 A    21 A    22 A    23 A    24 A                  
 -0.530  -0.504  -0.417  -0.403  -0.388
 25 A    26 A    27 A    28 A    29 A                                          
 -- Virtual --                   
  0.006   0.051   0.053   0.075   0.081   0.091   0.103   0.122
 30 A    31 A    32 A    33 A    34 A    35 A    36 A    37 A                  
  0.123   0.140   0.161   0.207   0.224   0.250   0.260   0.298
 38 A    39 A    40 A    41 A    42 A    43 A    44 A    45 A                  
  0.332   0.378   0.397   0.485   0.533   0.563   0.570   0.583
 46 A    47 A    48 A    49 A    50 A    51 A    52 A    53 A                  
  0.747   0.757   0.769   0.775   0.805   0.837   0.838   0.894
 54 A    55 A    56 A    57 A    58 A    59 A    60 A    61 A                  
  0.903   1.045   1.106   1.119   1.144   1.184   1.309   1.421
 62 A    63 A    64 A    65 A    66 A    67 A    68 A    69 A                  
  1.659   1.684   1.814   1.828   1.933   2.214   2.261   2.309
 70 A    71 A    72 A    73 A    74 A    75 A    76 A    77 A                  
  2.328   2.364   2.443   2.496   2.787   2.902   2.971   4.250
 78 A    79 A    80 A    81 A    82 A    83 A    84 A    85 A                  
  4.290   4.480   4.532   4.543   4.583   4.615   4.909   7.193
 86 A    87 A    88 A    89 A    90 A    91 A    92 A    93 A                  
  7.574   8.200   8.219   8.293  14.747  14.809  14.924  36.683
 94 A    95 A    96 A    97 A    98 A    99 A   100 A   101 A                  
 49.461 166.199 293.876 293.894 294.0011028.399
102 A   103 A   104 A   105 A   106 A   107 A                                  

 Beta MOs, Restricted
 -- Occupied --                  
-490.05  -80.01  -65.19  -58.55  -58.54  -58.54  -15.64   -9.87
  1 A     2 A     3 A     4 A     5 A     6 A     7 A     8 A                  
 -7.556  -7.480  -7.469  -7.469  -5.449  -5.448  -5.447  -3.221
  9 A    10 A    11 A    12 A    13 A    14 A    15 A    16 A                  
 -3.216  -3.215  -3.202  -3.202  -1.194  -0.988  -0.767  -0.598
 17 A    18 A    19 A    20 A    21 A    22 A    23 A    24 A                  
 -0.530  -0.504  -0.417  -0.403  -0.388
 25 A    26 A    27 A    28 A    29 A                                          
 -- Virtual --                   
  0.006   0.051   0.053   0.075   0.081   0.091   0.103   0.122
 30 A    31 A    32 A    33 A    34 A    35 A    36 A    37 A                  
  0.123   0.140   0.161   0.207   0.224   0.250   0.260   0.298
 38 A    39 A    40 A    41 A    42 A    43 A    44 A    45 A                  
  0.332   0.378   0.397   0.485   0.533   0.563   0.570   0.583
 46 A    47 A    48 A    49 A    50 A    51 A    52 A    53 A                  
  0.747   0.757   0.769   0.775   0.805   0.837   0.838   0.894
 54 A    55 A    56 A    57 A    58 A    59 A    60 A    61 A                  
  0.903   1.045   1.106   1.119   1.144   1.184   1.309   1.421
 62 A    63 A    64 A    65 A    66 A    67 A    68 A    69 A                  
  1.659   1.684   1.814   1.828   1.933   2.214   2.261   2.309
 70 A    71 A    72 A    73 A    74 A    75 A    76 A    77 A                  
  2.328   2.364   2.443   2.496   2.787   2.902   2.971   4.250
 78 A    79 A    80 A    81 A    82 A    83 A    84 A    85 A                  
  4.290   4.480   4.532   4.543   4.583   4.615   4.909   7.193
 86 A    87 A    88 A    89 A    90 A    91 A    92 A    93 A                  
  7.574   8.200   8.219   8.293  14.747  14.809  14.924  36.683
 94 A    95 A    96 A    97 A    98 A    99 A   100 A   101 A                  
 49.461 166.199 293.876 293.894 294.0011028.399
102 A   103 A   104 A   105 A   106 A   107 A                                  

 Occupation and symmetry of molecular orbitals

 Point group: C1 (1 irreducible representation).

                           A     All 
 -------------------------------------
 All molecular orbitals:
  - Alpha                  107   107 
  - Beta                   107   107 
 -------------------------------------
 Alpha orbitals:
  - Frozen occupied        15    15  
  - Active occupied        14    14  
  - Active virtual         78    78  
  - Frozen virtual         0     0   
 -------------------------------------
 Beta orbitals:
  - Frozen occupied        15    15  
  - Active occupied        14    14  
  - Active virtual         78    78  
  - Frozen virtual         0     0   
 -------------------------------------

 Import integrals:   CPU 0.00 s  wall 0.00 s

 Import integrals:   CPU 18.22 s  wall 3.26 s

 MP2 amplitudes:   CPU 0.06 s  wall 0.04 s

Running a double precision version
           CCSD T amplitudes will be solved using DIIS.

           Start     Size      MaxIter   EConv     TConv     
           3         7         100       1.00e-07  1.00e-05  
 ------------------------------------------------------------------------------
           Energy (a.u.)   Ediff      Tdiff       Comment
 ------------------------------------------------------------------------------
         -2968.64996180                           
     1   -2968.63510877   1.49e-02   7.05e-01     
     2   -2968.65729101   2.22e-02   1.07e-01     
     3   -2968.65653739   7.54e-04   4.67e-02     
     4   -2968.65889698   2.36e-03   1.30e-02     Switched to DIIS steps.
     5   -2968.65974440   8.47e-04   1.26e-02     
     6   -2968.65976802   2.36e-05   2.43e-03     
     7   -2968.65977617   8.16e-06   1.35e-03     
     8   -2968.65978718   1.10e-05   5.02e-04     
     9   -2968.65978703   1.51e-07   2.35e-04     
    10   -2968.65978714   1.10e-07   7.59e-05     
    11   -2968.65978713   1.54e-08   3.69e-05     
    12   -2968.65978702   1.08e-07   9.58e-06     
    13   -2968.65978704   1.90e-08   4.40e-06     
 ------------------------------------------------------------------------------
         -2968.65978704                           CCSD T converged.

End of double precision
 SCF energy                 = -2968.06942545
 MP2 energy                 = -2968.64996180
 CCSD correlation energy     =    -0.59036159
 CCSD total energy           = -2968.65978704

 CCSD  T1^2 = 0.0129  T2^2 = 0.2317  Leading amplitudes:

 Amplitude    Orbitals with energies
 -0.0385       29 (A) A                  ->    30 (A) A                   
              -0.3880                          0.0061                     
 -0.0385       29 (A) B                  ->    30 (A) B                   
              -0.3880                          0.0061                     
 -0.0187       27 (A) A                  ->    31 (A) A                   
              -0.4167                          0.0511                     
 -0.0187       27 (A) B                  ->    31 (A) B                   
              -0.4167                          0.0511                     

 Amplitude    Orbitals with energies
 -0.0741       29 (A) A      29 (A) B    ->    30 (A) A      30 (A) B     
              -0.3880       -0.3880            0.0061        0.0061       
  0.0741       29 (A) A      29 (A) B    ->    30 (A) B      30 (A) A     
              -0.3880       -0.3880            0.0061        0.0061       
  0.0741       29 (A) B      29 (A) A    ->    30 (A) A      30 (A) B     
              -0.3880       -0.3880            0.0061        0.0061       
 -0.0741       29 (A) B      29 (A) A    ->    30 (A) B      30 (A) A     
              -0.3880       -0.3880            0.0061        0.0061       

 Computing CCSD intemediates for later calculations in double precision
 Finished.

Running a double precision version
           CCSD Lambda amplitudes will be solved using DIIS.
           Start     Size      MaxIter   EConv     LConv     
           3         7         100       1.00e-07  1.00e-05  
 ------------------------------------------------------------------------------
            Enorm      Ldiff       Comment
 ------------------------------------------------------------------------------
     1     5.09e-02   3.92e-02     
     2     1.22e-02   5.21e-03     
     3     5.60e-03   2.36e-03     
     4     3.04e-03   1.22e-03     Switched to DIIS steps.
     5     1.08e-03   7.82e-04     
     6     5.10e-04   2.36e-04     
     7     1.99e-04   7.70e-05     
     8     8.41e-05   9.93e-06     
     9     3.03e-05   4.39e-07     
    10     1.31e-05   3.17e-07     
    11     4.86e-06   2.56e-07     
    12     2.61e-06   9.24e-08     
    13     1.40e-06   5.83e-08     
    14     6.54e-07   1.17e-09     
    15     3.09e-07   3.34e-08     
    16     1.30e-07   4.88e-09     
    17     6.86e-08   5.04e-09     
 ------------------------------------------------------------------------------
                                   CCSD Lambda converged.

 Computing density matrices in double precision...
           Orbital response amplitudes will be solved using DIIS.
           Start     Size      MaxIter   EConv     LConv     
           3         7         100       1.00e-06  1.00e-06  
 ------------------------------------------------------------------------------
            Enorm      Ldiff       Comment
 ------------------------------------------------------------------------------
     1     1.03e-01   1.66e-03     
     2     1.03e-01   1.63e-04     
     3     1.25e-01   1.72e-02     
     4     2.54e-02   4.43e-02     Switched to DIIS steps.
     5     6.17e-03   1.06e-02     
     6     1.10e-03   5.96e-04     
     7     5.25e-04   4.99e-05     
     8     8.12e-05   9.16e-05     
     9     3.01e-05   3.07e-06     
    10     6.33e-06   3.57e-06     
    11     2.20e-06   8.11e-07     
    12     5.39e-07   1.71e-07     
 ------------------------------------------------------------------------------
                                   Orbital response converged.

 Computing density matrices... Done.
 CCSD calculation:   CPU 601.85 s  wall 113.13 s

 Transferring MO TPDM to AO TPDM
 Transferring g2_o1o1o1o1
 Transferring g2_o1o1o1v1
 Transferring g2_o1o1v1v1
 Transferring g2_o1v1o1v1
 Transferring g2_o1v1v1v1
 Transferring g2_v1v1v1v1
 Adding separable TPDM
 Computing TPDM gradient
 --------------------------------------------------------
 2e gradient
  Atom          X               Y               Z
 --------------------------------------------------------
    1        -33.374278        7.764874       -0.000000  
    2          5.228417      -16.427112        0.000000  
    3         27.894351        4.215310       -0.000000  
    4          0.251510        4.446927        0.000000  
 --------------------------------------------------------
 --------------------------------------------------------
 Final gradient
  Atom          X               Y               Z
 --------------------------------------------------------
    1        -33.374278        7.764874       -0.000000  
    2          5.228417      -16.427112        0.000000  
    3         27.894351        4.215310       -0.000000  
    4          0.251510        4.446927        0.000000  
 --------------------------------------------------------
 Analytic gradient from two-electron contribution:   CPU 114.65 s  wall 23.11 s

 Total ccman2 time:   CPU 738.22 s  wall 140.57 s


 --------------------------------------------------------------

                    Orbital Energies (a.u.)
 --------------------------------------------------------------

 Alpha MOs
 -- Occupied --
******** -80.0148 -65.1861 -58.5467 -58.5444 -58.5443 -15.6399  -9.8652
 -7.5558  -7.4804  -7.4695  -7.4691  -5.4489  -5.4483  -5.4470  -3.2208
 -3.2158  -3.2154  -3.2022  -3.2022  -1.1942  -0.9879  -0.7670  -0.5984
 -0.5300  -0.5039  -0.4167  -0.4031  -0.3880
 -- Virtual --
  0.0061   0.0511   0.0527   0.0750   0.0808   0.0908   0.1032   0.1220
  0.1225   0.1395   0.1609   0.2071   0.2242   0.2501   0.2605   0.2979
  0.3317   0.3782   0.3966   0.4845   0.5334   0.5635   0.5702   0.5834
  0.7470   0.7568   0.7690   0.7751   0.8049   0.8372   0.8381   0.8936
  0.9032   1.0445   1.1062   1.1190   1.1444   1.1840   1.3092   1.4214
  1.6585   1.6839   1.8144   1.8283   1.9325   2.2144   2.2609   2.3091
  2.3284   2.3641   2.4434   2.4956   2.7865   2.9025   2.9709   4.2495
  4.2895   4.4800   4.5317   4.5429   4.5834   4.6147   4.9089   7.1929
  7.5736   8.1997   8.2187   8.2927  14.7474  14.8086  14.9238  36.6829
 49.4612 166.1990 293.8764 293.8936 294.00061028.3990
 --------------------------------------------------------------

          Ground-State Mulliken Net Atomic Charges

     Atom                 Charge (a.u.)
  ----------------------------------------
      1 Br                   -0.011608
      2 N                    -0.240170
      3 P                     0.332480
      4 H                    -0.080703
  ----------------------------------------
  Sum of atomic charges =     0.000000

 -----------------------------------------------------------------
                    Cartesian Multipole Moments
 -----------------------------------------------------------------
    Charge (ESU x 10^10)
                 0.0000
    Dipole Moment (Debye)
         X      -1.1666      Y      -1.9355      Z       0.0000
       Tot       2.2599
    Quadrupole Moments (Debye-Ang)
        XX     -34.1635     XY       1.9325     YY     -39.6731
        XZ       0.0000     YZ       0.0000     ZZ     -37.1223
    Octopole Moments (Debye-Ang^2)
       XXX      36.4139    XXY      -7.4867    XYY      11.3968
       YYY      -4.4080    XXZ      -0.0000    XYZ      -0.0000
       YYZ      -0.0000    XZZ       9.0379    YZZ      -1.1273
       ZZZ      -0.0000
    Hexadecapole Moments (Debye-Ang^3)
      XXXX    -495.5909   XXXY       5.8173   XXYY     -94.1286
      XYYY       0.6011   YYYY     -88.9053   XXXZ       0.0000
      XXYZ       0.0000   XYYZ       0.0000   YYYZ       0.0000
      XXZZ     -89.3144   XYZZ       0.7277   YYZZ     -21.7376
      XZZZ       0.0000   YZZZ       0.0000   ZZZZ     -46.5926
 -----------------------------------------------------------------
 DrvMan completing analytic gradient of the correlated energy
 Correlated dipole moment
            1
    1  -0.4589830
    2  -0.7615017
    3   0.0000000
 Energy read as -2968.659787040
 Full Analytical Gradient: (in a.u., or Hartree/Bohr)
             1             2             3             4
    1   -0.00004174    0.00013626    0.00000530   -0.00009982
    2    0.00005175    0.00001552   -0.00022401    0.00015674
    3   -0.00000000    0.00000000   -0.00000000   -0.00000000
 Gradient time:  CPU 0.80 s  wall 0.82 s
 ----------------------------------------------------------------
             Standard Nuclear Orientation (Angstroms)
    I     Atom           X                Y                Z
 ----------------------------------------------------------------
    1      Br      1.0400328719    -0.0593537944    -0.0000000000
    2      N      -0.6685499530     0.7461118040     0.0000000000
    3      P      -2.0112188314    -0.1116503711    -0.0000000000
    4      H      -1.5530183752    -1.4696442560    -0.0000000000
 ----------------------------------------------------------------
 Nuclear Repulsion Energy =   207.9128662547 hartrees
 There are       29 alpha and       29 beta electrons

                       Distance Matrix (Angstroms)
             Br(  1)   N (  2)   P (  3)
   N (  2)  1.888923
   P (  3)  3.051700  1.593272
   H (  4)  2.951751  2.385762  1.433211

 Requested basis set is 6-311++G(d,p)
 There are 43 shells and 107 basis functions
 A cutoff of  1.0D-14 yielded    877 shell pairs
 There are      5656 function pairs (      6215 Cartesian)
 Smallest overlap matrix eigenvalue = 1.58E-03
 Guess MOs from SCF MO coefficient file

 -----------------------------------------------------------------------
  General SCF calculation program by
  Eric Jon Sundstrom, Paul Horn, Yuezhi Mao, Dmitri Zuev, Alec White,
  David Stuck, Shaama M.S., Shane Yost, Joonho Lee, David Small,
  Daniel Levine, Susi Lehtola, Hugh Burton, Evgeny Epifanovsky
 -----------------------------------------------------------------------
 Hartree-Fock
 using 6 threads for integral computing
 -------------------------------------------------------
 OpenMP Integral computing Module                
 Release: version 2.0, May 2017, Q-Chem Inc. Pleasanton 
 -------------------------------------------------------
 A restricted SCF calculation will be
 performed using DIIS
 SCF converges when DIIS error is below 1.0e-08
 ---------------------------------------
  Cycle       Energy         DIIS error
 ---------------------------------------
    1   -2968.0694298029      7.05e-06  
    2   -2968.0694298906      1.86e-06  
    3   -2968.0694298974      1.29e-06  
    4   -2968.0694299001      3.87e-07  
    5   -2968.0694299007      1.11e-07  
    6   -2968.0694299007      5.39e-08  
    7   -2968.0694299007      2.17e-08  
    8   -2968.0694299007      7.77e-09  Convergence criterion met
 ---------------------------------------
 SCF time:   CPU 4.34s  wall 1.00s 
 SCF   energy in the final basis set =    -2968.0694299007
 Total energy in the final basis set =    -2968.0694299007


 ------------------------------------------------------------------------------

   CCMAN2: suite of methods based on coupled cluster
           and equation of motion theories.

   Components:
   * libvmm-1.3-trunk
     by Evgeny Epifanovsky, Ilya Kaliman.
   * libtensor-2.5-trunk
     by Evgeny Epifanovsky, Michael Wormit, Dmitry Zuev, Sam Manzer, 
        Ilya Kaliman.
   * libcc-2.5-trunk
     by Evgeny Epifanovsky, Arik Landau, Tomasz Kus, Kirill Khistyaev, 
        Dmitry Zuev, Prashant Manohar, Xintian Feng, Anna Krylov, 
        Matthew Goldey, Alec White, Thomas Jagau, Kaushik Nanda, 
        Anastasia Gunina, Alexander Kunitsa, Joonho Lee.

   CCMAN original authors:
   Anna I. Krylov, C. David Sherrill, Steven R. Gwaltney,
   Edward F. C. Byrd (2000)
   Sergey V. Levchenko, Lyudmila V. Slipchenko, Tao Wang,
   Ana-Maria C. Cristian (2003)
   Piotr A. Pieniazek, C. Melania Oana, Evgeny Epifanovsky (2007)
   Prashant Manohar (2009)

 ------------------------------------------------------------------------------


 Allocating and initializing 30808MB of RAM...
 Calculation will run on 6 cores.


 Alpha MOs, Restricted
 -- Occupied --                  
-490.05  -80.01  -65.19  -58.55  -58.54  -58.54  -15.64   -9.87
  1 A     2 A     3 A     4 A     5 A     6 A     7 A     8 A                  
 -7.556  -7.480  -7.469  -7.469  -5.449  -5.448  -5.447  -3.221
  9 A    10 A    11 A    12 A    13 A    14 A    15 A    16 A                  
 -3.216  -3.215  -3.202  -3.202  -1.194  -0.988  -0.767  -0.598
 17 A    18 A    19 A    20 A    21 A    22 A    23 A    24 A                  
 -0.530  -0.504  -0.417  -0.403  -0.388
 25 A    26 A    27 A    28 A    29 A                                          
 -- Virtual --                   
  0.006   0.051   0.053   0.075   0.081   0.091   0.103   0.122
 30 A    31 A    32 A    33 A    34 A    35 A    36 A    37 A                  
  0.123   0.140   0.161   0.207   0.224   0.250   0.260   0.298
 38 A    39 A    40 A    41 A    42 A    43 A    44 A    45 A                  
  0.332   0.378   0.397   0.485   0.534   0.563   0.570   0.583
 46 A    47 A    48 A    49 A    50 A    51 A    52 A    53 A                  
  0.747   0.757   0.769   0.775   0.805   0.837   0.838   0.894
 54 A    55 A    56 A    57 A    58 A    59 A    60 A    61 A                  
  0.903   1.045   1.106   1.119   1.144   1.184   1.309   1.422
 62 A    63 A    64 A    65 A    66 A    67 A    68 A    69 A                  
  1.659   1.684   1.814   1.828   1.933   2.214   2.261   2.309
 70 A    71 A    72 A    73 A    74 A    75 A    76 A    77 A                  
  2.329   2.364   2.443   2.496   2.786   2.903   2.971   4.250
 78 A    79 A    80 A    81 A    82 A    83 A    84 A    85 A                  
  4.290   4.480   4.532   4.543   4.583   4.615   4.909   7.193
 86 A    87 A    88 A    89 A    90 A    91 A    92 A    93 A                  
  7.574   8.200   8.219   8.293  14.747  14.809  14.924  36.683
 94 A    95 A    96 A    97 A    98 A    99 A   100 A   101 A                  
 49.461 166.199 293.876 293.894 294.0011028.399
102 A   103 A   104 A   105 A   106 A   107 A                                  

 Beta MOs, Restricted
 -- Occupied --                  
-490.05  -80.01  -65.19  -58.55  -58.54  -58.54  -15.64   -9.87
  1 A     2 A     3 A     4 A     5 A     6 A     7 A     8 A                  
 -7.556  -7.480  -7.469  -7.469  -5.449  -5.448  -5.447  -3.221
  9 A    10 A    11 A    12 A    13 A    14 A    15 A    16 A                  
 -3.216  -3.215  -3.202  -3.202  -1.194  -0.988  -0.767  -0.598
 17 A    18 A    19 A    20 A    21 A    22 A    23 A    24 A                  
 -0.530  -0.504  -0.417  -0.403  -0.388
 25 A    26 A    27 A    28 A    29 A                                          
 -- Virtual --                   
  0.006   0.051   0.053   0.075   0.081   0.091   0.103   0.122
 30 A    31 A    32 A    33 A    34 A    35 A    36 A    37 A                  
  0.123   0.140   0.161   0.207   0.224   0.250   0.260   0.298
 38 A    39 A    40 A    41 A    42 A    43 A    44 A    45 A                  
  0.332   0.378   0.397   0.485   0.534   0.563   0.570   0.583
 46 A    47 A    48 A    49 A    50 A    51 A    52 A    53 A                  
  0.747   0.757   0.769   0.775   0.805   0.837   0.838   0.894
 54 A    55 A    56 A    57 A    58 A    59 A    60 A    61 A                  
  0.903   1.045   1.106   1.119   1.144   1.184   1.309   1.422
 62 A    63 A    64 A    65 A    66 A    67 A    68 A    69 A                  
  1.659   1.684   1.814   1.828   1.933   2.214   2.261   2.309
 70 A    71 A    72 A    73 A    74 A    75 A    76 A    77 A                  
  2.329   2.364   2.443   2.496   2.786   2.903   2.971   4.250
 78 A    79 A    80 A    81 A    82 A    83 A    84 A    85 A                  
  4.290   4.480   4.532   4.543   4.583   4.615   4.909   7.193
 86 A    87 A    88 A    89 A    90 A    91 A    92 A    93 A                  
  7.574   8.200   8.219   8.293  14.747  14.809  14.924  36.683
 94 A    95 A    96 A    97 A    98 A    99 A   100 A   101 A                  
 49.461 166.199 293.876 293.894 294.0011028.399
102 A   103 A   104 A   105 A   106 A   107 A                                  

 Occupation and symmetry of molecular orbitals

 Point group: C1 (1 irreducible representation).

                           A     All 
 -------------------------------------
 All molecular orbitals:
  - Alpha                  107   107 
  - Beta                   107   107 
 -------------------------------------
 Alpha orbitals:
  - Frozen occupied        15    15  
  - Active occupied        14    14  
  - Active virtual         78    78  
  - Frozen virtual         0     0   
 -------------------------------------
 Beta orbitals:
  - Frozen occupied        15    15  
  - Active occupied        14    14  
  - Active virtual         78    78  
  - Frozen virtual         0     0   
 -------------------------------------

 Import integrals:   CPU 0.00 s  wall 0.00 s

 Import integrals:   CPU 17.92 s  wall 3.15 s

 MP2 amplitudes:   CPU 0.04 s  wall 0.03 s

Running a double precision version
           CCSD T amplitudes will be solved using DIIS.

           Start     Size      MaxIter   EConv     TConv     
           3         7         100       1.00e-07  1.00e-05  
 ------------------------------------------------------------------------------
           Energy (a.u.)   Ediff      Tdiff       Comment
 ------------------------------------------------------------------------------
         -2968.64996015                           
     1   -2968.63511202   1.48e-02   7.05e-01     
     2   -2968.65729078   2.22e-02   1.07e-01     
     3   -2968.65653801   7.53e-04   4.67e-02     
     4   -2968.65889710   2.36e-03   1.30e-02     Switched to DIIS steps.
     5   -2968.65974412   8.47e-04   1.26e-02     
     6   -2968.65976769   2.36e-05   2.43e-03     
     7   -2968.65977584   8.14e-06   1.35e-03     
     8   -2968.65978684   1.10e-05   5.02e-04     
     9   -2968.65978669   1.52e-07   2.35e-04     
    10   -2968.65978680   1.11e-07   7.59e-05     
    11   -2968.65978679   1.56e-08   3.69e-05     
    12   -2968.65978668   1.08e-07   9.58e-06     
    13   -2968.65978670   1.91e-08   4.41e-06     
 ------------------------------------------------------------------------------
         -2968.65978670                           CCSD T converged.

End of double precision
 SCF energy                 = -2968.06942990
 MP2 energy                 = -2968.64996015
 CCSD correlation energy     =    -0.59035680
 CCSD total energy           = -2968.65978670

 CCSD  T1^2 = 0.0129  T2^2 = 0.2317  Leading amplitudes:

 Amplitude    Orbitals with energies
 -0.0385       29 (A) A                  ->    30 (A) A                   
              -0.3880                          0.0061                     
 -0.0385       29 (A) B                  ->    30 (A) B                   
              -0.3880                          0.0061                     
 -0.0188       27 (A) A                  ->    31 (A) A                   
              -0.4167                          0.0511                     
 -0.0188       27 (A) B                  ->    31 (A) B                   
              -0.4167                          0.0511                     

 Amplitude    Orbitals with energies
 -0.0741       29 (A) A      29 (A) B    ->    30 (A) A      30 (A) B     
              -0.3880       -0.3880            0.0061        0.0061       
  0.0741       29 (A) A      29 (A) B    ->    30 (A) B      30 (A) A     
              -0.3880       -0.3880            0.0061        0.0061       
  0.0741       29 (A) B      29 (A) A    ->    30 (A) A      30 (A) B     
              -0.3880       -0.3880            0.0061        0.0061       
 -0.0741       29 (A) B      29 (A) A    ->    30 (A) B      30 (A) A     
              -0.3880       -0.3880            0.0061        0.0061       

 Computing CCSD intemediates for later calculations in double precision
 Finished.

Running a double precision version
           CCSD Lambda amplitudes will be solved using DIIS.
           Start     Size      MaxIter   EConv     LConv     
           3         7         100       1.00e-07  1.00e-05  
 ------------------------------------------------------------------------------
            Enorm      Ldiff       Comment
 ------------------------------------------------------------------------------
     1     5.09e-02   3.92e-02     
     2     1.22e-02   5.21e-03     
     3     5.60e-03   2.36e-03     
     4     3.04e-03   1.22e-03     Switched to DIIS steps.
     5     1.08e-03   7.81e-04     
     6     5.10e-04   2.35e-04     
     7     1.99e-04   7.70e-05     
     8     8.41e-05   9.93e-06     
     9     3.03e-05   4.34e-07     
    10     1.31e-05   3.20e-07     
    11     4.87e-06   2.54e-07     
    12     2.61e-06   9.28e-08     
    13     1.40e-06   5.83e-08     
    14     6.54e-07   1.16e-09     
    15     3.09e-07   3.34e-08     
    16     1.30e-07   4.89e-09     
    17     6.86e-08   5.06e-09     
 ------------------------------------------------------------------------------
                                   CCSD Lambda converged.

 Computing density matrices in double precision...
           Orbital response amplitudes will be solved using DIIS.
           Start     Size      MaxIter   EConv     LConv     
           3         7         100       1.00e-06  1.00e-06  
 ------------------------------------------------------------------------------
            Enorm      Ldiff       Comment
 ------------------------------------------------------------------------------
     1     1.03e-01   1.66e-03     
     2     1.03e-01   1.55e-04     
     3     1.25e-01   1.72e-02     
     4     2.55e-02   4.43e-02     Switched to DIIS steps.
     5     6.17e-03   1.06e-02     
     6     1.10e-03   5.95e-04     
     7     5.25e-04   4.99e-05     
     8     8.12e-05   9.16e-05     
     9     3.01e-05   3.07e-06     
    10     6.33e-06   3.56e-06     
    11     2.20e-06   8.12e-07     
    12     5.38e-07   1.72e-07     
 ------------------------------------------------------------------------------
                                   Orbital response converged.

 Computing density matrices... Done.
 CCSD calculation:   CPU 601.31 s  wall 112.85 s

 Transferring MO TPDM to AO TPDM
 Transferring g2_o1o1o1o1
 Transferring g2_o1o1o1v1
 Transferring g2_o1o1v1v1
 Transferring g2_o1v1o1v1
 Transferring g2_o1v1v1v1
 Transferring g2_v1v1v1v1
 Adding separable TPDM
 Computing TPDM gradient
 --------------------------------------------------------
 2e gradient
  Atom          X               Y               Z
 --------------------------------------------------------
    1        -33.375615        7.764888       -0.000000  
    2          5.228839      -16.424435        0.000000  
    3         27.900718        4.213910       -0.000000  
    4          0.246059        4.445637        0.000000  
 --------------------------------------------------------
 --------------------------------------------------------
 Final gradient
  Atom          X               Y               Z
 --------------------------------------------------------
    1        -33.375615        7.764888       -0.000000  
    2          5.228839      -16.424435        0.000000  
    3         27.900718        4.213910       -0.000000  
    4          0.246059        4.445637        0.000000  
 --------------------------------------------------------
 Analytic gradient from two-electron contribution:   CPU 113.52 s  wall 22.46 s

 Total ccman2 time:   CPU 735.50 s  wall 139.26 s


 --------------------------------------------------------------

                    Orbital Energies (a.u.)
 --------------------------------------------------------------

 Alpha MOs
 -- Occupied --
******** -80.0147 -65.1861 -58.5467 -58.5443 -58.5443 -15.6398  -9.8652
 -7.5557  -7.4804  -7.4695  -7.4691  -5.4489  -5.4482  -5.4470  -3.2208
 -3.2158  -3.2154  -3.2022  -3.2022  -1.1942  -0.9879  -0.7671  -0.5984
 -0.5299  -0.5038  -0.4167  -0.4030  -0.3880
 -- Virtual --
  0.0061   0.0511   0.0528   0.0750   0.0808   0.0908   0.1032   0.1220
  0.1225   0.1395   0.1609   0.2071   0.2243   0.2501   0.2605   0.2979
  0.3317   0.3782   0.3966   0.4846   0.5335   0.5634   0.5702   0.5835
  0.7470   0.7568   0.7690   0.7751   0.8049   0.8371   0.8381   0.8936
  0.9032   1.0448   1.1062   1.1191   1.1444   1.1840   1.3093   1.4216
  1.6588   1.6841   1.8144   1.8281   1.9326   2.2144   2.2612   2.3092
  2.3287   2.3641   2.4434   2.4959   2.7865   2.9026   2.9710   4.2496
  4.2896   4.4800   4.5317   4.5430   4.5835   4.6148   4.9089   7.1929
  7.5738   8.1997   8.2187   8.2927  14.7474  14.8088  14.9238  36.6829
 49.4612 166.1994 293.8764 293.8936 294.00061028.3990
 --------------------------------------------------------------

          Ground-State Mulliken Net Atomic Charges

     Atom                 Charge (a.u.)
  ----------------------------------------
      1 Br                   -0.011618
      2 N                    -0.240260
      3 P                     0.332569
      4 H                    -0.080690
  ----------------------------------------
  Sum of atomic charges =     0.000000

 -----------------------------------------------------------------
                    Cartesian Multipole Moments
 -----------------------------------------------------------------
    Charge (ESU x 10^10)
                -0.0000
    Dipole Moment (Debye)
         X      -1.1674      Y      -1.9361      Z       0.0000
       Tot       2.2608
    Quadrupole Moments (Debye-Ang)
        XX     -34.1612     XY       1.9323     YY     -39.6720
        XZ       0.0000     YZ       0.0000     ZZ     -37.1220
    Octopole Moments (Debye-Ang^2)
       XXX      36.4034    XXY      -7.4858    XYY      11.3923
       YYY      -4.4162    XXZ      -0.0000    XYZ      -0.0000
       YYZ      -0.0000    XZZ       9.0362    YZZ      -1.1290
       ZZZ      -0.0000
    Hexadecapole Moments (Debye-Ang^3)
      XXXX    -495.5529   XXXY       5.8201   XXYY     -94.1140
      XYYY       0.6157   YYYY     -88.8812   XXXZ       0.0000
      XXYZ       0.0000   XYYZ       0.0000   YYYZ       0.0000
      XXZZ     -89.3104   XYZZ       0.7314   YYZZ     -21.7332
      XZZZ       0.0000   YZZZ       0.0000   ZZZZ     -46.5927
 -----------------------------------------------------------------
 DrvMan completing analytic gradient of the correlated energy
 Correlated dipole moment
            1
    1  -0.4592715
    2  -0.7617142
    3   0.0000000
 Energy read as -2968.659786697
 Full Analytical Gradient: (in a.u., or Hartree/Bohr)
             1             2             3             4
    1   -0.00002979    0.00012125    0.00000959   -0.00010105
    2    0.00005218   -0.00007673   -0.00037602    0.00040057
    3   -0.00000000    0.00000000   -0.00000000   -0.00000000
 Gradient time:  CPU 0.73 s  wall 0.75 s
 ----------------------------------------------------------------
             Standard Nuclear Orientation (Angstroms)
    I     Atom           X                Y                Z
 ----------------------------------------------------------------
    1      Br      1.0400328719    -0.0593537944    -0.0000000000
    2      N      -0.6685499530     0.7461118040     0.0000000000
    3      P      -2.0112188314    -0.1116503711    -0.0000000000
    4      H      -1.5530183752    -1.4716442560    -0.0000000000
 ----------------------------------------------------------------
 Nuclear Repulsion Energy =   207.9023126648 hartrees
 There are       29 alpha and       29 beta electrons

                       Distance Matrix (Angstroms)
             Br(  1)   N (  2)   P (  3)
   N (  2)  1.888923
   P (  3)  3.051700  1.593272
   H (  4)  2.952707  2.387619  1.435107

 Requested basis set is 6-311++G(d,p)
 There are 43 shells and 107 basis functions
 A cutoff of  1.0D-14 yielded    877 shell pairs
 There are      5656 function pairs (      6215 Cartesian)
 Smallest overlap matrix eigenvalue = 1.58E-03
 Guess MOs from SCF MO coefficient file

 -----------------------------------------------------------------------
  General SCF calculation program by
  Eric Jon Sundstrom, Paul Horn, Yuezhi Mao, Dmitri Zuev, Alec White,
  David Stuck, Shaama M.S., Shane Yost, Joonho Lee, David Small,
  Daniel Levine, Susi Lehtola, Hugh Burton, Evgeny Epifanovsky
 -----------------------------------------------------------------------
 Hartree-Fock
 using 6 threads for integral computing
 -------------------------------------------------------
 OpenMP Integral computing Module                
 Release: version 2.0, May 2017, Q-Chem Inc. Pleasanton 
 -------------------------------------------------------
 A restricted SCF calculation will be
 performed using DIIS
 SCF converges when DIIS error is below 1.0e-08
 ---------------------------------------
  Cycle       Energy         DIIS error
 ---------------------------------------
    1   -2968.0694120854      1.64e-05  
    2   -2968.0694124923      3.31e-06  
    3   -2968.0694125160      2.12e-06  
    4   -2968.0694125230      6.92e-07  
    5   -2968.0694125243      1.57e-07  
    6   -2968.0694125244      6.92e-08  
    7   -2968.0694125244      3.13e-08  
    8   -2968.0694125244      1.14e-08  
    9   -2968.0694125245      3.38e-09  Convergence criterion met
 ---------------------------------------
 SCF time:   CPU 4.86s  wall 1.00s 
 SCF   energy in the final basis set =    -2968.0694125245
 Total energy in the final basis set =    -2968.0694125245


 ------------------------------------------------------------------------------

   CCMAN2: suite of methods based on coupled cluster
           and equation of motion theories.

   Components:
   * libvmm-1.3-trunk
     by Evgeny Epifanovsky, Ilya Kaliman.
   * libtensor-2.5-trunk
     by Evgeny Epifanovsky, Michael Wormit, Dmitry Zuev, Sam Manzer, 
        Ilya Kaliman.
   * libcc-2.5-trunk
     by Evgeny Epifanovsky, Arik Landau, Tomasz Kus, Kirill Khistyaev, 
        Dmitry Zuev, Prashant Manohar, Xintian Feng, Anna Krylov, 
        Matthew Goldey, Alec White, Thomas Jagau, Kaushik Nanda, 
        Anastasia Gunina, Alexander Kunitsa, Joonho Lee.

   CCMAN original authors:
   Anna I. Krylov, C. David Sherrill, Steven R. Gwaltney,
   Edward F. C. Byrd (2000)
   Sergey V. Levchenko, Lyudmila V. Slipchenko, Tao Wang,
   Ana-Maria C. Cristian (2003)
   Piotr A. Pieniazek, C. Melania Oana, Evgeny Epifanovsky (2007)
   Prashant Manohar (2009)

 ------------------------------------------------------------------------------


 Allocating and initializing 30808MB of RAM...
 Calculation will run on 6 cores.


 Alpha MOs, Restricted
 -- Occupied --                  
-490.05  -80.01  -65.19  -58.55  -58.54  -58.54  -15.64   -9.87
  1 A     2 A     3 A     4 A     5 A     6 A     7 A     8 A                  
 -7.556  -7.480  -7.469  -7.469  -5.449  -5.448  -5.447  -3.221
  9 A    10 A    11 A    12 A    13 A    14 A    15 A    16 A                  
 -3.216  -3.215  -3.202  -3.202  -1.194  -0.988  -0.767  -0.598
 17 A    18 A    19 A    20 A    21 A    22 A    23 A    24 A                  
 -0.530  -0.504  -0.417  -0.403  -0.388
 25 A    26 A    27 A    28 A    29 A                                          
 -- Virtual --                   
  0.006   0.051   0.053   0.075   0.081   0.091   0.103   0.122
 30 A    31 A    32 A    33 A    34 A    35 A    36 A    37 A                  
  0.123   0.139   0.161   0.207   0.224   0.250   0.260   0.298
 38 A    39 A    40 A    41 A    42 A    43 A    44 A    45 A                  
  0.332   0.378   0.397   0.485   0.533   0.563   0.570   0.583
 46 A    47 A    48 A    49 A    50 A    51 A    52 A    53 A                  
  0.747   0.757   0.769   0.775   0.805   0.837   0.838   0.894
 54 A    55 A    56 A    57 A    58 A    59 A    60 A    61 A                  
  0.903   1.044   1.106   1.119   1.144   1.184   1.309   1.421
 62 A    63 A    64 A    65 A    66 A    67 A    68 A    69 A                  
  1.658   1.684   1.814   1.829   1.932   2.214   2.260   2.309
 70 A    71 A    72 A    73 A    74 A    75 A    76 A    77 A                  
  2.328   2.364   2.443   2.496   2.786   2.902   2.971   4.250
 78 A    79 A    80 A    81 A    82 A    83 A    84 A    85 A                  
  4.289   4.480   4.532   4.543   4.583   4.615   4.909   7.193
 86 A    87 A    88 A    89 A    90 A    91 A    92 A    93 A                  
  7.573   8.200   8.219   8.293  14.747  14.808  14.924  36.683
 94 A    95 A    96 A    97 A    98 A    99 A   100 A   101 A                  
 49.461 166.199 293.876 293.894 294.0011028.399
102 A   103 A   104 A   105 A   106 A   107 A                                  

 Beta MOs, Restricted
 -- Occupied --                  
-490.05  -80.01  -65.19  -58.55  -58.54  -58.54  -15.64   -9.87
  1 A     2 A     3 A     4 A     5 A     6 A     7 A     8 A                  
 -7.556  -7.480  -7.469  -7.469  -5.449  -5.448  -5.447  -3.221
  9 A    10 A    11 A    12 A    13 A    14 A    15 A    16 A                  
 -3.216  -3.215  -3.202  -3.202  -1.194  -0.988  -0.767  -0.598
 17 A    18 A    19 A    20 A    21 A    22 A    23 A    24 A                  
 -0.530  -0.504  -0.417  -0.403  -0.388
 25 A    26 A    27 A    28 A    29 A                                          
 -- Virtual --                   
  0.006   0.051   0.053   0.075   0.081   0.091   0.103   0.122
 30 A    31 A    32 A    33 A    34 A    35 A    36 A    37 A                  
  0.123   0.139   0.161   0.207   0.224   0.250   0.260   0.298
 38 A    39 A    40 A    41 A    42 A    43 A    44 A    45 A                  
  0.332   0.378   0.397   0.485   0.533   0.563   0.570   0.583
 46 A    47 A    48 A    49 A    50 A    51 A    52 A    53 A                  
  0.747   0.757   0.769   0.775   0.805   0.837   0.838   0.894
 54 A    55 A    56 A    57 A    58 A    59 A    60 A    61 A                  
  0.903   1.044   1.106   1.119   1.144   1.184   1.309   1.421
 62 A    63 A    64 A    65 A    66 A    67 A    68 A    69 A                  
  1.658   1.684   1.814   1.829   1.932   2.214   2.260   2.309
 70 A    71 A    72 A    73 A    74 A    75 A    76 A    77 A                  
  2.328   2.364   2.443   2.496   2.786   2.902   2.971   4.250
 78 A    79 A    80 A    81 A    82 A    83 A    84 A    85 A                  
  4.289   4.480   4.532   4.543   4.583   4.615   4.909   7.193
 86 A    87 A    88 A    89 A    90 A    91 A    92 A    93 A                  
  7.573   8.200   8.219   8.293  14.747  14.808  14.924  36.683
 94 A    95 A    96 A    97 A    98 A    99 A   100 A   101 A                  
 49.461 166.199 293.876 293.894 294.0011028.399
102 A   103 A   104 A   105 A   106 A   107 A                                  

 Occupation and symmetry of molecular orbitals

 Point group: C1 (1 irreducible representation).

                           A     All 
 -------------------------------------
 All molecular orbitals:
  - Alpha                  107   107 
  - Beta                   107   107 
 -------------------------------------
 Alpha orbitals:
  - Frozen occupied        15    15  
  - Active occupied        14    14  
  - Active virtual         78    78  
  - Frozen virtual         0     0   
 -------------------------------------
 Beta orbitals:
  - Frozen occupied        15    15  
  - Active occupied        14    14  
  - Active virtual         78    78  
  - Frozen virtual         0     0   
 -------------------------------------

 Import integrals:   CPU 0.00 s  wall 0.00 s

 Import integrals:   CPU 18.30 s  wall 3.21 s

 MP2 amplitudes:   CPU 0.04 s  wall 0.02 s

Running a double precision version
           CCSD T amplitudes will be solved using DIIS.

           Start     Size      MaxIter   EConv     TConv     
           3         7         100       1.00e-07  1.00e-05  
 ------------------------------------------------------------------------------
           Energy (a.u.)   Ediff      Tdiff       Comment
 ------------------------------------------------------------------------------
         -2968.64995949                           
     1   -2968.63510468   1.49e-02   7.05e-01     
     2   -2968.65728971   2.22e-02   1.07e-01     
     3   -2968.65653634   7.53e-04   4.67e-02     
     4   -2968.65889651   2.36e-03   1.30e-02     Switched to DIIS steps.
     5   -2968.65974427   8.48e-04   1.26e-02     
     6   -2968.65976791   2.36e-05   2.44e-03     
     7   -2968.65977606   8.15e-06   1.35e-03     
     8   -2968.65978707   1.10e-05   5.02e-04     
     9   -2968.65978692   1.50e-07   2.35e-04     
    10   -2968.65978703   1.09e-07   7.59e-05     
    11   -2968.65978701   1.52e-08   3.69e-05     
    12   -2968.65978690   1.08e-07   9.58e-06     
    13   -2968.65978692   1.89e-08   4.40e-06     
 ------------------------------------------------------------------------------
         -2968.65978692                           CCSD T converged.

End of double precision
 SCF energy                 = -2968.06941252
 MP2 energy                 = -2968.64995949
 CCSD correlation energy     =    -0.59037440
 CCSD total energy           = -2968.65978692

 CCSD  T1^2 = 0.0129  T2^2 = 0.2317  Leading amplitudes:

 Amplitude    Orbitals with energies
 -0.0385       29 (A) A                  ->    30 (A) A                   
              -0.3880                          0.0061                     
 -0.0385       29 (A) B                  ->    30 (A) B                   
              -0.3880                          0.0061                     
  0.0189       27 (A) A                  ->    31 (A) A                   
              -0.4166                          0.0511                     
  0.0189       27 (A) B                  ->    31 (A) B                   
              -0.4166                          0.0511                     

 Amplitude    Orbitals with energies
 -0.0741       29 (A) A      29 (A) B    ->    30 (A) A      30 (A) B     
              -0.3880       -0.3880            0.0061        0.0061       
  0.0741       29 (A) A      29 (A) B    ->    30 (A) B      30 (A) A     
              -0.3880       -0.3880            0.0061        0.0061       
  0.0741       29 (A) B      29 (A) A    ->    30 (A) A      30 (A) B     
              -0.3880       -0.3880            0.0061        0.0061       
 -0.0741       29 (A) B      29 (A) A    ->    30 (A) B      30 (A) A     
              -0.3880       -0.3880            0.0061        0.0061       

 Computing CCSD intemediates for later calculations in double precision
 Finished.

Running a double precision version
           CCSD Lambda amplitudes will be solved using DIIS.
           Start     Size      MaxIter   EConv     LConv     
           3         7         100       1.00e-07  1.00e-05  
 ------------------------------------------------------------------------------
            Enorm      Ldiff       Comment
 ------------------------------------------------------------------------------
     1     5.09e-02   3.92e-02     
     2     1.22e-02   5.22e-03     
     3     5.60e-03   2.36e-03     
     4     3.04e-03   1.22e-03     Switched to DIIS steps.
     5     1.08e-03   7.82e-04     
     6     5.10e-04   2.36e-04     
     7     1.99e-04   7.70e-05     
     8     8.42e-05   9.93e-06     
     9     3.03e-05   4.37e-07     
    10     1.31e-05   3.16e-07     
    11     4.86e-06   2.56e-07     
    12     2.61e-06   9.19e-08     
    13     1.40e-06   5.81e-08     
    14     6.53e-07   1.35e-09     
    15     3.09e-07   3.33e-08     
    16     1.30e-07   4.85e-09     
    17     6.86e-08   5.03e-09     
 ------------------------------------------------------------------------------
                                   CCSD Lambda converged.

 Computing density matrices in double precision...
           Orbital response amplitudes will be solved using DIIS.
           Start     Size      MaxIter   EConv     LConv     
           3         7         100       1.00e-06  1.00e-06  
 ------------------------------------------------------------------------------
            Enorm      Ldiff       Comment
 ------------------------------------------------------------------------------
     1     1.03e-01   1.66e-03     
     2     1.03e-01   1.84e-04     
     3     1.25e-01   1.72e-02     
     4     2.54e-02   4.43e-02     Switched to DIIS steps.
     5     6.17e-03   1.06e-02     
     6     1.10e-03   5.96e-04     
     7     5.25e-04   4.99e-05     
     8     8.12e-05   9.16e-05     
     9     3.02e-05   3.05e-06     
    10     6.34e-06   3.57e-06     
    11     2.20e-06   8.14e-07     
    12     5.38e-07   1.72e-07     
 ------------------------------------------------------------------------------
                                   Orbital response converged.

 Computing density matrices... Done.
 CCSD calculation:   CPU 607.36 s  wall 114.83 s

 Transferring MO TPDM to AO TPDM
 Transferring g2_o1o1o1o1
 Transferring g2_o1o1o1v1
 Transferring g2_o1o1v1v1
 Transferring g2_o1v1o1v1
 Transferring g2_o1v1v1v1
 Transferring g2_v1v1v1v1
 Adding separable TPDM
 Computing TPDM gradient
 --------------------------------------------------------
 2e gradient
  Atom          X               Y               Z
 --------------------------------------------------------
    1        -33.374929        7.765056        0.000000  
    2          5.230086      -16.425625        0.000000  
    3         27.898489        4.212844       -0.000000  
    4          0.246354        4.447725        0.000000  
 --------------------------------------------------------
 --------------------------------------------------------
 Final gradient
  Atom          X               Y               Z
 --------------------------------------------------------
    1        -33.374929        7.765056        0.000000  
    2          5.230086      -16.425625        0.000000  
    3         27.898489        4.212844       -0.000000  
    4          0.246354        4.447725        0.000000  
 --------------------------------------------------------
 Analytic gradient from two-electron contribution:   CPU 111.89 s  wall 22.35 s

 Total ccman2 time:   CPU 740.58 s  wall 141.32 s


 --------------------------------------------------------------

                    Orbital Energies (a.u.)
 --------------------------------------------------------------

 Alpha MOs
 -- Occupied --
******** -80.0149 -65.1861 -58.5467 -58.5444 -58.5443 -15.6399  -9.8652
 -7.5559  -7.4804  -7.4695  -7.4691  -5.4490  -5.4483  -5.4471  -3.2208
 -3.2158  -3.2154  -3.2022  -3.2022  -1.1942  -0.9879  -0.7668  -0.5983
 -0.5300  -0.5039  -0.4166  -0.4031  -0.3880
 -- Virtual --
  0.0061   0.0511   0.0527   0.0750   0.0808   0.0908   0.1032   0.1220
  0.1225   0.1395   0.1609   0.2070   0.2241   0.2501   0.2604   0.2979
  0.3317   0.3782   0.3966   0.4846   0.5335   0.5633   0.5702   0.5834
  0.7469   0.7568   0.7690   0.7750   0.8049   0.8372   0.8381   0.8936
  0.9032   1.0442   1.1062   1.1190   1.1443   1.1839   1.3092   1.4214
  1.6581   1.6835   1.8144   1.8286   1.9325   2.2144   2.2602   2.3089
  2.3279   2.3641   2.4434   2.4955   2.7865   2.9023   2.9708   4.2495
  4.2895   4.4799   4.5317   4.5429   4.5834   4.6147   4.9089   7.1929
  7.5732   8.1997   8.2187   8.2927  14.7473  14.8082  14.9237  36.6829
 49.4612 166.1986 293.8764 293.8936 294.00061028.3990
 --------------------------------------------------------------

          Ground-State Mulliken Net Atomic Charges

     Atom                 Charge (a.u.)
  ----------------------------------------
      1 Br                   -0.011537
      2 N                    -0.239985
      3 P                     0.332236
      4 H                    -0.080714
  ----------------------------------------
  Sum of atomic charges =    -0.000000

 -----------------------------------------------------------------
                    Cartesian Multipole Moments
 -----------------------------------------------------------------
    Charge (ESU x 10^10)
                -0.0000
    Dipole Moment (Debye)
         X      -1.1669      Y      -1.9334      Z       0.0000
       Tot       2.2582
    Quadrupole Moments (Debye-Ang)
        XX     -34.1598     XY       1.9274     YY     -39.6767
        XZ       0.0000     YZ       0.0000     ZZ     -37.1234
    Octopole Moments (Debye-Ang^2)
       XXX      36.4003    XXY      -7.4745    XYY      11.4022
       YYY      -4.3957    XXZ      -0.0000    XYZ      -0.0000
       YYZ       0.0000    XZZ       9.0383    YZZ      -1.1235
       ZZZ      -0.0000
    Hexadecapole Moments (Debye-Ang^3)
      XXXX    -495.5261   XXXY       5.7838   XXYY     -94.1405
      XYYY       0.5827   YYYY     -88.9478   XXXZ       0.0000
      XXYZ       0.0000   XYYZ       0.0000   YYYZ       0.0000
      XXZZ     -89.3114   XYZZ       0.7224   YYZZ     -21.7449
      XZZZ       0.0000   YZZZ       0.0000   ZZZZ     -46.5939
 -----------------------------------------------------------------
 DrvMan completing analytic gradient of the correlated energy
 Correlated dipole moment
            1
    1  -0.4590958
    2  -0.7606527
    3   0.0000000
 Energy read as -2968.659786924
 Full Analytical Gradient: (in a.u., or Hartree/Bohr)
             1             2             3             4
    1   -0.00002960    0.00014957   -0.00021536    0.00009539
    2    0.00003802    0.00000767    0.00023636   -0.00028205
    3   -0.00000000    0.00000000   -0.00000000   -0.00000000
 Gradient time:  CPU 0.76 s  wall 0.78 s
 ----------------------------------------------------------------
             Standard Nuclear Orientation (Angstroms)
    I     Atom           X                Y                Z
 ----------------------------------------------------------------
    1      Br      1.0400328719    -0.0593537944    -0.0000000000
    2      N      -0.6685499530     0.7461118040     0.0000000000
    3      P      -2.0112188314    -0.1116503711    -0.0000000000
    4      H      -1.5530183752    -1.4706442560     0.0010000000
 ----------------------------------------------------------------
 Nuclear Repulsion Energy =   207.9075852361 hartrees
 There are       29 alpha and       29 beta electrons

                       Distance Matrix (Angstroms)
             Br(  1)   N (  2)   P (  3)
   N (  2)  1.888923
   P (  3)  3.051700  1.593272
   H (  4)  2.952229  2.386691  1.434159

 Requested basis set is 6-311++G(d,p)
 There are 43 shells and 107 basis functions
 A cutoff of  1.0D-14 yielded    877 shell pairs
 There are      5656 function pairs (      6215 Cartesian)
 Smallest overlap matrix eigenvalue = 1.58E-03
 Guess MOs from SCF MO coefficient file

 -----------------------------------------------------------------------
  General SCF calculation program by
  Eric Jon Sundstrom, Paul Horn, Yuezhi Mao, Dmitri Zuev, Alec White,
  David Stuck, Shaama M.S., Shane Yost, Joonho Lee, David Small,
  Daniel Levine, Susi Lehtola, Hugh Burton, Evgeny Epifanovsky
 -----------------------------------------------------------------------
 Hartree-Fock
 using 6 threads for integral computing
 -------------------------------------------------------
 OpenMP Integral computing Module                
 Release: version 2.0, May 2017, Q-Chem Inc. Pleasanton 
 -------------------------------------------------------
 A restricted SCF calculation will be
 performed using DIIS
 SCF converges when DIIS error is below 1.0e-08
 ---------------------------------------
  Cycle       Energy         DIIS error
 ---------------------------------------
    1   -2968.0694213665      8.99e-06  
    2   -2968.0694215106      2.09e-06  
    3   -2968.0694215265      1.25e-06  
    4   -2968.0694215306      6.23e-07  
    5   -2968.0694215328      2.23e-07  
    6   -2968.0694215333      9.67e-08  
    7   -2968.0694215334      4.14e-08  
    8   -2968.0694215334      1.64e-08  
    9   -2968.0694215334      6.82e-09  Convergence criterion met
 ---------------------------------------
 SCF time:   CPU 4.93s  wall 1.00s 
 SCF   energy in the final basis set =    -2968.0694215334
 Total energy in the final basis set =    -2968.0694215334


 ------------------------------------------------------------------------------

   CCMAN2: suite of methods based on coupled cluster
           and equation of motion theories.

   Components:
   * libvmm-1.3-trunk
     by Evgeny Epifanovsky, Ilya Kaliman.
   * libtensor-2.5-trunk
     by Evgeny Epifanovsky, Michael Wormit, Dmitry Zuev, Sam Manzer, 
        Ilya Kaliman.
   * libcc-2.5-trunk
     by Evgeny Epifanovsky, Arik Landau, Tomasz Kus, Kirill Khistyaev, 
        Dmitry Zuev, Prashant Manohar, Xintian Feng, Anna Krylov, 
        Matthew Goldey, Alec White, Thomas Jagau, Kaushik Nanda, 
        Anastasia Gunina, Alexander Kunitsa, Joonho Lee.

   CCMAN original authors:
   Anna I. Krylov, C. David Sherrill, Steven R. Gwaltney,
   Edward F. C. Byrd (2000)
   Sergey V. Levchenko, Lyudmila V. Slipchenko, Tao Wang,
   Ana-Maria C. Cristian (2003)
   Piotr A. Pieniazek, C. Melania Oana, Evgeny Epifanovsky (2007)
   Prashant Manohar (2009)

 ------------------------------------------------------------------------------


 Allocating and initializing 30808MB of RAM...
 Calculation will run on 6 cores.


 Alpha MOs, Restricted
 -- Occupied --                  
-490.05  -80.01  -65.19  -58.55  -58.54  -58.54  -15.64   -9.87
  1 A     2 A     3 A     4 A     5 A     6 A     7 A     8 A                  
 -7.556  -7.480  -7.469  -7.469  -5.449  -5.448  -5.447  -3.221
  9 A    10 A    11 A    12 A    13 A    14 A    15 A    16 A                  
 -3.216  -3.215  -3.202  -3.202  -1.194  -0.988  -0.767  -0.598
 17 A    18 A    19 A    20 A    21 A    22 A    23 A    24 A                  
 -0.530  -0.504  -0.417  -0.403  -0.388
 25 A    26 A    27 A    28 A    29 A                                          
 -- Virtual --                   
  0.006   0.051   0.053   0.075   0.081   0.091   0.103   0.122
 30 A    31 A    32 A    33 A    34 A    35 A    36 A    37 A                  
  0.123   0.140   0.161   0.207   0.224   0.250   0.260   0.298
 38 A    39 A    40 A    41 A    42 A    43 A    44 A    45 A                  
  0.332   0.378   0.397   0.485   0.533   0.563   0.570   0.583
 46 A    47 A    48 A    49 A    50 A    51 A    52 A    53 A                  
  0.747   0.757   0.769   0.775   0.805   0.837   0.838   0.894
 54 A    55 A    56 A    57 A    58 A    59 A    60 A    61 A                  
  0.903   1.045   1.106   1.119   1.144   1.184   1.309   1.422
 62 A    63 A    64 A    65 A    66 A    67 A    68 A    69 A                  
  1.658   1.684   1.814   1.828   1.933   2.214   2.261   2.309
 70 A    71 A    72 A    73 A    74 A    75 A    76 A    77 A                  
  2.328   2.364   2.443   2.496   2.786   2.902   2.971   4.250
 78 A    79 A    80 A    81 A    82 A    83 A    84 A    85 A                  
  4.290   4.480   4.532   4.543   4.583   4.615   4.909   7.193
 86 A    87 A    88 A    89 A    90 A    91 A    92 A    93 A                  
  7.574   8.200   8.219   8.293  14.747  14.809  14.924  36.683
 94 A    95 A    96 A    97 A    98 A    99 A   100 A   101 A                  
 49.461 166.199 293.876 293.894 294.0011028.399
102 A   103 A   104 A   105 A   106 A   107 A                                  

 Beta MOs, Restricted
 -- Occupied --                  
-490.05  -80.01  -65.19  -58.55  -58.54  -58.54  -15.64   -9.87
  1 A     2 A     3 A     4 A     5 A     6 A     7 A     8 A                  
 -7.556  -7.480  -7.469  -7.469  -5.449  -5.448  -5.447  -3.221
  9 A    10 A    11 A    12 A    13 A    14 A    15 A    16 A                  
 -3.216  -3.215  -3.202  -3.202  -1.194  -0.988  -0.767  -0.598
 17 A    18 A    19 A    20 A    21 A    22 A    23 A    24 A                  
 -0.530  -0.504  -0.417  -0.403  -0.388
 25 A    26 A    27 A    28 A    29 A                                          
 -- Virtual --                   
  0.006   0.051   0.053   0.075   0.081   0.091   0.103   0.122
 30 A    31 A    32 A    33 A    34 A    35 A    36 A    37 A                  
  0.123   0.140   0.161   0.207   0.224   0.250   0.260   0.298
 38 A    39 A    40 A    41 A    42 A    43 A    44 A    45 A                  
  0.332   0.378   0.397   0.485   0.533   0.563   0.570   0.583
 46 A    47 A    48 A    49 A    50 A    51 A    52 A    53 A                  
  0.747   0.757   0.769   0.775   0.805   0.837   0.838   0.894
 54 A    55 A    56 A    57 A    58 A    59 A    60 A    61 A                  
  0.903   1.045   1.106   1.119   1.144   1.184   1.309   1.422
 62 A    63 A    64 A    65 A    66 A    67 A    68 A    69 A                  
  1.658   1.684   1.814   1.828   1.933   2.214   2.261   2.309
 70 A    71 A    72 A    73 A    74 A    75 A    76 A    77 A                  
  2.328   2.364   2.443   2.496   2.786   2.902   2.971   4.250
 78 A    79 A    80 A    81 A    82 A    83 A    84 A    85 A                  
  4.290   4.480   4.532   4.543   4.583   4.615   4.909   7.193
 86 A    87 A    88 A    89 A    90 A    91 A    92 A    93 A                  
  7.574   8.200   8.219   8.293  14.747  14.809  14.924  36.683
 94 A    95 A    96 A    97 A    98 A    99 A   100 A   101 A                  
 49.461 166.199 293.876 293.894 294.0011028.399
102 A   103 A   104 A   105 A   106 A   107 A                                  

 Occupation and symmetry of molecular orbitals

 Point group: C1 (1 irreducible representation).

                           A     All 
 -------------------------------------
 All molecular orbitals:
  - Alpha                  107   107 
  - Beta                   107   107 
 -------------------------------------
 Alpha orbitals:
  - Frozen occupied        15    15  
  - Active occupied        14    14  
  - Active virtual         78    78  
  - Frozen virtual         0     0   
 -------------------------------------
 Beta orbitals:
  - Frozen occupied        15    15  
  - Active occupied        14    14  
  - Active virtual         78    78  
  - Frozen virtual         0     0   
 -------------------------------------

 Import integrals:   CPU 0.00 s  wall 0.00 s

 Import integrals:   CPU 17.94 s  wall 3.14 s

 MP2 amplitudes:   CPU 0.04 s  wall 0.02 s

Running a double precision version
           CCSD T amplitudes will be solved using DIIS.

           Start     Size      MaxIter   EConv     TConv     
           3         7         100       1.00e-07  1.00e-05  
 ------------------------------------------------------------------------------
           Energy (a.u.)   Ediff      Tdiff       Comment
 ------------------------------------------------------------------------------
         -2968.64996014                           
     1   -2968.63510866   1.49e-02   7.05e-01     
     2   -2968.65729056   2.22e-02   1.07e-01     
     3   -2968.65653749   7.53e-04   4.67e-02     
     4   -2968.65889712   2.36e-03   1.30e-02     Switched to DIIS steps.
     5   -2968.65974451   8.47e-04   1.26e-02     
     6   -2968.65976811   2.36e-05   2.43e-03     
     7   -2968.65977626   8.15e-06   1.35e-03     
     8   -2968.65978727   1.10e-05   5.02e-04     
     9   -2968.65978711   1.51e-07   2.35e-04     
    10   -2968.65978722   1.10e-07   7.59e-05     
    11   -2968.65978721   1.54e-08   3.69e-05     
    12   -2968.65978710   1.08e-07   9.58e-06     
    13   -2968.65978712   1.90e-08   4.41e-06     
 ------------------------------------------------------------------------------
         -2968.65978712                           CCSD T converged.

End of double precision
 SCF energy                 = -2968.06942153
 MP2 energy                 = -2968.64996014
 CCSD correlation energy     =    -0.59036559
 CCSD total energy           = -2968.65978712

 CCSD  T1^2 = 0.0129  T2^2 = 0.2317  Leading amplitudes:

 Amplitude    Orbitals with energies
 -0.0385       29 (A) A                  ->    30 (A) A                   
              -0.3880                          0.0061                     
 -0.0385       29 (A) B                  ->    30 (A) B                   
              -0.3880                          0.0061                     
  0.0188       27 (A) A                  ->    31 (A) A                   
              -0.4167                          0.0511                     
  0.0188       27 (A) B                  ->    31 (A) B                   
              -0.4167                          0.0511                     

 Amplitude    Orbitals with energies
 -0.0741       29 (A) A      29 (A) B    ->    30 (A) A      30 (A) B     
              -0.3880       -0.3880            0.0061        0.0061       
  0.0741       29 (A) A      29 (A) B    ->    30 (A) B      30 (A) A     
              -0.3880       -0.3880            0.0061        0.0061       
  0.0741       29 (A) B      29 (A) A    ->    30 (A) A      30 (A) B     
              -0.3880       -0.3880            0.0061        0.0061       
 -0.0741       29 (A) B      29 (A) A    ->    30 (A) B      30 (A) A     
              -0.3880       -0.3880            0.0061        0.0061       

 Computing CCSD intemediates for later calculations in double precision
 Finished.

Running a double precision version
           CCSD Lambda amplitudes will be solved using DIIS.
           Start     Size      MaxIter   EConv     LConv     
           3         7         100       1.00e-07  1.00e-05  
 ------------------------------------------------------------------------------
            Enorm      Ldiff       Comment
 ------------------------------------------------------------------------------
     1     5.09e-02   3.92e-02     
     2     1.22e-02   5.21e-03     
     3     5.60e-03   2.36e-03     
     4     3.04e-03   1.22e-03     Switched to DIIS steps.
     5     1.08e-03   7.82e-04     
     6     5.10e-04   2.35e-04     
     7     1.99e-04   7.70e-05     
     8     8.41e-05   9.93e-06     
     9     3.03e-05   4.36e-07     
    10     1.31e-05   3.18e-07     
    11     4.86e-06   2.55e-07     
    12     2.61e-06   9.24e-08     
    13     1.40e-06   5.82e-08     
    14     6.54e-07   1.25e-09     
    15     3.09e-07   3.33e-08     
    16     1.30e-07   4.87e-09     
    17     6.86e-08   5.04e-09     
 ------------------------------------------------------------------------------
                                   CCSD Lambda converged.

 Computing density matrices in double precision...
           Orbital response amplitudes will be solved using DIIS.
           Start     Size      MaxIter   EConv     LConv     
           3         7         100       1.00e-06  1.00e-06  
 ------------------------------------------------------------------------------
            Enorm      Ldiff       Comment
 ------------------------------------------------------------------------------
     1     1.03e-01   1.66e-03     
     2     1.03e-01   1.70e-04     
     3     1.25e-01   1.72e-02     
     4     2.54e-02   4.43e-02     Switched to DIIS steps.
     5     6.17e-03   1.06e-02     
     6     1.10e-03   5.96e-04     
     7     5.25e-04   4.99e-05     
     8     8.12e-05   9.16e-05     
     9     3.01e-05   3.06e-06     
    10     6.33e-06   3.57e-06     
    11     2.20e-06   8.13e-07     
    12     5.38e-07   1.72e-07     
 ------------------------------------------------------------------------------
                                   Orbital response converged.

 Computing density matrices... Done.
 CCSD calculation:   CPU 601.44 s  wall 113.10 s

 Transferring MO TPDM to AO TPDM
 Transferring g2_o1o1o1o1
 Transferring g2_o1o1o1v1
 Transferring g2_o1o1v1v1
 Transferring g2_o1v1o1v1
 Transferring g2_o1v1v1v1
 Transferring g2_v1v1v1v1
 Adding separable TPDM
 Computing TPDM gradient
 --------------------------------------------------------
 2e gradient
  Atom          X               Y               Z
 --------------------------------------------------------
    1        -33.375272        7.764972        0.000702  
    2          5.229464      -16.425030       -0.000698  
    3         27.899603        4.213370        0.003915  
    4          0.246205        4.446688       -0.003920  
 --------------------------------------------------------
 --------------------------------------------------------
 Final gradient
  Atom          X               Y               Z
 --------------------------------------------------------
    1        -33.375272        7.764972        0.000702  
    2          5.229464      -16.425030       -0.000698  
    3         27.899603        4.213370        0.003915  
    4          0.246205        4.446688       -0.003920  
 --------------------------------------------------------
 Analytic gradient from two-electron contribution:   CPU 113.41 s  wall 21.79 s

 Total ccman2 time:   CPU 735.26 s  wall 138.82 s


 --------------------------------------------------------------

                    Orbital Energies (a.u.)
[truncated: 16,682 more chars]
