# Supplementary material for: Geometric and energetic data from ab initio calculations of haloethene, haloimine, halomethylenephosphine, haloiminophosphine, halodiazene, halodiphosphene and halocyclopropane
Source: Data Brief. 2019 Nov 2;27:104738. doi: 10.1016/j.dib.2019.104738 (PMC6861602; doi:10.1016/j.dib.2019.104738)
Supplement: Multimedia component 7 [file mmc7.zip › NP/CCSD/freq/BrENPHE.out]

Q-Chem Developer Version!
                  Welcome to Q-Chem
     A Quantum Leap Into The Future Of Chemistry


 Q-Chem 5.1, Q-Chem, Inc., Pleasanton, CA (2018)

 Yihan Shao,  Zhengting Gan,  E. Epifanovsky,  A. T. B. Gilbert,  M. Wormit,  
 J. Kussmann,  A. W. Lange,  A. Behn,  Jia Deng,  Xintian Feng,  D. Ghosh,  
 M. Goldey,  P. R. Horn,  L. D. Jacobson,  I. Kaliman,  T. Kus,  A. Landau,  
 Jie Liu,  E. I. Proynov,  R. M. Richard,  R. P. Steele,  E. J. Sundstrom,  
 H. L. Woodcock III,  P. M. Zimmerman,  D. Zuev,  B. Albrecht,  E. Alguire,  
 S. A. Baeppler,  D. Barton,  Z. Benda,  Y. A. Bernard,  E. J. Berquist,  
 K. B. Bravaya,  H. Burton,  D. Casanova,  Chun-Min Chang,  Yunqing Chen,  
 A. Chien,  K. D. Closser,  M. P. Coons,  S. Coriani,  S. Dasgupta,  
 A. L. Dempwolff,  M. Diedenhofen,  Hainam Do,  R. G. Edgar,  Po-Tung Fang,  
 S. Faraji,  S. Fatehi,  Qingguo Feng,  K. D. Fenk,  J. Fosso-Tande,  
 J. Gayvert,  Qinghui Ge,  A. Ghysels,  G. Gidofalvi,  J. Gomes,  
 J. Gonthier,  A. Gunina,  D. Hait,  M. W. D. Hanson-Heine,  
 P. H. P. Harbach,  A. W. Hauser,  J. E. Herr,  E. G. Hohenstein,  
 Z. C. Holden,  Kerwin Hui,  B. C. Huynh,  T.-C. Jagau,  Hyunjun Ji,  
 B. Kaduk,  K. Khistyaev,  Jaehoon Kim,  P. Klunzinger,  K. Koh,  
 D. Kosenkov,  L. Koulias,  T. Kowalczyk,  C. M. Krauter,  A. Kunitsa,  
 Ka Un Lao,  A. Laurent,  K. V. Lawler,  Joonho Lee,  D. Lefrancois,  
 S. Lehtola,  D. S. Levine,  Yi-Pei Li,  You-Sheng Lin,  Fenglai Liu,  
 E. Livshits,  A. Luenser,  P. Manohar,  E. Mansoor,  S. F. Manzer,  
 Shan-Ping Mao,  Yuezhi Mao,  N. Mardirossian,  A. V. Marenich,  
 T. Markovich,  L. A. Martinez-Martinez,  S. A. Maurer,  N. J. Mayhall,  
 S. C. McKenzie,  J.-M. Mewes,  A. F. Morrison,  J. W. Mullinax,  K. Nanda,  
 T. S. Nguyen-Beck,  R. Olivares-Amaya,  J. A. Parkhill,  T. M. Perrine,  
 F. Plasser,  P. Pokhilko,  S. Prager,  A. Prociuk,  E. Ramos,  D. R. Rehn,  
 F. Rob,  M. Schneider,  N. Sergueev,  S. M. Sharada,  S. Sharma,  
 D. W. Small,  T. Stauch,  T. Stein,  Yu-Chuan Su,  A. J. W. Thom,  
 A. Tkatchenko,  T. Tsuchimochi,  N. M. Tubman,  L. Vogt,  M. L. Vidal,  
 O. Vydrov,  M. A. Watson,  J. Wenzel,  M. de Wergifosse,  T. A. Wesolowski,  
 A. White,  J. Witte,  A. Yamada,  Jun Yang,  K. Yao,  S. Yeganeh,  
 S. R. Yost,  Zhi-Qiang You,  A. Zech,  Igor Ying Zhang,  Xing Zhang,  
 Yan Zhao,  Ying Zhu,  B. R. Brooks,  G. K. L. Chan,  C. J. Cramer,  
 M. S. Gordon,  W. J. Hehre,  A. Klamt,  M. W. Schmidt,  C. D. Sherrill,  
 D. G. Truhlar,  A. Aspuru-Guzik,  R. Baer,  A. T. Bell,  N. A. Besley,  
 Jeng-Da Chai,  A. E. DePrince, III,  R. A. DiStasio Jr.,  A. Dreuw,  
 B. D. Dunietz,  T. R. Furlani,  Chao-Ping Hsu,  Yousung Jung,  Jing Kong,  
 D. S. Lambrecht,  WanZhen Liang,  C. Ochsenfeld,  V. A. Rassolov,  
 L. V. Slipchenko,  J. E. Subotnik,  T. Van Voorhis,  J. M. Herbert,  
 A. I. Krylov,  P. M. W. Gill,  M. Head-Gordon

 Contributors to earlier versions of Q-Chem not listed above: 
 R. D. Adamson,  B. Austin,  J. Baker,  G. J. O. Beran,  K. Brandhorst,  
 S. T. Brown,  E. F. C. Byrd,  A. K. Chakraborty,  C.-L. Cheng,  
 Siu Hung Chien,  D. M. Chipman,  D. L. Crittenden,  H. Dachsel,  
 R. J. Doerksen,  A. D. Dutoi,  L. Fusti-Molnar,  W. A. Goddard III,  
 A. Golubeva-Zadorozhnaya,  S. R. Gwaltney,  G. Hawkins,  A. Heyden,  
 S. Hirata,  G. Kedziora,  F. J. Keil,  C. Kelley,  Jihan Kim,  R. A. King,  
 R. Z. Khaliullin,  P. P. Korambath,  W. Kurlancheek,  A. M. Lee,  M. S. Lee,  
 S. V. Levchenko,  Ching Yeh Lin,  D. Liotard,  R. C. Lochan,  I. Lotan,  
 P. E. Maslen,  N. Nair,  D. P. O'Neill,  D. Neuhauser,  E. Neuscamman,  
 C. M. Oana,  R. Olson,  B. Peters,  R. Peverati,  P. A. Pieniazek,  
 Y. M. Rhee,  J. Ritchie,  M. A. Rohrdanz,  E. Rosta,  N. J. Russ,  
 H. F. Schaefer III,  N. E. Schultz,  N. Shenvi,  A. C. Simmonett,  A. Sodt,  
 D. Stuck,  K. S. Thanthiriwatte,  V. Vanovschi,  Tao Wang,  A. Warshel,  
 C. F. Williams,  Q. Wu,  X. Xu,  W. Zhang

 Please cite Q-Chem as follows:
 Y. Shao et al., Mol. Phys. 113, 184-215 (2015)
 DOI: 10.1080/00268976.2014.952696

 Q-Chem 5.1.2 for Intel X86 EM64T Linux

 Parts of Q-Chem use Armadillo 8.300.2 (Tropical Shenanigans).
 http://arma.sourceforge.net/

 Q-Chem begins on Mon May  6 12:45:50 2019  

Host: 
0

     Scratch files written to /scratch/taweetham/qchem8600//
Input Ideriv = 1
Curr. Ideriv = -1
Max.  Ideriv = 1


!!********************************************.
!!******************Warning*******************.
!!Desired Analytical derivatives not available.
!!Finite difference job might take a long time.
!!********************************************.
!!********************************************.


 2-order derivative to be evaluated numerically with 1-order analytical derivatives

Checking the input file for inconsistencies... 	...done.

--------------------------------------------------------------
User input:
--------------------------------------------------------------
Br=I_E.out
$molecule
0 1
I 
P  1 2.483116
N  2 1.591854 1 99.534347
Br 3 1.908116 2 112.236655 1 -180.000000 0
$end

$rem
   JOB_TYPE 	FREQUENCY
   BASIS 		6-311++G**
   METHOD	ccsd
   MEM_TOTAL	31000
   N_FROZEN_CORE      FC
$end

--------------------------------------------------------------
 ----------------------------------------------------------------
             Standard Nuclear Orientation (Angstroms)
    I     Atom           X                Y                Z
 ----------------------------------------------------------------
    1      I       2.1079953054    -0.1118585617    -0.0000000000
    2      P      -0.1717050439     0.8724337662     0.0000000000
    3      N      -1.0360629726    -0.4643102364     0.0000000000
    4      Br     -2.9113067062    -0.1116523161    -0.0000000000
 ----------------------------------------------------------------
 Molecular Point Group                 Cs    NOp =  2
 Largest Abelian Subgroup              Cs    NOp =  2
 Nuclear Repulsion Energy =   625.3352403322 hartrees
 There are       55 alpha and       55 beta electrons
 Requested basis set is 6-311++G(d,p)
 There are 62 shells and 162 basis functions
 Total memory of 31000 MB is distributed as follows: 
   MEM_STATIC is set to 192 MB
   QALLOC/CCMAN JOB total memory use is  30808 MB
 Warning: actual memory use might exceed 31000 MB

 Total QAlloc Memory Limit  31000 MB
 Mega-Array Size       188 MB
 MEM_STATIC part       192 MB

                       Distance Matrix (Angstroms)
             I (  1)   P (  2)   N (  3)
   P (  2)  2.483116
   N (  3)  3.163752  1.591854
   Br(  4)  5.019302  2.910987  1.908116

 A cutoff of  1.0D-14 yielded   1519 shell pairs
 There are     11071 function pairs (     12487 Cartesian)

 -------------------------------------------------------
 OpenMP Integral Computing Module                       
 Release: version 1.0, May 2013, Q-Chem Inc. Pittsburgh 
 -------------------------------------------------------
 Integral Job Info:
 Integral job number is                      11
 Integral operator is                         1
 short-range coefficients                     0
 long-range coefficients              100000000
 Omega coefficients                           0
 if combine SR and LR in K                    0
 Integral screening is                        0
 Integral computing path is                   2
 max size of driver memory is            800000
 size of driver memory is                593474
 size of scratch memory is             29623520
 max col of scratch BK array               1296
 max len of scratch array in speh3          155
 max len of scratch index in speh4           18
 max int batch size is                      520
 min int batch size is                       52
 fixed nKL is                                45
 max L of basis functions is                  2
 order of int derivative is                   0
 number of shells is                         62
 number of basis is                         172
 number of cartesian basis is               172
 number of contracted shell pairs          1519
 number of primitive shell pairs           3499
 maxK2 (contraction) of shell pair           36
 max number of K2 of shell pair               1
 max number of CS2 of shell pair            232
 max number of PS2 of shell pair            232
 mem total for path MDJ                  526780
 -------------------------------------------------------
 Smallest overlap matrix eigenvalue = 2.45E-03
 Guess from superposition of atomic densities
 Warning:  Energy on first SCF cycle will be non-variational
 SAD guess density has 110.000000 electrons

 -----------------------------------------------------------------------
  General SCF calculation program by
  Eric Jon Sundstrom, Paul Horn, Yuezhi Mao, Dmitri Zuev, Alec White,
  David Stuck, Shaama M.S., Shane Yost, Joonho Lee, David Small,
  Daniel Levine, Susi Lehtola, Hugh Burton, Evgeny Epifanovsky
 -----------------------------------------------------------------------
 Hartree-Fock
 using 6 threads for integral computing
 -------------------------------------------------------
 OpenMP Integral computing Module                
 Release: version 2.0, May 2017, Q-Chem Inc. Pleasanton 
 -------------------------------------------------------
 A restricted SCF calculation will be
 performed using DIIS
 SCF converges when DIIS error is below 1.0e-08
 ---------------------------------------
  Cycle       Energy         DIIS error
 ---------------------------------------
    1   -9884.6248562642      3.44e-02  
    2   -9884.2734092131      3.61e-03  
    3   -9884.3184785370      1.80e-03  
    4   -9884.3312589467      3.87e-04  
    5   -9884.3324686203      2.04e-04  
    6   -9884.3327418010      8.46e-05  
    7   -9884.3328414961      4.20e-05  
    8   -9884.3328685102      2.94e-05  
    9   -9884.3328761432      8.39e-06  
   10   -9884.3328775431      3.36e-06  
   11   -9884.3328777267      1.35e-06  
   12   -9884.3328777531      4.44e-07  
   13   -9884.3328777558      8.36e-08  
   14   -9884.3328777559      3.10e-08  
   15   -9884.3328777559      9.51e-09  Convergence criterion met
 ---------------------------------------
 SCF time:   CPU 20.56s  wall 4.00s 
 SCF   energy in the final basis set =    -9884.3328777559
 Total energy in the final basis set =    -9884.3328777559


 ------------------------------------------------------------------------------

   CCMAN2: suite of methods based on coupled cluster
           and equation of motion theories.

   Components:
   * libvmm-1.3-trunk
     by Evgeny Epifanovsky, Ilya Kaliman.
   * libtensor-2.5-trunk
     by Evgeny Epifanovsky, Michael Wormit, Dmitry Zuev, Sam Manzer, 
        Ilya Kaliman.
   * libcc-2.5-trunk
     by Evgeny Epifanovsky, Arik Landau, Tomasz Kus, Kirill Khistyaev, 
        Dmitry Zuev, Prashant Manohar, Xintian Feng, Anna Krylov, 
        Matthew Goldey, Alec White, Thomas Jagau, Kaushik Nanda, 
        Anastasia Gunina, Alexander Kunitsa, Joonho Lee.

   CCMAN original authors:
   Anna I. Krylov, C. David Sherrill, Steven R. Gwaltney,
   Edward F. C. Byrd (2000)
   Sergey V. Levchenko, Lyudmila V. Slipchenko, Tao Wang,
   Ana-Maria C. Cristian (2003)
   Piotr A. Pieniazek, C. Melania Oana, Evgeny Epifanovsky (2007)
   Prashant Manohar (2009)

 ------------------------------------------------------------------------------


 Allocating and initializing 30808MB of RAM...
 Calculation will run on 6 cores.


 Alpha MOs, Restricted
 -- Occupied --                  
******* -490.07 -180.88 -169.68 -169.68 -169.68  -80.06  -65.20
  1 A'    2 A'    3 A'    4 A'    1 A"    5 A'    6 A'    7 A'                 
-58.559 -58.557 -58.557 -37.932 -33.120 -33.116 -33.116 -24.304
  8 A'    2 A"    9 A'   10 A'   11 A'    3 A"   12 A'   13 A'                 
-24.303 -24.302 -24.299 -24.299 -15.657  -9.878  -7.601  -7.493
  4 A"   14 A'    5 A"   15 A'   16 A'   17 A'   18 A'   19 A'                 
 -7.482  -7.482  -7.249  -5.493  -5.492  -5.492  -5.482  -5.472
  6 A"   20 A'   21 A'   22 A'    7 A"   23 A'   24 A'    8 A"                 
 -5.471  -3.234  -3.228  -3.228  -3.215  -3.215  -2.404  -2.400
 25 A'   26 A'    9 A"   27 A'   28 A'   10 A"   29 A'   11 A"                 
 -2.399  -2.389  -2.389  -1.218  -1.003  -0.874  -0.723  -0.566
 30 A'   12 A"   31 A'   32 A'   33 A'   34 A'   35 A'   36 A'                 
 -0.561  -0.526  -0.428  -0.424  -0.400  -0.387  -0.375
 37 A'   13 A"   38 A'   14 A"   39 A'   40 A'   15 A"                         
 -- Virtual --                   
 -0.007   0.026   0.055   0.072   0.078   0.086   0.091   0.118
 16 A"   41 A'   42 A'   43 A'   44 A'   17 A"   45 A'   46 A'                 
  0.123   0.144   0.165   0.188   0.221   0.232   0.279   0.290
 18 A"   47 A'   48 A'   49 A'   50 A'   19 A"   51 A'   52 A'                 
  0.322   0.326   0.375   0.382   0.396   0.473   0.527   0.532
 53 A'   20 A"   54 A'   55 A'   21 A"   56 A'   22 A"   57 A'                 
  0.545   0.572   0.577   0.585   0.591   0.625   0.676   0.731
 58 A'   23 A"   59 A'   24 A"   60 A'   61 A'   62 A'   63 A'                 
  0.754   0.759   0.780   0.813   0.844   0.875   0.908   0.936
 25 A"   26 A"   64 A'   65 A'   66 A'   27 A"   28 A"   67 A'                 
  1.057   1.088   1.095   1.140   1.160   1.294   1.436   1.544
 68 A'   69 A'   29 A"   70 A'   71 A'   72 A'   73 A'   30 A"                 
  1.567   1.635   1.766   1.848   1.897   2.197   2.256   2.283
 74 A'   75 A'   31 A"   76 A'   77 A'   32 A"   78 A'   79 A'                 
  2.366   2.415   2.469   2.766   2.928   4.233   4.263   4.438
 33 A"   34 A"   80 A'   81 A'   82 A'   35 A"   83 A'   84 A'                 
  4.480   4.487   4.491   4.521   4.530   4.550   4.568   4.600
 36 A"   85 A'   37 A"   38 A"   86 A'   87 A'   39 A"   88 A'                 
  4.641   4.765   4.898   6.531   6.545   6.576   7.206   7.487
 89 A'   90 A'   91 A'   40 A"   92 A'   93 A'   94 A'   95 A'                 
  8.188   8.206   8.279  14.703  14.800  14.876  28.873  29.529
 41 A"   96 A'   97 A'   42 A"   98 A'   99 A'  100 A'   43 A"                 
 29.540  29.563  29.874  29.877  29.878  29.898  29.961  36.668
101 A'  102 A'   44 A"  103 A'   45 A"  104 A'  105 A'  106 A'                 
 49.469 130.589 130.598 130.621 154.271 166.103 293.864 293.882
107 A'   46 A"  108 A'  109 A'  110 A'  111 A'   47 A"  112 A'                 
293.9881028.4121912.189
113 A'  114 A'  115 A'                                                         

 Beta MOs, Restricted
 -- Occupied --                  
******* -490.07 -180.88 -169.68 -169.68 -169.68  -80.06  -65.20
  1 A'    2 A'    3 A'    4 A'    1 A"    5 A'    6 A'    7 A'                 
-58.559 -58.557 -58.557 -37.932 -33.120 -33.116 -33.116 -24.304
  8 A'    2 A"    9 A'   10 A'   11 A'    3 A"   12 A'   13 A'                 
-24.303 -24.302 -24.299 -24.299 -15.657  -9.878  -7.601  -7.493
  4 A"   14 A'    5 A"   15 A'   16 A'   17 A'   18 A'   19 A'                 
 -7.482  -7.482  -7.249  -5.493  -5.492  -5.492  -5.482  -5.472
  6 A"   20 A'   21 A'   22 A'    7 A"   23 A'   24 A'    8 A"                 
 -5.471  -3.234  -3.228  -3.228  -3.215  -3.215  -2.404  -2.400
 25 A'   26 A'    9 A"   27 A'   28 A'   10 A"   29 A'   11 A"                 
 -2.399  -2.389  -2.389  -1.218  -1.003  -0.874  -0.723  -0.566
 30 A'   12 A"   31 A'   32 A'   33 A'   34 A'   35 A'   36 A'                 
 -0.561  -0.526  -0.428  -0.424  -0.400  -0.387  -0.375
 37 A'   13 A"   38 A'   14 A"   39 A'   40 A'   15 A"                         
 -- Virtual --                   
 -0.007   0.026   0.055   0.072   0.078   0.086   0.091   0.118
 16 A"   41 A'   42 A'   43 A'   44 A'   17 A"   45 A'   46 A'                 
  0.123   0.144   0.165   0.188   0.221   0.232   0.279   0.290
 18 A"   47 A'   48 A'   49 A'   50 A'   19 A"   51 A'   52 A'                 
  0.322   0.326   0.375   0.382   0.396   0.473   0.527   0.532
 53 A'   20 A"   54 A'   55 A'   21 A"   56 A'   22 A"   57 A'                 
  0.545   0.572   0.577   0.585   0.591   0.625   0.676   0.731
 58 A'   23 A"   59 A'   24 A"   60 A'   61 A'   62 A'   63 A'                 
  0.754   0.759   0.780   0.813   0.844   0.875   0.908   0.936
 25 A"   26 A"   64 A'   65 A'   66 A'   27 A"   28 A"   67 A'                 
  1.057   1.088   1.095   1.140   1.160   1.294   1.436   1.544
 68 A'   69 A'   29 A"   70 A'   71 A'   72 A'   73 A'   30 A"                 
  1.567   1.635   1.766   1.848   1.897   2.197   2.256   2.283
 74 A'   75 A'   31 A"   76 A'   77 A'   32 A"   78 A'   79 A'                 
  2.366   2.415   2.469   2.766   2.928   4.233   4.263   4.438
 33 A"   34 A"   80 A'   81 A'   82 A'   35 A"   83 A'   84 A'                 
  4.480   4.487   4.491   4.521   4.530   4.550   4.568   4.600
 36 A"   85 A'   37 A"   38 A"   86 A'   87 A'   39 A"   88 A'                 
  4.641   4.765   4.898   6.531   6.545   6.576   7.206   7.487
 89 A'   90 A'   91 A'   40 A"   92 A'   93 A'   94 A'   95 A'                 
  8.188   8.206   8.279  14.703  14.800  14.876  28.873  29.529
 41 A"   96 A'   97 A'   42 A"   98 A'   99 A'  100 A'   43 A"                 
 29.540  29.563  29.874  29.877  29.878  29.898  29.961  36.668
101 A'  102 A'   44 A"  103 A'   45 A"  104 A'  105 A'  106 A'                 
 49.469 130.589 130.598 130.621 154.271 166.103 293.864 293.882
107 A'   46 A"  108 A'  109 A'  110 A'  111 A'   47 A"  112 A'                 
293.9881028.4121912.189
113 A'  114 A'  115 A'                                                         

 Occupation and symmetry of molecular orbitals

 Point group: Cs (2 irreducible representations).

                           A'   A"    All 
 ------------------------------------------
 All molecular orbitals:
  - Alpha                  115  47    162 
  - Beta                   115  47    162 
 ------------------------------------------
 Alpha orbitals:
  - Frozen occupied        25   8     33  
  - Active occupied        15   7     22  
  - Active virtual         75   32    107 
  - Frozen virtual         0    0     0   
 ------------------------------------------
 Beta orbitals:
  - Frozen occupied        25   8     33  
  - Active occupied        15   7     22  
  - Active virtual         75   32    107 
  - Frozen virtual         0    0     0   
 ------------------------------------------

 Import integrals:   CPU 0.00 s  wall 0.00 s

 Import integrals:   CPU 116.02 s  wall 20.34 s

 MP2 amplitudes:   CPU 0.19 s  wall 0.12 s

Running a double precision version
           CCSD T amplitudes will be solved using DIIS.

           Start     Size      MaxIter   EConv     TConv     
           3         7         100       1.00e-07  1.00e-05  
 ------------------------------------------------------------------------------
           Energy (a.u.)   Ediff      Tdiff       Comment
 ------------------------------------------------------------------------------
         -9885.11456633                           
     1   -9885.08895874   2.56e-02   8.31e-01     
     2   -9885.11561222   2.67e-02   1.18e-01     
     3   -9885.11366544   1.95e-03   5.23e-02     
     4   -9885.11631307   2.65e-03   1.64e-02     Switched to DIIS steps.
     5   -9885.11720023   8.87e-04   1.29e-02     
     6   -9885.11723454   3.43e-05   2.79e-03     
     7   -9885.11723681   2.27e-06   1.44e-03     
     8   -9885.11724357   6.77e-06   3.30e-04     
     9   -9885.11724517   1.60e-06   2.38e-04     
    10   -9885.11724445   7.20e-07   7.56e-05     
    11   -9885.11724475   2.92e-07   3.08e-05     
    12   -9885.11724460   1.45e-07   1.53e-05     
    13   -9885.11724459   6.09e-09   4.56e-06     
 ------------------------------------------------------------------------------
         -9885.11724459                           CCSD T converged.

End of double precision
 SCF energy                 = -9884.33287776
 MP2 energy                 = -9885.11456633
 CCSD correlation energy     =    -0.78436684
 CCSD total energy           = -9885.11724459

 CCSD  T1^2 = 0.0143  T2^2 = 0.3000  Leading amplitudes:

 Amplitude    Orbitals with energies
 -0.0397       14 (A") A                 ->    16 (A") A                  
              -0.4241                         -0.0073                     
 -0.0397       14 (A") B                 ->    16 (A") B                  
              -0.4241                         -0.0073                     
 -0.0173       13 (A") A                 ->    16 (A") A                  
              -0.5261                         -0.0073                     
 -0.0173       13 (A") B                 ->    16 (A") B                  
              -0.5261                         -0.0073                     

 Amplitude    Orbitals with energies
 -0.0643       13 (A") A     13 (A") B   ->    16 (A") A     16 (A") B    
              -0.5261       -0.5261           -0.0073       -0.0073       
  0.0643       13 (A") A     13 (A") B   ->    16 (A") B     16 (A") A    
              -0.5261       -0.5261           -0.0073       -0.0073       
  0.0643       13 (A") B     13 (A") A   ->    16 (A") A     16 (A") B    
              -0.5261       -0.5261           -0.0073       -0.0073       
 -0.0643       13 (A") B     13 (A") A   ->    16 (A") B     16 (A") A    
              -0.5261       -0.5261           -0.0073       -0.0073       

 Computing CCSD intemediates for later calculations in double precision
 Finished.

Running a double precision version
           CCSD Lambda amplitudes will be solved using DIIS.
           Start     Size      MaxIter   EConv     LConv     
           3         7         100       1.00e-07  1.00e-05  
 ------------------------------------------------------------------------------
            Enorm      Ldiff       Comment
 ------------------------------------------------------------------------------
     1     5.92e-02   4.41e-02     
     2     1.54e-02   5.49e-03     
     3     6.53e-03   2.10e-03     
     4     3.82e-03   1.23e-03     Switched to DIIS steps.
     5     1.24e-03   7.04e-04     
     6     6.20e-04   2.03e-04     
     7     2.07e-04   5.26e-05     
     8     9.88e-05   1.32e-06     
     9     3.42e-05   4.25e-06     
    10     1.33e-05   1.99e-06     
    11     5.50e-06   4.80e-07     
    12     2.20e-06   1.74e-07     
    13     1.05e-06   1.70e-07     
    14     4.92e-07   5.10e-08     
    15     2.59e-07   4.92e-08     
    16     1.21e-07   1.96e-08     
    17     6.31e-08   7.88e-09     
 ------------------------------------------------------------------------------
                                   CCSD Lambda converged.

 Computing density matrices in double precision...
           Orbital response amplitudes will be solved using DIIS.
           Start     Size      MaxIter   EConv     LConv     
           3         7         100       1.00e-06  1.00e-06  
 ------------------------------------------------------------------------------
            Enorm      Ldiff       Comment
 ------------------------------------------------------------------------------
     1     1.18e-01   4.60e-03     
     2     1.12e-01   6.32e-03     
     3     1.38e-01   2.72e-02     
     4     2.70e-02   5.34e-02     Switched to DIIS steps.
     5     7.12e-03   8.85e-03     
     6     1.43e-03   4.08e-04     
     7     9.21e-04   1.56e-04     
     8     3.15e-04   1.68e-04     
     9     5.69e-05   4.21e-05     
    10     2.46e-05   8.95e-06     
    11     6.42e-06   1.49e-06     
    12     2.78e-06   8.55e-07     
    13     7.45e-07   5.23e-07     
 ------------------------------------------------------------------------------
                                   Orbital response converged.

 Computing density matrices... Done.
 CCSD calculation:   CPU 1387.40 s  wall 245.12 s

 Transferring MO TPDM to AO TPDM
 Transferring g2_o1o1o1o1
 Transferring g2_o1o1o1v1
 Transferring g2_o1o1v1v1
 Transferring g2_o1v1o1v1
 Transferring g2_o1v1v1v1
 Transferring g2_v1v1v1v1
 Adding separable TPDM
 Computing TPDM gradient
 --------------------------------------------------------
 2e gradient
  Atom          X               Y               Z
 --------------------------------------------------------
    1        -65.461991       13.492697        0.000000  
    2         12.440290      -33.814656       -0.000000  
    3         -0.948330       18.407676        0.000000  
    4         53.970031        1.914284        0.000000  
 --------------------------------------------------------
 --------------------------------------------------------
 Final gradient
  Atom          X               Y               Z
 --------------------------------------------------------
    1        -65.461991       13.492697        0.000000  
    2         12.440290      -33.814656       -0.000000  
    3         -0.948330       18.407676        0.000000  
    4         53.970031        1.914284        0.000000  
 --------------------------------------------------------
 Analytic gradient from two-electron contribution:   CPU 575.38 s  wall 109.55 s

 Total ccman2 time:   CPU 2086.03 s  wall 376.77 s


 --------------------------------------------------------------
             Orbital Energies (a.u.) and Symmetries
 --------------------------------------------------------------

 Alpha MOs, Restricted
 -- Occupied --                  
******* -490.07 -180.88 -169.68 -169.68  -80.06  -65.20  -58.56
  1 A'    2 A'    3 A'    4 A'    5 A'    6 A'    7 A'    8 A'                 
-58.557 -37.932 -33.120 -33.116 -24.304 -24.302 -24.299 -15.657
  9 A'   10 A'   11 A'   12 A'   13 A'   14 A'   15 A'   16 A'                 
 -9.878  -7.601  -7.493  -7.482  -7.249  -5.493  -5.492  -5.482
 17 A'   18 A'   19 A'   20 A'   21 A'   22 A'   23 A'   24 A'                 
 -5.471-169.684 -58.557 -33.116 -24.303 -24.299  -7.482  -5.492
 25 A'    1 A"    2 A"    3 A"    4 A"    5 A"    6 A"    7 A"                 
 -5.472  -3.234  -3.228  -3.215  -2.404  -2.399  -2.389  -1.218
  8 A"   26 A'   27 A'   28 A'   29 A'   30 A'   31 A'   32 A'                 
 -1.003  -0.874  -0.723  -0.566  -0.561  -0.428  -0.400  -0.387
 33 A'   34 A'   35 A'   36 A'   37 A'   38 A'   39 A'   40 A'                 
 -3.228  -3.215  -2.400  -2.389  -0.526  -0.424  -0.375
  9 A"   10 A"   11 A"   12 A"   13 A"   14 A"   15 A"                         
 -- Virtual --                   
  0.026   0.055   0.072   0.078   0.091   0.118   0.144   0.165
 41 A'   42 A'   43 A'   44 A'   45 A'   46 A'   47 A'   48 A'                 
  0.188   0.221   0.279   0.290   0.322   0.375   0.382   0.473
 49 A'   50 A'   51 A'   52 A'   53 A'   54 A'   55 A'   56 A'                 
  0.532   0.545   0.577   0.591   0.625   0.676   0.731   0.780
 57 A'   58 A'   59 A'   60 A'   61 A'   62 A'   63 A'   64 A'                 
  0.813   0.844   0.936   1.057   1.088   1.140   1.160   1.294
 65 A'   66 A'   67 A'   68 A'   69 A'   70 A'   71 A'   72 A'                 
  1.436   1.567   1.635   1.848   1.897   2.256   2.283   2.469
 73 A'   74 A'   75 A'   76 A'   77 A'   78 A'   79 A'   80 A'                 
  2.766   2.928   4.263   4.438   4.487   4.530   4.550   4.600
 81 A'   82 A'   83 A'   84 A'   85 A'   86 A'   87 A'   88 A'                 
  4.641   4.765   4.898   6.545   6.576   7.206   7.487   8.206
 89 A'   90 A'   91 A'   92 A'   93 A'   94 A'   95 A'   96 A'                 
  8.279  14.800  14.876  28.873  29.540  29.563  29.877  29.898
 97 A'   98 A'   99 A'  100 A'  101 A'  102 A'  103 A'  104 A'                 
 29.961  36.668  49.469 130.598 130.621 154.271 166.103 293.882
105 A'  106 A'  107 A'  108 A'  109 A'  110 A'  111 A'  112 A'                 
293.9881028.4121912.189  -0.007   0.086   0.123   0.232   0.326
113 A'  114 A'  115 A'   16 A"   17 A"   18 A"   19 A"   20 A"                 
  0.396   0.527   0.572   0.585   0.754   0.759   0.875   0.908
 21 A"   22 A"   23 A"   24 A"   25 A"   26 A"   27 A"   28 A"                 
  1.095   1.544   1.766   2.197   2.366   2.415   4.233   4.480
 29 A"   30 A"   31 A"   32 A"   33 A"   34 A"   35 A"   36 A"                 
  4.491   4.521   4.568   6.531   8.188  14.703  29.529  29.874
 37 A"   38 A"   39 A"   40 A"   41 A"   42 A"   43 A"   44 A"                 
 29.878 130.589 293.864
 45 A"   46 A"   47 A"                                                         

 Beta MOs, Restricted
 -- Occupied --                  
******* -490.07 -180.88 -169.68 -169.68  -80.06  -65.20  -58.56
  1 A'    2 A'    3 A'    4 A'    5 A'    6 A'    7 A'    8 A'                 
-58.557 -37.932 -33.120 -33.116 -24.304 -24.302 -24.299 -15.657
  9 A'   10 A'   11 A'   12 A'   13 A'   14 A'   15 A'   16 A'                 
 -9.878  -7.601  -7.493  -7.482  -7.249  -5.493  -5.492  -5.482
 17 A'   18 A'   19 A'   20 A'   21 A'   22 A'   23 A'   24 A'                 
 -5.471-169.684 -58.557 -33.116 -24.303 -24.299  -7.482  -5.492
 25 A'    1 A"    2 A"    3 A"    4 A"    5 A"    6 A"    7 A"                 
 -5.472  -3.234  -3.228  -3.215  -2.404  -2.399  -2.389  -1.218
  8 A"   26 A'   27 A'   28 A'   29 A'   30 A'   31 A'   32 A'                 
 -1.003  -0.874  -0.723  -0.566  -0.561  -0.428  -0.400  -0.387
 33 A'   34 A'   35 A'   36 A'   37 A'   38 A'   39 A'   40 A'                 
 -3.228  -3.215  -2.400  -2.389  -0.526  -0.424  -0.375
  9 A"   10 A"   11 A"   12 A"   13 A"   14 A"   15 A"                         
 -- Virtual --                   
  0.026   0.055   0.072   0.078   0.091   0.118   0.144   0.165
 41 A'   42 A'   43 A'   44 A'   45 A'   46 A'   47 A'   48 A'                 
  0.188   0.221   0.279   0.290   0.322   0.375   0.382   0.473
 49 A'   50 A'   51 A'   52 A'   53 A'   54 A'   55 A'   56 A'                 
  0.532   0.545   0.577   0.591   0.625   0.676   0.731   0.780
 57 A'   58 A'   59 A'   60 A'   61 A'   62 A'   63 A'   64 A'                 
  0.813   0.844   0.936   1.057   1.088   1.140   1.160   1.294
 65 A'   66 A'   67 A'   68 A'   69 A'   70 A'   71 A'   72 A'                 
  1.436   1.567   1.635   1.848   1.897   2.256   2.283   2.469
 73 A'   74 A'   75 A'   76 A'   77 A'   78 A'   79 A'   80 A'                 
  2.766   2.928   4.263   4.438   4.487   4.530   4.550   4.600
 81 A'   82 A'   83 A'   84 A'   85 A'   86 A'   87 A'   88 A'                 
  4.641   4.765   4.898   6.545   6.576   7.206   7.487   8.206
 89 A'   90 A'   91 A'   92 A'   93 A'   94 A'   95 A'   96 A'                 
  8.279  14.800  14.876  28.873  29.540  29.563  29.877  29.898
 97 A'   98 A'   99 A'  100 A'  101 A'  102 A'  103 A'  104 A'                 
 29.961  36.668  49.469 130.598 130.621 154.271 166.103 293.882
105 A'  106 A'  107 A'  108 A'  109 A'  110 A'  111 A'  112 A'                 
293.9881028.4121912.189  -0.007   0.086   0.123   0.232   0.326
113 A'  114 A'  115 A'   16 A"   17 A"   18 A"   19 A"   20 A"                 
  0.396   0.527   0.572   0.585   0.754   0.759   0.875   0.908
 21 A"   22 A"   23 A"   24 A"   25 A"   26 A"   27 A"   28 A"                 
  1.095   1.544   1.766   2.197   2.366   2.415   4.233   4.480
 29 A"   30 A"   31 A"   32 A"   33 A"   34 A"   35 A"   36 A"                 
  4.491   4.521   4.568   6.531   8.188  14.703  29.529  29.874
 37 A"   38 A"   39 A"   40 A"   41 A"   42 A"   43 A"   44 A"                 
 29.878 130.589 293.864
 45 A"   46 A"   47 A"                                                         
 --------------------------------------------------------------

          Ground-State Mulliken Net Atomic Charges

     Atom                 Charge (a.u.)
  ----------------------------------------
      1 I                    -0.149836
      2 P                     0.337791
      3 N                    -0.203289
      4 Br                    0.015335
  ----------------------------------------
  Sum of atomic charges =    -0.000000

 -----------------------------------------------------------------
                    Cartesian Multipole Moments
 -----------------------------------------------------------------
    Charge (ESU x 10^10)
                 0.0000
    Dipole Moment (Debye)
         X      -0.2618      Y       1.7621      Z      -0.0000
       Tot       1.7814
    Quadrupole Moments (Debye-Ang)
        XX     -63.7753     XY      -1.8501     YY     -67.0851
        XZ       0.0000     YZ      -0.0000     ZZ     -65.6288
    Octopole Moments (Debye-Ang^2)
       XXX      -6.8512    XXY      -6.4194    XYY       3.1176
       YYY      -8.4579    XXZ      -0.0000    XYZ       0.0000
       YYZ       0.0000    XZZ       0.5605    YZZ      -2.0864
       ZZZ       0.0000
    Hexadecapole Moments (Debye-Ang^3)
      XXXX   -1686.6301   XXXY     -22.0858   XXYY    -336.4759
      XYYY      -0.7696   YYYY    -164.8720   XXXZ       0.0000
      XXYZ      -0.0000   XYYZ      -0.0000   YYYZ      -0.0000
      XXZZ    -327.4216   XYZZ      -0.5145   YYZZ     -41.1212
      XZZZ      -0.0000   YZZZ       0.0000   ZZZZ     -88.5579
 -----------------------------------------------------------------
 DrvMan completing analytic gradient of the correlated energy
 Correlated dipole moment
            1
    1  -0.1030018
    2   0.6932576
    3  -0.0000000
 Energy read as -9885.117244594
 Full Analytical Gradient: (in a.u., or Hartree/Bohr)
             1             2             3             4
    1    0.00002582    0.00004820   -0.00011501    0.00004098
    2    0.00001296   -0.00003388    0.00006183   -0.00004091
    3    0.00000000    0.00000000   -0.00000000    0.00000000
 Gradient time:  CPU 0.78 s  wall 0.79 s
 ######################################################
 ######################################################
 # Starting finite difference calculation for IDERIV  #
 Finite diff step size:  1.88973e-03 a.u.
 ----------------------------------------------------------------
             Standard Nuclear Orientation (Angstroms)
    I     Atom           X                Y                Z
 ----------------------------------------------------------------
    1      I       2.1089953054    -0.1118585617    -0.0000000000
    2      P      -0.1717050439     0.8724337662     0.0000000000
    3      N      -1.0360629726    -0.4643102364     0.0000000000
    4      Br     -2.9113067062    -0.1116523161    -0.0000000000
 ----------------------------------------------------------------
 Nuclear Repulsion Energy =   625.2141790705 hartrees
 There are       55 alpha and       55 beta electrons

                       Distance Matrix (Angstroms)
             I (  1)   P (  2)   N (  3)
   P (  2)  2.484034
   N (  3)  3.164745  1.591854
   Br(  4)  5.020302  2.910987  1.908116

 Requested basis set is 6-311++G(d,p)
 There are 62 shells and 162 basis functions
 A cutoff of  1.0D-14 yielded   1519 shell pairs
 There are     11071 function pairs (     12487 Cartesian)
 Smallest overlap matrix eigenvalue = 2.45E-03
 Guess MOs from SCF MO coefficient file

 -----------------------------------------------------------------------
  General SCF calculation program by
  Eric Jon Sundstrom, Paul Horn, Yuezhi Mao, Dmitri Zuev, Alec White,
  David Stuck, Shaama M.S., Shane Yost, Joonho Lee, David Small,
  Daniel Levine, Susi Lehtola, Hugh Burton, Evgeny Epifanovsky
 -----------------------------------------------------------------------
 Hartree-Fock
 using 6 threads for integral computing
 -------------------------------------------------------
 OpenMP Integral computing Module                
 Release: version 2.0, May 2017, Q-Chem Inc. Pleasanton 
 -------------------------------------------------------
 A restricted SCF calculation will be
 performed using DIIS
 SCF converges when DIIS error is below 1.0e-08
 ---------------------------------------
  Cycle       Energy         DIIS error
 ---------------------------------------
    1   -9884.3328736250      4.40e-06  
    2   -9884.3328737209      1.24e-06  
    3   -9884.3328737302      7.58e-07  
    4   -9884.3328737327      2.41e-07  
    5   -9884.3328737331      1.07e-07  
    6   -9884.3328737331      3.93e-08  
    7   -9884.3328737333      1.98e-08  
    8   -9884.3328737333      9.08e-09  Convergence criterion met
 ---------------------------------------
 SCF time:   CPU 10.92s  wall 2.00s 
 SCF   energy in the final basis set =    -9884.3328737333
 Total energy in the final basis set =    -9884.3328737333


 ------------------------------------------------------------------------------

   CCMAN2: suite of methods based on coupled cluster
           and equation of motion theories.

   Components:
   * libvmm-1.3-trunk
     by Evgeny Epifanovsky, Ilya Kaliman.
   * libtensor-2.5-trunk
     by Evgeny Epifanovsky, Michael Wormit, Dmitry Zuev, Sam Manzer, 
        Ilya Kaliman.
   * libcc-2.5-trunk
     by Evgeny Epifanovsky, Arik Landau, Tomasz Kus, Kirill Khistyaev, 
        Dmitry Zuev, Prashant Manohar, Xintian Feng, Anna Krylov, 
        Matthew Goldey, Alec White, Thomas Jagau, Kaushik Nanda, 
        Anastasia Gunina, Alexander Kunitsa, Joonho Lee.

   CCMAN original authors:
   Anna I. Krylov, C. David Sherrill, Steven R. Gwaltney,
   Edward F. C. Byrd (2000)
   Sergey V. Levchenko, Lyudmila V. Slipchenko, Tao Wang,
   Ana-Maria C. Cristian (2003)
   Piotr A. Pieniazek, C. Melania Oana, Evgeny Epifanovsky (2007)
   Prashant Manohar (2009)

 ------------------------------------------------------------------------------


 Allocating and initializing 30808MB of RAM...
 Calculation will run on 6 cores.


 Alpha MOs, Restricted
 -- Occupied --                  
******* -490.07 -180.88 -169.68 -169.68 -169.68  -80.06  -65.20
  1 A     2 A     3 A     4 A     5 A     6 A     7 A     8 A                  
-58.559 -58.557 -58.557 -37.932 -33.120 -33.116 -33.116 -24.304
  9 A    10 A    11 A    12 A    13 A    14 A    15 A    16 A                  
-24.303 -24.302 -24.299 -24.299 -15.657  -9.878  -7.601  -7.493
 17 A    18 A    19 A    20 A    21 A    22 A    23 A    24 A                  
 -7.482  -7.482  -7.249  -5.493  -5.492  -5.492  -5.481  -5.472
 25 A    26 A    27 A    28 A    29 A    30 A    31 A    32 A                  
 -5.471  -3.234  -3.228  -3.228  -3.215  -3.215  -2.404  -2.400
 33 A    34 A    35 A    36 A    37 A    38 A    39 A    40 A                  
 -2.399  -2.389  -2.389  -1.218  -1.003  -0.874  -0.723  -0.566
 41 A    42 A    43 A    44 A    45 A    46 A    47 A    48 A                  
 -0.561  -0.526  -0.428  -0.424  -0.400  -0.387  -0.375
 49 A    50 A    51 A    52 A    53 A    54 A    55 A                          
 -- Virtual --                   
 -0.007   0.025   0.055   0.072   0.078   0.086   0.091   0.118
 56 A    57 A    58 A    59 A    60 A    61 A    62 A    63 A                  
  0.123   0.144   0.165   0.188   0.221   0.232   0.279   0.290
 64 A    65 A    66 A    67 A    68 A    69 A    70 A    71 A                  
  0.322   0.326   0.375   0.382   0.396   0.473   0.528   0.532
 72 A    73 A    74 A    75 A    76 A    77 A    78 A    79 A                  
  0.545   0.572   0.577   0.586   0.591   0.625   0.676   0.730
 80 A    81 A    82 A    83 A    84 A    85 A    86 A    87 A                  
  0.754   0.759   0.780   0.813   0.844   0.875   0.908   0.936
 88 A    89 A    90 A    91 A    92 A    93 A    94 A    95 A                  
  1.057   1.088   1.095   1.140   1.160   1.293   1.436   1.544
 96 A    97 A    98 A    99 A   100 A   101 A   102 A   103 A                  
  1.567   1.635   1.766   1.848   1.897   2.197   2.256   2.283
104 A   105 A   106 A   107 A   108 A   109 A   110 A   111 A                  
  2.366   2.415   2.469   2.766   2.928   4.233   4.263   4.438
112 A   113 A   114 A   115 A   116 A   117 A   118 A   119 A                  
  4.480   4.487   4.491   4.521   4.530   4.550   4.568   4.600
120 A   121 A   122 A   123 A   124 A   125 A   126 A   127 A                  
  4.641   4.765   4.898   6.532   6.545   6.576   7.206   7.487
128 A   129 A   130 A   131 A   132 A   133 A   134 A   135 A                  
  8.188   8.206   8.279  14.703  14.800  14.876  28.873  29.529
136 A   137 A   138 A   139 A   140 A   141 A   142 A   143 A                  
 29.540  29.563  29.874  29.877  29.878  29.898  29.961  36.668
144 A   145 A   146 A   147 A   148 A   149 A   150 A   151 A                  
 49.469 130.589 130.598 130.621 154.271 166.103 293.864 293.882
152 A   153 A   154 A   155 A   156 A   157 A   158 A   159 A                  
293.9881028.4121912.189
160 A   161 A   162 A                                                          

 Beta MOs, Restricted
 -- Occupied --                  
******* -490.07 -180.88 -169.68 -169.68 -169.68  -80.06  -65.20
  1 A     2 A     3 A     4 A     5 A     6 A     7 A     8 A                  
-58.559 -58.557 -58.557 -37.932 -33.120 -33.116 -33.116 -24.304
  9 A    10 A    11 A    12 A    13 A    14 A    15 A    16 A                  
-24.303 -24.302 -24.299 -24.299 -15.657  -9.878  -7.601  -7.493
 17 A    18 A    19 A    20 A    21 A    22 A    23 A    24 A                  
 -7.482  -7.482  -7.249  -5.493  -5.492  -5.492  -5.481  -5.472
 25 A    26 A    27 A    28 A    29 A    30 A    31 A    32 A                  
 -5.471  -3.234  -3.228  -3.228  -3.215  -3.215  -2.404  -2.400
 33 A    34 A    35 A    36 A    37 A    38 A    39 A    40 A                  
 -2.399  -2.389  -2.389  -1.218  -1.003  -0.874  -0.723  -0.566
 41 A    42 A    43 A    44 A    45 A    46 A    47 A    48 A                  
 -0.561  -0.526  -0.428  -0.424  -0.400  -0.387  -0.375
 49 A    50 A    51 A    52 A    53 A    54 A    55 A                          
 -- Virtual --                   
 -0.007   0.025   0.055   0.072   0.078   0.086   0.091   0.118
 56 A    57 A    58 A    59 A    60 A    61 A    62 A    63 A                  
  0.123   0.144   0.165   0.188   0.221   0.232   0.279   0.290
 64 A    65 A    66 A    67 A    68 A    69 A    70 A    71 A                  
  0.322   0.326   0.375   0.382   0.396   0.473   0.528   0.532
 72 A    73 A    74 A    75 A    76 A    77 A    78 A    79 A                  
  0.545   0.572   0.577   0.586   0.591   0.625   0.676   0.730
 80 A    81 A    82 A    83 A    84 A    85 A    86 A    87 A                  
  0.754   0.759   0.780   0.813   0.844   0.875   0.908   0.936
 88 A    89 A    90 A    91 A    92 A    93 A    94 A    95 A                  
  1.057   1.088   1.095   1.140   1.160   1.293   1.436   1.544
 96 A    97 A    98 A    99 A   100 A   101 A   102 A   103 A                  
  1.567   1.635   1.766   1.848   1.897   2.197   2.256   2.283
104 A   105 A   106 A   107 A   108 A   109 A   110 A   111 A                  
  2.366   2.415   2.469   2.766   2.928   4.233   4.263   4.438
112 A   113 A   114 A   115 A   116 A   117 A   118 A   119 A                  
  4.480   4.487   4.491   4.521   4.530   4.550   4.568   4.600
120 A   121 A   122 A   123 A   124 A   125 A   126 A   127 A                  
  4.641   4.765   4.898   6.532   6.545   6.576   7.206   7.487
128 A   129 A   130 A   131 A   132 A   133 A   134 A   135 A                  
  8.188   8.206   8.279  14.703  14.800  14.876  28.873  29.529
136 A   137 A   138 A   139 A   140 A   141 A   142 A   143 A                  
 29.540  29.563  29.874  29.877  29.878  29.898  29.961  36.668
144 A   145 A   146 A   147 A   148 A   149 A   150 A   151 A                  
 49.469 130.589 130.598 130.621 154.271 166.103 293.864 293.882
152 A   153 A   154 A   155 A   156 A   157 A   158 A   159 A                  
293.9881028.4121912.189
160 A   161 A   162 A                                                          

 Occupation and symmetry of molecular orbitals

 Point group: C1 (1 irreducible representation).

                           A     All 
 -------------------------------------
 All molecular orbitals:
  - Alpha                  162   162 
  - Beta                   162   162 
 -------------------------------------
 Alpha orbitals:
  - Frozen occupied        33    33  
  - Active occupied        22    22  
  - Active virtual         107   107 
  - Frozen virtual         0     0   
 -------------------------------------
 Beta orbitals:
  - Frozen occupied        33    33  
  - Active occupied        22    22  
  - Active virtual         107   107 
  - Frozen virtual         0     0   
 -------------------------------------

 Import integrals:   CPU 0.00 s  wall 0.00 s

 Import integrals:   CPU 127.87 s  wall 22.12 s

 MP2 amplitudes:   CPU 0.22 s  wall 0.13 s

Running a double precision version
           CCSD T amplitudes will be solved using DIIS.

           Start     Size      MaxIter   EConv     TConv     
           3         7         100       1.00e-07  1.00e-05  
 ------------------------------------------------------------------------------
           Energy (a.u.)   Ediff      Tdiff       Comment
 ------------------------------------------------------------------------------
         -9885.11456024                           
     1   -9885.08895623   2.56e-02   8.31e-01     
     2   -9885.11561097   2.67e-02   1.18e-01     
     3   -9885.11366458   1.95e-03   5.23e-02     
     4   -9885.11631257   2.65e-03   1.64e-02     Switched to DIIS steps.
     5   -9885.11719999   8.87e-04   1.29e-02     
     6   -9885.11723433   3.43e-05   2.80e-03     
     7   -9885.11723660   2.27e-06   1.44e-03     
     8   -9885.11724336   6.77e-06   3.30e-04     
     9   -9885.11724497   1.60e-06   2.38e-04     
    10   -9885.11724425   7.21e-07   7.56e-05     
    11   -9885.11724454   2.92e-07   3.08e-05     
    12   -9885.11724439   1.45e-07   1.53e-05     
    13   -9885.11724439   6.14e-09   4.55e-06     
 ------------------------------------------------------------------------------
         -9885.11724439                           CCSD T converged.

End of double precision
 SCF energy                 = -9884.33287373
 MP2 energy                 = -9885.11456024
 CCSD correlation energy     =    -0.78437065
 CCSD total energy           = -9885.11724439

 CCSD  T1^2 = 0.0143  T2^2 = 0.3001  Leading amplitudes:

 Amplitude    Orbitals with energies
 -0.0397       52 (A) A                  ->    56 (A) A                   
              -0.4241                         -0.0074                     
 -0.0397       52 (A) B                  ->    56 (A) B                   
              -0.4241                         -0.0074                     
 -0.0173       50 (A) A                  ->    56 (A) A                   
              -0.5261                         -0.0074                     
 -0.0173       50 (A) B                  ->    56 (A) B                   
              -0.5261                         -0.0074                     

 Amplitude    Orbitals with energies
 -0.0643       50 (A) A      50 (A) B    ->    56 (A) A      56 (A) B     
              -0.5261       -0.5261           -0.0074       -0.0074       
  0.0643       50 (A) A      50 (A) B    ->    56 (A) B      56 (A) A     
              -0.5261       -0.5261           -0.0074       -0.0074       
  0.0643       50 (A) B      50 (A) A    ->    56 (A) A      56 (A) B     
              -0.5261       -0.5261           -0.0074       -0.0074       
 -0.0643       50 (A) B      50 (A) A    ->    56 (A) B      56 (A) A     
              -0.5261       -0.5261           -0.0074       -0.0074       

 Computing CCSD intemediates for later calculations in double precision
 Finished.

Running a double precision version
           CCSD Lambda amplitudes will be solved using DIIS.
           Start     Size      MaxIter   EConv     LConv     
           3         7         100       1.00e-07  1.00e-05  
 ------------------------------------------------------------------------------
            Enorm      Ldiff       Comment
 ------------------------------------------------------------------------------
     1     5.92e-02   4.41e-02     
     2     1.54e-02   5.50e-03     
     3     6.54e-03   2.10e-03     
     4     3.82e-03   1.23e-03     Switched to DIIS steps.
     5     1.24e-03   7.04e-04     
     6     6.20e-04   2.03e-04     
     7     2.07e-04   5.26e-05     
     8     9.90e-05   1.34e-06     
     9     3.42e-05   4.26e-06     
    10     1.33e-05   1.99e-06     
    11     5.52e-06   4.83e-07     
    12     2.22e-06   1.75e-07     
    13     1.05e-06   1.71e-07     
    14     4.96e-07   5.14e-08     
    15     2.61e-07   4.95e-08     
    16     1.22e-07   1.96e-08     
    17     6.36e-08   7.91e-09     
 ------------------------------------------------------------------------------
                                   CCSD Lambda converged.

 Computing density matrices in double precision...
           Orbital response amplitudes will be solved using DIIS.
           Start     Size      MaxIter   EConv     LConv     
           3         7         100       1.00e-06  1.00e-06  
 ------------------------------------------------------------------------------
            Enorm      Ldiff       Comment
 ------------------------------------------------------------------------------
     1     1.18e-01   4.59e-03     
     2     1.12e-01   6.33e-03     
     3     1.38e-01   2.72e-02     
     4     2.70e-02   5.34e-02     Switched to DIIS steps.
     5     7.13e-03   8.84e-03     
     6     1.43e-03   4.09e-04     
     7     9.22e-04   1.56e-04     
     8     3.16e-04   1.69e-04     
     9     5.69e-05   4.23e-05     
    10     2.47e-05   8.95e-06     
    11     6.43e-06   1.49e-06     
    12     2.78e-06   8.56e-07     
    13     7.46e-07   5.24e-07     
 ------------------------------------------------------------------------------
                                   Orbital response converged.

 Computing density matrices... Done.
 CCSD calculation:   CPU 4744.03 s  wall 810.64 s

 Transferring MO TPDM to AO TPDM
 Transferring g2_o1o1o1o1
 Transferring g2_o1o1o1v1
 Transferring g2_o1o1v1v1
 Transferring g2_o1v1o1v1
 Transferring g2_o1v1v1v1
 Transferring g2_v1v1v1v1
 Adding separable TPDM
 Computing TPDM gradient
 --------------------------------------------------------
 2e gradient
  Atom          X               Y               Z
 --------------------------------------------------------
    1        -65.430410       13.477976       -0.000000  
    2         12.420446      -33.799074        0.000000  
    3         -0.952863       18.407004       -0.000000  
    4         53.962827        1.914094       -0.000000  
 --------------------------------------------------------
 --------------------------------------------------------
 Final gradient
  Atom          X               Y               Z
 --------------------------------------------------------
    1        -65.430410       13.477976       -0.000000  
    2         12.420446      -33.799074        0.000000  
    3         -0.952863       18.407004       -0.000000  
    4         53.962827        1.914094       -0.000000  
 --------------------------------------------------------
 Analytic gradient from two-electron contribution:   CPU 604.34 s  wall 114.39 s

 Total ccman2 time:   CPU 5484.32 s  wall 949.04 s


 --------------------------------------------------------------

                    Orbital Energies (a.u.)
 --------------------------------------------------------------

 Alpha MOs
 -- Occupied --
********-490.0662-180.8781-169.6845-169.6838-169.6837 -80.0626 -65.1989
-58.5595 -58.5570 -58.5570 -37.9320 -33.1197 -33.1161 -33.1159 -24.3037
-24.3026 -24.3023 -24.2991 -24.2991 -15.6570  -9.8779  -7.6012  -7.4932
 -7.4819  -7.4819  -7.2489  -5.4931  -5.4922  -5.4920  -5.4815  -5.4718
 -5.4711  -3.2337  -3.2284  -3.2284  -3.2147  -3.2147  -2.4043  -2.4002
 -2.3994  -2.3888  -2.3887  -1.2179  -1.0031  -0.8736  -0.7233  -0.5656
 -0.5606  -0.5261  -0.4285  -0.4241  -0.4000  -0.3871  -0.3748
 -- Virtual --
 -0.0074   0.0254   0.0552   0.0719   0.0779   0.0860   0.0910   0.1175
  0.1227   0.1442   0.1654   0.1879   0.2211   0.2321   0.2785   0.2904
  0.3224   0.3257   0.3750   0.3821   0.3955   0.4728   0.5275   0.5316
  0.5447   0.5721   0.5774   0.5855   0.5915   0.6252   0.6761   0.7305
  0.7543   0.7590   0.7801   0.8127   0.8439   0.8752   0.9082   0.9361
  1.0567   1.0880   1.0951   1.1396   1.1599   1.2935   1.4362   1.5436
  1.5665   1.6345   1.7657   1.8484   1.8972   2.1974   2.2563   2.2825
  2.3657   2.4149   2.4685   2.7659   2.9280   4.2329   4.2629   4.4382
  4.4803   4.4873   4.4913   4.5211   4.5299   4.5502   4.5675   4.6001
  4.6406   4.7652   4.8979   6.5315   6.5455   6.5758   7.2061   7.4870
  8.1883   8.2059   8.2793  14.7026  14.8000  14.8762  28.8732  29.5286
 29.5404  29.5629  29.8740  29.8769  29.8784  29.8983  29.9611  36.6677
 49.4693 130.5887 130.5978 130.6207 154.2708 166.1032 293.8640 293.8816
293.98751028.41221912.1886
 --------------------------------------------------------------

          Ground-State Mulliken Net Atomic Charges

     Atom                 Charge (a.u.)
  ----------------------------------------
      1 I                    -0.150055
      2 P                     0.337842
      3 N                    -0.203207
      4 Br                    0.015419
  ----------------------------------------
  Sum of atomic charges =    -0.000000

 -----------------------------------------------------------------
                    Cartesian Multipole Moments
 -----------------------------------------------------------------
    Charge (ESU x 10^10)
                 0.0000
    Dipole Moment (Debye)
         X      -0.2666      Y       1.7631      Z      -0.0000
       Tot       1.7831
    Quadrupole Moments (Debye-Ang)
        XX     -63.7768     XY      -1.8498     YY     -67.0850
        XZ       0.0000     YZ      -0.0000     ZZ     -65.6306
    Octopole Moments (Debye-Ang^2)
       XXX      -6.9695    XXY      -6.4204    XYY       3.0810
       YYY      -8.4536    XXZ      -0.0000    XYZ       0.0000
       YYZ      -0.0000    XZZ       0.5246    YZZ      -2.0859
       ZZZ      -0.0000
    Hexadecapole Moments (Debye-Ang^3)
      XXXX   -1687.2941   XXXY     -22.0823   XXYY    -336.6043
      XYYY      -0.7598   YYYY    -164.8676   XXXZ       0.0000
      XXYZ      -0.0000   XYYZ       0.0000   YYYZ      -0.0000
      XXZZ    -327.5520   XYZZ      -0.5109   YYZZ     -41.1223
      XZZZ       0.0000   YZZZ      -0.0000   ZZZZ     -88.5645
 -----------------------------------------------------------------
 DrvMan completing analytic gradient of the correlated energy
 Correlated dipole moment
            1
    1  -0.1048738
    2   0.6936518
    3  -0.0000000
 Energy read as -9885.117244388
 Full Analytical Gradient: (in a.u., or Hartree/Bohr)
             1             2             3             4
    1    0.00019808   -0.00008598   -0.00014880    0.00003670
    2   -0.00004724    0.00004729    0.00004029   -0.00004034
    3    0.00000000   -0.00000000   -0.00000000    0.00000000
 Gradient time:  CPU 0.74 s  wall 0.76 s
 ----------------------------------------------------------------
             Standard Nuclear Orientation (Angstroms)
    I     Atom           X                Y                Z
 ----------------------------------------------------------------
    1      I       2.1069953054    -0.1118585617    -0.0000000000
    2      P      -0.1717050439     0.8724337662     0.0000000000
    3      N      -1.0360629726    -0.4643102364     0.0000000000
    4      Br     -2.9113067062    -0.1116523161    -0.0000000000
 ----------------------------------------------------------------
 Nuclear Repulsion Energy =   625.4563712903 hartrees
 There are       55 alpha and       55 beta electrons

                       Distance Matrix (Angstroms)
             I (  1)   P (  2)   N (  3)
   P (  2)  2.482198
   N (  3)  3.162758  1.591854
   Br(  4)  5.018302  2.910987  1.908116

 Requested basis set is 6-311++G(d,p)
 There are 62 shells and 162 basis functions
 A cutoff of  1.0D-14 yielded   1520 shell pairs
 There are     11086 function pairs (     12505 Cartesian)
 Smallest overlap matrix eigenvalue = 2.45E-03
 Guess MOs from SCF MO coefficient file

 -----------------------------------------------------------------------
  General SCF calculation program by
  Eric Jon Sundstrom, Paul Horn, Yuezhi Mao, Dmitri Zuev, Alec White,
  David Stuck, Shaama M.S., Shane Yost, Joonho Lee, David Small,
  Daniel Levine, Susi Lehtola, Hugh Burton, Evgeny Epifanovsky
 -----------------------------------------------------------------------
 Hartree-Fock
 using 6 threads for integral computing
 -------------------------------------------------------
 OpenMP Integral computing Module                
 Release: version 2.0, May 2017, Q-Chem Inc. Pleasanton 
 -------------------------------------------------------
 A restricted SCF calculation will be
 performed using DIIS
 SCF converges when DIIS error is below 1.0e-08
 ---------------------------------------
  Cycle       Energy         DIIS error
 ---------------------------------------
    1   -9884.3328809928      8.81e-06  
    2   -9884.3328813763      2.47e-06  
    3   -9884.3328814137      1.51e-06  
    4   -9884.3328814235      4.83e-07  
    5   -9884.3328814252      2.13e-07  
    6   -9884.3328814256      7.84e-08  
    7   -9884.3328814258      3.95e-08  
    8   -9884.3328814258      1.81e-08  
    9   -9884.3328814258      6.91e-09  Convergence criterion met
 ---------------------------------------
 SCF time:   CPU 12.30s  wall 2.00s 
 SCF   energy in the final basis set =    -9884.3328814258
 Total energy in the final basis set =    -9884.3328814258


 ------------------------------------------------------------------------------

   CCMAN2: suite of methods based on coupled cluster
           and equation of motion theories.

   Components:
   * libvmm-1.3-trunk
     by Evgeny Epifanovsky, Ilya Kaliman.
   * libtensor-2.5-trunk
     by Evgeny Epifanovsky, Michael Wormit, Dmitry Zuev, Sam Manzer, 
        Ilya Kaliman.
   * libcc-2.5-trunk
     by Evgeny Epifanovsky, Arik Landau, Tomasz Kus, Kirill Khistyaev, 
        Dmitry Zuev, Prashant Manohar, Xintian Feng, Anna Krylov, 
        Matthew Goldey, Alec White, Thomas Jagau, Kaushik Nanda, 
        Anastasia Gunina, Alexander Kunitsa, Joonho Lee.

   CCMAN original authors:
   Anna I. Krylov, C. David Sherrill, Steven R. Gwaltney,
   Edward F. C. Byrd (2000)
   Sergey V. Levchenko, Lyudmila V. Slipchenko, Tao Wang,
   Ana-Maria C. Cristian (2003)
   Piotr A. Pieniazek, C. Melania Oana, Evgeny Epifanovsky (2007)
   Prashant Manohar (2009)

 ------------------------------------------------------------------------------


 Allocating and initializing 30808MB of RAM...
 Calculation will run on 6 cores.


 Alpha MOs, Restricted
 -- Occupied --                  
******* -490.07 -180.88 -169.68 -169.68 -169.68  -80.06  -65.20
  1 A     2 A     3 A     4 A     5 A     6 A     7 A     8 A                  
-58.559 -58.557 -58.557 -37.932 -33.120 -33.116 -33.116 -24.304
  9 A    10 A    11 A    12 A    13 A    14 A    15 A    16 A                  
-24.303 -24.302 -24.299 -24.299 -15.657  -9.878  -7.601  -7.493
 17 A    18 A    19 A    20 A    21 A    22 A    23 A    24 A                  
 -7.482  -7.482  -7.249  -5.493  -5.492  -5.492  -5.482  -5.472
 25 A    26 A    27 A    28 A    29 A    30 A    31 A    32 A                  
 -5.471  -3.234  -3.228  -3.228  -3.215  -3.215  -2.404  -2.400
 33 A    34 A    35 A    36 A    37 A    38 A    39 A    40 A                  
 -2.399  -2.389  -2.389  -1.218  -1.003  -0.874  -0.723  -0.566
 41 A    42 A    43 A    44 A    45 A    46 A    47 A    48 A                  
 -0.561  -0.526  -0.428  -0.424  -0.400  -0.387  -0.375
 49 A    50 A    51 A    52 A    53 A    54 A    55 A                          
 -- Virtual --                   
 -0.007   0.026   0.055   0.072   0.078   0.086   0.091   0.118
 56 A    57 A    58 A    59 A    60 A    61 A    62 A    63 A                  
  0.123   0.144   0.165   0.188   0.221   0.232   0.278   0.290
 64 A    65 A    66 A    67 A    68 A    69 A    70 A    71 A                  
  0.322   0.326   0.375   0.382   0.396   0.473   0.527   0.532
 72 A    73 A    74 A    75 A    76 A    77 A    78 A    79 A                  
  0.545   0.572   0.577   0.585   0.591   0.625   0.676   0.731
 80 A    81 A    82 A    83 A    84 A    85 A    86 A    87 A                  
  0.754   0.759   0.780   0.813   0.844   0.875   0.909   0.937
 88 A    89 A    90 A    91 A    92 A    93 A    94 A    95 A                  
  1.057   1.088   1.095   1.140   1.160   1.294   1.436   1.544
 96 A    97 A    98 A    99 A   100 A   101 A   102 A   103 A                  
  1.567   1.635   1.766   1.849   1.897   2.197   2.256   2.283
104 A   105 A   106 A   107 A   108 A   109 A   110 A   111 A                  
  2.366   2.415   2.469   2.766   2.928   4.233   4.263   4.438
112 A   113 A   114 A   115 A   116 A   117 A   118 A   119 A                  
  4.480   4.487   4.491   4.521   4.530   4.550   4.568   4.600
120 A   121 A   122 A   123 A   124 A   125 A   126 A   127 A                  
  4.641   4.765   4.898   6.531   6.545   6.576   7.206   7.487
128 A   129 A   130 A   131 A   132 A   133 A   134 A   135 A                  
  8.188   8.206   8.279  14.703  14.800  14.876  28.873  29.529
136 A   137 A   138 A   139 A   140 A   141 A   142 A   143 A                  
 29.540  29.563  29.874  29.877  29.878  29.898  29.961  36.668
144 A   145 A   146 A   147 A   148 A   149 A   150 A   151 A                  
 49.469 130.589 130.598 130.621 154.271 166.103 293.864 293.882
152 A   153 A   154 A   155 A   156 A   157 A   158 A   159 A                  
293.9881028.4121912.189
160 A   161 A   162 A                                                          

 Beta MOs, Restricted
 -- Occupied --                  
******* -490.07 -180.88 -169.68 -169.68 -169.68  -80.06  -65.20
  1 A     2 A     3 A     4 A     5 A     6 A     7 A     8 A                  
-58.559 -58.557 -58.557 -37.932 -33.120 -33.116 -33.116 -24.304
  9 A    10 A    11 A    12 A    13 A    14 A    15 A    16 A                  
-24.303 -24.302 -24.299 -24.299 -15.657  -9.878  -7.601  -7.493
 17 A    18 A    19 A    20 A    21 A    22 A    23 A    24 A                  
 -7.482  -7.482  -7.249  -5.493  -5.492  -5.492  -5.482  -5.472
 25 A    26 A    27 A    28 A    29 A    30 A    31 A    32 A                  
 -5.471  -3.234  -3.228  -3.228  -3.215  -3.215  -2.404  -2.400
 33 A    34 A    35 A    36 A    37 A    38 A    39 A    40 A                  
 -2.399  -2.389  -2.389  -1.218  -1.003  -0.874  -0.723  -0.566
 41 A    42 A    43 A    44 A    45 A    46 A    47 A    48 A                  
 -0.561  -0.526  -0.428  -0.424  -0.400  -0.387  -0.375
 49 A    50 A    51 A    52 A    53 A    54 A    55 A                          
 -- Virtual --                   
 -0.007   0.026   0.055   0.072   0.078   0.086   0.091   0.118
 56 A    57 A    58 A    59 A    60 A    61 A    62 A    63 A                  
  0.123   0.144   0.165   0.188   0.221   0.232   0.278   0.290
 64 A    65 A    66 A    67 A    68 A    69 A    70 A    71 A                  
  0.322   0.326   0.375   0.382   0.396   0.473   0.527   0.532
 72 A    73 A    74 A    75 A    76 A    77 A    78 A    79 A                  
  0.545   0.572   0.577   0.585   0.591   0.625   0.676   0.731
 80 A    81 A    82 A    83 A    84 A    85 A    86 A    87 A                  
  0.754   0.759   0.780   0.813   0.844   0.875   0.909   0.937
 88 A    89 A    90 A    91 A    92 A    93 A    94 A    95 A                  
  1.057   1.088   1.095   1.140   1.160   1.294   1.436   1.544
 96 A    97 A    98 A    99 A   100 A   101 A   102 A   103 A                  
  1.567   1.635   1.766   1.849   1.897   2.197   2.256   2.283
104 A   105 A   106 A   107 A   108 A   109 A   110 A   111 A                  
  2.366   2.415   2.469   2.766   2.928   4.233   4.263   4.438
112 A   113 A   114 A   115 A   116 A   117 A   118 A   119 A                  
  4.480   4.487   4.491   4.521   4.530   4.550   4.568   4.600
120 A   121 A   122 A   123 A   124 A   125 A   126 A   127 A                  
  4.641   4.765   4.898   6.531   6.545   6.576   7.206   7.487
128 A   129 A   130 A   131 A   132 A   133 A   134 A   135 A                  
  8.188   8.206   8.279  14.703  14.800  14.876  28.873  29.529
136 A   137 A   138 A   139 A   140 A   141 A   142 A   143 A                  
 29.540  29.563  29.874  29.877  29.878  29.898  29.961  36.668
144 A   145 A   146 A   147 A   148 A   149 A   150 A   151 A                  
 49.469 130.589 130.598 130.621 154.271 166.103 293.864 293.882
152 A   153 A   154 A   155 A   156 A   157 A   158 A   159 A                  
293.9881028.4121912.189
160 A   161 A   162 A                                                          

 Occupation and symmetry of molecular orbitals

 Point group: C1 (1 irreducible representation).

                           A     All 
 -------------------------------------
 All molecular orbitals:
  - Alpha                  162   162 
  - Beta                   162   162 
 -------------------------------------
 Alpha orbitals:
  - Frozen occupied        33    33  
  - Active occupied        22    22  
  - Active virtual         107   107 
  - Frozen virtual         0     0   
 -------------------------------------
 Beta orbitals:
  - Frozen occupied        33    33  
  - Active occupied        22    22  
  - Active virtual         107   107 
  - Frozen virtual         0     0   
 -------------------------------------

 Import integrals:   CPU 0.00 s  wall 0.00 s

 Import integrals:   CPU 127.57 s  wall 22.06 s

 MP2 amplitudes:   CPU 0.22 s  wall 0.13 s

Running a double precision version
           CCSD T amplitudes will be solved using DIIS.

           Start     Size      MaxIter   EConv     TConv     
           3         7         100       1.00e-07  1.00e-05  
 ------------------------------------------------------------------------------
           Energy (a.u.)   Ediff      Tdiff       Comment
 ------------------------------------------------------------------------------
         -9885.11457211                           
     1   -9885.08896093   2.56e-02   8.31e-01     
     2   -9885.11561315   2.67e-02   1.18e-01     
     3   -9885.11366597   1.95e-03   5.23e-02     
     4   -9885.11631325   2.65e-03   1.64e-02     Switched to DIIS steps.
     5   -9885.11720015   8.87e-04   1.29e-02     
     6   -9885.11723442   3.43e-05   2.79e-03     
     7   -9885.11723669   2.27e-06   1.44e-03     
     8   -9885.11724346   6.77e-06   3.30e-04     
     9   -9885.11724506   1.60e-06   2.38e-04     
    10   -9885.11724434   7.20e-07   7.56e-05     
    11   -9885.11724463   2.91e-07   3.08e-05     
    12   -9885.11724448   1.45e-07   1.53e-05     
    13   -9885.11724448   6.03e-09   4.57e-06     
 ------------------------------------------------------------------------------
         -9885.11724448                           CCSD T converged.

End of double precision
 SCF energy                 = -9884.33288143
 MP2 energy                 = -9885.11457211
 CCSD correlation energy     =    -0.78436305
 CCSD total energy           = -9885.11724448

 CCSD  T1^2 = 0.0143  T2^2 = 0.3000  Leading amplitudes:

 Amplitude    Orbitals with energies
  0.0397       52 (A) A                  ->    56 (A) A                   
              -0.4242                         -0.0073                     
  0.0397       52 (A) B                  ->    56 (A) B                   
              -0.4242                         -0.0073                     
  0.0173       50 (A) A                  ->    56 (A) A                   
              -0.5260                         -0.0073                     
  0.0173       50 (A) B                  ->    56 (A) B                   
              -0.5260                         -0.0073                     

 Amplitude    Orbitals with energies
 -0.0643       50 (A) A      50 (A) B    ->    56 (A) A      56 (A) B     
              -0.5260       -0.5260           -0.0073       -0.0073       
  0.0643       50 (A) A      50 (A) B    ->    56 (A) B      56 (A) A     
              -0.5260       -0.5260           -0.0073       -0.0073       
  0.0643       50 (A) B      50 (A) A    ->    56 (A) A      56 (A) B     
              -0.5260       -0.5260           -0.0073       -0.0073       
 -0.0643       50 (A) B      50 (A) A    ->    56 (A) B      56 (A) A     
              -0.5260       -0.5260           -0.0073       -0.0073       

 Computing CCSD intemediates for later calculations in double precision
 Finished.

Running a double precision version
           CCSD Lambda amplitudes will be solved using DIIS.
           Start     Size      MaxIter   EConv     LConv     
           3         7         100       1.00e-07  1.00e-05  
 ------------------------------------------------------------------------------
            Enorm      Ldiff       Comment
 ------------------------------------------------------------------------------
     1     5.92e-02   4.41e-02     
     2     1.54e-02   5.49e-03     
     3     6.53e-03   2.10e-03     
     4     3.82e-03   1.23e-03     Switched to DIIS steps.
     5     1.24e-03   7.04e-04     
     6     6.19e-04   2.03e-04     
     7     2.07e-04   5.26e-05     
     8     9.86e-05   1.31e-06     
     9     3.41e-05   4.23e-06     
    10     1.33e-05   1.98e-06     
    11     5.48e-06   4.77e-07     
    12     2.19e-06   1.73e-07     
    13     1.04e-06   1.70e-07     
    14     4.89e-07   5.06e-08     
    15     2.57e-07   4.89e-08     
    16     1.20e-07   1.95e-08     
    17     6.26e-08   7.86e-09     
 ------------------------------------------------------------------------------
                                   CCSD Lambda converged.

 Computing density matrices in double precision...
           Orbital response amplitudes will be solved using DIIS.
           Start     Size      MaxIter   EConv     LConv     
           3         7         100       1.00e-06  1.00e-06  
 ------------------------------------------------------------------------------
            Enorm      Ldiff       Comment
 ------------------------------------------------------------------------------
     1     1.18e-01   4.62e-03     
     2     1.12e-01   6.31e-03     
     3     1.38e-01   2.72e-02     
     4     2.71e-02   5.33e-02     Switched to DIIS steps.
     5     7.12e-03   8.86e-03     
     6     1.42e-03   4.08e-04     
     7     9.20e-04   1.55e-04     
     8     3.15e-04   1.68e-04     
     9     5.68e-05   4.19e-05     
    10     2.46e-05   8.94e-06     
    11     6.41e-06   1.48e-06     
    12     2.78e-06   8.54e-07     
    13     7.44e-07   5.22e-07     
 ------------------------------------------------------------------------------
                                   Orbital response converged.

 Computing density matrices... Done.
 CCSD calculation:   CPU 4745.71 s  wall 811.36 s

 Transferring MO TPDM to AO TPDM
 Transferring g2_o1o1o1o1
 Transferring g2_o1o1o1v1
 Transferring g2_o1o1v1v1
 Transferring g2_o1v1o1v1
 Transferring g2_o1v1v1v1
 Transferring g2_v1v1v1v1
 Adding separable TPDM
 Computing TPDM gradient
 --------------------------------------------------------
 2e gradient
  Atom          X               Y               Z
 --------------------------------------------------------
    1        -65.493574       13.507444        0.000000  
    2         12.460132      -33.830266       -0.000000  
    3         -0.943790       18.408351        0.000000  
    4         53.977232        1.914472       -0.000000  
 --------------------------------------------------------
 --------------------------------------------------------
 Final gradient
  Atom          X               Y               Z
 --------------------------------------------------------
    1        -65.493574       13.507444        0.000000  
    2         12.460132      -33.830266       -0.000000  
    3         -0.943790       18.408351        0.000000  
    4         53.977232        1.914472       -0.000000  
 --------------------------------------------------------
 Analytic gradient from two-electron contribution:   CPU 604.87 s  wall 113.28 s

 Total ccman2 time:   CPU 5485.67 s  wall 948.53 s


 --------------------------------------------------------------

                    Orbital Energies (a.u.)
 --------------------------------------------------------------

 Alpha MOs
 -- Occupied --
********-490.0661-180.8782-169.6846-169.6839-169.6838 -80.0625 -65.1988
-58.5594 -58.5569 -58.5569 -37.9321 -33.1198 -33.1162 -33.1160 -24.3038
-24.3027 -24.3024 -24.2992 -24.2992 -15.6569  -9.8778  -7.6010  -7.4931
 -7.4818  -7.4818  -7.2490  -5.4930  -5.4921  -5.4919  -5.4816  -5.4719
 -5.4712  -3.2336  -3.2283  -3.2283  -3.2146  -3.2146  -2.4044  -2.4003
 -2.3995  -2.3889  -2.3889  -1.2178  -1.0031  -0.8739  -0.7232  -0.5656
 -0.5606  -0.5260  -0.4284  -0.4242  -0.4000  -0.3872  -0.3748
 -- Virtual --
 -0.0073   0.0257   0.0552   0.0720   0.0780   0.0860   0.0910   0.1175
  0.1227   0.1442   0.1655   0.1879   0.2212   0.2321   0.2785   0.2904
  0.3224   0.3257   0.3751   0.3821   0.3955   0.4728   0.5273   0.5316
  0.5447   0.5721   0.5774   0.5855   0.5915   0.6252   0.6763   0.7305
  0.7544   0.7591   0.7802   0.8128   0.8440   0.8753   0.9086   0.9365
  1.0568   1.0883   1.0951   1.1399   1.1601   1.2935   1.4363   1.5435
  1.5665   1.6348   1.7658   1.8485   1.8974   2.1974   2.2564   2.2826
  2.3657   2.4150   2.4686   2.7661   2.9281   4.2330   4.2630   4.4382
  4.4802   4.4872   4.4913   4.5212   4.5300   4.5503   4.5676   4.6002
  4.6410   4.7653   4.8980   6.5315   6.5454   6.5758   7.2062   7.4871
  8.1884   8.2060   8.2794  14.7027  14.8002  14.8764  28.8733  29.5286
 29.5404  29.5629  29.8739  29.8768  29.8783  29.8983  29.9613  36.6678
 49.4694 130.5886 130.5977 130.6206 154.2708 166.1033 293.8641 293.8817
293.98761028.41241912.1887
 --------------------------------------------------------------

          Ground-State Mulliken Net Atomic Charges

     Atom                 Charge (a.u.)
  ----------------------------------------
      1 I                    -0.149617
      2 P                     0.337739
      3 N                    -0.203372
      4 Br                    0.015251
  ----------------------------------------
  Sum of atomic charges =    -0.000000

 -----------------------------------------------------------------
                    Cartesian Multipole Moments
 -----------------------------------------------------------------
    Charge (ESU x 10^10)
                 0.0000
    Dipole Moment (Debye)
         X      -0.2570      Y       1.7611      Z       0.0000
       Tot       1.7797
    Quadrupole Moments (Debye-Ang)
        XX     -63.7738     XY      -1.8503     YY     -67.0852
        XZ      -0.0000     YZ       0.0000     ZZ     -65.6270
    Octopole Moments (Debye-Ang^2)
       XXX      -6.7329    XXY      -6.4183    XYY       3.1541
       YYY      -8.4622    XXZ       0.0000    XYZ       0.0000
       YYZ       0.0000    XZZ       0.5964    YZZ      -2.0869
       ZZZ       0.0000
    Hexadecapole Moments (Debye-Ang^3)
      XXXX   -1685.9666   XXXY     -22.0893   XXYY    -336.3475
      XYYY      -0.7794   YYYY    -164.8765   XXXZ      -0.0000
      XXYZ       0.0000   XYYZ      -0.0000   YYYZ      -0.0000
      XXZZ    -327.2914   XYZZ      -0.5180   YYZZ     -41.1202
      XZZZ      -0.0000   YZZZ       0.0000   ZZZZ     -88.5512
 -----------------------------------------------------------------
 DrvMan completing analytic gradient of the correlated energy
 Correlated dipole moment
            1
    1  -0.1011288
    2   0.6928634
    3   0.0000000
 Energy read as -9885.117244478
 Full Analytical Gradient: (in a.u., or Hartree/Bohr)
             1             2             3             4
    1   -0.00014709    0.00018286   -0.00008113    0.00004536
    2    0.00007336   -0.00011527    0.00008337   -0.00004146
    3   -0.00000000    0.00000000    0.00000000   -0.00000000
 Gradient time:  CPU 0.71 s  wall 0.73 s
 ----------------------------------------------------------------
             Standard Nuclear Orientation (Angstroms)
    I     Atom           X                Y                Z
 ----------------------------------------------------------------
    1      I       2.1079953054    -0.1108585617    -0.0000000000
    2      P      -0.1717050439     0.8724337662     0.0000000000
    3      N      -1.0360629726    -0.4643102364     0.0000000000
    4      Br     -2.9113067062    -0.1116523161    -0.0000000000
 ----------------------------------------------------------------
 Nuclear Repulsion Energy =   625.3600886134 hartrees
 There are       55 alpha and       55 beta electrons

                       Distance Matrix (Angstroms)
             I (  1)   P (  2)   N (  3)
   P (  2)  2.482720
   N (  3)  3.163863  1.591854
   Br(  4)  5.019302  2.910987  1.908116

 Requested basis set is 6-311++G(d,p)
 There are 62 shells and 162 basis functions
 A cutoff of  1.0D-14 yielded   1519 shell pairs
 There are     11071 function pairs (     12487 Cartesian)
 Smallest overlap matrix eigenvalue = 2.45E-03
 Guess MOs from SCF MO coefficient file

 -----------------------------------------------------------------------
  General SCF calculation program by
  Eric Jon Sundstrom, Paul Horn, Yuezhi Mao, Dmitri Zuev, Alec White,
  David Stuck, Shaama M.S., Shane Yost, Joonho Lee, David Small,
  Daniel Levine, Susi Lehtola, Hugh Burton, Evgeny Epifanovsky
 -----------------------------------------------------------------------
 Hartree-Fock
 using 6 threads for integral computing
 -------------------------------------------------------
 OpenMP Integral computing Module                
 Release: version 2.0, May 2017, Q-Chem Inc. Pleasanton 
 -------------------------------------------------------
 A restricted SCF calculation will be
 performed using DIIS
 SCF converges when DIIS error is below 1.0e-08
 ---------------------------------------
  Cycle       Energy         DIIS error
 ---------------------------------------
    1   -9884.3328825343      3.90e-06  
    2   -9884.3328826280      1.20e-06  
    3   -9884.3328826412      7.88e-07  
    4   -9884.3328826447      2.93e-07  
    5   -9884.3328826457      1.16e-07  
    6   -9884.3328826460      4.36e-08  
    7   -9884.3328826460      1.69e-08  
    8   -9884.3328826460      6.85e-09  Convergence criterion met
 ---------------------------------------
 SCF time:   CPU 10.93s  wall 2.00s 
 SCF   energy in the final basis set =    -9884.3328826460
 Total energy in the final basis set =    -9884.3328826460


 ------------------------------------------------------------------------------

   CCMAN2: suite of methods based on coupled cluster
           and equation of motion theories.

   Components:
   * libvmm-1.3-trunk
     by Evgeny Epifanovsky, Ilya Kaliman.
   * libtensor-2.5-trunk
     by Evgeny Epifanovsky, Michael Wormit, Dmitry Zuev, Sam Manzer, 
        Ilya Kaliman.
   * libcc-2.5-trunk
     by Evgeny Epifanovsky, Arik Landau, Tomasz Kus, Kirill Khistyaev, 
        Dmitry Zuev, Prashant Manohar, Xintian Feng, Anna Krylov, 
        Matthew Goldey, Alec White, Thomas Jagau, Kaushik Nanda, 
        Anastasia Gunina, Alexander Kunitsa, Joonho Lee.

   CCMAN original authors:
   Anna I. Krylov, C. David Sherrill, Steven R. Gwaltney,
   Edward F. C. Byrd (2000)
   Sergey V. Levchenko, Lyudmila V. Slipchenko, Tao Wang,
   Ana-Maria C. Cristian (2003)
   Piotr A. Pieniazek, C. Melania Oana, Evgeny Epifanovsky (2007)
   Prashant Manohar (2009)

 ------------------------------------------------------------------------------


 Allocating and initializing 30808MB of RAM...
 Calculation will run on 6 cores.


 Alpha MOs, Restricted
 -- Occupied --                  
******* -490.07 -180.88 -169.68 -169.68 -169.68  -80.06  -65.20
  1 A     2 A     3 A     4 A     5 A     6 A     7 A     8 A                  
-58.559 -58.557 -58.557 -37.932 -33.120 -33.116 -33.116 -24.304
  9 A    10 A    11 A    12 A    13 A    14 A    15 A    16 A                  
-24.303 -24.302 -24.299 -24.299 -15.657  -9.878  -7.601  -7.493
 17 A    18 A    19 A    20 A    21 A    22 A    23 A    24 A                  
 -7.482  -7.482  -7.249  -5.493  -5.492  -5.492  -5.482  -5.472
 25 A    26 A    27 A    28 A    29 A    30 A    31 A    32 A                  
 -5.471  -3.234  -3.228  -3.228  -3.215  -3.215  -2.404  -2.400
 33 A    34 A    35 A    36 A    37 A    38 A    39 A    40 A                  
 -2.399  -2.389  -2.389  -1.218  -1.003  -0.874  -0.723  -0.566
 41 A    42 A    43 A    44 A    45 A    46 A    47 A    48 A                  
 -0.561  -0.526  -0.428  -0.424  -0.400  -0.387  -0.375
 49 A    50 A    51 A    52 A    53 A    54 A    55 A                          
 -- Virtual --                   
 -0.007   0.026   0.055   0.072   0.078   0.086   0.091   0.118
 56 A    57 A    58 A    59 A    60 A    61 A    62 A    63 A                  
  0.123   0.144   0.165   0.188   0.221   0.232   0.279   0.290
 64 A    65 A    66 A    67 A    68 A    69 A    70 A    71 A                  
  0.322   0.326   0.375   0.382   0.396   0.473   0.527   0.532
 72 A    73 A    74 A    75 A    76 A    77 A    78 A    79 A                  
  0.545   0.572   0.577   0.585   0.591   0.625   0.676   0.731
 80 A    81 A    82 A    83 A    84 A    85 A    86 A    87 A                  
  0.754   0.759   0.780   0.813   0.844   0.875   0.908   0.936
 88 A    89 A    90 A    91 A    92 A    93 A    94 A    95 A                  
  1.057   1.088   1.095   1.140   1.160   1.294   1.436   1.544
 96 A    97 A    98 A    99 A   100 A   101 A   102 A   103 A                  
  1.567   1.635   1.766   1.848   1.897   2.197   2.256   2.283
104 A   105 A   106 A   107 A   108 A   109 A   110 A   111 A                  
  2.366   2.415   2.469   2.766   2.928   4.233   4.263   4.438
112 A   113 A   114 A   115 A   116 A   117 A   118 A   119 A                  
  4.480   4.487   4.491   4.521   4.530   4.550   4.568   4.600
120 A   121 A   122 A   123 A   124 A   125 A   126 A   127 A                  
  4.641   4.765   4.898   6.531   6.545   6.576   7.206   7.487
128 A   129 A   130 A   131 A   132 A   133 A   134 A   135 A                  
  8.188   8.206   8.279  14.703  14.800  14.876  28.873  29.529
136 A   137 A   138 A   139 A   140 A   141 A   142 A   143 A                  
 29.540  29.563  29.874  29.877  29.878  29.898  29.961  36.668
144 A   145 A   146 A   147 A   148 A   149 A   150 A   151 A                  
 49.469 130.589 130.598 130.621 154.271 166.103 293.864 293.882
152 A   153 A   154 A   155 A   156 A   157 A   158 A   159 A                  
293.9881028.4121912.189
160 A   161 A   162 A                                                          

 Beta MOs, Restricted
 -- Occupied --                  
******* -490.07 -180.88 -169.68 -169.68 -169.68  -80.06  -65.20
  1 A     2 A     3 A     4 A     5 A     6 A     7 A     8 A                  
-58.559 -58.557 -58.557 -37.932 -33.120 -33.116 -33.116 -24.304
  9 A    10 A    11 A    12 A    13 A    14 A    15 A    16 A                  
-24.303 -24.302 -24.299 -24.299 -15.657  -9.878  -7.601  -7.493
 17 A    18 A    19 A    20 A    21 A    22 A    23 A    24 A                  
 -7.482  -7.482  -7.249  -5.493  -5.492  -5.492  -5.482  -5.472
 25 A    26 A    27 A    28 A    29 A    30 A    31 A    32 A                  
 -5.471  -3.234  -3.228  -3.228  -3.215  -3.215  -2.404  -2.400
 33 A    34 A    35 A    36 A    37 A    38 A    39 A    40 A                  
 -2.399  -2.389  -2.389  -1.218  -1.003  -0.874  -0.723  -0.566
 41 A    42 A    43 A    44 A    45 A    46 A    47 A    48 A                  
 -0.561  -0.526  -0.428  -0.424  -0.400  -0.387  -0.375
 49 A    50 A    51 A    52 A    53 A    54 A    55 A                          
 -- Virtual --                   
 -0.007   0.026   0.055   0.072   0.078   0.086   0.091   0.118
 56 A    57 A    58 A    59 A    60 A    61 A    62 A    63 A                  
  0.123   0.144   0.165   0.188   0.221   0.232   0.279   0.290
 64 A    65 A    66 A    67 A    68 A    69 A    70 A    71 A                  
  0.322   0.326   0.375   0.382   0.396   0.473   0.527   0.532
 72 A    73 A    74 A    75 A    76 A    77 A    78 A    79 A                  
  0.545   0.572   0.577   0.585   0.591   0.625   0.676   0.731
 80 A    81 A    82 A    83 A    84 A    85 A    86 A    87 A                  
  0.754   0.759   0.780   0.813   0.844   0.875   0.908   0.936
 88 A    89 A    90 A    91 A    92 A    93 A    94 A    95 A                  
  1.057   1.088   1.095   1.140   1.160   1.294   1.436   1.544
 96 A    97 A    98 A    99 A   100 A   101 A   102 A   103 A                  
  1.567   1.635   1.766   1.848   1.897   2.197   2.256   2.283
104 A   105 A   106 A   107 A   108 A   109 A   110 A   111 A                  
  2.366   2.415   2.469   2.766   2.928   4.233   4.263   4.438
112 A   113 A   114 A   115 A   116 A   117 A   118 A   119 A                  
  4.480   4.487   4.491   4.521   4.530   4.550   4.568   4.600
120 A   121 A   122 A   123 A   124 A   125 A   126 A   127 A                  
  4.641   4.765   4.898   6.531   6.545   6.576   7.206   7.487
128 A   129 A   130 A   131 A   132 A   133 A   134 A   135 A                  
  8.188   8.206   8.279  14.703  14.800  14.876  28.873  29.529
136 A   137 A   138 A   139 A   140 A   141 A   142 A   143 A                  
 29.540  29.563  29.874  29.877  29.878  29.898  29.961  36.668
144 A   145 A   146 A   147 A   148 A   149 A   150 A   151 A                  
 49.469 130.589 130.598 130.621 154.271 166.103 293.864 293.882
152 A   153 A   154 A   155 A   156 A   157 A   158 A   159 A                  
293.9881028.4121912.189
160 A   161 A   162 A                                                          

 Occupation and symmetry of molecular orbitals

 Point group: C1 (1 irreducible representation).

                           A     All 
 -------------------------------------
 All molecular orbitals:
  - Alpha                  162   162 
  - Beta                   162   162 
 -------------------------------------
 Alpha orbitals:
  - Frozen occupied        33    33  
  - Active occupied        22    22  
  - Active virtual         107   107 
  - Frozen virtual         0     0   
 -------------------------------------
 Beta orbitals:
  - Frozen occupied        33    33  
  - Active occupied        22    22  
  - Active virtual         107   107 
  - Frozen virtual         0     0   
 -------------------------------------

 Import integrals:   CPU 0.00 s  wall 0.00 s

 Import integrals:   CPU 127.68 s  wall 22.04 s

 MP2 amplitudes:   CPU 0.22 s  wall 0.13 s

Running a double precision version
           CCSD T amplitudes will be solved using DIIS.

           Start     Size      MaxIter   EConv     TConv     
           3         7         100       1.00e-07  1.00e-05  
 ------------------------------------------------------------------------------
           Energy (a.u.)   Ediff      Tdiff       Comment
 ------------------------------------------------------------------------------
         -9885.11456787                           
     1   -9885.08896036   2.56e-02   8.31e-01     
     2   -9885.11561255   2.67e-02   1.18e-01     
     3   -9885.11366581   1.95e-03   5.23e-02     
     4   -9885.11631318   2.65e-03   1.64e-02     Switched to DIIS steps.
     5   -9885.11720019   8.87e-04   1.29e-02     
     6   -9885.11723447   3.43e-05   2.79e-03     
     7   -9885.11723674   2.27e-06   1.44e-03     
     8   -9885.11724351   6.77e-06   3.30e-04     
     9   -9885.11724511   1.60e-06   2.38e-04     
    10   -9885.11724439   7.20e-07   7.56e-05     
    11   -9885.11724468   2.92e-07   3.08e-05     
    12   -9885.11724454   1.45e-07   1.53e-05     
    13   -9885.11724453   6.07e-09   4.56e-06     
 ------------------------------------------------------------------------------
         -9885.11724453                           CCSD T converged.

End of double precision
 SCF energy                 = -9884.33288265
 MP2 energy                 = -9885.11456787
 CCSD correlation energy     =    -0.78436188
 CCSD total energy           = -9885.11724453

 CCSD  T1^2 = 0.0143  T2^2 = 0.3000  Leading amplitudes:

 Amplitude    Orbitals with energies
  0.0397       52 (A) A                  ->    56 (A) A                   
              -0.4241                         -0.0073                     
  0.0397       52 (A) B                  ->    56 (A) B                   
              -0.4241                         -0.0073                     
  0.0173       50 (A) A                  ->    56 (A) A                   
              -0.5260                         -0.0073                     
  0.0173       50 (A) B                  ->    56 (A) B                   
              -0.5260                         -0.0073                     

 Amplitude    Orbitals with energies
 -0.0643       50 (A) A      50 (A) B    ->    56 (A) A      56 (A) B     
              -0.5260       -0.5260           -0.0073       -0.0073       
  0.0643       50 (A) A      50 (A) B    ->    56 (A) B      56 (A) A     
              -0.5260       -0.5260           -0.0073       -0.0073       
  0.0643       50 (A) B      50 (A) A    ->    56 (A) A      56 (A) B     
              -0.5260       -0.5260           -0.0073       -0.0073       
 -0.0643       50 (A) B      50 (A) A    ->    56 (A) B      56 (A) A     
              -0.5260       -0.5260           -0.0073       -0.0073       

 Computing CCSD intemediates for later calculations in double precision
 Finished.

Running a double precision version
           CCSD Lambda amplitudes will be solved using DIIS.
           Start     Size      MaxIter   EConv     LConv     
           3         7         100       1.00e-07  1.00e-05  
 ------------------------------------------------------------------------------
            Enorm      Ldiff       Comment
 ------------------------------------------------------------------------------
     1     5.92e-02   4.41e-02     
     2     1.54e-02   5.49e-03     
     3     6.53e-03   2.10e-03     
     4     3.82e-03   1.23e-03     Switched to DIIS steps.
     5     1.24e-03   7.04e-04     
     6     6.19e-04   2.03e-04     
     7     2.07e-04   5.26e-05     
     8     9.87e-05   1.32e-06     
     9     3.42e-05   4.24e-06     
    10     1.33e-05   1.98e-06     
    11     5.49e-06   4.79e-07     
    12     2.20e-06   1.73e-07     
    13     1.04e-06   1.70e-07     
    14     4.91e-07   5.08e-08     
    15     2.58e-07   4.90e-08     
    16     1.21e-07   1.96e-08     
    17     6.29e-08   7.87e-09     
 ------------------------------------------------------------------------------
                                   CCSD Lambda converged.

 Computing density matrices in double precision...
           Orbital response amplitudes will be solved using DIIS.
           Start     Size      MaxIter   EConv     LConv     
           3         7         100       1.00e-06  1.00e-06  
 ------------------------------------------------------------------------------
            Enorm      Ldiff       Comment
 ------------------------------------------------------------------------------
     1     1.18e-01   4.61e-03     
     2     1.12e-01   6.32e-03     
     3     1.38e-01   2.72e-02     
     4     2.70e-02   5.34e-02     Switched to DIIS steps.
     5     7.12e-03   8.85e-03     
     6     1.43e-03   4.08e-04     
     7     9.20e-04   1.55e-04     
     8     3.15e-04   1.68e-04     
     9     5.68e-05   4.20e-05     
    10     2.46e-05   8.94e-06     
    11     6.42e-06   1.49e-06     
    12     2.78e-06   8.53e-07     
    13     7.45e-07   5.22e-07     
 ------------------------------------------------------------------------------
                                   Orbital response converged.

 Computing density matrices... Done.
 CCSD calculation:   CPU 4743.23 s  wall 810.81 s

 Transferring MO TPDM to AO TPDM
 Transferring g2_o1o1o1o1
 Transferring g2_o1o1o1v1
 Transferring g2_o1o1v1v1
 Transferring g2_o1v1o1v1
 Transferring g2_o1v1v1v1
 Transferring g2_v1v1v1v1
 Adding separable TPDM
 Computing TPDM gradient
 --------------------------------------------------------
 2e gradient
  Atom          X               Y               Z
 --------------------------------------------------------
    1        -65.476312       13.474907       -0.000000  
    2         12.453368      -33.803283        0.000000  
    3         -0.947498       18.410203        0.000000  
    4         53.970442        1.918174       -0.000000  
 --------------------------------------------------------
 --------------------------------------------------------
 Final gradient
  Atom          X               Y               Z
 --------------------------------------------------------
    1        -65.476312       13.474907       -0.000000  
    2         12.453368      -33.803283        0.000000  
    3         -0.947498       18.410203        0.000000  
    4         53.970442        1.918174       -0.000000  
 --------------------------------------------------------
 Analytic gradient from two-electron contribution:   CPU 602.61 s  wall 113.26 s

 Total ccman2 time:   CPU 5481.64 s  wall 948.03 s


 --------------------------------------------------------------

                    Orbital Energies (a.u.)
 --------------------------------------------------------------

 Alpha MOs
 -- Occupied --
********-490.0661-180.8781-169.6846-169.6839-169.6838 -80.0625 -65.1988
-58.5594 -58.5570 -58.5569 -37.9320 -33.1198 -33.1162 -33.1160 -24.3038
-24.3027 -24.3024 -24.2992 -24.2992 -15.6569  -9.8779  -7.6011  -7.4932
 -7.4818  -7.4818  -7.2489  -5.4931  -5.4921  -5.4919  -5.4815  -5.4719
 -5.4712  -3.2336  -3.2284  -3.2283  -3.2146  -3.2146  -2.4044  -2.4003
 -2.3995  -2.3889  -2.3888  -1.2178  -1.0031  -0.8738  -0.7232  -0.5656
 -0.5606  -0.5260  -0.4284  -0.4241  -0.4000  -0.3871  -0.3748
 -- Virtual --
 -0.0073   0.0256   0.0552   0.0720   0.0780   0.0860   0.0910   0.1175
  0.1227   0.1442   0.1655   0.1879   0.2211   0.2321   0.2785   0.2904
  0.3224   0.3257   0.3751   0.3821   0.3955   0.4728   0.5274   0.5316
  0.5447   0.5721   0.5774   0.5855   0.5915   0.6252   0.6763   0.7305
  0.7544   0.7591   0.7802   0.8128   0.8439   0.8753   0.9085   0.9363
  1.0568   1.0882   1.0951   1.1398   1.1600   1.2935   1.4363   1.5435
  1.5665   1.6347   1.7658   1.8485   1.8974   2.1974   2.2564   2.2826
  2.3657   2.4150   2.4686   2.7660   2.9281   4.2330   4.2630   4.4382
  4.4802   4.4872   4.4913   4.5212   4.5300   4.5502   4.5676   4.6001
  4.6409   4.7653   4.8979   6.5315   6.5454   6.5757   7.2061   7.4871
  8.1884   8.2059   8.2793  14.7027  14.8002  14.8763  28.8732  29.5286
 29.5404  29.5629  29.8739  29.8768  29.8783  29.8983  29.9612  36.6678
 49.4693 130.5886 130.5977 130.6206 154.2708 166.1032 293.8641 293.8816
293.98761028.41231912.1886
 --------------------------------------------------------------

          Ground-State Mulliken Net Atomic Charges

     Atom                 Charge (a.u.)
  ----------------------------------------
      1 I                    -0.149738
      2 P                     0.337792
      3 N                    -0.203419
      4 Br                    0.015365
  ----------------------------------------
  Sum of atomic charges =    -0.000000

 -----------------------------------------------------------------
                    Cartesian Multipole Moments
 -----------------------------------------------------------------
    Charge (ESU x 10^10)
                 0.0000
    Dipole Moment (Debye)
         X      -0.2598      Y       1.7612      Z      -0.0000
       Tot       1.7802
    Quadrupole Moments (Debye-Ang)
        XX     -63.7711     XY      -1.8493     YY     -67.0874
        XZ       0.0000     YZ      -0.0000     ZZ     -65.6280
    Octopole Moments (Debye-Ang^2)
       XXX      -6.8338    XXY      -6.4431    XYY       3.1163
       YYY      -8.5477    XXZ      -0.0000    XYZ       0.0000
       YYZ       0.0000    XZZ       0.5638    YZZ      -2.1163
       ZZZ      -0.0000
    Hexadecapole Moments (Debye-Ang^3)
      XXXX   -1686.5616   XXXY     -22.2420   XXYY    -336.4831
      XYYY      -0.9489   YYYY    -164.8428   XXXZ       0.0000
      XXYZ      -0.0000   XYYZ       0.0000   YYYZ      -0.0000
      XXZZ    -327.4157   XYZZ      -0.5762   YYZZ     -41.1154
      XZZZ       0.0000   YZZZ      -0.0000   ZZZZ     -88.5549
 -----------------------------------------------------------------
 DrvMan completing analytic gradient of the correlated energy
 Correlated dipole moment
            1
    1  -0.1022252
    2   0.6928917
    3  -0.0000000
 Energy read as -9885.117244529
 Full Analytical Gradient: (in a.u., or Hartree/Bohr)
             1             2             3             4
    1   -0.00003452    0.00013119   -0.00012875    0.00003208
    2    0.00005761   -0.00009521    0.00007797   -0.00004037
    3    0.00000000   -0.00000000    0.00000000    0.00000000
 Gradient time:  CPU 0.78 s  wall 0.80 s
 ----------------------------------------------------------------
             Standard Nuclear Orientation (Angstroms)
    I     Atom           X                Y                Z
 ----------------------------------------------------------------
    1      I       2.1079953054    -0.1128585617    -0.0000000000
    2      P      -0.1717050439     0.8724337662     0.0000000000
    3      N      -1.0360629726    -0.4643102364     0.0000000000
    4      Br     -2.9113067062    -0.1116523161    -0.0000000000
 ----------------------------------------------------------------
 Nuclear Repulsion Energy =   625.3103637942 hartrees
 There are       55 alpha and       55 beta electrons

                       Distance Matrix (Angstroms)
             I (  1)   P (  2)   N (  3)
   P (  2)  2.483513
   N (  3)  3.163640  1.591854
   Br(  4)  5.019302  2.910987  1.908116

 Requested basis set is 6-311++G(d,p)
 There are 62 shells and 162 basis functions
 A cutoff of  1.0D-14 yielded   1519 shell pairs
 There are     11071 function pairs (     12487 Cartesian)
 Smallest overlap matrix eigenvalue = 2.45E-03
 Guess MOs from SCF MO coefficient file

 -----------------------------------------------------------------------
  General SCF calculation program by
  Eric Jon Sundstrom, Paul Horn, Yuezhi Mao, Dmitri Zuev, Alec White,
  David Stuck, Shaama M.S., Shane Yost, Joonho Lee, David Small,
  Daniel Levine, Susi Lehtola, Hugh Burton, Evgeny Epifanovsky
 -----------------------------------------------------------------------
 Hartree-Fock
 using 6 threads for integral computing
 -------------------------------------------------------
 OpenMP Integral computing Module                
 Release: version 2.0, May 2017, Q-Chem Inc. Pleasanton 
 -------------------------------------------------------
 A restricted SCF calculation will be
 performed using DIIS
 SCF converges when DIIS error is below 1.0e-08
 ---------------------------------------
  Cycle       Energy         DIIS error
 ---------------------------------------
    1   -9884.3328725339      5.60e-06  
    2   -9884.3328727364      1.57e-06  
    3   -9884.3328727671      6.59e-07  
    4   -9884.3328727720      2.80e-07  
    5   -9884.3328727732      1.03e-07  
    6   -9884.3328727733      4.33e-08  
    7   -9884.3328727735      1.68e-08  
    8   -9884.3328727733      7.96e-09  Convergence criterion met
 ---------------------------------------
 SCF time:   CPU 11.07s  wall 2.00s 
 SCF   energy in the final basis set =    -9884.3328727733
 Total energy in the final basis set =    -9884.3328727733


 ------------------------------------------------------------------------------

   CCMAN2: suite of methods based on coupled cluster
           and equation of motion theories.

   Components:
   * libvmm-1.3-trunk
     by Evgeny Epifanovsky, Ilya Kaliman.
   * libtensor-2.5-trunk
     by Evgeny Epifanovsky, Michael Wormit, Dmitry Zuev, Sam Manzer, 
        Ilya Kaliman.
   * libcc-2.5-trunk
     by Evgeny Epifanovsky, Arik Landau, Tomasz Kus, Kirill Khistyaev, 
        Dmitry Zuev, Prashant Manohar, Xintian Feng, Anna Krylov, 
        Matthew Goldey, Alec White, Thomas Jagau, Kaushik Nanda, 
        Anastasia Gunina, Alexander Kunitsa, Joonho Lee.

   CCMAN original authors:
   Anna I. Krylov, C. David Sherrill, Steven R. Gwaltney,
   Edward F. C. Byrd (2000)
   Sergey V. Levchenko, Lyudmila V. Slipchenko, Tao Wang,
   Ana-Maria C. Cristian (2003)
   Piotr A. Pieniazek, C. Melania Oana, Evgeny Epifanovsky (2007)
   Prashant Manohar (2009)

 ------------------------------------------------------------------------------


 Allocating and initializing 30808MB of RAM...
 Calculation will run on 6 cores.


 Alpha MOs, Restricted
 -- Occupied --                  
******* -490.07 -180.88 -169.68 -169.68 -169.68  -80.06  -65.20
  1 A     2 A     3 A     4 A     5 A     6 A     7 A     8 A                  
-58.559 -58.557 -58.557 -37.932 -33.120 -33.116 -33.116 -24.304
  9 A    10 A    11 A    12 A    13 A    14 A    15 A    16 A                  
-24.303 -24.302 -24.299 -24.299 -15.657  -9.878  -7.601  -7.493
 17 A    18 A    19 A    20 A    21 A    22 A    23 A    24 A                  
 -7.482  -7.482  -7.249  -5.493  -5.492  -5.492  -5.481  -5.472
 25 A    26 A    27 A    28 A    29 A    30 A    31 A    32 A                  
 -5.471  -3.234  -3.228  -3.228  -3.215  -3.215  -2.404  -2.400
 33 A    34 A    35 A    36 A    37 A    38 A    39 A    40 A                  
 -2.399  -2.389  -2.389  -1.218  -1.003  -0.874  -0.723  -0.566
 41 A    42 A    43 A    44 A    45 A    46 A    47 A    48 A                  
 -0.561  -0.526  -0.428  -0.424  -0.400  -0.387  -0.375
 49 A    50 A    51 A    52 A    53 A    54 A    55 A                          
 -- Virtual --                   
 -0.007   0.026   0.055   0.072   0.078   0.086   0.091   0.118
 56 A    57 A    58 A    59 A    60 A    61 A    62 A    63 A                  
  0.123   0.144   0.165   0.188   0.221   0.232   0.279   0.290
 64 A    65 A    66 A    67 A    68 A    69 A    70 A    71 A                  
  0.322   0.326   0.375   0.382   0.396   0.473   0.527   0.532
 72 A    73 A    74 A    75 A    76 A    77 A    78 A    79 A                  
  0.545   0.572   0.577   0.586   0.591   0.625   0.676   0.730
 80 A    81 A    82 A    83 A    84 A    85 A    86 A    87 A                  
  0.754   0.759   0.780   0.813   0.844   0.875   0.908   0.936
 88 A    89 A    90 A    91 A    92 A    93 A    94 A    95 A                  
  1.057   1.088   1.095   1.140   1.160   1.293   1.436   1.544
 96 A    97 A    98 A    99 A   100 A   101 A   102 A   103 A                  
  1.567   1.635   1.766   1.848   1.897   2.197   2.256   2.283
104 A   105 A   106 A   107 A   108 A   109 A   110 A   111 A                  
  2.366   2.415   2.469   2.766   2.928   4.233   4.263   4.438
112 A   113 A   114 A   115 A   116 A   117 A   118 A   119 A                  
  4.480   4.487   4.491   4.521   4.530   4.550   4.568   4.600
120 A   121 A   122 A   123 A   124 A   125 A   126 A   127 A                  
  4.641   4.765   4.898   6.532   6.545   6.576   7.206   7.487
128 A   129 A   130 A   131 A   132 A   133 A   134 A   135 A                  
  8.188   8.206   8.279  14.703  14.800  14.876  28.873  29.529
136 A   137 A   138 A   139 A   140 A   141 A   142 A   143 A                  
 29.540  29.563  29.874  29.877  29.878  29.898  29.961  36.668
144 A   145 A   146 A   147 A   148 A   149 A   150 A   151 A                  
 49.469 130.589 130.598 130.621 154.271 166.103 293.864 293.882
152 A   153 A   154 A   155 A   156 A   157 A   158 A   159 A                  
293.9881028.4121912.189
160 A   161 A   162 A                                                          

 Beta MOs, Restricted
 -- Occupied --                  
******* -490.07 -180.88 -169.68 -169.68 -169.68  -80.06  -65.20
  1 A     2 A     3 A     4 A     5 A     6 A     7 A     8 A                  
-58.559 -58.557 -58.557 -37.932 -33.120 -33.116 -33.116 -24.304
  9 A    10 A    11 A    12 A    13 A    14 A    15 A    16 A                  
-24.303 -24.302 -24.299 -24.299 -15.657  -9.878  -7.601  -7.493
 17 A    18 A    19 A    20 A    21 A    22 A    23 A    24 A                  
 -7.482  -7.482  -7.249  -5.493  -5.492  -5.492  -5.481  -5.472
 25 A    26 A    27 A    28 A    29 A    30 A    31 A    32 A                  
 -5.471  -3.234  -3.228  -3.228  -3.215  -3.215  -2.404  -2.400
 33 A    34 A    35 A    36 A    37 A    38 A    39 A    40 A                  
 -2.399  -2.389  -2.389  -1.218  -1.003  -0.874  -0.723  -0.566
 41 A    42 A    43 A    44 A    45 A    46 A    47 A    48 A                  
 -0.561  -0.526  -0.428  -0.424  -0.400  -0.387  -0.375
 49 A    50 A    51 A    52 A    53 A    54 A    55 A                          
 -- Virtual --                   
 -0.007   0.026   0.055   0.072   0.078   0.086   0.091   0.118
 56 A    57 A    58 A    59 A    60 A    61 A    62 A    63 A                  
  0.123   0.144   0.165   0.188   0.221   0.232   0.279   0.290
 64 A    65 A    66 A    67 A    68 A    69 A    70 A    71 A                  
  0.322   0.326   0.375   0.382   0.396   0.473   0.527   0.532
 72 A    73 A    74 A    75 A    76 A    77 A    78 A    79 A                  
  0.545   0.572   0.577   0.586   0.591   0.625   0.676   0.730
 80 A    81 A    82 A    83 A    84 A    85 A    86 A    87 A                  
  0.754   0.759   0.780   0.813   0.844   0.875   0.908   0.936
 88 A    89 A    90 A    91 A    92 A    93 A    94 A    95 A                  
  1.057   1.088   1.095   1.140   1.160   1.293   1.436   1.544
 96 A    97 A    98 A    99 A   100 A   101 A   102 A   103 A                  
  1.567   1.635   1.766   1.848   1.897   2.197   2.256   2.283
104 A   105 A   106 A   107 A   108 A   109 A   110 A   111 A                  
  2.366   2.415   2.469   2.766   2.928   4.233   4.263   4.438
112 A   113 A   114 A   115 A   116 A   117 A   118 A   119 A                  
  4.480   4.487   4.491   4.521   4.530   4.550   4.568   4.600
120 A   121 A   122 A   123 A   124 A   125 A   126 A   127 A                  
  4.641   4.765   4.898   6.532   6.545   6.576   7.206   7.487
128 A   129 A   130 A   131 A   132 A   133 A   134 A   135 A                  
  8.188   8.206   8.279  14.703  14.800  14.876  28.873  29.529
136 A   137 A   138 A   139 A   140 A   141 A   142 A   143 A                  
 29.540  29.563  29.874  29.877  29.878  29.898  29.961  36.668
144 A   145 A   146 A   147 A   148 A   149 A   150 A   151 A                  
 49.469 130.589 130.598 130.621 154.271 166.103 293.864 293.882
152 A   153 A   154 A   155 A   156 A   157 A   158 A   159 A                  
293.9881028.4121912.189
160 A   161 A   162 A                                                          

 Occupation and symmetry of molecular orbitals

 Point group: C1 (1 irreducible representation).

                           A     All 
 -------------------------------------
 All molecular orbitals:
  - Alpha                  162   162 
  - Beta                   162   162 
 -------------------------------------
 Alpha orbitals:
  - Frozen occupied        33    33  
  - Active occupied        22    22  
  - Active virtual         107   107 
  - Frozen virtual         0     0   
 -------------------------------------
 Beta orbitals:
  - Frozen occupied        33    33  
  - Active occupied        22    22  
  - Active virtual         107   107 
  - Frozen virtual         0     0   
 -------------------------------------

 Import integrals:   CPU 0.00 s  wall 0.00 s

 Import integrals:   CPU 128.30 s  wall 22.19 s

 MP2 amplitudes:   CPU 0.28 s  wall 0.19 s

Running a double precision version
           CCSD T amplitudes will be solved using DIIS.

           Start     Size      MaxIter   EConv     TConv     
           3         7         100       1.00e-07  1.00e-05  
 ------------------------------------------------------------------------------
           Energy (a.u.)   Ediff      Tdiff       Comment
 ------------------------------------------------------------------------------
         -9885.11456471                           
     1   -9885.08895705   2.56e-02   8.31e-01     
     2   -9885.11561181   2.67e-02   1.18e-01     
     3   -9885.11366498   1.95e-03   5.23e-02     
     4   -9885.11631289   2.65e-03   1.64e-02     Switched to DIIS steps.
     5   -9885.11720019   8.87e-04   1.29e-02     
     6   -9885.11723452   3.43e-05   2.79e-03     
     7   -9885.11723679   2.27e-06   1.44e-03     
     8   -9885.11724356   6.77e-06   3.30e-04     
     9   -9885.11724516   1.60e-06   2.38e-04     
    10   -9885.11724444   7.21e-07   7.56e-05     
    11   -9885.11724473   2.92e-07   3.08e-05     
    12   -9885.11724459   1.45e-07   1.53e-05     
    13   -9885.11724458   6.10e-09   4.56e-06     
 ------------------------------------------------------------------------------
         -9885.11724458                           CCSD T converged.

End of double precision
 SCF energy                 = -9884.33287277
 MP2 energy                 = -9885.11456471
 CCSD correlation energy     =    -0.78437181
 CCSD total energy           = -9885.11724458

 CCSD  T1^2 = 0.0143  T2^2 = 0.3000  Leading amplitudes:

 Amplitude    Orbitals with energies
 -0.0397       52 (A) A                  ->    56 (A) A                   
              -0.4241                         -0.0074                     
 -0.0397       52 (A) B                  ->    56 (A) B                   
              -0.4241                         -0.0074                     
 -0.0173       50 (A) A                  ->    56 (A) A                   
              -0.5261                         -0.0074                     
 -0.0173       50 (A) B                  ->    56 (A) B                   
              -0.5261                         -0.0074                     

 Amplitude    Orbitals with energies
 -0.0643       50 (A) A      50 (A) B    ->    56 (A) A      56 (A) B     
              -0.5261       -0.5261           -0.0074       -0.0074       
  0.0643       50 (A) A      50 (A) B    ->    56 (A) B      56 (A) A     
              -0.5261       -0.5261           -0.0074       -0.0074       
  0.0643       50 (A) B      50 (A) A    ->    56 (A) A      56 (A) B     
              -0.5261       -0.5261           -0.0074       -0.0074       
 -0.0643       50 (A) B      50 (A) A    ->    56 (A) B      56 (A) A     
              -0.5261       -0.5261           -0.0074       -0.0074       

 Computing CCSD intemediates for later calculations in double precision
 Finished.

Running a double precision version
           CCSD Lambda amplitudes will be solved using DIIS.
           Start     Size      MaxIter   EConv     LConv     
           3         7         100       1.00e-07  1.00e-05  
 ------------------------------------------------------------------------------
            Enorm      Ldiff       Comment
 ------------------------------------------------------------------------------
     1     5.92e-02   4.41e-02     
     2     1.54e-02   5.50e-03     
     3     6.54e-03   2.10e-03     
     4     3.82e-03   1.23e-03     Switched to DIIS steps.
     5     1.24e-03   7.04e-04     
     6     6.20e-04   2.03e-04     
     7     2.07e-04   5.26e-05     
     8     9.89e-05   1.33e-06     
     9     3.42e-05   4.25e-06     
    10     1.33e-05   1.99e-06     
    11     5.51e-06   4.81e-07     
    12     2.21e-06   1.75e-07     
    13     1.05e-06   1.71e-07     
    14     4.93e-07   5.12e-08     
    15     2.60e-07   4.93e-08     
    16     1.21e-07   1.96e-08     
    17     6.33e-08   7.89e-09     
 ------------------------------------------------------------------------------
                                   CCSD Lambda converged.

 Computing density matrices in double precision...
           Orbital response amplitudes will be solved using DIIS.
           Start     Size      MaxIter   EConv     LConv     
           3         7         100       1.00e-06  1.00e-06  
 ------------------------------------------------------------------------------
            Enorm      Ldiff       Comment
 ------------------------------------------------------------------------------
     1     1.18e-01   4.60e-03     
     2     1.12e-01   6.32e-03     
     3     1.38e-01   2.72e-02     
     4     2.70e-02   5.34e-02     Switched to DIIS steps.
     5     7.13e-03   8.84e-03     
     6     1.43e-03   4.09e-04     
     7     9.21e-04   1.56e-04     
     8     3.15e-04   1.69e-04     
     9     5.69e-05   4.22e-05     
    10     2.47e-05   8.96e-06     
    11     6.42e-06   1.49e-06     
    12     2.78e-06   8.56e-07     
    13     7.45e-07   5.24e-07     
 ------------------------------------------------------------------------------
                                   Orbital response converged.

 Computing density matrices... Done.
 CCSD calculation:   CPU 4741.52 s  wall 810.29 s

 Transferring MO TPDM to AO TPDM
 Transferring g2_o1o1o1o1
 Transferring g2_o1o1o1v1
 Transferring g2_o1o1v1v1
 Transferring g2_o1v1o1v1
 Transferring g2_o1v1v1v1
 Transferring g2_v1v1v1v1
 Adding separable TPDM
 Computing TPDM gradient
 --------------------------------------------------------
 2e gradient
  Atom          X               Y               Z
 --------------------------------------------------------
    1        -65.447655       13.510482        0.000000  
    2         12.427204      -33.826022        0.000000  
    3         -0.949158       18.405148       -0.000000  
    4         53.969608        1.910392        0.000000  
 --------------------------------------------------------
 --------------------------------------------------------
 Final gradient
  Atom          X               Y               Z
 --------------------------------------------------------
    1        -65.447655       13.510482        0.000000  
    2         12.427204      -33.826022        0.000000  
    3         -0.949158       18.405148       -0.000000  
    4         53.969608        1.910392        0.000000  
 --------------------------------------------------------
 Analytic gradient from two-electron contribution:   CPU 601.88 s  wall 113.06 s

 Total ccman2 time:   CPU 5485.09 s  wall 948.92 s


 --------------------------------------------------------------

                    Orbital Energies (a.u.)
 --------------------------------------------------------------

 Alpha MOs
 -- Occupied --
********-490.0662-180.8781-169.6845-169.6838-169.6837 -80.0626 -65.1988
-58.5594 -58.5570 -58.5570 -37.9320 -33.1197 -33.1162 -33.1159 -24.3037
-24.3026 -24.3024 -24.2992 -24.2992 -15.6570  -9.8779  -7.6011  -7.4932
 -7.4819  -7.4819  -7.2489  -5.4931  -5.4922  -5.4919  -5.4815  -5.4718
 -5.4711  -3.2336  -3.2284  -3.2283  -3.2146  -3.2146  -2.4044  -2.4002
 -2.3994  -2.3888  -2.3888  -1.2179  -1.0031  -0.8737  -0.7232  -0.5656
 -0.5606  -0.5261  -0.4285  -0.4241  -0.4000  -0.3871  -0.3748
 -- Virtual --
 -0.0074   0.0255   0.0552   0.0719   0.0779   0.0860   0.0910   0.1175
  0.1227   0.1442   0.1654   0.1879   0.2212   0.2321   0.2785   0.2904
  0.3224   0.3257   0.3750   0.3821   0.3955   0.4728   0.5275   0.5316
  0.5447   0.5721   0.5774   0.5855   0.5915   0.6252   0.6762   0.7305
  0.7544   0.7591   0.7801   0.8127   0.8439   0.8752   0.9083   0.9363
  1.0567   1.0881   1.0951   1.1397   1.1600   1.2935   1.4362   1.5436
  1.5666   1.6347   1.7658   1.8484   1.8972   2.1974   2.2563   2.2825
  2.3657   2.4150   2.4685   2.7660   2.9281   4.2329   4.2629   4.4382
  4.4803   4.4873   4.4913   4.5211   4.5300   4.5503   4.5676   4.6001
  4.6407   4.7653   4.8979   6.5315   6.5455   6.5758   7.2062   7.4871
  8.1884   8.2059   8.2793  14.7026  14.8001  14.8762  28.8732  29.5286
 29.5404  29.5629  29.8740  29.8769  29.8784  29.8983  29.9612  36.6677
 49.4694 130.5887 130.5978 130.6207 154.2708 166.1032 293.8641 293.8816
293.98751028.41231912.1886
 --------------------------------------------------------------

          Ground-State Mulliken Net Atomic Charges

     Atom                 Charge (a.u.)
  ----------------------------------------
      1 I                    -0.149935
      2 P                     0.337789
      3 N                    -0.203160
      4 Br                    0.015306
  ----------------------------------------
  Sum of atomic charges =    -0.000000

 -----------------------------------------------------------------
                    Cartesian Multipole Moments
 -----------------------------------------------------------------
    Charge (ESU x 10^10)
                -0.0000
    Dipole Moment (Debye)
         X      -0.2638      Y       1.7630      Z       0.0000
       Tot       1.7826
    Quadrupole Moments (Debye-Ang)
        XX     -63.7796     XY      -1.8509     YY     -67.0828
        XZ       0.0000     YZ       0.0000     ZZ     -65.6296
    Octopole Moments (Debye-Ang^2)
       XXX      -6.8685    XXY      -6.3956    XYY       3.1189
       YYY      -8.3681    XXZ       0.0000    XYZ      -0.0000
       YYZ       0.0000    XZZ       0.5573    YZZ      -2.0566
       ZZZ       0.0000
    Hexadecapole Moments (Debye-Ang^3)
      XXXX   -1686.6986   XXXY     -21.9295   XXYY    -336.4687
      XYYY      -0.5903   YYYY    -164.9016   XXXZ       0.0000
      XXYZ       0.0000   XYYZ       0.0000   YYYZ       0.0000
      XXZZ    -327.4276   XYZZ      -0.4527   YYZZ     -41.1271
      XZZZ       0.0000   YZZZ       0.0000   ZZZZ     -88.5608
 -----------------------------------------------------------------
 DrvMan completing analytic gradient of the correlated energy
 Correlated dipole moment
            1
    1  -0.1037766
    2   0.6936248
    3   0.0000000
 Energy read as -9885.117244581
 Full Analytical Gradient: (in a.u., or Hartree/Bohr)
             1             2             3             4
    1    0.00008607   -0.00003479   -0.00010128    0.00005000
    2   -0.00003179    0.00002754    0.00004570   -0.00004144
    3   -0.00000000   -0.00000000    0.00000000   -0.00000000
 Gradient time:  CPU 0.71 s  wall 0.74 s
 ----------------------------------------------------------------
             Standard Nuclear Orientation (Angstroms)
    I     Atom           X                Y                Z
 ----------------------------------------------------------------
    1      I       2.1079953054    -0.1118585617     0.0010000000
    2      P      -0.1717050439     0.8724337662     0.0000000000
    3      N      -1.0360629726    -0.4643102364     0.0000000000
    4      Br     -2.9113067062    -0.1116523161    -0.0000000000
 ----------------------------------------------------------------
 Nuclear Repulsion Energy =   625.3352196122 hartrees
 There are       55 alpha and       55 beta electrons

                       Distance Matrix (Angstroms)
             I (  1)   P (  2)   N (  3)
   P (  2)  2.483116
   N (  3)  3.163752  1.591854
   Br(  4)  5.019302  2.910987  1.908116

 Requested basis set is 6-311++G(d,p)
 There are 62 shells and 162 basis functions
 A cutoff of  1.0D-14 yielded   1519 shell pairs
 There are     11071 function pairs (     12487 Cartesian)
 Smallest overlap matrix eigenvalue = 2.45E-03
 Guess MOs from SCF MO coefficient file

 -----------------------------------------------------------------------
  General SCF calculation program by
  Eric Jon Sundstrom, Paul Horn, Yuezhi Mao, Dmitri Zuev, Alec White,
  David Stuck, Shaama M.S., Shane Yost, Joonho Lee, David Small,
  Daniel Levine, Susi Lehtola, Hugh Burton, Evgeny Epifanovsky
 -----------------------------------------------------------------------
 Hartree-Fock
 using 6 threads for integral computing
 -------------------------------------------------------
 OpenMP Integral computing Module                
 Release: version 2.0, May 2017, Q-Chem Inc. Pleasanton 
 -------------------------------------------------------
 A restricted SCF calculation will be
 performed using DIIS
 SCF converges when DIIS error is below 1.0e-08
 ---------------------------------------
  Cycle       Energy         DIIS error
 ---------------------------------------
    1   -9884.3328776375      3.59e-06  
    2   -9884.3328777295      1.04e-06  
    3   -9884.3328777454      4.22e-07  
    4   -9884.3328777477      1.86e-07  
    5   -9884.3328777483      7.03e-08  
    6   -9884.3328777483      3.54e-08  
    7   -9884.3328777482      1.92e-08  
    8   -9884.3328777484      9.62e-09  Convergence criterion met
 ---------------------------------------
 SCF time:   CPU 11.00s  wall 3.00s 
 SCF   energy in the final basis set =    -9884.3328777484
 Total energy in the final basis set =    -9884.3328777484


 ------------------------------------------------------------------------------

   CCMAN2: suite of methods based on coupled cluster
           and equation of motion theories.

   Components:
   * libvmm-1.3-trunk
     by Evgeny Epifanovsky, Ilya Kaliman.
   * libtensor-2.5-trunk
     by Evgeny Epifanovsky, Michael Wormit, Dmitry Zuev, Sam Manzer, 
        Ilya Kaliman.
   * libcc-2.5-trunk
     by Evgeny Epifanovsky, Arik Landau, Tomasz Kus, Kirill Khistyaev, 
        Dmitry Zuev, Prashant Manohar, Xintian Feng, Anna Krylov, 
        Matthew Goldey, Alec White, Thomas Jagau, Kaushik Nanda, 
        Anastasia Gunina, Alexander Kunitsa, Joonho Lee.

   CCMAN original authors:
   Anna I. Krylov, C. David Sherrill, Steven R. Gwaltney,
   Edward F. C. Byrd (2000)
   Sergey V. Levchenko, Lyudmila V. Slipchenko, Tao Wang,
   Ana-Maria C. Cristian (2003)
   Piotr A. Pieniazek, C. Melania Oana, Evgeny Epifanovsky (2007)
   Prashant Manohar (2009)

 ------------------------------------------------------------------------------


 Allocating and initializing 30808MB of RAM...
 Calculation will run on 6 cores.


 Alpha MOs, Restricted
 -- Occupied --                  
******* -490.07 -180.88 -169.68 -169.68 -169.68  -80.06  -65.20
  1 A     2 A     3 A     4 A     5 A     6 A     7 A     8 A                  
-58.559 -58.557 -58.557 -37.932 -33.120 -33.116 -33.116 -24.304
  9 A    10 A    11 A    12 A    13 A    14 A    15 A    16 A                  
-24.303 -24.302 -24.299 -24.299 -15.657  -9.878  -7.601  -7.493
 17 A    18 A    19 A    20 A    21 A    22 A    23 A    24 A                  
 -7.482  -7.482  -7.249  -5.493  -5.492  -5.492  -5.482  -5.472
 25 A    26 A    27 A    28 A    29 A    30 A    31 A    32 A                  
 -5.471  -3.234  -3.228  -3.228  -3.215  -3.215  -2.404  -2.400
 33 A    34 A    35 A    36 A    37 A    38 A    39 A    40 A                  
 -2.399  -2.389  -2.389  -1.218  -1.003  -0.874  -0.723  -0.566
 41 A    42 A    43 A    44 A    45 A    46 A    47 A    48 A                  
 -0.561  -0.526  -0.428  -0.424  -0.400  -0.387  -0.375
 49 A    50 A    51 A    52 A    53 A    54 A    55 A                          
 -- Virtual --                   
 -0.007   0.026   0.055   0.072   0.078   0.086   0.091   0.118
 56 A    57 A    58 A    59 A    60 A    61 A    62 A    63 A                  
  0.123   0.144   0.165   0.188   0.221   0.232   0.279   0.290
 64 A    65 A    66 A    67 A    68 A    69 A    70 A    71 A                  
  0.322   0.326   0.375   0.382   0.396   0.473   0.527   0.532
 72 A    73 A    74 A    75 A    76 A    77 A    78 A    79 A                  
  0.545   0.572   0.577   0.585   0.591   0.625   0.676   0.731
 80 A    81 A    82 A    83 A    84 A    85 A    86 A    87 A                  
  0.754   0.759   0.780   0.813   0.844   0.875   0.908   0.936
 88 A    89 A    90 A    91 A    92 A    93 A    94 A    95 A                  
  1.057   1.088   1.095   1.140   1.160   1.294   1.436   1.544
 96 A    97 A    98 A    99 A   100 A   101 A   102 A   103 A                  
  1.567   1.635   1.766   1.848   1.897   2.197   2.256   2.283
104 A   105 A   106 A   107 A   108 A   109 A   110 A   111 A                  
  2.366   2.415   2.469   2.766   2.928   4.233   4.263   4.438
112 A   113 A   114 A   115 A   116 A   117 A   118 A   119 A                  
  4.480   4.487   4.491   4.521   4.530   4.550   4.568   4.600
120 A   121 A   122 A   123 A   124 A   125 A   126 A   127 A                  
  4.641   4.765   4.898   6.531   6.545   6.576   7.206   7.487
128 A   129 A   130 A   131 A   132 A   133 A   134 A   135 A                  
  8.188   8.206   8.279  14.703  14.800  14.876  28.873  29.529
136 A   137 A   138 A   139 A   140 A   141 A   142 A   143 A                  
 29.540  29.563  29.874  29.877  29.878  29.898  29.961  36.668
144 A   145 A   146 A   147 A   148 A   149 A   150 A   151 A                  
 49.469 130.589 130.598 130.621 154.271 166.103 293.864 293.882
152 A   153 A   154 A   155 A   156 A   157 A   158 A   159 A                  
293.9881028.4121912.189
160 A   161 A   162 A                                                          

 Beta MOs, Restricted
 -- Occupied --                  
******* -490.07 -180.88 -169.68 -169.68 -169.68  -80.06  -65.20
  1 A     2 A     3 A     4 A     5 A     6 A     7 A     8 A                  
-58.559 -58.557 -58.557 -37.932 -33.120 -33.116 -33.116 -24.304
  9 A    10 A    11 A    12 A    13 A    14 A    15 A    16 A                  
-24.303 -24.302 -24.299 -24.299 -15.657  -9.878  -7.601  -7.493
 17 A    18 A    19 A    20 A    21 A    22 A    23 A    24 A                  
 -7.482  -7.482  -7.249  -5.493  -5.492  -5.492  -5.482  -5.472
 25 A    26 A    27 A    28 A    29 A    30 A    31 A    32 A                  
 -5.471  -3.234  -3.228  -3.228  -3.215  -3.215  -2.404  -2.400
 33 A    34 A    35 A    36 A    37 A    38 A    39 A    40 A                  
 -2.399  -2.389  -2.389  -1.218  -1.003  -0.874  -0.723  -0.566
 41 A    42 A    43 A    44 A    45 A    46 A    47 A    48 A                  
 -0.561  -0.526  -0.428  -0.424  -0.400  -0.387  -0.375
 49 A    50 A    51 A    52 A    53 A    54 A    55 A                          
 -- Virtual --                   
 -0.007   0.026   0.055   0.072   0.078   0.086   0.091   0.118
 56 A    57 A    58 A    59 A    60 A    61 A    62 A    63 A                  
  0.123   0.144   0.165   0.188   0.221   0.232   0.279   0.290
 64 A    65 A    66 A    67 A    68 A    69 A    70 A    71 A                  
  0.322   0.326   0.375   0.382   0.396   0.473   0.527   0.532
 72 A    73 A    74 A    75 A    76 A    77 A    78 A    79 A                  
  0.545   0.572   0.577   0.585   0.591   0.625   0.676   0.731
 80 A    81 A    82 A    83 A    84 A    85 A    86 A    87 A                  
  0.754   0.759   0.780   0.813   0.844   0.875   0.908   0.936
 88 A    89 A    90 A    91 A    92 A    93 A    94 A    95 A                  
  1.057   1.088   1.095   1.140   1.160   1.294   1.436   1.544
 96 A    97 A    98 A    99 A   100 A   101 A   102 A   103 A                  
  1.567   1.635   1.766   1.848   1.897   2.197   2.256   2.283
104 A   105 A   106 A   107 A   108 A   109 A   110 A   111 A                  
  2.366   2.415   2.469   2.766   2.928   4.233   4.263   4.438
112 A   113 A   114 A   115 A   116 A   117 A   118 A   119 A                  
  4.480   4.487   4.491   4.521   4.530   4.550   4.568   4.600
120 A   121 A   122 A   123 A   124 A   125 A   126 A   127 A                  
  4.641   4.765   4.898   6.531   6.545   6.576   7.206   7.487
128 A   129 A   130 A   131 A   132 A   133 A   134 A   135 A                  
  8.188   8.206   8.279  14.703  14.800  14.876  28.873  29.529
136 A   137 A   138 A   139 A   140 A   141 A   142 A   143 A                  
 29.540  29.563  29.874  29.877  29.878  29.898  29.961  36.668
144 A   145 A   146 A   147 A   148 A   149 A   150 A   151 A                  
 49.469 130.589 130.598 130.621 154.271 166.103 293.864 293.882
152 A   153 A   154 A   155 A   156 A   157 A   158 A   159 A                  
293.9881028.4121912.189
160 A   161 A   162 A                                                          

 Occupation and symmetry of molecular orbitals

 Point group: C1 (1 irreducible representation).

                           A     All 
 -------------------------------------
 All molecular orbitals:
  - Alpha                  162   162 
  - Beta                   162   162 
 -------------------------------------
 Alpha orbitals:
  - Frozen occupied        33    33  
  - Active occupied        22    22  
  - Active virtual         107   107 
  - Frozen virtual         0     0   
 -------------------------------------
 Beta orbitals:
  - Frozen occupied        33    33  
  - Active occupied        22    22  
  - Active virtual         107   107 
  - Frozen virtual         0     0   
 -------------------------------------

 Import integrals:   CPU 0.00 s  wall 0.00 s

 Import integrals:   CPU 127.84 s  wall 22.09 s

 MP2 amplitudes:   CPU 0.23 s  wall 0.14 s

Running a double precision version
           CCSD T amplitudes will be solved using DIIS.

           Start     Size      MaxIter   EConv     TConv     
           3         7         100       1.00e-07  1.00e-05  
 ------------------------------------------------------------------------------
           Energy (a.u.)   Ediff      Tdiff       Comment
 ------------------------------------------------------------------------------
         -9885.11456633                           
     1   -9885.08895874   2.56e-02   8.31e-01     
     2   -9885.11561222   2.67e-02   1.18e-01     
     3   -9885.11366543   1.95e-03   5.23e-02     
     4   -9885.11631307   2.65e-03   1.64e-02     Switched to DIIS steps.
     5   -9885.11720023   8.87e-04   1.29e-02     
     6   -9885.11723453   3.43e-05   2.79e-03     
     7   -9885.11723680   2.27e-06   1.44e-03     
     8   -9885.11724357   6.77e-06   3.30e-04     
     9   -9885.11724517   1.60e-06   2.38e-04     
    10   -9885.11724445   7.20e-07   7.56e-05     
    11   -9885.11724474   2.92e-07   3.08e-05     
    12   -9885.11724460   1.45e-07   1.53e-05     
    13   -9885.11724459   6.08e-09   4.56e-06     
 ------------------------------------------------------------------------------
         -9885.11724459                           CCSD T converged.

End of double precision
 SCF energy                 = -9884.33287775
 MP2 energy                 = -9885.11456633
 CCSD correlation energy     =    -0.78436684
 CCSD total energy           = -9885.11724459

 CCSD  T1^2 = 0.0143  T2^2 = 0.3000  Leading amplitudes:

 Amplitude    Orbitals with energies
 -0.0397       52 (A) A                  ->    56 (A) A                   
              -0.4241                         -0.0073                     
 -0.0397       52 (A) B                  ->    56 (A) B                   
              -0.4241                         -0.0073                     
 -0.0173       50 (A) A                  ->    56 (A) A                   
              -0.5261                         -0.0073                     
 -0.0173       50 (A) B                  ->    56 (A) B                   
              -0.5261                         -0.0073                     

 Amplitude    Orbitals with energies
 -0.0643       50 (A) A      50 (A) B    ->    56 (A) A      56 (A) B     
              -0.5261       -0.5261           -0.0073       -0.0073       
  0.0643       50 (A) A      50 (A) B    ->    56 (A) B      56 (A) A     
              -0.5261       -0.5261           -0.0073       -0.0073       
  0.0643       50 (A) B      50 (A) A    ->    56 (A) A      56 (A) B     
              -0.5261       -0.5261           -0.0073       -0.0073       
 -0.0643       50 (A) B      50 (A) A    ->    56 (A) B      56 (A) A     
              -0.5261       -0.5261           -0.0073       -0.0073       

 Computing CCSD intemediates for later calculations in double precision
 Finished.

Running a double precision version
           CCSD Lambda amplitudes will be solved using DIIS.
           Start     Size      MaxIter   EConv     LConv     
           3         7         100       1.00e-07  1.00e-05  
 ------------------------------------------------------------------------------
            Enorm      Ldiff       Comment
 ------------------------------------------------------------------------------
     1     5.92e-02   4.41e-02     
     2     1.54e-02   5.49e-03     
     3     6.53e-03   2.10e-03     
     4     3.82e-03   1.23e-03     Switched to DIIS steps.
     5     1.24e-03   7.04e-04     
     6     6.20e-04   2.03e-04     
     7     2.07e-04   5.26e-05     
     8     9.88e-05   1.32e-06     
     9     3.42e-05   4.25e-06     
    10     1.33e-05   1.99e-06     
    11     5.50e-06   4.80e-07     
    12     2.20e-06   1.74e-07     
    13     1.05e-06   1.70e-07     
    14     4.92e-07   5.10e-08     
    15     2.59e-07   4.92e-08     
    16     1.21e-07   1.96e-08     
    17     6.31e-08   7.88e-09     
 ------------------------------------------------------------------------------
                                   CCSD Lambda converged.

 Computing density matrices in double precision...
           Orbital response amplitudes will be solved using DIIS.
           Start     Size      MaxIter   EConv     LConv     
           3         7         100       1.00e-06  1.00e-06  
 ------------------------------------------------------------------------------
            Enorm      Ldiff       Comment
 ------------------------------------------------------------------------------
     1     1.18e-01   4.60e-03     
     2     1.12e-01   6.32e-03     
     3     1.38e-01   2.72e-02     
     4     2.70e-02   5.34e-02     Switched to DIIS steps.
     5     7.12e-03   8.85e-03     
     6     1.43e-03   4.08e-04     
     7     9.21e-04   1.56e-04     
     8     3.15e-04   1.68e-04     
     9     5.69e-05   4.21e-05     
    10     2.46e-05   8.95e-06     
    11     6.42e-06   1.49e-06     
    12     2.78e-06   8.55e-07     
    13     7.45e-07   5.23e-07     
 ------------------------------------------------------------------------------
                                   Orbital response converged.

 Computing density matrices... Done.
 CCSD calculation:   CPU 4745.06 s  wall 811.34 s

 Transferring MO TPDM to AO TPDM
 Transferring g2_o1o1o1o1
 Transferring g2_o1o1o1v1
 Transferring g2_o1o1v1v1
 Transferring g2_o1v1o1v1
 Transferring g2_o1v1v1v1
 Transferring g2_v1v1v1v1
 Adding separable TPDM
 Computing TPDM gradient
 --------------------------------------------------------
 2e gradient
  Atom          X               Y               Z
 --------------------------------------------------------
    1        -65.461975       13.492702       -0.022875  
    2         12.440280      -33.814661        0.015952  
    3         -0.948331       18.407677        0.003314  
    4         53.970026        1.914283        0.003609  
 --------------------------------------------------------
 --------------------------------------------------------
 Final gradient
  Atom          X               Y               Z
 --------------------------------------------------------
    1        -65.461975       13.492702       -0.022875  
    2         12.440280      -33.814661        0.015952  
    3         -0.948331       18.407677        0.003314  
    4         53.970026        1.914283        0.003609  
 --------------------------------------------------------
 Analytic gradient from two-electron contribution:   CPU 601.96 s  wall 111.75 s

 Total ccman2 time:   CPU 5482.62 s  wall 947.05 s


 --------------------------------------------------------------

                    Orbital Energies (a.u.)
 --------------------------------------------------------------

 Alpha MOs
 -- Occupied --
********-490.0661-180.8781-169.6846-169.6838-169.6838 -80.0625 -65.1988
-58.5594 -58.5570 -58.5570 -37.9320 -33.1197 -33.1162 -33.1159 -24.3037
-24.3026 -24.3024 -24.2992 -24.2992 -15.6570  -9.8779  -7.6011  -7.4932
 -7.4818  -7.4818  -7.2489  -5.4931  -5.4922  -5.4919  -5.4815  -5.4718
 -5.4712  -3.2336  -3.2284  -3.2283  -3.2146  -3.2146  -2.4044  -2.4002
 -2.3994  -2.3888  -2.3888  -1.2179  -1.0031  -0.8737  -0.7232  -0.5656
 -0.5606  -0.5261  -0.4285  -0.4241  -0.4000  -0.3871  -0.3748
 -- Virtual --
 -0.0073   0.0256   0.0552   0.0720   0.0779   0.0860   0.0910   0.1175
  0.1227   0.1442   0.1655   0.1879   0.2211   0.2321   0.2785   0.2904
  0.3224   0.3257   0.3750   0.3821   0.3955   0.4728   0.5274   0.5316
  0.5447   0.5721   0.5774   0.5855   0.5915   0.6252   0.6762   0.7305
  0.7544   0.7591   0.7801   0.8128   0.8439   0.8752   0.9084   0.9363
  1.0568   1.0881   1.0951   1.1398   1.1600   1.2935   1.4363   1.5436
  1.5665   1.6347   1.7658   1.8485   1.8973   2.1974   2.2563   2.2826
  2.3657   2.4150   2.4686   2.7660   2.9281   4.2329   4.2630   4.4382
  4.4802   4.4872   4.4913   4.5211   4.5300   4.5502   4.5676   4.6001
  4.6408   4.7653   4.8979   6.5315   6.5454   6.5758   7.2061   7.4871
  8.1884   8.2059   8.2793  14.7027  14.8001  14.8763  28.8732  29.5286
 29.5404  29.5629  29.8739  29.8768  29.8784  29.8983  29.9612  36.6678
 49.4694 130.5887 130.5977 130.6206 154.2708 166.1032 293.8641 293.8816
293.98761028.41231912.1886
 --------------------------------------------------------------

          Ground-State Mulliken Net Atomic Charges

     Atom                 Charge (a.u.)
  ----------------------------------------
      1 I                    -0.149836
      2 P                     0.337790
      3 N                    -0.203289
      4 Br                    0.015335
  ----------------------------------------
  Sum of atomic charges =    -0.000000

 -----------------------------------------------------------------
                    Cartesian Multipole Moments
 -----------------------------------------------------------------
    Charge (ESU x 10^10)
                -0.0000
    Dipole Moment (Debye)
         X      -0.2618      Y       1.7621      Z      -0.0003
       Tot       1.7814
    Quadrupole Moments (Debye-Ang)
        XX     -63.7753     XY      -1.8501     YY     -67.0851
        XZ       0.0001     YZ      -0.0002     ZZ     -65.6288
    Octopole Moments (Debye-Ang^2)
       XXX      -6.8512    XXY      -6.4194    XYY       3.1176
       YYY      -8.4579    XXZ      -0.0224    XYZ      -0.0025
       YYZ      -0.0287    XZZ       0.5605    YZZ      -2.0864
       ZZZ      -0.0885
    Hexadecapole Moments (Debye-Ang^3)
      XXXX   -1686.6301   XXXY     -22.0858   XXYY    -336.4759
      XYYY      -0.7696   YYYY    -164.8721   XXXZ      -0.1589
      XXYZ      -0.0050   XYYZ      -0.0607   YYYZ       0.0100
      XXZZ    -327.4217   XYZZ      -0.5145   YYZZ     -41.1213
      XZZZ      -0.1864   YZZZ       0.0095   ZZZZ     -88.5580
 -----------------------------------------------------------------
 DrvMan completing analytic gradient of the correlated energy
 Correlated dipole moment
            1
    1  -0.1030024
    2   0.6932571
    3  -0.0001299
 Energy read as -9885.117244591
 Full Analytical Gradient: (in a.u., or Hartree/Bohr)
             1             2             3             4
    1    0.00002582    0.00004816   -0.00011499    0.00004102
    2    0.00001289   -0.00003380    0.00006181   -0.00004090
    3    0.00000587   -0.00000379   -0.00001017    0.00000809
 Gradient time:  CPU 0.78 s  wall 0.81 s
 ----------------------------------------------------------------
             Standard Nuclear Orientation (Angstroms)
    I     Atom           X                Y                Z
 ----------------------------------------------------------------
    1      I       2.1079953054    -0.1118585617    -0.0000000000
    2      P      -0.1707050439     0.8724337662     0.0000000000
    3      N      -1.0360629726    -0.4643102364     0.0000000000
    4      Br     -2.9113067062    -0.1116523161    -0.0000000000
 ----------------------------------------------------------------
 Nuclear Repulsion Energy =   625.3551489924 hartrees
 There are       55 alpha and       55 beta electrons

                       Distance Matrix (Angstroms)
             I (  1)   P (  2)   N (  3)
   P (  2)  2.482198
   N (  3)  3.163752  1.592397
   Br(  4)  5.019302  2.911928  1.908116

 Requested basis set is 6-311++G(d,p)
 There are 62 shells and 162 basis functions
 A cutoff of  1.0D-14 yielded   1519 shell pairs
 There are     11071 function pairs (     12487 Cartesian)
 Smallest overlap matrix eigenvalue = 2.45E-03
 Guess MOs from SCF MO coefficient file

 -----------------------------------------------------------------------
  General SCF calculation program by
  Eric Jon Sundstrom, Paul Horn, Yuezhi Mao, Dmitri Zuev, Alec White,
  David Stuck, Shaama M.S., Shane Yost, Joonho Lee, David Small,
  Daniel Levine, Susi Lehtola, Hugh Burton, Evgeny Epifanovsky
 -----------------------------------------------------------------------
 Hartree-Fock
 using 6 threads for integral computing
 -------------------------------------------------------
 OpenMP Integral computing Module                
 Release: version 2.0, May 2017, Q-Chem Inc. Pleasanton 
 -------------------------------------------------------
 A restricted SCF calculation will be
 performed using DIIS
 SCF converges when DIIS error is below 1.0e-08
 ---------------------------------------
  Cycle       Energy         DIIS error
 ---------------------------------------
    1   -9884.3328457051      9.12e-06  
    2   -9884.3328460803      3.85e-06  
    3   -9884.3328461244      2.49e-06  
    4   -9884.3328461481      4.45e-07  
    5   -9884.3328461499      1.50e-07  
    6   -9884.3328461502      7.06e-08  
    7   -9884.3328461501      3.13e-08  
    8   -9884.3328461503      1.49e-08  
    9   -9884.3328461502      6.61e-09  Convergence criterion met
 ---------------------------------------
 SCF time:   CPU 12.26s  wall 3.00s 
 SCF   energy in the final basis set =    -9884.3328461502
 Total energy in the final basis set =    -9884.3328461502


 ------------------------------------------------------------------------------

   CCMAN2: suite of methods based on coupled cluster
           and equation of motion theories.

   Components:
   * libvmm-1.3-trunk
     by Evgeny Epifanovsky, Ilya Kaliman.
   * libtensor-2.5-trunk
     by Evgeny Epifanovsky, Michael Wormit, Dmitry Zuev, Sam Manzer, 
        Ilya Kaliman.
   * libcc-2.5-trunk
     by Evgeny Epifanovsky, Arik Landau, Tomasz Kus, Kirill Khistyaev, 
        Dmitry Zuev, Prashant Manohar, Xintian Feng, Anna Krylov, 
        Matthew Goldey, Alec White, Thomas Jagau, Kaushik Nanda, 
        Anastasia Gunina, Alexander Kunitsa, Joonho Lee.

   CCMAN original authors:
   Anna I. Krylov, C. David Sherrill, Steven R. Gwaltney,
   Edward F. C. Byrd (2000)
   Sergey V. Levchenko, Lyudmila V. Slipchenko, Tao Wang,
   Ana-Maria C. Cristian (2003)
   Piotr A. Pieniazek, C. Melania Oana, Evgeny Epifanovsky (2007)
   Prashant Manohar (2009)

 ------------------------------------------------------------------------------


 Allocating and initializing 30808MB of RAM...
 Calculation will run on 6 cores.


 Alpha MOs, Restricted
 -- Occupied --                  
******* -490.07 -180.88 -169.68 -169.68 -169.68  -80.06  -65.20
  1 A     2 A     3 A     4 A     5 A     6 A     7 A     8 A                  
-58.559 -58.557 -58.557 -37.932 -33.120 -33.116 -33.116 -24.304
  9 A    10 A    11 A    12 A    13 A    14 A    15 A    16 A                  
-24.303 -24.302 -24.299 -24.299 -15.657  -9.878  -7.601  -7.493
 17 A    18 A    19 A    20 A    21 A    22 A    23 A    24 A                  
 -7.482  -7.482  -7.249  -5.493  -5.492  -5.492  -5.482  -5.472
 25 A    26 A    27 A    28 A    29 A    30 A    31 A    32 A                  
 -5.471  -3.234  -3.228  -3.228  -3.215  -3.215  -2.404  -2.400
 33 A    34 A    35 A    36 A    37 A    38 A    39 A    40 A                  
 -2.400  -2.389  -2.389  -1.218  -1.003  -0.874  -0.723  -0.566
 41 A    42 A    43 A    44 A    45 A    46 A    47 A    48 A                  
 -0.561  -0.526  -0.428  -0.424  -0.400  -0.387  -0.375
 49 A    50 A    51 A    52 A    53 A    54 A    55 A                          
 -- Virtual --                   
 -0.007   0.026   0.055   0.072   0.078   0.086   0.091   0.118
 56 A    57 A    58 A    59 A    60 A    61 A    62 A    63 A                  
  0.123   0.144   0.165   0.188   0.221   0.232   0.278   0.290
 64 A    65 A    66 A    67 A    68 A    69 A    70 A    71 A                  
  0.322   0.326   0.375   0.382   0.396   0.473   0.527   0.532
 72 A    73 A    74 A    75 A    76 A    77 A    78 A    79 A                  
  0.545   0.572   0.577   0.585   0.591   0.625   0.676   0.730
 80 A    81 A    82 A    83 A    84 A    85 A    86 A    87 A                  
  0.754   0.759   0.780   0.813   0.844   0.875   0.909   0.936
 88 A    89 A    90 A    91 A    92 A    93 A    94 A    95 A                  
  1.057   1.088   1.095   1.140   1.160   1.293   1.436   1.544
 96 A    97 A    98 A    99 A   100 A   101 A   102 A   103 A                  
  1.566   1.635   1.766   1.849   1.897   2.197   2.256   2.283
104 A   105 A   106 A   107 A   108 A   109 A   110 A   111 A                  
  2.366   2.415   2.468   2.766   2.928   4.233   4.263   4.438
112 A   113 A   114 A   115 A   116 A   117 A   118 A   119 A                  
  4.480   4.487   4.491   4.521   4.530   4.550   4.568   4.600
120 A   121 A   122 A   123 A   124 A   125 A   126 A   127 A                  
  4.641   4.765   4.898   6.531   6.545   6.576   7.206   7.487
128 A   129 A   130 A   131 A   132 A   133 A   134 A   135 A                  
  8.188   8.206   8.279  14.703  14.800  14.876  28.873  29.529
136 A   137 A   138 A   139 A   140 A   141 A   142 A   143 A                  
 29.540  29.563  29.874  29.877  29.878  29.898  29.961  36.668
144 A   145 A   146 A   147 A   148 A   149 A   150 A   151 A                  
 49.469 130.589 130.598 130.621 154.271 166.103 293.864 293.882
152 A   153 A   154 A   155 A   156 A   157 A   158 A   159 A                  
293.9881028.4121912.189
160 A   161 A   162 A                                                          

 Beta MOs, Restricted
 -- Occupied --                  
******* -490.07 -180.88 -169.68 -169.68 -169.68  -80.06  -65.20
  1 A     2 A     3 A     4 A     5 A     6 A     7 A     8 A                  
-58.559 -58.557 -58.557 -37.932 -33.120 -33.116 -33.116 -24.304
  9 A    10 A    11 A    12 A    13 A    14 A    15 A    16 A                  
-24.303 -24.302 -24.299 -24.299 -15.657  -9.878  -7.601  -7.493
 17 A    18 A    19 A    20 A    21 A    22 A    23 A    24 A                  
 -7.482  -7.482  -7.249  -5.493  -5.492  -5.492  -5.482  -5.472
 25 A    26 A    27 A    28 A    29 A    30 A    31 A    32 A                  
 -5.471  -3.234  -3.228  -3.228  -3.215  -3.215  -2.404  -2.400
 33 A    34 A    35 A    36 A    37 A    38 A    39 A    40 A                  
 -2.400  -2.389  -2.389  -1.218  -1.003  -0.874  -0.723  -0.566
 41 A    42 A    43 A    44 A    45 A    46 A    47 A    48 A                  
 -0.561  -0.526  -0.428  -0.424  -0.400  -0.387  -0.375
 49 A    50 A    51 A    52 A    53 A    54 A    55 A                          
 -- Virtual --                   
 -0.007   0.026   0.055   0.072   0.078   0.086   0.091   0.118
 56 A    57 A    58 A    59 A    60 A    61 A    62 A    63 A                  
  0.123   0.144   0.165   0.188   0.221   0.232   0.278   0.290
 64 A    65 A    66 A    67 A    68 A    69 A    70 A    71 A                  
  0.322   0.326   0.375   0.382   0.396   0.473   0.527   0.532
 72 A    73 A    74 A    75 A    76 A    77 A    78 A    79 A                  
  0.545   0.572   0.577   0.585   0.591   0.625   0.676   0.730
 80 A    81 A    82 A    83 A    84 A    85 A    86 A    87 A                  
  0.754   0.759   0.780   0.813   0.844   0.875   0.909   0.936
 88 A    89 A    90 A    91 A    92 A    93 A    94 A    95 A                  
  1.057   1.088   1.095   1.140   1.160   1.293   1.436   1.544
 96 A    97 A    98 A    99 A   100 A   101 A   102 A   103 A                  
  1.566   1.635   1.766   1.849   1.897   2.197   2.256   2.283
104 A   105 A   106 A   107 A   108 A   109 A   110 A   111 A                  
  2.366   2.415   2.468   2.766   2.928   4.233   4.263   4.438
112 A   113 A   114 A   115 A   116 A   117 A   118 A   119 A                  
  4.480   4.487   4.491   4.521   4.530   4.550   4.568   4.600
120 A   121 A   122 A   123 A   124 A   125 A   126 A   127 A                  
  4.641   4.765   4.898   6.531   6.545   6.576   7.206   7.487
128 A   129 A   130 A   131 A   132 A   133 A   134 A   135 A                  
  8.188   8.206   8.279  14.703  14.800  14.876  28.873  29.529
136 A   137 A   138 A   139 A   140 A   141 A   142 A   143 A                  
 29.540  29.563  29.874  29.877  29.878  29.898  29.961  36.668
144 A   145 A   146 A   147 A   148 A   149 A   150 A   151 A                  
 49.469 130.589 130.598 130.621 154.271 166.103 293.864 293.882
152 A   153 A   154 A   155 A   156 A   157 A   158 A   159 A                  
293.9881028.4121912.189
160 A   161 A   162 A                                                          

 Occupation and symmetry of molecular orbitals

 Point group: C1 (1 irreducible representation).

                           A     All 
 -------------------------------------
 All molecular orbitals:
  - Alpha                  162   162 
  - Beta                   162   162 
 -------------------------------------
 Alpha orbitals:
  - Frozen occupied        33    33  
  - Active occupied        22    22  
  - Active virtual         107   107 
  - Frozen virtual         0     0   
 -------------------------------------
 Beta orbitals:
  - Frozen occupied        33    33  
  - Active occupied        22    22  
  - Active virtual         107   107 
  - Frozen virtual         0     0   
 -------------------------------------

 Import integrals:   CPU 0.00 s  wall 0.00 s

 Import integrals:   CPU 127.97 s  wall 22.17 s

 MP2 amplitudes:   CPU 0.22 s  wall 0.13 s

Running a double precision version
           CCSD T amplitudes will be solved using DIIS.

           Start     Size      MaxIter   EConv     TConv     
           3         7         100       1.00e-07  1.00e-05  
 ------------------------------------------------------------------------------
           Energy (a.u.)   Ediff      Tdiff       Comment
 ------------------------------------------------------------------------------
         -9885.11458294                           
     1   -9885.08894599   2.56e-02   8.31e-01     
     2   -9885.11561513   2.67e-02   1.18e-01     
     3   -9885.11366202   1.95e-03   5.23e-02     
     4   -9885.11631193   2.65e-03   1.64e-02     Switched to DIIS steps.
     5   -9885.11719972   8.88e-04   1.29e-02     
     6   -9885.11723404   3.43e-05   2.80e-03     
     7   -9885.11723631   2.27e-06   1.44e-03     
     8   -9885.11724308   6.77e-06   3.30e-04     
     9   -9885.11724468   1.60e-06   2.38e-04     
    10   -9885.11724396   7.21e-07   7.56e-05     
    11   -9885.11724425   2.92e-07   3.08e-05     
    12   -9885.11724410   1.45e-07   1.53e-05     
    13   -9885.11724410   5.90e-09   4.58e-06     
 ------------------------------------------------------------------------------
         -9885.11724410                           CCSD T converged.

End of double precision
 SCF energy                 = -9884.33284615
 MP2 energy                 = -9885.11458294
 CCSD correlation energy     =    -0.78439795
 CCSD total energy           = -9885.11724410

 CCSD  T1^2 = 0.0143  T2^2 = 0.3001  Leading amplitudes:

 Amplitude    Orbitals with energies
 -0.0397       52 (A) A                  ->    56 (A) A                   
              -0.4241                         -0.0074                     
 -0.0397       52 (A) B                  ->    56 (A) B                   
              -0.4241                         -0.0074                     
  0.0173       50 (A) A                  ->    56 (A) A                   
              -0.5259                         -0.0074                     
  0.0173       50 (A) B                  ->    56 (A) B                   
              -0.5259                         -0.0074                     

 Amplitude    Orbitals with energies
 -0.0643       50 (A) A      50 (A) B    ->    56 (A) A      56 (A) B     
              -0.5259       -0.5259           -0.0074       -0.0074       
  0.0643       50 (A) A      50 (A) B    ->    56 (A) B      56 (A) A     
              -0.5259       -0.5259           -0.0074       -0.0074       
  0.0643       50 (A) B      50 (A) A    ->    56 (A) A      56 (A) B     
              -0.5259       -0.5259           -0.0074       -0.0074       
 -0.0643       50 (A) B      50 (A) A    ->    56 (A) B      56 (A) A     
              -0.5259       -0.5259           -0.0074       -0.0074       

 Computing CCSD intemediates for later calculations in double precision
 Finished.

Running a double precision version
           CCSD Lambda amplitudes will be solved using DIIS.
           Start     Size      MaxIter   EConv     LConv     
           3         7         100       1.00e-07  1.00e-05  
 ------------------------------------------------------------------------------
            Enorm      Ldiff       Comment
 ------------------------------------------------------------------------------
     1     5.93e-02   4.41e-02     
     2     1.54e-02   5.49e-03     
     3     6.54e-03   2.10e-03     
     4     3.82e-03   1.23e-03     Switched to DIIS steps.
     5     1.24e-03   7.04e-04     
     6     6.20e-04   2.03e-04     
     7     2.07e-04   5.27e-05     
     8     9.87e-05   1.31e-06     
     9     3.42e-05   4.24e-06     
    10     1.33e-05   1.98e-06     
    11     5.49e-06   4.79e-07     
    12     2.19e-06   1.73e-07     
    13     1.04e-06   1.70e-07     
    14     4.90e-07   5.06e-08     
    15     2.58e-07   4.90e-08     
    16     1.20e-07   1.96e-08     
    17     6.28e-08   7.88e-09     
 ------------------------------------------------------------------------------
                                   CCSD Lambda converged.

 Computing density matrices in double precision...
           Orbital response amplitudes will be solved using DIIS.
           Start     Size      MaxIter   EConv     LConv     
           3         7         100       1.00e-06  1.00e-06  
 ------------------------------------------------------------------------------
            Enorm      Ldiff       Comment
 ------------------------------------------------------------------------------
     1     1.18e-01   4.60e-03     
     2     1.12e-01   6.30e-03     
     3     1.38e-01   2.72e-02     
     4     2.71e-02   5.34e-02     Switched to DIIS steps.
     5     7.13e-03   8.88e-03     
     6     1.43e-03   4.08e-04     
     7     9.23e-04   1.55e-04     
     8     3.16e-04   1.69e-04     
     9     5.69e-05   4.22e-05     
    10     2.46e-05   8.95e-06     
    11     6.43e-06   1.48e-06     
    12     2.79e-06   8.55e-07     
    13     7.45e-07   5.24e-07     
 ------------------------------------------------------------------------------
                                   Orbital response converged.

 Computing density matrices... Done.
 CCSD calculation:   CPU 4743.96 s  wall 810.83 s

 Transferring MO TPDM to AO TPDM
 Transferring g2_o1o1o1o1
 Transferring g2_o1o1o1v1
 Transferring g2_o1o1v1v1
 Transferring g2_o1v1o1v1
 Transferring g2_o1v1v1v1
 Transferring g2_v1v1v1v1
 Adding separable TPDM
 Computing TPDM gradient
 --------------------------------------------------------
 2e gradient
  Atom          X               Y               Z
 --------------------------------------------------------
    1        -65.482051       13.506210       -0.000001  
    2         12.459396      -33.812278        0.000003  
    3         -0.941471       18.396569       -0.000001  
    4         53.964126        1.909499       -0.000001  
 --------------------------------------------------------
 --------------------------------------------------------
 Final gradient
  Atom          X               Y               Z
 --------------------------------------------------------
    1        -65.482051       13.506210       -0.000001  
    2         12.459396      -33.812278        0.000003  
    3         -0.941471       18.396569       -0.000001  
    4         53.964126        1.909499       -0.000001  
 --------------------------------------------------------
 Analytic gradient from two-electron contribution:   CPU 601.73 s  wall 112.75 s

 Total ccman2 time:   CPU 5481.09 s  wall 947.59 s


 --------------------------------------------------------------

                    Orbital Energies (a.u.)
 --------------------------------------------------------------

 Alpha MOs
 -- Occupied --
********-490.0661-180.8782-169.6847-169.6839-169.6839 -80.0625 -65.1988
-58.5593 -58.5569 -58.5569 -37.9321 -33.1198 -33.1163 -33.1160 -24.3038
-24.3027 -24.3025 -24.2993 -24.2993 -15.6570  -9.8778  -7.6011  -7.4931
 -7.4818  -7.4818  -7.2490  -5.4931  -5.4921  -5.4919  -5.4816  -5.4719
 -5.4712  -3.2335  -3.2283  -3.2282  -3.2146  -3.2146  -2.4045  -2.4003
 -2.3995  -2.3889  -2.3889  -1.2176  -1.0030  -0.8739  -0.7232  -0.5655
 -0.5606  -0.5259  -0.4285  -0.4241  -0.4000  -0.3872  -0.3748
 -- Virtual --
 -0.0074   0.0257   0.0552   0.0720   0.0780   0.0860   0.0910   0.1175
  0.1227   0.1442   0.1655   0.1879   0.2212   0.2321   0.2785   0.2904
  0.3224   0.3257   0.3751   0.3821   0.3955   0.4726   0.5274   0.5315
  0.5447   0.5720   0.5774   0.5854   0.5914   0.6252   0.6764   0.7305
  0.7544   0.7591   0.7802   0.8129   0.8439   0.8752   0.9086   0.9362
  1.0570   1.0883   1.0953   1.1398   1.1601   1.2929   1.4364   1.5435
  1.5665   1.6347   1.7658   1.8486   1.8974   2.1975   2.2563   2.2826
  2.3657   2.4148   2.4684   2.7661   2.9276   4.2330   4.2630   4.4378
  4.4801   4.4872   4.4912   4.5212   4.5300   4.5502   4.5676   4.6002
  4.6409   4.7652   4.8980   6.5314   6.5454   6.5757   7.2062   7.4867
  8.1884   8.2060   8.2794  14.7027  14.8002  14.8759  28.8732  29.5285
 29.5403  29.5628  29.8739  29.8767  29.8783  29.8982  29.9612  36.6677
 49.4694 130.5886 130.5977 130.6206 154.2708 166.1028 293.8641 293.8817
293.98761028.41231912.1886
 --------------------------------------------------------------

          Ground-State Mulliken Net Atomic Charges

     Atom                 Charge (a.u.)
  ----------------------------------------
      1 I                    -0.149465
      2 P                     0.337707
      3 N                    -0.203585
      4 Br                    0.015343
  ----------------------------------------
  Sum of atomic charges =    -0.000000

 -----------------------------------------------------------------
                    Cartesian Multipole Moments
 -----------------------------------------------------------------
    Charge (ESU x 10^10)
                -0.0000
    Dipole Moment (Debye)
         X      -0.2547      Y       1.7606      Z       0.0000
       Tot       1.7790
    Quadrupole Moments (Debye-Ang)
        XX     -63.7693     XY      -1.8487     YY     -67.0879
        XZ      -0.0000     YZ       0.0000     ZZ     -65.6286
    Octopole Moments (Debye-Ang^2)
       XXX      -6.8450    XXY      -6.4193    XYY       3.1143
       YYY      -8.4630    XXZ      -0.0000    XYZ       0.0000
       YYZ       0.0000    XZZ       0.5577    YZZ      -2.0882
       ZZZ       0.0000
    Hexadecapole Moments (Debye-Ang^3)
      XXXX   -1686.5458   XXXY     -22.1091   XXYY    -336.4660
      XYYY      -0.8032   YYYY    -164.8863   XXXZ      -0.0000
      XXYZ       0.0000   XYYZ      -0.0000   YYYZ       0.0000
      XXZZ    -327.4063   XYZZ      -0.5241   YYZZ     -41.1232
      XZZZ      -0.0000   YZZZ       0.0000   ZZZZ     -88.5560
 -----------------------------------------------------------------
 DrvMan completing analytic gradient of the correlated energy
 Correlated dipole moment
            1
    1  -0.1002228
    2   0.6926878
    3   0.0000002
 Energy read as -9885.117244098
 Full Analytical Gradient: (in a.u., or Hartree/Bohr)
             1             2             3             4
    1   -0.00010887    0.00048247   -0.00035524   -0.00001836
    2    0.00009605    0.00019403   -0.00022060   -0.00006948
    3    0.00000000    0.00000007   -0.00000009    0.00000002
 Gradient time:  CPU 0.73 s  wall 0.76 s
 ----------------------------------------------------------------
             Standard Nuclear Orientation (Angstroms)
    I     Atom           X                Y                Z
 ----------------------------------------------------------------
    1      I       2.1079953054    -0.1118585617    -0.0000000000
    2      P      -0.1727050439     0.8724337662     0.0000000000
    3      N      -1.0360629726    -0.4643102364     0.0000000000
    4      Br     -2.9113067062    -0.1116523161    -0.0000000000
 ----------------------------------------------------------------
 Nuclear Repulsion Energy =   625.3153907474 hartrees
 There are       55 alpha and       55 beta electrons

                       Distance Matrix (Angstroms)
             I (  1)   P (  2)   N (  3)
   P (  2)  2.484034
   N (  3)  3.163752  1.591311
   Br(  4)  5.019302  2.910045  1.908116

 Requested basis set is 6-311++G(d,p)
 There are 62 shells and 162 basis functions
 A cutoff of  1.0D-14 yielded   1519 shell pairs
 There are     11071 function pairs (     12487 Cartesian)
 Smallest overlap matrix eigenvalue = 2.45E-03
 Guess MOs from SCF MO coefficient file

 -----------------------------------------------------------------------
  General SCF calculation program by
  Eric Jon Sundstrom, Paul Horn, Yuezhi Mao, Dmitri Zuev, Alec White,
  David Stuck, Shaama M.S., Shane Yost, Joonho Lee, David Small,
  Daniel Levine, Susi Lehtola, Hugh Burton, Evgeny Epifanovsky
 -----------------------------------------------------------------------
 Hartree-Fock
 using 6 threads for integral computing
 -------------------------------------------------------
 OpenMP Integral computing Module                
 Release: version 2.0, May 2017, Q-Chem Inc. Pleasanton 
 -------------------------------------------------------
 A restricted SCF calculation will be
 performed using DIIS
 SCF converges when DIIS error is below 1.0e-08
 ---------------------------------------
  Cycle       Energy         DIIS error
 ---------------------------------------
    1   -9884.3329068932      1.77e-05  
    2   -9884.3329082279      7.58e-06  
    3   -9884.3329083819      4.78e-06  
    4   -9884.3329084645      7.94e-07  
    5   -9884.3329084689      2.46e-07  
    6   -9884.3329084693      1.09e-07  
    7   -9884.3329084694      4.10e-08  
    8   -9884.3329084695      1.50e-08  
    9   -9884.3329084696      6.33e-09  Convergence criterion met
 ---------------------------------------
 SCF time:   CPU 12.29s  wall 2.00s 
 SCF   energy in the final basis set =    -9884.3329084696
 Total energy in the final basis set =    -9884.3329084696


 ------------------------------------------------------------------------------

   CCMAN2: suite of methods based on coupled cluster
           and equation of motion theories.

   Components:
   * libvmm-1.3-trunk
     by Evgeny Epifanovsky, Ilya Kaliman.
   * libtensor-2.5-trunk
     by Evgeny Epifanovsky, Michael Wormit, Dmitry Zuev, Sam Manzer, 
        Ilya Kaliman.
   * libcc-2.5-trunk
     by Evgeny Epifanovsky, Arik Landau, Tomasz Kus, Kirill Khistyaev, 
        Dmitry Zuev, Prashant Manohar, Xintian Feng, Anna Krylov, 
        Matthew Goldey, Alec White, Thomas Jagau, Kaushik Nanda, 
        Anastasia Gunina, Alexander Kunitsa, Joonho Lee.

   CCMAN original authors:
   Anna I. Krylov, C. David Sherrill, Steven R. Gwaltney,
   Edward F. C. Byrd (2000)
   Sergey V. Levchenko, Lyudmila V. Slipchenko, Tao Wang,
   Ana-Maria C. Cristian (2003)
   Piotr A. Pieniazek, C. Melania Oana, Evgeny Epifanovsky (2007)
   Prashant Manohar (2009)

 ------------------------------------------------------------------------------


 Allocating and initializing 30808MB of RAM...
 Calculation will run on 6 cores.


 Alpha MOs, Restricted
 -- Occupied --                  
******* -490.07 -180.88 -169.68 -169.68 -169.68  -80.06  -65.20
  1 A     2 A     3 A     4 A     5 A     6 A     7 A     8 A                  
-58.559 -58.557 -58.557 -37.932 -33.120 -33.116 -33.116 -24.304
  9 A    10 A    11 A    12 A    13 A    14 A    15 A    16 A                  
-24.303 -24.302 -24.299 -24.299 -15.657  -9.878  -7.601  -7.493
 17 A    18 A    19 A    20 A    21 A    22 A    23 A    24 A                  
 -7.482  -7.482  -7.249  -5.493  -5.492  -5.492  -5.481  -5.472
 25 A    26 A    27 A    28 A    29 A    30 A    31 A    32 A                  
 -5.471  -3.234  -3.228  -3.228  -3.215  -3.215  -2.404  -2.400
 33 A    34 A    35 A    36 A    37 A    38 A    39 A    40 A                  
 -2.399  -2.389  -2.389  -1.218  -1.003  -0.874  -0.723  -0.566
 41 A    42 A    43 A    44 A    45 A    46 A    47 A    48 A                  
 -0.561  -0.526  -0.428  -0.424  -0.400  -0.387  -0.375
 49 A    50 A    51 A    52 A    53 A    54 A    55 A                          
 -- Virtual --                   
 -0.007   0.025   0.055   0.072   0.078   0.086   0.091   0.118
 56 A    57 A    58 A    59 A    60 A    61 A    62 A    63 A                  
  0.123   0.144   0.165   0.188   0.221   0.232   0.279   0.290
 64 A    65 A    66 A    67 A    68 A    69 A    70 A    71 A                  
  0.322   0.326   0.375   0.382   0.396   0.473   0.528   0.532
 72 A    73 A    74 A    75 A    76 A    77 A    78 A    79 A                  
  0.545   0.572   0.577   0.586   0.592   0.625   0.676   0.731
 80 A    81 A    82 A    83 A    84 A    85 A    86 A    87 A                  
  0.754   0.759   0.780   0.813   0.844   0.875   0.908   0.936
 88 A    89 A    90 A    91 A    92 A    93 A    94 A    95 A                  
  1.056   1.088   1.095   1.140   1.160   1.294   1.436   1.544
 96 A    97 A    98 A    99 A   100 A   101 A   102 A   103 A                  
  1.567   1.635   1.766   1.848   1.897   2.197   2.256   2.282
104 A   105 A   106 A   107 A   108 A   109 A   110 A   111 A                  
  2.366   2.415   2.469   2.766   2.929   4.233   4.263   4.439
112 A   113 A   114 A   115 A   116 A   117 A   118 A   119 A                  
  4.480   4.487   4.491   4.521   4.530   4.550   4.568   4.600
120 A   121 A   122 A   123 A   124 A   125 A   126 A   127 A                  
  4.641   4.765   4.898   6.532   6.546   6.576   7.206   7.487
128 A   129 A   130 A   131 A   132 A   133 A   134 A   135 A                  
  8.188   8.206   8.279  14.703  14.800  14.877  28.873  29.529
136 A   137 A   138 A   139 A   140 A   141 A   142 A   143 A                  
 29.540  29.563  29.874  29.877  29.878  29.898  29.961  36.668
144 A   145 A   146 A   147 A   148 A   149 A   150 A   151 A                  
 49.469 130.589 130.598 130.621 154.271 166.104 293.864 293.882
152 A   153 A   154 A   155 A   156 A   157 A   158 A   159 A                  
293.9881028.4121912.189
160 A   161 A   162 A                                                          

 Beta MOs, Restricted
 -- Occupied --                  
******* -490.07 -180.88 -169.68 -169.68 -169.68  -80.06  -65.20
  1 A     2 A     3 A     4 A     5 A     6 A     7 A     8 A                  
-58.559 -58.557 -58.557 -37.932 -33.120 -33.116 -33.116 -24.304
  9 A    10 A    11 A    12 A    13 A    14 A    15 A    16 A                  
-24.303 -24.302 -24.299 -24.299 -15.657  -9.878  -7.601  -7.493
 17 A    18 A    19 A    20 A    21 A    22 A    23 A    24 A                  
 -7.482  -7.482  -7.249  -5.493  -5.492  -5.492  -5.481  -5.472
 25 A    26 A    27 A    28 A    29 A    30 A    31 A    32 A                  
 -5.471  -3.234  -3.228  -3.228  -3.215  -3.215  -2.404  -2.400
 33 A    34 A    35 A    36 A    37 A    38 A    39 A    40 A                  
 -2.399  -2.389  -2.389  -1.218  -1.003  -0.874  -0.723  -0.566
 41 A    42 A    43 A    44 A    45 A    46 A    47 A    48 A                  
 -0.561  -0.526  -0.428  -0.424  -0.400  -0.387  -0.375
 49 A    50 A    51 A    52 A    53 A    54 A    55 A                          
 -- Virtual --                   
 -0.007   0.025   0.055   0.072   0.078   0.086   0.091   0.118
 56 A    57 A    58 A    59 A    60 A    61 A    62 A    63 A                  
  0.123   0.144   0.165   0.188   0.221   0.232   0.279   0.290
 64 A    65 A    66 A    67 A    68 A    69 A    70 A    71 A                  
  0.322   0.326   0.375   0.382   0.396   0.473   0.528   0.532
 72 A    73 A    74 A    75 A    76 A    77 A    78 A    79 A                  
  0.545   0.572   0.577   0.586   0.592   0.625   0.676   0.731
 80 A    81 A    82 A    83 A    84 A    85 A    86 A    87 A                  
  0.754   0.759   0.780   0.813   0.844   0.875   0.908   0.936
 88 A    89 A    90 A    91 A    92 A    93 A    94 A    95 A                  
  1.056   1.088   1.095   1.140   1.160   1.294   1.436   1.544
 96 A    97 A    98 A    99 A   100 A   101 A   102 A   103 A                  
  1.567   1.635   1.766   1.848   1.897   2.197   2.256   2.282
104 A   105 A   106 A   107 A   108 A   109 A   110 A   111 A                  
  2.366   2.415   2.469   2.766   2.929   4.233   4.263   4.439
112 A   113 A   114 A   115 A   116 A   117 A   118 A   119 A                  
  4.480   4.487   4.491   4.521   4.530   4.550   4.568   4.600
120 A   121 A   122 A   123 A   124 A   125 A   126 A   127 A                  
  4.641   4.765   4.898   6.532   6.546   6.576   7.206   7.487
128 A   129 A   130 A   131 A   132 A   133 A   134 A   135 A                  
  8.188   8.206   8.279  14.703  14.800  14.877  28.873  29.529
136 A   137 A   138 A   139 A   140 A   141 A   142 A   143 A                  
 29.540  29.563  29.874  29.877  29.878  29.898  29.961  36.668
144 A   145 A   146 A   147 A   148 A   149 A   150 A   151 A                  
 49.469 130.589 130.598 130.621 154.271 166.104 293.864 293.882
152 A   153 A   154 A   155 A   156 A   157 A   158 A   159 A                  
293.9881028.4121912.189
160 A   161 A   162 A                                                          

 Occupation and symmetry of molecular orbitals

 Point group: C1 (1 irreducible representation).

                           A     All 
 -------------------------------------
 All molecular orbitals:
  - Alpha                  162   162 
  - Beta                   162   162 
 -------------------------------------
 Alpha orbitals:
  - Frozen occupied        33    33  
  - Active occupied        22    22  
  - Active virtual         107   107 
  - Frozen virtual         0     0   
 -------------------------------------
 Beta orbitals:
  - Frozen occupied        33    33  
  - Active occupied        22    22  
  - Active virtual         107   107 
  - Frozen virtual         0     0   
 -------------------------------------

 Import integrals:   CPU 0.00 s  wall 0.00 s

 Import integrals:   CPU 127.49 s  wall 22.01 s

 MP2 amplitudes:   CPU 0.22 s  wall 0.13 s

Running a double precision version
           CCSD T amplitudes will be solved using DIIS.

           Start     Size      MaxIter   EConv     TConv     
           3         7         100       1.00e-07  1.00e-05  
 ------------------------------------------------------------------------------
           Energy (a.u.)   Ediff      Tdiff       Comment
 ------------------------------------------------------------------------------
         -9885.11454896                           
     1   -9885.08897065   2.56e-02   8.31e-01     
     2   -9885.11560851   2.66e-02   1.18e-01     
     3   -9885.11366803   1.94e-03   5.23e-02     
     4   -9885.11631340   2.65e-03   1.64e-02     Switched to DIIS steps.
     5   -9885.11719992   8.87e-04   1.29e-02     
     6   -9885.11723422   3.43e-05   2.79e-03     
     7   -9885.11723649   2.27e-06   1.44e-03     
     8   -9885.11724325   6.76e-06   3.30e-04     
     9   -9885.11724486   1.60e-06   2.38e-04     
    10   -9885.11724414   7.19e-07   7.56e-05     
    11   -9885.11724443   2.91e-07   3.08e-05     
    12   -9885.11724428   1.45e-07   1.53e-05     
    13   -9885.11724428   6.28e-09   4.55e-06     
 ------------------------------------------------------------------------------
         -9885.11724428                           CCSD T converged.

End of double precision
 SCF energy                 = -9884.33290847
 MP2 energy                 = -9885.11454896
 CCSD correlation energy     =    -0.78433581
 CCSD total energy           = -9885.11724428

 CCSD  T1^2 = 0.0143  T2^2 = 0.3000  Leading amplitudes:

 Amplitude    Orbitals with energies
 -0.0397       52 (A) A                  ->    56 (A) A                   
              -0.4241                         -0.0073                     
 -0.0397       52 (A) B                  ->    56 (A) B                   
              -0.4241                         -0.0073                     
  0.0173       50 (A) A                  ->    56 (A) A                   
              -0.5262                         -0.0073                     
  0.0173       50 (A) B                  ->    56 (A) B                   
              -0.5262                         -0.0073                     

 Amplitude    Orbitals with energies
 -0.0643       50 (A) A      50 (A) B    ->    56 (A) A      56 (A) B     
              -0.5262       -0.5262           -0.0073       -0.0073       
  0.0643       50 (A) A      50 (A) B    ->    56 (A) B      56 (A) A     
              -0.5262       -0.5262           -0.0073       -0.0073       
  0.0643       50 (A) B      50 (A) A    ->    56 (A) A      56 (A) B     
              -0.5262       -0.5262           -0.0073       -0.0073       
 -0.0643       50 (A) B      50 (A) A    ->    56 (A) B      56 (A) A     
              -0.5262       -0.5262           -0.0073       -0.0073       

 Computing CCSD intemediates for later calculations in double precision
 Finished.

Running a double precision version
           CCSD Lambda amplitudes will be solved using DIIS.
           Start     Size      MaxIter   EConv     LConv     
           3         7         100       1.00e-07  1.00e-05  
 ------------------------------------------------------------------------------
            Enorm      Ldiff       Comment
 ------------------------------------------------------------------------------
     1     5.92e-02   4.40e-02     
     2     1.54e-02   5.50e-03     
     3     6.53e-03   2.10e-03     
     4     3.82e-03   1.23e-03     Switched to DIIS steps.
     5     1.24e-03   7.03e-04     
     6     6.20e-04   2.03e-04     
     7     2.07e-04   5.25e-05     
     8     9.90e-05   1.34e-06     
     9     3.42e-05   4.26e-06     
    10     1.33e-05   1.99e-06     
    11     5.51e-06   4.82e-07     
    12     2.21e-06   1.75e-07     
    13     1.05e-06   1.71e-07     
    14     4.95e-07   5.14e-08     
    15     2.60e-07   4.94e-08     
    16     1.22e-07   1.96e-08     
    17     6.35e-08   7.88e-09     
 ------------------------------------------------------------------------------
                                   CCSD Lambda converged.

 Computing density matrices in double precision...
           Orbital response amplitudes will be solved using DIIS.
           Start     Size      MaxIter   EConv     LConv     
           3         7         100       1.00e-06  1.00e-06  
 ------------------------------------------------------------------------------
            Enorm      Ldiff       Comment
 ------------------------------------------------------------------------------
     1     1.18e-01   4.60e-03     
     2     1.12e-01   6.34e-03     
     3     1.38e-01   2.72e-02     
     4     2.70e-02   5.34e-02     Switched to DIIS steps.
     5     7.12e-03   8.81e-03     
     6     1.42e-03   4.09e-04     
     7     9.19e-04   1.56e-04     
     8     3.15e-04   1.68e-04     
     9     5.68e-05   4.19e-05     
    10     2.46e-05   8.95e-06     
    11     6.41e-06   1.49e-06     
    12     2.78e-06   8.54e-07     
    13     7.45e-07   5.22e-07     
 ------------------------------------------------------------------------------
                                   Orbital response converged.

 Computing density matrices... Done.
 CCSD calculation:   CPU 4747.21 s  wall 811.62 s

 Transferring MO TPDM to AO TPDM
 Transferring g2_o1o1o1o1
 Transferring g2_o1o1o1v1
 Transferring g2_o1o1v1v1
 Transferring g2_o1v1o1v1
 Transferring g2_o1v1v1v1
 Transferring g2_v1v1v1v1
 Adding separable TPDM
 Computing TPDM gradient
 --------------------------------------------------------
 2e gradient
  Atom          X               Y               Z
 --------------------------------------------------------
    1        -65.441932       13.479211        0.000000  
    2         12.421198      -33.817047        0.000000  
    3         -0.955196       18.418762       -0.000000  
    4         53.975930        1.919075       -0.000000  
 --------------------------------------------------------
 --------------------------------------------------------
 Final gradient
  Atom          X               Y               Z
 --------------------------------------------------------
    1        -65.441932       13.479211        0.000000  
    2         12.421198      -33.817047        0.000000  
    3         -0.955196       18.418762       -0.000000  
    4         53.975930        1.919075       -0.000000  
 --------------------------------------------------------
 Analytic gradient from two-electron contribution:   CPU 602.80 s  wall 113.57 s

 Total ccman2 time:   CPU 5485.35 s  wall 949.14 s


 --------------------------------------------------------------

                    Orbital Energies (a.u.)
 --------------------------------------------------------------

 Alpha MOs
 -- Occupied --
********-490.0662-180.8780-169.6845-169.6837-169.6837 -80.0625 -65.1989
-58.5595 -58.5570 -58.5570 -37.9319 -33.1196 -33.1161 -33.1158 -24.3036
-24.3025 -24.3023 -24.2991 -24.2991 -15.6570  -9.8779  -7.6011  -7.4933
 -7.4819  -7.4819  -7.2488  -5.4931  -5.4922  -5.4919  -5.4814  -5.4717
 -5.4711  -3.2337  -3.2284  -3.2284  -3.2147  -3.2147  -2.4043  -2.4001
 -2.3993  -2.3887  -2.3887  -1.2181  -1.0032  -0.8736  -0.7232  -0.5657
 -0.5607  -0.5262  -0.4284  -0.4241  -0.4000  -0.3871  -0.3749
 -- Virtual --
 -0.0073   0.0255   0.0552   0.0719   0.0779   0.0860   0.0910   0.1175
  0.1227   0.1442   0.1654   0.1880   0.2211   0.2320   0.2785   0.2904
  0.3224   0.3257   0.3750   0.3821   0.3955   0.4729   0.5275   0.5316
  0.5447   0.5721   0.5774   0.5856   0.5915   0.6251   0.6760   0.7305
  0.7543   0.7590   0.7801   0.8127   0.8440   0.8753   0.9082   0.9364
  1.0565   1.0879   1.0950   1.1397   1.1599   1.2941   1.4362   1.5436
  1.5666   1.6346   1.7658   1.8483   1.8972   2.1973   2.2564   2.2825
  2.3657   2.4151   2.4687   2.7659   2.9286   4.2329   4.2629   4.4386
  4.4803   4.4873   4.4913   4.5211   4.5300   4.5503   4.5675   4.6001
  4.6407   4.7653   4.8979   6.5316   6.5455   6.5759   7.2061   7.4874
  8.1883   8.2059   8.2792  14.7026  14.8001  14.8767  28.8732  29.5287
 29.5405  29.5630  29.8740  29.8769  29.8784  29.8984  29.9612  36.6678
 49.4693 130.5887 130.5978 130.6207 154.2708 166.1037 293.8640 293.8816
293.98751028.41231912.1887
 --------------------------------------------------------------

          Ground-State Mulliken Net Atomic Charges

     Atom                 Charge (a.u.)
  ----------------------------------------
      1 I                    -0.150208
      2 P                     0.337874
      3 N                    -0.202993
      4 Br                    0.015327
  ----------------------------------------
  Sum of atomic charges =    -0.000000

 -----------------------------------------------------------------
                    Cartesian Multipole Moments
 -----------------------------------------------------------------
    Charge (ESU x 10^10)
                -0.0000
    Dipole Moment (Debye)
         X      -0.2689      Y       1.7635      Z       0.0000
       Tot       1.7839
    Quadrupole Moments (Debye-Ang)
        XX     -63.7813     XY      -1.8514     YY     -67.0824
        XZ      -0.0000     YZ       0.0000     ZZ     -65.6290
    Octopole Moments (Debye-Ang^2)
       XXX      -6.8573    XXY      -6.4194    XYY       3.1209
       YYY      -8.4527    XXZ      -0.0000    XYZ      -0.0000
       YYZ       0.0000    XZZ       0.5634    YZZ      -2.0847
       ZZZ       0.0000
    Hexadecapole Moments (Debye-Ang^3)
      XXXX   -1686.7145   XXXY     -22.0624   XXYY    -336.4858
      XYYY      -0.7360   YYYY    -164.8578   XXXZ      -0.0000
      XXYZ       0.0000   XYYZ      -0.0000   YYYZ       0.0000
      XXZZ    -327.4370   XYZZ      -0.5048   YYZZ     -41.1192
      XZZZ      -0.0000   YZZZ       0.0000   ZZZZ     -88.5597
 -----------------------------------------------------------------
 DrvMan completing analytic gradient of the correlated energy
 Correlated dipole moment
            1
    1  -0.1057812
    2   0.6938269
    3   0.0000000
 Energy read as -9885.117244277
 Full Analytical Gradient: (in a.u., or Hartree/Bohr)
             1             2             3             4
    1    0.00015994   -0.00038593    0.00012542    0.00010057
    2   -0.00006990   -0.00026324    0.00034545   -0.00001231
    3   -0.00000000    0.00000000   -0.00000000    0.00000000
 Gradient time:  CPU 0.77 s  wall 0.79 s
 ----------------------------------------------------------------
             Standard Nuclear Orientation (Angstroms)
    I     Atom           X                Y                Z
 ----------------------------------------------------------------
    1      I       2.1079953054    -0.1118585617    -0.0000000000
    2      P      -0.1717050439     0.8734337662     0.0000000000
    3      N      -1.0360629726    -0.4643102364     0.0000000000
    4      Br     -2.9113067062    -0.1116523161    -0.0000000000
 ----------------------------------------------------------------
 Nuclear Repulsion Energy =   625.2786945770 hartrees
 There are       55 alpha and       55 beta electrons

                       Distance Matrix (Angstroms)
             I (  1)   P (  2)   N (  3)
   P (  2)  2.483513
   N (  3)  3.163752  1.592694
   Br(  4)  5.019302  2.911325  1.908116

 Requested basis set is 6-311++G(d,p)
 There are 62 shells and 162 basis functions
 A cutoff of  1.0D-14 yielded   1519 shell pairs
 There are     11071 function pairs (     12487 Cartesian)
 Smallest overlap matrix eigenvalue = 2.45E-03
 Guess MOs from SCF MO coefficient file

 -----------------------------------------------------------------------
  General SCF calculation program by
  Eric Jon Sundstrom, Paul Horn, Yuezhi Mao, Dmitri Zuev, Alec White,
  David Stuck, Shaama M.S., Shane Yost, Joonho Lee, David Small,
  Daniel Levine, Susi Lehtola, Hugh Burton, Evgeny Epifanovsky
 -----------------------------------------------------------------------
 Hartree-Fock
 using 6 threads for integral computing
 -------------------------------------------------------
 OpenMP Integral computing Module                
 Release: version 2.0, May 2017, Q-Chem Inc. Pleasanton 
 -------------------------------------------------------
 A restricted SCF calculation will be
 performed using DIIS
 SCF converges when DIIS error is below 1.0e-08
 ---------------------------------------
  Cycle       Energy         DIIS error
 ---------------------------------------
    1   -9884.3328039574      1.51e-05  
    2   -9884.3328047356      8.05e-06  
    3   -9884.3328049042      3.74e-06  
    4   -9884.3328049621      7.58e-07  
    5   -9884.3328049660      2.31e-07  
    6   -9884.3328049666      9.93e-08  
    7   -9884.3328049668      4.52e-08  
    8   -9884.3328049667      2.01e-08  
    9   -9884.3328049667      6.14e-09  Convergence criterion met
 ---------------------------------------
 SCF time:   CPU 12.25s  wall 2.00s 
 SCF   energy in the final basis set =    -9884.3328049667
 Total energy in the final basis set =    -9884.3328049667


 ------------------------------------------------------------------------------

   CCMAN2: suite of methods based on coupled cluster
           and equation of motion theories.

   Components:
   * libvmm-1.3-trunk
     by Evgeny Epifanovsky, Ilya Kaliman.
   * libtensor-2.5-trunk
     by Evgeny Epifanovsky, Michael Wormit, Dmitry Zuev, Sam Manzer, 
        Ilya Kaliman.
   * libcc-2.5-trunk
     by Evgeny Epifanovsky, Arik Landau, Tomasz Kus, Kirill Khistyaev, 
        Dmitry Zuev, Prashant Manohar, Xintian Feng, Anna Krylov, 
        Matthew Goldey, Alec White, Thomas Jagau, Kaushik Nanda, 
        Anastasia Gunina, Alexander Kunitsa, Joonho Lee.

   CCMAN original authors:
   Anna I. Krylov, C. David Sherrill, Steven R. Gwaltney,
   Edward F. C. Byrd (2000)
   Sergey V. Levchenko, Lyudmila V. Slipchenko, Tao Wang,
   Ana-Maria C. Cristian (2003)
   Piotr A. Pieniazek, C. Melania Oana, Evgeny Epifanovsky (2007)
   Prashant Manohar (2009)

 ------------------------------------------------------------------------------


 Allocating and initializing 30808MB of RAM...
 Calculation will run on 6 cores.


 Alpha MOs, Restricted
 -- Occupied --                  
******* -490.07 -180.88 -169.68 -169.68 -169.68  -80.06  -65.20
  1 A     2 A     3 A     4 A     5 A     6 A     7 A     8 A                  
-58.559 -58.557 -58.557 -37.932 -33.120 -33.116 -33.116 -24.304
  9 A    10 A    11 A    12 A    13 A    14 A    15 A    16 A                  
-24.303 -24.302 -24.299 -24.299 -15.657  -9.878  -7.601  -7.493
 17 A    18 A    19 A    20 A    21 A    22 A    23 A    24 A                  
 -7.482  -7.482  -7.249  -5.493  -5.492  -5.492  -5.482  -5.472
 25 A    26 A    27 A    28 A    29 A    30 A    31 A    32 A                  
 -5.471  -3.234  -3.228  -3.228  -3.215  -3.215  -2.404  -2.400
 33 A    34 A    35 A    36 A    37 A    38 A    39 A    40 A                  
 -2.399  -2.389  -2.389  -1.218  -1.003  -0.874  -0.723  -0.566
 41 A    42 A    43 A    44 A    45 A    46 A    47 A    48 A                  
 -0.561  -0.526  -0.428  -0.424  -0.400  -0.387  -0.375
 49 A    50 A    51 A    52 A    53 A    54 A    55 A                          
 -- Virtual --                   
 -0.007   0.026   0.055   0.072   0.078   0.086   0.091   0.118
 56 A    57 A    58 A    59 A    60 A    61 A    62 A    63 A                  
  0.123   0.144   0.165   0.188   0.221   0.232   0.278   0.290
 64 A    65 A    66 A    67 A    68 A    69 A    70 A    71 A                  
  0.322   0.326   0.375   0.382   0.396   0.473   0.527   0.532
 72 A    73 A    74 A    75 A    76 A    77 A    78 A    79 A                  
  0.545   0.572   0.577   0.586   0.591   0.625   0.676   0.730
 80 A    81 A    82 A    83 A    84 A    85 A    86 A    87 A                  
  0.754   0.759   0.780   0.813   0.844   0.875   0.908   0.936
 88 A    89 A    90 A    91 A    92 A    93 A    94 A    95 A                  
  1.057   1.088   1.095   1.140   1.160   1.293   1.436   1.544
 96 A    97 A    98 A    99 A   100 A   101 A   102 A   103 A                  
  1.567   1.635   1.766   1.849   1.897   2.197   2.256   2.283
104 A   105 A   106 A   107 A   108 A   109 A   110 A   111 A                  
  2.366   2.415   2.468   2.766   2.927   4.233   4.263   4.437
112 A   113 A   114 A   115 A   116 A   117 A   118 A   119 A                  
  4.480   4.487   4.491   4.521   4.530   4.550   4.568   4.600
120 A   121 A   122 A   123 A   124 A   125 A   126 A   127 A                  
  4.641   4.765   4.898   6.531   6.545   6.576   7.206   7.486
128 A   129 A   130 A   131 A   132 A   133 A   134 A   135 A                  
  8.188   8.206   8.279  14.703  14.800  14.875  28.873  29.529
136 A   137 A   138 A   139 A   140 A   141 A   142 A   143 A                  
 29.540  29.563  29.874  29.877  29.878  29.898  29.961  36.668
144 A   145 A   146 A   147 A   148 A   149 A   150 A   151 A                  
 49.469 130.589 130.598 130.621 154.271 166.102 293.864 293.882
152 A   153 A   154 A   155 A   156 A   157 A   158 A   159 A                  
293.9881028.4121912.189
160 A   161 A   162 A                                                          

 Beta MOs, Restricted
 -- Occupied --                  
******* -490.07 -180.88 -169.68 -169.68 -169.68  -80.06  -65.20
  1 A     2 A     3 A     4 A     5 A     6 A     7 A     8 A                  
-58.559 -58.557 -58.557 -37.932 -33.120 -33.116 -33.116 -24.304
  9 A    10 A    11 A    12 A    13 A    14 A    15 A    16 A                  
-24.303 -24.302 -24.299 -24.299 -15.657  -9.878  -7.601  -7.493
 17 A    18 A    19 A    20 A    21 A    22 A    23 A    24 A                  
 -7.482  -7.482  -7.249  -5.493  -5.492  -5.492  -5.482  -5.472
 25 A    26 A    27 A    28 A    29 A    30 A    31 A    32 A                  
 -5.471  -3.234  -3.228  -3.228  -3.215  -3.215  -2.404  -2.400
 33 A    34 A    35 A    36 A    37 A    38 A    39 A    40 A                  
 -2.399  -2.389  -2.389  -1.218  -1.003  -0.874  -0.723  -0.566
 41 A    42 A    43 A    44 A    45 A    46 A    47 A    48 A                  
 -0.561  -0.526  -0.428  -0.424  -0.400  -0.387  -0.375
 49 A    50 A    51 A    52 A    53 A    54 A    55 A                          
 -- Virtual --                   
 -0.007   0.026   0.055   0.072   0.078   0.086   0.091   0.118
 56 A    57 A    58 A    59 A    60 A    61 A    62 A    63 A                  
  0.123   0.144   0.165   0.188   0.221   0.232   0.278   0.290
 64 A    65 A    66 A    67 A    68 A    69 A    70 A    71 A                  
  0.322   0.326   0.375   0.382   0.396   0.473   0.527   0.532
 72 A    73 A    74 A    75 A    76 A    77 A    78 A    79 A                  
  0.545   0.572   0.577   0.586   0.591   0.625   0.676   0.730
 80 A    81 A    82 A    83 A    84 A    85 A    86 A    87 A                  
  0.754   0.759   0.780   0.813   0.844   0.875   0.908   0.936
 88 A    89 A    90 A    91 A    92 A    93 A    94 A    95 A                  
  1.057   1.088   1.095   1.140   1.160   1.293   1.436   1.544
 96 A    97 A    98 A    99 A   100 A   101 A   102 A   103 A                  
  1.567   1.635   1.766   1.849   1.897   2.197   2.256   2.283
104 A   105 A   106 A   107 A   108 A   109 A   110 A   111 A                  
  2.366   2.415   2.468   2.766   2.927   4.233   4.263   4.437
112 A   113 A   114 A   115 A   116 A   117 A   118 A   119 A                  
  4.480   4.487   4.491   4.521   4.530   4.550   4.568   4.600
120 A   121 A   122 A   123 A   124 A   125 A   126 A   127 A                  
  4.641   4.765   4.898   6.531   6.545   6.576   7.206   7.486
128 A   129 A   130 A   131 A   132 A   133 A   134 A   135 A                  
  8.188   8.206   8.279  14.703  14.800  14.875  28.873  29.529
136 A   137 A   138 A   139 A   140 A   141 A   142 A   143 A                  
 29.540  29.563  29.874  29.877  29.878  29.898  29.961  36.668
144 A   145 A   146 A   147 A   148 A   149 A   150 A   151 A                  
 49.469 130.589 130.598 130.621 154.271 166.102 293.864 293.882
152 A   153 A   154 A   155 A   156 A   157 A   158 A   159 A                  
293.9881028.4121912.189
160 A   161 A   162 A                                                          

 Occupation and symmetry of molecular orbitals

 Point group: C1 (1 irreducible representation).

                           A     All 
 -------------------------------------
 All molecular orbitals:
  - Alpha                  162   162 
  - Beta                   162   162 
 -------------------------------------
 Alpha orbitals:
  - Frozen occupied        33    33  
  - Active occupied        22    22  
  - Active virtual         107   107 
  - Frozen virtual         0     0   
 -------------------------------------
 Beta orbitals:
  - Frozen occupied        33    33  
  - Active occupied        22    22  
  - Active virtual         107   107 
  - Frozen virtual         0     0   
 -------------------------------------

 Import integrals:   CPU 0.00 s  wall 0.00 s

 Import integrals:   CPU 127.48 s  wall 22.01 s

 MP2 amplitudes:   CPU 0.22 s  wall 0.13 s

Running a double precision version
           CCSD T amplitudes will be solved using DIIS.

           Start     Size      MaxIter   EConv     TConv     
           3         7         100       1.00e-07  1.00e-05  
 ------------------------------------------------------------------------------
           Energy (a.u.)   Ediff      Tdiff       Comment
 ------------------------------------------------------------------------------
         -9885.11458858                           
     1   -9885.08893273   2.57e-02   8.31e-01     
     2   -9885.11561585   2.67e-02   1.18e-01     
     3   -9885.11365874   1.96e-03   5.24e-02     
     4   -9885.11631101   2.65e-03   1.64e-02     Switched to DIIS steps.
     5   -9885.11719963   8.89e-04   1.29e-02     
     6   -9885.11723403   3.44e-05   2.80e-03     
     7   -9885.11723628   2.25e-06   1.44e-03     
     8   -9885.11724306   6.78e-06   3.30e-04     
     9   -9885.11724466   1.60e-06   2.38e-04     
    10   -9885.11724394   7.23e-07   7.57e-05     
    11   -9885.11724423   2.93e-07   3.09e-05     
    12   -9885.11724409   1.45e-07   1.54e-05     
    13   -9885.11724408   5.89e-09   4.58e-06     
 ------------------------------------------------------------------------------
         -9885.11724408                           CCSD T converged.

End of double precision
 SCF energy                 = -9884.33280497
 MP2 energy                 = -9885.11458858
 CCSD correlation energy     =    -0.78443912
 CCSD total energy           = -9885.11724408

 CCSD  T1^2 = 0.0143  T2^2 = 0.3002  Leading amplitudes:

 Amplitude    Orbitals with energies
 -0.0397       52 (A) A                  ->    56 (A) A                   
              -0.4241                         -0.0075                     
 -0.0397       52 (A) B                  ->    56 (A) B                   
              -0.4241                         -0.0075                     
  0.0173       50 (A) A                  ->    56 (A) A                   
              -0.5259                         -0.0075                     
  0.0173       50 (A) B                  ->    56 (A) B                   
              -0.5259                         -0.0075                     

 Amplitude    Orbitals with energies
 -0.0644       50 (A) A      50 (A) B    ->    56 (A) A      56 (A) B     
              -0.5259       -0.5259           -0.0075       -0.0075       
  0.0644       50 (A) A      50 (A) B    ->    56 (A) B      56 (A) A     
              -0.5259       -0.5259           -0.0075       -0.0075       
  0.0644       50 (A) B      50 (A) A    ->    56 (A) A      56 (A) B     
              -0.5259       -0.5259           -0.0075       -0.0075       
 -0.0644       50 (A) B      50 (A) A    ->    56 (A) B      56 (A) A     
              -0.5259       -0.5259           -0.0075       -0.0075       

 Computing CCSD intemediates for later calculations in double precision
 Finished.

Running a double precision version
           CCSD Lambda amplitudes will be solved using DIIS.
           Start     Size      MaxIter   EConv     LConv     
           3         7         100       1.00e-07  1.00e-05  
 ------------------------------------------------------------------------------
            Enorm      Ldiff       Comment
 ------------------------------------------------------------------------------
     1     5.93e-02   4.41e-02     
     2     1.54e-02   5.50e-03     
     3     6.54e-03   2.10e-03     
     4     3.83e-03   1.23e-03     Switched to DIIS steps.
     5     1.24e-03   7.05e-04     
     6     6.21e-04   2.04e-04     
     7     2.07e-04   5.28e-05     
     8     9.90e-05   1.32e-06     
     9     3.43e-05   4.26e-06     
    10     1.33e-05   2.00e-06     
    11     5.51e-06   4.83e-07     
    12     2.20e-06   1.75e-07     
    13     1.05e-06   1.71e-07     
    14     4.92e-07   5.11e-08     
    15     2.59e-07   4.92e-08     
    16     1.21e-07   1.97e-08     
    17     6.31e-08   7.91e-09     
 ------------------------------------------------------------------------------
                                   CCSD Lambda converged.

 Computing density matrices in double precision...
           Orbital response amplitudes will be solved using DIIS.
           Start     Size      MaxIter   EConv     LConv     
           3         7         100       1.00e-06  1.00e-06  
 ------------------------------------------------------------------------------
            Enorm      Ldiff       Comment
 ------------------------------------------------------------------------------
     1     1.18e-01   4.57e-03     
     2     1.12e-01   6.31e-03     
     3     1.38e-01   2.73e-02     
     4     2.71e-02   5.35e-02     Switched to DIIS steps.
     5     7.14e-03   8.89e-03     
     6     1.43e-03   4.10e-04     
     7     9.26e-04   1.56e-04     
     8     3.17e-04   1.69e-04     
     9     5.71e-05   4.26e-05     
    10     2.47e-05   8.98e-06     
    11     6.44e-06   1.49e-06     
    12     2.79e-06   8.60e-07     
    13     7.45e-07   5.28e-07     
 ------------------------------------------------------------------------------
                                   Orbital response converged.

 Computing density matrices... Done.
 CCSD calculation:   CPU 4741.68 s  wall 810.67 s

 Transferring MO TPDM to AO TPDM
 Transferring g2_o1o1o1o1
 Transferring g2_o1o1o1v1
 Transferring g2_o1o1v1v1
 Transferring g2_o1v1o1v1
 Transferring g2_o1v1v1v1
 Transferring g2_v1v1v1v1
 Adding separable TPDM
 Computing TPDM gradient
 --------------------------------------------------------
 2e gradient
  Atom          X               Y               Z
 --------------------------------------------------------
    1        -65.447964       13.504836        0.000000  
    2         12.441816      -33.825405        0.000000  
    3         -0.956822       18.402213       -0.000000  
    4         53.962970        1.918356       -0.000000  
 --------------------------------------------------------
 --------------------------------------------------------
 Final gradient
  Atom          X               Y               Z
 --------------------------------------------------------
    1        -65.447964       13.504836        0.000000  
    2         12.441816      -33.825405        0.000000  
    3         -0.956822       18.402213       -0.000000  
    4         53.962970        1.918356       -0.000000  
 --------------------------------------------------------
 Analytic gradient from two-electron contribution:   CPU 605.85 s  wall 116.73 s

 Total ccman2 time:   CPU 5483.32 s  wall 951.38 s


 --------------------------------------------------------------

                    Orbital Energies (a.u.)
 --------------------------------------------------------------

 Alpha MOs
 -- Occupied --
********-490.0661-180.8781-169.6846-169.6838-169.6838 -80.0627 -65.1988
-58.5594 -58.5569 -58.5569 -37.9320 -33.1197 -33.1162 -33.1159 -24.3037
-24.3026 -24.3024 -24.2992 -24.2992 -15.6571  -9.8778  -7.6012  -7.4932
 -7.4818  -7.4818  -7.2489  -5.4932  -5.4923  -5.4920  -5.4815  -5.4718
 -5.4712  -3.2336  -3.2283  -3.2283  -3.2146  -3.2146  -2.4044  -2.4002
 -2.3994  -2.3888  -2.3888  -1.2177  -1.0030  -0.8737  -0.7233  -0.5655
 -0.5605  -0.5259  -0.4284  -0.4241  -0.4001  -0.3871  -0.3748
 -- Virtual --
 -0.0075   0.0255   0.0552   0.0719   0.0779   0.0860   0.0910   0.1175
  0.1227   0.1442   0.1655   0.1879   0.2211   0.2321   0.2785   0.2904
  0.3224   0.3257   0.3750   0.3821   0.3955   0.4726   0.5275   0.5316
  0.5446   0.5721   0.5774   0.5855   0.5914   0.6252   0.6762   0.7304
  0.7544   0.7591   0.7802   0.8127   0.8438   0.8750   0.9083   0.9362
  1.0568   1.0880   1.0952   1.1396   1.1600   1.2925   1.4364   1.5435
  1.5665   1.6346   1.7657   1.8486   1.8971   2.1974   2.2563   2.2825
  2.3657   2.4146   2.4684   2.7659   2.9273   4.2329   4.2629   4.4374
  4.4802   4.4872   4.4912   4.5212   4.5300   4.5502   4.5676   4.6002
  4.6407   4.7652   4.8979   6.5315   6.5454   6.5758   7.2062   7.4864
  8.1884   8.2059   8.2793  14.7025  14.8000  14.8755  28.8732  29.5286
 29.5404  29.5629  29.8739  29.8768  29.8783  29.8983  29.9611  36.6676
 49.4694 130.5886 130.5977 130.6206 154.2707 166.1024 293.8641 293.8817
293.98761028.41231912.1886
 --------------------------------------------------------------

          Ground-State Mulliken Net Atomic Charges

     Atom                 Charge (a.u.)
  ----------------------------------------
      1 I                    -0.149791
      2 P                     0.337802
      3 N                    -0.203140
      4 Br                    0.015129
  ----------------------------------------
  Sum of atomic charges =    -0.000000

 -----------------------------------------------------------------
                    Cartesian Multipole Moments
 -----------------------------------------------------------------
    Charge (ESU x 10^10)
                 0.0000
    Dipole Moment (Debye)
         X      -0.2612      Y       1.7638      Z       0.0000
       Tot       1.7830
    Quadrupole Moments (Debye-Ang)
        XX     -63.7830     XY      -1.8518     YY     -67.0800
        XZ      -0.0000     YZ       0.0000     ZZ     -65.6320
    Octopole Moments (Debye-Ang^2)
       XXX      -6.8321    XXY      -6.4400    XYY       3.1200
       YYY      -8.4896    XXZ      -0.0000    XYZ      -0.0000
       YYZ       0.0000    XZZ       0.5602    YZZ      -2.0986
       ZZZ       0.0000
    Hexadecapole Moments (Debye-Ang^3)
      XXXX   -1686.7657   XXXY     -22.1059   XXYY    -336.4923
      XYYY      -0.7667   YYYY    -164.9860   XXXZ      -0.0000
      XXYZ       0.0000   XYYZ      -0.0000   YYYZ       0.0000
      XXZZ    -327.4302   XYZZ      -0.5134   YYZZ     -41.1423
      XZZZ      -0.0000   YZZZ       0.0000   ZZZZ     -88.5672
 -----------------------------------------------------------------
 DrvMan completing analytic gradient of the correlated energy
 Correlated dipole moment
            1
    1  -0.1027564
    2   0.6939216
    3   0.0000000
 Energy read as -9885.117244083
 Full Analytical Gradient: (in a.u., or Hartree/Bohr)
             1             2             3             4
    1    0.00010697    0.00027589   -0.00044537    0.00006250
    2   -0.00004844    0.00057294   -0.00047864   -0.00004586
    3   -0.00000000    0.00000000   -0.00000000    0.00000000
 Gradient time:  CPU 0.77 s  wall 0.80 s
 ----------------------------------------------------------------
             Standard Nuclear Orientation (Angstroms)
    I     Atom           X                Y                Z
 ----------------------------------------------------------------
    1      I       2.1079953054    -0.1118585617    -0.0000000000
    2      P      -0.1717050439     0.8714337662     0.0000000000
    3      N      -1.0360629726    -0.4643102364     0.0000000000
    4      Br     -2.9113067062    -0.1116523161    -0.0000000000
 ----------------------------------------------------------------
 Nuclear Repulsion Energy =   625.3917795265 hartrees
 There are       55 alpha and       55 beta electrons

                       Distance Matrix (Angstroms)
             I (  1)   P (  2)   N (  3)
   P (  2)  2.482720
   N (  3)  3.163752  1.591014
   Br(  4)  5.019302  2.910649  1.908116

 Requested basis set is 6-311++G(d,p)
 There are 62 shells and 162 basis functions
 A cutoff of  1.0D-14 yielded   1519 shell pairs
 There are     11071 function pairs (     12487 Cartesian)
 Smallest overlap matrix eigenvalue = 2.45E-03
 Guess MOs from SCF MO coefficient file

 -----------------------------------------------------------------------
  General SCF calculation program by
  Eric Jon Sundstrom, Paul Horn, Yuezhi Mao, Dmitri Zuev, Alec White,
  David Stuck, Shaama M.S., Shane Yost, Joonho Lee, David Small,
  Daniel Levine, Susi Lehtola, Hugh Burton, Evgeny Epifanovsky
 -----------------------------------------------------------------------
 Hartree-Fock
 using 6 threads for integral computing
 -------------------------------------------------------
 OpenMP Integral computing Module                
 Release: version 2.0, May 2017, Q-Chem Inc. Pleasanton 
 -------------------------------------------------------
 A restricted SCF calculation will be
 performed using DIIS
 SCF converges when DIIS error is below 1.0e-08
 ---------------------------------------
  Cycle       Energy         DIIS error
 ---------------------------------------
    1   -9884.3329475945      1.90e-05  
    2   -9884.3329489310      9.50e-06  
    3   -9884.3329491812      4.89e-06  
    4   -9884.3329492864      1.15e-06  
    5   -9884.3329492963      3.84e-07  
    6   -9884.3329492979      1.65e-07  
    7   -9884.3329492984      6.98e-08  
    8   -9884.3329492985      3.34e-08  
    9   -9884.3329492986      1.14e-08  
   10   -9884.3329492986      4.39e-09  Convergence criterion met
 ---------------------------------------
 SCF time:   CPU 13.64s  wall 3.00s 
 SCF   energy in the final basis set =    -9884.3329492986
 Total energy in the final basis set =    -9884.3329492986


 ------------------------------------------------------------------------------

   CCMAN2: suite of methods based on coupled cluster
           and equation of motion theories.

   Components:
   * libvmm-1.3-trunk
     by Evgeny Epifanovsky, Ilya Kaliman.
   * libtensor-2.5-trunk
     by Evgeny Epifanovsky, Michael Wormit, Dmitry Zuev, Sam Manzer, 
        Ilya Kaliman.
   * libcc-2.5-trunk
     by Evgeny Epifanovsky, Arik Landau, Tomasz Kus, Kirill Khistyaev, 
        Dmitry Zuev, Prashant Manohar, Xintian Feng, Anna Krylov, 
        Matthew Goldey, Alec White, Thomas Jagau, Kaushik Nanda, 
        Anastasia Gunina, Alexander Kunitsa, Joonho Lee.

   CCMAN original authors:
   Anna I. Krylov, C. David Sherrill, Steven R. Gwaltney,
   Edward F. C. Byrd (2000)
   Sergey V. Levchenko, Lyudmila V. Slipchenko, Tao Wang,
   Ana-Maria C. Cristian (2003)
   Piotr A. Pieniazek, C. Melania Oana, Evgeny Epifanovsky (2007)
   Prashant Manohar (2009)

 ------------------------------------------------------------------------------


 Allocating and initializing 30808MB of RAM...
 Calculation will run on 6 cores.


 Alpha MOs, Restricted
 -- Occupied --                  
******* -490.07 -180.88 -169.68 -169.68 -169.68  -80.06  -65.20
  1 A     2 A     3 A     4 A     5 A     6 A     7 A     8 A                  
-58.559 -58.557 -58.557 -37.932 -33.120 -33.116 -33.116 -24.304
  9 A    10 A    11 A    12 A    13 A    14 A    15 A    16 A                  
-24.303 -24.302 -24.299 -24.299 -15.657  -9.878  -7.601  -7.493
 17 A    18 A    19 A    20 A    21 A    22 A    23 A    24 A                  
 -7.482  -7.482  -7.249  -5.493  -5.492  -5.492  -5.481  -5.472
 25 A    26 A    27 A    28 A    29 A    30 A    31 A    32 A                  
 -5.471  -3.234  -3.228  -3.228  -3.215  -3.215  -2.404  -2.400
 33 A    34 A    35 A    36 A    37 A    38 A    39 A    40 A                  
 -2.399  -2.389  -2.389  -1.218  -1.003  -0.874  -0.723  -0.566
 41 A    42 A    43 A    44 A    45 A    46 A    47 A    48 A                  
 -0.561  -0.526  -0.428  -0.424  -0.400  -0.387  -0.375
 49 A    50 A    51 A    52 A    53 A    54 A    55 A                          
 -- Virtual --                   
 -0.007   0.026   0.055   0.072   0.078   0.086   0.091   0.118
 56 A    57 A    58 A    59 A    60 A    61 A    62 A    63 A                  
  0.123   0.144   0.165   0.188   0.221   0.232   0.279   0.290
 64 A    65 A    66 A    67 A    68 A    69 A    70 A    71 A                  
  0.322   0.326   0.375   0.382   0.396   0.473   0.527   0.532
 72 A    73 A    74 A    75 A    76 A    77 A    78 A    79 A                  
  0.545   0.572   0.577   0.585   0.591   0.625   0.676   0.731
 80 A    81 A    82 A    83 A    84 A    85 A    86 A    87 A                  
  0.754   0.759   0.780   0.813   0.844   0.875   0.908   0.936
 88 A    89 A    90 A    91 A    92 A    93 A    94 A    95 A                  
  1.057   1.088   1.095   1.140   1.160   1.294   1.436   1.544
 96 A    97 A    98 A    99 A   100 A   101 A   102 A   103 A                  
  1.567   1.635   1.766   1.848   1.897   2.197   2.256   2.283
104 A   105 A   106 A   107 A   108 A   109 A   110 A   111 A                  
  2.366   2.415   2.469   2.766   2.929   4.233   4.263   4.439
112 A   113 A   114 A   115 A   116 A   117 A   118 A   119 A                  
  4.480   4.487   4.491   4.521   4.530   4.550   4.568   4.600
120 A   121 A   122 A   123 A   124 A   125 A   126 A   127 A                  
  4.641   4.765   4.898   6.532   6.545   6.576   7.206   7.488
128 A   129 A   130 A   131 A   132 A   133 A   134 A   135 A                  
  8.188   8.206   8.279  14.703  14.800  14.877  28.873  29.529
136 A   137 A   138 A   139 A   140 A   141 A   142 A   143 A                  
 29.540  29.563  29.874  29.877  29.878  29.898  29.961  36.668
144 A   145 A   146 A   147 A   148 A   149 A   150 A   151 A                  
 49.469 130.589 130.598 130.621 154.271 166.104 293.864 293.882
152 A   153 A   154 A   155 A   156 A   157 A   158 A   159 A                  
293.9881028.4121912.189
160 A   161 A   162 A                                                          

 Beta MOs, Restricted
 -- Occupied --                  
******* -490.07 -180.88 -169.68 -169.68 -169.68  -80.06  -65.20
  1 A     2 A     3 A     4 A     5 A     6 A     7 A     8 A                  
-58.559 -58.557 -58.557 -37.932 -33.120 -33.116 -33.116 -24.304
  9 A    10 A    11 A    12 A    13 A    14 A    15 A    16 A                  
-24.303 -24.302 -24.299 -24.299 -15.657  -9.878  -7.601  -7.493
 17 A    18 A    19 A    20 A    21 A    22 A    23 A    24 A                  
 -7.482  -7.482  -7.249  -5.493  -5.492  -5.492  -5.481  -5.472
 25 A    26 A    27 A    28 A    29 A    30 A    31 A    32 A                  
 -5.471  -3.234  -3.228  -3.228  -3.215  -3.215  -2.404  -2.400
 33 A    34 A    35 A    36 A    37 A    38 A    39 A    40 A                  
 -2.399  -2.389  -2.389  -1.218  -1.003  -0.874  -0.723  -0.566
 41 A    42 A    43 A    44 A    45 A    46 A    47 A    48 A                  
 -0.561  -0.526  -0.428  -0.424  -0.400  -0.387  -0.375
 49 A    50 A    51 A    52 A    53 A    54 A    55 A                          
 -- Virtual --                   
 -0.007   0.026   0.055   0.072   0.078   0.086   0.091   0.118
 56 A    57 A    58 A    59 A    60 A    61 A    62 A    63 A                  
  0.123   0.144   0.165   0.188   0.221   0.232   0.279   0.290
 64 A    65 A    66 A    67 A    68 A    69 A    70 A    71 A                  
  0.322   0.326   0.375   0.382   0.396   0.473   0.527   0.532
 72 A    73 A    74 A    75 A    76 A    77 A    78 A    79 A                  
  0.545   0.572   0.577   0.585   0.591   0.625   0.676   0.731
 80 A    81 A    82 A    83 A    84 A    85 A    86 A    87 A                  
  0.754   0.759   0.780   0.813   0.844   0.875   0.908   0.936
 88 A    89 A    90 A    91 A    92 A    93 A    94 A    95 A                  
  1.057   1.088   1.095   1.140   1.160   1.294   1.436   1.544
 96 A    97 A    98 A    99 A   100 A   101 A   102 A   103 A                  
  1.567   1.635   1.766   1.848   1.897   2.197   2.256   2.283
104 A   105 A   106 A   107 A   108 A   109 A   110 A   111 A                  
  2.366   2.415   2.469   2.766   2.929   4.233   4.263   4.439
112 A   113 A   114 A   115 A   116 A   117 A   118 A   119 A                  
  4.480   4.487   4.491   4.521   4.530   4.550   4.568   4.600
120 A   121 A   122 A   123 A   124 A   125 A   126 A   127 A                  
  4.641   4.765   4.898   6.532   6.545   6.576   7.206   7.488
128 A   129 A   130 A   131 A   132 A   133 A   134 A   135 A                  
  8.188   8.206   8.279  14.703  14.800  14.877  28.873  29.529
136 A   137 A   138 A   139 A   140 A   141 A   142 A   143 A                  
 29.540  29.563  29.874  29.877  29.878  29.898  29.961  36.668
144 A   145 A   146 A   147 A   148 A   149 A   150 A   151 A                  
 49.469 130.589 130.598 130.621 154.271 166.104 293.864 293.882
152 A   153 A   154 A   155 A   156 A   157 A   158 A   159 A                  
293.9881028.4121912.189
160 A   161 A   162 A                                                          

 Occupation and symmetry of molecular orbitals

 Point group: C1 (1 irreducible representation).

                           A     All 
 -------------------------------------
 All molecular orbitals:
  - Alpha                  162   162 
  - Beta                   162   162 
 -------------------------------------
 Alpha orbitals:
  - Frozen occupied        33    33  
  - Active occupied        22    22  
  - Active virtual         107   107 
  - Frozen virtual         0     0   
 -------------------------------------
 Beta orbitals:
  - Frozen occupied        33    33  
  - Active occupied        22    22  
  - Active virtual         107   107 
  - Frozen virtual         0     0   
 -------------------------------------

 Import integrals:   CPU 0.00 s  wall 0.00 s

 Import integrals:   CPU 129.58 s  wall 22.71 s

 MP2 amplitudes:   CPU 0.28 s  wall 0.19 s

Running a double precision version
           CCSD T amplitudes will be solved using DIIS.

           Start     Size      MaxIter   EConv     TConv     
           3         7         100       1.00e-07  1.00e-05  
 ------------------------------------------------------------------------------
           Energy (a.u.)   Ediff      Tdiff       Comment
 ------------------------------------------------------------------------------
         -9885.11454299                           
     1   -9885.08898355   2.56e-02   8.31e-01     
     2   -9885.11560747   2.66e-02   1.18e-01     
     3   -9885.11367096   1.94e-03   5.23e-02     
     4   -9885.11631399   2.64e-03   1.63e-02     Switched to DIIS steps.
     5   -9885.11719968   8.86e-04   1.29e-02     
     6   -9885.11723390   3.42e-05   2.79e-03     
     7   -9885.11723618   2.29e-06   1.44e-03     
     8   -9885.11724294   6.76e-06   3.29e-04     
     9   -9885.11724454   1.60e-06   2.38e-04     
    10   -9885.11724382   7.18e-07   7.55e-05     
    11   -9885.11724411   2.91e-07   3.07e-05     
    12   -9885.11724396   1.45e-07   1.53e-05     
    13   -9885.11724396   6.28e-09   4.54e-06     
 ------------------------------------------------------------------------------
         -9885.11724396                           CCSD T converged.

End of double precision
 SCF energy                 = -9884.33294930
 MP2 energy                 = -9885.11454299
 CCSD correlation energy     =    -0.78429466
 CCSD total energy           = -9885.11724396

 CCSD  T1^2 = 0.0143  T2^2 = 0.2999  Leading amplitudes:

 Amplitude    Orbitals with energies
  0.0397       52 (A) A                  ->    56 (A) A                   
              -0.4242                         -0.0072                     
  0.0397       52 (A) B                  ->    56 (A) B                   
              -0.4242                         -0.0072                     
  0.0173       50 (A) A                  ->    56 (A) A                   
              -0.5262                         -0.0072                     
  0.0173       50 (A) B                  ->    56 (A) B                   
              -0.5262                         -0.0072                     

 Amplitude    Orbitals with energies
 -0.0643       50 (A) A      50 (A) B    ->    56 (A) A      56 (A) B     
              -0.5262       -0.5262           -0.0072       -0.0072       
  0.0643       50 (A) A      50 (A) B    ->    56 (A) B      56 (A) A     
              -0.5262       -0.5262           -0.0072       -0.0072       
  0.0643       50 (A) B      50 (A) A    ->    56 (A) A      56 (A) B     
              -0.5262       -0.5262           -0.0072       -0.0072       
 -0.0643       50 (A) B      50 (A) A    ->    56 (A) B      56 (A) A     
              -0.5262       -0.5262           -0.0072       -0.0072       

 Computing CCSD intemediates for later calculations in double precision
 Finished.

Running a double precision version
           CCSD Lambda amplitudes will be solved using DIIS.
           Start     Size      MaxIter   EConv     LConv     
           3         7         100       1.00e-07  1.00e-05  
 ------------------------------------------------------------------------------
            Enorm      Ldiff       Comment
 ------------------------------------------------------------------------------
     1     5.92e-02   4.40e-02     
     2     1.54e-02   5.49e-03     
     3     6.52e-03   2.10e-03     
     4     3.82e-03   1.23e-03     Switched to DIIS steps.
     5     1.24e-03   7.02e-04     
     6     6.19e-04   2.03e-04     
     7     2.07e-04   5.24e-05     
     8     9.86e-05   1.33e-06     
     9     3.41e-05   4.24e-06     
    10     1.33e-05   1.98e-06     
    11     5.49e-06   4.77e-07     
    12     2.20e-06   1.73e-07     
    13     1.05e-06   1.70e-07     
    14     4.92e-07   5.09e-08     
    15     2.59e-07   4.91e-08     
    16     1.21e-07   1.95e-08     
    17     6.31e-08   7.86e-09     
 ------------------------------------------------------------------------------
                                   CCSD Lambda converged.

 Computing density matrices in double precision...
           Orbital response amplitudes will be solved using DIIS.
           Start     Size      MaxIter   EConv     LConv     
           3         7         100       1.00e-06  1.00e-06  
 ------------------------------------------------------------------------------
            Enorm      Ldiff       Comment
 ------------------------------------------------------------------------------
     1     1.18e-01   4.64e-03     
     2     1.12e-01   6.33e-03     
     3     1.38e-01   2.71e-02     
     4     2.70e-02   5.33e-02     Switched to DIIS steps.
     5     7.11e-03   8.80e-03     
     6     1.42e-03   4.07e-04     
     7     9.16e-04   1.55e-04     
     8     3.14e-04   1.68e-04     
     9     5.67e-05   4.16e-05     
    10     2.45e-05   8.91e-06     
    11     6.41e-06   1.48e-06     
    12     2.78e-06   8.49e-07     
    13     7.45e-07   5.18e-07     
 ------------------------------------------------------------------------------
                                   Orbital response converged.

 Computing density matrices... Done.
 CCSD calculation:   CPU 4746.20 s  wall 811.38 s

 Transferring MO TPDM to AO TPDM
 Transferring g2_o1o1o1o1
 Transferring g2_o1o1o1v1
 Transferring g2_o1o1v1v1
 Transferring g2_o1v1o1v1
 Transferring g2_o1v1v1v1
 Transferring g2_v1v1v1v1
 Adding separable TPDM
 Computing TPDM gradient
 --------------------------------------------------------
 2e gradient
  Atom          X               Y               Z
 --------------------------------------------------------
    1        -65.475997       13.480546        0.000000  
    2         12.438742      -33.803875        0.000000  
    3         -0.939838       18.413131       -0.000000  
    4         53.977093        1.910198        0.000000  
 --------------------------------------------------------
 --------------------------------------------------------
 Final gradient
  Atom          X               Y               Z
 --------------------------------------------------------
    1        -65.475997       13.480546        0.000000  
    2         12.438742      -33.803875        0.000000  
    3         -0.939838       18.413131       -0.000000  
    4         53.977093        1.910198        0.000000  
 --------------------------------------------------------
 Analytic gradient from two-electron contribution:   CPU 604.74 s  wall 114.90 s

 Total ccman2 time:   CPU 5497.01 s  wall 953.34 s


 --------------------------------------------------------------

                    Orbital Energies (a.u.)
 --------------------------------------------------------------

 Alpha MOs
 -- Occupied --
********-490.0662-180.8781-169.6846-169.6838-169.6838 -80.0624 -65.1989
-58.5594 -58.5570 -58.5570 -37.9320 -33.1197 -33.1162 -33.1159 -24.3037
-24.3026 -24.3024 -24.2992 -24.2992 -15.6568  -9.8779  -7.6010  -7.4932
 -7.4819  -7.4819  -7.2489  -5.4930  -5.4921  -5.4918  -5.4815  -5.4718
 -5.4711  -3.2337  -3.2284  -3.2284  -3.2147  -3.2147  -2.4044  -2.4002
 -2.3994  -2.3888  -2.3888  -1.2180  -1.0032  -0.8738  -0.7231  -0.5657
 -0.5607  -0.5262  -0.4285  -0.4242  -0.4000  -0.3871  -0.3749
 -- Virtual --
 -0.0072   0.0256   0.0552   0.0720   0.0780   0.0860   0.0910   0.1175
  0.1227   0.1442   0.1655   0.1880   0.2212   0.2321   0.2785   0.2904
  0.3224   0.3257   0.3751   0.3821   0.3955   0.4730   0.5274   0.5316
  0.5447   0.5721   0.5774   0.5855   0.5915   0.6252   0.6762   0.7306
  0.7543   0.7591   0.7801   0.8129   0.8440   0.8755   0.9085   0.9364
  1.0567   1.0882   1.0951   1.1399   1.1600   1.2945   1.4362   1.5436
  1.5665   1.6347   1.7659   1.8483   1.8975   2.1974   2.2563   2.2826
  2.3657   2.4154   2.4688   2.7661   2.9288   4.2330   4.2630   4.4390
  4.4802   4.4872   4.4913   4.5211   4.5300   4.5503   4.5675   4.6001
  4.6409   4.7653   4.8979   6.5315   6.5454   6.5758   7.2061   7.4877
  8.1883   8.2059   8.2793  14.7028  14.8003  14.8771  28.8733  29.5286
 29.5404  29.5629  29.8739  29.8768  29.8784  29.8983  29.9613  36.6679
 49.4693 130.5887 130.5978 130.6207 154.2709 166.1040 293.8641 293.8816
293.98751028.41231912.1887
 --------------------------------------------------------------

          Ground-State Mulliken Net Atomic Charges

     Atom                 Charge (a.u.)
  ----------------------------------------
      1 I                    -0.149882
      2 P                     0.337779
      3 N                    -0.203439
      4 Br                    0.015542
  ----------------------------------------
  Sum of atomic charges =     0.000000

 -----------------------------------------------------------------
                    Cartesian Multipole Moments
 -----------------------------------------------------------------
    Charge (ESU x 10^10)
                 0.0000
    Dipole Moment (Debye)
         X      -0.2624      Y       1.7604      Z       0.0000
       Tot       1.7798
    Quadrupole Moments (Debye-Ang)
        XX     -63.7677     XY      -1.8484     YY     -67.0902
        XZ      -0.0000     YZ       0.0000     ZZ     -65.6256
    Octopole Moments (Debye-Ang^2)
       XXX      -6.8704    XXY      -6.3987    XYY       3.1152
       YYY      -8.4261    XXZ       0.0000    XYZ      -0.0000
       YYZ       0.0000    XZZ       0.5609    YZZ      -2.0743
       ZZZ       0.0000
    Hexadecapole Moments (Debye-Ang^3)
      XXXX   -1686.4943   XXXY     -22.0657   XXYY    -336.4595
      XYYY      -0.7725   YYYY    -164.7582   XXXZ      -0.0000
      XXYZ       0.0000   XYYZ      -0.0000   YYYZ       0.0000
      XXZZ    -327.4130   XYZZ      -0.5155   YYZZ     -41.1002
      XZZZ      -0.0000   YZZZ       0.0000   ZZZZ     -88.5485
 -----------------------------------------------------------------
 DrvMan completing analytic gradient of the correlated energy
 Correlated dipole moment
            1
    1  -0.1032514
    2   0.6925926
    3   0.0000000
 Energy read as -9885.117243958
 Full Analytical Gradient: (in a.u., or Hartree/Bohr)
             1             2             3             4
    1   -0.00005552   -0.00018138    0.00021749    0.00001941
    2    0.00007430   -0.00064298    0.00060452   -0.00003585
    3   -0.00000000    0.00000000   -0.00000000    0.00000000
 Gradient time:  CPU 0.78 s  wall 0.80 s
 ----------------------------------------------------------------
             Standard Nuclear Orientation (Angstroms)
    I     Atom           X                Y                Z
 ----------------------------------------------------------------
    1      I       2.1079953054    -0.1118585617    -0.0000000000
    2      P      -0.1717050439     0.8724337662     0.0010000000
    3      N      -1.0360629726    -0.4643102364     0.0000000000
    4      Br     -2.9113067062    -0.1116523161    -0.0000000000
 ----------------------------------------------------------------
 Nuclear Repulsion Energy =   625.3352140748 hartrees
 There are       55 alpha and       55 beta electrons

                       Distance Matrix (Angstroms)
             I (  1)   P (  2)   N (  3)
   P (  2)  2.483116
   N (  3)  3.163752  1.591854
   Br(  4)  5.019302  2.910987  1.908116

 Requested basis set is 6-311++G(d,p)
 There are 62 shells and 162 basis functions
 A cutoff of  1.0D-14 yielded   1519 shell pairs
 There are     11071 function pairs (     12487 Cartesian)
 Smallest overlap matrix eigenvalue = 2.45E-03
 Guess MOs from SCF MO coefficient file

 -----------------------------------------------------------------------
  General SCF calculation program by
  Eric Jon Sundstrom, Paul Horn, Yuezhi Mao, Dmitri Zuev, Alec White,
  David Stuck, Shaama M.S., Shane Yost, Joonho Lee, David Small,
  Daniel Levine, Susi Lehtola, Hugh Burton, Evgeny Epifanovsky
 -----------------------------------------------------------------------
 Hartree-Fock
 using 6 threads for integral computing
 -------------------------------------------------------
 OpenMP Integral computing Module                
 Release: version 2.0, May 2017, Q-Chem Inc. Pleasanton 
 -------------------------------------------------------
 A restricted SCF calculation will be
 performed using DIIS
 SCF converges when DIIS error is below 1.0e-08
 ---------------------------------------
  Cycle       Energy         DIIS error
 ---------------------------------------
    1   -9884.3328769592      1.16e-05  
    2   -9884.3328775707      5.16e-06  
    3   -9884.3328776638      3.27e-06  
    4   -9884.3328777143      8.11e-07  
    5   -9884.3328777221      3.61e-07  
    6   -9884.3328777246      2.00e-07  
    7   -9884.3328777258      8.82e-08  
    8   -9884.3328777262      3.85e-08  
    9   -9884.3328777261      1.56e-08  
   10   -9884.3328777260      5.79e-09  Convergence criterion met
 ---------------------------------------
 SCF time:   CPU 13.72s  wall 2.00s 
 SCF   energy in the final basis set =    -9884.3328777260
 Total energy in the final basis set =    -9884.3328777260


 ------------------------------------------------------------------------------

   CCMAN2: suite of methods based on coupled cluster
           and equation of motion theories.

   Components:
   * libvmm-1.3-trunk
     by Evgeny Epifanovsky, Ilya Kaliman.
   * libtensor-2.5-trunk
     by Evgeny Epifanovsky, Michael Wormit, Dmitry Zuev, Sam Manzer, 
        Ilya Kaliman.
   * libcc-2.5-trunk
     by Evgeny Epifanovsky, Arik Landau, Tomasz Kus, Kirill Khistyaev, 
        Dmitry Zuev, Prashant Manohar, Xintian Feng, Anna Krylov, 
        Matthew Goldey, Alec White, Thomas Jagau, Kaushik Nanda, 
        Anastasia Gunina, Alexander Kunitsa, Joonho Lee.

   CCMAN original authors:
   Anna I. Krylov, C. David Sherrill, Steven R. Gwaltney,
   Edward F. C. Byrd (2000)
   Sergey V. Levchenko, Lyudmila V. Slipchenko, Tao Wang,
   Ana-Maria C. Cristian (2003)
   Piotr A. Pieniazek, C. Melania Oana, Evgeny Epifanovsky (2007)
   Prashant Manohar (2009)

 ------------------------------------------------------------------------------


 Allocating and initializing 30808MB of RAM...
 Calculation will run on 6 cores.


 Alpha MOs, Restricted
 -- Occupied --                  
******* -490.07 -180.88 -169.68 -169.68 -169.68  -80.06  -65.20
  1 A     2 A     3 A     4 A     5 A     6 A     7 A     8 A                  
-58.559 -58.557 -58.557 -37.932 -33.120 -33.116 -33.116 -24.304
  9 A    10 A    11 A    12 A    13 A    14 A    15 A    16 A                  
-24.303 -24.302 -24.299 -24.299 -15.657  -9.878  -7.601  -7.493
 17 A    18 A    19 A    20 A    21 A    22 A    23 A    24 A                  
 -7.482  -7.482  -7.249  -5.493  -5.492  -5.492  -5.482  -5.472
 25 A    26 A    27 A    28 A    29 A    30 A    31 A    32 A                  
 -5.471  -3.234  -3.228  -3.228  -3.215  -3.215  -2.404  -2.400
 33 A    34 A    35 A    36 A    37 A    38 A    39 A    40 A                  
 -2.399  -2.389  -2.389  -1.218  -1.003  -0.874  -0.723  -0.566
 41 A    42 A    43 A    44 A    45 A    46 A    47 A    48 A                  
 -0.561  -0.526  -0.428  -0.424  -0.400  -0.387  -0.375
 49 A    50 A    51 A    52 A    53 A    54 A    55 A                          
 -- Virtual --                   
 -0.007   0.026   0.055   0.072   0.078   0.086   0.091   0.118
 56 A    57 A    58 A    59 A    60 A    61 A    62 A    63 A                  
  0.123   0.144   0.165   0.188   0.221   0.232   0.279   0.290
 64 A    65 A    66 A    67 A    68 A    69 A    70 A    71 A                  
  0.322   0.326   0.375   0.382   0.396   0.473   0.527   0.532
 72 A    73 A    74 A    75 A    76 A    77 A    78 A    79 A                  
  0.545   0.572   0.577   0.585   0.591   0.625   0.676   0.731
 80 A    81 A    82 A    83 A    84 A    85 A    86 A    87 A                  
  0.754   0.759   0.780   0.813   0.844   0.875   0.908   0.936
 88 A    89 A    90 A    91 A    92 A    93 A    94 A    95 A                  
  1.057   1.088   1.095   1.140   1.160   1.294   1.436   1.544
 96 A    97 A    98 A    99 A   100 A   101 A   102 A   103 A                  
  1.567   1.635   1.766   1.848   1.897   2.197   2.256   2.283
104 A   105 A   106 A   107 A   108 A   109 A   110 A   111 A                  
  2.366   2.415   2.469   2.766   2.928   4.233   4.263   4.438
112 A   113 A   114 A   115 A   116 A   117 A   118 A   119 A                  
  4.480   4.487   4.491   4.521   4.530   4.550   4.568   4.600
120 A   121 A   122 A   123 A   124 A   125 A   126 A   127 A                  
  4.641   4.765   4.898   6.531   6.545   6.576   7.206   7.487
128 A   129 A   130 A   131 A   132 A   133 A   134 A   135 A                  
  8.188   8.206   8.279  14.703  14.800  14.876  28.873  29.529
136 A   137 A   138 A   139 A   140 A   141 A   142 A   143 A                  
 29.540  29.563  29.874  29.877  29.878  29.898  29.961  36.668
144 A   145 A   146 A   147 A   148 A   149 A   150 A   151 A                  
 49.469 130.589 130.598 130.621 154.271 166.103 293.864 293.882
152 A   153 A   154 A   155 A   156 A   157 A   158 A   159 A                  
293.9881028.4121912.189
160 A   161 A   162 A                                                          

 Beta MOs, Restricted
 -- Occupied --                  
******* -490.07 -180.88 -169.68 -169.68 -169.68  -80.06  -65.20
  1 A     2 A     3 A     4 A     5 A     6 A     7 A     8 A                  
-58.559 -58.557 -58.557 -37.932 -33.120 -33.116 -33.116 -24.304
  9 A    10 A    11 A    12 A    13 A    14 A    15 A    16 A                  
-24.303 -24.302 -24.299 -24.299 -15.657  -9.878  -7.601  -7.493
 17 A    18 A    19 A    20 A    21 A    22 A    23 A    24 A                  
 -7.482  -7.482  -7.249  -5.493  -5.492  -5.492  -5.482  -5.472
 25 A    26 A    27 A    28 A    29 A    30 A    31 A    32 A                  
 -5.471  -3.234  -3.228  -3.228  -3.215  -3.215  -2.404  -2.400
 33 A    34 A    35 A    36 A    37 A    38 A    39 A    40 A                  
 -2.399  -2.389  -2.389  -1.218  -1.003  -0.874  -0.723  -0.566
 41 A    42 A    43 A    44 A    45 A    46 A    47 A    48 A                  
 -0.561  -0.526  -0.428  -0.424  -0.400  -0.387  -0.375
 49 A    50 A    51 A    52 A    53 A    54 A    55 A                          
 -- Virtual --                   
 -0.007   0.026   0.055   0.072   0.078   0.086   0.091   0.118
 56 A    57 A    58 A    59 A    60 A    61 A    62 A    63 A                  
  0.123   0.144   0.165   0.188   0.221   0.232   0.279   0.290
 64 A    65 A    66 A    67 A    68 A    69 A    70 A    71 A                  
  0.322   0.326   0.375   0.382   0.396   0.473   0.527   0.532
 72 A    73 A    74 A    75 A    76 A    77 A    78 A    79 A                  
  0.545   0.572   0.577   0.585   0.591   0.625   0.676   0.731
 80 A    81 A    82 A    83 A    84 A    85 A    86 A    87 A                  
  0.754   0.759   0.780   0.813   0.844   0.875   0.908   0.936
 88 A    89 A    90 A    91 A    92 A    93 A    94 A    95 A                  
  1.057   1.088   1.095   1.140   1.160   1.294   1.436   1.544
 96 A    97 A    98 A    99 A   100 A   101 A   102 A   103 A                  
  1.567   1.635   1.766   1.848   1.897   2.197   2.256   2.283
104 A   105 A   106 A   107 A   108 A   109 A   110 A   111 A                  
  2.366   2.415   2.469   2.766   2.928   4.233   4.263   4.438
112 A   113 A   114 A   115 A   116 A   117 A   118 A   119 A                  
  4.480   4.487   4.491   4.521   4.530   4.550   4.568   4.600
120 A   121 A   122 A   123 A   124 A   125 A   126 A   127 A                  
  4.641   4.765   4.898   6.531   6.545   6.576   7.206   7.487
128 A   129 A   130 A   131 A   132 A   133 A   134 A   135 A                  
  8.188   8.206   8.279  14.703  14.800  14.876  28.873  29.529
136 A   137 A   138 A   139 A   140 A   141 A   142 A   143 A                  
 29.540  29.563  29.874  29.877  29.878  29.898  29.961  36.668
144 A   145 A   146 A   147 A   148 A   149 A   150 A   151 A                  
 49.469 130.589 130.598 130.621 154.271 166.103 293.864 293.882
152 A   153 A   154 A   155 A   156 A   157 A   158 A   159 A                  
293.9881028.4121912.189
160 A   161 A   162 A                                                          

 Occupation and symmetry of molecular orbitals

 Point group: C1 (1 irreducible representation).

                           A     All 
 -------------------------------------
 All molecular orbitals:
  - Alpha                  162   162 
  - Beta                   162   162 
 -------------------------------------
 Alpha orbitals:
  - Frozen occupied        33    33  
  - Active occupied        22    22  
  - Active virtual         107   107 
  - Frozen virtual         0     0   
 -------------------------------------
 Beta orbitals:
  - Frozen occupied        33    33  
  - Active occupied        22    22  
  - Active virtual         107   107 
  - Frozen virtual         0     0   
 -------------------------------------

 Import integrals:   CPU 0.00 s  wall 0.00 s

 Import integrals:   CPU 127.44 s  wall 21.98 s

 MP2 amplitudes:   CPU 0.22 s  wall 0.13 s

Running a double precision version
           CCSD T amplitudes will be solved using DIIS.

           Start     Size      MaxIter   EConv     TConv     
           3         7         100       1.00e-07  1.00e-05  
 ------------------------------------------------------------------------------
           Energy (a.u.)   Ediff      Tdiff       Comment
 ------------------------------------------------------------------------------
         -9885.11456634                           
     1   -9885.08895874   2.56e-02   8.31e-01     
     2   -9885.11561222   2.67e-02   1.18e-01     
     3   -9885.11366543   1.95e-03   5.23e-02     
     4   -9885.11631307   2.65e-03   1.64e-02     Switched to DIIS steps.
     5   -9885.11720023   8.87e-04   1.29e-02     
     6   -9885.11723454   3.43e-05   2.79e-03     
     7   -9885.11723681   2.27e-06   1.44e-03     
     8   -9885.11724358   6.77e-06   3.30e-04     
     9   -9885.11724517   1.60e-06   2.38e-04     
    10   -9885.11724445   7.20e-07   7.56e-05     
    11   -9885.11724475   2.92e-07   3.08e-05     
    12   -9885.11724460   1.45e-07   1.53e-05     
    13   -9885.11724460   6.08e-09   4.56e-06     
 ------------------------------------------------------------------------------
         -9885.11724460                           CCSD T converged.

End of double precision
 SCF energy                 = -9884.33287773
 MP2 energy                 = -9885.11456634
 CCSD correlation energy     =    -0.78436687
 CCSD total energy           = -9885.11724460

 CCSD  T1^2 = 0.0143  T2^2 = 0.3000  Leading amplitudes:

 Amplitude    Orbitals with energies
  0.0397       52 (A) A                  ->    56 (A) A                   
              -0.4241                         -0.0073                     
  0.0397       52 (A) B                  ->    56 (A) B                   
              -0.4241                         -0.0073                     
  0.0173       50 (A) A                  ->    56 (A) A                   
              -0.5261                         -0.0073                     
  0.0173       50 (A) B                  ->    56 (A) B                   
              -0.5261                         -0.0073                     

 Amplitude    Orbitals with energies
 -0.0643       50 (A) A      50 (A) B    ->    56 (A) A      56 (A) B     
              -0.5261       -0.5261           -0.0073       -0.0073       
  0.0643       50 (A) A      50 (A) B    ->    56 (A) B      56 (A) A     
              -0.5261       -0.5261           -0.0073       -0.0073       
  0.0643       50 (A) B      50 (A) A    ->    56 (A) A      56 (A) B     
              -0.5261       -0.5261           -0.0073       -0.0073       
 -0.0643       50 (A) B      50 (A) A    ->    56 (A) B      56 (A) A     
              -0.5261       -0.5261           -0.0073       -0.0073       

 Computing CCSD intemediates for later calculations in double precision
 Finished.

Running a double precision version
           CCSD Lambda amplitudes will be solved using DIIS.
           Start     Size      MaxIter   EConv     LConv     
           3         7         100       1.00e-07  1.00e-05  
 ------------------------------------------------------------------------------
            Enorm      Ldiff       Comment
 ------------------------------------------------------------------------------
     1     5.92e-02   4.41e-02     
     2     1.54e-02   5.49e-03     
     3     6.53e-03   2.10e-03     
     4     3.82e-03   1.23e-03     Switched to DIIS steps.
     5     1.24e-03   7.04e-04     
     6     6.20e-04   2.03e-04     
     7     2.07e-04   5.26e-05     
     8     9.88e-05   1.32e-06     
     9     3.42e-05   4.25e-06     
    10     1.33e-05   1.99e-06     
    11     5.50e-06   4.80e-07     
    12     2.20e-06   1.74e-07     
    13     1.05e-06   1.70e-07     
    14     4.92e-07   5.10e-08     
    15     2.59e-07   4.92e-08     
    16     1.21e-07   1.96e-08     
    17     6.31e-08   7.88e-09     
 ------------------------------------------------------------------------------
                                   CCSD Lambda converged.

 Computing density matrices in double precision...
           Orbital response amplitudes will be solved using DIIS.
           Start     Size      MaxIter   EConv     LConv     
           3         7         100       1.00e-06  1.00e-06  
 ------------------------------------------------------------------------------
            Enorm      Ldiff       Comment
 ------------------------------------------------------------------------------
     1     1.18e-01   4.60e-03     
     2     1.12e-01   6.32e-03     
     3     1.38e-01   2.72e-02     
     4     2.70e-02   5.34e-02     Switched to DIIS steps.
     5     7.12e-03   8.85e-03     
     6     1.43e-03   4.08e-04     
     7     9.21e-04   1.56e-04     
     8     3.15e-04   1.68e-04     
     9     5.69e-05   4.21e-05     
    10     2.46e-05   8.95e-06     
    11     6.42e-06   1.49e-06     
    12     2.78e-06   8.55e-07     
    13     7.45e-07   5.23e-07     
 ------------------------------------------------------------------------------
                                   Orbital response converged.

 Computing density matrices... Done.
 CCSD calculation:   CPU 4746.07 s  wall 811.06 s

 Transferring MO TPDM to AO TPDM
 Transferring g2_o1o1o1o1
 Transferring g2_o1o1o1v1
 Transferring g2_o1o1v1v1
 Transferring g2_o1v1o1v1
 Transferring g2_o1v1v1v1
 Transferring g2_v1v1v1v1
 Adding separable TPDM
 Computing TPDM gradient
 --------------------------------------------------------
 2e gradient
  Atom          X               Y               Z
 --------------------------------------------------------
    1        -65.461981       13.492700        0.015188  
    2         12.440288      -33.814652       -0.031038  
    3         -0.948332       18.407673        0.010075  
    4         53.970025        1.914280        0.005774  
 --------------------------------------------------------
 --------------------------------------------------------
 Final gradient
  Atom          X               Y               Z
 --------------------------------------------------------
    1        -65.461981       13.492700        0.015188  
    2         12.440288      -33.814652       -0.031038  
    3         -0.948332       18.407673        0.010075  
    4         53.970025        1.914280        0.005774  
 --------------------------------------------------------
 Analytic gradient from two-electron contribution:   CPU 602.76 s  wall 112.86 s

 Total ccman2 time:   CPU 5484.46 s  wall 947.88 s


 --------------------------------------------------------------

                    Orbital Energies (a.u.)
 --------------------------------------------------------------

 Alpha MOs
 -- Occupied --
********-490.0661-180.8781-169.6846-169.6838-169.6838 -80.0625 -65.1988
-58.5594 -58.5570 -58.5570 -37.9320 -33.1197 -33.1162 -33.1159 -24.3037
-24.3026 -24.3024 -24.2992 -24.2992 -15.6570  -9.8779  -7.6011  -7.4932
 -7.4818  -7.4818  -7.2489  -5.4931  -5.4922  -5.4919  -5.4815  -5.4718
 -5.4712  -3.2336  -3.2284  -3.2283  -3.2146  -3.2146  -2.4044  -2.4002
 -2.3994  -2.3888  -2.3888  -1.2179  -1.0031  -0.8737  -0.7232  -0.5656
 -0.5606  -0.5261  -0.4285  -0.4241  -0.4000  -0.3871  -0.3748
 -- Virtual --
 -0.0073   0.0256   0.0552   0.0720   0.0779   0.0860   0.0910   0.1175
  0.1227   0.1442   0.1655   0.1879   0.2211   0.2321   0.2785   0.2904
  0.3224   0.3257   0.3750   0.3821   0.3955   0.4728   0.5274   0.5316
  0.5447   0.5721   0.5774   0.5855   0.5915   0.6252   0.6762   0.7305
  0.7544   0.7591   0.7801   0.8128   0.8439   0.8752   0.9084   0.9363
  1.0568   1.0881   1.0951   1.1398   1.1600   1.2935   1.4363   1.5436
  1.5665   1.6347   1.7658   1.8485   1.8973   2.1974   2.2563   2.2826
  2.3657   2.4150   2.4686   2.7660   2.9281   4.2329   4.2630   4.4382
  4.4802   4.4872   4.4913   4.5211   4.5300   4.5502   4.5676   4.6001
  4.6408   4.7653   4.8979   6.5315   6.5454   6.5758   7.2061   7.4871
  8.1884   8.2059   8.2793  14.7027  14.8001  14.8763  28.8732  29.5286
 29.5404  29.5629  29.8739  29.8768  29.8784  29.8983  29.9612  36.6678
 49.4694 130.5887 130.5977 130.6206 154.2708 166.1032 293.8641 293.8816
293.98761028.41231912.1886
 --------------------------------------------------------------

          Ground-State Mulliken Net Atomic Charges

     Atom                 Charge (a.u.)
  ----------------------------------------
      1 I                    -0.149836
      2 P                     0.337791
      3 N                    -0.203289
      4 Br                    0.015335
  ----------------------------------------
  Sum of atomic charges =     0.000000

 -----------------------------------------------------------------
                    Cartesian Multipole Moments
 -----------------------------------------------------------------
    Charge (ESU x 10^10)
                -0.0000
    Dipole Moment (Debye)
         X      -0.2618      Y       1.7621      Z       0.0013
       Tot       1.7814
    Quadrupole Moments (Debye-Ang)
        XX     -63.7753     XY      -1.8501     YY     -67.0851
        XZ      -0.0012     YZ      -0.0003     ZZ     -65.6288
    Octopole Moments (Debye-Ang^2)
       XXX      -6.8512    XXY      -6.4194    XYY       3.1176
       YYY      -8.4579    XXZ      -0.0192    XYZ       0.0019
       YYZ      -0.0139    XZZ       0.5605    YZZ      -2.0864
       ZZZ      -0.0348
    Hexadecapole Moments (Debye-Ang^3)
      XXXX   -1686.6301   XXXY     -22.0858   XXYY    -336.4759
      XYYY      -0.7696   YYYY    -164.8720   XXXZ      -0.0060
      XXYZ      -0.0083   XYYZ       0.0027   YYYZ      -0.0378
      XXZZ    -327.4217   XYZZ      -0.5145   YYZZ     -41.1213
      XZZZ       0.0050   YZZZ      -0.0321   ZZZZ     -88.5579
 -----------------------------------------------------------------
 DrvMan completing analytic gradient of the correlated energy
 Correlated dipole moment
            1
    1  -0.1030018
    2   0.6932577
    3   0.0005310
 Energy read as -9885.117244596
 Full Analytical Gradient: (in a.u., or Hartree/Bohr)
             1             2             3             4
    1    0.00002585    0.00004824   -0.00011512    0.00004102
    2    0.00001290   -0.00003364    0.00006164   -0.00004089
    3   -0.00000369    0.00000232    0.00000648   -0.00000512
 Gradient time:  CPU 0.74 s  wall 0.76 s
 ----------------------------------------------------------------
             Standard Nuclear Orientation (Angstroms)
    I     Atom           X                Y                Z
 ----------------------------------------------------------------
    1      I       2.1079953054    -0.1118585617    -0.0000000000
    2      P      -0.1717050439     0.8724337662     0.0000000000
    3      N      -1.0350629726    -0.4643102364     0.0000000000
    4      Br     -2.9113067062    -0.1116523161    -0.0000000000
 ----------------------------------------------------------------
 Nuclear Repulsion Energy =   625.3316662686 hartrees
 There are       55 alpha and       55 beta electrons

                       Distance Matrix (Angstroms)
             I (  1)   P (  2)   N (  3)
   P (  2)  2.483116
   N (  3)  3.162758  1.591311
   Br(  4)  5.019302  2.910987  1.909099

 Requested basis set is 6-311++G(d,p)
 There are 62 shells and 162 basis functions
 A cutoff of  1.0D-14 yielded   1519 shell pairs
 There are     11071 function pairs (     12487 Cartesian)
 Smallest overlap matrix eigenvalue = 2.45E-03
 Guess MOs from SCF MO coefficient file

 -----------------------------------------------------------------------
  General SCF calculation program by
  Eric Jon Sundstrom, Paul Horn, Yuezhi Mao, Dmitri Zuev, Alec White,
  David Stuck, Shaama M.S., Shane Yost, Joonho Lee, David Small,
  Daniel Levine, Susi Lehtola, Hugh Burton, Evgeny Epifanovsky
 -----------------------------------------------------------------------
 Hartree-Fock
 using 6 threads for integral computing
 -------------------------------------------------------
 OpenMP Integral computing Module                
 Release: version 2.0, May 2017, Q-Chem Inc. Pleasanton 
 -------------------------------------------------------
 A restricted SCF calculation will be
 performed using DIIS
 SCF converges when DIIS error is below 1.0e-08
 ---------------------------------------
  Cycle       Energy         DIIS error
 ---------------------------------------
    1   -9884.3328883598      1.23e-05  
    2   -9884.3328891183      3.27e-06  
    3   -9884.3328892179      1.18e-06  
    4   -9884.3328892324      6.75e-07  
    5   -9884.3328892372      3.72e-07  
    6   -9884.3328892396      2.15e-07  
    7   -9884.3328892405      9.08e-08  
    8   -9884.3328892409      3.45e-08  
    9   -9884.3328892407      1.30e-08  
   10   -9884.3328892407      5.43e-09  Convergence criterion met
 ---------------------------------------
 SCF time:   CPU 13.64s  wall 2.00s 
 SCF   energy in the final basis set =    -9884.3328892407
 Total energy in the final basis set =    -9884.3328892407


 ------------------------------------------------------------------------------

   CCMAN2: suite of methods based on coupled cluster
           and equation of motion theories.

   Components:
   * libvmm-1.3-trunk
     by Evgeny Epifanovsky, Ilya Kaliman.
   * libtensor-2.5-trunk
     by Evgeny Epifanovsky, Michael Wormit, Dmitry Zuev, Sam Manzer, 
        Ilya Kaliman.
   * libcc-2.5-trunk
     by Evgeny Epifanovsky, Arik Landau, Tomasz Kus, Kirill Khistyaev, 
        Dmitry Zuev, Prashant Manohar, Xintian Feng, Anna Krylov, 
        Matthew Goldey, Alec White, Thomas Jagau, Kaushik Nanda, 
        Anastasia Gunina, Alexander Kunitsa, Joonho Lee.

   CCMAN original authors:
   Anna I. Krylov, C. David Sherrill, Steven R. Gwaltney,
   Edward F. C. Byrd (2000)
   Sergey V. Levchenko, Lyudmila V. Slipchenko, Tao Wang,
   Ana-Maria C. Cristian (2003)
   Piotr A. Pieniazek, C. Melania Oana, Evgeny Epifanovsky (2007)
   Prashant Manohar (2009)

 ------------------------------------------------------------------------------


 Allocating and initializing 30808MB of RAM...
 Calculation will run on 6 cores.


 Alpha MOs, Restricted
 -- Occupied --                  
******* -490.07 -180.88 -169.68 -169.68 -169.68  -80.06  -65.20
  1 A     2 A     3 A     4 A     5 A     6 A     7 A     8 A                  
-58.559 -58.557 -58.557 -37.932 -33.120 -33.116 -33.116 -24.304
  9 A    10 A    11 A    12 A    13 A    14 A    15 A    16 A                  
-24.303 -24.302 -24.299 -24.299 -15.657  -9.878  -7.601  -7.493
 17 A    18 A    19 A    20 A    21 A    22 A    23 A    24 A                  
 -7.482  -7.482  -7.249  -5.493  -5.492  -5.492  -5.481  -5.472
 25 A    26 A    27 A    28 A    29 A    30 A    31 A    32 A                  
 -5.471  -3.234  -3.228  -3.228  -3.215  -3.215  -2.404  -2.400
 33 A    34 A    35 A    36 A    37 A    38 A    39 A    40 A                  
 -2.399  -2.389  -2.389  -1.218  -1.003  -0.874  -0.723  -0.566
 41 A    42 A    43 A    44 A    45 A    46 A    47 A    48 A                  
 -0.561  -0.526  -0.428  -0.424  -0.400  -0.387  -0.375
 49 A    50 A    51 A    52 A    53 A    54 A    55 A                          
 -- Virtual --                   
 -0.007   0.025   0.055   0.072   0.078   0.086   0.091   0.118
 56 A    57 A    58 A    59 A    60 A    61 A    62 A    63 A                  
  0.123   0.144   0.165   0.188   0.221   0.232   0.278   0.290
 64 A    65 A    66 A    67 A    68 A    69 A    70 A    71 A                  
  0.322   0.326   0.375   0.382   0.396   0.473   0.527   0.532
 72 A    73 A    74 A    75 A    76 A    77 A    78 A    79 A                  
  0.545   0.572   0.577   0.586   0.591   0.625   0.676   0.731
 80 A    81 A    82 A    83 A    84 A    85 A    86 A    87 A                  
  0.754   0.759   0.780   0.813   0.844   0.875   0.908   0.936
 88 A    89 A    90 A    91 A    92 A    93 A    94 A    95 A                  
  1.056   1.088   1.095   1.140   1.160   1.294   1.436   1.544
 96 A    97 A    98 A    99 A   100 A   101 A   102 A   103 A                  
  1.567   1.635   1.766   1.848   1.897   2.197   2.256   2.282
104 A   105 A   106 A   107 A   108 A   109 A   110 A   111 A                  
  2.366   2.415   2.469   2.766   2.929   4.233   4.263   4.439
112 A   113 A   114 A   115 A   116 A   117 A   118 A   119 A                  
  4.480   4.487   4.491   4.521   4.530   4.550   4.567   4.600
120 A   121 A   122 A   123 A   124 A   125 A   126 A   127 A                  
  4.641   4.765   4.898   6.532   6.545   6.576   7.206   7.487
128 A   129 A   130 A   131 A   132 A   133 A   134 A   135 A                  
  8.188   8.206   8.279  14.703  14.800  14.877  28.873  29.529
136 A   137 A   138 A   139 A   140 A   141 A   142 A   143 A                  
 29.540  29.563  29.874  29.877  29.878  29.898  29.961  36.668
144 A   145 A   146 A   147 A   148 A   149 A   150 A   151 A                  
 49.469 130.589 130.598 130.621 154.271 166.104 293.864 293.882
152 A   153 A   154 A   155 A   156 A   157 A   158 A   159 A                  
293.9881028.4121912.189
160 A   161 A   162 A                                                          

 Beta MOs, Restricted
 -- Occupied --                  
******* -490.07 -180.88 -169.68 -169.68 -169.68  -80.06  -65.20
  1 A     2 A     3 A     4 A     5 A     6 A     7 A     8 A                  
-58.559 -58.557 -58.557 -37.932 -33.120 -33.116 -33.116 -24.304
  9 A    10 A    11 A    12 A    13 A    14 A    15 A    16 A                  
-24.303 -24.302 -24.299 -24.299 -15.657  -9.878  -7.601  -7.493
 17 A    18 A    19 A    20 A    21 A    22 A    23 A    24 A                  
 -7.482  -7.482  -7.249  -5.493  -5.492  -5.492  -5.481  -5.472
 25 A    26 A    27 A    28 A    29 A    30 A    31 A    32 A                  
 -5.471  -3.234  -3.228  -3.228  -3.215  -3.215  -2.404  -2.400
 33 A    34 A    35 A    36 A    37 A    38 A    39 A    40 A                  
 -2.399  -2.389  -2.389  -1.218  -1.003  -0.874  -0.723  -0.566
 41 A    42 A    43 A    44 A    45 A    46 A    47 A    48 A                  
 -0.561  -0.526  -0.428  -0.424  -0.400  -0.387  -0.375
 49 A    50 A    51 A    52 A    53 A    54 A    55 A                          
 -- Virtual --                   
 -0.007   0.025   0.055   0.072   0.078   0.086   0.091   0.118
 56 A    57 A    58 A    59 A    60 A    61 A    62 A    63 A                  
  0.123   0.144   0.165   0.188   0.221   0.232   0.278   0.290
 64 A    65 A    66 A    67 A    68 A    69 A    70 A    71 A                  
  0.322   0.326   0.375   0.382   0.396   0.473   0.527   0.532
 72 A    73 A    74 A    75 A    76 A    77 A    78 A    79 A                  
  0.545   0.572   0.577   0.586   0.591   0.625   0.676   0.731
 80 A    81 A    82 A    83 A    84 A    85 A    86 A    87 A                  
  0.754   0.759   0.780   0.813   0.844   0.875   0.908   0.936
 88 A    89 A    90 A    91 A    92 A    93 A    94 A    95 A                  
  1.056   1.088   1.095   1.140   1.160   1.294   1.436   1.544
 96 A    97 A    98 A    99 A   100 A   101 A   102 A   103 A                  
  1.567   1.635   1.766   1.848   1.897   2.197   2.256   2.282
104 A   105 A   106 A   107 A   108 A   109 A   110 A   111 A                  
  2.366   2.415   2.469   2.766   2.929   4.233   4.263   4.439
112 A   113 A   114 A   115 A   116 A   117 A   118 A   119 A                  
  4.480   4.487   4.491   4.521   4.530   4.550   4.567   4.600
120 A   121 A   122 A   123 A   124 A   125 A   126 A   127 A                  
  4.641   4.765   4.898   6.532   6.545   6.576   7.206   7.487
128 A   129 A   130 A   131 A   132 A   133 A   134 A   135 A                  
  8.188   8.206   8.279  14.703  14.800  14.877  28.873  29.529
136 A   137 A   138 A   139 A   140 A   141 A   142 A   143 A                  
 29.540  29.563  29.874  29.877  29.878  29.898  29.961  36.668
144 A   145 A   146 A   147 A   148 A   149 A   150 A   151 A                  
 49.469 130.589 130.598 130.621 154.271 166.104 293.864 293.882
152 A   153 A   154 A   155 A   156 A   157 A   158 A   159 A                  
293.9881028.4121912.189
160 A   161 A   162 A                                                          

 Occupation and symmetry of molecular orbitals

 Point group: C1 (1 irreducible representation).

                           A     All 
 -------------------------------------
 All molecular orbitals:
  - Alpha                  162   162 
  - Beta                   162   162 
 -------------------------------------
 Alpha orbitals:
  - Frozen occupied        33    33  
  - Active occupied        22    22  
  - Active virtual         107   107 
  - Frozen virtual         0     0   
 -------------------------------------
 Beta orbitals:
  - Frozen occupied        33    33  
  - Active occupied        22    22  
  - Active virtual         107   107 
  - Frozen virtual         0     0   
 -------------------------------------

 Import integrals:   CPU 0.00 s  wall 0.00 s

 Import integrals:   CPU 128.48 s  wall 22.29 s

 MP2 amplitudes:   CPU 0.22 s  wall 0.13 s

Running a double precision version
           CCSD T amplitudes will be solved using DIIS.

           Start     Size      MaxIter   EConv     TConv     
           3         7         100       1.00e-07  1.00e-05  
 ------------------------------------------------------------------------------
           Energy (a.u.)   Ediff      Tdiff       Comment
 ------------------------------------------------------------------------------
         -9885.11455403                           
     1   -9885.08896237   2.56e-02   8.31e-01     
     2   -9885.11560995   2.66e-02   1.18e-01     
     3   -9885.11366596   1.94e-03   5.23e-02     
     4   -9885.11631296   2.65e-03   1.64e-02     Switched to DIIS steps.
     5   -9885.11719987   8.87e-04   1.29e-02     
     6   -9885.11723423   3.44e-05   2.79e-03     
     7   -9885.11723652   2.29e-06   1.44e-03     
     8   -9885.11724329   6.77e-06   3.30e-04     
     9   -9885.11724490   1.61e-06   2.38e-04     
    10   -9885.11724418   7.21e-07   7.56e-05     
    11   -9885.11724448   2.93e-07   3.08e-05     
    12   -9885.11724433   1.45e-07   1.53e-05     
    13   -9885.11724433   6.14e-09   4.57e-06     
 ------------------------------------------------------------------------------
         -9885.11724433                           CCSD T converged.

End of double precision
 SCF energy                 = -9884.33288924
 MP2 energy                 = -9885.11455403
 CCSD correlation energy     =    -0.78435508
 CCSD total energy           = -9885.11724433

 CCSD  T1^2 = 0.0143  T2^2 = 0.3000  Leading amplitudes:

 Amplitude    Orbitals with energies
 -0.0397       52 (A) A                  ->    56 (A) A                   
              -0.4242                         -0.0073                     
 -0.0397       52 (A) B                  ->    56 (A) B                   
              -0.4242                         -0.0073                     
  0.0174       50 (A) A                  ->    56 (A) A                   
              -0.5261                         -0.0073                     
  0.0174       50 (A) B                  ->    56 (A) B                   
              -0.5261                         -0.0073                     

 Amplitude    Orbitals with energies
 -0.0644       50 (A) A      50 (A) B    ->    56 (A) A      56 (A) B     
              -0.5261       -0.5261           -0.0073       -0.0073       
  0.0644       50 (A) A      50 (A) B    ->    56 (A) B      56 (A) A     
              -0.5261       -0.5261           -0.0073       -0.0073       
  0.0644       50 (A) B      50 (A) A    ->    56 (A) A      56 (A) B     
              -0.5261       -0.5261           -0.0073       -0.0073       
 -0.0644       50 (A) B      50 (A) A    ->    56 (A) B      56 (A) A     
              -0.5261       -0.5261           -0.0073       -0.0073       

 Computing CCSD intemediates for later calculations in double precision
 Finished.

Running a double precision version
           CCSD Lambda amplitudes will be solved using DIIS.
           Start     Size      MaxIter   EConv     LConv     
           3         7         100       1.00e-07  1.00e-05  
 ------------------------------------------------------------------------------
            Enorm      Ldiff       Comment
 ------------------------------------------------------------------------------
     1     5.92e-02   4.41e-02     
     2     1.54e-02   5.49e-03     
     3     6.53e-03   2.10e-03     
     4     3.82e-03   1.23e-03     Switched to DIIS steps.
     5     1.24e-03   7.03e-04     
     6     6.20e-04   2.03e-04     
     7     2.07e-04   5.26e-05     
     8     9.89e-05   1.31e-06     
     9     3.42e-05   4.24e-06     
    10     1.33e-05   1.99e-06     
    11     5.50e-06   4.81e-07     
    12     2.20e-06   1.74e-07     
    13     1.05e-06   1.70e-07     
    14     4.92e-07   5.11e-08     
    15     2.59e-07   4.92e-08     
    16     1.21e-07   1.96e-08     
    17     6.30e-08   7.88e-09     
 ------------------------------------------------------------------------------
                                   CCSD Lambda converged.

 Computing density matrices in double precision...
           Orbital response amplitudes will be solved using DIIS.
           Start     Size      MaxIter   EConv     LConv     
           3         7         100       1.00e-06  1.00e-06  
 ------------------------------------------------------------------------------
            Enorm      Ldiff       Comment
 ------------------------------------------------------------------------------
     1     1.18e-01   4.61e-03     
     2     1.12e-01   6.26e-03     
     3     1.38e-01   2.73e-02     
     4     2.71e-02   5.35e-02     Switched to DIIS steps.
     5     7.12e-03   8.87e-03     
     6     1.42e-03   4.07e-04     
     7     9.17e-04   1.55e-04     
     8     3.15e-04   1.68e-04     
     9     5.68e-05   4.17e-05     
    10     2.46e-05   8.96e-06     
    11     6.42e-06   1.49e-06     
    12     2.79e-06   8.52e-07     
    13     7.47e-07   5.19e-07     
 ------------------------------------------------------------------------------
                                   Orbital response converged.

 Computing density matrices... Done.
 CCSD calculation:   CPU 4743.91 s  wall 810.79 s

 Transferring MO TPDM to AO TPDM
 Transferring g2_o1o1o1o1
 Transferring g2_o1o1o1v1
 Transferring g2_o1o1v1v1
 Transferring g2_o1v1o1v1
 Transferring g2_o1v1v1v1
 Transferring g2_v1v1v1v1
 Adding separable TPDM
 Computing TPDM gradient
 --------------------------------------------------------
 2e gradient
  Atom          X               Y               Z
 --------------------------------------------------------
    1        -65.465581       13.493302       -0.000001  
    2         12.447214      -33.827647        0.000002  
    3         -0.941101       18.414338       -0.000001  
    4         53.959469        1.920007        0.000001  
 --------------------------------------------------------
 --------------------------------------------------------
 Final gradient
  Atom          X               Y               Z
 --------------------------------------------------------
    1        -65.465581       13.493302       -0.000001  
    2         12.447214      -33.827647        0.000002  
    3         -0.941101       18.414338       -0.000001  
    4         53.959469        1.920007        0.000001  
 --------------------------------------------------------
 Analytic gradient from two-electron contribution:   CPU 604.63 s  wall 114.58 s

 Total ccman2 time:   CPU 5484.47 s  wall 949.45 s


 --------------------------------------------------------------

                    Orbital Energies (a.u.)
 --------------------------------------------------------------

 Alpha MOs
 -- Occupied --
********-490.0661-180.8781-169.6845-169.6838-169.6837 -80.0625 -65.1988
-58.5594 -58.5570 -58.5569 -37.9320 -33.1197 -33.1162 -33.1159 -24.3037
-24.3026 -24.3024 -24.2992 -24.2992 -15.6570  -9.8779  -7.6011  -7.4932
 -7.4818  -7.4818  -7.2489  -5.4931  -5.4922  -5.4919  -5.4815  -5.4718
 -5.4711  -3.2336  -3.2283  -3.2283  -3.2146  -3.2146  -2.4044  -2.4002
 -2.3994  -2.3888  -2.3888  -1.2178  -1.0031  -0.8737  -0.7232  -0.5656
 -0.5606  -0.5261  -0.4285  -0.4242  -0.4000  -0.3871  -0.3749
 -- Virtual --
 -0.0073   0.0255   0.0551   0.0720   0.0779   0.0860   0.0910   0.1175
  0.1227   0.1441   0.1654   0.1879   0.2211   0.2321   0.2785   0.2904
  0.3224   0.3257   0.3751   0.3821   0.3955   0.4729   0.5274   0.5316
  0.5447   0.5721   0.5774   0.5855   0.5915   0.6252   0.6762   0.7306
  0.7543   0.7591   0.7801   0.8127   0.8439   0.8753   0.9084   0.9365
  1.0565   1.0878   1.0950   1.1397   1.1599   1.2941   1.4364   1.5436
  1.5666   1.6347   1.7658   1.8483   1.8973   2.1974   2.2562   2.2821
  2.3656   2.4152   2.4686   2.7658   2.9287   4.2329   4.2628   4.4386
  4.4803   4.4872   4.4913   4.5212   4.5300   4.5503   4.5674   4.6001
  4.6408   4.7653   4.8978   6.5315   6.5454   6.5758   7.2059   7.4874
  8.1884   8.2059   8.2794  14.7027  14.8002  14.8767  28.8733  29.5286
 29.5404  29.5629  29.8740  29.8768  29.8784  29.8983  29.9612  36.6678
 49.4692 130.5887 130.5978 130.6207 154.2708 166.1036 293.8641 293.8816
293.98761028.41211912.1887
 --------------------------------------------------------------

          Ground-State Mulliken Net Atomic Charges

     Atom                 Charge (a.u.)
  ----------------------------------------
      1 I                    -0.149911
      2 P                     0.337836
      3 N                    -0.203037
      4 Br                    0.015112
  ----------------------------------------
  Sum of atomic charges =    -0.000000

 -----------------------------------------------------------------
                    Cartesian Multipole Moments
 -----------------------------------------------------------------
    Charge (ESU x 10^10)
                 0.0000
    Dipole Moment (Debye)
         X      -0.2614      Y       1.7630      Z       0.0000
       Tot       1.7823
    Quadrupole Moments (Debye-Ang)
        XX     -63.7805     XY      -1.8507     YY     -67.0831
        XZ       0.0000     YZ      -0.0000     ZZ     -65.6283
    Octopole Moments (Debye-Ang^2)
       XXX      -6.8650    XXY      -6.4206    XYY       3.1122
       YYY      -8.4546    XXZ       0.0000    XYZ       0.0000
       YYZ      -0.0000    XZZ       0.5575    YZZ      -2.0842
       ZZZ      -0.0000
    Hexadecapole Moments (Debye-Ang^3)
      XXXX   -1686.6279   XXXY     -22.0844   XXYY    -336.4649
      XYYY      -0.7651   YYYY    -164.8633   XXXZ       0.0000
      XXYZ      -0.0000   XYYZ       0.0000   YYYZ      -0.0000
      XXZZ    -327.4217   XYZZ      -0.5134   YYZZ     -41.1184
      XZZZ       0.0000   YZZZ      -0.0000   ZZZZ     -88.5553
 -----------------------------------------------------------------
 DrvMan completing analytic gradient of the correlated energy
 Correlated dipole moment
            1
    1  -0.1028593
    2   0.6936090
    3   0.0000000
 Energy read as -9885.117244325
 Full Analytical Gradient: (in a.u., or Hartree/Bohr)
             1             2             3             4
    1   -0.00000804   -0.00019230    0.00040172   -0.00020138
    2   -0.00000081   -0.00036587    0.00036006    0.00000661
    3    0.00000001   -0.00000004    0.00000004   -0.00000001
 Gradient time:  CPU 0.74 s  wall 0.75 s
 ----------------------------------------------------------------
             Standard Nuclear Orientation (Angstroms)
    I     Atom           X                Y                Z
 ----------------------------------------------------------------
    1      I       2.1079953054    -0.1118585617    -0.0000000000
    2      P      -0.1717050439     0.8724337662     0.0000000000
    3      N      -1.0370629726    -0.4643102364     0.0000000000
    4      Br     -2.9113067062    -0.1116523161    -0.0000000000
 ----------------------------------------------------------------
 Nuclear Repulsion Energy =   625.3388603846 hartrees
 There are       55 alpha and       55 beta electrons

                       Distance Matrix (Angstroms)
             I (  1)   P (  2)   N (  3)
   P (  2)  2.483116
   N (  3)  3.164745  1.592397
   Br(  4)  5.019302  2.910987  1.907133

 Requested basis set is 6-311++G(d,p)
 There are 62 shells and 162 basis functions
 A cutoff of  1.0D-14 yielded   1519 shell pairs
 There are     11071 function pairs (     12487 Cartesian)
 Smallest overlap matrix eigenvalue = 2.45E-03
 Guess MOs from SCF MO coefficient file

 -----------------------------------------------------------------------
  General SCF calculation program by
  Eric Jon Sundstrom, Paul Horn, Yuezhi Mao, Dmitri Zuev, Alec White,
  David Stuck, Shaama M.S., Shane Yost, Joonho Lee, David Small,
  Daniel Levine, Susi Lehtola, Hugh Burton, Evgeny Epifanovsky
 -----------------------------------------------------------------------
 Hartree-Fock
 using 6 threads for integral computing
 -------------------------------------------------------
 OpenMP Integral computing Module                
 Release: version 2.0, May 2017, Q-Chem Inc. Pleasanton 
 -------------------------------------------------------
 A restricted SCF calculation will be
 performed using DIIS
 SCF converges when DIIS error is below 1.0e-08
 ---------------------------------------
  Cycle       Energy         DIIS error
 ---------------------------------------
    1   -9884.3328630292      2.07e-05  
    2   -9884.3328649549      5.16e-06  
    3   -9884.3328651587      1.81e-06  
    4   -9884.3328651828      9.91e-07  
    5   -9884.3328651894      4.35e-07  
    6   -9884.3328651918      2.54e-07  
    7   -9884.3328651926      9.53e-08  
    8   -9884.3328651928      4.07e-08  
    9   -9884.3328651928      1.21e-08  
   10   -9884.3328651928      4.37e-09  Convergence criterion met
 ---------------------------------------
 SCF time:   CPU 13.68s  wall 3.00s 
 SCF   energy in the final basis set =    -9884.3328651928
 Total energy in the final basis set =    -9884.3328651928


 ------------------------------------------------------------------------------

   CCMAN2: suite of methods based on coupled cluster
           and equation of motion theories.

   Components:
   * libvmm-1.3-trunk
     by Evgeny Epifanovsky, Ilya Kaliman.
   * libtensor-2.5-trunk
     by Evgeny Epifanovsky, Michael Wormit, Dmitry Zuev, Sam Manzer, 
        Ilya Kaliman.
   * libcc-2.5-trunk
     by Evgeny Epifanovsky, Arik Landau, Tomasz Kus, Kirill Khistyaev, 
        Dmitry Zuev, Prashant Manohar, Xintian Feng, Anna Krylov, 
        Matthew Goldey, Alec White, Thomas Jagau, Kaushik Nanda, 
        Anastasia Gunina, Alexander Kunitsa, Joonho Lee.

   CCMAN original authors:
   Anna I. Krylov, C. David Sherrill, Steven R. Gwaltney,
   Edward F. C. Byrd (2000)
   Sergey V. Levchenko, Lyudmila V. Slipchenko, Tao Wang,
   Ana-Maria C. Cristian (2003)
   Piotr A. Pieniazek, C. Melania Oana, Evgeny Epifanovsky (2007)
   Prashant Manohar (2009)

 ------------------------------------------------------------------------------


 Allocating and initializing 30808MB of RAM...
 Calculation will run on 6 cores.


 Alpha MOs, Restricted
 -- Occupied --                  
******* -490.07 -180.88 -169.68 -169.68 -169.68  -80.06  -65.20
  1 A     2 A     3 A     4 A     5 A     6 A     7 A     8 A                  
-58.559 -58.557 -58.557 -37.932 -33.120 -33.116 -33.116 -24.304
  9 A    10 A    11 A    12 A    13 A    14 A    15 A    16 A                  
-24.303 -24.302 -24.299 -24.299 -15.657  -9.878  -7.601  -7.493
 17 A    18 A    19 A    20 A    21 A    22 A    23 A    24 A                  
 -7.482  -7.482  -7.249  -5.493  -5.492  -5.492  -5.482  -5.472
 25 A    26 A    27 A    28 A    29 A    30 A    31 A    32 A                  
 -5.471  -3.234  -3.228  -3.228  -3.215  -3.215  -2.404  -2.400
 33 A    34 A    35 A    36 A    37 A    38 A    39 A    40 A                  
 -2.399  -2.389  -2.389  -1.218  -1.003  -0.874  -0.723  -0.566
 41 A    42 A    43 A    44 A    45 A    46 A    47 A    48 A                  
 -0.561  -0.526  -0.428  -0.424  -0.400  -0.387  -0.375
 49 A    50 A    51 A    52 A    53 A    54 A    55 A                          
 -- Virtual --                   
 -0.007   0.026   0.055   0.072   0.078   0.086   0.091   0.118
 56 A    57 A    58 A    59 A    60 A    61 A    62 A    63 A                  
  0.123   0.144   0.165   0.188   0.221   0.232   0.279   0.290
 64 A    65 A    66 A    67 A    68 A    69 A    70 A    71 A                  
  0.322   0.326   0.375   0.382   0.396   0.473   0.527   0.532
 72 A    73 A    74 A    75 A    76 A    77 A    78 A    79 A                  
  0.545   0.572   0.577   0.585   0.591   0.625   0.676   0.730
 80 A    81 A    82 A    83 A    84 A    85 A    86 A    87 A                  
  0.754   0.759   0.780   0.813   0.844   0.875   0.908   0.936
 88 A    89 A    90 A    91 A    92 A    93 A    94 A    95 A                  
  1.057   1.088   1.095   1.140   1.160   1.293   1.436   1.544
 96 A    97 A    98 A    99 A   100 A   101 A   102 A   103 A                  
  1.566   1.635   1.766   1.849   1.897   2.197   2.256   2.283
104 A   105 A   106 A   107 A   108 A   109 A   110 A   111 A                  
  2.366   2.415   2.469   2.766   2.928   4.233   4.263   4.438
112 A   113 A   114 A   115 A   116 A   117 A   118 A   119 A                  
  4.480   4.487   4.491   4.521   4.530   4.550   4.568   4.600
120 A   121 A   122 A   123 A   124 A   125 A   126 A   127 A                  
  4.641   4.765   4.898   6.531   6.545   6.576   7.206   7.487
128 A   129 A   130 A   131 A   132 A   133 A   134 A   135 A                  
  8.188   8.206   8.279  14.703  14.800  14.876  28.873  29.529
136 A   137 A   138 A   139 A   140 A   141 A   142 A   143 A                  
 29.540  29.563  29.874  29.877  29.878  29.898  29.961  36.668
144 A   145 A   146 A   147 A   148 A   149 A   150 A   151 A                  
 49.470 130.589 130.598 130.621 154.271 166.103 293.864 293.882
152 A   153 A   154 A   155 A   156 A   157 A   158 A   159 A                  
293.9881028.4131912.189
160 A   161 A   162 A                                                          

 Beta MOs, Restricted
 -- Occupied --                  
******* -490.07 -180.88 -169.68 -169.68 -169.68  -80.06  -65.20
  1 A     2 A     3 A     4 A     5 A     6 A     7 A     8 A                  
-58.559 -58.557 -58.557 -37.932 -33.120 -33.116 -33.116 -24.304
  9 A    10 A    11 A    12 A    13 A    14 A    15 A    16 A                  
-24.303 -24.302 -24.299 -24.299 -15.657  -9.878  -7.601  -7.493
 17 A    18 A    19 A    20 A    21 A    22 A    23 A    24 A                  
 -7.482  -7.482  -7.249  -5.493  -5.492  -5.492  -5.482  -5.472
 25 A    26 A    27 A    28 A    29 A    30 A    31 A    32 A                  
 -5.471  -3.234  -3.228  -3.228  -3.215  -3.215  -2.404  -2.400
 33 A    34 A    35 A    36 A    37 A    38 A    39 A    40 A                  
 -2.399  -2.389  -2.389  -1.218  -1.003  -0.874  -0.723  -0.566
 41 A    42 A    43 A    44 A    45 A    46 A    47 A    48 A                  
 -0.561  -0.526  -0.428  -0.424  -0.400  -0.387  -0.375
 49 A    50 A    51 A    52 A    53 A    54 A    55 A                          
 -- Virtual --                   
 -0.007   0.026   0.055   0.072   0.078   0.086   0.091   0.118
 56 A    57 A    58 A    59 A    60 A    61 A    62 A    63 A                  
  0.123   0.144   0.165   0.188   0.221   0.232   0.279   0.290
 64 A    65 A    66 A    67 A    68 A    69 A    70 A    71 A                  
  0.322   0.326   0.375   0.382   0.396   0.473   0.527   0.532
 72 A    73 A    74 A    75 A    76 A    77 A    78 A    79 A                  
  0.545   0.572   0.577   0.585   0.591   0.625   0.676   0.730
 80 A    81 A    82 A    83 A    84 A    85 A    86 A    87 A                  
  0.754   0.759   0.780   0.813   0.844   0.875   0.908   0.936
 88 A    89 A    90 A    91 A    92 A    93 A    94 A    95 A                  
  1.057   1.088   1.095   1.140   1.160   1.293   1.436   1.544
 96 A    97 A    98 A    99 A   100 A   101 A   102 A   103 A                  
  1.566   1.635   1.766   1.849   1.897   2.197   2.256   2.283
104 A   105 A   106 A   107 A   108 A   109 A   110 A   111 A                  
  2.366   2.415   2.469   2.766   2.928   4.233   4.263   4.438
112 A   113 A   114 A   115 A   116 A   117 A   118 A   119 A                  
  4.480   4.487   4.491   4.521   4.530   4.550   4.568   4.600
120 A   121 A   122 A   123 A   124 A   125 A   126 A   127 A                  
  4.641   4.765   4.898   6.531   6.545   6.576   7.206   7.487
128 A   129 A   130 A   131 A   132 A   133 A   134 A   135 A                  
  8.188   8.206   8.279  14.703  14.800  14.876  28.873  29.529
136 A   137 A   138 A   139 A   140 A   141 A   142 A   143 A                  
 29.540  29.563  29.874  29.877  29.878  29.898  29.961  36.668
144 A   145 A   146 A   147 A   148 A   149 A   150 A   151 A                  
 49.470 130.589 130.598 130.621 154.271 166.103 293.864 293.882
152 A   153 A   154 A   155 A   156 A   157 A   158 A   159 A                  
293.9881028.4131912.189
160 A   161 A   162 A                                                          

 Occupation and symmetry of molecular orbitals

 Point group: C1 (1 irreducible representation).

                           A     All 
 -------------------------------------
 All molecular orbitals:
  - Alpha                  162   162 
  - Beta                   162   162 
 -------------------------------------
 Alpha orbitals:
  - Frozen occupied        33    33  
  - Active occupied        22    22  
  - Active virtual         107   107 
  - Frozen virtual         0     0   
 -------------------------------------
 Beta orbitals:
  - Frozen occupied        33    33  
  - Active occupied        22    22  
  - Active virtual         107   107 
  - Frozen virtual         0     0   
 -------------------------------------

 Import integrals:   CPU 0.00 s  wall 0.00 s

 Import integrals:   CPU 128.13 s  wall 22.14 s

 MP2 amplitudes:   CPU 0.22 s  wall 0.13 s

Running a double precision version
           CCSD T amplitudes will be solved using DIIS.

           Start     Size      MaxIter   EConv     TConv     
           3         7         100       1.00e-07  1.00e-05  
 ------------------------------------------------------------------------------
           Energy (a.u.)   Ediff      Tdiff       Comment
 ------------------------------------------------------------------------------
         -9885.11457769                           
     1   -9885.08895411   2.56e-02   8.31e-01     
     2   -9885.11561352   2.67e-02   1.18e-01     
     3   -9885.11366392   1.95e-03   5.23e-02     
     4   -9885.11631221   2.65e-03   1.64e-02     Switched to DIIS steps.
     5   -9885.11719962   8.87e-04   1.29e-02     
     6   -9885.11723387   3.43e-05   2.79e-03     
     7   -9885.11723612   2.25e-06   1.44e-03     
     8   -9885.11724288   6.77e-06   3.29e-04     
     9   -9885.11724447   1.59e-06   2.38e-04     
    10   -9885.11724375   7.20e-07   7.56e-05     
    11   -9885.11724404   2.91e-07   3.08e-05     
    12   -9885.11724390   1.45e-07   1.53e-05     
    13   -9885.11724389   6.04e-09   4.55e-06     
 ------------------------------------------------------------------------------
         -9885.11724389                           CCSD T converged.

End of double precision
 SCF energy                 = -9884.33286519
 MP2 energy                 = -9885.11457769
 CCSD correlation energy     =    -0.78437870
 CCSD total energy           = -9885.11724389

 CCSD  T1^2 = 0.0143  T2^2 = 0.3000  Leading amplitudes:

 Amplitude    Orbitals with energies
 -0.0397       52 (A) A                  ->    56 (A) A                   
              -0.4241                         -0.0074                     
 -0.0397       52 (A) B                  ->    56 (A) B                   
              -0.4241                         -0.0074                     
  0.0172       50 (A) A                  ->    56 (A) A                   
              -0.5261                         -0.0074                     
  0.0172       50 (A) B                  ->    56 (A) B                   
              -0.5261                         -0.0074                     

 Amplitude    Orbitals with energies
 -0.0643       50 (A) A      50 (A) B    ->    56 (A) A      56 (A) B     
              -0.5261       -0.5261           -0.0074       -0.0074       
  0.0643       50 (A) A      50 (A) B    ->    56 (A) B      56 (A) A     
              -0.5261       -0.5261           -0.0074       -0.0074       
  0.0643       50 (A) B      50 (A) A    ->    56 (A) A      56 (A) B     
              -0.5261       -0.5261           -0.0074       -0.0074       
 -0.0643       50 (A) B      50 (A) A    ->    56 (A) B      56 (A) A     
              -0.5261       -0.5261           -0.0074       -0.0074       

 Computing CCSD intemediates for later calculations in double precision
 Finished.

Running a double precision version
           CCSD Lambda amplitudes will be solved using DIIS.
           Start     Size      MaxIter   EConv     LConv     
           3         7         100       1.00e-07  1.00e-05  
 ------------------------------------------------------------------------------
            Enorm      Ldiff       Comment
 ------------------------------------------------------------------------------
     1     5.92e-02   4.41e-02     
     2     1.54e-02   5.50e-03     
     3     6.54e-03   2.10e-03     
     4     3.82e-03   1.23e-03     Switched to DIIS steps.
     5     1.24e-03   7.04e-04     
     6     6.20e-04   2.03e-04     
     7     2.07e-04   5.26e-05     
     8     9.88e-05   1.34e-06     
     9     3.42e-05   4.25e-06     
    10     1.33e-05   1.99e-06     
    11     5.50e-06   4.80e-07     
    12     2.20e-06   1.74e-07     
    13     1.05e-06   1.71e-07     
    14     4.92e-07   5.09e-08     
    15     2.59e-07   4.92e-08     
    16     1.21e-07   1.96e-08     
    17     6.32e-08   7.89e-09     
 ------------------------------------------------------------------------------
                                   CCSD Lambda converged.

 Computing density matrices in double precision...
           Orbital response amplitudes will be solved using DIIS.
           Start     Size      MaxIter   EConv     LConv     
           3         7         100       1.00e-06  1.00e-06  
 ------------------------------------------------------------------------------
            Enorm      Ldiff       Comment
 ------------------------------------------------------------------------------
     1     1.18e-01   4.60e-03     
     2     1.12e-01   6.38e-03     
     3     1.38e-01   2.71e-02     
     4     2.70e-02   5.33e-02     Switched to DIIS steps.
     5     7.13e-03   8.83e-03     
     6     1.43e-03   4.09e-04     
     7     9.25e-04   1.56e-04     
     8     3.16e-04   1.69e-04     
     9     5.69e-05   4.25e-05     
    10     2.46e-05   8.94e-06     
    11     6.42e-06   1.49e-06     
    12     2.78e-06   8.57e-07     
    13     7.43e-07   5.27e-07     
 ------------------------------------------------------------------------------
                                   Orbital response converged.

 Computing density matrices... Done.
 CCSD calculation:   CPU 4743.81 s  wall 811.18 s

 Transferring MO TPDM to AO TPDM
 Transferring g2_o1o1o1o1
 Transferring g2_o1o1o1v1
 Transferring g2_o1o1v1v1
 Transferring g2_o1v1o1v1
 Transferring g2_o1v1v1v1
 Transferring g2_v1v1v1v1
 Adding separable TPDM
 Computing TPDM gradient
 --------------------------------------------------------
 2e gradient
  Atom          X               Y               Z
 --------------------------------------------------------
    1        -65.458397       13.492101       -0.000000  
    2         12.433390      -33.801656       -0.000000  
    3         -0.955574       18.401008        0.000000  
    4         53.980582        1.908547        0.000000  
 --------------------------------------------------------
 --------------------------------------------------------
 Final gradient
  Atom          X               Y               Z
 --------------------------------------------------------
    1        -65.458397       13.492101       -0.000000  
    2         12.433390      -33.801656       -0.000000  
    3         -0.955574       18.401008        0.000000  
    4         53.980582        1.908547        0.000000  
 --------------------------------------------------------
 Analytic gradient from two-electron contribution:   CPU 604.23 s  wall 114.18 s

 Total ccman2 time:   CPU 5483.37 s  wall 949.35 s


 --------------------------------------------------------------

                    Orbital Energies (a.u.)
 --------------------------------------------------------------

 Alpha MOs
 -- Occupied --
********-490.0662-180.8781-169.6846-169.6838-169.6838 -80.0626 -65.1988
-58.5594 -58.5570 -58.5570 -37.9320 -33.1197 -33.1162 -33.1159 -24.3037
-24.3027 -24.3024 -24.2992 -24.2992 -15.6570  -9.8779  -7.6011  -7.4932
 -7.4819  -7.4819  -7.2489  -5.4931  -5.4922  -5.4919  -5.4815  -5.4718
 -5.4712  -3.2336  -3.2284  -3.2283  -3.2146  -3.2146  -2.4044  -2.4002
 -2.3994  -2.3888  -2.3888  -1.2179  -1.0030  -0.8738  -0.7233  -0.5657
 -0.5606  -0.5261  -0.4284  -0.4241  -0.4000  -0.3871  -0.3748
 -- Virtual --
 -0.0074   0.0256   0.0552   0.0720   0.0779   0.0860   0.0910   0.1175
  0.1227   0.1442   0.1655   0.1879   0.2212   0.2321   0.2785   0.2904
  0.3224   0.3257   0.3750   0.3821   0.3955   0.4726   0.5274   0.5316
  0.5447   0.5721   0.5774   0.5855   0.5915   0.6252   0.6762   0.7304
  0.7544   0.7590   0.7802   0.8128   0.8439   0.8752   0.9084   0.9361
  1.0570   1.0884   1.0953   1.1398   1.1601   1.2929   1.4361   1.5435
  1.5665   1.6346   1.7658   1.8486   1.8973   2.1974   2.2564   2.2830
  2.3658   2.4148   2.4686   2.7662   2.9275   4.2329   4.2631   4.4378
  4.4802   4.4872   4.4913   4.5211   4.5300   4.5502   4.5677   4.6002
  4.6407   4.7652   4.8981   6.5315   6.5454   6.5757   7.2064   7.4867
  8.1884   8.2059   8.2792  14.7027  14.8001  14.8759  28.8732  29.5286
 29.5404  29.5629  29.8739  29.8768  29.8783  29.8983  29.9612  36.6677
 49.4695 130.5886 130.5977 130.6206 154.2708 166.1028 293.8641 293.8816
293.98761028.41251912.1886
 --------------------------------------------------------------

          Ground-State Mulliken Net Atomic Charges

     Atom                 Charge (a.u.)
  ----------------------------------------
      1 I                    -0.149762
      2 P                     0.337745
      3 N                    -0.203542
      4 Br                    0.015559
  ----------------------------------------
  Sum of atomic charges =    -0.000000

 -----------------------------------------------------------------
                    Cartesian Multipole Moments
 -----------------------------------------------------------------
    Charge (ESU x 10^10)
                -0.0000
    Dipole Moment (Debye)
         X      -0.2622      Y       1.7612      Z      -0.0000
       Tot       1.7806
    Quadrupole Moments (Debye-Ang)
        XX     -63.7701     XY      -1.8495     YY     -67.0871
        XZ       0.0000     YZ      -0.0000     ZZ     -65.6293
    Octopole Moments (Debye-Ang^2)
       XXX      -6.8372    XXY      -6.4181    XYY       3.1230
       YYY      -8.4611    XXZ       0.0000    XYZ       0.0000
       YYZ      -0.0000    XZZ       0.5636    YZZ      -2.0887
       ZZZ      -0.0000
    Hexadecapole Moments (Debye-Ang^3)
      XXXX   -1686.6327   XXXY     -22.0871   XXYY    -336.4869
      XYYY      -0.7741   YYYY    -164.8808   XXXZ       0.0000
      XXYZ      -0.0000   XYYZ       0.0000   YYYZ      -0.0000
      XXZZ    -327.4216   XYZZ      -0.5155   YYZZ     -41.1241
      XZZZ       0.0000   YZZZ      -0.0000   ZZZZ     -88.5605
 -----------------------------------------------------------------
 DrvMan completing analytic gradient of the correlated energy
 Correlated dipole moment
            1
    1  -0.1031424
    2   0.6929060
    3  -0.0000000
 Energy read as -9885.117243890
 Full Analytical Gradient: (in a.u., or Hartree/Bohr)
             1             2             3             4
    1    0.00005959    0.00028838   -0.00063275    0.00028478
    2    0.00002665    0.00029696   -0.00023492   -0.00008869
    3    0.00000000   -0.00000000    0.00000000   -0.00000000
 Gradient time:  CPU 0.78 s  wall 0.80 s
 ----------------------------------------------------------------
             Standard Nuclear Orientation (Angstroms)
    I     Atom           X                Y                Z
 ----------------------------------------------------------------
    1      I       2.1079953054    -0.1118585617    -0.0000000000
    2      P      -0.1717050439     0.8724337662     0.0000000000
    3      N      -1.0360629726    -0.4633102364     0.0000000000
    4      Br     -2.9113067062    -0.1116523161    -0.0000000000
 ----------------------------------------------------------------
 Nuclear Repulsion Energy =   625.3624161450 hartrees
 There are       55 alpha and       55 beta electrons

                       Distance Matrix (Angstroms)
             I (  1)   P (  2)   N (  3)
   P (  2)  2.483116
   N (  3)  3.163640  1.591014
   Br(  4)  5.019302  2.910987  1.907931

 Requested basis set is 6-311++G(d,p)
 There are 62 shells and 162 basis functions
 A cutoff of  1.0D-14 yielded   1519 shell pairs
 There are     11071 function pairs (     12487 Cartesian)
 Smallest overlap matrix eigenvalue = 2.45E-03
 Guess MOs from SCF MO coefficient file

 -----------------------------------------------------------------------
  General SCF calculation program by
  Eric Jon Sundstrom, Paul Horn, Yuezhi Mao, Dmitri Zuev, Alec White,
  David Stuck, Shaama M.S., Shane Yost, Joonho Lee, David Small,
  Daniel Levine, Susi Lehtola, Hugh Burton, Evgeny Epifanovsky
 -----------------------------------------------------------------------
 Hartree-Fock
 using 6 threads for integral computing
 -------------------------------------------------------
 OpenMP Integral computing Module                
 Release: version 2.0, May 2017, Q-Chem Inc. Pleasanton 
 -------------------------------------------------------
 A restricted SCF calculation will be
 performed using DIIS
 SCF converges when DIIS error is below 1.0e-08
 ---------------------------------------
  Cycle       Energy         DIIS error
 ---------------------------------------
    1   -9884.3329496335      1.58e-05  
    2   -9884.3329506128      6.14e-06  
    3   -9884.3329507248      4.04e-06  
    4   -9884.3329507876      9.26e-07  
    5   -9884.3329507938      2.79e-07  
    6   -9884.3329507950      1.46e-07  
    7   -9884.3329507952      6.63e-08  
    8   -9884.3329507954      3.18e-08  
    9   -9884.3329507954      9.81e-09  Convergence criterion met
 ---------------------------------------
 SCF time:   CPU 12.31s  wall 2.00s 
 SCF   energy in the final basis set =    -9884.3329507954
 Total energy in the final basis set =    -9884.3329507954


 ------------------------------------------------------------------------------

   CCMAN2: suite of methods based on coupled cluster
           and equation of motion theories.

   Components:
   * libvmm-1.3-trunk
     by Evgeny Epifanovsky, Ilya Kaliman.
   * libtensor-2.5-trunk
     by Evgeny Epifanovsky, Michael Wormit, Dmitry Zuev, Sam Manzer, 
        Ilya Kaliman.
   * libcc-2.5-trunk
     by Evgeny Epifanovsky, Arik Landau, Tomasz Kus, Kirill Khistyaev, 
        Dmitry Zuev, Prashant Manohar, Xintian Feng, Anna Krylov, 
        Matthew Goldey, Alec White, Thomas Jagau, Kaushik Nanda, 
        Anastasia Gunina, Alexander Kunitsa, Joonho Lee.

   CCMAN original authors:
   Anna I. Krylov, C. David Sherrill, Steven R. Gwaltney,
   Edward F. C. Byrd (2000)
   Sergey V. Levchenko, Lyudmila V. Slipchenko, Tao Wang,
   Ana-Maria C. Cristian (2003)
   Piotr A. Pieniazek, C. Melania Oana, Evgeny Epifanovsky (2007)
   Prashant Manohar (2009)

 ------------------------------------------------------------------------------


 Allocating and initializing 30808MB of RAM...
 Calculation will run on 6 cores.


 Alpha MOs, Restricted
 -- Occupied --                  
******* -490.07 -180.88 -169.68 -169.68 -169.68  -80.06  -65.20
  1 A     2 A     3 A     4 A     5 A     6 A     7 A     8 A                  
-58.559 -58.557 -58.557 -37.932 -33.120 -33.116 -33.116 -24.304
  9 A    10 A    11 A    12 A    13 A    14 A    15 A    16 A                  
-24.303 -24.302 -24.299 -24.299 -15.657  -9.878  -7.601  -7.493
 17 A    18 A    19 A    20 A    21 A    22 A    23 A    24 A                  
 -7.482  -7.482  -7.249  -5.493  -5.492  -5.492  -5.481  -5.472
 25 A    26 A    27 A    28 A    29 A    30 A    31 A    32 A                  
 -5.471  -3.234  -3.228  -3.228  -3.215  -3.215  -2.404  -2.400
 33 A    34 A    35 A    36 A    37 A    38 A    39 A    40 A                  
 -2.399  -2.389  -2.389  -1.218  -1.003  -0.874  -0.723  -0.566
 41 A    42 A    43 A    44 A    45 A    46 A    47 A    48 A                  
 -0.561  -0.526  -0.429  -0.424  -0.400  -0.387  -0.375
 49 A    50 A    51 A    52 A    53 A    54 A    55 A                          
 -- Virtual --                   
 -0.007   0.026   0.055   0.072   0.078   0.086   0.091   0.118
 56 A    57 A    58 A    59 A    60 A    61 A    62 A    63 A                  
  0.123   0.144   0.165   0.188   0.221   0.232   0.279   0.290
 64 A    65 A    66 A    67 A    68 A    69 A    70 A    71 A                  
  0.322   0.326   0.375   0.382   0.396   0.473   0.527   0.532
 72 A    73 A    74 A    75 A    76 A    77 A    78 A    79 A                  
  0.545   0.572   0.577   0.586   0.592   0.625   0.676   0.731
 80 A    81 A    82 A    83 A    84 A    85 A    86 A    87 A                  
  0.754   0.759   0.780   0.813   0.844   0.875   0.908   0.936
 88 A    89 A    90 A    91 A    92 A    93 A    94 A    95 A                  
  1.057   1.088   1.095   1.140   1.160   1.294   1.436   1.544
 96 A    97 A    98 A    99 A   100 A   101 A   102 A   103 A                  
  1.567   1.635   1.766   1.848   1.897   2.197   2.256   2.283
104 A   105 A   106 A   107 A   108 A   109 A   110 A   111 A                  
  2.366   2.415   2.469   2.766   2.929   4.233   4.263   4.439
112 A   113 A   114 A   115 A   116 A   117 A   118 A   119 A                  
  4.480   4.487   4.491   4.521   4.530   4.550   4.568   4.600
120 A   121 A   122 A   123 A   124 A   125 A   126 A   127 A                  
  4.641   4.765   4.898   6.532   6.545   6.576   7.206   7.488
128 A   129 A   130 A   131 A   132 A   133 A   134 A   135 A                  
  8.188   8.206   8.279  14.703  14.800  14.877  28.873  29.529
136 A   137 A   138 A   139 A   140 A   141 A   142 A   143 A                  
 29.540  29.563  29.874  29.877  29.878  29.898  29.961  36.668
144 A   145 A   146 A   147 A   148 A   149 A   150 A   151 A                  
 49.469 130.589 130.598 130.621 154.271 166.104 293.864 293.882
152 A   153 A   154 A   155 A   156 A   157 A   158 A   159 A                  
293.9881028.4121912.189
160 A   161 A   162 A                                                          

 Beta MOs, Restricted
 -- Occupied --                  
******* -490.07 -180.88 -169.68 -169.68 -169.68  -80.06  -65.20
  1 A     2 A     3 A     4 A     5 A     6 A     7 A     8 A                  
-58.559 -58.557 -58.557 -37.932 -33.120 -33.116 -33.116 -24.304
  9 A    10 A    11 A    12 A    13 A    14 A    15 A    16 A                  
-24.303 -24.302 -24.299 -24.299 -15.657  -9.878  -7.601  -7.493
 17 A    18 A    19 A    20 A    21 A    22 A    23 A    24 A                  
 -7.482  -7.482  -7.249  -5.493  -5.492  -5.492  -5.481  -5.472
 25 A    26 A    27 A    28 A    29 A    30 A    31 A    32 A                  
 -5.471  -3.234  -3.228  -3.228  -3.215  -3.215  -2.404  -2.400
 33 A    34 A    35 A    36 A    37 A    38 A    39 A    40 A                  
 -2.399  -2.389  -2.389  -1.218  -1.003  -0.874  -0.723  -0.566
 41 A    42 A    43 A    44 A    45 A    46 A    47 A    48 A                  
 -0.561  -0.526  -0.429  -0.424  -0.400  -0.387  -0.375
 49 A    50 A    51 A    52 A    53 A    54 A    55 A                          
 -- Virtual --                   
 -0.007   0.026   0.055   0.072   0.078   0.086   0.091   0.118
 56 A    57 A    58 A    59 A    60 A    61 A    62 A    63 A                  
  0.123   0.144   0.165   0.188   0.221   0.232   0.279   0.290
 64 A    65 A    66 A    67 A    68 A    69 A    70 A    71 A                  
  0.322   0.326   0.375   0.382   0.396   0.473   0.527   0.532
 72 A    73 A    74 A    75 A    76 A    77 A    78 A    79 A                  
  0.545   0.572   0.577   0.586   0.592   0.625   0.676   0.731
 80 A    81 A    82 A    83 A    84 A    85 A    86 A    87 A                  
  0.754   0.759   0.780   0.813   0.844   0.875   0.908   0.936
 88 A    89 A    90 A    91 A    92 A    93 A    94 A    95 A                  
  1.057   1.088   1.095   1.140   1.160   1.294   1.436   1.544
 96 A    97 A    98 A    99 A   100 A   101 A   102 A   103 A                  
  1.567   1.635   1.766   1.848   1.897   2.197   2.256   2.283
104 A   105 A   106 A   107 A   108 A   109 A   110 A   111 A                  
  2.366   2.415   2.469   2.766   2.929   4.233   4.263   4.439
112 A   113 A   114 A   115 A   116 A   117 A   118 A   119 A                  
  4.480   4.487   4.491   4.521   4.530   4.550   4.568   4.600
120 A   121 A   122 A   123 A   124 A   125 A   126 A   127 A                  
  4.641   4.765   4.898   6.532   6.545   6.576   7.206   7.488
128 A   129 A   130 A   131 A   132 A   133 A   134 A   135 A                  
  8.188   8.206   8.279  14.703  14.800  14.877  28.873  29.529
136 A   137 A   138 A   139 A   140 A   141 A   142 A   143 A                  
 29.540  29.563  29.874  29.877  29.878  29.898  29.961  36.668
144 A   145 A   146 A   147 A   148 A   149 A   150 A   151 A                  
 49.469 130.589 130.598 130.621 154.271 166.104 293.864 293.882
152 A   153 A   154 A   155 A   156 A   157 A   158 A   159 A                  
293.9881028.4121912.189
160 A   161 A   162 A                                                          

 Occupation and symmetry of molecular orbitals

 Point group: C1 (1 irreducible representation).

                           A     All 
 -------------------------------------
 All molecular orbitals:
  - Alpha                  162   162 
  - Beta                   162   162 
 -------------------------------------
 Alpha orbitals:
  - Frozen occupied        33    33  
  - Active occupied        22    22  
  - Active virtual         107   107 
  - Frozen virtual         0     0   
 -------------------------------------
 Beta orbitals:
  - Frozen occupied        33    33  
  - Active occupied        22    22  
  - Active virtual         107   107 
  - Frozen virtual         0     0   
 -------------------------------------

 Import integrals:   CPU 0.00 s  wall 0.00 s

 Import integrals:   CPU 127.47 s  wall 21.99 s

 MP2 amplitudes:   CPU 0.22 s  wall 0.13 s

Running a double precision version
           CCSD T amplitudes will be solved using DIIS.

           Start     Size      MaxIter   EConv     TConv     
           3         7         100       1.00e-07  1.00e-05  
 ------------------------------------------------------------------------------
           Energy (a.u.)   Ediff      Tdiff       Comment
 ------------------------------------------------------------------------------
         -9885.11453946                           
     1   -9885.08898363   2.56e-02   8.31e-01     
     2   -9885.11560669   2.66e-02   1.18e-01     
     3   -9885.11367094   1.94e-03   5.23e-02     
     4   -9885.11631388   2.64e-03   1.63e-02     Switched to DIIS steps.
     5   -9885.11719968   8.86e-04   1.29e-02     
     6   -9885.11723390   3.42e-05   2.79e-03     
     7   -9885.11723619   2.29e-06   1.44e-03     
     8   -9885.11724295   6.76e-06   3.29e-04     
     9   -9885.11724454   1.60e-06   2.38e-04     
    10   -9885.11724383   7.18e-07   7.55e-05     
    11   -9885.11724412   2.91e-07   3.07e-05     
    12   -9885.11724397   1.45e-07   1.52e-05     
    13   -9885.11724397   6.30e-09   4.53e-06     
 ------------------------------------------------------------------------------
         -9885.11724397                           CCSD T converged.

End of double precision
 SCF energy                 = -9884.33295080
 MP2 energy                 = -9885.11453946
 CCSD correlation energy     =    -0.78429317
 CCSD total energy           = -9885.11724397

 CCSD  T1^2 = 0.0143  T2^2 = 0.2999  Leading amplitudes:

 Amplitude    Orbitals with energies
 -0.0397       52 (A) A                  ->    56 (A) A                   
              -0.4242                         -0.0072                     
 -0.0397       52 (A) B                  ->    56 (A) B                   
              -0.4242                         -0.0072                     
 -0.0173       50 (A) A                  ->    56 (A) A                   
              -0.5262                         -0.0072                     
 -0.0173       50 (A) B                  ->    56 (A) B                   
              -0.5262                         -0.0072                     

 Amplitude    Orbitals with energies
 -0.0643       50 (A) A      50 (A) B    ->    56 (A) A      56 (A) B     
              -0.5262       -0.5262           -0.0072       -0.0072       
  0.0643       50 (A) A      50 (A) B    ->    56 (A) B      56 (A) A     
              -0.5262       -0.5262           -0.0072       -0.0072       
  0.0643       50 (A) B      50 (A) A    ->    56 (A) A      56 (A) B     
              -0.5262       -0.5262           -0.0072       -0.0072       
 -0.0643       50 (A) B      50 (A) A    ->    56 (A) B      56 (A) A     
              -0.5262       -0.5262           -0.0072       -0.0072       

 Computing CCSD intemediates for later calculations in double precision
 Finished.

Running a double precision version
           CCSD Lambda amplitudes will be solved using DIIS.
           Start     Size      MaxIter   EConv     LConv     
           3         7         100       1.00e-07  1.00e-05  
 ------------------------------------------------------------------------------
            Enorm      Ldiff       Comment
 ------------------------------------------------------------------------------
     1     5.92e-02   4.40e-02     
     2     1.54e-02   5.49e-03     
     3     6.53e-03   2.10e-03     
     4     3.82e-03   1.23e-03     Switched to DIIS steps.
     5     1.24e-03   7.03e-04     
     6     6.19e-04   2.03e-04     
     7     2.07e-04   5.24e-05     
     8     9.87e-05   1.34e-06     
     9     3.41e-05   4.24e-06     
    10     1.33e-05   1.98e-06     
    11     5.50e-06   4.79e-07     
    12     2.21e-06   1.74e-07     
    13     1.05e-06   1.71e-07     
    14     4.95e-07   5.11e-08     
    15     2.60e-07   4.93e-08     
    16     1.22e-07   1.95e-08     
    17     6.35e-08   7.87e-09     
 ------------------------------------------------------------------------------
                                   CCSD Lambda converged.

 Computing density matrices in double precision...
           Orbital response amplitudes will be solved using DIIS.
           Start     Size      MaxIter   EConv     LConv     
           3         7         100       1.00e-06  1.00e-06  
 ------------------------------------------------------------------------------
            Enorm      Ldiff       Comment
 ------------------------------------------------------------------------------
     1     1.18e-01   4.64e-03     
     2     1.12e-01   6.34e-03     
     3     1.38e-01   2.71e-02     
     4     2.69e-02   5.33e-02     Switched to DIIS steps.
     5     7.12e-03   8.79e-03     
     6     1.42e-03   4.07e-04     
     7     9.17e-04   1.55e-04     
     8     3.14e-04   1.68e-04     
     9     5.67e-05   4.17e-05     
    10     2.46e-05   8.92e-06     
    11     6.41e-06   1.49e-06     
    12     2.77e-06   8.51e-07     
    13     7.46e-07   5.20e-07     
 ------------------------------------------------------------------------------
                                   Orbital response converged.

 Computing density matrices... Done.
 CCSD calculation:   CPU 4745.02 s  wall 811.44 s

 Transferring MO TPDM to AO TPDM
 Transferring g2_o1o1o1o1
 Transferring g2_o1o1o1v1
 Transferring g2_o1o1v1v1
 Transferring g2_o1v1o1v1
 Transferring g2_o1v1v1v1
 Transferring g2_v1v1v1v1
 Adding separable TPDM
 Computing TPDM gradient
 --------------------------------------------------------
 2e gradient
  Atom          X               Y               Z
 --------------------------------------------------------
    1        -65.461156       13.494635       -0.000000  
    2         12.429786      -33.819029       -0.000000  
    3         -0.945725       18.401303        0.000000  
    4         53.977095        1.923091        0.000000  
 --------------------------------------------------------
 --------------------------------------------------------
 Final gradient
  Atom          X               Y               Z
 --------------------------------------------------------
    1        -65.461156       13.494635       -0.000000  
    2         12.429786      -33.819029       -0.000000  
    3         -0.945725       18.401303        0.000000  
    4         53.977095        1.923091        0.000000  
 --------------------------------------------------------
 Analytic gradient from two-electron contribution:   CPU 605.50 s  wall 113.90 s

 Total ccman2 time:   CPU 5485.91 s  wall 949.26 s


 --------------------------------------------------------------

                    Orbital Energies (a.u.)
 --------------------------------------------------------------

 Alpha MOs
 -- Occupied --
********-490.0662-180.8781-169.6845-169.6838-169.6837 -80.0624 -65.1989
-58.5595 -58.5570 -58.5570 -37.9320 -33.1197 -33.1161 -33.1159 -24.3037
-24.3026 -24.3023 -24.2992 -24.2991 -15.6568  -9.8779  -7.6010  -7.4933
 -7.4819  -7.4819  -7.2489  -5.4930  -5.4921  -5.4918  -5.4815  -5.4718
 -5.4711  -3.2337  -3.2284  -3.2284  -3.2147  -3.2147  -2.4043  -2.4002
 -2.3994  -2.3888  -2.3888  -1.2181  -1.0032  -0.8737  -0.7231  -0.5657
 -0.5607  -0.5262  -0.4285  -0.4242  -0.3999  -0.3871  -0.3749
 -- Virtual --
 -0.0072   0.0255   0.0552   0.0720   0.0779   0.0860   0.0910   0.1175
  0.1227   0.1442   0.1654   0.1880   0.2212   0.2321   0.2786   0.2904
  0.3224   0.3257   0.3751   0.3821   0.3955   0.4729   0.5275   0.5316
  0.5447   0.5721   0.5774   0.5855   0.5915   0.6252   0.6762   0.7306
  0.7543   0.7590   0.7801   0.8129   0.8440   0.8755   0.9084   0.9363
  1.0568   1.0883   1.0951   1.1399   1.1600   1.2945   1.4361   1.5436
  1.5666   1.6347   1.7659   1.8483   1.8974   2.1974   2.2563   2.2827
  2.3657   2.4154   2.4687   2.7662   2.9288   4.2330   4.2630   4.4390
  4.4803   4.4873   4.4913   4.5211   4.5299   4.5504   4.5675   4.6001
  4.6408   4.7653   4.8980   6.5315   6.5455   6.5758   7.2062   7.4877
  8.1883   8.2059   8.2793  14.7028  14.8002  14.8770  28.8733  29.5286
 29.5404  29.5629  29.8740  29.8769  29.8784  29.8984  29.9612  36.6679
 49.4694 130.5887 130.5978 130.6207 154.2709 166.1040 293.8640 293.8816
293.98751028.41241912.1887
 --------------------------------------------------------------

          Ground-State Mulliken Net Atomic Charges

     Atom                 Charge (a.u.)
  ----------------------------------------
      1 I                    -0.149958
      2 P                     0.337717
      3 N                    -0.203363
      4 Br                    0.015604
  ----------------------------------------
  Sum of atomic charges =     0.000000

 -----------------------------------------------------------------
                    Cartesian Multipole Moments
 -----------------------------------------------------------------
    Charge (ESU x 10^10)
                 0.0000
    Dipole Moment (Debye)
         X      -0.2653      Y       1.7610      Z      -0.0000
       Tot       1.7809
    Quadrupole Moments (Debye-Ang)
        XX     -63.7694     XY      -1.8477     YY     -67.0847
        XZ       0.0000     YZ      -0.0000     ZZ     -65.6263
    Octopole Moments (Debye-Ang^2)
       XXX      -6.8980    XXY      -6.4311    XYY       3.1127
       YYY      -8.4819    XXZ       0.0000    XYZ       0.0000
       YYZ      -0.0000    XZZ       0.5564    YZZ      -2.0916
       ZZZ      -0.0000
    Hexadecapole Moments (Debye-Ang^3)
      XXXX   -1686.5225   XXXY     -22.0212   XXYY    -336.4725
      XYYY      -0.7477   YYYY    -164.8477   XXXZ       0.0000
      XXYZ      -0.0000   XYYZ       0.0000   YYYZ      -0.0000
      XXZZ    -327.4165   XYZZ      -0.5077   YYZZ     -41.1148
      XZZZ       0.0000   YZZZ      -0.0000   ZZZZ     -88.5517
 -----------------------------------------------------------------
 DrvMan completing analytic gradient of the correlated energy
 Correlated dipole moment
            1
    1  -0.1043794
    2   0.6928466
    3  -0.0000000
 Energy read as -9885.117243966
 Full Analytical Gradient: (in a.u., or Hartree/Bohr)
             1             2             3             4
    1    0.00000423   -0.00023580    0.00018364    0.00004793
    2    0.00002908   -0.00057651    0.00060621   -0.00005879
    3    0.00000000   -0.00000000    0.00000000   -0.00000000
 Gradient time:  CPU 0.82 s  wall 0.83 s
 ----------------------------------------------------------------
             Standard Nuclear Orientation (Angstroms)
    I     Atom           X                Y                Z
 ----------------------------------------------------------------
    1      I       2.1079953054    -0.1118585617    -0.0000000000
    2      P      -0.1717050439     0.8724337662     0.0000000000
    3      N      -1.0360629726    -0.4653102364     0.0000000000
    4      Br     -2.9113067062    -0.1116523161    -0.0000000000
 ----------------------------------------------------------------
 Nuclear Repulsion Energy =   625.3080571666 hartrees
 There are       55 alpha and       55 beta electrons

                       Distance Matrix (Angstroms)
             I (  1)   P (  2)   N (  3)
   P (  2)  2.483116
   N (  3)  3.163863  1.592694
   Br(  4)  5.019302  2.910987  1.908301

 Requested basis set is 6-311++G(d,p)
 There are 62 shells and 162 basis functions
 A cutoff of  1.0D-14 yielded   1519 shell pairs
 There are     11071 function pairs (     12487 Cartesian)
 Smallest overlap matrix eigenvalue = 2.45E-03
 Guess MOs from SCF MO coefficient file

 -----------------------------------------------------------------------
  General SCF calculation program by
  Eric Jon Sundstrom, Paul Horn, Yuezhi Mao, Dmitri Zuev, Alec White,
  David Stuck, Shaama M.S., Shane Yost, Joonho Lee, David Small,
  Daniel Levine, Susi Lehtola, Hugh Burton, Evgeny Epifanovsky
 -----------------------------------------------------------------------
 Hartree-Fock
 using 6 threads for integral computing
 -------------------------------------------------------
 OpenMP Integral computing Module                
 Release: version 2.0, May 2017, Q-Chem Inc. Pleasanton 
 -------------------------------------------------------
 A restricted SCF calculation will be
 performed using DIIS
 SCF converges when DIIS error is below 1.0e-08
 ---------------------------------------
  Cycle       Energy         DIIS error
 ---------------------------------------
    1   -9884.3328015072      1.98e-05  
    2   -9884.3328031045      1.04e-05  
    3   -9884.3328034317      5.40e-06  
    4   -9884.3328035700      1.18e-06  
    5   -9884.3328035839      3.86e-07  
    6   -9884.3328035856      1.33e-07  
    7   -9884.3328035859      4.95e-08  
    8   -9884.3328035859      2.01e-08  
    9   -9884.3328035858      7.28e-09  Convergence criterion met
 ---------------------------------------
 SCF time:   CPU 12.42s  wall 3.00s 
 SCF   energy in the final basis set =    -9884.3328035858
 Total energy in the final basis set =    -9884.3328035858


 ------------------------------------------------------------------------------

   CCMAN2: suite of methods based on coupled cluster
           and equation of motion theories.

   Components:
   * libvmm-1.3-trunk
     by Evgeny Epifanovsky, Ilya Kaliman.
   * libtensor-2.5-trunk
     by Evgeny Epifanovsky, Michael Wormit, Dmitry Zuev, Sam Manzer, 
        Ilya Kaliman.
   * libcc-2.5-trunk
     by Evgeny Epifanovsky, Arik Landau, Tomasz Kus, Kirill Khistyaev, 
        Dmitry Zuev, Prashant Manohar, Xintian Feng, Anna Krylov, 
        Matthew Goldey, Alec White, Thomas Jagau, Kaushik Nanda, 
        Anastasia Gunina, Alexander Kunitsa, Joonho Lee.

   CCMAN original authors:
   Anna I. Krylov, C. David Sherrill, Steven R. Gwaltney,
   Edward F. C. Byrd (2000)
   Sergey V. Levchenko, Lyudmila V. Slipchenko, Tao Wang,
   Ana-Maria C. Cristian (2003)
   Piotr A. Pieniazek, C. Melania Oana, Evgeny Epifanovsky (2007)
   Prashant Manohar (2009)

 ------------------------------------------------------------------------------


 Allocating and initializing 30808MB of RAM...
 Calculation will run on 6 cores.


 Alpha MOs, Restricted
 -- Occupied --                  
******* -490.07 -180.88 -169.68 -169.68 -169.68  -80.06  -65.20
  1 A     2 A     3 A     4 A     5 A     6 A     7 A     8 A                  
-58.559 -58.557 -58.557 -37.932 -33.120 -33.116 -33.116 -24.304
  9 A    10 A    11 A    12 A    13 A    14 A    15 A    16 A                  
-24.303 -24.302 -24.299 -24.299 -15.657  -9.878  -7.601  -7.493
 17 A    18 A    19 A    20 A    21 A    22 A    23 A    24 A                  
 -7.482  -7.482  -7.249  -5.493  -5.492  -5.492  -5.482  -5.472
 25 A    26 A    27 A    28 A    29 A    30 A    31 A    32 A                  
 -5.471  -3.234  -3.228  -3.228  -3.215  -3.215  -2.404  -2.400
 33 A    34 A    35 A    36 A    37 A    38 A    39 A    40 A                  
 -2.399  -2.389  -2.389  -1.218  -1.003  -0.874  -0.723  -0.566
 41 A    42 A    43 A    44 A    45 A    46 A    47 A    48 A                  
 -0.561  -0.526  -0.428  -0.424  -0.400  -0.387  -0.375
 49 A    50 A    51 A    52 A    53 A    54 A    55 A                          
 -- Virtual --                   
 -0.007   0.026   0.055   0.072   0.078   0.086   0.091   0.118
 56 A    57 A    58 A    59 A    60 A    61 A    62 A    63 A                  
  0.123   0.144   0.165   0.188   0.221   0.232   0.278   0.290
 64 A    65 A    66 A    67 A    68 A    69 A    70 A    71 A                  
  0.322   0.326   0.375   0.382   0.396   0.473   0.527   0.532
 72 A    73 A    74 A    75 A    76 A    77 A    78 A    79 A                  
  0.545   0.572   0.577   0.585   0.591   0.625   0.676   0.730
 80 A    81 A    82 A    83 A    84 A    85 A    86 A    87 A                  
  0.754   0.759   0.780   0.813   0.844   0.875   0.908   0.936
 88 A    89 A    90 A    91 A    92 A    93 A    94 A    95 A                  
  1.057   1.088   1.095   1.140   1.160   1.293   1.436   1.544
 96 A    97 A    98 A    99 A   100 A   101 A   102 A   103 A                  
  1.567   1.635   1.766   1.849   1.897   2.197   2.256   2.282
104 A   105 A   106 A   107 A   108 A   109 A   110 A   111 A                  
  2.366   2.415   2.468   2.766   2.927   4.233   4.263   4.437
112 A   113 A   114 A   115 A   116 A   117 A   118 A   119 A                  
  4.480   4.487   4.491   4.521   4.530   4.550   4.568   4.600
120 A   121 A   122 A   123 A   124 A   125 A   126 A   127 A                  
  4.641   4.765   4.898   6.531   6.545   6.576   7.206   7.486
128 A   129 A   130 A   131 A   132 A   133 A   134 A   135 A                  
  8.188   8.206   8.279  14.703  14.800  14.876  28.873  29.529
136 A   137 A   138 A   139 A   140 A   141 A   142 A   143 A                  
 29.540  29.563  29.874  29.877  29.878  29.898  29.961  36.668
144 A   145 A   146 A   147 A   148 A   149 A   150 A   151 A                  
 49.469 130.589 130.598 130.621 154.271 166.102 293.864 293.882
152 A   153 A   154 A   155 A   156 A   157 A   158 A   159 A                  
293.9881028.4121912.189
160 A   161 A   162 A                                                          

 Beta MOs, Restricted
 -- Occupied --                  
******* -490.07 -180.88 -169.68 -169.68 -169.68  -80.06  -65.20
  1 A     2 A     3 A     4 A     5 A     6 A     7 A     8 A                  
-58.559 -58.557 -58.557 -37.932 -33.120 -33.116 -33.116 -24.304
  9 A    10 A    11 A    12 A    13 A    14 A    15 A    16 A                  
-24.303 -24.302 -24.299 -24.299 -15.657  -9.878  -7.601  -7.493
 17 A    18 A    19 A    20 A    21 A    22 A    23 A    24 A                  
 -7.482  -7.482  -7.249  -5.493  -5.492  -5.492  -5.482  -5.472
 25 A    26 A    27 A    28 A    29 A    30 A    31 A    32 A                  
 -5.471  -3.234  -3.228  -3.228  -3.215  -3.215  -2.404  -2.400
 33 A    34 A    35 A    36 A    37 A    38 A    39 A    40 A                  
 -2.399  -2.389  -2.389  -1.218  -1.003  -0.874  -0.723  -0.566
 41 A    42 A    43 A    44 A    45 A    46 A    47 A    48 A                  
 -0.561  -0.526  -0.428  -0.424  -0.400  -0.387  -0.375
 49 A    50 A    51 A    52 A    53 A    54 A    55 A                          
 -- Virtual --                   
 -0.007   0.026   0.055   0.072   0.078   0.086   0.091   0.118
 56 A    57 A    58 A    59 A    60 A    61 A    62 A    63 A                  
  0.123   0.144   0.165   0.188   0.221   0.232   0.278   0.290
 64 A    65 A    66 A    67 A    68 A    69 A    70 A    71 A                  
  0.322   0.326   0.375   0.382   0.396   0.473   0.527   0.532
 72 A    73 A    74 A    75 A    76 A    77 A    78 A    79 A                  
  0.545   0.572   0.577   0.585   0.591   0.625   0.676   0.730
 80 A    81 A    82 A    83 A    84 A    85 A    86 A    87 A                  
  0.754   0.759   0.780   0.813   0.844   0.875   0.908   0.936
 88 A    89 A    90 A    91 A    92 A    93 A    94 A    95 A                  
  1.057   1.088   1.095   1.140   1.160   1.293   1.436   1.544
 96 A    97 A    98 A    99 A   100 A   101 A   102 A   103 A                  
  1.567   1.635   1.766   1.849   1.897   2.197   2.256   2.282
104 A   105 A   106 A   107 A   108 A   109 A   110 A   111 A                  
  2.366   2.415   2.468   2.766   2.927   4.233   4.263   4.437
112 A   113 A   114 A   115 A   116 A   117 A   118 A   119 A                  
  4.480   4.487   4.491   4.521   4.530   4.550   4.568   4.600
120 A   121 A   122 A   123 A   124 A   125 A   126 A   127 A                  
  4.641   4.765   4.898   6.531   6.545   6.576   7.206   7.486
128 A   129 A   130 A   131 A   132 A   133 A   134 A   135 A                  
  8.188   8.206   8.279  14.703  14.800  14.876  28.873  29.529
136 A   137 A   138 A   139 A   140 A   141 A   142 A   143 A                  
 29.540  29.563  29.874  29.877  29.878  29.898  29.961  36.668
144 A   145 A   146 A   147 A   148 A   149 A   150 A   151 A                  
 49.469 130.589 130.598 130.621 154.271 166.102 293.864 293.882
152 A   153 A   154 A   155 A   156 A   157 A   158 A   159 A                  
293.9881028.4121912.189
160 A   161 A   162 A                                                          

 Occupation and symmetry of molecular orbitals

 Point group: C1 (1 irreducible representation).

                           A     All 
 -------------------------------------
 All molecular orbitals:
  - Alpha                  162   162 
  - Beta                   162   162 
 -------------------------------------
 Alpha orbitals:
  - Frozen occupied        33    33  
  - Active occupied        22    22  
  - Active virtual         107   107 
  - Frozen virtual         0     0   
 -------------------------------------
 Beta orbitals:
  - Frozen occupied        33    33  
  - Active occupied        22    22  
  - Active virtual         107   107 
  - Frozen virtual         0     0   
 -------------------------------------

 Import integrals:   CPU 0.00 s  wall 0.00 s

 Import integrals:   CPU 128.39 s  wall 22.25 s

 MP2 amplitudes:   CPU 0.28 s  wall 0.19 s

Running a double precision version
           CCSD T amplitudes will be solved using DIIS.

           Start     Size      MaxIter   EConv     TConv     
           3         7         100       1.00e-07  1.00e-05  
 ------------------------------------------------------------------------------
           Energy (a.u.)   Ediff      Tdiff       Comment
 ------------------------------------------------------------------------------
         -9885.11459226                           
     1   -9885.08893275   2.57e-02   8.31e-01     
     2   -9885.11561676   2.67e-02   1.18e-01     
     3   -9885.11365888   1.96e-03   5.24e-02     
     4   -9885.11631124   2.65e-03   1.64e-02     Switched to DIIS steps.
     5   -9885.11719976   8.89e-04   1.29e-02     
     6   -9885.11723415   3.44e-05   2.80e-03     
     7   -9885.11723640   2.25e-06   1.44e-03     
     8   -9885.11724318   6.78e-06   3.30e-04     
     9   -9885.11724478   1.60e-06   2.38e-04     
    10   -9885.11724406   7.23e-07   7.57e-05     
    11   -9885.11724435   2.93e-07   3.09e-05     
    12   -9885.11724420   1.45e-07   1.54e-05     
    13   -9885.11724420   5.87e-09   4.59e-06     
 ------------------------------------------------------------------------------
         -9885.11724420                           CCSD T converged.

End of double precision
 SCF energy                 = -9884.33280359
 MP2 energy                 = -9885.11459226
 CCSD correlation energy     =    -0.78444061
 CCSD total energy           = -9885.11724420

 CCSD  T1^2 = 0.0143  T2^2 = 0.3002  Leading amplitudes:

 Amplitude    Orbitals with energies
  0.0397       52 (A) A                  ->    56 (A) A                   
              -0.4241                         -0.0075                     
  0.0397       52 (A) B                  ->    56 (A) B                   
              -0.4241                         -0.0075                     
  0.0173       50 (A) A                  ->    56 (A) A                   
              -0.5259                         -0.0075                     
  0.0173       50 (A) B                  ->    56 (A) B                   
              -0.5259                         -0.0075                     

 Amplitude    Orbitals with energies
 -0.0644       50 (A) A      50 (A) B    ->    56 (A) A      56 (A) B     
              -0.5259       -0.5259           -0.0075       -0.0075       
  0.0644       50 (A) A      50 (A) B    ->    56 (A) B      56 (A) A     
              -0.5259       -0.5259           -0.0075       -0.0075       
  0.0644       50 (A) B      50 (A) A    ->    56 (A) A      56 (A) B     
              -0.5259       -0.5259           -0.0075       -0.0075       
 -0.0644       50 (A) B      50 (A) A    ->    56 (A) B      56 (A) A     
              -0.5259       -0.5259           -0.0075       -0.0075       

 Computing CCSD intemediates for later calculations in double precision
 Finished.

Running a double precision version
           CCSD Lambda amplitudes will be solved using DIIS.
           Start     Size      MaxIter   EConv     LConv     
           3         7         100       1.00e-07  1.00e-05  
 ------------------------------------------------------------------------------
            Enorm      Ldiff       Comment
 ------------------------------------------------------------------------------
     1     5.93e-02   4.41e-02     
     2     1.54e-02   5.50e-03     
     3     6.54e-03   2.10e-03     
     4     3.83e-03   1.23e-03     Switched to DIIS steps.
     5     1.24e-03   7.05e-04     
     6     6.21e-04   2.04e-04     
     7     2.07e-04   5.28e-05     
     8     9.89e-05   1.31e-06     
     9     3.42e-05   4.25e-06     
    10     1.33e-05   1.99e-06     
    11     5.50e-06   4.82e-07     
    12     2.20e-06   1.75e-07     
    13     1.04e-06   1.70e-07     
    14     4.90e-07   5.09e-08     
    15     2.58e-07   4.90e-08     
    16     1.21e-07   1.96e-08     
    17     6.28e-08   7.89e-09     
 ------------------------------------------------------------------------------
                                   CCSD Lambda converged.

 Computing density matrices in double precision...
           Orbital response amplitudes will be solved using DIIS.
           Start     Size      MaxIter   EConv     LConv     
           3         7         100       1.00e-06  1.00e-06  
 ------------------------------------------------------------------------------
            Enorm      Ldiff       Comment
 ------------------------------------------------------------------------------
     1     1.18e-01   4.57e-03     
     2     1.12e-01   6.30e-03     
     3     1.38e-01   2.73e-02     
     4     2.72e-02   5.35e-02     Switched to DIIS steps.
     5     7.13e-03   8.91e-03     
     6     1.43e-03   4.09e-04     
     7     9.25e-04   1.56e-04     
     8     3.17e-04   1.69e-04     
     9     5.71e-05   4.25e-05     
    10     2.47e-05   8.98e-06     
    11     6.43e-06   1.49e-06     
    12     2.79e-06   8.58e-07     
    13     7.44e-07   5.26e-07     
 ------------------------------------------------------------------------------
                                   Orbital response converged.

 Computing density matrices... Done.
 CCSD calculation:   CPU 4744.10 s  wall 811.04 s

 Transferring MO TPDM to AO TPDM
 Transferring g2_o1o1o1o1
 Transferring g2_o1o1o1v1
 Transferring g2_o1o1v1v1
 Transferring g2_o1v1o1v1
 Transferring g2_o1v1v1v1
 Transferring g2_v1v1v1v1
 Adding separable TPDM
 Computing TPDM gradient
 --------------------------------------------------------
 2e gradient
  Atom          X               Y               Z
 --------------------------------------------------------
    1        -65.462803       13.490764        0.000000  
    2         12.450782      -33.810284        0.000000  
    3         -0.950942       18.414048       -0.000000  
    4         53.962962        1.905472       -0.000000  
 --------------------------------------------------------
 --------------------------------------------------------
 Final gradient
  Atom          X               Y               Z
 --------------------------------------------------------
    1        -65.462803       13.490764        0.000000  
    2         12.450782      -33.810284        0.000000  
    3         -0.950942       18.414048       -0.000000  
    4         53.962962        1.905472       -0.000000  
 --------------------------------------------------------
 Analytic gradient from two-electron contribution:   CPU 607.73 s  wall 116.90 s

 Total ccman2 time:   CPU 5496.36 s  wall 954.47 s


 --------------------------------------------------------------

                    Orbital Energies (a.u.)
 --------------------------------------------------------------

 Alpha MOs
 -- Occupied --
********-490.0661-180.8782-169.6846-169.6839-169.6838 -80.0626 -65.1988
-58.5593 -58.5569 -58.5569 -37.9321 -33.1198 -33.1162 -33.1160 -24.3038
-24.3027 -24.3024 -24.2992 -24.2992 -15.6571  -9.8778  -7.6012  -7.4931
 -7.4818  -7.4818  -7.2490  -5.4932  -5.4923  -5.4920  -5.4816  -5.4719
 -5.4712  -3.2335  -3.2283  -3.2282  -3.2146  -3.2146  -2.4044  -2.4003
 -2.3995  -2.3889  -2.3888  -1.2176  -1.0030  -0.8738  -0.7233  -0.5655
 -0.5605  -0.5259  -0.4284  -0.4241  -0.4001  -0.3872  -0.3748
 -- Virtual --
 -0.0075   0.0256   0.0552   0.0719   0.0779   0.0860   0.0910   0.1175
  0.1227   0.1442   0.1655   0.1878   0.2211   0.2321   0.2785   0.2904
  0.3224   0.3257   0.3750   0.3820   0.3955   0.4726   0.5274   0.5316
  0.5447   0.5721   0.5774   0.5855   0.5914   0.6251   0.6762   0.7304
  0.7544   0.7591   0.7802   0.8126   0.8439   0.8750   0.9084   0.9363
  1.0567   1.0880   1.0952   1.1397   1.1600   1.2926   1.4364   1.5435
  1.5665   1.6346   1.7657   1.8486   1.8972   2.1974   2.2564   2.2824
  2.3657   2.4146   2.4684   2.7659   2.9274   4.2329   4.2629   4.4374
  4.4802   4.4872   4.4912   4.5212   4.5300   4.5501   4.5676   4.6001
  4.6407   4.7652   4.8979   6.5315   6.5454   6.5757   7.2061   7.4865
  8.1884   8.2060   8.2794  14.7026  14.8000  14.8755  28.8732  29.5286
 29.5403  29.5628  29.8739  29.8768  29.8783  29.8982  29.9611  36.6676
 49.4693 130.5886 130.5977 130.6206 154.2707 166.1024 293.8641 293.8817
293.98761028.41231912.1886
 --------------------------------------------------------------

          Ground-State Mulliken Net Atomic Charges

     Atom                 Charge (a.u.)
  ----------------------------------------
      1 I                    -0.149716
      2 P                     0.337865
      3 N                    -0.203215
      4 Br                    0.015066
  ----------------------------------------
  Sum of atomic charges =    -0.000000

 -----------------------------------------------------------------
                    Cartesian Multipole Moments
 -----------------------------------------------------------------
    Charge (ESU x 10^10)
                -0.0000
    Dipole Moment (Debye)
         X      -0.2583      Y       1.7631      Z      -0.0000
       Tot       1.7819
    Quadrupole Moments (Debye-Ang)
        XX     -63.7812     XY      -1.8524     YY     -67.0855
        XZ       0.0000     YZ      -0.0000     ZZ     -65.6313
    Octopole Moments (Debye-Ang^2)
       XXX      -6.8045    XXY      -6.4076    XYY       3.1224
       YYY      -8.4338    XXZ      -0.0000    XYZ      -0.0000
       YYZ      -0.0000    XZZ       0.5646    YZZ      -2.0813
       ZZZ      -0.0000
    Hexadecapole Moments (Debye-Ang^3)
      XXXX   -1686.7377   XXXY     -22.1504   XXYY    -336.4792
      XYYY      -0.7915   YYYY    -164.8964   XXXZ       0.0000
      XXYZ       0.0000   XYYZ       0.0000   YYYZ      -0.0000
      XXZZ    -327.4267   XYZZ      -0.5212   YYZZ     -41.1277
      XZZZ       0.0000   YZZZ      -0.0000   ZZZZ     -88.5640
 -----------------------------------------------------------------
 DrvMan completing analytic gradient of the correlated energy
 Correlated dipole moment
            1
    1  -0.1016301
    2   0.6936675
    3  -0.0000000
 Energy read as -9885.117244198
 Full Analytical Gradient: (in a.u., or Hartree/Bohr)
             1             2             3             4
    1    0.00004726    0.00033027   -0.00041142    0.00003390
    2   -0.00000321    0.00050673   -0.00048073   -0.00002279
    3   -0.00000000   -0.00000000    0.00000000   -0.00000000
 Gradient time:  CPU 0.80 s  wall 0.82 s
 ----------------------------------------------------------------
             Standard Nuclear Orientation (Angstroms)
    I     Atom           X                Y                Z
 ----------------------------------------------------------------
    1      I       2.1079953054    -0.1118585617    -0.0000000000
    2      P      -0.1717050439     0.8724337662     0.0000000000
    3      N      -1.0360629726    -0.4643102364     0.0010000000
    4      Br     -2.9113067062    -0.1116523161    -0.0000000000
 ----------------------------------------------------------------
 Nuclear Repulsion Energy =   625.3352210141 hartrees
 There are       55 alpha and       55 beta electrons

                       Distance Matrix (Angstroms)
             I (  1)   P (  2)   N (  3)
   P (  2)  2.483116
   N (  3)  3.163752  1.591854
   Br(  4)  5.019302  2.910987  1.908116

 Requested basis set is 6-311++G(d,p)
 There are 62 shells and 162 basis functions
 A cutoff of  1.0D-14 yielded   1519 shell pairs
 There are     11071 function pairs (     12487 Cartesian)
 Smallest overlap matrix eigenvalue = 2.45E-03
 Guess MOs from SCF MO coefficient file

 -----------------------------------------------------------------------
  General SCF calculation program by
  Eric Jon Sundstrom, Paul Horn, Yuezhi Mao, Dmitri Zuev, Alec White,
  David Stuck, Shaama M.S., Shane Yost, Joonho Lee, David Small,
  Daniel Levine, Susi Lehtola, Hugh Burton, Evgeny Epifanovsky
 -----------------------------------------------------------------------
 Hartree-Fock
 using 6 threads for integral computing
 -------------------------------------------------------
 OpenMP Integral computing Module                
 Release: version 2.0, May 2017, Q-Chem Inc. Pleasanton 
 -------------------------------------------------------
 A restricted SCF calculation will be
 performed using DIIS
 SCF converges when DIIS error is below 1.0e-08
 ---------------------------------------
  Cycle       Energy         DIIS error
 ---------------------------------------
    1   -9884.3328767894      1.23e-05  
    2   -9884.3328775106      5.62e-06  
    3   -9884.3328776276      3.64e-06  
    4   -9884.3328776908      8.48e-07  
    5   -9884.3328777009      3.55e-07  
    6   -9884.3328777034      1.81e-07  
    7   -9884.3328777043      8.90e-08  
    8   -9884.3328777045      4.18e-08  
    9   -9884.3328777044      1.63e-08  
   10   -9884.3328777043      5.36e-09  Convergence criterion met
 ---------------------------------------
 SCF time:   CPU 13.71s  wall 2.00s 
 SCF   energy in the final basis set =    -9884.3328777043
 Total energy in the final basis set =    -9884.3328777043


 ------------------------------------------------------------------------------

   CCMAN2: suite of methods based on coupled cluster
           and equation of motion theories.

   Components:
   * libvmm-1.3-trunk
     by Evgeny Epifanovsky, Ilya Kaliman.
   * libtensor-2.5-trunk
     by Evgeny Epifanovsky, Michael Wormit, Dmitry Zuev, Sam Manzer, 
        Ilya Kaliman.
   * libcc-2.5-trunk
     by Evgeny Epifanovsky, Arik Landau, Tomasz Kus, Kirill Khistyaev, 
        Dmitry Zuev, Prashant Manohar, Xintian Feng, Anna Krylov, 
        Matthew Goldey, Alec White, Thomas Jagau, Kaushik Nanda, 
        Anastasia Gunina, Alexander Kunitsa, Joonho Lee.

   CCMAN original authors:
   Anna I. Krylov, C. David Sherrill, Steven R. Gwaltney,
   Edward F. C. Byrd (2000)
   Sergey V. Levchenko, Lyudmila V. Slipchenko, Tao Wang,
   Ana-Maria C. Cristian (2003)
   Piotr A. Pieniazek, C. Melania Oana, Evgeny Epifanovsky (2007)
   Prashant Manohar (2009)

 ------------------------------------------------------------------------------


 Allocating and initializing 30808MB of RAM...
 Calculation will run on 6 cores.


 Alpha MOs, Restricted
 -- Occupied --                  
******* -490.07 -180.88 -169.68 -169.68 -169.68  -80.06  -65.20
  1 A     2 A     3 A     4 A     5 A     6 A     7 A     8 A                  
-58.559 -58.557 -58.557 -37.932 -33.120 -33.116 -33.116 -24.304
  9 A    10 A    11 A    12 A    13 A    14 A    15 A    16 A                  
-24.303 -24.302 -24.299 -24.299 -15.657  -9.878  -7.601  -7.493
 17 A    18 A    19 A    20 A    21 A    22 A    23 A    24 A                  
 -7.482  -7.482  -7.249  -5.493  -5.492  -5.492  -5.482  -5.472
 25 A    26 A    27 A    28 A    29 A    30 A    31 A    32 A                  
 -5.471  -3.234  -3.228  -3.228  -3.215  -3.215  -2.404  -2.400
 33 A    34 A    35 A    36 A    37 A    38 A    39 A    40 A                  
 -2.399  -2.389  -2.389  -1.218  -1.003  -0.874  -0.723  -0.566
 41 A    42 A    43 A    44 A    45 A    46 A    47 A    48 A                  
 -0.561  -0.526  -0.428  -0.424  -0.400  -0.387  -0.375
 49 A    50 A    51 A    52 A    53 A    54 A    55 A                          
 -- Virtual --                   
 -0.007   0.026   0.055   0.072   0.078   0.086   0.091   0.118
 56 A    57 A    58 A    59 A    60 A    61 A    62 A    63 A                  
  0.123   0.144   0.165   0.188   0.221   0.232   0.279   0.290
 64 A    65 A    66 A    67 A    68 A    69 A    70 A    71 A                  
  0.322   0.326   0.375   0.382   0.396   0.473   0.527   0.532
 72 A    73 A    74 A    75 A    76 A    77 A    78 A    79 A                  
  0.545   0.572   0.577   0.585   0.591   0.625   0.676   0.731
 80 A    81 A    82 A    83 A    84 A    85 A    86 A    87 A                  
  0.754   0.759   0.780   0.813   0.844   0.875   0.908   0.936
 88 A    89 A    90 A    91 A    92 A    93 A    94 A    95 A                  
  1.057   1.088   1.095   1.140   1.160   1.294   1.436   1.544
 96 A    97 A    98 A    99 A   100 A   101 A   102 A   103 A                  
  1.567   1.635   1.766   1.848   1.897   2.197   2.256   2.283
104 A   105 A   106 A   107 A   108 A   109 A   110 A   111 A                  
  2.366   2.415   2.469   2.766   2.928   4.233   4.263   4.438
112 A   113 A   114 A   115 A   116 A   117 A   118 A   119 A                  
  4.480   4.487   4.491   4.521   4.530   4.550   4.568   4.600
120 A   121 A   122 A   123 A   124 A   125 A   126 A   127 A                  
  4.641   4.765   4.898   6.531   6.545   6.576   7.206   7.487
128 A   129 A   130 A   131 A   132 A   133 A   134 A   135 A                  
  8.188   8.206   8.279  14.703  14.800  14.876  28.873  29.529
136 A   137 A   138 A   139 A   140 A   141 A   142 A   143 A                  
 29.540  29.563  29.874  29.877  29.878  29.898  29.961  36.668
144 A   145 A   146 A   147 A   148 A   149 A   150 A   151 A                  
 49.469 130.589 130.598 130.621 154.271 166.103 293.864 293.882
152 A   153 A   154 A   155 A   156 A   157 A   158 A   159 A                  
293.9881028.4121912.189
160 A   161 A   162 A                                                          

 Beta MOs, Restricted
 -- Occupied --                  
******* -490.07 -180.88 -169.68 -169.68 -169.68  -80.06  -65.20
  1 A     2 A     3 A     4 A     5 A     6 A     7 A     8 A                  
-58.559 -58.557 -58.557 -37.932 -33.120 -33.116 -33.116 -24.304
  9 A    10 A    11 A    12 A    13 A    14 A    15 A    16 A                  
-24.303 -24.302 -24.299 -24.299 -15.657  -9.878  -7.601  -7.493
 17 A    18 A    19 A    20 A    21 A    22 A    23 A    24 A                  
 -7.482  -7.482  -7.249  -5.493  -5.492  -5.492  -5.482  -5.472
 25 A    26 A    27 A    28 A    29 A    30 A    31 A    32 A                  
 -5.471  -3.234  -3.228  -3.228  -3.215  -3.215  -2.404  -2.400
 33 A    34 A    35 A    36 A    37 A    38 A    39 A    40 A                  
 -2.399  -2.389  -2.389  -1.218  -1.003  -0.874  -0.723  -0.566
 41 A    42 A    43 A    44 A    45 A    46 A    47 A    48 A                  
 -0.561  -0.526  -0.428  -0.424  -0.400  -0.387  -0.375
 49 A    50 A    51 A    52 A    53 A    54 A    55 A                          
 -- Virtual --                   
 -0.007   0.026   0.055   0.072   0.078   0.086   0.091   0.118
 56 A    57 A    58 A    59 A    60 A    61 A    62 A    63 A                  
  0.123   0.144   0.165   0.188   0.221   0.232   0.279   0.290
 64 A    65 A    66 A    67 A    68 A    69 A    70 A    71 A                  
  0.322   0.326   0.375   0.382   0.396   0.473   0.527   0.532
 72 A    73 A    74 A    75 A    76 A    77 A    78 A    79 A                  
  0.545   0.572   0.577   0.585   0.591   0.625   0.676   0.731
 80 A    81 A    82 A    83 A    84 A    85 A    86 A    87 A                  
  0.754   0.759   0.780   0.813   0.844   0.875   0.908   0.936
 88 A    89 A    90 A    91 A    92 A    93 A    94 A    95 A                  
  1.057   1.088   1.095   1.140   1.160   1.294   1.436   1.544
 96 A    97 A    98 A    99 A   100 A   101 A   102 A   103 A                  
  1.567   1.635   1.766   1.848   1.897   2.197   2.256   2.283
104 A   105 A   106 A   107 A   108 A   109 A   110 A   111 A                  
  2.366   2.415   2.469   2.766   2.928   4.233   4.263   4.438
112 A   113 A   114 A   115 A   116 A   117 A   118 A   119 A                  
  4.480   4.487   4.491   4.521   4.530   4.550   4.568   4.600
120 A   121 A   122 A   123 A   124 A   125 A   126 A   127 A                  
  4.641   4.765   4.898   6.531   6.545   6.576   7.206   7.487
128 A   129 A   130 A   131 A   132 A   133 A   134 A   135 A                  
  8.188   8.206   8.279  14.703  14.800  14.876  28.873  29.529
136 A   137 A   138 A   139 A   140 A   141 A   142 A   143 A                  
 29.540  29.563  29.874  29.877  29.878  29.898  29.961  36.668
144 A   145 A   146 A   147 A   148 A   149 A   150 A   151 A                  
 49.469 130.589 130.598 130.621 154.271 166.103 293.864 293.882
152 A   153 A   154 A   155 A   156 A   157 A   158 A   159 A                  
293.9881028.4121912.189
160 A   161 A   162 A                                                          

 Occupation and symmetry of molecular orbitals

 Point group: C1 (1 irreducible representation).

                           A     All 
 -------------------------------------
 All molecular orbitals:
  - Alpha                  162   162 
  - Beta                   162   162 
 -------------------------------------
 Alpha orbitals:
  - Frozen occupied        33    33  
  - Active occupied        22    22  
  - Active virtual         107   107 
  - Frozen virtual         0     0   
 -------------------------------------
 Beta orbitals:
  - Frozen occupied        33    33  
  - Active occupied        22    22  
  - Active virtual         107   107 
  - Frozen virtual         0     0   
 -------------------------------------

 Import integrals:   CPU 0.00 s  wall 0.00 s

 Import integrals:   CPU 128.57 s  wall 22.67 s

 MP2 amplitudes:   CPU 0.22 s  wall 0.13 s

Running a double precision version
           CCSD T amplitudes will be solved using DIIS.

           Start     Size      MaxIter   EConv     TConv     
           3         7         100       1.00e-07  1.00e-05  
 ------------------------------------------------------------------------------
           Energy (a.u.)   Ediff      Tdiff       Comment
 ------------------------------------------------------------------------------
         -9885.11456632                           
     1   -9885.08895872   2.56e-02   8.31e-01     
     2   -9885.11561220   2.67e-02   1.18e-01     
     3   -9885.11366542   1.95e-03   5.23e-02     
     4   -9885.11631306   2.65e-03   1.64e-02     Switched to DIIS steps.
     5   -9885.11720022   8.87e-04   1.29e-02     
     6   -9885.11723452   3.43e-05   2.79e-03     
     7   -9885.11723679   2.27e-06   1.44e-03     
     8   -9885.11724356   6.77e-06   3.30e-04     
     9   -9885.11724516   1.60e-06   2.38e-04     
    10   -9885.11724444   7.20e-07   7.56e-05     
    11   -9885.11724473   2.92e-07   3.08e-05     
    12   -9885.11724458   1.45e-07   1.53e-05     
    13   -9885.11724458   6.08e-09   4.56e-06     
 ------------------------------------------------------------------------------
         -9885.11724458                           CCSD T converged.

End of double precision
 SCF energy                 = -9884.33287770
 MP2 energy                 = -9885.11456632
 CCSD correlation energy     =    -0.78436687
 CCSD total energy           = -9885.11724458

 CCSD  T1^2 = 0.0143  T2^2 = 0.3000  Leading amplitudes:

 Amplitude    Orbitals with energies
 -0.0397       52 (A) A                  ->    56 (A) A                   
              -0.4241                         -0.0073                     
 -0.0397       52 (A) B                  ->    56 (A) B                   
              -0.4241                         -0.0073                     
 -0.0173       50 (A) A                  ->    56 (A) A                   
              -0.5261                         -0.0073                     
 -0.0173       50 (A) B                  ->    56 (A) B                   
              -0.5261                         -0.0073                     

 Amplitude    Orbitals with energies
 -0.0643       50 (A) A      50 (A) B    ->    56 (A) A      56 (A) B     
              -0.5261       -0.5261           -0.0073       -0.0073       
  0.0643       50 (A) A      50 (A) B    ->    56 (A) B      56 (A) A     
              -0.5261       -0.5261           -0.0073       -0.0073       
  0.0643       50 (A) B      50 (A) A    ->    56 (A) A      56 (A) B     
              -0.5261       -0.5261           -0.0073       -0.0073       
 -0.0643       50 (A) B      50 (A) A    ->    56 (A) B      56 (A) A     
              -0.5261       -0.5261           -0.0073       -0.0073       

 Computing CCSD intemediates for later calculations in double precision
 Finished.

Running a double precision version
           CCSD Lambda amplitudes will be solved using DIIS.
           Start     Size      MaxIter   EConv     LConv     
           3         7         100       1.00e-07  1.00e-05  
 ------------------------------------------------------------------------------
            Enorm      Ldiff       Comment
 ------------------------------------------------------------------------------
     1     5.92e-02   4.41e-02     
     2     1.54e-02   5.49e-03     
     3     6.53e-03   2.10e-03     
     4     3.82e-03   1.23e-03     Switched to DIIS steps.
     5     1.24e-03   7.04e-04     
     6     6.20e-04   2.03e-04     
     7     2.07e-04   5.26e-05     
     8     9.88e-05   1.32e-06     
     9     3.42e-05   4.25e-06     
    10     1.33e-05   1.99e-06     
    11     5.50e-06   4.80e-07     
    12     2.20e-06   1.74e-07     
    13     1.05e-06   1.70e-07     
    14     4.92e-07   5.10e-08     
    15     2.59e-07   4.92e-08     
    16     1.21e-07   1.96e-08     
    17     6.31e-08   7.88e-09     
 ------------------------------------------------------------------------------
                                   CCSD Lambda converged.

 Computing density matrices in double precision...
           Orbital response amplitudes will be solved using DIIS.
           Start     Size      MaxIter   EConv     LConv     
           3         7         100       1.00e-06  1.00e-06  
 ------------------------------------------------------------------------------
            Enorm      Ldiff       Comment
 ------------------------------------------------------------------------------
     1     1.18e-01   4.60e-03     
     2     1.12e-01   6.32e-03     
     3     1.38e-01   2.72e-02     
     4     2.70e-02   5.34e-02     Switched to DIIS steps.
     5     7.12e-03   8.85e-03     
     6     1.43e-03   4.08e-04     
     7     9.21e-04   1.56e-04     
     8     3.15e-04   1.68e-04     
     9     5.69e-05   4.21e-05     
    10     2.46e-05   8.95e-06     
    11     6.42e-06   1.49e-06     
    12     2.78e-06   8.55e-07     
    13     7.45e-07   5.23e-07     
 ------------------------------------------------------------------------------
                                   Orbital response converged.

 Computing density matrices... Done.
 CCSD calculation:   CPU 4745.83 s  wall 811.69 s

 Transferring MO TPDM to AO TPDM
 Transferring g2_o1o1o1o1
 Transferring g2_o1o1o1v1
 Transferring g2_o1o1v1v1
 Transferring g2_o1v1o1v1
 Transferring g2_o1v1v1v1
 Transferring g2_v1v1v1v1
 Adding separable TPDM
 Computing TPDM gradient
 --------------------------------------------------------
 2e gradient
  Atom          X               Y               Z
 --------------------------------------------------------
    1        -65.461989       13.492703        0.004132  
    2         12.440292      -33.814655        0.009272  
    3         -0.948326       18.407667       -0.024089  
    4         53.970022        1.914285        0.010684  
 --------------------------------------------------------
 --------------------------------------------------------
 Final gradient
  Atom          X               Y               Z
 --------------------------------------------------------
    1        -65.461989       13.492703        0.004132  
    2         12.440292      -33.814655        0.009272  
    3         -0.948326       18.407667       -0.024089  
    4         53.970022        1.914285        0.010684  
 --------------------------------------------------------
 Analytic gradient from two-electron contribution:   CPU 607.09 s  wall 115.26 s

 Total ccman2 time:   CPU 5488.66 s  wall 951.48 s


 --------------------------------------------------------------

                    Orbital Energies (a.u.)
 --------------------------------------------------------------

 Alpha MOs
 -- Occupied --
********-490.0661-180.8781-169.6846-169.6838-169.6838 -80.0625 -65.1988
-58.5594 -58.5570 -58.5570 -37.9320 -33.1197 -33.1162 -33.1159 -24.3037
-24.3026 -24.3024 -24.2992 -24.2992 -15.6570  -9.8779  -7.6011  -7.4932
 -7.4818  -7.4818  -7.2489  -5.4931  -5.4922  -5.4919  -5.4815  -5.4718
 -5.4712  -3.2336  -3.2284  -3.2283  -3.2146  -3.2146  -2.4044  -2.4002
 -2.3994  -2.3888  -2.3888  -1.2179  -1.0031  -0.8737  -0.7232  -0.5656
 -0.5606  -0.5261  -0.4285  -0.4241  -0.4000  -0.3871  -0.3748
 -- Virtual --
 -0.0073   0.0256   0.0552   0.0720   0.0779   0.0860   0.0910   0.1175
  0.1227   0.1442   0.1655   0.1879   0.2211   0.2321   0.2785   0.2904
  0.3224   0.3257   0.3750   0.3821   0.3955   0.4728   0.5274   0.5316
  0.5447   0.5721   0.5774   0.5855   0.5915   0.6252   0.6762   0.7305
  0.7544   0.7591   0.7801   0.8128   0.8439   0.8752   0.9084   0.9363
  1.0568   1.0881   1.0951   1.1398   1.1600   1.2935   1.4363   1.5436
  1.5665   1.6347   1.7658   1.8485   1.8973   2.1974   2.2563   2.2826
  2.3657   2.4150   2.4686   2.7660   2.9281   4.2329   4.2630   4.4382
  4.4802   4.4872   4.4913   4.5211   4.5300   4.5502   4.5676   4.6001
  4.6408   4.7653   4.8979   6.5315   6.5454   6.5758   7.2061   7.4871
  8.1884   8.2059   8.2793  14.7027  14.8001  14.8763  28.8732  29.5286
 29.5404  29.5629  29.8739  29.8768  29.8784  29.8983  29.9612  36.6678
 49.4694 130.5887 130.5977 130.6206 154.2708 166.1032 293.8641 293.8816
293.98761028.41231912.1886
 --------------------------------------------------------------

          Ground-State Mulliken Net Atomic Charges

     Atom                 Charge (a.u.)
  ----------------------------------------
      1 I                    -0.149836
      2 P                     0.337791
      3 N                    -0.203290
      4 Br                    0.015335
  ----------------------------------------
  Sum of atomic charges =    -0.000000

 -----------------------------------------------------------------
                    Cartesian Multipole Moments
 -----------------------------------------------------------------
    Charge (ESU x 10^10)
                 0.0000
    Dipole Moment (Debye)
         X      -0.2618      Y       1.7621      Z      -0.0012
       Tot       1.7814
    Quadrupole Moments (Debye-Ang)
        XX     -63.7753     XY      -1.8501     YY     -67.0851
        XZ       0.0020     YZ       0.0028     ZZ     -65.6288
    Octopole Moments (Debye-Ang^2)
       XXX      -6.8512    XXY      -6.4194    XYY       3.1176
       YYY      -8.4579    XXZ      -0.0152    XYZ      -0.0013
       YYZ      -0.0054    XZZ       0.5605    YZZ      -2.0864
       ZZZ      -0.0171
    Hexadecapole Moments (Debye-Ang^3)
      XXXX   -1686.6301   XXXY     -22.0858   XXYY    -336.4759
      XYYY      -0.7696   YYYY    -164.8720   XXXZ       0.0481
      XXYZ       0.0044   XYYZ       0.0059   YYYZ       0.0148
      XXZZ    -327.4216   XYZZ      -0.5145   YYZZ     -41.1213
      XZZZ       0.0178   YZZZ       0.0110   ZZZZ     -88.5579
 -----------------------------------------------------------------
 DrvMan completing analytic gradient of the correlated energy
 Correlated dipole moment
            1
    1  -0.1030012
    2   0.6932577
    3  -0.0004838
 Energy read as -9885.117244578
 Full Analytical Gradient: (in a.u., or Hartree/Bohr)
             1             2             3             4
    1    0.00002582    0.00004829   -0.00011507    0.00004096
    2    0.00001291   -0.00003366    0.00006165   -0.00004089
    3   -0.00001029    0.00000648    0.00001801   -0.00001421
 Gradient time:  CPU 0.77 s  wall 0.79 s
 ----------------------------------------------------------------
             Standard Nuclear Orientation (Angstroms)
    I     Atom           X                Y                Z
 ----------------------------------------------------------------
    1      I       2.1079953054    -0.1118585617    -0.0000000000
    2      P      -0.1717050439     0.8724337662     0.0000000000
    3      N      -1.0360629726    -0.4643102364     0.0000000000
    4      Br     -2.9103067062    -0.1116523161    -0.0000000000
 ----------------------------------------------------------------
 Nuclear Repulsion Energy =   625.4400891778 hartrees
 There are       55 alpha and       55 beta electrons

                       Distance Matrix (Angstroms)
             I (  1)   P (  2)   N (  3)
   P (  2)  2.483116
   N (  3)  3.163752  1.591854
   Br(  4)  5.018302  2.910045  1.907133

 Requested basis set is 6-311++G(d,p)
 There are 62 shells and 162 basis functions
 A cutoff of  1.0D-14 yielded   1520 shell pairs
 There are     11086 function pairs (     12505 Cartesian)
 Smallest overlap matrix eigenvalue = 2.45E-03
 Guess MOs from SCF MO coefficient file

 -----------------------------------------------------------------------
  General SCF calculation program by
  Eric Jon Sundstrom, Paul Horn, Yuezhi Mao, Dmitri Zuev, Alec White,
  David Stuck, Shaama M.S., Shane Yost, Joonho Lee, David Small,
  Daniel Levine, Susi Lehtola, Hugh Burton, Evgeny Epifanovsky
 -----------------------------------------------------------------------
 Hartree-Fock
 using 6 threads for integral computing
 -------------------------------------------------------
 OpenMP Integral computing Module                
 Release: version 2.0, May 2017, Q-Chem Inc. Pleasanton 
 -------------------------------------------------------
 A restricted SCF calculation will be
 performed using DIIS
 SCF converges when DIIS error is below 1.0e-08
 ---------------------------------------
  Cycle       Energy         DIIS error
 ---------------------------------------
    1   -9884.3328997576      1.07e-05  
    2   -9884.3329003067      3.63e-06  
    3   -9884.3329003793      2.74e-06  
    4   -9884.3329004130      7.68e-07  
    5   -9884.3329004218      3.47e-07  
    6   -9884.3329004247      1.62e-07  
    7   -9884.3329004254      6.48e-08  
    8   -9884.3329004255      2.86e-08  
    9   -9884.3329004255      1.27e-08  
   10   -9884.3329004255      4.77e-09  Convergence criterion met
 ---------------------------------------
 SCF time:   CPU 13.73s  wall 3.00s 
 SCF   energy in the final basis set =    -9884.3329004255
 Total energy in the final basis set =    -9884.3329004255


 ------------------------------------------------------------------------------

   CCMAN2: suite of methods based on coupled cluster
           and equation of motion theories.

   Components:
   * libvmm-1.3-trunk
     by Evgeny Epifanovsky, Ilya Kaliman.
   * libtensor-2.5-trunk
     by Evgeny Epifanovsky, Michael Wormit, Dmitry Zuev, Sam Manzer, 
        Ilya Kaliman.
   * libcc-2.5-trunk
     by Evgeny Epifanovsky, Arik Landau, Tomasz Kus, Kirill Khistyaev, 
        Dmitry Zuev, Prashant Manohar, Xintian Feng, Anna Krylov, 
        Matthew Goldey, Alec White, Thomas Jagau, Kaushik Nanda, 
        Anastasia Gunina, Alexander Kunitsa, Joonho Lee.

   CCMAN original authors:
   Anna I. Krylov, C. David Sherrill, Steven R. Gwaltney,
   Edward F. C. Byrd (2000)
   Sergey V. Levchenko, Lyudmila V. Slipchenko, Tao Wang,
   Ana-Maria C. Cristian (2003)
   Piotr A. Pieniazek, C. Melania Oana, Evgeny Epifanovsky (2007)
   Prashant Manohar (2009)

 ------------------------------------------------------------------------------


 Allocating and initializing 30808MB of RAM...
 Calculation will run on 6 cores.


 Alpha MOs, Restricted
 -- Occupied --                  
******* -490.07 -180.88 -169.68 -169.68 -169.68  -80.06  -65.20
  1 A     2 A     3 A     4 A     5 A     6 A     7 A     8 A                  
-58.559 -58.557 -58.557 -37.932 -33.120 -33.116 -33.116 -24.304
  9 A    10 A    11 A    12 A    13 A    14 A    15 A    16 A                  
-24.303 -24.302 -24.299 -24.299 -15.657  -9.878  -7.601  -7.493
 17 A    18 A    19 A    20 A    21 A    22 A    23 A    24 A                  
 -7.482  -7.482  -7.249  -5.493  -5.492  -5.492  -5.481  -5.472
 25 A    26 A    27 A    28 A    29 A    30 A    31 A    32 A                  
 -5.471  -3.234  -3.228  -3.228  -3.215  -3.215  -2.404  -2.400
 33 A    34 A    35 A    36 A    37 A    38 A    39 A    40 A                  
 -2.399  -2.389  -2.389  -1.218  -1.003  -0.874  -0.723  -0.566
 41 A    42 A    43 A    44 A    45 A    46 A    47 A    48 A                  
 -0.561  -0.526  -0.428  -0.424  -0.400  -0.387  -0.375
 49 A    50 A    51 A    52 A    53 A    54 A    55 A                          
 -- Virtual --                   
 -0.007   0.026   0.055   0.072   0.078   0.086   0.091   0.118
 56 A    57 A    58 A    59 A    60 A    61 A    62 A    63 A                  
  0.123   0.144   0.165   0.188   0.221   0.232   0.279   0.290
 64 A    65 A    66 A    67 A    68 A    69 A    70 A    71 A                  
  0.322   0.326   0.375   0.382   0.396   0.473   0.527   0.532
 72 A    73 A    74 A    75 A    76 A    77 A    78 A    79 A                  
  0.545   0.572   0.577   0.586   0.592   0.625   0.676   0.730
 80 A    81 A    82 A    83 A    84 A    85 A    86 A    87 A                  
  0.754   0.759   0.780   0.813   0.844   0.875   0.908   0.936
 88 A    89 A    90 A    91 A    92 A    93 A    94 A    95 A                  
  1.057   1.088   1.095   1.140   1.160   1.294   1.436   1.544
 96 A    97 A    98 A    99 A   100 A   101 A   102 A   103 A                  
  1.567   1.635   1.766   1.848   1.897   2.197   2.257   2.283
104 A   105 A   106 A   107 A   108 A   109 A   110 A   111 A                  
  2.366   2.415   2.469   2.766   2.928   4.233   4.263   4.438
112 A   113 A   114 A   115 A   116 A   117 A   118 A   119 A                  
  4.480   4.487   4.491   4.521   4.530   4.550   4.568   4.600
120 A   121 A   122 A   123 A   124 A   125 A   126 A   127 A                  
  4.641   4.765   4.898   6.532   6.545   6.576   7.206   7.487
128 A   129 A   130 A   131 A   132 A   133 A   134 A   135 A                  
  8.188   8.206   8.279  14.703  14.800  14.876  28.873  29.529
136 A   137 A   138 A   139 A   140 A   141 A   142 A   143 A                  
 29.540  29.563  29.874  29.877  29.878  29.898  29.961  36.668
144 A   145 A   146 A   147 A   148 A   149 A   150 A   151 A                  
 49.470 130.589 130.598 130.621 154.271 166.103 293.864 293.882
152 A   153 A   154 A   155 A   156 A   157 A   158 A   159 A                  
293.9881028.4131912.189
160 A   161 A   162 A                                                          

 Beta MOs, Restricted
 -- Occupied --                  
******* -490.07 -180.88 -169.68 -169.68 -169.68  -80.06  -65.20
  1 A     2 A     3 A     4 A     5 A     6 A     7 A     8 A                  
-58.559 -58.557 -58.557 -37.932 -33.120 -33.116 -33.116 -24.304
  9 A    10 A    11 A    12 A    13 A    14 A    15 A    16 A                  
-24.303 -24.302 -24.299 -24.299 -15.657  -9.878  -7.601  -7.493
 17 A    18 A    19 A    20 A    21 A    22 A    23 A    24 A                  
 -7.482  -7.482  -7.249  -5.493  -5.492  -5.492  -5.481  -5.472
 25 A    26 A    27 A    28 A    29 A    30 A    31 A    32 A                  
 -5.471  -3.234  -3.228  -3.228  -3.215  -3.215  -2.404  -2.400
 33 A    34 A    35 A    36 A    37 A    38 A    39 A    40 A                  
 -2.399  -2.389  -2.389  -1.218  -1.003  -0.874  -0.723  -0.566
 41 A    42 A    43 A    44 A    45 A    46 A    47 A    48 A                  
 -0.561  -0.526  -0.428  -0.424  -0.400  -0.387  -0.375
 49 A    50 A    51 A    52 A    53 A    54 A    55 A                          
 -- Virtual --                   
 -0.007   0.026   0.055   0.072   0.078   0.086   0.091   0.118
 56 A    57 A    58 A    59 A    60 A    61 A    62 A    63 A                  
  0.123   0.144   0.165   0.188   0.221   0.232   0.279   0.290
 64 A    65 A    66 A    67 A    68 A    69 A    70 A    71 A                  
  0.322   0.326   0.375   0.382   0.396   0.473   0.527   0.532
 72 A    73 A    74 A    75 A    76 A    77 A    78 A    79 A                  
  0.545   0.572   0.577   0.586   0.592   0.625   0.676   0.730
 80 A    81 A    82 A    83 A    84 A    85 A    86 A    87 A                  
  0.754   0.759   0.780   0.813   0.844   0.875   0.908   0.936
 88 A    89 A    90 A    91 A    92 A    93 A    94 A    95 A                  
  1.057   1.088   1.095   1.140   1.160   1.294   1.436   1.544
 96 A    97 A    98 A    99 A   100 A   101 A   102 A   103 A                  
  1.567   1.635   1.766   1.848   1.897   2.197   2.257   2.283
104 A   105 A   106 A   107 A   108 A   109 A   110 A   111 A                  
  2.366   2.415   2.469   2.766   2.928   4.233   4.263   4.438
112 A   113 A   114 A   115 A   116 A   117 A   118 A   119 A                  
  4.480   4.487   4.491   4.521   4.530   4.550   4.568   4.600
120 A   121 A   122 A   123 A   124 A   125 A   126 A   127 A                  
  4.641   4.765   4.898   6.532   6.545   6.576   7.206   7.487
128 A   129 A   130 A   131 A   132 A   133 A   134 A   135 A                  
  8.188   8.206   8.279  14.703  14.800  14.876  28.873  29.529
136 A   137 A   138 A   139 A   140 A   141 A   142 A   143 A                  
 29.540  29.563  29.874  29.877  29.878  29.898  29.961  36.668
144 A   145 A   146 A   147 A   148 A   149 A   150 A   151 A                  
 49.470 130.589 130.598 130.621 154.271 166.103 293.864 293.882
152 A   153 A   154 A   155 A   156 A   157 A   158 A   159 A                  
293.9881028.4131912.189
160 A   161 A   162 A                                                          

 Occupation and symmetry of molecular orbitals

 Point group: C1 (1 irreducible representation).

                           A     All 
 -------------------------------------
 All molecular orbitals:
  - Alpha                  162   162 
  - Beta                   162   162 
 -------------------------------------
 Alpha orbitals:
  - Frozen occupied        33    33  
  - Active occupied        22    22  
  - Active virtual         107   107 
  - Frozen virtual         0     0   
 -------------------------------------
 Beta orbitals:
  - Frozen occupied        33    33  
  - Active occupied        22    22  
  - Active virtual         107   107 
  - Frozen virtual         0     0   
 -------------------------------------

 Import integrals:   CPU 0.00 s  wall 0.00 s

 Import integrals:   CPU 128.80 s  wall 22.41 s

 MP2 amplitudes:   CPU 0.22 s  wall 0.13 s

Running a double precision version
           CCSD T amplitudes will be solved using DIIS.

           Start     Size      MaxIter   EConv     TConv     
           3         7         100       1.00e-07  1.00e-05  
 ------------------------------------------------------------------------------
           Energy (a.u.)   Ediff      Tdiff       Comment
 ------------------------------------------------------------------------------
         -9885.11456682                           
     1   -9885.08896900   2.56e-02   8.31e-01     
     2   -9885.11561150   2.66e-02   1.18e-01     
     3   -9885.11366783   1.94e-03   5.23e-02     
     4   -9885.11631349   2.65e-03   1.64e-02     Switched to DIIS steps.
     5   -9885.11720000   8.87e-04   1.29e-02     
     6   -9885.11723420   3.42e-05   2.79e-03     
     7   -9885.11723646   2.26e-06   1.44e-03     
     8   -9885.11724322   6.76e-06   3.29e-04     
     9   -9885.11724481   1.59e-06   2.38e-04     
    10   -9885.11724409   7.18e-07   7.55e-05     
    11   -9885.11724438   2.90e-07   3.08e-05     
    12   -9885.11724423   1.45e-07   1.53e-05     
    13   -9885.11724423   6.17e-09   4.54e-06     
 ------------------------------------------------------------------------------
         -9885.11724423                           CCSD T converged.

End of double precision
 SCF energy                 = -9884.33290043
 MP2 energy                 = -9885.11456682
 CCSD correlation energy     =    -0.78434380
 CCSD total energy           = -9885.11724423

 CCSD  T1^2 = 0.0143  T2^2 = 0.3000  Leading amplitudes:

 Amplitude    Orbitals with energies
 -0.0397       52 (A) A                  ->    56 (A) A                   
              -0.4241                         -0.0074                     
 -0.0397       52 (A) B                  ->    56 (A) B                   
              -0.4241                         -0.0074                     
  0.0173       50 (A) A                  ->    56 (A) A                   
              -0.5262                         -0.0074                     
  0.0173       50 (A) B                  ->    56 (A) B                   
              -0.5262                         -0.0074                     

 Amplitude    Orbitals with energies
 -0.0643       50 (A) A      50 (A) B    ->    56 (A) A      56 (A) B     
              -0.5262       -0.5262           -0.0074       -0.0074       
  0.0643       50 (A) A      50 (A) B    ->    56 (A) B      56 (A) A     
              -0.5262       -0.5262           -0.0074       -0.0074       
  0.0643       50 (A) B      50 (A) A    ->    56 (A) A      56 (A) B     
              -0.5262       -0.5262           -0.0074       -0.0074       
 -0.0643       50 (A) B      50 (A) A    ->    56 (A) B      56 (A) A     
              -0.5262       -0.5262           -0.0074       -0.0074       

 Computing CCSD intemediates for later calculations in double precision
 Finished.

Running a double precision version
           CCSD Lambda amplitudes will be solved using DIIS.
           Start     Size      MaxIter   EConv     LConv     
           3         7         100       1.00e-07  1.00e-05  
 ------------------------------------------------------------------------------
            Enorm      Ldiff       Comment
 ------------------------------------------------------------------------------
     1     5.92e-02   4.40e-02     
     2     1.54e-02   5.49e-03     
     3     6.53e-03   2.10e-03     
     4     3.82e-03   1.23e-03     Switched to DIIS steps.
     5     1.24e-03   7.04e-04     
     6     6.19e-04   2.03e-04     
     7     2.07e-04   5.25e-05     
     8     9.87e-05   1.34e-06     
     9     3.41e-05   4.24e-06     
    10     1.33e-05   1.98e-06     
    11     5.49e-06   4.78e-07     
    12     2.20e-06   1.74e-07     
    13     1.04e-06   1.70e-07     
    14     4.92e-07   5.09e-08     
    15     2.59e-07   4.91e-08     
    16     1.21e-07   1.95e-08     
    17     6.30e-08   7.87e-09     
 ------------------------------------------------------------------------------
                                   CCSD Lambda converged.

 Computing density matrices in double precision...
           Orbital response amplitudes will be solved using DIIS.
           Start     Size      MaxIter   EConv     LConv     
           3         7         100       1.00e-06  1.00e-06  
 ------------------------------------------------------------------------------
            Enorm      Ldiff       Comment
 ------------------------------------------------------------------------------
     1     1.18e-01   4.61e-03     
     2     1.12e-01   6.39e-03     
     3     1.38e-01   2.71e-02     
     4     2.69e-02   5.32e-02     Switched to DIIS steps.
     5     7.13e-03   8.80e-03     
     6     1.43e-03   4.09e-04     
     7     9.22e-04   1.56e-04     
     8     3.15e-04   1.69e-04     
     9     5.69e-05   4.22e-05     
    10     2.46e-05   8.93e-06     
    11     6.41e-06   1.49e-06     
    12     2.77e-06   8.56e-07     
    13     7.42e-07   5.25e-07     
 ------------------------------------------------------------------------------
                                   Orbital response converged.

 Computing density matrices... Done.
 CCSD calculation:   CPU 4747.80 s  wall 812.27 s

 Transferring MO TPDM to AO TPDM
 Transferring g2_o1o1o1o1
 Transferring g2_o1o1o1v1
 Transferring g2_o1o1v1v1
 Transferring g2_o1v1o1v1
 Transferring g2_o1v1v1v1
 Transferring g2_v1v1v1v1
 Adding separable TPDM
 Computing TPDM gradient
 --------------------------------------------------------
 2e gradient
  Atom          X               Y               Z
 --------------------------------------------------------
    1        -65.469919       13.493337        0.000001  
    2         12.434118      -33.819650       -0.000001  
    3         -0.957886       18.412784        0.000002  
    4         53.993687        1.913530       -0.000001  
 --------------------------------------------------------
 --------------------------------------------------------
 Final gradient
  Atom          X               Y               Z
 --------------------------------------------------------
    1        -65.469919       13.493337        0.000001  
    2         12.434118      -33.819650       -0.000001  
    3         -0.957886       18.412784        0.000002  
    4         53.993687        1.913530       -0.000001  
 --------------------------------------------------------
 Analytic gradient from two-electron contribution:   CPU 608.36 s  wall 116.52 s

 Total ccman2 time:   CPU 5493.55 s  wall 953.27 s


 --------------------------------------------------------------

                    Orbital Energies (a.u.)
 --------------------------------------------------------------

 Alpha MOs
 -- Occupied --
********-490.0662-180.8781-169.6845-169.6838-169.6837 -80.0625 -65.1988
-58.5594 -58.5570 -58.5570 -37.9320 -33.1197 -33.1162 -33.1159 -24.3037
-24.3026 -24.3024 -24.2992 -24.2992 -15.6569  -9.8779  -7.6011  -7.4932
 -7.4819  -7.4819  -7.2489  -5.4931  -5.4922  -5.4919  -5.4815  -5.4718
 -5.4711  -3.2336  -3.2284  -3.2283  -3.2146  -3.2146  -2.4044  -2.4002
 -2.3994  -2.3888  -2.3888  -1.2181  -1.0031  -0.8737  -0.7233  -0.5657
 -0.5607  -0.5262  -0.4284  -0.4241  -0.4000  -0.3871  -0.3748
 -- Virtual --
 -0.0074   0.0257   0.0552   0.0720   0.0779   0.0860   0.0910   0.1175
  0.1227   0.1442   0.1655   0.1880   0.2211   0.2321   0.2785   0.2904
  0.3224   0.3257   0.3750   0.3821   0.3955   0.4727   0.5274   0.5316
  0.5447   0.5721   0.5775   0.5855   0.5915   0.6252   0.6761   0.7305
  0.7544   0.7590   0.7802   0.8128   0.8440   0.8753   0.9084   0.9364
  1.0568   1.0884   1.0951   1.1399   1.1601   1.2935   1.4361   1.5436
  1.5666   1.6347   1.7658   1.8485   1.8973   2.1974   2.2565   2.2830
  2.3659   2.4150   2.4687   2.7662   2.9281   4.2329   4.2631   4.4383
  4.4803   4.4873   4.4913   4.5211   4.5300   4.5503   4.5677   4.6003
  4.6408   4.7653   4.8981   6.5315   6.5455   6.5758   7.2065   7.4871
  8.1884   8.2059   8.2792  14.7027  14.8001  14.8763  28.8733  29.5286
 29.5404  29.5629  29.8740  29.8769  29.8784  29.8983  29.9612  36.6678
 49.4696 130.5887 130.5978 130.6207 154.2708 166.1033 293.8641 293.8816
293.98751028.41261912.1887
 --------------------------------------------------------------

          Ground-State Mulliken Net Atomic Charges

     Atom                 Charge (a.u.)
  ----------------------------------------
      1 I                    -0.149915
      2 P                     0.337777
      3 N                    -0.203329
      4 Br                    0.015467
  ----------------------------------------
  Sum of atomic charges =    -0.000000

 -----------------------------------------------------------------
                    Cartesian Multipole Moments
 -----------------------------------------------------------------
    Charge (ESU x 10^10)
                -0.0000
    Dipole Moment (Debye)
         X      -0.2645      Y       1.7616      Z       0.0000
       Tot       1.7814
    Quadrupole Moments (Debye-Ang)
        XX     -63.7751     XY      -1.8493     YY     -67.0845
        XZ      -0.0000     YZ       0.0000     ZZ     -65.6276
    Octopole Moments (Debye-Ang^2)
       XXX      -6.9164    XXY      -6.4208    XYY       3.0957
       YYY      -8.4602    XXZ       0.0000    XYZ      -0.0000
       YYZ       0.0000    XZZ       0.5367    YZZ      -2.0874
       ZZZ       0.0000
    Hexadecapole Moments (Debye-Ang^3)
      XXXX   -1686.0807   XXXY     -22.0866   XXYY    -336.3622
      XYYY      -0.7587   YYYY    -164.8711   XXXZ      -0.0000
      XXYZ       0.0000   XYYZ      -0.0000   YYYZ       0.0000
      XXZZ    -327.3055   XYZZ      -0.5114   YYZZ     -41.1210
      XZZZ      -0.0000   YZZZ       0.0000   ZZZZ     -88.5556
 -----------------------------------------------------------------
 DrvMan completing analytic gradient of the correlated energy
 Correlated dipole moment
            1
    1  -0.1040495
    2   0.6930815
    3   0.0000001
 Energy read as -9885.117244226
 Full Analytical Gradient: (in a.u., or Hartree/Bohr)
             1             2             3             4
    1    0.00002144   -0.00001136   -0.00035874    0.00034866
    2    0.00000396   -0.00001232    0.00006898   -0.00006063
    3   -0.00000001    0.00000004   -0.00000005    0.00000002
 Gradient time:  CPU 0.76 s  wall 0.77 s
 ----------------------------------------------------------------
             Standard Nuclear Orientation (Angstroms)
    I     Atom           X                Y                Z
 ----------------------------------------------------------------
    1      I       2.1079953054    -0.1118585617    -0.0000000000
    2      P      -0.1717050439     0.8724337662     0.0000000000
    3      N      -1.0360629726    -0.4643102364     0.0000000000
    4      Br     -2.9123067062    -0.1116523161    -0.0000000000
 ----------------------------------------------------------------
 Nuclear Repulsion Energy =   625.2304610870 hartrees
 There are       55 alpha and       55 beta electrons

                       Distance Matrix (Angstroms)
             I (  1)   P (  2)   N (  3)
   P (  2)  2.483116
   N (  3)  3.163752  1.591854
   Br(  4)  5.020302  2.911928  1.909099

 Requested basis set is 6-311++G(d,p)
 There are 62 shells and 162 basis functions
 A cutoff of  1.0D-14 yielded   1519 shell pairs
 There are     11071 function pairs (     12487 Cartesian)
 Smallest overlap matrix eigenvalue = 2.45E-03
 Guess MOs from SCF MO coefficient file

 -----------------------------------------------------------------------
  General SCF calculation program by
  Eric Jon Sundstrom, Paul Horn, Yuezhi Mao, Dmitri Zuev, Alec White,
  David Stuck, Shaama M.S., Shane Yost, Joonho Lee, David Small,
  Daniel Levine, Susi Lehtola, Hugh Burton, Evgeny Epifanovsky
 -----------------------------------------------------------------------
 Hartree-Fock
 using 6 threads for integral computing
 -------------------------------------------------------
 OpenMP Integral computing Module                
 Release: version 2.0, May 2017, Q-Chem Inc. Pleasanton 
 -------------------------------------------------------
 A restricted SCF calculation will be
 performed using DIIS
 SCF converges when DIIS error is below 1.0e-08
 ---------------------------------------
  Cycle       Energy         DIIS error
 ---------------------------------------
    1   -9884.3328533750      1.55e-05  
    2   -9884.3328542800      5.80e-06  
    3   -9884.3328543828      4.12e-06  
    4   -9884.3328544474      8.60e-07  
    5   -9884.3328544562      3.71e-07  
    6   -9884.3328544588      1.59e-07  
    7   -9884.3328544595      5.58e-08  
    8   -9884.3328544595      2.62e-08  
    9   -9884.3328544596      9.64e-09  Convergence criterion met
 ---------------------------------------
 SCF time:   CPU 12.45s  wall 2.00s 
 SCF   energy in the final basis set =    -9884.3328544596
 Total energy in the final basis set =    -9884.3328544596


 ------------------------------------------------------------------------------

   CCMAN2: suite of methods based on coupled cluster
           and equation of motion theories.

   Components:
   * libvmm-1.3-trunk
     by Evgeny Epifanovsky, Ilya Kaliman.
   * libtensor-2.5-trunk
     by Evgeny Epifanovsky, Michael Wormit, Dmitry Zuev, Sam Manzer, 
        Ilya Kaliman.
   * libcc-2.5-trunk
     by Evgeny Epifanovsky, Arik Landau, Tomasz Kus, Kirill Khistyaev, 
        Dmitry Zuev, Prashant Manohar, Xintian Feng, Anna Krylov, 
        Matthew Goldey, Alec White, Thomas Jagau, Kaushik Nanda, 
        Anastasia Gunina, Alexander Kunitsa, Joonho Lee.

   CCMAN original authors:
   Anna I. Krylov, C. David Sherrill, Steven R. Gwaltney,
   Edward F. C. Byrd (2000)
   Sergey V. Levchenko, Lyudmila V. Slipchenko, Tao Wang,
   Ana-Maria C. Cristian (2003)
   Piotr A. Pieniazek, C. Melania Oana, Evgeny Epifanovsky (2007)
   Prashant Manohar (2009)

 ------------------------------------------------------------------------------


 Allocating and initializing 30808MB of RAM...
 Calculation will run on 6 cores.


 Alpha MOs, Restricted
 -- Occupied --                  
******* -490.07 -180.88 -169.68 -169.68 -169.68  -80.06  -65.20
  1 A     2 A     3 A     4 A     5 A     6 A     7 A     8 A                  
-58.559 -58.557 -58.557 -37.932 -33.120 -33.116 -33.116 -24.304
  9 A    10 A    11 A    12 A    13 A    14 A    15 A    16 A                  
-24.303 -24.302 -24.299 -24.299 -15.657  -9.878  -7.601  -7.493
 17 A    18 A    19 A    20 A    21 A    22 A    23 A    24 A                  
 -7.482  -7.482  -7.249  -5.493  -5.492  -5.492  -5.482  -5.472
 25 A    26 A    27 A    28 A    29 A    30 A    31 A    32 A                  
 -5.471  -3.234  -3.228  -3.228  -3.215  -3.215  -2.404  -2.400
 33 A    34 A    35 A    36 A    37 A    38 A    39 A    40 A                  
 -2.399  -2.389  -2.389  -1.218  -1.003  -0.874  -0.723  -0.565
 41 A    42 A    43 A    44 A    45 A    46 A    47 A    48 A                  
 -0.561  -0.526  -0.428  -0.424  -0.400  -0.387  -0.375
 49 A    50 A    51 A    52 A    53 A    54 A    55 A                          
 -- Virtual --                   
 -0.007   0.025   0.055   0.072   0.078   0.086   0.091   0.118
 56 A    57 A    58 A    59 A    60 A    61 A    62 A    63 A                  
  0.123   0.144   0.165   0.188   0.221   0.232   0.278   0.290
 64 A    65 A    66 A    67 A    68 A    69 A    70 A    71 A                  
  0.322   0.326   0.375   0.382   0.396   0.473   0.527   0.532
 72 A    73 A    74 A    75 A    76 A    77 A    78 A    79 A                  
  0.545   0.572   0.577   0.585   0.591   0.625   0.676   0.731
 80 A    81 A    82 A    83 A    84 A    85 A    86 A    87 A                  
  0.754   0.759   0.780   0.813   0.844   0.875   0.908   0.936
 88 A    89 A    90 A    91 A    92 A    93 A    94 A    95 A                  
  1.057   1.088   1.095   1.140   1.160   1.293   1.436   1.544
 96 A    97 A    98 A    99 A   100 A   101 A   102 A   103 A                  
  1.567   1.635   1.766   1.848   1.897   2.197   2.256   2.282
104 A   105 A   106 A   107 A   108 A   109 A   110 A   111 A                  
  2.365   2.415   2.468   2.766   2.928   4.233   4.263   4.438
112 A   113 A   114 A   115 A   116 A   117 A   118 A   119 A                  
  4.480   4.487   4.491   4.521   4.530   4.550   4.567   4.600
120 A   121 A   122 A   123 A   124 A   125 A   126 A   127 A                  
  4.641   4.765   4.898   6.531   6.545   6.576   7.206   7.487
128 A   129 A   130 A   131 A   132 A   133 A   134 A   135 A                  
  8.188   8.206   8.279  14.703  14.800  14.876  28.873  29.529
136 A   137 A   138 A   139 A   140 A   141 A   142 A   143 A                  
 29.540  29.563  29.874  29.877  29.878  29.898  29.961  36.668
144 A   145 A   146 A   147 A   148 A   149 A   150 A   151 A                  
 49.469 130.589 130.598 130.621 154.271 166.103 293.864 293.882
152 A   153 A   154 A   155 A   156 A   157 A   158 A   159 A                  
293.9881028.4121912.189
160 A   161 A   162 A                                                          

 Beta MOs, Restricted
 -- Occupied --                  
******* -490.07 -180.88 -169.68 -169.68 -169.68  -80.06  -65.20
  1 A     2 A     3 A     4 A     5 A     6 A     7 A     8 A                  
-58.559 -58.557 -58.557 -37.932 -33.120 -33.116 -33.116 -24.304
  9 A    10 A    11 A    12 A    13 A    14 A    15 A    16 A                  
-24.303 -24.302 -24.299 -24.299 -15.657  -9.878  -7.601  -7.493
 17 A    18 A    19 A    20 A    21 A    22 A    23 A    24 A                  
 -7.482  -7.482  -7.249  -5.493  -5.492  -5.492  -5.482  -5.472
 25 A    26 A    27 A    28 A    29 A    30 A    31 A    32 A                  
 -5.471  -3.234  -3.228  -3.228  -3.215  -3.215  -2.404  -2.400
 33 A    34 A    35 A    36 A    37 A    38 A    39 A    40 A                  
 -2.399  -2.389  -2.389  -1.218  -1.003  -0.874  -0.723  -0.565
 41 A    42 A    43 A    44 A    45 A    46 A    47 A    48 A                  
 -0.561  -0.526  -0.428  -0.424  -0.400  -0.387  -0.375
 49 A    50 A    51 A    52 A    53 A    54 A    55 A                          
 -- Virtual --                   
 -0.007   0.025   0.055   0.072   0.078   0.086   0.091   0.118
 56 A    57 A    58 A    59 A    60 A    61 A    62 A    63 A                  
  0.123   0.144   0.165   0.188   0.221   0.232   0.278   0.290
 64 A    65 A    66 A    67 A    68 A    69 A    70 A    71 A                  
  0.322   0.326   0.375   0.382   0.396   0.473   0.527   0.532
 72 A    73 A    74 A    75 A    76 A    77 A    78 A    79 A                  
  0.545   0.572   0.577   0.585   0.591   0.625   0.676   0.731
 80 A    81 A    82 A    83 A    84 A    85 A    86 A    87 A                  
  0.754   0.759   0.780   0.813   0.844   0.875   0.908   0.936
 88 A    89 A    90 A    91 A    92 A    93 A    94 A    95 A                  
  1.057   1.088   1.095   1.140   1.160   1.293   1.436   1.544
 96 A    97 A    98 A    99 A   100 A   101 A   102 A   103 A                  
  1.567   1.635   1.766   1.848   1.897   2.197   2.256   2.282
104 A   105 A   106 A   107 A   108 A   109 A   110 A   111 A                  
  2.365   2.415   2.468   2.766   2.928   4.233   4.263   4.438
112 A   113 A   114 A   115 A   116 A   117 A   118 A   119 A                  
  4.480   4.487   4.491   4.521   4.530   4.550   4.567   4.600
120 A   121 A   122 A   123 A   124 A   125 A   126 A   127 A                  
  4.641   4.765   4.898   6.531   6.545   6.576   7.206   7.487
128 A   129 A   130 A   131 A   132 A   133 A   134 A   135 A                  
  8.188   8.206   8.279  14.703  14.800  14.876  28.873  29.529
136 A   137 A   138 A   139 A   140 A   141 A   142 A   143 A                  
 29.540  29.563  29.874  29.877  29.878  29.898  29.961  36.668
144 A   145 A   146 A   147 A   148 A   149 A   150 A   151 A                  
 49.469 130.589 130.598 130.621 154.271 166.103 293.864 293.882
152 A   153 A   154 A   155 A   156 A   157 A   158 A   159 A                  
293.9881028.4121912.189
160 A   161 A   162 A                                                          

 Occupation and symmetry of molecular orbitals

 Point group: C1 (1 irreducible representation).

                           A     All 
 -------------------------------------
 All molecular orbitals:
  - Alpha                  162   162 
  - Beta                   162   162 
 -------------------------------------
 Alpha orbitals:
  - Frozen occupied        33    33  
  - Active occupied        22    22  
  - Active virtual         107   107 
  - Frozen virtual         0     0   
 -------------------------------------
 Beta orbitals:
  - Frozen occupied        33    33  
  - Active occupied        22    22  
  - Active virtual         107   107 
  - Frozen virtual         0     0   
 -------------------------------------

 Import integrals:   CPU 0.00 s  wall 0.00 s

 Import integrals:   CPU 131.69 s  wall 22.93 s

 MP2 amplitudes:   CPU 0.22 s  wall 0.13 s

Running a double precision version
           CCSD T amplitudes will be solved using DIIS.

           Start     Size      MaxIter   EConv     TConv     
           3         7         100       1.00e-07  1.00e-05  
 ------------------------------------------------------------------------------
           Energy (a.u.)   Ediff      Tdiff       Comment
 ------------------------------------------------------------------------------
         -9885.11456526                           
     1   -9885.08894790   2.56e-02   8.31e-01     
     2   -9885.11561237   2.67e-02   1.18e-01     
     3   -9885.11366247   1.95e-03   5.23e-02     
     4   -9885.11631209   2.65e-03   1.64e-02     Switched to DIIS steps.
     5   -9885.11719989   8.88e-04   1.29e-02     
     6   -9885.11723430   3.44e-05   2.80e-03     
     7   -9885.11723658   2.28e-06   1.44e-03     
     8   -9885.11724336   6.78e-06   3.30e-04     
     9   -9885.11724497   1.61e-06   2.38e-04     
    10   -9885.11724425   7.22e-07   7.57e-05     
    11   -9885.11724454   2.93e-07   3.08e-05     
    12   -9885.11724439   1.45e-07   1.54e-05     
    13   -9885.11724439   6.00e-09   4.58e-06     
 ------------------------------------------------------------------------------
         -9885.11724439                           CCSD T converged.

End of double precision
 SCF energy                 = -9884.33285446
 MP2 energy                 = -9885.11456526
 CCSD correlation energy     =    -0.78438993
 CCSD total energy           = -9885.11724439

 CCSD  T1^2 = 0.0143  T2^2 = 0.3001  Leading amplitudes:

 Amplitude    Orbitals with energies
 -0.0397       52 (A) A                  ->    56 (A) A                   
              -0.4242                         -0.0073                     
 -0.0397       52 (A) B                  ->    56 (A) B                   
              -0.4242                         -0.0073                     
  0.0174       50 (A) A                  ->    56 (A) A                   
              -0.5259                         -0.0073                     
  0.0174       50 (A) B                  ->    56 (A) B                   
              -0.5259                         -0.0073                     

 Amplitude    Orbitals with energies
 -0.0644       50 (A) A      50 (A) B    ->    56 (A) A      56 (A) B     
              -0.5259       -0.5259           -0.0073       -0.0073       
  0.0644       50 (A) A      50 (A) B    ->    56 (A) B      56 (A) A     
              -0.5259       -0.5259           -0.0073       -0.0073       
  0.0644       50 (A) B      50 (A) A    ->    56 (A) A      56 (A) B     
              -0.5259       -0.5259           -0.0073       -0.0073       
 -0.0644       50 (A) B      50 (A) A    ->    56 (A) B      56 (A) A     
              -0.5259       -0.5259           -0.0073       -0.0073       

 Computing CCSD intemediates for later calculations in double precision
 Finished.

Running a double precision version
           CCSD Lambda amplitudes will be solved using DIIS.
           Start     Size      MaxIter   EConv     LConv     
           3         7         100       1.00e-07  1.00e-05  
 ------------------------------------------------------------------------------
            Enorm      Ldiff       Comment
 ------------------------------------------------------------------------------
     1     5.92e-02   4.41e-02     
     2     1.54e-02   5.49e-03     
     3     6.53e-03   2.10e-03     
     4     3.82e-03   1.23e-03     Switched to DIIS steps.
     5     1.24e-03   7.04e-04     
     6     6.20e-04   2.03e-04     
     7     2.07e-04   5.27e-05     
     8     9.90e-05   1.31e-06     
     9     3.42e-05   4.25e-06     
    10     1.33e-05   1.99e-06     
    11     5.51e-06   4.82e-07     
    12     2.21e-06   1.74e-07     
    13     1.05e-06   1.71e-07     
    14     4.93e-07   5.11e-08     
    15     2.59e-07   4.92e-08     
    16     1.21e-07   1.96e-08     
    17     6.32e-08   7.90e-09     
 ------------------------------------------------------------------------------
                                   CCSD Lambda converged.

 Computing density matrices in double precision...
           Orbital response amplitudes will be solved using DIIS.
           Start     Size      MaxIter   EConv     LConv     
           3         7         100       1.00e-06  1.00e-06  
 ------------------------------------------------------------------------------
            Enorm      Ldiff       Comment
 ------------------------------------------------------------------------------
     1     1.18e-01   4.60e-03     
     2     1.12e-01   6.25e-03     
     3     1.38e-01   2.73e-02     
     4     2.71e-02   5.35e-02     Switched to DIIS steps.
     5     7.12e-03   8.89e-03     
     6     1.43e-03   4.08e-04     
     7     9.20e-04   1.55e-04     
     8     3.16e-04   1.68e-04     
     9     5.69e-05   4.20e-05     
    10     2.47e-05   8.97e-06     
    11     6.43e-06   1.49e-06     
    12     2.79e-06   8.53e-07     
    13     7.48e-07   5.22e-07     
 ------------------------------------------------------------------------------
                                   Orbital response converged.

 Computing density matrices... Done.
 CCSD calculation:   CPU 4744.11 s  wall 810.92 s

 Transferring MO TPDM to AO TPDM
 Transferring g2_o1o1o1o1
 Transferring g2_o1o1o1v1
 Transferring g2_o1o1v1v1
 Transferring g2_o1v1o1v1
 Transferring g2_o1v1v1v1
 Transferring g2_v1v1v1v1
 Adding separable TPDM
 Computing TPDM gradient
 --------------------------------------------------------
 2e gradient
  Atom          X               Y               Z
 --------------------------------------------------------
    1        -65.454062       13.492069        0.000000  
    2         12.446457      -33.809680        0.000000  
    3         -0.938769       18.402575       -0.000000  
    4         53.946373        1.915036       -0.000000  
 --------------------------------------------------------
 --------------------------------------------------------
 Final gradient
  Atom          X               Y               Z
 --------------------------------------------------------
    1        -65.454062       13.492069        0.000000  
    2         12.446457      -33.809680        0.000000  
    3         -0.938769       18.402575       -0.000000  
    4         53.946373        1.915036       -0.000000  
 --------------------------------------------------------
 Analytic gradient from two-electron contribution:   CPU 603.69 s  wall 115.00 s

 Total ccman2 time:   CPU 5487.22 s  wall 950.83 s


 --------------------------------------------------------------

                    Orbital Energies (a.u.)
 --------------------------------------------------------------

 Alpha MOs
 -- Occupied --
********-490.0661-180.8781-169.6846-169.6838-169.6838 -80.0626 -65.1988
-58.5594 -58.5570 -58.5569 -37.9320 -33.1198 -33.1162 -33.1159 -24.3037
-24.3027 -24.3024 -24.2992 -24.2992 -15.6570  -9.8778  -7.6011  -7.4932
 -7.4818  -7.4818  -7.2489  -5.4931  -5.4922  -5.4919  -5.4815  -5.4718
 -5.4712  -3.2336  -3.2283  -3.2283  -3.2146  -3.2146  -2.4044  -2.4002
 -2.3995  -2.3888  -2.3888  -1.2177  -1.0031  -0.8738  -0.7232  -0.5655
 -0.5605  -0.5259  -0.4285  -0.4242  -0.4000  -0.3871  -0.3749
 -- Virtual --
 -0.0073   0.0254   0.0551   0.0720   0.0779   0.0860   0.0910   0.1175
  0.1227   0.1441   0.1654   0.1879   0.2212   0.2321   0.2785   0.2904
  0.3224   0.3257   0.3750   0.3821   0.3955   0.4728   0.5274   0.5315
  0.5447   0.5721   0.5774   0.5855   0.5914   0.6252   0.6763   0.7305
  0.7544   0.7591   0.7801   0.8127   0.8438   0.8752   0.9084   0.9362
  1.0567   1.0879   1.0951   1.1396   1.1599   1.2935   1.4364   1.5435
  1.5665   1.6346   1.7658   1.8484   1.8973   2.1974   2.2561   2.2821
  2.3655   2.4150   2.4684   2.7658   2.9281   4.2329   4.2628   4.4382
  4.4802   4.4872   4.4913   4.5212   4.5300   4.5502   4.5674   4.6000
  4.6408   4.7652   4.8978   6.5315   6.5454   6.5757   7.2058   7.4870
  8.1884   8.2059   8.2794  14.7026  14.8001  14.8762  28.8732  29.5286
 29.5404  29.5629  29.8739  29.8768  29.8783  29.8983  29.9612  36.6677
 49.4691 130.5886 130.5977 130.6206 154.2708 166.1031 293.8641 293.8816
293.98761028.41201912.1886
 --------------------------------------------------------------

          Ground-State Mulliken Net Atomic Charges

     Atom                 Charge (a.u.)
  ----------------------------------------
      1 I                    -0.149758
      2 P                     0.337804
      3 N                    -0.203249
      4 Br                    0.015204
  ----------------------------------------
  Sum of atomic charges =    -0.000000

 -----------------------------------------------------------------
                    Cartesian Multipole Moments
 -----------------------------------------------------------------
    Charge (ESU x 10^10)
                -0.0000
    Dipole Moment (Debye)
         X      -0.2591      Y       1.7625      Z       0.0000
       Tot       1.7815
    Quadrupole Moments (Debye-Ang)
        XX     -63.7755     XY      -1.8508     YY     -67.0857
        XZ      -0.0000     YZ       0.0000     ZZ     -65.6300
    Octopole Moments (Debye-Ang^2)
       XXX      -6.7859    XXY      -6.4179    XYY       3.1394
       YYY      -8.4555    XXZ      -0.0000    XYZ      -0.0000
       YYZ       0.0000    XZZ       0.5844    YZZ      -2.0855
       ZZZ       0.0000
    Hexadecapole Moments (Debye-Ang^3)
      XXXX   -1687.1798   XXXY     -22.0850   XXYY    -336.5897
      XYYY      -0.7804   YYYY    -164.8730   XXXZ      -0.0000
      XXYZ       0.0000   XYYZ      -0.0000   YYYZ       0.0000
      XXZZ    -327.5378   XYZZ      -0.5175   YYZZ     -41.1215
      XZZZ      -0.0000   YZZZ       0.0000   ZZZZ     -88.5601
 -----------------------------------------------------------------
 DrvMan completing analytic gradient of the correlated energy
 Correlated dipole moment
            1
    1  -0.1019537
    2   0.6934335
    3   0.0000000
 Energy read as -9885.117244389
 Full Analytical Gradient: (in a.u., or Hartree/Bohr)
             1             2             3             4
    1    0.00003017    0.00010751    0.00012744   -0.00026512
    2    0.00002187   -0.00005543    0.00005495   -0.00002139
    3   -0.00000000    0.00000000   -0.00000000    0.00000000
 Gradient time:  CPU 0.77 s  wall 0.78 s
 ----------------------------------------------------------------
             Standard Nuclear Orientation (Angstroms)
    I     Atom           X                Y                Z
 ----------------------------------------------------------------
    1      I       2.1079953054    -0.1118585617    -0.0000000000
    2      P      -0.1717050439     0.8724337662     0.0000000000
    3      N      -1.0360629726    -0.4643102364     0.0000000000
    4      Br     -2.9113067062    -0.1106523161    -0.0000000000
 ----------------------------------------------------------------
 Nuclear Repulsion Energy =   625.3397249515 hartrees
 There are       55 alpha and       55 beta electrons

                       Distance Matrix (Angstroms)
             I (  1)   P (  2)   N (  3)
   P (  2)  2.483116
   N (  3)  3.163752  1.591854
   Br(  4)  5.019302  2.910649  1.908301

 Requested basis set is 6-311++G(d,p)
 There are 62 shells and 162 basis functions
 A cutoff of  1.0D-14 yielded   1519 shell pairs
 There are     11071 function pairs (     12487 Cartesian)
 Smallest overlap matrix eigenvalue = 2.45E-03
 Guess MOs from SCF MO coefficient file

 -----------------------------------------------------------------------
  General SCF calculation program by
  Eric Jon Sundstrom, Paul Horn, Yuezhi Mao, Dmitri Zuev, Alec White,
  David Stuck, Shaama M.S., Shane Yost, Joonho Lee, David Small,
  Daniel Levine, Susi Lehtola, Hugh Burton, Evgeny Epifanovsky
 -----------------------------------------------------------------------
 Hartree-Fock
 using 6 threads for integral computing
 -------------------------------------------------------
 OpenMP Integral computing Module                
 Release: version 2.0, May 2017, Q-Chem Inc. Pleasanton 
 -------------------------------------------------------
 A restricted SCF calculation will be
 performed using DIIS
 SCF converges when DIIS error is below 1.0e-08
 ---------------------------------------
  Cycle       Energy         DIIS error
 ---------------------------------------
    1   -9884.3328710289      7.66e-06  
    2   -9884.3328712967      2.70e-06  
    3   -9884.3328713302      1.91e-06  
    4   -9884.3328713467      5.43e-07  
    5   -9884.3328713504      2.15e-07  
    6   -9884.3328713513      7.99e-08  
    7   -9884.3328713514      3.66e-08  
    8   -9884.3328713515      1.63e-08  
    9   -9884.3328713515      5.55e-09  Convergence criterion met
 ---------------------------------------
 SCF time:   CPU 12.32s  wall 2.00s 
 SCF   energy in the final basis set =    -9884.3328713515
 Total energy in the final basis set =    -9884.3328713515


 ------------------------------------------------------------------------------

   CCMAN2: suite of methods based on coupled cluster
           and equation of motion theories.

   Components:
   * libvmm-1.3-trunk
     by Evgeny Epifanovsky, Ilya Kaliman.
   * libtensor-2.5-trunk
     by Evgeny Epifanovsky, Michael Wormit, Dmitry Zuev, Sam Manzer, 
        Ilya Kaliman.
   * libcc-2.5-trunk
     by Evgeny Epifanovsky, Arik Landau, Tomasz Kus, Kirill Khistyaev, 
        Dmitry Zuev, Prashant Manohar, Xintian Feng, Anna Krylov, 
        Matthew Goldey, Alec White, Thomas Jagau, Kaushik Nanda, 
        Anastasia Gunina, Alexander Kunitsa, Joonho Lee.

   CCMAN original authors:
   Anna I. Krylov, C. David Sherrill, Steven R. Gwaltney,
   Edward F. C. Byrd (2000)
   Sergey V. Levchenko, Lyudmila V. Slipchenko, Tao Wang,
   Ana-Maria C. Cristian (2003)
   Piotr A. Pieniazek, C. Melania Oana, Evgeny Epifanovsky (2007)
   Prashant Manohar (2009)

 ------------------------------------------------------------------------------


 Allocating and initializing 30808MB of RAM...
 Calculation will run on 6 cores.


 Alpha MOs, Restricted
 -- Occupied --                  
******* -490.07 -180.88 -169.68 -169.68 -169.68  -80.06  -65.20
  1 A     2 A     3 A     4 A     5 A     6 A     7 A     8 A                  
-58.559 -58.557 -58.557 -37.932 -33.120 -33.116 -33.116 -24.304
  9 A    10 A    11 A    12 A    13 A    14 A    15 A    16 A                  
-24.303 -24.302 -24.299 -24.299 -15.657  -9.878  -7.601  -7.493
 17 A    18 A    19 A    20 A    21 A    22 A    23 A    24 A                  
 -7.482  -7.482  -7.249  -5.493  -5.492  -5.492  -5.482  -5.472
 25 A    26 A    27 A    28 A    29 A    30 A    31 A    32 A                  
 -5.471  -3.234  -3.228  -3.228  -3.215  -3.215  -2.404  -2.400
 33 A    34 A    35 A    36 A    37 A    38 A    39 A    40 A                  
 -2.399  -2.389  -2.389  -1.218  -1.003  -0.874  -0.723  -0.566
 41 A    42 A    43 A    44 A    45 A    46 A    47 A    48 A                  
 -0.561  -0.526  -0.428  -0.424  -0.400  -0.387  -0.375
 49 A    50 A    51 A    52 A    53 A    54 A    55 A                          
 -- Virtual --                   
 -0.007   0.026   0.055   0.072   0.078   0.086   0.091   0.118
 56 A    57 A    58 A    59 A    60 A    61 A    62 A    63 A                  
  0.123   0.144   0.165   0.188   0.221   0.232   0.279   0.290
 64 A    65 A    66 A    67 A    68 A    69 A    70 A    71 A                  
  0.322   0.326   0.375   0.382   0.396   0.473   0.527   0.532
 72 A    73 A    74 A    75 A    76 A    77 A    78 A    79 A                  
  0.545   0.572   0.577   0.585   0.591   0.625   0.676   0.731
 80 A    81 A    82 A    83 A    84 A    85 A    86 A    87 A                  
  0.754   0.759   0.780   0.813   0.844   0.875   0.908   0.936
 88 A    89 A    90 A    91 A    92 A    93 A    94 A    95 A                  
  1.057   1.088   1.095   1.140   1.160   1.293   1.436   1.544
[truncated: 71,445 more chars]
