# Supplementary material for: Geometric and energetic data from ab initio calculations of haloethene, haloimine, halomethylenephosphine, haloiminophosphine, halodiazene, halodiphosphene and halocyclopropane
Source: Data Brief. 2019 Nov 2;27:104738. doi: 10.1016/j.dib.2019.104738 (PMC6861602; doi:10.1016/j.dib.2019.104738)
Supplement: Multimedia component 7 [file mmc7.zip › NP/CCSD/freq/BrENPIE.out]

Q-Chem Developer Version!
                  Welcome to Q-Chem
     A Quantum Leap Into The Future Of Chemistry


 Q-Chem 5.1, Q-Chem, Inc., Pleasanton, CA (2018)

 Yihan Shao,  Zhengting Gan,  E. Epifanovsky,  A. T. B. Gilbert,  M. Wormit,  
 J. Kussmann,  A. W. Lange,  A. Behn,  Jia Deng,  Xintian Feng,  D. Ghosh,  
 M. Goldey,  P. R. Horn,  L. D. Jacobson,  I. Kaliman,  T. Kus,  A. Landau,  
 Jie Liu,  E. I. Proynov,  R. M. Richard,  R. P. Steele,  E. J. Sundstrom,  
 H. L. Woodcock III,  P. M. Zimmerman,  D. Zuev,  B. Albrecht,  E. Alguire,  
 S. A. Baeppler,  D. Barton,  Z. Benda,  Y. A. Bernard,  E. J. Berquist,  
 K. B. Bravaya,  H. Burton,  D. Casanova,  Chun-Min Chang,  Yunqing Chen,  
 A. Chien,  K. D. Closser,  M. P. Coons,  S. Coriani,  S. Dasgupta,  
 A. L. Dempwolff,  M. Diedenhofen,  Hainam Do,  R. G. Edgar,  Po-Tung Fang,  
 S. Faraji,  S. Fatehi,  Qingguo Feng,  K. D. Fenk,  J. Fosso-Tande,  
 J. Gayvert,  Qinghui Ge,  A. Ghysels,  G. Gidofalvi,  J. Gomes,  
 J. Gonthier,  A. Gunina,  D. Hait,  M. W. D. Hanson-Heine,  
 P. H. P. Harbach,  A. W. Hauser,  J. E. Herr,  E. G. Hohenstein,  
 Z. C. Holden,  Kerwin Hui,  B. C. Huynh,  T.-C. Jagau,  Hyunjun Ji,  
 B. Kaduk,  K. Khistyaev,  Jaehoon Kim,  P. Klunzinger,  K. Koh,  
 D. Kosenkov,  L. Koulias,  T. Kowalczyk,  C. M. Krauter,  A. Kunitsa,  
 Ka Un Lao,  A. Laurent,  K. V. Lawler,  Joonho Lee,  D. Lefrancois,  
 S. Lehtola,  D. S. Levine,  Yi-Pei Li,  You-Sheng Lin,  Fenglai Liu,  
 E. Livshits,  A. Luenser,  P. Manohar,  E. Mansoor,  S. F. Manzer,  
 Shan-Ping Mao,  Yuezhi Mao,  N. Mardirossian,  A. V. Marenich,  
 T. Markovich,  L. A. Martinez-Martinez,  S. A. Maurer,  N. J. Mayhall,  
 S. C. McKenzie,  J.-M. Mewes,  A. F. Morrison,  J. W. Mullinax,  K. Nanda,  
 T. S. Nguyen-Beck,  R. Olivares-Amaya,  J. A. Parkhill,  T. M. Perrine,  
 F. Plasser,  P. Pokhilko,  S. Prager,  A. Prociuk,  E. Ramos,  D. R. Rehn,  
 F. Rob,  M. Schneider,  N. Sergueev,  S. M. Sharada,  S. Sharma,  
 D. W. Small,  T. Stauch,  T. Stein,  Yu-Chuan Su,  A. J. W. Thom,  
 A. Tkatchenko,  T. Tsuchimochi,  N. M. Tubman,  L. Vogt,  M. L. Vidal,  
 O. Vydrov,  M. A. Watson,  J. Wenzel,  M. de Wergifosse,  T. A. Wesolowski,  
 A. White,  J. Witte,  A. Yamada,  Jun Yang,  K. Yao,  S. Yeganeh,  
 S. R. Yost,  Zhi-Qiang You,  A. Zech,  Igor Ying Zhang,  Xing Zhang,  
 Yan Zhao,  Ying Zhu,  B. R. Brooks,  G. K. L. Chan,  C. J. Cramer,  
 M. S. Gordon,  W. J. Hehre,  A. Klamt,  M. W. Schmidt,  C. D. Sherrill,  
 D. G. Truhlar,  A. Aspuru-Guzik,  R. Baer,  A. T. Bell,  N. A. Besley,  
 Jeng-Da Chai,  A. E. DePrince, III,  R. A. DiStasio Jr.,  A. Dreuw,  
 B. D. Dunietz,  T. R. Furlani,  Chao-Ping Hsu,  Yousung Jung,  Jing Kong,  
 D. S. Lambrecht,  WanZhen Liang,  C. Ochsenfeld,  V. A. Rassolov,  
 L. V. Slipchenko,  J. E. Subotnik,  T. Van Voorhis,  J. M. Herbert,  
 A. I. Krylov,  P. M. W. Gill,  M. Head-Gordon

 Contributors to earlier versions of Q-Chem not listed above: 
 R. D. Adamson,  B. Austin,  J. Baker,  G. J. O. Beran,  K. Brandhorst,  
 S. T. Brown,  E. F. C. Byrd,  A. K. Chakraborty,  C.-L. Cheng,  
 Siu Hung Chien,  D. M. Chipman,  D. L. Crittenden,  H. Dachsel,  
 R. J. Doerksen,  A. D. Dutoi,  L. Fusti-Molnar,  W. A. Goddard III,  
 A. Golubeva-Zadorozhnaya,  S. R. Gwaltney,  G. Hawkins,  A. Heyden,  
 S. Hirata,  G. Kedziora,  F. J. Keil,  C. Kelley,  Jihan Kim,  R. A. King,  
 R. Z. Khaliullin,  P. P. Korambath,  W. Kurlancheek,  A. M. Lee,  M. S. Lee,  
 S. V. Levchenko,  Ching Yeh Lin,  D. Liotard,  R. C. Lochan,  I. Lotan,  
 P. E. Maslen,  N. Nair,  D. P. O'Neill,  D. Neuhauser,  E. Neuscamman,  
 C. M. Oana,  R. Olson,  B. Peters,  R. Peverati,  P. A. Pieniazek,  
 Y. M. Rhee,  J. Ritchie,  M. A. Rohrdanz,  E. Rosta,  N. J. Russ,  
 H. F. Schaefer III,  N. E. Schultz,  N. Shenvi,  A. C. Simmonett,  A. Sodt,  
 D. Stuck,  K. S. Thanthiriwatte,  V. Vanovschi,  Tao Wang,  A. Warshel,  
 C. F. Williams,  Q. Wu,  X. Xu,  W. Zhang

 Please cite Q-Chem as follows:
 Y. Shao et al., Mol. Phys. 113, 184-215 (2015)
 DOI: 10.1080/00268976.2014.952696

 Q-Chem 5.1.2 for Intel X86 EM64T Linux

 Parts of Q-Chem use Armadillo 8.300.2 (Tropical Shenanigans).
 http://arma.sourceforge.net/

 Q-Chem begins on Mon May  6 18:12:18 2019  

Host: 
0

     Scratch files written to /scratch/taweetham/qchem9225//
Input Ideriv = 1
Curr. Ideriv = -1
Max.  Ideriv = 1


!!********************************************.
!!******************Warning*******************.
!!Desired Analytical derivatives not available.
!!Finite difference job might take a long time.
!!********************************************.
!!********************************************.


 2-order derivative to be evaluated numerically with 1-order analytical derivatives

Checking the input file for inconsistencies... 	...done.

--------------------------------------------------------------
User input:
--------------------------------------------------------------
Br=I_Z.out
$molecule
0 1
I 
P  1 2.524318
N  2 1.558274 1 112.029494
Br 3 1.851657 2 132.257710 1 -0.000000 0
$end

$rem
   JOB_TYPE 	FREQUENCY
   BASIS 		6-311++G**
   METHOD	ccsd
   MEM_TOTAL	31000
   N_FROZEN_CORE      FC
$end

--------------------------------------------------------------
 ----------------------------------------------------------------
             Standard Nuclear Orientation (Angstroms)
    I     Atom           X                Y                Z
 ----------------------------------------------------------------
    1      I       1.6444707225    -0.3072466159     0.0000000000
    2      P       0.0523687096     1.6516797598    -0.0000000000
    3      N      -1.4372366792     1.1941935364    -0.0000000000
    4      Br     -2.2251949195    -0.4814423002     0.0000000000
 ----------------------------------------------------------------
 Molecular Point Group                 Cs    NOp =  2
 Largest Abelian Subgroup              Cs    NOp =  2
 Nuclear Repulsion Energy =   672.0475577294 hartrees
 There are       55 alpha and       55 beta electrons
 Requested basis set is 6-311++G(d,p)
 There are 62 shells and 162 basis functions
 Total memory of 31000 MB is distributed as follows: 
   MEM_STATIC is set to 192 MB
   QALLOC/CCMAN JOB total memory use is  30808 MB
 Warning: actual memory use might exceed 31000 MB

 Total QAlloc Memory Limit  31000 MB
 Mega-Array Size       188 MB
 MEM_STATIC part       192 MB

                       Distance Matrix (Angstroms)
             I (  1)   P (  2)   N (  3)
   P (  2)  2.524318
   N (  3)  3.428009  1.558274
   Br(  4)  3.873584  3.120498  1.851657

 A cutoff of  1.0D-14 yielded   1539 shell pairs
 There are     11240 function pairs (     12687 Cartesian)

 -------------------------------------------------------
 OpenMP Integral Computing Module                       
 Release: version 1.0, May 2013, Q-Chem Inc. Pittsburgh 
 -------------------------------------------------------
 Integral Job Info:
 Integral job number is                      11
 Integral operator is                         1
 short-range coefficients                     0
 long-range coefficients              100000000
 Omega coefficients                           0
 if combine SR and LR in K                    0
 Integral screening is                        0
 Integral computing path is                   2
 max size of driver memory is            800000
 size of driver memory is                593474
 size of scratch memory is             29623520
 max col of scratch BK array               1296
 max len of scratch array in speh3          155
 max len of scratch index in speh4           18
 max int batch size is                      520
 min int batch size is                       52
 fixed nKL is                                45
 max L of basis functions is                  2
 order of int derivative is                   0
 number of shells is                         62
 number of basis is                         172
 number of cartesian basis is               172
 number of contracted shell pairs          1539
 number of primitive shell pairs           3544
 maxK2 (contraction) of shell pair           36
 max number of K2 of shell pair               1
 max number of CS2 of shell pair            235
 max number of PS2 of shell pair            235
 mem total for path MDJ                  528444
 -------------------------------------------------------
 Smallest overlap matrix eigenvalue = 2.39E-03
 Guess from superposition of atomic densities
 Warning:  Energy on first SCF cycle will be non-variational
 SAD guess density has 110.000000 electrons

 -----------------------------------------------------------------------
  General SCF calculation program by
  Eric Jon Sundstrom, Paul Horn, Yuezhi Mao, Dmitri Zuev, Alec White,
  David Stuck, Shaama M.S., Shane Yost, Joonho Lee, David Small,
  Daniel Levine, Susi Lehtola, Hugh Burton, Evgeny Epifanovsky
 -----------------------------------------------------------------------
 Hartree-Fock
 using 6 threads for integral computing
 -------------------------------------------------------
 OpenMP Integral computing Module                
 Release: version 2.0, May 2017, Q-Chem Inc. Pleasanton 
 -------------------------------------------------------
 A restricted SCF calculation will be
 performed using DIIS
 SCF converges when DIIS error is below 1.0e-08
 ---------------------------------------
  Cycle       Energy         DIIS error
 ---------------------------------------
    1   -9884.6851687760      3.49e-02  
    2   -9884.2802766156      3.46e-03  
    3   -9884.3240238334      1.87e-03  
    4   -9884.3385271966      4.60e-04  
    5   -9884.3400623233      2.69e-04  
    6   -9884.3404489625      9.43e-05  
    7   -9884.3405523314      4.73e-05  
    8   -9884.3405751939      2.27e-05  
    9   -9884.3405810055      8.03e-06  
   10   -9884.3405821798      3.19e-06  
   11   -9884.3405823374      1.38e-06  
   12   -9884.3405823607      4.35e-07  
   13   -9884.3405823631      8.00e-08  
   14   -9884.3405823632      2.37e-08  
   15   -9884.3405823632      8.03e-09  Convergence criterion met
 ---------------------------------------
 SCF time:   CPU 21.59s  wall 4.00s 
 SCF   energy in the final basis set =    -9884.3405823632
 Total energy in the final basis set =    -9884.3405823632


 ------------------------------------------------------------------------------

   CCMAN2: suite of methods based on coupled cluster
           and equation of motion theories.

   Components:
   * libvmm-1.3-trunk
     by Evgeny Epifanovsky, Ilya Kaliman.
   * libtensor-2.5-trunk
     by Evgeny Epifanovsky, Michael Wormit, Dmitry Zuev, Sam Manzer, 
        Ilya Kaliman.
   * libcc-2.5-trunk
     by Evgeny Epifanovsky, Arik Landau, Tomasz Kus, Kirill Khistyaev, 
        Dmitry Zuev, Prashant Manohar, Xintian Feng, Anna Krylov, 
        Matthew Goldey, Alec White, Thomas Jagau, Kaushik Nanda, 
        Anastasia Gunina, Alexander Kunitsa, Joonho Lee.

   CCMAN original authors:
   Anna I. Krylov, C. David Sherrill, Steven R. Gwaltney,
   Edward F. C. Byrd (2000)
   Sergey V. Levchenko, Lyudmila V. Slipchenko, Tao Wang,
   Ana-Maria C. Cristian (2003)
   Piotr A. Pieniazek, C. Melania Oana, Evgeny Epifanovsky (2007)
   Prashant Manohar (2009)

 ------------------------------------------------------------------------------


 Allocating and initializing 30808MB of RAM...
 Calculation will run on 6 cores.


 Alpha MOs, Restricted
 -- Occupied --                  
******* -490.08 -180.87 -169.68 -169.68 -169.68  -80.06  -65.21
  1 A'    2 A'    3 A'    4 A'    1 A"    5 A'    6 A'    7 A'                 
-58.568 -58.566 -58.566 -37.925 -33.112 -33.109 -33.109 -24.296
  8 A'    2 A"    9 A'   10 A'   11 A'    3 A"   12 A'   13 A'                 
-24.295 -24.295 -24.292 -24.292 -15.650  -9.887  -7.600  -7.502
  4 A"   14 A'    5 A"   15 A'   16 A'   17 A'   18 A'   19 A'                 
 -7.490  -7.490  -7.242  -5.492  -5.491  -5.490  -5.474  -5.465
  6 A"   20 A'   21 A'   22 A'    7 A"   23 A'   24 A'    8 A"                 
 -5.464  -3.243  -3.238  -3.237  -3.223  -3.223  -2.396  -2.393
 25 A'   26 A'    9 A"   27 A'   10 A"   28 A'   29 A'   11 A"                 
 -2.392  -2.383  -2.383  -1.224  -1.015  -0.871  -0.720  -0.581
 30 A'   12 A"   31 A'   32 A'   33 A'   34 A'   35 A'   36 A'                 
 -0.558  -0.534  -0.425  -0.419  -0.395  -0.380  -0.379
 37 A'   13 A"   38 A'   14 A"   39 A'   40 A'   15 A"                         
 -- Virtual --                   
 -0.000   0.025   0.056   0.073   0.083   0.087   0.093   0.117
 16 A"   41 A'   42 A'   43 A'   44 A'   17 A"   45 A'   18 A"                 
  0.118   0.139   0.157   0.205   0.245   0.245   0.282   0.293
 46 A'   47 A'   48 A'   49 A'   50 A'   19 A"   51 A'   52 A'                 
  0.336   0.338   0.358   0.383   0.387   0.460   0.481   0.541
 20 A"   53 A'   54 A'   55 A'   21 A"   56 A'   57 A'   58 A'                 
  0.550   0.561   0.567   0.581   0.599   0.655   0.681   0.748
 22 A"   59 A'   23 A"   24 A"   60 A'   61 A'   62 A'   25 A"                 
  0.753   0.754   0.798   0.821   0.855   0.889   0.895   0.909
 26 A"   63 A'   64 A'   65 A'   66 A'   27 A"   67 A'   28 A"                 
  1.077   1.111   1.119   1.129   1.208   1.329   1.412   1.542
 68 A'   29 A"   69 A'   70 A'   71 A'   72 A'   73 A'   30 A"                 
  1.577   1.627   1.775   1.852   1.917   2.199   2.257   2.323
 74 A'   75 A'   31 A"   76 A'   77 A'   32 A"   78 A'   79 A'                 
  2.327   2.417   2.452   2.763   2.947   4.237   4.266   4.478
 33 A"   80 A'   34 A"   81 A'   82 A'   35 A"   83 A'   84 A'                 
  4.484   4.498   4.500   4.513   4.514   4.539   4.571   4.613
 36 A"   37 A"   85 A'   38 A"   86 A'   87 A'   39 A"   88 A'                 
  4.636   4.754   4.897   6.533   6.559   6.575   7.202   7.522
 89 A'   90 A'   91 A'   40 A"   92 A'   93 A'   94 A'   95 A'                 
  8.181   8.205   8.267  14.707  14.801  14.916  28.860  29.532
 41 A"   96 A'   97 A'   42 A"   98 A'   99 A'  100 A'   43 A"                 
 29.551  29.567  29.880  29.884  29.885  29.897  29.963  36.670
101 A'  102 A'   44 A"  103 A'   45 A"  104 A'  105 A'  106 A'                 
 49.463 130.593 130.607 130.625 154.260 166.143 293.856 293.875
107 A'   46 A"  108 A'  109 A'  110 A'  111 A'   47 A"  112 A'                 
293.9761028.4051912.178
113 A'  114 A'  115 A'                                                         

 Beta MOs, Restricted
 -- Occupied --                  
******* -490.08 -180.87 -169.68 -169.68 -169.68  -80.06  -65.21
  1 A'    2 A'    3 A'    4 A'    1 A"    5 A'    6 A'    7 A'                 
-58.568 -58.566 -58.566 -37.925 -33.112 -33.109 -33.109 -24.296
  8 A'    2 A"    9 A'   10 A'   11 A'    3 A"   12 A'   13 A'                 
-24.295 -24.295 -24.292 -24.292 -15.650  -9.887  -7.600  -7.502
  4 A"   14 A'    5 A"   15 A'   16 A'   17 A'   18 A'   19 A'                 
 -7.490  -7.490  -7.242  -5.492  -5.491  -5.490  -5.474  -5.465
  6 A"   20 A'   21 A'   22 A'    7 A"   23 A'   24 A'    8 A"                 
 -5.464  -3.243  -3.238  -3.237  -3.223  -3.223  -2.396  -2.393
 25 A'   26 A'    9 A"   27 A'   10 A"   28 A'   29 A'   11 A"                 
 -2.392  -2.383  -2.383  -1.224  -1.015  -0.871  -0.720  -0.581
 30 A'   12 A"   31 A'   32 A'   33 A'   34 A'   35 A'   36 A'                 
 -0.558  -0.534  -0.425  -0.419  -0.395  -0.380  -0.379
 37 A'   13 A"   38 A'   14 A"   39 A'   40 A'   15 A"                         
 -- Virtual --                   
 -0.000   0.025   0.056   0.073   0.083   0.087   0.093   0.117
 16 A"   41 A'   42 A'   43 A'   44 A'   17 A"   45 A'   18 A"                 
  0.118   0.139   0.157   0.205   0.245   0.245   0.282   0.293
 46 A'   47 A'   48 A'   49 A'   50 A'   19 A"   51 A'   52 A'                 
  0.336   0.338   0.358   0.383   0.387   0.460   0.481   0.541
 20 A"   53 A'   54 A'   55 A'   21 A"   56 A'   57 A'   58 A'                 
  0.550   0.561   0.567   0.581   0.599   0.655   0.681   0.748
 22 A"   59 A'   23 A"   24 A"   60 A'   61 A'   62 A'   25 A"                 
  0.753   0.754   0.798   0.821   0.855   0.889   0.895   0.909
 26 A"   63 A'   64 A'   65 A'   66 A'   27 A"   67 A'   28 A"                 
  1.077   1.111   1.119   1.129   1.208   1.329   1.412   1.542
 68 A'   29 A"   69 A'   70 A'   71 A'   72 A'   73 A'   30 A"                 
  1.577   1.627   1.775   1.852   1.917   2.199   2.257   2.323
 74 A'   75 A'   31 A"   76 A'   77 A'   32 A"   78 A'   79 A'                 
  2.327   2.417   2.452   2.763   2.947   4.237   4.266   4.478
 33 A"   80 A'   34 A"   81 A'   82 A'   35 A"   83 A'   84 A'                 
  4.484   4.498   4.500   4.513   4.514   4.539   4.571   4.613
 36 A"   37 A"   85 A'   38 A"   86 A'   87 A'   39 A"   88 A'                 
  4.636   4.754   4.897   6.533   6.559   6.575   7.202   7.522
 89 A'   90 A'   91 A'   40 A"   92 A'   93 A'   94 A'   95 A'                 
  8.181   8.205   8.267  14.707  14.801  14.916  28.860  29.532
 41 A"   96 A'   97 A'   42 A"   98 A'   99 A'  100 A'   43 A"                 
 29.551  29.567  29.880  29.884  29.885  29.897  29.963  36.670
101 A'  102 A'   44 A"  103 A'   45 A"  104 A'  105 A'  106 A'                 
 49.463 130.593 130.607 130.625 154.260 166.143 293.856 293.875
107 A'   46 A"  108 A'  109 A'  110 A'  111 A'   47 A"  112 A'                 
293.9761028.4051912.178
113 A'  114 A'  115 A'                                                         

 Occupation and symmetry of molecular orbitals

 Point group: Cs (2 irreducible representations).

                           A'   A"    All 
 ------------------------------------------
 All molecular orbitals:
  - Alpha                  115  47    162 
  - Beta                   115  47    162 
 ------------------------------------------
 Alpha orbitals:
  - Frozen occupied        25   8     33  
  - Active occupied        15   7     22  
  - Active virtual         75   32    107 
  - Frozen virtual         0    0     0   
 ------------------------------------------
 Beta orbitals:
  - Frozen occupied        25   8     33  
  - Active occupied        15   7     22  
  - Active virtual         75   32    107 
  - Frozen virtual         0    0     0   
 ------------------------------------------

 Import integrals:   CPU 0.00 s  wall 0.00 s

 Import integrals:   CPU 116.38 s  wall 20.13 s

 MP2 amplitudes:   CPU 0.23 s  wall 0.13 s

Running a double precision version
           CCSD T amplitudes will be solved using DIIS.

           Start     Size      MaxIter   EConv     TConv     
           3         7         100       1.00e-07  1.00e-05  
 ------------------------------------------------------------------------------
           Energy (a.u.)   Ediff      Tdiff       Comment
 ------------------------------------------------------------------------------
         -9885.12285821                           
     1   -9885.09561754   2.72e-02   8.23e-01     
     2   -9885.12290311   2.73e-02   1.18e-01     
     3   -9885.12030924   2.59e-03   5.28e-02     
     4   -9885.12305659   2.75e-03   2.13e-02     Switched to DIIS steps.
     5   -9885.12407873   1.02e-03   1.30e-02     
     6   -9885.12414265   6.39e-05   3.19e-03     
     7   -9885.12415864   1.60e-05   1.77e-03     
     8   -9885.12417105   1.24e-05   4.97e-04     
     9   -9885.12417309   2.04e-06   2.82e-04     
    10   -9885.12417246   6.29e-07   7.54e-05     
    11   -9885.12417270   2.46e-07   2.89e-05     
    12   -9885.12417259   1.18e-07   1.58e-05     
    13   -9885.12417257   1.30e-08   6.63e-06     
 ------------------------------------------------------------------------------
         -9885.12417257                           CCSD T converged.

End of double precision
 SCF energy                 = -9884.34058236
 MP2 energy                 = -9885.12285821
 CCSD correlation energy     =    -0.78359021
 CCSD total energy           = -9885.12417257

 CCSD  T1^2 = 0.0189  T2^2 = 0.2954  Leading amplitudes:

 Amplitude    Orbitals with energies
 -0.0460       14 (A") A                 ->    16 (A") A                  
              -0.4193                         -0.0000                     
 -0.0460       14 (A") B                 ->    16 (A") B                  
              -0.4193                         -0.0000                     
  0.0261       38 (A') A                 ->    41 (A') A                  
              -0.4251                          0.0247                     
  0.0261       38 (A') B                 ->    41 (A') B                  
              -0.4251                          0.0247                     

 Amplitude    Orbitals with energies
 -0.0569       13 (A") A     13 (A") B   ->    16 (A") A     16 (A") B    
              -0.5342       -0.5342           -0.0000       -0.0000       
  0.0569       13 (A") A     13 (A") B   ->    16 (A") B     16 (A") A    
              -0.5342       -0.5342           -0.0000       -0.0000       
  0.0569       13 (A") B     13 (A") A   ->    16 (A") A     16 (A") B    
              -0.5342       -0.5342           -0.0000       -0.0000       
 -0.0569       13 (A") B     13 (A") A   ->    16 (A") B     16 (A") A    
              -0.5342       -0.5342           -0.0000       -0.0000       

 Computing CCSD intemediates for later calculations in double precision
 Finished.

Running a double precision version
           CCSD Lambda amplitudes will be solved using DIIS.
           Start     Size      MaxIter   EConv     LConv     
           3         7         100       1.00e-07  1.00e-05  
 ------------------------------------------------------------------------------
            Enorm      Ldiff       Comment
 ------------------------------------------------------------------------------
     1     6.09e-02   4.38e-02     
     2     1.78e-02   6.47e-03     
     3     7.86e-03   1.77e-03     
     4     4.66e-03   1.42e-03     Switched to DIIS steps.
     5     1.51e-03   8.62e-04     
     6     7.62e-04   2.54e-04     
     7     2.56e-04   8.06e-05     
     8     1.20e-04   5.42e-06     
     9     4.48e-05   1.62e-06     
    10     2.16e-05   5.96e-07     
    11     1.09e-05   3.62e-08     
    12     5.22e-06   7.17e-08     
    13     2.31e-06   2.23e-07     
    14     9.90e-07   7.26e-08     
    15     5.02e-07   8.52e-08     
    16     2.46e-07   3.89e-08     
    17     1.26e-07   1.98e-08     
    18     5.85e-08   7.39e-09     
 ------------------------------------------------------------------------------
                                   CCSD Lambda converged.

 Computing density matrices in double precision...
           Orbital response amplitudes will be solved using DIIS.
           Start     Size      MaxIter   EConv     LConv     
           3         7         100       1.00e-06  1.00e-06  
 ------------------------------------------------------------------------------
            Enorm      Ldiff       Comment
 ------------------------------------------------------------------------------
     1     1.21e-01   2.31e-03     
     2     1.14e-01   1.01e-02     
     3     1.33e-01   2.76e-02     
     4     1.27e-02   5.59e-02     Switched to DIIS steps.
     5     6.09e-03   1.17e-03     
     6     1.23e-03   3.56e-04     
     7     1.26e-03   3.39e-04     
     8     2.13e-04   2.91e-04     
     9     6.59e-05   4.18e-05     
    10     2.60e-05   8.81e-06     
    11     7.09e-06   6.42e-07     
    12     1.89e-06   3.70e-07     
    13     5.54e-07   9.69e-08     
 ------------------------------------------------------------------------------
                                   Orbital response converged.

 Computing density matrices... Done.
 CCSD calculation:   CPU 1412.49 s  wall 249.66 s

 Transferring MO TPDM to AO TPDM
 Transferring g2_o1o1o1o1
 Transferring g2_o1o1o1v1
 Transferring g2_o1o1v1v1
 Transferring g2_o1v1o1v1
 Transferring g2_o1v1v1v1
 Transferring g2_v1v1v1v1
 Adding separable TPDM
 Computing TPDM gradient
 --------------------------------------------------------
 2e gradient
  Atom          X               Y               Z
 --------------------------------------------------------
    1        -65.808522       30.007133        0.000000  
    2         -2.089537      -43.492673       -0.000000  
    3         15.232344      -16.726893       -0.000000  
    4         52.665715       30.212434        0.000000  
 --------------------------------------------------------
 --------------------------------------------------------
 Final gradient
  Atom          X               Y               Z
 --------------------------------------------------------
    1        -65.808522       30.007133        0.000000  
    2         -2.089537      -43.492673       -0.000000  
    3         15.232344      -16.726893       -0.000000  
    4         52.665715       30.212434        0.000000  
 --------------------------------------------------------
 Analytic gradient from two-electron contribution:   CPU 579.69 s  wall 111.44 s

 Total ccman2 time:   CPU 2115.49 s  wall 382.96 s


 --------------------------------------------------------------
             Orbital Energies (a.u.) and Symmetries
 --------------------------------------------------------------

 Alpha MOs, Restricted
 -- Occupied --                  
******* -490.08 -180.87 -169.68 -169.68  -80.06  -65.21  -58.57
  1 A'    2 A'    3 A'    4 A'    5 A'    6 A'    7 A'    8 A'                 
-58.566 -37.925 -33.112 -33.109 -24.296 -24.295 -24.292 -15.650
  9 A'   10 A'   11 A'   12 A'   13 A'   14 A'   15 A'   16 A'                 
 -9.887  -7.600  -7.502  -7.490  -7.242  -5.492  -5.490  -5.474
 17 A'   18 A'   19 A'   20 A'   21 A'   22 A'   23 A'   24 A'                 
 -5.464-169.677 -58.566 -33.109 -24.295 -24.292  -7.490  -5.491
 25 A'    1 A"    2 A"    3 A"    4 A"    5 A"    6 A"    7 A"                 
 -5.465  -3.243  -3.237  -3.223  -2.396  -2.392  -2.383  -1.224
  8 A"   26 A'   27 A'   28 A'   29 A'   30 A'   31 A'   32 A'                 
 -1.015  -0.871  -0.720  -0.581  -0.558  -0.425  -0.395  -0.380
 33 A'   34 A'   35 A'   36 A'   37 A'   38 A'   39 A'   40 A'                 
 -3.238  -3.223  -2.393  -2.383  -0.534  -0.419  -0.379
  9 A"   10 A"   11 A"   12 A"   13 A"   14 A"   15 A"                         
 -- Virtual --                   
  0.025   0.056   0.073   0.083   0.093   0.118   0.139   0.157
 41 A'   42 A'   43 A'   44 A'   45 A'   46 A'   47 A'   48 A'                 
  0.205   0.245   0.282   0.293   0.338   0.358   0.383   0.460
 49 A'   50 A'   51 A'   52 A'   53 A'   54 A'   55 A'   56 A'                 
  0.481   0.541   0.561   0.599   0.655   0.681   0.754   0.798
 57 A'   58 A'   59 A'   60 A'   61 A'   62 A'   63 A'   64 A'                 
  0.821   0.855   0.895   1.077   1.119   1.129   1.208   1.329
 65 A'   66 A'   67 A'   68 A'   69 A'   70 A'   71 A'   72 A'                 
  1.412   1.577   1.627   1.852   1.917   2.257   2.323   2.417
 73 A'   74 A'   75 A'   76 A'   77 A'   78 A'   79 A'   80 A'                 
  2.763   2.947   4.266   4.478   4.500   4.514   4.539   4.613
 81 A'   82 A'   83 A'   84 A'   85 A'   86 A'   87 A'   88 A'                 
  4.636   4.754   4.897   6.559   6.575   7.202   7.522   8.205
 89 A'   90 A'   91 A'   92 A'   93 A'   94 A'   95 A'   96 A'                 
  8.267  14.801  14.916  28.860  29.551  29.567  29.884  29.897
 97 A'   98 A'   99 A'  100 A'  101 A'  102 A'  103 A'  104 A'                 
 29.963  36.670  49.463 130.607 130.625 154.260 166.143 293.875
105 A'  106 A'  107 A'  108 A'  109 A'  110 A'  111 A'  112 A'                 
293.9761028.4051912.178  -0.000   0.087   0.117   0.245   0.336
113 A'  114 A'  115 A'   16 A"   17 A"   18 A"   19 A"   20 A"                 
  0.387   0.550   0.567   0.581   0.748   0.753   0.889   0.909
 21 A"   22 A"   23 A"   24 A"   25 A"   26 A"   27 A"   28 A"                 
  1.111   1.542   1.775   2.199   2.327   2.452   4.237   4.484
 29 A"   30 A"   31 A"   32 A"   33 A"   34 A"   35 A"   36 A"                 
  4.498   4.513   4.571   6.533   8.181  14.707  29.532  29.880
 37 A"   38 A"   39 A"   40 A"   41 A"   42 A"   43 A"   44 A"                 
 29.885 130.593 293.856
 45 A"   46 A"   47 A"                                                         

 Beta MOs, Restricted
 -- Occupied --                  
******* -490.08 -180.87 -169.68 -169.68  -80.06  -65.21  -58.57
  1 A'    2 A'    3 A'    4 A'    5 A'    6 A'    7 A'    8 A'                 
-58.566 -37.925 -33.112 -33.109 -24.296 -24.295 -24.292 -15.650
  9 A'   10 A'   11 A'   12 A'   13 A'   14 A'   15 A'   16 A'                 
 -9.887  -7.600  -7.502  -7.490  -7.242  -5.492  -5.490  -5.474
 17 A'   18 A'   19 A'   20 A'   21 A'   22 A'   23 A'   24 A'                 
 -5.464-169.677 -58.566 -33.109 -24.295 -24.292  -7.490  -5.491
 25 A'    1 A"    2 A"    3 A"    4 A"    5 A"    6 A"    7 A"                 
 -5.465  -3.243  -3.237  -3.223  -2.396  -2.392  -2.383  -1.224
  8 A"   26 A'   27 A'   28 A'   29 A'   30 A'   31 A'   32 A'                 
 -1.015  -0.871  -0.720  -0.581  -0.558  -0.425  -0.395  -0.380
 33 A'   34 A'   35 A'   36 A'   37 A'   38 A'   39 A'   40 A'                 
 -3.238  -3.223  -2.393  -2.383  -0.534  -0.419  -0.379
  9 A"   10 A"   11 A"   12 A"   13 A"   14 A"   15 A"                         
 -- Virtual --                   
  0.025   0.056   0.073   0.083   0.093   0.118   0.139   0.157
 41 A'   42 A'   43 A'   44 A'   45 A'   46 A'   47 A'   48 A'                 
  0.205   0.245   0.282   0.293   0.338   0.358   0.383   0.460
 49 A'   50 A'   51 A'   52 A'   53 A'   54 A'   55 A'   56 A'                 
  0.481   0.541   0.561   0.599   0.655   0.681   0.754   0.798
 57 A'   58 A'   59 A'   60 A'   61 A'   62 A'   63 A'   64 A'                 
  0.821   0.855   0.895   1.077   1.119   1.129   1.208   1.329
 65 A'   66 A'   67 A'   68 A'   69 A'   70 A'   71 A'   72 A'                 
  1.412   1.577   1.627   1.852   1.917   2.257   2.323   2.417
 73 A'   74 A'   75 A'   76 A'   77 A'   78 A'   79 A'   80 A'                 
  2.763   2.947   4.266   4.478   4.500   4.514   4.539   4.613
 81 A'   82 A'   83 A'   84 A'   85 A'   86 A'   87 A'   88 A'                 
  4.636   4.754   4.897   6.559   6.575   7.202   7.522   8.205
 89 A'   90 A'   91 A'   92 A'   93 A'   94 A'   95 A'   96 A'                 
  8.267  14.801  14.916  28.860  29.551  29.567  29.884  29.897
 97 A'   98 A'   99 A'  100 A'  101 A'  102 A'  103 A'  104 A'                 
 29.963  36.670  49.463 130.607 130.625 154.260 166.143 293.875
105 A'  106 A'  107 A'  108 A'  109 A'  110 A'  111 A'  112 A'                 
293.9761028.4051912.178  -0.000   0.087   0.117   0.245   0.336
113 A'  114 A'  115 A'   16 A"   17 A"   18 A"   19 A"   20 A"                 
  0.387   0.550   0.567   0.581   0.748   0.753   0.889   0.909
 21 A"   22 A"   23 A"   24 A"   25 A"   26 A"   27 A"   28 A"                 
  1.111   1.542   1.775   2.199   2.327   2.452   4.237   4.484
 29 A"   30 A"   31 A"   32 A"   33 A"   34 A"   35 A"   36 A"                 
  4.498   4.513   4.571   6.533   8.181  14.707  29.532  29.880
 37 A"   38 A"   39 A"   40 A"   41 A"   42 A"   43 A"   44 A"                 
 29.885 130.593 293.856
 45 A"   46 A"   47 A"                                                         
 --------------------------------------------------------------

          Ground-State Mulliken Net Atomic Charges

     Atom                 Charge (a.u.)
  ----------------------------------------
      1 I                    -0.237317
      2 P                     0.342096
      3 N                    -0.192691
      4 Br                    0.087911
  ----------------------------------------
  Sum of atomic charges =    -0.000000

 -----------------------------------------------------------------
                    Cartesian Multipole Moments
 -----------------------------------------------------------------
    Charge (ESU x 10^10)
                -0.0000
    Dipole Moment (Debye)
         X       0.1050      Y       0.2987      Z      -0.0000
       Tot       0.3167
    Quadrupole Moments (Debye-Ang)
        XX     -68.4281     XY       3.4987     YY     -63.4704
        XZ       0.0000     YZ       0.0000     ZZ     -65.5675
    Octopole Moments (Debye-Ang^2)
       XXX       1.9546    XXY     -23.9295    XYY       3.0819
       YYY     -33.6338    XXZ      -0.0000    XYZ       0.0000
       YYZ       0.0000    XZZ       0.2639    YZZ      -7.8799
       ZZZ       0.0000
    Hexadecapole Moments (Debye-Ang^3)
      XXXX   -1176.1487   XXXY      26.9213   XXYY    -249.8778
      XYYY      23.9254   YYYY    -381.0339   XXXZ      -0.0000
      XXYZ      -0.0000   XYYZ      -0.0000   YYYZ       0.0000
      XXZZ    -214.7909   XYZZ       3.7793   YYZZ     -76.9638
      XZZZ       0.0000   YZZZ       0.0000   ZZZZ     -88.7018
 -----------------------------------------------------------------
 DrvMan completing analytic gradient of the correlated energy
 Correlated dipole moment
            1
    1   0.0413171
    2   0.1175291
    3  -0.0000000
 Energy read as -9885.124172574
 Full Analytical Gradient: (in a.u., or Hartree/Bohr)
             1             2             3             4
    1    0.00000434    0.00006534   -0.00007717    0.00000749
    2   -0.00000756    0.00004305   -0.00007351    0.00003802
    3   -0.00000000    0.00000000    0.00000000   -0.00000000
 Gradient time:  CPU 0.76 s  wall 0.77 s
 ######################################################
 ######################################################
 # Starting finite difference calculation for IDERIV  #
 Finite diff step size:  1.88973e-03 a.u.
 ----------------------------------------------------------------
             Standard Nuclear Orientation (Angstroms)
    I     Atom           X                Y                Z
 ----------------------------------------------------------------
    1      I       1.6454707225    -0.3072466159     0.0000000000
    2      P       0.0523687096     1.6516797598    -0.0000000000
    3      N      -1.4372366792     1.1941935364    -0.0000000000
    4      Br     -2.2251949195    -0.4814423002     0.0000000000
 ----------------------------------------------------------------
 Nuclear Repulsion Energy =   671.9255668469 hartrees
 There are       55 alpha and       55 beta electrons

                       Distance Matrix (Angstroms)
             I (  1)   P (  2)   N (  3)
   P (  2)  2.524949
   N (  3)  3.428908  1.558274
   Br(  4)  3.874583  3.120498  1.851657

 Requested basis set is 6-311++G(d,p)
 There are 62 shells and 162 basis functions
 A cutoff of  1.0D-14 yielded   1539 shell pairs
 There are     11240 function pairs (     12687 Cartesian)
 Smallest overlap matrix eigenvalue = 2.39E-03
 Guess MOs from SCF MO coefficient file

 -----------------------------------------------------------------------
  General SCF calculation program by
  Eric Jon Sundstrom, Paul Horn, Yuezhi Mao, Dmitri Zuev, Alec White,
  David Stuck, Shaama M.S., Shane Yost, Joonho Lee, David Small,
  Daniel Levine, Susi Lehtola, Hugh Burton, Evgeny Epifanovsky
 -----------------------------------------------------------------------
 Hartree-Fock
 using 6 threads for integral computing
 -------------------------------------------------------
 OpenMP Integral computing Module                
 Release: version 2.0, May 2017, Q-Chem Inc. Pleasanton 
 -------------------------------------------------------
 A restricted SCF calculation will be
 performed using DIIS
 SCF converges when DIIS error is below 1.0e-08
 ---------------------------------------
  Cycle       Energy         DIIS error
 ---------------------------------------
    1   -9884.3405778727      3.28e-06  
    2   -9884.3405779330      1.01e-06  
    3   -9884.3405779407      6.72e-07  
    4   -9884.3405779428      2.30e-07  
    5   -9884.3405779433      8.65e-08  
    6   -9884.3405779433      3.50e-08  
    7   -9884.3405779433      1.31e-08  
    8   -9884.3405779434      5.55e-09  Convergence criterion met
 ---------------------------------------
 SCF time:   CPU 11.23s  wall 2.00s 
 SCF   energy in the final basis set =    -9884.3405779434
 Total energy in the final basis set =    -9884.3405779434


 ------------------------------------------------------------------------------

   CCMAN2: suite of methods based on coupled cluster
           and equation of motion theories.

   Components:
   * libvmm-1.3-trunk
     by Evgeny Epifanovsky, Ilya Kaliman.
   * libtensor-2.5-trunk
     by Evgeny Epifanovsky, Michael Wormit, Dmitry Zuev, Sam Manzer, 
        Ilya Kaliman.
   * libcc-2.5-trunk
     by Evgeny Epifanovsky, Arik Landau, Tomasz Kus, Kirill Khistyaev, 
        Dmitry Zuev, Prashant Manohar, Xintian Feng, Anna Krylov, 
        Matthew Goldey, Alec White, Thomas Jagau, Kaushik Nanda, 
        Anastasia Gunina, Alexander Kunitsa, Joonho Lee.

   CCMAN original authors:
   Anna I. Krylov, C. David Sherrill, Steven R. Gwaltney,
   Edward F. C. Byrd (2000)
   Sergey V. Levchenko, Lyudmila V. Slipchenko, Tao Wang,
   Ana-Maria C. Cristian (2003)
   Piotr A. Pieniazek, C. Melania Oana, Evgeny Epifanovsky (2007)
   Prashant Manohar (2009)

 ------------------------------------------------------------------------------


 Allocating and initializing 30808MB of RAM...
 Calculation will run on 6 cores.


 Alpha MOs, Restricted
 -- Occupied --                  
******* -490.08 -180.87 -169.68 -169.68 -169.68  -80.06  -65.21
  1 A     2 A     3 A     4 A     5 A     6 A     7 A     8 A                  
-58.568 -58.566 -58.566 -37.925 -33.112 -33.109 -33.109 -24.296
  9 A    10 A    11 A    12 A    13 A    14 A    15 A    16 A                  
-24.295 -24.295 -24.292 -24.292 -15.650  -9.887  -7.600  -7.502
 17 A    18 A    19 A    20 A    21 A    22 A    23 A    24 A                  
 -7.490  -7.490  -7.242  -5.492  -5.491  -5.490  -5.474  -5.465
 25 A    26 A    27 A    28 A    29 A    30 A    31 A    32 A                  
 -5.464  -3.243  -3.238  -3.237  -3.223  -3.223  -2.396  -2.393
 33 A    34 A    35 A    36 A    37 A    38 A    39 A    40 A                  
 -2.392  -2.383  -2.383  -1.224  -1.015  -0.871  -0.720  -0.581
 41 A    42 A    43 A    44 A    45 A    46 A    47 A    48 A                  
 -0.558  -0.534  -0.425  -0.419  -0.395  -0.380  -0.379
 49 A    50 A    51 A    52 A    53 A    54 A    55 A                          
 -- Virtual --                   
 -0.000   0.025   0.056   0.072   0.083   0.087   0.093   0.117
 56 A    57 A    58 A    59 A    60 A    61 A    62 A    63 A                  
  0.118   0.139   0.157   0.205   0.245   0.245   0.282   0.293
 64 A    65 A    66 A    67 A    68 A    69 A    70 A    71 A                  
  0.336   0.338   0.358   0.383   0.387   0.460   0.481   0.541
 72 A    73 A    74 A    75 A    76 A    77 A    78 A    79 A                  
  0.551   0.561   0.567   0.581   0.599   0.655   0.681   0.748
 80 A    81 A    82 A    83 A    84 A    85 A    86 A    87 A                  
  0.753   0.754   0.798   0.821   0.855   0.889   0.895   0.909
 88 A    89 A    90 A    91 A    92 A    93 A    94 A    95 A                  
  1.077   1.111   1.119   1.129   1.208   1.329   1.412   1.542
 96 A    97 A    98 A    99 A   100 A   101 A   102 A   103 A                  
  1.577   1.627   1.775   1.852   1.917   2.199   2.257   2.323
104 A   105 A   106 A   107 A   108 A   109 A   110 A   111 A                  
  2.327   2.417   2.452   2.763   2.947   4.237   4.266   4.478
112 A   113 A   114 A   115 A   116 A   117 A   118 A   119 A                  
  4.484   4.498   4.500   4.513   4.514   4.539   4.571   4.613
120 A   121 A   122 A   123 A   124 A   125 A   126 A   127 A                  
  4.636   4.754   4.897   6.533   6.559   6.575   7.202   7.522
128 A   129 A   130 A   131 A   132 A   133 A   134 A   135 A                  
  8.181   8.205   8.267  14.707  14.801  14.916  28.860  29.532
136 A   137 A   138 A   139 A   140 A   141 A   142 A   143 A                  
 29.551  29.567  29.880  29.884  29.885  29.897  29.963  36.670
144 A   145 A   146 A   147 A   148 A   149 A   150 A   151 A                  
 49.463 130.593 130.608 130.625 154.260 166.143 293.856 293.875
152 A   153 A   154 A   155 A   156 A   157 A   158 A   159 A                  
293.9761028.4051912.178
160 A   161 A   162 A                                                          

 Beta MOs, Restricted
 -- Occupied --                  
******* -490.08 -180.87 -169.68 -169.68 -169.68  -80.06  -65.21
  1 A     2 A     3 A     4 A     5 A     6 A     7 A     8 A                  
-58.568 -58.566 -58.566 -37.925 -33.112 -33.109 -33.109 -24.296
  9 A    10 A    11 A    12 A    13 A    14 A    15 A    16 A                  
-24.295 -24.295 -24.292 -24.292 -15.650  -9.887  -7.600  -7.502
 17 A    18 A    19 A    20 A    21 A    22 A    23 A    24 A                  
 -7.490  -7.490  -7.242  -5.492  -5.491  -5.490  -5.474  -5.465
 25 A    26 A    27 A    28 A    29 A    30 A    31 A    32 A                  
 -5.464  -3.243  -3.238  -3.237  -3.223  -3.223  -2.396  -2.393
 33 A    34 A    35 A    36 A    37 A    38 A    39 A    40 A                  
 -2.392  -2.383  -2.383  -1.224  -1.015  -0.871  -0.720  -0.581
 41 A    42 A    43 A    44 A    45 A    46 A    47 A    48 A                  
 -0.558  -0.534  -0.425  -0.419  -0.395  -0.380  -0.379
 49 A    50 A    51 A    52 A    53 A    54 A    55 A                          
 -- Virtual --                   
 -0.000   0.025   0.056   0.072   0.083   0.087   0.093   0.117
 56 A    57 A    58 A    59 A    60 A    61 A    62 A    63 A                  
  0.118   0.139   0.157   0.205   0.245   0.245   0.282   0.293
 64 A    65 A    66 A    67 A    68 A    69 A    70 A    71 A                  
  0.336   0.338   0.358   0.383   0.387   0.460   0.481   0.541
 72 A    73 A    74 A    75 A    76 A    77 A    78 A    79 A                  
  0.551   0.561   0.567   0.581   0.599   0.655   0.681   0.748
 80 A    81 A    82 A    83 A    84 A    85 A    86 A    87 A                  
  0.753   0.754   0.798   0.821   0.855   0.889   0.895   0.909
 88 A    89 A    90 A    91 A    92 A    93 A    94 A    95 A                  
  1.077   1.111   1.119   1.129   1.208   1.329   1.412   1.542
 96 A    97 A    98 A    99 A   100 A   101 A   102 A   103 A                  
  1.577   1.627   1.775   1.852   1.917   2.199   2.257   2.323
104 A   105 A   106 A   107 A   108 A   109 A   110 A   111 A                  
  2.327   2.417   2.452   2.763   2.947   4.237   4.266   4.478
112 A   113 A   114 A   115 A   116 A   117 A   118 A   119 A                  
  4.484   4.498   4.500   4.513   4.514   4.539   4.571   4.613
120 A   121 A   122 A   123 A   124 A   125 A   126 A   127 A                  
  4.636   4.754   4.897   6.533   6.559   6.575   7.202   7.522
128 A   129 A   130 A   131 A   132 A   133 A   134 A   135 A                  
  8.181   8.205   8.267  14.707  14.801  14.916  28.860  29.532
136 A   137 A   138 A   139 A   140 A   141 A   142 A   143 A                  
 29.551  29.567  29.880  29.884  29.885  29.897  29.963  36.670
144 A   145 A   146 A   147 A   148 A   149 A   150 A   151 A                  
 49.463 130.593 130.608 130.625 154.260 166.143 293.856 293.875
152 A   153 A   154 A   155 A   156 A   157 A   158 A   159 A                  
293.9761028.4051912.178
160 A   161 A   162 A                                                          

 Occupation and symmetry of molecular orbitals

 Point group: C1 (1 irreducible representation).

                           A     All 
 -------------------------------------
 All molecular orbitals:
  - Alpha                  162   162 
  - Beta                   162   162 
 -------------------------------------
 Alpha orbitals:
  - Frozen occupied        33    33  
  - Active occupied        22    22  
  - Active virtual         107   107 
  - Frozen virtual         0     0   
 -------------------------------------
 Beta orbitals:
  - Frozen occupied        33    33  
  - Active occupied        22    22  
  - Active virtual         107   107 
  - Frozen virtual         0     0   
 -------------------------------------

 Import integrals:   CPU 0.00 s  wall 0.00 s

 Import integrals:   CPU 128.34 s  wall 22.14 s

 MP2 amplitudes:   CPU 0.22 s  wall 0.13 s

Running a double precision version
           CCSD T amplitudes will be solved using DIIS.

           Start     Size      MaxIter   EConv     TConv     
           3         7         100       1.00e-07  1.00e-05  
 ------------------------------------------------------------------------------
           Energy (a.u.)   Ediff      Tdiff       Comment
 ------------------------------------------------------------------------------
         -9885.12285797                           
     1   -9885.09561409   2.72e-02   8.23e-01     
     2   -9885.12290364   2.73e-02   1.18e-01     
     3   -9885.12030802   2.60e-03   5.28e-02     
     4   -9885.12305613   2.75e-03   2.13e-02     Switched to DIIS steps.
     5   -9885.12407859   1.02e-03   1.30e-02     
     6   -9885.12414255   6.40e-05   3.20e-03     
     7   -9885.12415854   1.60e-05   1.77e-03     
     8   -9885.12417096   1.24e-05   4.98e-04     
     9   -9885.12417300   2.04e-06   2.82e-04     
    10   -9885.12417237   6.29e-07   7.54e-05     
    11   -9885.12417262   2.46e-07   2.90e-05     
    12   -9885.12417250   1.18e-07   1.59e-05     
    13   -9885.12417249   1.30e-08   6.65e-06     
 ------------------------------------------------------------------------------
         -9885.12417249                           CCSD T converged.

End of double precision
 SCF energy                 = -9884.34057794
 MP2 energy                 = -9885.12285797
 CCSD correlation energy     =    -0.78359454
 CCSD total energy           = -9885.12417249

 CCSD  T1^2 = 0.0189  T2^2 = 0.2954  Leading amplitudes:

 Amplitude    Orbitals with energies
 -0.0460       52 (A) A                  ->    56 (A) A                   
              -0.4192                         -0.0000                     
 -0.0460       52 (A) B                  ->    56 (A) B                   
              -0.4192                         -0.0000                     
  0.0261       51 (A) A                  ->    57 (A) A                   
              -0.4251                          0.0246                     
  0.0261       51 (A) B                  ->    57 (A) B                   
              -0.4251                          0.0246                     

 Amplitude    Orbitals with energies
 -0.0569       50 (A) A      50 (A) B    ->    56 (A) A      56 (A) B     
              -0.5342       -0.5342           -0.0000       -0.0000       
  0.0569       50 (A) A      50 (A) B    ->    56 (A) B      56 (A) A     
              -0.5342       -0.5342           -0.0000       -0.0000       
  0.0569       50 (A) B      50 (A) A    ->    56 (A) A      56 (A) B     
              -0.5342       -0.5342           -0.0000       -0.0000       
 -0.0569       50 (A) B      50 (A) A    ->    56 (A) B      56 (A) A     
              -0.5342       -0.5342           -0.0000       -0.0000       

 Computing CCSD intemediates for later calculations in double precision
 Finished.

Running a double precision version
           CCSD Lambda amplitudes will be solved using DIIS.
           Start     Size      MaxIter   EConv     LConv     
           3         7         100       1.00e-07  1.00e-05  
 ------------------------------------------------------------------------------
            Enorm      Ldiff       Comment
 ------------------------------------------------------------------------------
     1     6.10e-02   4.38e-02     
     2     1.78e-02   6.48e-03     
     3     7.86e-03   1.77e-03     
     4     4.66e-03   1.43e-03     Switched to DIIS steps.
     5     1.51e-03   8.62e-04     
     6     7.62e-04   2.54e-04     
     7     2.56e-04   8.06e-05     
     8     1.20e-04   5.42e-06     
     9     4.49e-05   1.63e-06     
    10     2.16e-05   5.98e-07     
    11     1.09e-05   3.72e-08     
    12     5.23e-06   7.14e-08     
    13     2.32e-06   2.24e-07     
    14     9.91e-07   7.29e-08     
    15     5.03e-07   8.53e-08     
    16     2.46e-07   3.90e-08     
    17     1.26e-07   1.99e-08     
    18     5.87e-08   7.40e-09     
 ------------------------------------------------------------------------------
                                   CCSD Lambda converged.

 Computing density matrices in double precision...
           Orbital response amplitudes will be solved using DIIS.
           Start     Size      MaxIter   EConv     LConv     
           3         7         100       1.00e-06  1.00e-06  
 ------------------------------------------------------------------------------
            Enorm      Ldiff       Comment
 ------------------------------------------------------------------------------
     1     1.21e-01   2.29e-03     
     2     1.14e-01   1.01e-02     
     3     1.33e-01   2.77e-02     
     4     1.26e-02   5.59e-02     Switched to DIIS steps.
     5     6.08e-03   1.16e-03     
     6     1.23e-03   3.55e-04     
     7     1.26e-03   3.40e-04     
     8     2.13e-04   2.91e-04     
     9     6.59e-05   4.18e-05     
    10     2.60e-05   8.82e-06     
    11     7.10e-06   6.45e-07     
    12     1.89e-06   3.70e-07     
    13     5.54e-07   9.67e-08     
 ------------------------------------------------------------------------------
                                   Orbital response converged.

 Computing density matrices... Done.
 CCSD calculation:   CPU 4825.46 s  wall 824.87 s

 Transferring MO TPDM to AO TPDM
 Transferring g2_o1o1o1o1
 Transferring g2_o1o1o1v1
 Transferring g2_o1o1v1v1
 Transferring g2_o1v1o1v1
 Transferring g2_o1v1v1v1
 Transferring g2_v1v1v1v1
 Adding separable TPDM
 Computing TPDM gradient
 --------------------------------------------------------
 2e gradient
  Atom          X               Y               Z
 --------------------------------------------------------
    1        -65.788220       29.985898       -0.000000  
    2         -2.091835      -43.470817        0.000000  
    3         15.230730      -16.726094       -0.000000  
    4         52.649325       30.211014        0.000000  
 --------------------------------------------------------
 --------------------------------------------------------
 Final gradient
  Atom          X               Y               Z
 --------------------------------------------------------
    1        -65.788220       29.985898       -0.000000  
    2         -2.091835      -43.470817        0.000000  
    3         15.230730      -16.726094       -0.000000  
    4         52.649325       30.211014        0.000000  
 --------------------------------------------------------
 Analytic gradient from two-electron contribution:   CPU 610.95 s  wall 116.39 s

 Total ccman2 time:   CPU 5572.58 s  wall 965.29 s


 --------------------------------------------------------------

                    Orbital Energies (a.u.)
 --------------------------------------------------------------

 Alpha MOs
 -- Occupied --
********-490.0753-180.8710-169.6774-169.6768-169.6767 -80.0622 -65.2076
-58.5683 -58.5658 -58.5656 -37.9249 -33.1123 -33.1093 -33.1089 -24.2963
-24.2954 -24.2951 -24.2924 -24.2924 -15.6502  -9.8866  -7.6001  -7.5024
 -7.4905  -7.4900  -7.2418  -5.4923  -5.4908  -5.4901  -5.4736  -5.4652
 -5.4644  -3.2432  -3.2377  -3.2371  -3.2226  -3.2226  -2.3963  -2.3928
 -2.3918  -2.3826  -2.3826  -1.2236  -1.0153  -0.8713  -0.7204  -0.5812
 -0.5583  -0.5342  -0.4251  -0.4192  -0.3951  -0.3796  -0.3793
 -- Virtual --
 -0.0000   0.0246   0.0561   0.0725   0.0826   0.0867   0.0930   0.1168
  0.1182   0.1394   0.1568   0.2047   0.2445   0.2452   0.2816   0.2933
  0.3356   0.3376   0.3576   0.3830   0.3871   0.4597   0.4805   0.5412
  0.5505   0.5606   0.5667   0.5807   0.5989   0.6550   0.6813   0.7481
  0.7534   0.7545   0.7983   0.8205   0.8548   0.8886   0.8953   0.9093
  1.0769   1.1106   1.1190   1.1294   1.2081   1.3291   1.4123   1.5424
  1.5775   1.6273   1.7749   1.8523   1.9168   2.1994   2.2574   2.3230
  2.3272   2.4167   2.4523   2.7630   2.9474   4.2372   4.2658   4.4781
  4.4839   4.4979   4.5000   4.5133   4.5136   4.5393   4.5712   4.6133
  4.6363   4.7538   4.8970   6.5334   6.5589   6.5755   7.2020   7.5215
  8.1812   8.2047   8.2668  14.7065  14.8011  14.9156  28.8597  29.5320
 29.5513  29.5671  29.8796  29.8841  29.8854  29.8974  29.9631  36.6700
 49.4628 130.5932 130.6075 130.6248 154.2603 166.1425 293.8560 293.8751
293.97641028.40531912.1775
 --------------------------------------------------------------

          Ground-State Mulliken Net Atomic Charges

     Atom                 Charge (a.u.)
  ----------------------------------------
      1 I                    -0.237478
      2 P                     0.342140
      3 N                    -0.192604
      4 Br                    0.087943
  ----------------------------------------
  Sum of atomic charges =    -0.000000

 -----------------------------------------------------------------
                    Cartesian Multipole Moments
 -----------------------------------------------------------------
    Charge (ESU x 10^10)
                -0.0000
    Dipole Moment (Debye)
         X       0.1018      Y       0.3003      Z      -0.0000
       Tot       0.3171
    Quadrupole Moments (Debye-Ang)
        XX     -68.4293     XY       3.4985     YY     -63.4692
        XZ       0.0000     YZ       0.0000     ZZ     -65.5687
    Octopole Moments (Debye-Ang^2)
       XXX       1.8523    XXY     -23.9310    XYY       3.0474
       YYY     -33.6253    XXZ       0.0000    XYZ       0.0000
       YYZ      -0.0000    XZZ       0.2307    YZZ      -7.8789
       ZZZ      -0.0000
    Hexadecapole Moments (Debye-Ang^3)
      XXXX   -1176.7074   XXXY      26.9306   XXYY    -249.9685
      XYYY      23.9555   YYYY    -381.0238   XXXZ       0.0000
      XXYZ       0.0000   XYYZ      -0.0000   YYYZ       0.0000
      XXZZ    -214.8918   XYZZ       3.7887   YYZZ     -76.9639
      XZZZ       0.0000   YZZZ       0.0000   ZZZZ     -88.7065
 -----------------------------------------------------------------
 DrvMan completing analytic gradient of the correlated energy
 Correlated dipole moment
            1
    1   0.0400655
    2   0.1181319
    3  -0.0000000
 Energy read as -9885.124172487
 Full Analytical Gradient: (in a.u., or Hartree/Bohr)
             1             2             3             4
    1    0.00008894    0.00002599   -0.00012448    0.00000955
    2   -0.00008044    0.00009549   -0.00005549    0.00004044
    3   -0.00000000    0.00000000   -0.00000000    0.00000000
 Gradient time:  CPU 0.77 s  wall 0.77 s
 ----------------------------------------------------------------
             Standard Nuclear Orientation (Angstroms)
    I     Atom           X                Y                Z
 ----------------------------------------------------------------
    1      I       1.6434707225    -0.3072466159     0.0000000000
    2      P       0.0523687096     1.6516797598    -0.0000000000
    3      N      -1.4372366792     1.1941935364    -0.0000000000
    4      Br     -2.2251949195    -0.4814423002     0.0000000000
 ----------------------------------------------------------------
 Nuclear Repulsion Energy =   672.1695942873 hartrees
 There are       55 alpha and       55 beta electrons

                       Distance Matrix (Angstroms)
             I (  1)   P (  2)   N (  3)
   P (  2)  2.523687
   N (  3)  3.427110  1.558274
   Br(  4)  3.872585  3.120498  1.851657

 Requested basis set is 6-311++G(d,p)
 There are 62 shells and 162 basis functions
 A cutoff of  1.0D-14 yielded   1539 shell pairs
 There are     11240 function pairs (     12687 Cartesian)
 Smallest overlap matrix eigenvalue = 2.39E-03
 Guess MOs from SCF MO coefficient file

 -----------------------------------------------------------------------
  General SCF calculation program by
  Eric Jon Sundstrom, Paul Horn, Yuezhi Mao, Dmitri Zuev, Alec White,
  David Stuck, Shaama M.S., Shane Yost, Joonho Lee, David Small,
  Daniel Levine, Susi Lehtola, Hugh Burton, Evgeny Epifanovsky
 -----------------------------------------------------------------------
 Hartree-Fock
 using 6 threads for integral computing
 -------------------------------------------------------
 OpenMP Integral computing Module                
 Release: version 2.0, May 2017, Q-Chem Inc. Pleasanton 
 -------------------------------------------------------
 A restricted SCF calculation will be
 performed using DIIS
 SCF converges when DIIS error is below 1.0e-08
 ---------------------------------------
  Cycle       Energy         DIIS error
 ---------------------------------------
    1   -9884.3405863293      6.56e-06  
    2   -9884.3405865716      2.03e-06  
    3   -9884.3405866015      1.34e-06  
    4   -9884.3405866104      4.61e-07  
    5   -9884.3405866121      1.73e-07  
    6   -9884.3405866127      7.01e-08  
    7   -9884.3405866129      2.63e-08  
    8   -9884.3405866128      1.11e-08  
    9   -9884.3405866130      4.53e-09  Convergence criterion met
 ---------------------------------------
 SCF time:   CPU 12.67s  wall 2.00s 
 SCF   energy in the final basis set =    -9884.3405866130
 Total energy in the final basis set =    -9884.3405866130


 ------------------------------------------------------------------------------

   CCMAN2: suite of methods based on coupled cluster
           and equation of motion theories.

   Components:
   * libvmm-1.3-trunk
     by Evgeny Epifanovsky, Ilya Kaliman.
   * libtensor-2.5-trunk
     by Evgeny Epifanovsky, Michael Wormit, Dmitry Zuev, Sam Manzer, 
        Ilya Kaliman.
   * libcc-2.5-trunk
     by Evgeny Epifanovsky, Arik Landau, Tomasz Kus, Kirill Khistyaev, 
        Dmitry Zuev, Prashant Manohar, Xintian Feng, Anna Krylov, 
        Matthew Goldey, Alec White, Thomas Jagau, Kaushik Nanda, 
        Anastasia Gunina, Alexander Kunitsa, Joonho Lee.

   CCMAN original authors:
   Anna I. Krylov, C. David Sherrill, Steven R. Gwaltney,
   Edward F. C. Byrd (2000)
   Sergey V. Levchenko, Lyudmila V. Slipchenko, Tao Wang,
   Ana-Maria C. Cristian (2003)
   Piotr A. Pieniazek, C. Melania Oana, Evgeny Epifanovsky (2007)
   Prashant Manohar (2009)

 ------------------------------------------------------------------------------


 Allocating and initializing 30808MB of RAM...
 Calculation will run on 6 cores.


 Alpha MOs, Restricted
 -- Occupied --                  
******* -490.08 -180.87 -169.68 -169.68 -169.68  -80.06  -65.21
  1 A     2 A     3 A     4 A     5 A     6 A     7 A     8 A                  
-58.568 -58.566 -58.566 -37.925 -33.112 -33.109 -33.109 -24.296
  9 A    10 A    11 A    12 A    13 A    14 A    15 A    16 A                  
-24.296 -24.295 -24.292 -24.292 -15.650  -9.887  -7.600  -7.502
 17 A    18 A    19 A    20 A    21 A    22 A    23 A    24 A                  
 -7.490  -7.490  -7.242  -5.492  -5.491  -5.490  -5.474  -5.465
 25 A    26 A    27 A    28 A    29 A    30 A    31 A    32 A                  
 -5.464  -3.243  -3.238  -3.237  -3.223  -3.223  -2.396  -2.393
 33 A    34 A    35 A    36 A    37 A    38 A    39 A    40 A                  
 -2.392  -2.383  -2.383  -1.224  -1.015  -0.871  -0.720  -0.581
 41 A    42 A    43 A    44 A    45 A    46 A    47 A    48 A                  
 -0.558  -0.534  -0.425  -0.419  -0.395  -0.380  -0.379
 49 A    50 A    51 A    52 A    53 A    54 A    55 A                          
 -- Virtual --                   
  0.000   0.025   0.056   0.073   0.083   0.087   0.093   0.117
 56 A    57 A    58 A    59 A    60 A    61 A    62 A    63 A                  
  0.118   0.139   0.157   0.205   0.245   0.245   0.282   0.293
 64 A    65 A    66 A    67 A    68 A    69 A    70 A    71 A                  
  0.336   0.338   0.358   0.383   0.387   0.460   0.481   0.541
 72 A    73 A    74 A    75 A    76 A    77 A    78 A    79 A                  
  0.550   0.561   0.567   0.581   0.599   0.655   0.682   0.748
 80 A    81 A    82 A    83 A    84 A    85 A    86 A    87 A                  
  0.753   0.755   0.799   0.821   0.855   0.889   0.895   0.910
 88 A    89 A    90 A    91 A    92 A    93 A    94 A    95 A                  
  1.077   1.111   1.119   1.130   1.208   1.329   1.412   1.542
 96 A    97 A    98 A    99 A   100 A   101 A   102 A   103 A                  
  1.577   1.627   1.775   1.852   1.917   2.199   2.258   2.323
104 A   105 A   106 A   107 A   108 A   109 A   110 A   111 A                  
  2.327   2.417   2.452   2.763   2.948   4.237   4.266   4.478
112 A   113 A   114 A   115 A   116 A   117 A   118 A   119 A                  
  4.484   4.498   4.500   4.513   4.514   4.539   4.571   4.613
120 A   121 A   122 A   123 A   124 A   125 A   126 A   127 A                  
  4.637   4.754   4.897   6.533   6.559   6.575   7.202   7.522
128 A   129 A   130 A   131 A   132 A   133 A   134 A   135 A                  
  8.181   8.205   8.267  14.707  14.801  14.916  28.860  29.532
136 A   137 A   138 A   139 A   140 A   141 A   142 A   143 A                  
 29.551  29.567  29.880  29.884  29.885  29.897  29.963  36.670
144 A   145 A   146 A   147 A   148 A   149 A   150 A   151 A                  
 49.463 130.593 130.607 130.625 154.260 166.143 293.856 293.875
152 A   153 A   154 A   155 A   156 A   157 A   158 A   159 A                  
293.9761028.4051912.178
160 A   161 A   162 A                                                          

 Beta MOs, Restricted
 -- Occupied --                  
******* -490.08 -180.87 -169.68 -169.68 -169.68  -80.06  -65.21
  1 A     2 A     3 A     4 A     5 A     6 A     7 A     8 A                  
-58.568 -58.566 -58.566 -37.925 -33.112 -33.109 -33.109 -24.296
  9 A    10 A    11 A    12 A    13 A    14 A    15 A    16 A                  
-24.296 -24.295 -24.292 -24.292 -15.650  -9.887  -7.600  -7.502
 17 A    18 A    19 A    20 A    21 A    22 A    23 A    24 A                  
 -7.490  -7.490  -7.242  -5.492  -5.491  -5.490  -5.474  -5.465
 25 A    26 A    27 A    28 A    29 A    30 A    31 A    32 A                  
 -5.464  -3.243  -3.238  -3.237  -3.223  -3.223  -2.396  -2.393
 33 A    34 A    35 A    36 A    37 A    38 A    39 A    40 A                  
 -2.392  -2.383  -2.383  -1.224  -1.015  -0.871  -0.720  -0.581
 41 A    42 A    43 A    44 A    45 A    46 A    47 A    48 A                  
 -0.558  -0.534  -0.425  -0.419  -0.395  -0.380  -0.379
 49 A    50 A    51 A    52 A    53 A    54 A    55 A                          
 -- Virtual --                   
  0.000   0.025   0.056   0.073   0.083   0.087   0.093   0.117
 56 A    57 A    58 A    59 A    60 A    61 A    62 A    63 A                  
  0.118   0.139   0.157   0.205   0.245   0.245   0.282   0.293
 64 A    65 A    66 A    67 A    68 A    69 A    70 A    71 A                  
  0.336   0.338   0.358   0.383   0.387   0.460   0.481   0.541
 72 A    73 A    74 A    75 A    76 A    77 A    78 A    79 A                  
  0.550   0.561   0.567   0.581   0.599   0.655   0.682   0.748
 80 A    81 A    82 A    83 A    84 A    85 A    86 A    87 A                  
  0.753   0.755   0.799   0.821   0.855   0.889   0.895   0.910
 88 A    89 A    90 A    91 A    92 A    93 A    94 A    95 A                  
  1.077   1.111   1.119   1.130   1.208   1.329   1.412   1.542
 96 A    97 A    98 A    99 A   100 A   101 A   102 A   103 A                  
  1.577   1.627   1.775   1.852   1.917   2.199   2.258   2.323
104 A   105 A   106 A   107 A   108 A   109 A   110 A   111 A                  
  2.327   2.417   2.452   2.763   2.948   4.237   4.266   4.478
112 A   113 A   114 A   115 A   116 A   117 A   118 A   119 A                  
  4.484   4.498   4.500   4.513   4.514   4.539   4.571   4.613
120 A   121 A   122 A   123 A   124 A   125 A   126 A   127 A                  
  4.637   4.754   4.897   6.533   6.559   6.575   7.202   7.522
128 A   129 A   130 A   131 A   132 A   133 A   134 A   135 A                  
  8.181   8.205   8.267  14.707  14.801  14.916  28.860  29.532
136 A   137 A   138 A   139 A   140 A   141 A   142 A   143 A                  
 29.551  29.567  29.880  29.884  29.885  29.897  29.963  36.670
144 A   145 A   146 A   147 A   148 A   149 A   150 A   151 A                  
 49.463 130.593 130.607 130.625 154.260 166.143 293.856 293.875
152 A   153 A   154 A   155 A   156 A   157 A   158 A   159 A                  
293.9761028.4051912.178
160 A   161 A   162 A                                                          

 Occupation and symmetry of molecular orbitals

 Point group: C1 (1 irreducible representation).

                           A     All 
 -------------------------------------
 All molecular orbitals:
  - Alpha                  162   162 
  - Beta                   162   162 
 -------------------------------------
 Alpha orbitals:
  - Frozen occupied        33    33  
  - Active occupied        22    22  
  - Active virtual         107   107 
  - Frozen virtual         0     0   
 -------------------------------------
 Beta orbitals:
  - Frozen occupied        33    33  
  - Active occupied        22    22  
  - Active virtual         107   107 
  - Frozen virtual         0     0   
 -------------------------------------

 Import integrals:   CPU 0.00 s  wall 0.00 s

 Import integrals:   CPU 128.61 s  wall 22.20 s

 MP2 amplitudes:   CPU 0.22 s  wall 0.13 s

Running a double precision version
           CCSD T amplitudes will be solved using DIIS.

           Start     Size      MaxIter   EConv     TConv     
           3         7         100       1.00e-07  1.00e-05  
 ------------------------------------------------------------------------------
           Energy (a.u.)   Ediff      Tdiff       Comment
 ------------------------------------------------------------------------------
         -9885.12285830                           
     1   -9885.09562083   2.72e-02   8.23e-01     
     2   -9885.12290242   2.73e-02   1.18e-01     
     3   -9885.12031030   2.59e-03   5.28e-02     
     4   -9885.12305688   2.75e-03   2.13e-02     Switched to DIIS steps.
     5   -9885.12407871   1.02e-03   1.30e-02     
     6   -9885.12414259   6.39e-05   3.19e-03     
     7   -9885.12415857   1.60e-05   1.77e-03     
     8   -9885.12417098   1.24e-05   4.97e-04     
     9   -9885.12417301   2.04e-06   2.82e-04     
    10   -9885.12417238   6.29e-07   7.54e-05     
    11   -9885.12417263   2.46e-07   2.89e-05     
    12   -9885.12417251   1.18e-07   1.58e-05     
    13   -9885.12417250   1.30e-08   6.62e-06     
 ------------------------------------------------------------------------------
         -9885.12417250                           CCSD T converged.

End of double precision
 SCF energy                 = -9884.34058661
 MP2 energy                 = -9885.12285830
 CCSD correlation energy     =    -0.78358589
 CCSD total energy           = -9885.12417250

 CCSD  T1^2 = 0.0189  T2^2 = 0.2953  Leading amplitudes:

 Amplitude    Orbitals with energies
 -0.0460       52 (A) A                  ->    56 (A) A                   
              -0.4193                          0.0000                     
 -0.0460       52 (A) B                  ->    56 (A) B                   
              -0.4193                          0.0000                     
  0.0260       51 (A) A                  ->    57 (A) A                   
              -0.4251                          0.0247                     
  0.0260       51 (A) B                  ->    57 (A) B                   
              -0.4251                          0.0247                     

 Amplitude    Orbitals with energies
 -0.0569       50 (A) A      50 (A) B    ->    56 (A) A      56 (A) B     
              -0.5342       -0.5342            0.0000        0.0000       
  0.0569       50 (A) A      50 (A) B    ->    56 (A) B      56 (A) A     
              -0.5342       -0.5342            0.0000        0.0000       
  0.0569       50 (A) B      50 (A) A    ->    56 (A) A      56 (A) B     
              -0.5342       -0.5342            0.0000        0.0000       
 -0.0569       50 (A) B      50 (A) A    ->    56 (A) B      56 (A) A     
              -0.5342       -0.5342            0.0000        0.0000       

 Computing CCSD intemediates for later calculations in double precision
 Finished.

Running a double precision version
           CCSD Lambda amplitudes will be solved using DIIS.
           Start     Size      MaxIter   EConv     LConv     
           3         7         100       1.00e-07  1.00e-05  
 ------------------------------------------------------------------------------
            Enorm      Ldiff       Comment
 ------------------------------------------------------------------------------
     1     6.09e-02   4.38e-02     
     2     1.78e-02   6.47e-03     
     3     7.86e-03   1.77e-03     
     4     4.66e-03   1.42e-03     Switched to DIIS steps.
     5     1.51e-03   8.62e-04     
     6     7.61e-04   2.54e-04     
     7     2.56e-04   8.05e-05     
     8     1.19e-04   5.42e-06     
     9     4.48e-05   1.62e-06     
    10     2.15e-05   5.94e-07     
    11     1.09e-05   3.52e-08     
    12     5.21e-06   7.19e-08     
    13     2.31e-06   2.23e-07     
    14     9.89e-07   7.23e-08     
    15     5.01e-07   8.51e-08     
    16     2.45e-07   3.88e-08     
    17     1.26e-07   1.98e-08     
    18     5.84e-08   7.38e-09     
 ------------------------------------------------------------------------------
                                   CCSD Lambda converged.

 Computing density matrices in double precision...
           Orbital response amplitudes will be solved using DIIS.
           Start     Size      MaxIter   EConv     LConv     
           3         7         100       1.00e-06  1.00e-06  
 ------------------------------------------------------------------------------
            Enorm      Ldiff       Comment
 ------------------------------------------------------------------------------
     1     1.21e-01   2.33e-03     
     2     1.14e-01   1.00e-02     
     3     1.33e-01   2.76e-02     
     4     1.27e-02   5.58e-02     Switched to DIIS steps.
     5     6.10e-03   1.17e-03     
     6     1.23e-03   3.57e-04     
     7     1.26e-03   3.39e-04     
     8     2.12e-04   2.90e-04     
     9     6.58e-05   4.17e-05     
    10     2.60e-05   8.80e-06     
    11     7.09e-06   6.40e-07     
    12     1.89e-06   3.69e-07     
    13     5.53e-07   9.70e-08     
 ------------------------------------------------------------------------------
                                   Orbital response converged.

 Computing density matrices... Done.
 CCSD calculation:   CPU 4827.52 s  wall 825.26 s

 Transferring MO TPDM to AO TPDM
 Transferring g2_o1o1o1o1
 Transferring g2_o1o1o1v1
 Transferring g2_o1o1v1v1
 Transferring g2_o1v1o1v1
 Transferring g2_o1v1v1v1
 Transferring g2_v1v1v1v1
 Adding separable TPDM
 Computing TPDM gradient
 --------------------------------------------------------
 2e gradient
  Atom          X               Y               Z
 --------------------------------------------------------
    1        -65.828821       30.028376        0.000000  
    2         -2.087253      -43.514532        0.000000  
    3         15.233958      -16.727690       -0.000000  
    4         52.682115       30.213847        0.000000  
 --------------------------------------------------------
 --------------------------------------------------------
 Final gradient
  Atom          X               Y               Z
 --------------------------------------------------------
    1        -65.828821       30.028376        0.000000  
    2         -2.087253      -43.514532        0.000000  
    3         15.233958      -16.727690       -0.000000  
    4         52.682115       30.213847        0.000000  
 --------------------------------------------------------
 Analytic gradient from two-electron contribution:   CPU 613.08 s  wall 115.41 s

 Total ccman2 time:   CPU 5576.84 s  wall 964.74 s


 --------------------------------------------------------------

                    Orbital Energies (a.u.)
 --------------------------------------------------------------

 Alpha MOs
 -- Occupied --
********-490.0752-180.8711-169.6775-169.6768-169.6767 -80.0621 -65.2076
-58.5683 -58.5657 -58.5656 -37.9250 -33.1124 -33.1094 -33.1090 -24.2964
-24.2955 -24.2952 -24.2925 -24.2925 -15.6501  -9.8866  -7.6000  -7.5024
 -7.4904  -7.4899  -7.2419  -5.4923  -5.4907  -5.4900  -5.4737  -5.4653
 -5.4644  -3.2432  -3.2377  -3.2370  -3.2226  -3.2226  -2.3964  -2.3929
 -2.3919  -2.3827  -2.3827  -1.2235  -1.0153  -0.8715  -0.7203  -0.5811
 -0.5583  -0.5342  -0.4251  -0.4193  -0.3951  -0.3796  -0.3793
 -- Virtual --
  0.0000   0.0247   0.0561   0.0725   0.0827   0.0867   0.0930   0.1168
  0.1182   0.1394   0.1568   0.2048   0.2446   0.2452   0.2817   0.2933
  0.3356   0.3375   0.3576   0.3830   0.3872   0.4596   0.4805   0.5412
  0.5504   0.5606   0.5666   0.5807   0.5990   0.6550   0.6815   0.7482
  0.7535   0.7545   0.7985   0.8206   0.8549   0.8887   0.8954   0.9095
  1.0773   1.1106   1.1191   1.1295   1.2083   1.3291   1.4124   1.5424
  1.5775   1.6274   1.7750   1.8524   1.9169   2.1995   2.2575   2.3230
  2.3272   2.4168   2.4524   2.7631   2.9475   4.2373   4.2658   4.4781
  4.4839   4.4979   4.5000   4.5133   4.5136   4.5395   4.5713   4.6134
  4.6366   4.7539   4.8971   6.5333   6.5589   6.5754   7.2021   7.5216
  8.1813   8.2048   8.2669  14.7066  14.8014  14.9156  28.8598  29.5320
 29.5513  29.5671  29.8795  29.8841  29.8853  29.8974  29.9632  36.6701
 49.4629 130.5931 130.6075 130.6247 154.2604 166.1426 293.8561 293.8752
293.97651028.40531912.1776
 --------------------------------------------------------------

          Ground-State Mulliken Net Atomic Charges

     Atom                 Charge (a.u.)
  ----------------------------------------
      1 I                    -0.237154
      2 P                     0.342052
      3 N                    -0.192777
      4 Br                    0.087880
  ----------------------------------------
  Sum of atomic charges =     0.000000

 -----------------------------------------------------------------
                    Cartesian Multipole Moments
 -----------------------------------------------------------------
    Charge (ESU x 10^10)
                 0.0000
    Dipole Moment (Debye)
         X       0.1082      Y       0.2972      Z      -0.0000
       Tot       0.3163
    Quadrupole Moments (Debye-Ang)
        XX     -68.4269     XY       3.4988     YY     -63.4715
        XZ       0.0000     YZ      -0.0000     ZZ     -65.5662
    Octopole Moments (Debye-Ang^2)
       XXX       2.0569    XXY     -23.9280    XYY       3.1163
       YYY     -33.6423    XXZ      -0.0000    XYZ      -0.0000
       YYZ      -0.0000    XZZ       0.2970    YZZ      -7.8808
       ZZZ       0.0000
    Hexadecapole Moments (Debye-Ang^3)
      XXXX   -1175.5904   XXXY      26.9119   XXYY    -249.7870
      XYYY      23.8953   YYYY    -381.0440   XXXZ      -0.0000
      XXYZ      -0.0000   XYYZ       0.0000   YYYZ      -0.0000
      XXZZ    -214.6901   XYZZ       3.7699   YYZZ     -76.9638
      XZZZ      -0.0000   YZZZ      -0.0000   ZZZZ     -88.6971
 -----------------------------------------------------------------
 DrvMan completing analytic gradient of the correlated energy
 Correlated dipole moment
            1
    1   0.0425700
    2   0.1169261
    3  -0.0000000
 Energy read as -9885.124172499
 Full Analytical Gradient: (in a.u., or Hartree/Bohr)
             1             2             3             4
    1   -0.00008038    0.00010464   -0.00002973    0.00000546
    2    0.00006553   -0.00000962   -0.00009161    0.00003570
    3    0.00000000   -0.00000000    0.00000000    0.00000000
 Gradient time:  CPU 0.76 s  wall 0.78 s
 ----------------------------------------------------------------
             Standard Nuclear Orientation (Angstroms)
    I     Atom           X                Y                Z
 ----------------------------------------------------------------
    1      I       1.6444707225    -0.3062466159     0.0000000000
    2      P       0.0523687096     1.6516797598    -0.0000000000
    3      N      -1.4372366792     1.1941935364    -0.0000000000
    4      Br     -2.2251949195    -0.4814423002     0.0000000000
 ----------------------------------------------------------------
 Nuclear Repulsion Energy =   672.1031677729 hartrees
 There are       55 alpha and       55 beta electrons

                       Distance Matrix (Angstroms)
             I (  1)   P (  2)   N (  3)
   P (  2)  2.523542
   N (  3)  3.427571  1.558274
   Br(  4)  3.873630  3.120498  1.851657

 Requested basis set is 6-311++G(d,p)
 There are 62 shells and 162 basis functions
 A cutoff of  1.0D-14 yielded   1539 shell pairs
 There are     11240 function pairs (     12687 Cartesian)
 Smallest overlap matrix eigenvalue = 2.39E-03
 Guess MOs from SCF MO coefficient file

 -----------------------------------------------------------------------
  General SCF calculation program by
  Eric Jon Sundstrom, Paul Horn, Yuezhi Mao, Dmitri Zuev, Alec White,
  David Stuck, Shaama M.S., Shane Yost, Joonho Lee, David Small,
  Daniel Levine, Susi Lehtola, Hugh Burton, Evgeny Epifanovsky
 -----------------------------------------------------------------------
 Hartree-Fock
 using 6 threads for integral computing
 -------------------------------------------------------
 OpenMP Integral computing Module                
 Release: version 2.0, May 2017, Q-Chem Inc. Pleasanton 
 -------------------------------------------------------
 A restricted SCF calculation will be
 performed using DIIS
 SCF converges when DIIS error is below 1.0e-08
 ---------------------------------------
  Cycle       Energy         DIIS error
 ---------------------------------------
    1   -9884.3405871480      3.06e-06  
    2   -9884.3405872179      9.02e-07  
    3   -9884.3405872299      3.99e-07  
    4   -9884.3405872318      2.45e-07  
    5   -9884.3405872323      7.75e-08  
    6   -9884.3405872324      2.83e-08  
    7   -9884.3405872323      1.07e-08  
    8   -9884.3405872324      4.14e-09  Convergence criterion met
 ---------------------------------------
 SCF time:   CPU 11.36s  wall 3.00s 
 SCF   energy in the final basis set =    -9884.3405872324
 Total energy in the final basis set =    -9884.3405872324


 ------------------------------------------------------------------------------

   CCMAN2: suite of methods based on coupled cluster
           and equation of motion theories.

   Components:
   * libvmm-1.3-trunk
     by Evgeny Epifanovsky, Ilya Kaliman.
   * libtensor-2.5-trunk
     by Evgeny Epifanovsky, Michael Wormit, Dmitry Zuev, Sam Manzer, 
        Ilya Kaliman.
   * libcc-2.5-trunk
     by Evgeny Epifanovsky, Arik Landau, Tomasz Kus, Kirill Khistyaev, 
        Dmitry Zuev, Prashant Manohar, Xintian Feng, Anna Krylov, 
        Matthew Goldey, Alec White, Thomas Jagau, Kaushik Nanda, 
        Anastasia Gunina, Alexander Kunitsa, Joonho Lee.

   CCMAN original authors:
   Anna I. Krylov, C. David Sherrill, Steven R. Gwaltney,
   Edward F. C. Byrd (2000)
   Sergey V. Levchenko, Lyudmila V. Slipchenko, Tao Wang,
   Ana-Maria C. Cristian (2003)
   Piotr A. Pieniazek, C. Melania Oana, Evgeny Epifanovsky (2007)
   Prashant Manohar (2009)

 ------------------------------------------------------------------------------


 Allocating and initializing 30808MB of RAM...
 Calculation will run on 6 cores.


 Alpha MOs, Restricted
 -- Occupied --                  
******* -490.08 -180.87 -169.68 -169.68 -169.68  -80.06  -65.21
  1 A     2 A     3 A     4 A     5 A     6 A     7 A     8 A                  
-58.568 -58.566 -58.566 -37.925 -33.112 -33.109 -33.109 -24.296
  9 A    10 A    11 A    12 A    13 A    14 A    15 A    16 A                  
-24.296 -24.295 -24.292 -24.292 -15.650  -9.887  -7.600  -7.502
 17 A    18 A    19 A    20 A    21 A    22 A    23 A    24 A                  
 -7.490  -7.490  -7.242  -5.492  -5.491  -5.490  -5.474  -5.465
 25 A    26 A    27 A    28 A    29 A    30 A    31 A    32 A                  
 -5.464  -3.243  -3.238  -3.237  -3.223  -3.223  -2.396  -2.393
 33 A    34 A    35 A    36 A    37 A    38 A    39 A    40 A                  
 -2.392  -2.383  -2.383  -1.224  -1.015  -0.871  -0.720  -0.581
 41 A    42 A    43 A    44 A    45 A    46 A    47 A    48 A                  
 -0.558  -0.534  -0.425  -0.419  -0.395  -0.380  -0.379
 49 A    50 A    51 A    52 A    53 A    54 A    55 A                          
 -- Virtual --                   
  0.000   0.025   0.056   0.073   0.083   0.087   0.093   0.117
 56 A    57 A    58 A    59 A    60 A    61 A    62 A    63 A                  
  0.118   0.139   0.157   0.205   0.245   0.245   0.282   0.293
 64 A    65 A    66 A    67 A    68 A    69 A    70 A    71 A                  
  0.336   0.338   0.358   0.383   0.387   0.460   0.481   0.541
 72 A    73 A    74 A    75 A    76 A    77 A    78 A    79 A                  
  0.550   0.561   0.567   0.581   0.599   0.655   0.682   0.748
 80 A    81 A    82 A    83 A    84 A    85 A    86 A    87 A                  
  0.753   0.754   0.798   0.821   0.855   0.889   0.895   0.910
 88 A    89 A    90 A    91 A    92 A    93 A    94 A    95 A                  
  1.077   1.111   1.119   1.129   1.208   1.329   1.412   1.542
 96 A    97 A    98 A    99 A   100 A   101 A   102 A   103 A                  
  1.577   1.627   1.775   1.852   1.917   2.199   2.258   2.323
104 A   105 A   106 A   107 A   108 A   109 A   110 A   111 A                  
  2.327   2.417   2.452   2.763   2.948   4.237   4.266   4.478
112 A   113 A   114 A   115 A   116 A   117 A   118 A   119 A                  
  4.484   4.498   4.500   4.513   4.514   4.539   4.571   4.613
120 A   121 A   122 A   123 A   124 A   125 A   126 A   127 A                  
  4.637   4.754   4.897   6.533   6.559   6.575   7.202   7.522
128 A   129 A   130 A   131 A   132 A   133 A   134 A   135 A                  
  8.181   8.205   8.267  14.707  14.801  14.916  28.860  29.532
136 A   137 A   138 A   139 A   140 A   141 A   142 A   143 A                  
 29.551  29.567  29.879  29.884  29.885  29.897  29.963  36.670
144 A   145 A   146 A   147 A   148 A   149 A   150 A   151 A                  
 49.463 130.593 130.607 130.625 154.260 166.143 293.856 293.875
152 A   153 A   154 A   155 A   156 A   157 A   158 A   159 A                  
293.9761028.4051912.178
160 A   161 A   162 A                                                          

 Beta MOs, Restricted
 -- Occupied --                  
******* -490.08 -180.87 -169.68 -169.68 -169.68  -80.06  -65.21
  1 A     2 A     3 A     4 A     5 A     6 A     7 A     8 A                  
-58.568 -58.566 -58.566 -37.925 -33.112 -33.109 -33.109 -24.296
  9 A    10 A    11 A    12 A    13 A    14 A    15 A    16 A                  
-24.296 -24.295 -24.292 -24.292 -15.650  -9.887  -7.600  -7.502
 17 A    18 A    19 A    20 A    21 A    22 A    23 A    24 A                  
 -7.490  -7.490  -7.242  -5.492  -5.491  -5.490  -5.474  -5.465
 25 A    26 A    27 A    28 A    29 A    30 A    31 A    32 A                  
 -5.464  -3.243  -3.238  -3.237  -3.223  -3.223  -2.396  -2.393
 33 A    34 A    35 A    36 A    37 A    38 A    39 A    40 A                  
 -2.392  -2.383  -2.383  -1.224  -1.015  -0.871  -0.720  -0.581
 41 A    42 A    43 A    44 A    45 A    46 A    47 A    48 A                  
 -0.558  -0.534  -0.425  -0.419  -0.395  -0.380  -0.379
 49 A    50 A    51 A    52 A    53 A    54 A    55 A                          
 -- Virtual --                   
  0.000   0.025   0.056   0.073   0.083   0.087   0.093   0.117
 56 A    57 A    58 A    59 A    60 A    61 A    62 A    63 A                  
  0.118   0.139   0.157   0.205   0.245   0.245   0.282   0.293
 64 A    65 A    66 A    67 A    68 A    69 A    70 A    71 A                  
  0.336   0.338   0.358   0.383   0.387   0.460   0.481   0.541
 72 A    73 A    74 A    75 A    76 A    77 A    78 A    79 A                  
  0.550   0.561   0.567   0.581   0.599   0.655   0.682   0.748
 80 A    81 A    82 A    83 A    84 A    85 A    86 A    87 A                  
  0.753   0.754   0.798   0.821   0.855   0.889   0.895   0.910
 88 A    89 A    90 A    91 A    92 A    93 A    94 A    95 A                  
  1.077   1.111   1.119   1.129   1.208   1.329   1.412   1.542
 96 A    97 A    98 A    99 A   100 A   101 A   102 A   103 A                  
  1.577   1.627   1.775   1.852   1.917   2.199   2.258   2.323
104 A   105 A   106 A   107 A   108 A   109 A   110 A   111 A                  
  2.327   2.417   2.452   2.763   2.948   4.237   4.266   4.478
112 A   113 A   114 A   115 A   116 A   117 A   118 A   119 A                  
  4.484   4.498   4.500   4.513   4.514   4.539   4.571   4.613
120 A   121 A   122 A   123 A   124 A   125 A   126 A   127 A                  
  4.637   4.754   4.897   6.533   6.559   6.575   7.202   7.522
128 A   129 A   130 A   131 A   132 A   133 A   134 A   135 A                  
  8.181   8.205   8.267  14.707  14.801  14.916  28.860  29.532
136 A   137 A   138 A   139 A   140 A   141 A   142 A   143 A                  
 29.551  29.567  29.879  29.884  29.885  29.897  29.963  36.670
144 A   145 A   146 A   147 A   148 A   149 A   150 A   151 A                  
 49.463 130.593 130.607 130.625 154.260 166.143 293.856 293.875
152 A   153 A   154 A   155 A   156 A   157 A   158 A   159 A                  
293.9761028.4051912.178
160 A   161 A   162 A                                                          

 Occupation and symmetry of molecular orbitals

 Point group: C1 (1 irreducible representation).

                           A     All 
 -------------------------------------
 All molecular orbitals:
  - Alpha                  162   162 
  - Beta                   162   162 
 -------------------------------------
 Alpha orbitals:
  - Frozen occupied        33    33  
  - Active occupied        22    22  
  - Active virtual         107   107 
  - Frozen virtual         0     0   
 -------------------------------------
 Beta orbitals:
  - Frozen occupied        33    33  
  - Active occupied        22    22  
  - Active virtual         107   107 
  - Frozen virtual         0     0   
 -------------------------------------

 Import integrals:   CPU 0.00 s  wall 0.00 s

 Import integrals:   CPU 129.11 s  wall 22.31 s

 MP2 amplitudes:   CPU 0.22 s  wall 0.13 s

Running a double precision version
           CCSD T amplitudes will be solved using DIIS.

           Start     Size      MaxIter   EConv     TConv     
           3         7         100       1.00e-07  1.00e-05  
 ------------------------------------------------------------------------------
           Energy (a.u.)   Ediff      Tdiff       Comment
 ------------------------------------------------------------------------------
         -9885.12285994                           
     1   -9885.09562020   2.72e-02   8.23e-01     
     2   -9885.12290294   2.73e-02   1.18e-01     
     3   -9885.12031001   2.59e-03   5.28e-02     
     4   -9885.12305681   2.75e-03   2.13e-02     Switched to DIIS steps.
     5   -9885.12407868   1.02e-03   1.30e-02     
     6   -9885.12414257   6.39e-05   3.19e-03     
     7   -9885.12415855   1.60e-05   1.77e-03     
     8   -9885.12417096   1.24e-05   4.97e-04     
     9   -9885.12417300   2.04e-06   2.82e-04     
    10   -9885.12417237   6.30e-07   7.54e-05     
    11   -9885.12417261   2.47e-07   2.89e-05     
    12   -9885.12417250   1.18e-07   1.58e-05     
    13   -9885.12417248   1.31e-08   6.61e-06     
 ------------------------------------------------------------------------------
         -9885.12417248                           CCSD T converged.

End of double precision
 SCF energy                 = -9884.34058723
 MP2 energy                 = -9885.12285994
 CCSD correlation energy     =    -0.78358525
 CCSD total energy           = -9885.12417248

 CCSD  T1^2 = 0.0189  T2^2 = 0.2953  Leading amplitudes:

 Amplitude    Orbitals with energies
  0.0460       52 (A) A                  ->    56 (A) A                   
              -0.4193                          0.0000                     
  0.0460       52 (A) B                  ->    56 (A) B                   
              -0.4193                          0.0000                     
  0.0260       51 (A) A                  ->    57 (A) A                   
              -0.4251                          0.0248                     
  0.0260       51 (A) B                  ->    57 (A) B                   
              -0.4251                          0.0248                     

 Amplitude    Orbitals with energies
 -0.0569       50 (A) A      50 (A) B    ->    56 (A) A      56 (A) B     
              -0.5342       -0.5342            0.0000        0.0000       
  0.0569       50 (A) A      50 (A) B    ->    56 (A) B      56 (A) A     
              -0.5342       -0.5342            0.0000        0.0000       
  0.0569       50 (A) B      50 (A) A    ->    56 (A) A      56 (A) B     
              -0.5342       -0.5342            0.0000        0.0000       
 -0.0569       50 (A) B      50 (A) A    ->    56 (A) B      56 (A) A     
              -0.5342       -0.5342            0.0000        0.0000       

 Computing CCSD intemediates for later calculations in double precision
 Finished.

Running a double precision version
           CCSD Lambda amplitudes will be solved using DIIS.
           Start     Size      MaxIter   EConv     LConv     
           3         7         100       1.00e-07  1.00e-05  
 ------------------------------------------------------------------------------
            Enorm      Ldiff       Comment
 ------------------------------------------------------------------------------
     1     6.09e-02   4.38e-02     
     2     1.78e-02   6.47e-03     
     3     7.86e-03   1.77e-03     
     4     4.66e-03   1.42e-03     Switched to DIIS steps.
     5     1.51e-03   8.62e-04     
     6     7.61e-04   2.54e-04     
     7     2.56e-04   8.05e-05     
     8     1.19e-04   5.43e-06     
     9     4.47e-05   1.61e-06     
    10     2.15e-05   5.91e-07     
    11     1.09e-05   3.41e-08     
    12     5.21e-06   7.24e-08     
    13     2.31e-06   2.22e-07     
    14     9.88e-07   7.24e-08     
    15     5.01e-07   8.50e-08     
    16     2.45e-07   3.88e-08     
    17     1.26e-07   1.98e-08     
    18     5.84e-08   7.37e-09     
 ------------------------------------------------------------------------------
                                   CCSD Lambda converged.

 Computing density matrices in double precision...
           Orbital response amplitudes will be solved using DIIS.
           Start     Size      MaxIter   EConv     LConv     
           3         7         100       1.00e-06  1.00e-06  
 ------------------------------------------------------------------------------
            Enorm      Ldiff       Comment
 ------------------------------------------------------------------------------
     1     1.21e-01   2.33e-03     
     2     1.14e-01   1.00e-02     
     3     1.33e-01   2.76e-02     
     4     1.27e-02   5.58e-02     Switched to DIIS steps.
     5     6.10e-03   1.17e-03     
     6     1.23e-03   3.57e-04     
     7     1.26e-03   3.39e-04     
     8     2.12e-04   2.90e-04     
     9     6.58e-05   4.17e-05     
    10     2.60e-05   8.80e-06     
    11     7.08e-06   6.40e-07     
    12     1.89e-06   3.70e-07     
    13     5.53e-07   9.74e-08     
 ------------------------------------------------------------------------------
                                   Orbital response converged.

 Computing density matrices... Done.
 CCSD calculation:   CPU 4824.03 s  wall 824.53 s

 Transferring MO TPDM to AO TPDM
 Transferring g2_o1o1o1o1
 Transferring g2_o1o1o1v1
 Transferring g2_o1o1v1v1
 Transferring g2_o1v1o1v1
 Transferring g2_o1v1v1v1
 Transferring g2_v1v1v1v1
 Adding separable TPDM
 Computing TPDM gradient
 --------------------------------------------------------
 2e gradient
  Atom          X               Y               Z
 --------------------------------------------------------
    1        -65.830297       30.004945       -0.000000  
    2         -2.068404      -43.500411       -0.000000  
    3         15.233958      -16.724298        0.000000  
    4         52.664743       30.219764       -0.000000  
 --------------------------------------------------------
 --------------------------------------------------------
 Final gradient
  Atom          X               Y               Z
 --------------------------------------------------------
    1        -65.830297       30.004945       -0.000000  
    2         -2.068404      -43.500411       -0.000000  
    3         15.233958      -16.724298        0.000000  
    4         52.664743       30.219764       -0.000000  
 --------------------------------------------------------
 Analytic gradient from two-electron contribution:   CPU 612.36 s  wall 115.61 s

 Total ccman2 time:   CPU 5572.94 s  wall 964.26 s


 --------------------------------------------------------------

                    Orbital Energies (a.u.)
 --------------------------------------------------------------

 Alpha MOs
 -- Occupied --
********-490.0752-180.8711-169.6775-169.6768-169.6768 -80.0621 -65.2076
-58.5683 -58.5657 -58.5656 -37.9250 -33.1124 -33.1094 -33.1090 -24.2964
-24.2955 -24.2952 -24.2925 -24.2925 -15.6501  -9.8866  -7.6000  -7.5024
 -7.4904  -7.4899  -7.2419  -5.4923  -5.4907  -5.4900  -5.4738  -5.4653
 -5.4645  -3.2432  -3.2376  -3.2370  -3.2226  -3.2226  -2.3964  -2.3929
 -2.3919  -2.3827  -2.3827  -1.2235  -1.0153  -0.8715  -0.7203  -0.5811
 -0.5582  -0.5342  -0.4251  -0.4193  -0.3952  -0.3797  -0.3793
 -- Virtual --
  0.0000   0.0248   0.0561   0.0725   0.0827   0.0867   0.0930   0.1168
  0.1182   0.1394   0.1568   0.2048   0.2446   0.2452   0.2817   0.2933
  0.3356   0.3376   0.3576   0.3831   0.3872   0.4596   0.4806   0.5413
  0.5504   0.5606   0.5666   0.5807   0.5989   0.6550   0.6815   0.7482
  0.7535   0.7545   0.7984   0.8206   0.8549   0.8887   0.8954   0.9095
  1.0773   1.1106   1.1191   1.1295   1.2083   1.3291   1.4124   1.5424
  1.5775   1.6274   1.7750   1.8524   1.9169   2.1995   2.2575   2.3230
  2.3272   2.4167   2.4524   2.7631   2.9475   4.2373   4.2658   4.4781
  4.4838   4.4979   4.5000   4.5133   4.5136   4.5394   4.5713   4.6134
  4.6366   4.7538   4.8971   6.5333   6.5588   6.5754   7.2021   7.5216
  8.1813   8.2047   8.2669  14.7066  14.8013  14.9157  28.8598  29.5320
 29.5512  29.5670  29.8795  29.8840  29.8853  29.8974  29.9632  36.6701
 49.4629 130.5931 130.6074 130.6247 154.2604 166.1426 293.8561 293.8752
293.97651028.40541912.1776
 --------------------------------------------------------------

          Ground-State Mulliken Net Atomic Charges

     Atom                 Charge (a.u.)
  ----------------------------------------
      1 I                    -0.237102
      2 P                     0.342004
      3 N                    -0.192717
      4 Br                    0.087815
  ----------------------------------------
  Sum of atomic charges =    -0.000000

 -----------------------------------------------------------------
                    Cartesian Multipole Moments
 -----------------------------------------------------------------
    Charge (ESU x 10^10)
                -0.0000
    Dipole Moment (Debye)
         X       0.1086      Y       0.2959      Z      -0.0000
       Tot       0.3152
    Quadrupole Moments (Debye-Ang)
        XX     -68.4249     XY       3.4967     YY     -63.4759
        XZ       0.0000     YZ       0.0000     ZZ     -65.5658
    Octopole Moments (Debye-Ang^2)
       XXX       1.9809    XXY     -23.9605    XYY       3.0836
       YYY     -33.7328    XXZ       0.0000    XYZ       0.0000
       YYZ       0.0000    XZZ       0.2689    YZZ      -7.9110
       ZZZ      -0.0000
    Hexadecapole Moments (Debye-Ang^3)
      XXXX   -1176.1071   XXXY      26.7686   XXYY    -249.8720
      XYYY      23.7852   YYYY    -380.9744   XXXZ       0.0000
      XXYZ       0.0000   XYYZ      -0.0000   YYYZ       0.0000
      XXZZ    -214.7846   XYZZ       3.7293   YYZZ     -76.9477
      XZZZ       0.0000   YZZZ       0.0000   ZZZZ     -88.6954
 -----------------------------------------------------------------
 DrvMan completing analytic gradient of the correlated energy
 Correlated dipole moment
            1
    1   0.0427287
    2   0.1164356
    3  -0.0000000
 Energy read as -9885.124172482
 Full Analytical Gradient: (in a.u., or Hartree/Bohr)
             1             2             3             4
    1   -0.00006875    0.00011458   -0.00005062    0.00000479
    2    0.00010028   -0.00008182   -0.00006868    0.00005021
    3   -0.00000000    0.00000000   -0.00000000    0.00000000
 Gradient time:  CPU 0.71 s  wall 0.73 s
 ----------------------------------------------------------------
             Standard Nuclear Orientation (Angstroms)
    I     Atom           X                Y                Z
 ----------------------------------------------------------------
    1      I       1.6444707225    -0.3082466159     0.0000000000
    2      P       0.0523687096     1.6516797598    -0.0000000000
    3      N      -1.4372366792     1.1941935364    -0.0000000000
    4      Br     -2.2251949195    -0.4814423002     0.0000000000
 ----------------------------------------------------------------
 Nuclear Repulsion Energy =   671.9919499269 hartrees
 There are       55 alpha and       55 beta electrons

                       Distance Matrix (Angstroms)
             I (  1)   P (  2)   N (  3)
   P (  2)  2.525094
   N (  3)  3.428447  1.558274
   Br(  4)  3.873540  3.120498  1.851657

 Requested basis set is 6-311++G(d,p)
 There are 62 shells and 162 basis functions
 A cutoff of  1.0D-14 yielded   1539 shell pairs
 There are     11240 function pairs (     12687 Cartesian)
 Smallest overlap matrix eigenvalue = 2.39E-03
 Guess MOs from SCF MO coefficient file

 -----------------------------------------------------------------------
  General SCF calculation program by
  Eric Jon Sundstrom, Paul Horn, Yuezhi Mao, Dmitri Zuev, Alec White,
  David Stuck, Shaama M.S., Shane Yost, Joonho Lee, David Small,
  Daniel Levine, Susi Lehtola, Hugh Burton, Evgeny Epifanovsky
 -----------------------------------------------------------------------
 Hartree-Fock
 using 6 threads for integral computing
 -------------------------------------------------------
 OpenMP Integral computing Module                
 Release: version 2.0, May 2017, Q-Chem Inc. Pleasanton 
 -------------------------------------------------------
 A restricted SCF calculation will be
 performed using DIIS
 SCF converges when DIIS error is below 1.0e-08
 ---------------------------------------
  Cycle       Energy         DIIS error
 ---------------------------------------
    1   -9884.3405769314      7.42e-06  
    2   -9884.3405772370      2.06e-06  
    3   -9884.3405772715      1.18e-06  
    4   -9884.3405772784      4.61e-07  
    5   -9884.3405772798      1.83e-07  
    6   -9884.3405772801      6.59e-08  
    7   -9884.3405772801      2.42e-08  
    8   -9884.3405772803      1.15e-08  
    9   -9884.3405772804      4.14e-09  Convergence criterion met
 ---------------------------------------
 SCF time:   CPU 12.63s  wall 3.00s 
 SCF   energy in the final basis set =    -9884.3405772804
 Total energy in the final basis set =    -9884.3405772804


 ------------------------------------------------------------------------------

   CCMAN2: suite of methods based on coupled cluster
           and equation of motion theories.

   Components:
   * libvmm-1.3-trunk
     by Evgeny Epifanovsky, Ilya Kaliman.
   * libtensor-2.5-trunk
     by Evgeny Epifanovsky, Michael Wormit, Dmitry Zuev, Sam Manzer, 
        Ilya Kaliman.
   * libcc-2.5-trunk
     by Evgeny Epifanovsky, Arik Landau, Tomasz Kus, Kirill Khistyaev, 
        Dmitry Zuev, Prashant Manohar, Xintian Feng, Anna Krylov, 
        Matthew Goldey, Alec White, Thomas Jagau, Kaushik Nanda, 
        Anastasia Gunina, Alexander Kunitsa, Joonho Lee.

   CCMAN original authors:
   Anna I. Krylov, C. David Sherrill, Steven R. Gwaltney,
   Edward F. C. Byrd (2000)
   Sergey V. Levchenko, Lyudmila V. Slipchenko, Tao Wang,
   Ana-Maria C. Cristian (2003)
   Piotr A. Pieniazek, C. Melania Oana, Evgeny Epifanovsky (2007)
   Prashant Manohar (2009)

 ------------------------------------------------------------------------------


 Allocating and initializing 30808MB of RAM...
 Calculation will run on 6 cores.


 Alpha MOs, Restricted
 -- Occupied --                  
******* -490.08 -180.87 -169.68 -169.68 -169.68  -80.06  -65.21
  1 A     2 A     3 A     4 A     5 A     6 A     7 A     8 A                  
-58.568 -58.566 -58.566 -37.925 -33.112 -33.109 -33.109 -24.296
  9 A    10 A    11 A    12 A    13 A    14 A    15 A    16 A                  
-24.295 -24.295 -24.292 -24.292 -15.650  -9.887  -7.600  -7.502
 17 A    18 A    19 A    20 A    21 A    22 A    23 A    24 A                  
 -7.490  -7.490  -7.242  -5.492  -5.491  -5.490  -5.474  -5.465
 25 A    26 A    27 A    28 A    29 A    30 A    31 A    32 A                  
 -5.464  -3.243  -3.238  -3.237  -3.223  -3.223  -2.396  -2.393
 33 A    34 A    35 A    36 A    37 A    38 A    39 A    40 A                  
 -2.392  -2.383  -2.383  -1.224  -1.015  -0.871  -0.720  -0.581
 41 A    42 A    43 A    44 A    45 A    46 A    47 A    48 A                  
 -0.558  -0.534  -0.425  -0.419  -0.395  -0.380  -0.379
 49 A    50 A    51 A    52 A    53 A    54 A    55 A                          
 -- Virtual --                   
 -0.000   0.025   0.056   0.072   0.083   0.087   0.093   0.117
 56 A    57 A    58 A    59 A    60 A    61 A    62 A    63 A                  
  0.118   0.139   0.157   0.205   0.245   0.245   0.282   0.293
 64 A    65 A    66 A    67 A    68 A    69 A    70 A    71 A                  
  0.336   0.338   0.358   0.383   0.387   0.460   0.481   0.541
 72 A    73 A    74 A    75 A    76 A    77 A    78 A    79 A                  
  0.551   0.561   0.567   0.581   0.599   0.655   0.681   0.748
 80 A    81 A    82 A    83 A    84 A    85 A    86 A    87 A                  
  0.753   0.754   0.798   0.821   0.855   0.889   0.895   0.909
 88 A    89 A    90 A    91 A    92 A    93 A    94 A    95 A                  
  1.077   1.111   1.119   1.129   1.208   1.329   1.412   1.542
 96 A    97 A    98 A    99 A   100 A   101 A   102 A   103 A                  
  1.578   1.627   1.775   1.852   1.917   2.199   2.257   2.323
104 A   105 A   106 A   107 A   108 A   109 A   110 A   111 A                  
  2.327   2.417   2.452   2.763   2.947   4.237   4.266   4.478
112 A   113 A   114 A   115 A   116 A   117 A   118 A   119 A                  
  4.484   4.498   4.500   4.513   4.514   4.539   4.571   4.613
120 A   121 A   122 A   123 A   124 A   125 A   126 A   127 A                  
  4.636   4.754   4.897   6.533   6.559   6.576   7.202   7.522
128 A   129 A   130 A   131 A   132 A   133 A   134 A   135 A                  
  8.181   8.205   8.267  14.707  14.801  14.916  28.860  29.532
136 A   137 A   138 A   139 A   140 A   141 A   142 A   143 A                  
 29.551  29.567  29.880  29.884  29.885  29.897  29.963  36.670
144 A   145 A   146 A   147 A   148 A   149 A   150 A   151 A                  
 49.463 130.593 130.608 130.625 154.260 166.143 293.856 293.875
152 A   153 A   154 A   155 A   156 A   157 A   158 A   159 A                  
293.9761028.4051912.178
160 A   161 A   162 A                                                          

 Beta MOs, Restricted
 -- Occupied --                  
******* -490.08 -180.87 -169.68 -169.68 -169.68  -80.06  -65.21
  1 A     2 A     3 A     4 A     5 A     6 A     7 A     8 A                  
-58.568 -58.566 -58.566 -37.925 -33.112 -33.109 -33.109 -24.296
  9 A    10 A    11 A    12 A    13 A    14 A    15 A    16 A                  
-24.295 -24.295 -24.292 -24.292 -15.650  -9.887  -7.600  -7.502
 17 A    18 A    19 A    20 A    21 A    22 A    23 A    24 A                  
 -7.490  -7.490  -7.242  -5.492  -5.491  -5.490  -5.474  -5.465
 25 A    26 A    27 A    28 A    29 A    30 A    31 A    32 A                  
 -5.464  -3.243  -3.238  -3.237  -3.223  -3.223  -2.396  -2.393
 33 A    34 A    35 A    36 A    37 A    38 A    39 A    40 A                  
 -2.392  -2.383  -2.383  -1.224  -1.015  -0.871  -0.720  -0.581
 41 A    42 A    43 A    44 A    45 A    46 A    47 A    48 A                  
 -0.558  -0.534  -0.425  -0.419  -0.395  -0.380  -0.379
 49 A    50 A    51 A    52 A    53 A    54 A    55 A                          
 -- Virtual --                   
 -0.000   0.025   0.056   0.072   0.083   0.087   0.093   0.117
 56 A    57 A    58 A    59 A    60 A    61 A    62 A    63 A                  
  0.118   0.139   0.157   0.205   0.245   0.245   0.282   0.293
 64 A    65 A    66 A    67 A    68 A    69 A    70 A    71 A                  
  0.336   0.338   0.358   0.383   0.387   0.460   0.481   0.541
 72 A    73 A    74 A    75 A    76 A    77 A    78 A    79 A                  
  0.551   0.561   0.567   0.581   0.599   0.655   0.681   0.748
 80 A    81 A    82 A    83 A    84 A    85 A    86 A    87 A                  
  0.753   0.754   0.798   0.821   0.855   0.889   0.895   0.909
 88 A    89 A    90 A    91 A    92 A    93 A    94 A    95 A                  
  1.077   1.111   1.119   1.129   1.208   1.329   1.412   1.542
 96 A    97 A    98 A    99 A   100 A   101 A   102 A   103 A                  
  1.578   1.627   1.775   1.852   1.917   2.199   2.257   2.323
104 A   105 A   106 A   107 A   108 A   109 A   110 A   111 A                  
  2.327   2.417   2.452   2.763   2.947   4.237   4.266   4.478
112 A   113 A   114 A   115 A   116 A   117 A   118 A   119 A                  
  4.484   4.498   4.500   4.513   4.514   4.539   4.571   4.613
120 A   121 A   122 A   123 A   124 A   125 A   126 A   127 A                  
  4.636   4.754   4.897   6.533   6.559   6.576   7.202   7.522
128 A   129 A   130 A   131 A   132 A   133 A   134 A   135 A                  
  8.181   8.205   8.267  14.707  14.801  14.916  28.860  29.532
136 A   137 A   138 A   139 A   140 A   141 A   142 A   143 A                  
 29.551  29.567  29.880  29.884  29.885  29.897  29.963  36.670
144 A   145 A   146 A   147 A   148 A   149 A   150 A   151 A                  
 49.463 130.593 130.608 130.625 154.260 166.143 293.856 293.875
152 A   153 A   154 A   155 A   156 A   157 A   158 A   159 A                  
293.9761028.4051912.178
160 A   161 A   162 A                                                          

 Occupation and symmetry of molecular orbitals

 Point group: C1 (1 irreducible representation).

                           A     All 
 -------------------------------------
 All molecular orbitals:
  - Alpha                  162   162 
  - Beta                   162   162 
 -------------------------------------
 Alpha orbitals:
  - Frozen occupied        33    33  
  - Active occupied        22    22  
  - Active virtual         107   107 
  - Frozen virtual         0     0   
 -------------------------------------
 Beta orbitals:
  - Frozen occupied        33    33  
  - Active occupied        22    22  
  - Active virtual         107   107 
  - Frozen virtual         0     0   
 -------------------------------------

 Import integrals:   CPU 0.00 s  wall 0.00 s

 Import integrals:   CPU 128.64 s  wall 22.28 s

 MP2 amplitudes:   CPU 0.22 s  wall 0.13 s

Running a double precision version
           CCSD T amplitudes will be solved using DIIS.

           Start     Size      MaxIter   EConv     TConv     
           3         7         100       1.00e-07  1.00e-05  
 ------------------------------------------------------------------------------
           Energy (a.u.)   Ediff      Tdiff       Comment
 ------------------------------------------------------------------------------
         -9885.12285627                           
     1   -9885.09561467   2.72e-02   8.23e-01     
     2   -9885.12290307   2.73e-02   1.18e-01     
     3   -9885.12030826   2.59e-03   5.28e-02     
     4   -9885.12305615   2.75e-03   2.13e-02     Switched to DIIS steps.
     5   -9885.12407858   1.02e-03   1.30e-02     
     6   -9885.12414253   6.40e-05   3.19e-03     
     7   -9885.12415851   1.60e-05   1.77e-03     
     8   -9885.12417093   1.24e-05   4.98e-04     
     9   -9885.12417297   2.04e-06   2.82e-04     
    10   -9885.12417234   6.28e-07   7.54e-05     
    11   -9885.12417259   2.45e-07   2.90e-05     
    12   -9885.12417247   1.18e-07   1.59e-05     
    13   -9885.12417245   1.29e-08   6.65e-06     
 ------------------------------------------------------------------------------
         -9885.12417245                           CCSD T converged.

End of double precision
 SCF energy                 = -9884.34057728
 MP2 energy                 = -9885.12285627
 CCSD correlation energy     =    -0.78359517
 CCSD total energy           = -9885.12417245

 CCSD  T1^2 = 0.0189  T2^2 = 0.2954  Leading amplitudes:

 Amplitude    Orbitals with energies
 -0.0460       52 (A) A                  ->    56 (A) A                   
              -0.4192                         -0.0000                     
 -0.0460       52 (A) B                  ->    56 (A) B                   
              -0.4192                         -0.0000                     
  0.0261       51 (A) A                  ->    57 (A) A                   
              -0.4251                          0.0246                     
  0.0261       51 (A) B                  ->    57 (A) B                   
              -0.4251                          0.0246                     

 Amplitude    Orbitals with energies
 -0.0569       50 (A) A      50 (A) B    ->    56 (A) A      56 (A) B     
              -0.5342       -0.5342           -0.0000       -0.0000       
  0.0569       50 (A) A      50 (A) B    ->    56 (A) B      56 (A) A     
              -0.5342       -0.5342           -0.0000       -0.0000       
  0.0569       50 (A) B      50 (A) A    ->    56 (A) A      56 (A) B     
              -0.5342       -0.5342           -0.0000       -0.0000       
 -0.0569       50 (A) B      50 (A) A    ->    56 (A) B      56 (A) A     
              -0.5342       -0.5342           -0.0000       -0.0000       

 Computing CCSD intemediates for later calculations in double precision
 Finished.

Running a double precision version
           CCSD Lambda amplitudes will be solved using DIIS.
           Start     Size      MaxIter   EConv     LConv     
           3         7         100       1.00e-07  1.00e-05  
 ------------------------------------------------------------------------------
            Enorm      Ldiff       Comment
 ------------------------------------------------------------------------------
     1     6.10e-02   4.38e-02     
     2     1.78e-02   6.48e-03     
     3     7.86e-03   1.77e-03     
     4     4.66e-03   1.43e-03     Switched to DIIS steps.
     5     1.51e-03   8.62e-04     
     6     7.62e-04   2.54e-04     
     7     2.56e-04   8.06e-05     
     8     1.20e-04   5.41e-06     
     9     4.49e-05   1.63e-06     
    10     2.16e-05   6.01e-07     
    11     1.10e-05   3.83e-08     
    12     5.23e-06   7.09e-08     
    13     2.32e-06   2.24e-07     
    14     9.91e-07   7.28e-08     
    15     5.03e-07   8.54e-08     
    16     2.46e-07   3.90e-08     
    17     1.27e-07   1.99e-08     
    18     5.87e-08   7.40e-09     
 ------------------------------------------------------------------------------
                                   CCSD Lambda converged.

 Computing density matrices in double precision...
           Orbital response amplitudes will be solved using DIIS.
           Start     Size      MaxIter   EConv     LConv     
           3         7         100       1.00e-06  1.00e-06  
 ------------------------------------------------------------------------------
            Enorm      Ldiff       Comment
 ------------------------------------------------------------------------------
     1     1.21e-01   2.29e-03     
     2     1.14e-01   1.01e-02     
     3     1.33e-01   2.77e-02     
     4     1.26e-02   5.59e-02     Switched to DIIS steps.
     5     6.09e-03   1.16e-03     
     6     1.23e-03   3.55e-04     
     7     1.26e-03   3.40e-04     
     8     2.13e-04   2.91e-04     
     9     6.59e-05   4.18e-05     
    10     2.60e-05   8.82e-06     
    11     7.10e-06   6.44e-07     
    12     1.89e-06   3.70e-07     
    13     5.55e-07   9.64e-08     
 ------------------------------------------------------------------------------
                                   Orbital response converged.

 Computing density matrices... Done.
 CCSD calculation:   CPU 4826.60 s  wall 825.10 s

 Transferring MO TPDM to AO TPDM
 Transferring g2_o1o1o1o1
 Transferring g2_o1o1o1v1
 Transferring g2_o1o1v1v1
 Transferring g2_o1v1o1v1
 Transferring g2_o1v1v1v1
 Transferring g2_v1v1v1v1
 Adding separable TPDM
 Computing TPDM gradient
 --------------------------------------------------------
 2e gradient
  Atom          X               Y               Z
 --------------------------------------------------------
    1        -65.786760       30.009312        0.000000  
    2         -2.110653      -43.484922        0.000000  
    3         15.230733      -16.729482       -0.000000  
    4         52.666680       30.205092       -0.000000  
 --------------------------------------------------------
 --------------------------------------------------------
 Final gradient
  Atom          X               Y               Z
 --------------------------------------------------------
    1        -65.786760       30.009312        0.000000  
    2         -2.110653      -43.484922        0.000000  
    3         15.230733      -16.729482       -0.000000  
    4         52.666680       30.205092       -0.000000  
 --------------------------------------------------------
 Analytic gradient from two-electron contribution:   CPU 611.83 s  wall 115.81 s

 Total ccman2 time:   CPU 5574.17 s  wall 964.97 s


 --------------------------------------------------------------

                    Orbital Energies (a.u.)
 --------------------------------------------------------------

 Alpha MOs
 -- Occupied --
********-490.0753-180.8710-169.6774-169.6767-169.6766 -80.0623 -65.2076
-58.5683 -58.5658 -58.5656 -37.9249 -33.1123 -33.1093 -33.1089 -24.2963
-24.2954 -24.2951 -24.2924 -24.2924 -15.6502  -9.8866  -7.6001  -7.5024
 -7.4905  -7.4900  -7.2418  -5.4924  -5.4908  -5.4901  -5.4736  -5.4652
 -5.4643  -3.2432  -3.2377  -3.2371  -3.2226  -3.2226  -2.3963  -2.3928
 -2.3918  -2.3826  -2.3826  -1.2236  -1.0153  -0.8712  -0.7204  -0.5811
 -0.5583  -0.5342  -0.4251  -0.4192  -0.3951  -0.3796  -0.3793
 -- Virtual --
 -0.0000   0.0246   0.0561   0.0725   0.0826   0.0867   0.0930   0.1168
  0.1182   0.1394   0.1568   0.2047   0.2445   0.2452   0.2816   0.2933
  0.3356   0.3375   0.3576   0.3830   0.3871   0.4597   0.4805   0.5412
  0.5505   0.5606   0.5667   0.5808   0.5990   0.6550   0.6813   0.7481
  0.7534   0.7545   0.7984   0.8205   0.8548   0.8886   0.8952   0.9093
  1.0769   1.1106   1.1190   1.1294   1.2081   1.3291   1.4123   1.5424
  1.5775   1.6273   1.7749   1.8523   1.9167   2.1994   2.2575   2.3230
  2.3272   2.4167   2.4523   2.7630   2.9474   4.2372   4.2658   4.4781
  4.4839   4.4979   4.5000   4.5133   4.5136   4.5394   4.5712   4.6133
  4.6363   4.7538   4.8970   6.5334   6.5589   6.5755   7.2020   7.5215
  8.1812   8.2047   8.2668  14.7065  14.8011  14.9155  28.8597  29.5321
 29.5513  29.5671  29.8796  29.8842  29.8854  29.8975  29.9631  36.6700
 49.4628 130.5932 130.6075 130.6248 154.2603 166.1425 293.8560 293.8752
293.97641028.40531912.1775
 --------------------------------------------------------------

          Ground-State Mulliken Net Atomic Charges

     Atom                 Charge (a.u.)
  ----------------------------------------
      1 I                    -0.237531
      2 P                     0.342187
      3 N                    -0.192664
      4 Br                    0.088007
  ----------------------------------------
  Sum of atomic charges =    -0.000000

 -----------------------------------------------------------------
                    Cartesian Multipole Moments
 -----------------------------------------------------------------
    Charge (ESU x 10^10)
                -0.0000
    Dipole Moment (Debye)
         X       0.1014      Y       0.3015      Z      -0.0000
       Tot       0.3181
    Quadrupole Moments (Debye-Ang)
        XX     -68.4312     XY       3.5006     YY     -63.4648
        XZ      -0.0000     YZ      -0.0000     ZZ     -65.5691
    Octopole Moments (Debye-Ang^2)
       XXX       1.9283    XXY     -23.8985    XYY       3.0802
       YYY     -33.5348    XXZ      -0.0000    XYZ      -0.0000
       YYZ       0.0000    XZZ       0.2588    YZZ      -7.8488
       ZZZ       0.0000
    Hexadecapole Moments (Debye-Ang^3)
      XXXX   -1176.1903   XXXY      27.0740   XXYY    -249.8836
      XYYY      24.0656   YYYY    -381.0939   XXXZ      -0.0000
      XXYZ      -0.0000   XYYZ       0.0000   YYYZ      -0.0000
      XXZZ    -214.7972   XYZZ       3.8292   YYZZ     -76.9800
      XZZZ      -0.0000   YZZZ      -0.0000   ZZZZ     -88.7082
 -----------------------------------------------------------------
 DrvMan completing analytic gradient of the correlated energy
 Correlated dipole moment
            1
    1   0.0399086
    2   0.1186227
    3  -0.0000000
 Energy read as -9885.124172454
 Full Analytical Gradient: (in a.u., or Hartree/Bohr)
             1             2             3             4
    1    0.00007721    0.00001622   -0.00010365    0.00001023
    2   -0.00011513    0.00016756   -0.00007839    0.00002596
    3    0.00000000   -0.00000000    0.00000000   -0.00000000
 Gradient time:  CPU 0.76 s  wall 0.76 s
 ----------------------------------------------------------------
             Standard Nuclear Orientation (Angstroms)
    I     Atom           X                Y                Z
 ----------------------------------------------------------------
    1      I       1.6444707225    -0.3072466159     0.0010000000
    2      P       0.0523687096     1.6516797598    -0.0000000000
    3      N      -1.4372366792     1.1941935364    -0.0000000000
    4      Br     -2.2251949195    -0.4814423002     0.0000000000
 ----------------------------------------------------------------
 Nuclear Repulsion Energy =   672.0475337711 hartrees
 There are       55 alpha and       55 beta electrons

                       Distance Matrix (Angstroms)
             I (  1)   P (  2)   N (  3)
   P (  2)  2.524318
   N (  3)  3.428009  1.558274
   Br(  4)  3.873585  3.120498  1.851657

 Requested basis set is 6-311++G(d,p)
 There are 62 shells and 162 basis functions
 A cutoff of  1.0D-14 yielded   1539 shell pairs
 There are     11240 function pairs (     12687 Cartesian)
 Smallest overlap matrix eigenvalue = 2.39E-03
 Guess MOs from SCF MO coefficient file

 -----------------------------------------------------------------------
  General SCF calculation program by
  Eric Jon Sundstrom, Paul Horn, Yuezhi Mao, Dmitri Zuev, Alec White,
  David Stuck, Shaama M.S., Shane Yost, Joonho Lee, David Small,
  Daniel Levine, Susi Lehtola, Hugh Burton, Evgeny Epifanovsky
 -----------------------------------------------------------------------
 Hartree-Fock
 using 6 threads for integral computing
 -------------------------------------------------------
 OpenMP Integral computing Module                
 Release: version 2.0, May 2017, Q-Chem Inc. Pleasanton 
 -------------------------------------------------------
 A restricted SCF calculation will be
 performed using DIIS
 SCF converges when DIIS error is below 1.0e-08
 ---------------------------------------
  Cycle       Energy         DIIS error
 ---------------------------------------
    1   -9884.3405822234      4.26e-06  
    2   -9884.3405823378      1.22e-06  
    3   -9884.3405823538      6.71e-07  
    4   -9884.3405823566      3.02e-07  
    5   -9884.3405823575      1.25e-07  
    6   -9884.3405823577      4.98e-08  
    7   -9884.3405823578      2.31e-08  
    8   -9884.3405823577      1.28e-08  
    9   -9884.3405823576      5.63e-09  Convergence criterion met
 ---------------------------------------
 SCF time:   CPU 12.78s  wall 3.00s 
 SCF   energy in the final basis set =    -9884.3405823576
 Total energy in the final basis set =    -9884.3405823576


 ------------------------------------------------------------------------------

   CCMAN2: suite of methods based on coupled cluster
           and equation of motion theories.

   Components:
   * libvmm-1.3-trunk
     by Evgeny Epifanovsky, Ilya Kaliman.
   * libtensor-2.5-trunk
     by Evgeny Epifanovsky, Michael Wormit, Dmitry Zuev, Sam Manzer, 
        Ilya Kaliman.
   * libcc-2.5-trunk
     by Evgeny Epifanovsky, Arik Landau, Tomasz Kus, Kirill Khistyaev, 
        Dmitry Zuev, Prashant Manohar, Xintian Feng, Anna Krylov, 
        Matthew Goldey, Alec White, Thomas Jagau, Kaushik Nanda, 
        Anastasia Gunina, Alexander Kunitsa, Joonho Lee.

   CCMAN original authors:
   Anna I. Krylov, C. David Sherrill, Steven R. Gwaltney,
   Edward F. C. Byrd (2000)
   Sergey V. Levchenko, Lyudmila V. Slipchenko, Tao Wang,
   Ana-Maria C. Cristian (2003)
   Piotr A. Pieniazek, C. Melania Oana, Evgeny Epifanovsky (2007)
   Prashant Manohar (2009)

 ------------------------------------------------------------------------------


 Allocating and initializing 30808MB of RAM...
 Calculation will run on 6 cores.


 Alpha MOs, Restricted
 -- Occupied --                  
******* -490.08 -180.87 -169.68 -169.68 -169.68  -80.06  -65.21
  1 A     2 A     3 A     4 A     5 A     6 A     7 A     8 A                  
-58.568 -58.566 -58.566 -37.925 -33.112 -33.109 -33.109 -24.296
  9 A    10 A    11 A    12 A    13 A    14 A    15 A    16 A                  
-24.295 -24.295 -24.292 -24.292 -15.650  -9.887  -7.600  -7.502
 17 A    18 A    19 A    20 A    21 A    22 A    23 A    24 A                  
 -7.490  -7.490  -7.242  -5.492  -5.491  -5.490  -5.474  -5.465
 25 A    26 A    27 A    28 A    29 A    30 A    31 A    32 A                  
 -5.464  -3.243  -3.238  -3.237  -3.223  -3.223  -2.396  -2.393
 33 A    34 A    35 A    36 A    37 A    38 A    39 A    40 A                  
 -2.392  -2.383  -2.383  -1.224  -1.015  -0.871  -0.720  -0.581
 41 A    42 A    43 A    44 A    45 A    46 A    47 A    48 A                  
 -0.558  -0.534  -0.425  -0.419  -0.395  -0.380  -0.379
 49 A    50 A    51 A    52 A    53 A    54 A    55 A                          
 -- Virtual --                   
 -0.000   0.025   0.056   0.073   0.083   0.087   0.093   0.117
 56 A    57 A    58 A    59 A    60 A    61 A    62 A    63 A                  
  0.118   0.139   0.157   0.205   0.245   0.245   0.282   0.293
 64 A    65 A    66 A    67 A    68 A    69 A    70 A    71 A                  
  0.336   0.338   0.358   0.383   0.387   0.460   0.481   0.541
 72 A    73 A    74 A    75 A    76 A    77 A    78 A    79 A                  
  0.550   0.561   0.567   0.581   0.599   0.655   0.681   0.748
 80 A    81 A    82 A    83 A    84 A    85 A    86 A    87 A                  
  0.753   0.754   0.798   0.821   0.855   0.889   0.895   0.909
 88 A    89 A    90 A    91 A    92 A    93 A    94 A    95 A                  
  1.077   1.111   1.119   1.129   1.208   1.329   1.412   1.542
 96 A    97 A    98 A    99 A   100 A   101 A   102 A   103 A                  
  1.577   1.627   1.775   1.852   1.917   2.199   2.257   2.323
104 A   105 A   106 A   107 A   108 A   109 A   110 A   111 A                  
  2.327   2.417   2.452   2.763   2.947   4.237   4.266   4.478
112 A   113 A   114 A   115 A   116 A   117 A   118 A   119 A                  
  4.484   4.498   4.500   4.513   4.514   4.539   4.571   4.613
120 A   121 A   122 A   123 A   124 A   125 A   126 A   127 A                  
  4.636   4.754   4.897   6.533   6.559   6.575   7.202   7.522
128 A   129 A   130 A   131 A   132 A   133 A   134 A   135 A                  
  8.181   8.205   8.267  14.707  14.801  14.916  28.860  29.532
136 A   137 A   138 A   139 A   140 A   141 A   142 A   143 A                  
 29.551  29.567  29.880  29.884  29.885  29.897  29.963  36.670
144 A   145 A   146 A   147 A   148 A   149 A   150 A   151 A                  
 49.463 130.593 130.607 130.625 154.260 166.143 293.856 293.875
152 A   153 A   154 A   155 A   156 A   157 A   158 A   159 A                  
293.9761028.4051912.178
160 A   161 A   162 A                                                          

 Beta MOs, Restricted
 -- Occupied --                  
******* -490.08 -180.87 -169.68 -169.68 -169.68  -80.06  -65.21
  1 A     2 A     3 A     4 A     5 A     6 A     7 A     8 A                  
-58.568 -58.566 -58.566 -37.925 -33.112 -33.109 -33.109 -24.296
  9 A    10 A    11 A    12 A    13 A    14 A    15 A    16 A                  
-24.295 -24.295 -24.292 -24.292 -15.650  -9.887  -7.600  -7.502
 17 A    18 A    19 A    20 A    21 A    22 A    23 A    24 A                  
 -7.490  -7.490  -7.242  -5.492  -5.491  -5.490  -5.474  -5.465
 25 A    26 A    27 A    28 A    29 A    30 A    31 A    32 A                  
 -5.464  -3.243  -3.238  -3.237  -3.223  -3.223  -2.396  -2.393
 33 A    34 A    35 A    36 A    37 A    38 A    39 A    40 A                  
 -2.392  -2.383  -2.383  -1.224  -1.015  -0.871  -0.720  -0.581
 41 A    42 A    43 A    44 A    45 A    46 A    47 A    48 A                  
 -0.558  -0.534  -0.425  -0.419  -0.395  -0.380  -0.379
 49 A    50 A    51 A    52 A    53 A    54 A    55 A                          
 -- Virtual --                   
 -0.000   0.025   0.056   0.073   0.083   0.087   0.093   0.117
 56 A    57 A    58 A    59 A    60 A    61 A    62 A    63 A                  
  0.118   0.139   0.157   0.205   0.245   0.245   0.282   0.293
 64 A    65 A    66 A    67 A    68 A    69 A    70 A    71 A                  
  0.336   0.338   0.358   0.383   0.387   0.460   0.481   0.541
 72 A    73 A    74 A    75 A    76 A    77 A    78 A    79 A                  
  0.550   0.561   0.567   0.581   0.599   0.655   0.681   0.748
 80 A    81 A    82 A    83 A    84 A    85 A    86 A    87 A                  
  0.753   0.754   0.798   0.821   0.855   0.889   0.895   0.909
 88 A    89 A    90 A    91 A    92 A    93 A    94 A    95 A                  
  1.077   1.111   1.119   1.129   1.208   1.329   1.412   1.542
 96 A    97 A    98 A    99 A   100 A   101 A   102 A   103 A                  
  1.577   1.627   1.775   1.852   1.917   2.199   2.257   2.323
104 A   105 A   106 A   107 A   108 A   109 A   110 A   111 A                  
  2.327   2.417   2.452   2.763   2.947   4.237   4.266   4.478
112 A   113 A   114 A   115 A   116 A   117 A   118 A   119 A                  
  4.484   4.498   4.500   4.513   4.514   4.539   4.571   4.613
120 A   121 A   122 A   123 A   124 A   125 A   126 A   127 A                  
  4.636   4.754   4.897   6.533   6.559   6.575   7.202   7.522
128 A   129 A   130 A   131 A   132 A   133 A   134 A   135 A                  
  8.181   8.205   8.267  14.707  14.801  14.916  28.860  29.532
136 A   137 A   138 A   139 A   140 A   141 A   142 A   143 A                  
 29.551  29.567  29.880  29.884  29.885  29.897  29.963  36.670
144 A   145 A   146 A   147 A   148 A   149 A   150 A   151 A                  
 49.463 130.593 130.607 130.625 154.260 166.143 293.856 293.875
152 A   153 A   154 A   155 A   156 A   157 A   158 A   159 A                  
293.9761028.4051912.178
160 A   161 A   162 A                                                          

 Occupation and symmetry of molecular orbitals

 Point group: C1 (1 irreducible representation).

                           A     All 
 -------------------------------------
 All molecular orbitals:
  - Alpha                  162   162 
  - Beta                   162   162 
 -------------------------------------
 Alpha orbitals:
  - Frozen occupied        33    33  
  - Active occupied        22    22  
  - Active virtual         107   107 
  - Frozen virtual         0     0   
 -------------------------------------
 Beta orbitals:
  - Frozen occupied        33    33  
  - Active occupied        22    22  
  - Active virtual         107   107 
  - Frozen virtual         0     0   
 -------------------------------------

 Import integrals:   CPU 0.00 s  wall 0.00 s

 Import integrals:   CPU 128.99 s  wall 22.33 s

 MP2 amplitudes:   CPU 0.22 s  wall 0.13 s

Running a double precision version
           CCSD T amplitudes will be solved using DIIS.

           Start     Size      MaxIter   EConv     TConv     
           3         7         100       1.00e-07  1.00e-05  
 ------------------------------------------------------------------------------
           Energy (a.u.)   Ediff      Tdiff       Comment
 ------------------------------------------------------------------------------
         -9885.12285820                           
     1   -9885.09561754   2.72e-02   8.23e-01     
     2   -9885.12290310   2.73e-02   1.18e-01     
     3   -9885.12030924   2.59e-03   5.28e-02     
     4   -9885.12305658   2.75e-03   2.13e-02     Switched to DIIS steps.
     5   -9885.12407872   1.02e-03   1.30e-02     
     6   -9885.12414265   6.39e-05   3.19e-03     
     7   -9885.12415863   1.60e-05   1.77e-03     
     8   -9885.12417104   1.24e-05   4.97e-04     
     9   -9885.12417308   2.04e-06   2.82e-04     
    10   -9885.12417245   6.29e-07   7.54e-05     
    11   -9885.12417270   2.46e-07   2.89e-05     
    12   -9885.12417258   1.18e-07   1.58e-05     
    13   -9885.12417257   1.30e-08   6.63e-06     
 ------------------------------------------------------------------------------
         -9885.12417257                           CCSD T converged.

End of double precision
 SCF energy                 = -9884.34058236
 MP2 energy                 = -9885.12285820
 CCSD correlation energy     =    -0.78359021
 CCSD total energy           = -9885.12417257

 CCSD  T1^2 = 0.0189  T2^2 = 0.2954  Leading amplitudes:

 Amplitude    Orbitals with energies
 -0.0460       52 (A) A                  ->    56 (A) A                   
              -0.4193                         -0.0000                     
 -0.0460       52 (A) B                  ->    56 (A) B                   
              -0.4193                         -0.0000                     
 -0.0261       51 (A) A                  ->    57 (A) A                   
              -0.4251                          0.0247                     
 -0.0261       51 (A) B                  ->    57 (A) B                   
              -0.4251                          0.0247                     

 Amplitude    Orbitals with energies
 -0.0569       50 (A) A      50 (A) B    ->    56 (A) A      56 (A) B     
              -0.5342       -0.5342           -0.0000       -0.0000       
  0.0569       50 (A) A      50 (A) B    ->    56 (A) B      56 (A) A     
              -0.5342       -0.5342           -0.0000       -0.0000       
  0.0569       50 (A) B      50 (A) A    ->    56 (A) A      56 (A) B     
              -0.5342       -0.5342           -0.0000       -0.0000       
 -0.0569       50 (A) B      50 (A) A    ->    56 (A) B      56 (A) A     
              -0.5342       -0.5342           -0.0000       -0.0000       

 Computing CCSD intemediates for later calculations in double precision
 Finished.

Running a double precision version
           CCSD Lambda amplitudes will be solved using DIIS.
           Start     Size      MaxIter   EConv     LConv     
           3         7         100       1.00e-07  1.00e-05  
 ------------------------------------------------------------------------------
            Enorm      Ldiff       Comment
 ------------------------------------------------------------------------------
     1     6.09e-02   4.38e-02     
     2     1.78e-02   6.47e-03     
     3     7.86e-03   1.77e-03     
     4     4.66e-03   1.42e-03     Switched to DIIS steps.
     5     1.51e-03   8.62e-04     
     6     7.62e-04   2.54e-04     
     7     2.56e-04   8.06e-05     
     8     1.20e-04   5.42e-06     
     9     4.48e-05   1.62e-06     
    10     2.16e-05   5.96e-07     
    11     1.09e-05   3.62e-08     
    12     5.22e-06   7.17e-08     
    13     2.31e-06   2.23e-07     
    14     9.90e-07   7.26e-08     
    15     5.02e-07   8.52e-08     
    16     2.46e-07   3.89e-08     
    17     1.26e-07   1.98e-08     
    18     5.85e-08   7.39e-09     
 ------------------------------------------------------------------------------
                                   CCSD Lambda converged.

 Computing density matrices in double precision...
           Orbital response amplitudes will be solved using DIIS.
           Start     Size      MaxIter   EConv     LConv     
           3         7         100       1.00e-06  1.00e-06  
 ------------------------------------------------------------------------------
            Enorm      Ldiff       Comment
 ------------------------------------------------------------------------------
     1     1.21e-01   2.31e-03     
     2     1.14e-01   1.01e-02     
     3     1.33e-01   2.76e-02     
     4     1.27e-02   5.59e-02     Switched to DIIS steps.
     5     6.09e-03   1.17e-03     
     6     1.23e-03   3.56e-04     
     7     1.26e-03   3.39e-04     
     8     2.13e-04   2.91e-04     
     9     6.59e-05   4.18e-05     
    10     2.60e-05   8.81e-06     
    11     7.09e-06   6.42e-07     
    12     1.89e-06   3.70e-07     
    13     5.54e-07   9.69e-08     
 ------------------------------------------------------------------------------
                                   Orbital response converged.

 Computing density matrices... Done.
 CCSD calculation:   CPU 4827.37 s  wall 825.47 s

 Transferring MO TPDM to AO TPDM
 Transferring g2_o1o1o1o1
 Transferring g2_o1o1o1v1
 Transferring g2_o1o1v1v1
 Transferring g2_o1v1o1v1
 Transferring g2_o1v1v1v1
 Transferring g2_v1v1v1v1
 Adding separable TPDM
 Computing TPDM gradient
 --------------------------------------------------------
 2e gradient
  Atom          X               Y               Z
 --------------------------------------------------------
    1        -65.808514       30.007126       -0.025968  
    2         -2.089541      -43.492667        0.015562  
    3         15.232341      -16.726889        0.001503  
    4         52.665713       30.212430        0.008902  
 --------------------------------------------------------
 --------------------------------------------------------
 Final gradient
  Atom          X               Y               Z
 --------------------------------------------------------
    1        -65.808514       30.007126       -0.025968  
    2         -2.089541      -43.492667        0.015562  
    3         15.232341      -16.726889        0.001503  
    4         52.665713       30.212430        0.008902  
 --------------------------------------------------------
 Analytic gradient from two-electron contribution:   CPU 608.56 s  wall 114.67 s

 Total ccman2 time:   CPU 5573.00 s  wall 964.41 s


 --------------------------------------------------------------

                    Orbital Energies (a.u.)
 --------------------------------------------------------------

 Alpha MOs
 -- Occupied --
********-490.0752-180.8710-169.6774-169.6768-169.6767 -80.0622 -65.2076
-58.5683 -58.5657 -58.5656 -37.9249 -33.1124 -33.1094 -33.1090 -24.2963
-24.2955 -24.2951 -24.2924 -24.2924 -15.6502  -9.8866  -7.6000  -7.5024
 -7.4905  -7.4899  -7.2418  -5.4923  -5.4908  -5.4901  -5.4737  -5.4653
 -5.4644  -3.2432  -3.2377  -3.2370  -3.2226  -3.2226  -2.3963  -2.3928
 -2.3918  -2.3827  -2.3826  -1.2236  -1.0153  -0.8714  -0.7204  -0.5811
 -0.5583  -0.5342  -0.4251  -0.4193  -0.3951  -0.3796  -0.3793
 -- Virtual --
 -0.0000   0.0247   0.0561   0.0725   0.0827   0.0867   0.0930   0.1168
  0.1182   0.1394   0.1568   0.2048   0.2445   0.2452   0.2817   0.2933
  0.3356   0.3375   0.3576   0.3830   0.3871   0.4597   0.4805   0.5412
  0.5505   0.5606   0.5666   0.5807   0.5990   0.6550   0.6814   0.7481
  0.7534   0.7545   0.7984   0.8206   0.8548   0.8886   0.8953   0.9094
  1.0771   1.1106   1.1190   1.1294   1.2082   1.3291   1.4123   1.5424
  1.5775   1.6273   1.7749   1.8523   1.9168   2.1995   2.2575   2.3230
  2.3272   2.4167   2.4523   2.7630   2.9475   4.2372   4.2658   4.4781
  4.4839   4.4979   4.5000   4.5133   4.5136   4.5394   4.5712   4.6133
  4.6365   4.7538   4.8971   6.5333   6.5589   6.5755   7.2021   7.5216
  8.1813   8.2047   8.2668  14.7066  14.8012  14.9156  28.8598  29.5320
 29.5513  29.5671  29.8795  29.8841  29.8854  29.8974  29.9632  36.6700
 49.4628 130.5931 130.6075 130.6248 154.2603 166.1426 293.8560 293.8752
293.97651028.40531912.1776
 --------------------------------------------------------------

          Ground-State Mulliken Net Atomic Charges

     Atom                 Charge (a.u.)
  ----------------------------------------
      1 I                    -0.237317
      2 P                     0.342096
      3 N                    -0.192691
      4 Br                    0.087911
  ----------------------------------------
  Sum of atomic charges =     0.000000

 -----------------------------------------------------------------
                    Cartesian Multipole Moments
 -----------------------------------------------------------------
    Charge (ESU x 10^10)
                 0.0000
    Dipole Moment (Debye)
         X       0.1050      Y       0.2987      Z      -0.0005
       Tot       0.3167
    Quadrupole Moments (Debye-Ang)
        XX     -68.4281     XY       3.4987     YY     -63.4704
        XZ      -0.0007     YZ      -0.0002     ZZ     -65.5675
    Octopole Moments (Debye-Ang^2)
       XXX       1.9546    XXY     -23.9295    XYY       3.0819
       YYY     -33.6338    XXZ      -0.0277    XYZ      -0.0035
       YYZ      -0.0268    XZZ       0.2639    YZZ      -7.8799
       ZZZ      -0.0892
    Hexadecapole Moments (Debye-Ang^3)
      XXXX   -1176.1487   XXXY      26.9213   XXYY    -249.8777
      XYYY      23.9254   YYYY    -381.0339   XXXZ      -0.1380
      XXYZ       0.0023   XYYZ      -0.0444   YYYZ       0.0270
      XXZZ    -214.7909   XYZZ       3.7793   YYZZ     -76.9639
      XZZZ      -0.1463   YZZZ       0.0269   ZZZZ     -88.7020
 -----------------------------------------------------------------
 DrvMan completing analytic gradient of the correlated energy
 Correlated dipole moment
            1
    1   0.0413180
    2   0.1175293
    3  -0.0002152
 Energy read as -9885.124172567
 Full Analytical Gradient: (in a.u., or Hartree/Bohr)
             1             2             3             4
    1    0.00000437    0.00006527   -0.00007713    0.00000749
    2   -0.00000758    0.00004306   -0.00007354    0.00003807
    3    0.00000412   -0.00001222    0.00001511   -0.00000702
 Gradient time:  CPU 0.76 s  wall 0.77 s
 ----------------------------------------------------------------
             Standard Nuclear Orientation (Angstroms)
    I     Atom           X                Y                Z
 ----------------------------------------------------------------
    1      I       1.6444707225    -0.3072466159     0.0000000000
    2      P       0.0533687096     1.6516797598    -0.0000000000
    3      N      -1.4372366792     1.1941935364    -0.0000000000
    4      Br     -2.2251949195    -0.4814423002     0.0000000000
 ----------------------------------------------------------------
 Nuclear Repulsion Energy =   672.0465175377 hartrees
 There are       55 alpha and       55 beta electrons

                       Distance Matrix (Angstroms)
             I (  1)   P (  2)   N (  3)
   P (  2)  2.523687
   N (  3)  3.428009  1.559230
   Br(  4)  3.873584  3.121228  1.851657

 Requested basis set is 6-311++G(d,p)
 There are 62 shells and 162 basis functions
 A cutoff of  1.0D-14 yielded   1539 shell pairs
 There are     11240 function pairs (     12687 Cartesian)
 Smallest overlap matrix eigenvalue = 2.39E-03
 Guess MOs from SCF MO coefficient file

 -----------------------------------------------------------------------
  General SCF calculation program by
  Eric Jon Sundstrom, Paul Horn, Yuezhi Mao, Dmitri Zuev, Alec White,
  David Stuck, Shaama M.S., Shane Yost, Joonho Lee, David Small,
  Daniel Levine, Susi Lehtola, Hugh Burton, Evgeny Epifanovsky
 -----------------------------------------------------------------------
 Hartree-Fock
 using 6 threads for integral computing
 -------------------------------------------------------
 OpenMP Integral computing Module                
 Release: version 2.0, May 2017, Q-Chem Inc. Pleasanton 
 -------------------------------------------------------
 A restricted SCF calculation will be
 performed using DIIS
 SCF converges when DIIS error is below 1.0e-08
 ---------------------------------------
  Cycle       Energy         DIIS error
 ---------------------------------------
    1   -9884.3405174606      1.16e-05  
    2   -9884.3405179462      6.14e-06  
    3   -9884.3405180526      2.93e-06  
    4   -9884.3405180927      7.16e-07  
    5   -9884.3405180984      2.92e-07  
    6   -9884.3405181001      1.24e-07  
    7   -9884.3405181004      5.32e-08  
    8   -9884.3405181004      2.21e-08  
    9   -9884.3405181005      7.70e-09  Convergence criterion met
 ---------------------------------------
 SCF time:   CPU 12.65s  wall 2.00s 
 SCF   energy in the final basis set =    -9884.3405181005
 Total energy in the final basis set =    -9884.3405181005


 ------------------------------------------------------------------------------

   CCMAN2: suite of methods based on coupled cluster
           and equation of motion theories.

   Components:
   * libvmm-1.3-trunk
     by Evgeny Epifanovsky, Ilya Kaliman.
   * libtensor-2.5-trunk
     by Evgeny Epifanovsky, Michael Wormit, Dmitry Zuev, Sam Manzer, 
        Ilya Kaliman.
   * libcc-2.5-trunk
     by Evgeny Epifanovsky, Arik Landau, Tomasz Kus, Kirill Khistyaev, 
        Dmitry Zuev, Prashant Manohar, Xintian Feng, Anna Krylov, 
        Matthew Goldey, Alec White, Thomas Jagau, Kaushik Nanda, 
        Anastasia Gunina, Alexander Kunitsa, Joonho Lee.

   CCMAN original authors:
   Anna I. Krylov, C. David Sherrill, Steven R. Gwaltney,
   Edward F. C. Byrd (2000)
   Sergey V. Levchenko, Lyudmila V. Slipchenko, Tao Wang,
   Ana-Maria C. Cristian (2003)
   Piotr A. Pieniazek, C. Melania Oana, Evgeny Epifanovsky (2007)
   Prashant Manohar (2009)

 ------------------------------------------------------------------------------


 Allocating and initializing 30808MB of RAM...
 Calculation will run on 6 cores.


 Alpha MOs, Restricted
 -- Occupied --                  
******* -490.08 -180.87 -169.68 -169.68 -169.68  -80.06  -65.21
  1 A     2 A     3 A     4 A     5 A     6 A     7 A     8 A                  
-58.568 -58.566 -58.566 -37.925 -33.112 -33.109 -33.109 -24.296
  9 A    10 A    11 A    12 A    13 A    14 A    15 A    16 A                  
-24.296 -24.295 -24.293 -24.293 -15.650  -9.887  -7.600  -7.502
 17 A    18 A    19 A    20 A    21 A    22 A    23 A    24 A                  
 -7.490  -7.490  -7.242  -5.492  -5.491  -5.490  -5.474  -5.465
 25 A    26 A    27 A    28 A    29 A    30 A    31 A    32 A                  
 -5.465  -3.243  -3.238  -3.237  -3.223  -3.223  -2.396  -2.393
 33 A    34 A    35 A    36 A    37 A    38 A    39 A    40 A                  
 -2.392  -2.383  -2.383  -1.223  -1.015  -0.872  -0.720  -0.581
 41 A    42 A    43 A    44 A    45 A    46 A    47 A    48 A                  
 -0.558  -0.534  -0.425  -0.419  -0.395  -0.380  -0.379
 49 A    50 A    51 A    52 A    53 A    54 A    55 A                          
 -- Virtual --                   
 -0.000   0.025   0.056   0.073   0.083   0.087   0.093   0.117
 56 A    57 A    58 A    59 A    60 A    61 A    62 A    63 A                  
  0.118   0.139   0.157   0.205   0.245   0.245   0.282   0.293
 64 A    65 A    66 A    67 A    68 A    69 A    70 A    71 A                  
  0.336   0.338   0.358   0.383   0.387   0.460   0.480   0.541
 72 A    73 A    74 A    75 A    76 A    77 A    78 A    79 A                  
  0.550   0.561   0.567   0.581   0.599   0.655   0.681   0.748
 80 A    81 A    82 A    83 A    84 A    85 A    86 A    87 A                  
  0.753   0.754   0.798   0.821   0.855   0.889   0.895   0.909
 88 A    89 A    90 A    91 A    92 A    93 A    94 A    95 A                  
  1.077   1.111   1.119   1.130   1.208   1.328   1.412   1.542
 96 A    97 A    98 A    99 A   100 A   101 A   102 A   103 A                  
  1.577   1.627   1.775   1.853   1.917   2.200   2.258   2.323
104 A   105 A   106 A   107 A   108 A   109 A   110 A   111 A                  
  2.327   2.417   2.452   2.763   2.947   4.237   4.266   4.478
112 A   113 A   114 A   115 A   116 A   117 A   118 A   119 A                  
  4.484   4.498   4.500   4.513   4.513   4.539   4.571   4.613
120 A   121 A   122 A   123 A   124 A   125 A   126 A   127 A                  
  4.636   4.754   4.897   6.533   6.559   6.575   7.202   7.521
128 A   129 A   130 A   131 A   132 A   133 A   134 A   135 A                  
  8.181   8.205   8.267  14.707  14.801  14.915  28.860  29.532
136 A   137 A   138 A   139 A   140 A   141 A   142 A   143 A                  
 29.551  29.567  29.879  29.884  29.885  29.897  29.963  36.670
144 A   145 A   146 A   147 A   148 A   149 A   150 A   151 A                  
 49.463 130.593 130.607 130.625 154.260 166.142 293.856 293.875
152 A   153 A   154 A   155 A   156 A   157 A   158 A   159 A                  
293.9771028.4051912.178
160 A   161 A   162 A                                                          

 Beta MOs, Restricted
 -- Occupied --                  
******* -490.08 -180.87 -169.68 -169.68 -169.68  -80.06  -65.21
  1 A     2 A     3 A     4 A     5 A     6 A     7 A     8 A                  
-58.568 -58.566 -58.566 -37.925 -33.112 -33.109 -33.109 -24.296
  9 A    10 A    11 A    12 A    13 A    14 A    15 A    16 A                  
-24.296 -24.295 -24.293 -24.293 -15.650  -9.887  -7.600  -7.502
 17 A    18 A    19 A    20 A    21 A    22 A    23 A    24 A                  
 -7.490  -7.490  -7.242  -5.492  -5.491  -5.490  -5.474  -5.465
 25 A    26 A    27 A    28 A    29 A    30 A    31 A    32 A                  
 -5.465  -3.243  -3.238  -3.237  -3.223  -3.223  -2.396  -2.393
 33 A    34 A    35 A    36 A    37 A    38 A    39 A    40 A                  
 -2.392  -2.383  -2.383  -1.223  -1.015  -0.872  -0.720  -0.581
 41 A    42 A    43 A    44 A    45 A    46 A    47 A    48 A                  
 -0.558  -0.534  -0.425  -0.419  -0.395  -0.380  -0.379
 49 A    50 A    51 A    52 A    53 A    54 A    55 A                          
 -- Virtual --                   
 -0.000   0.025   0.056   0.073   0.083   0.087   0.093   0.117
 56 A    57 A    58 A    59 A    60 A    61 A    62 A    63 A                  
  0.118   0.139   0.157   0.205   0.245   0.245   0.282   0.293
 64 A    65 A    66 A    67 A    68 A    69 A    70 A    71 A                  
  0.336   0.338   0.358   0.383   0.387   0.460   0.480   0.541
 72 A    73 A    74 A    75 A    76 A    77 A    78 A    79 A                  
  0.550   0.561   0.567   0.581   0.599   0.655   0.681   0.748
 80 A    81 A    82 A    83 A    84 A    85 A    86 A    87 A                  
  0.753   0.754   0.798   0.821   0.855   0.889   0.895   0.909
 88 A    89 A    90 A    91 A    92 A    93 A    94 A    95 A                  
  1.077   1.111   1.119   1.130   1.208   1.328   1.412   1.542
 96 A    97 A    98 A    99 A   100 A   101 A   102 A   103 A                  
  1.577   1.627   1.775   1.853   1.917   2.200   2.258   2.323
104 A   105 A   106 A   107 A   108 A   109 A   110 A   111 A                  
  2.327   2.417   2.452   2.763   2.947   4.237   4.266   4.478
112 A   113 A   114 A   115 A   116 A   117 A   118 A   119 A                  
  4.484   4.498   4.500   4.513   4.513   4.539   4.571   4.613
120 A   121 A   122 A   123 A   124 A   125 A   126 A   127 A                  
  4.636   4.754   4.897   6.533   6.559   6.575   7.202   7.521
128 A   129 A   130 A   131 A   132 A   133 A   134 A   135 A                  
  8.181   8.205   8.267  14.707  14.801  14.915  28.860  29.532
136 A   137 A   138 A   139 A   140 A   141 A   142 A   143 A                  
 29.551  29.567  29.879  29.884  29.885  29.897  29.963  36.670
144 A   145 A   146 A   147 A   148 A   149 A   150 A   151 A                  
 49.463 130.593 130.607 130.625 154.260 166.142 293.856 293.875
152 A   153 A   154 A   155 A   156 A   157 A   158 A   159 A                  
293.9771028.4051912.178
160 A   161 A   162 A                                                          

 Occupation and symmetry of molecular orbitals

 Point group: C1 (1 irreducible representation).

                           A     All 
 -------------------------------------
 All molecular orbitals:
  - Alpha                  162   162 
  - Beta                   162   162 
 -------------------------------------
 Alpha orbitals:
  - Frozen occupied        33    33  
  - Active occupied        22    22  
  - Active virtual         107   107 
  - Frozen virtual         0     0   
 -------------------------------------
 Beta orbitals:
  - Frozen occupied        33    33  
  - Active occupied        22    22  
  - Active virtual         107   107 
  - Frozen virtual         0     0   
 -------------------------------------

 Import integrals:   CPU 0.00 s  wall 0.00 s

 Import integrals:   CPU 129.15 s  wall 22.31 s

 MP2 amplitudes:   CPU 0.22 s  wall 0.13 s

Running a double precision version
           CCSD T amplitudes will be solved using DIIS.

           Start     Size      MaxIter   EConv     TConv     
           3         7         100       1.00e-07  1.00e-05  
 ------------------------------------------------------------------------------
           Energy (a.u.)   Ediff      Tdiff       Comment
 ------------------------------------------------------------------------------
         -9885.12287935                           
     1   -9885.09559516   2.73e-02   8.23e-01     
     2   -9885.12290660   2.73e-02   1.18e-01     
     3   -9885.12030325   2.60e-03   5.29e-02     
     4   -9885.12305456   2.75e-03   2.13e-02     Switched to DIIS steps.
     5   -9885.12407774   1.02e-03   1.30e-02     
     6   -9885.12414181   6.41e-05   3.20e-03     
     7   -9885.12415775   1.59e-05   1.77e-03     
     8   -9885.12417016   1.24e-05   4.97e-04     
     9   -9885.12417221   2.05e-06   2.82e-04     
    10   -9885.12417158   6.35e-07   7.56e-05     
    11   -9885.12417183   2.50e-07   2.90e-05     
    12   -9885.12417171   1.19e-07   1.59e-05     
    13   -9885.12417170   1.31e-08   6.63e-06     
 ------------------------------------------------------------------------------
         -9885.12417170                           CCSD T converged.

End of double precision
 SCF energy                 = -9884.34051810
 MP2 energy                 = -9885.12287935
 CCSD correlation energy     =    -0.78365360
 CCSD total energy           = -9885.12417170

 CCSD  T1^2 = 0.0189  T2^2 = 0.2955  Leading amplitudes:

 Amplitude    Orbitals with energies
  0.0461       52 (A) A                  ->    56 (A) A                   
              -0.4192                         -0.0001                     
  0.0461       52 (A) B                  ->    56 (A) B                   
              -0.4192                         -0.0001                     
 -0.0260       51 (A) A                  ->    57 (A) A                   
              -0.4251                          0.0247                     
 -0.0260       51 (A) B                  ->    57 (A) B                   
              -0.4251                          0.0247                     

 Amplitude    Orbitals with energies
 -0.0570       50 (A) A      50 (A) B    ->    56 (A) A      56 (A) B     
              -0.5340       -0.5340           -0.0001       -0.0001       
  0.0570       50 (A) A      50 (A) B    ->    56 (A) B      56 (A) A     
              -0.5340       -0.5340           -0.0001       -0.0001       
  0.0570       50 (A) B      50 (A) A    ->    56 (A) A      56 (A) B     
              -0.5340       -0.5340           -0.0001       -0.0001       
 -0.0570       50 (A) B      50 (A) A    ->    56 (A) B      56 (A) A     
              -0.5340       -0.5340           -0.0001       -0.0001       

 Computing CCSD intemediates for later calculations in double precision
 Finished.

Running a double precision version
           CCSD Lambda amplitudes will be solved using DIIS.
           Start     Size      MaxIter   EConv     LConv     
           3         7         100       1.00e-07  1.00e-05  
 ------------------------------------------------------------------------------
            Enorm      Ldiff       Comment
 ------------------------------------------------------------------------------
     1     6.10e-02   4.39e-02     
     2     1.78e-02   6.48e-03     
     3     7.87e-03   1.77e-03     
     4     4.67e-03   1.43e-03     Switched to DIIS steps.
     5     1.51e-03   8.63e-04     
     6     7.63e-04   2.54e-04     
     7     2.56e-04   8.07e-05     
     8     1.20e-04   5.42e-06     
     9     4.49e-05   1.64e-06     
    10     2.16e-05   6.06e-07     
    11     1.09e-05   3.88e-08     
    12     5.22e-06   7.16e-08     
    13     2.32e-06   2.23e-07     
    14     9.92e-07   7.24e-08     
    15     5.03e-07   8.52e-08     
    16     2.46e-07   3.90e-08     
    17     1.26e-07   1.98e-08     
    18     5.86e-08   7.40e-09     
 ------------------------------------------------------------------------------
                                   CCSD Lambda converged.

 Computing density matrices in double precision...
           Orbital response amplitudes will be solved using DIIS.
           Start     Size      MaxIter   EConv     LConv     
           3         7         100       1.00e-06  1.00e-06  
 ------------------------------------------------------------------------------
            Enorm      Ldiff       Comment
 ------------------------------------------------------------------------------
     1     1.21e-01   2.29e-03     
     2     1.14e-01   1.00e-02     
     3     1.33e-01   2.77e-02     
     4     1.27e-02   5.59e-02     Switched to DIIS steps.
     5     6.11e-03   1.18e-03     
     6     1.23e-03   3.59e-04     
     7     1.26e-03   3.40e-04     
     8     2.14e-04   2.92e-04     
     9     6.62e-05   4.22e-05     
    10     2.61e-05   8.85e-06     
    11     7.12e-06   6.47e-07     
    12     1.90e-06   3.70e-07     
    13     5.56e-07   9.98e-08     
 ------------------------------------------------------------------------------
                                   Orbital response converged.

 Computing density matrices... Done.
 CCSD calculation:   CPU 4826.84 s  wall 825.41 s

 Transferring MO TPDM to AO TPDM
 Transferring g2_o1o1o1o1
 Transferring g2_o1o1o1v1
 Transferring g2_o1o1v1v1
 Transferring g2_o1v1o1v1
 Transferring g2_o1v1v1v1
 Transferring g2_v1v1v1v1
 Adding separable TPDM
 Computing TPDM gradient
 --------------------------------------------------------
 2e gradient
  Atom          X               Y               Z
 --------------------------------------------------------
    1        -65.811101       30.028736       -0.000000  
    2         -2.073903      -43.502023       -0.000001  
    3         15.220890      -16.730875        0.000002  
    4         52.664114       30.204163       -0.000001  
 --------------------------------------------------------
 --------------------------------------------------------
 Final gradient
  Atom          X               Y               Z
 --------------------------------------------------------
    1        -65.811101       30.028736       -0.000000  
    2         -2.073903      -43.502023       -0.000001  
    3         15.220890      -16.730875        0.000002  
    4         52.664114       30.204163       -0.000001  
 --------------------------------------------------------
 Analytic gradient from two-electron contribution:   CPU 612.63 s  wall 115.55 s

 Total ccman2 time:   CPU 5575.94 s  wall 965.10 s


 --------------------------------------------------------------

                    Orbital Energies (a.u.)
 --------------------------------------------------------------

 Alpha MOs
 -- Occupied --
********-490.0752-180.8712-169.6775-169.6769-169.6768 -80.0623 -65.2075
-58.5682 -58.5657 -58.5655 -37.9251 -33.1125 -33.1095 -33.1091 -24.2965
-24.2956 -24.2952 -24.2925 -24.2925 -15.6503  -9.8865  -7.6000  -7.5023
 -7.4904  -7.4899  -7.2419  -5.4923  -5.4908  -5.4901  -5.4738  -5.4654
 -5.4645  -3.2431  -3.2376  -3.2370  -3.2225  -3.2225  -2.3965  -2.3930
 -2.3920  -2.3828  -2.3828  -1.2233  -1.0151  -0.8715  -0.7204  -0.5811
 -0.5581  -0.5340  -0.4251  -0.4192  -0.3952  -0.3797  -0.3793
 -- Virtual --
 -0.0001   0.0247   0.0561   0.0725   0.0827   0.0867   0.0930   0.1168
  0.1182   0.1394   0.1568   0.2047   0.2445   0.2453   0.2817   0.2933
  0.3355   0.3375   0.3576   0.3830   0.3872   0.4595   0.4804   0.5413
  0.5504   0.5606   0.5666   0.5806   0.5989   0.6550   0.6814   0.7482
  0.7535   0.7545   0.7985   0.8206   0.8547   0.8885   0.8952   0.9094
  1.0773   1.1107   1.1191   1.1296   1.2082   1.3281   1.4122   1.5423
  1.5774   1.6273   1.7749   1.8525   1.9169   2.1995   2.2575   2.3230
  2.3272   2.4166   2.4520   2.7631   2.9466   4.2373   4.2658   4.4775
  4.4838   4.4978   4.4997   4.5133   4.5135   4.5393   4.5713   4.6134
  4.6365   4.7537   4.8971   6.5332   6.5588   6.5753   7.2021   7.5209
  8.1813   8.2048   8.2669  14.7065  14.8012  14.9147  28.8597  29.5319
 29.5512  29.5670  29.8794  29.8840  29.8853  29.8973  29.9631  36.6699
 49.4629 130.5930 130.6074 130.6247 154.2603 166.1417 293.8561 293.8753
293.97651028.40531912.1775
 --------------------------------------------------------------

          Ground-State Mulliken Net Atomic Charges

     Atom                 Charge (a.u.)
  ----------------------------------------
      1 I                    -0.236848
      2 P                     0.342022
      3 N                    -0.192944
      4 Br                    0.087771
  ----------------------------------------
  Sum of atomic charges =    -0.000000

 -----------------------------------------------------------------
                    Cartesian Multipole Moments
 -----------------------------------------------------------------
    Charge (ESU x 10^10)
                -0.0000
    Dipole Moment (Debye)
         X       0.1126      Y       0.2956      Z       0.0000
       Tot       0.3163
    Quadrupole Moments (Debye-Ang)
        XX     -68.4261     XY       3.5006     YY     -63.4762
        XZ      -0.0000     YZ       0.0000     ZZ     -65.5691
    Octopole Moments (Debye-Ang^2)
       XXX       1.9521    XXY     -23.9355    XYY       3.0898
       YYY     -33.6546    XXZ      -0.0000    XYZ      -0.0000
       YYZ      -0.0000    XZZ       0.2600    YZZ      -7.8873
       ZZZ      -0.0000
    Hexadecapole Moments (Debye-Ang^3)
      XXXX   -1176.1386   XXXY      26.8637   XXYY    -249.8877
      XYYY      23.8712   YYYY    -381.0810   XXXZ      -0.0000
      XXYZ       0.0000   XYYZ      -0.0000   YYYZ       0.0000
      XXZZ    -214.7885   XYZZ       3.7624   YYZZ     -76.9759
      XZZZ      -0.0000   YZZZ       0.0000   ZZZZ     -88.7047
 -----------------------------------------------------------------
 DrvMan completing analytic gradient of the correlated energy
 Correlated dipole moment
            1
    1   0.0442944
    2   0.1162794
    3   0.0000001
 Energy read as -9885.124171696
 Full Analytical Gradient: (in a.u., or Hartree/Bohr)
             1             2             3             4
    1   -0.00003497    0.00086289   -0.00079929   -0.00002864
    2    0.00004175    0.00027457   -0.00037046    0.00005415
    3   -0.00000001   -0.00000002    0.00000004   -0.00000000
 Gradient time:  CPU 0.77 s  wall 0.78 s
 ----------------------------------------------------------------
             Standard Nuclear Orientation (Angstroms)
    I     Atom           X                Y                Z
 ----------------------------------------------------------------
    1      I       1.6444707225    -0.3072466159     0.0000000000
    2      P       0.0513687096     1.6516797598    -0.0000000000
    3      N      -1.4372366792     1.1941935364    -0.0000000000
    4      Br     -2.2251949195    -0.4814423002     0.0000000000
 ----------------------------------------------------------------
 Nuclear Repulsion Energy =   672.0486340190 hartrees
 There are       55 alpha and       55 beta electrons

                       Distance Matrix (Angstroms)
             I (  1)   P (  2)   N (  3)
   P (  2)  2.524949
   N (  3)  3.428009  1.557318
   Br(  4)  3.873584  3.119768  1.851657

 Requested basis set is 6-311++G(d,p)
 There are 62 shells and 162 basis functions
 A cutoff of  1.0D-14 yielded   1539 shell pairs
 There are     11240 function pairs (     12687 Cartesian)
 Smallest overlap matrix eigenvalue = 2.38E-03
 Guess MOs from SCF MO coefficient file

 -----------------------------------------------------------------------
  General SCF calculation program by
  Eric Jon Sundstrom, Paul Horn, Yuezhi Mao, Dmitri Zuev, Alec White,
  David Stuck, Shaama M.S., Shane Yost, Joonho Lee, David Small,
  Daniel Levine, Susi Lehtola, Hugh Burton, Evgeny Epifanovsky
 -----------------------------------------------------------------------
 Hartree-Fock
 using 6 threads for integral computing
 -------------------------------------------------------
 OpenMP Integral computing Module                
 Release: version 2.0, May 2017, Q-Chem Inc. Pleasanton 
 -------------------------------------------------------
 A restricted SCF calculation will be
 performed using DIIS
 SCF converges when DIIS error is below 1.0e-08
 ---------------------------------------
  Cycle       Energy         DIIS error
 ---------------------------------------
    1   -9884.3406427136      2.27e-05  
    2   -9884.3406445058      1.22e-05  
    3   -9884.3406449116      5.67e-06  
    4   -9884.3406450574      1.37e-06  
    5   -9884.3406450775      5.66e-07  
    6   -9884.3406450834      2.43e-07  
    7   -9884.3406450844      9.94e-08  
    8   -9884.3406450846      3.91e-08  
    9   -9884.3406450847      1.33e-08  
   10   -9884.3406450846      5.12e-09  Convergence criterion met
 ---------------------------------------
 SCF time:   CPU 14.14s  wall 3.00s 
 SCF   energy in the final basis set =    -9884.3406450846
 Total energy in the final basis set =    -9884.3406450846


 ------------------------------------------------------------------------------

   CCMAN2: suite of methods based on coupled cluster
           and equation of motion theories.

   Components:
   * libvmm-1.3-trunk
     by Evgeny Epifanovsky, Ilya Kaliman.
   * libtensor-2.5-trunk
     by Evgeny Epifanovsky, Michael Wormit, Dmitry Zuev, Sam Manzer, 
        Ilya Kaliman.
   * libcc-2.5-trunk
     by Evgeny Epifanovsky, Arik Landau, Tomasz Kus, Kirill Khistyaev, 
        Dmitry Zuev, Prashant Manohar, Xintian Feng, Anna Krylov, 
        Matthew Goldey, Alec White, Thomas Jagau, Kaushik Nanda, 
        Anastasia Gunina, Alexander Kunitsa, Joonho Lee.

   CCMAN original authors:
   Anna I. Krylov, C. David Sherrill, Steven R. Gwaltney,
   Edward F. C. Byrd (2000)
   Sergey V. Levchenko, Lyudmila V. Slipchenko, Tao Wang,
   Ana-Maria C. Cristian (2003)
   Piotr A. Pieniazek, C. Melania Oana, Evgeny Epifanovsky (2007)
   Prashant Manohar (2009)

 ------------------------------------------------------------------------------


 Allocating and initializing 30808MB of RAM...
 Calculation will run on 6 cores.


 Alpha MOs, Restricted
 -- Occupied --                  
******* -490.08 -180.87 -169.68 -169.68 -169.68  -80.06  -65.21
  1 A     2 A     3 A     4 A     5 A     6 A     7 A     8 A                  
-58.568 -58.566 -58.566 -37.925 -33.112 -33.109 -33.109 -24.296
  9 A    10 A    11 A    12 A    13 A    14 A    15 A    16 A                  
-24.295 -24.295 -24.292 -24.292 -15.650  -9.887  -7.600  -7.502
 17 A    18 A    19 A    20 A    21 A    22 A    23 A    24 A                  
 -7.491  -7.490  -7.242  -5.492  -5.491  -5.490  -5.474  -5.465
 25 A    26 A    27 A    28 A    29 A    30 A    31 A    32 A                  
 -5.464  -3.243  -3.238  -3.237  -3.223  -3.223  -2.396  -2.393
 33 A    34 A    35 A    36 A    37 A    38 A    39 A    40 A                  
 -2.392  -2.383  -2.383  -1.224  -1.015  -0.871  -0.720  -0.581
 41 A    42 A    43 A    44 A    45 A    46 A    47 A    48 A                  
 -0.558  -0.534  -0.425  -0.419  -0.395  -0.380  -0.379
 49 A    50 A    51 A    52 A    53 A    54 A    55 A                          
 -- Virtual --                   
  0.000   0.025   0.056   0.073   0.083   0.087   0.093   0.117
 56 A    57 A    58 A    59 A    60 A    61 A    62 A    63 A                  
  0.118   0.139   0.157   0.205   0.245   0.245   0.282   0.293
 64 A    65 A    66 A    67 A    68 A    69 A    70 A    71 A                  
  0.336   0.338   0.358   0.383   0.387   0.460   0.481   0.541
 72 A    73 A    74 A    75 A    76 A    77 A    78 A    79 A                  
  0.551   0.561   0.567   0.581   0.599   0.655   0.681   0.748
 80 A    81 A    82 A    83 A    84 A    85 A    86 A    87 A                  
  0.753   0.754   0.798   0.821   0.855   0.889   0.895   0.909
 88 A    89 A    90 A    91 A    92 A    93 A    94 A    95 A                  
  1.077   1.110   1.119   1.129   1.208   1.330   1.412   1.542
 96 A    97 A    98 A    99 A   100 A   101 A   102 A   103 A                  
  1.578   1.627   1.775   1.852   1.917   2.199   2.257   2.323
104 A   105 A   106 A   107 A   108 A   109 A   110 A   111 A                  
  2.327   2.417   2.453   2.763   2.948   4.237   4.266   4.479
112 A   113 A   114 A   115 A   116 A   117 A   118 A   119 A                  
  4.484   4.498   4.500   4.513   4.514   4.540   4.571   4.613
120 A   121 A   122 A   123 A   124 A   125 A   126 A   127 A                  
  4.636   4.754   4.897   6.533   6.559   6.576   7.202   7.522
128 A   129 A   130 A   131 A   132 A   133 A   134 A   135 A                  
  8.181   8.205   8.267  14.707  14.801  14.916  28.860  29.532
136 A   137 A   138 A   139 A   140 A   141 A   142 A   143 A                  
 29.551  29.567  29.880  29.884  29.885  29.898  29.963  36.670
144 A   145 A   146 A   147 A   148 A   149 A   150 A   151 A                  
 49.463 130.593 130.608 130.625 154.260 166.143 293.856 293.875
152 A   153 A   154 A   155 A   156 A   157 A   158 A   159 A                  
293.9761028.4051912.178
160 A   161 A   162 A                                                          

 Beta MOs, Restricted
 -- Occupied --                  
******* -490.08 -180.87 -169.68 -169.68 -169.68  -80.06  -65.21
  1 A     2 A     3 A     4 A     5 A     6 A     7 A     8 A                  
-58.568 -58.566 -58.566 -37.925 -33.112 -33.109 -33.109 -24.296
  9 A    10 A    11 A    12 A    13 A    14 A    15 A    16 A                  
-24.295 -24.295 -24.292 -24.292 -15.650  -9.887  -7.600  -7.502
 17 A    18 A    19 A    20 A    21 A    22 A    23 A    24 A                  
 -7.491  -7.490  -7.242  -5.492  -5.491  -5.490  -5.474  -5.465
 25 A    26 A    27 A    28 A    29 A    30 A    31 A    32 A                  
 -5.464  -3.243  -3.238  -3.237  -3.223  -3.223  -2.396  -2.393
 33 A    34 A    35 A    36 A    37 A    38 A    39 A    40 A                  
 -2.392  -2.383  -2.383  -1.224  -1.015  -0.871  -0.720  -0.581
 41 A    42 A    43 A    44 A    45 A    46 A    47 A    48 A                  
 -0.558  -0.534  -0.425  -0.419  -0.395  -0.380  -0.379
 49 A    50 A    51 A    52 A    53 A    54 A    55 A                          
 -- Virtual --                   
  0.000   0.025   0.056   0.073   0.083   0.087   0.093   0.117
 56 A    57 A    58 A    59 A    60 A    61 A    62 A    63 A                  
  0.118   0.139   0.157   0.205   0.245   0.245   0.282   0.293
 64 A    65 A    66 A    67 A    68 A    69 A    70 A    71 A                  
  0.336   0.338   0.358   0.383   0.387   0.460   0.481   0.541
 72 A    73 A    74 A    75 A    76 A    77 A    78 A    79 A                  
  0.551   0.561   0.567   0.581   0.599   0.655   0.681   0.748
 80 A    81 A    82 A    83 A    84 A    85 A    86 A    87 A                  
  0.753   0.754   0.798   0.821   0.855   0.889   0.895   0.909
 88 A    89 A    90 A    91 A    92 A    93 A    94 A    95 A                  
  1.077   1.110   1.119   1.129   1.208   1.330   1.412   1.542
 96 A    97 A    98 A    99 A   100 A   101 A   102 A   103 A                  
  1.578   1.627   1.775   1.852   1.917   2.199   2.257   2.323
104 A   105 A   106 A   107 A   108 A   109 A   110 A   111 A                  
  2.327   2.417   2.453   2.763   2.948   4.237   4.266   4.479
112 A   113 A   114 A   115 A   116 A   117 A   118 A   119 A                  
  4.484   4.498   4.500   4.513   4.514   4.540   4.571   4.613
120 A   121 A   122 A   123 A   124 A   125 A   126 A   127 A                  
  4.636   4.754   4.897   6.533   6.559   6.576   7.202   7.522
128 A   129 A   130 A   131 A   132 A   133 A   134 A   135 A                  
  8.181   8.205   8.267  14.707  14.801  14.916  28.860  29.532
136 A   137 A   138 A   139 A   140 A   141 A   142 A   143 A                  
 29.551  29.567  29.880  29.884  29.885  29.898  29.963  36.670
144 A   145 A   146 A   147 A   148 A   149 A   150 A   151 A                  
 49.463 130.593 130.608 130.625 154.260 166.143 293.856 293.875
152 A   153 A   154 A   155 A   156 A   157 A   158 A   159 A                  
293.9761028.4051912.178
160 A   161 A   162 A                                                          

 Occupation and symmetry of molecular orbitals

 Point group: C1 (1 irreducible representation).

                           A     All 
 -------------------------------------
 All molecular orbitals:
  - Alpha                  162   162 
  - Beta                   162   162 
 -------------------------------------
 Alpha orbitals:
  - Frozen occupied        33    33  
  - Active occupied        22    22  
  - Active virtual         107   107 
  - Frozen virtual         0     0   
 -------------------------------------
 Beta orbitals:
  - Frozen occupied        33    33  
  - Active occupied        22    22  
  - Active virtual         107   107 
  - Frozen virtual         0     0   
 -------------------------------------

 Import integrals:   CPU 0.00 s  wall 0.00 s

 Import integrals:   CPU 129.23 s  wall 22.42 s

 MP2 amplitudes:   CPU 0.22 s  wall 0.13 s

Running a double precision version
           CCSD T amplitudes will be solved using DIIS.

           Start     Size      MaxIter   EConv     TConv     
           3         7         100       1.00e-07  1.00e-05  
 ------------------------------------------------------------------------------
           Energy (a.u.)   Ediff      Tdiff       Comment
 ------------------------------------------------------------------------------
         -9885.12283560                           
     1   -9885.09563837   2.72e-02   8.23e-01     
     2   -9885.12289811   2.73e-02   1.18e-01     
     3   -9885.12031370   2.58e-03   5.28e-02     
     4   -9885.12305710   2.74e-03   2.13e-02     Switched to DIIS steps.
     5   -9885.12407821   1.02e-03   1.30e-02     
     6   -9885.12414198   6.38e-05   3.19e-03     
     7   -9885.12415801   1.60e-05   1.77e-03     
     8   -9885.12417043   1.24e-05   4.98e-04     
     9   -9885.12417245   2.02e-06   2.82e-04     
    10   -9885.12417182   6.23e-07   7.52e-05     
    11   -9885.12417206   2.42e-07   2.89e-05     
    12   -9885.12417195   1.18e-07   1.58e-05     
    13   -9885.12417193   1.30e-08   6.64e-06     
 ------------------------------------------------------------------------------
         -9885.12417193                           CCSD T converged.

End of double precision
 SCF energy                 = -9884.34064508
 MP2 energy                 = -9885.12283560
 CCSD correlation energy     =    -0.78352685
 CCSD total energy           = -9885.12417193

 CCSD  T1^2 = 0.0189  T2^2 = 0.2953  Leading amplitudes:

 Amplitude    Orbitals with energies
  0.0460       52 (A) A                  ->    56 (A) A                   
              -0.4193                          0.0001                     
  0.0460       52 (A) B                  ->    56 (A) B                   
              -0.4193                          0.0001                     
 -0.0261       51 (A) A                  ->    57 (A) A                   
              -0.4252                          0.0246                     
 -0.0261       51 (A) B                  ->    57 (A) B                   
              -0.4252                          0.0246                     

 Amplitude    Orbitals with energies
 -0.0569       50 (A) A      50 (A) B    ->    56 (A) A      56 (A) B     
              -0.5344       -0.5344            0.0001        0.0001       
  0.0569       50 (A) A      50 (A) B    ->    56 (A) B      56 (A) A     
              -0.5344       -0.5344            0.0001        0.0001       
  0.0569       50 (A) B      50 (A) A    ->    56 (A) A      56 (A) B     
              -0.5344       -0.5344            0.0001        0.0001       
 -0.0569       50 (A) B      50 (A) A    ->    56 (A) B      56 (A) A     
              -0.5344       -0.5344            0.0001        0.0001       

 Computing CCSD intemediates for later calculations in double precision
 Finished.

Running a double precision version
           CCSD Lambda amplitudes will be solved using DIIS.
           Start     Size      MaxIter   EConv     LConv     
           3         7         100       1.00e-07  1.00e-05  
 ------------------------------------------------------------------------------
            Enorm      Ldiff       Comment
 ------------------------------------------------------------------------------
     1     6.09e-02   4.38e-02     
     2     1.78e-02   6.47e-03     
     3     7.85e-03   1.77e-03     
     4     4.66e-03   1.42e-03     Switched to DIIS steps.
     5     1.51e-03   8.61e-04     
     6     7.61e-04   2.54e-04     
     7     2.56e-04   8.04e-05     
     8     1.19e-04   5.42e-06     
     9     4.48e-05   1.61e-06     
    10     2.16e-05   5.86e-07     
    11     1.09e-05   3.36e-08     
    12     5.22e-06   7.17e-08     
    13     2.31e-06   2.23e-07     
    14     9.88e-07   7.27e-08     
    15     5.01e-07   8.52e-08     
    16     2.45e-07   3.89e-08     
    17     1.26e-07   1.98e-08     
    18     5.85e-08   7.38e-09     
 ------------------------------------------------------------------------------
                                   CCSD Lambda converged.

 Computing density matrices in double precision...
           Orbital response amplitudes will be solved using DIIS.
           Start     Size      MaxIter   EConv     LConv     
           3         7         100       1.00e-06  1.00e-06  
 ------------------------------------------------------------------------------
            Enorm      Ldiff       Comment
 ------------------------------------------------------------------------------
     1     1.21e-01   2.33e-03     
     2     1.14e-01   1.01e-02     
     3     1.33e-01   2.76e-02     
     4     1.26e-02   5.58e-02     Switched to DIIS steps.
     5     6.07e-03   1.15e-03     
     6     1.22e-03   3.54e-04     
     7     1.25e-03   3.39e-04     
     8     2.12e-04   2.90e-04     
     9     6.56e-05   4.14e-05     
    10     2.59e-05   8.78e-06     
    11     7.07e-06   6.37e-07     
    12     1.88e-06   3.69e-07     
    13     5.52e-07   9.40e-08     
 ------------------------------------------------------------------------------
                                   Orbital response converged.

 Computing density matrices... Done.
 CCSD calculation:   CPU 4825.61 s  wall 824.74 s

 Transferring MO TPDM to AO TPDM
 Transferring g2_o1o1o1o1
 Transferring g2_o1o1o1v1
 Transferring g2_o1o1v1v1
 Transferring g2_o1v1o1v1
 Transferring g2_o1v1v1v1
 Transferring g2_v1v1v1v1
 Adding separable TPDM
 Computing TPDM gradient
 --------------------------------------------------------
 2e gradient
  Atom          X               Y               Z
 --------------------------------------------------------
    1        -65.805928       29.985535        0.000000  
    2         -2.105166      -43.483326       -0.000000  
    3         15.243774      -16.722912        0.000000  
    4         52.667320       30.220702       -0.000000  
 --------------------------------------------------------
 --------------------------------------------------------
 Final gradient
  Atom          X               Y               Z
 --------------------------------------------------------
    1        -65.805928       29.985535        0.000000  
    2         -2.105166      -43.483326       -0.000000  
    3         15.243774      -16.722912        0.000000  
    4         52.667320       30.220702       -0.000000  
 --------------------------------------------------------
 Analytic gradient from two-electron contribution:   CPU 608.72 s  wall 114.48 s

 Total ccman2 time:   CPU 5571.42 s  wall 963.54 s


 --------------------------------------------------------------

                    Orbital Energies (a.u.)
 --------------------------------------------------------------

 Alpha MOs
 -- Occupied --
********-490.0753-180.8709-169.6773-169.6767-169.6766 -80.0621 -65.2077
-58.5684 -58.5658 -58.5657 -37.9248 -33.1122 -33.1092 -33.1089 -24.2962
-24.2954 -24.2950 -24.2923 -24.2923 -15.6501  -9.8867  -7.6000  -7.5025
 -7.4905  -7.4900  -7.2417  -5.4923  -5.4907  -5.4900  -5.4736  -5.4652
 -5.4643  -3.2433  -3.2378  -3.2371  -3.2227  -3.2227  -2.3962  -2.3927
 -2.3917  -2.3826  -2.3825  -1.2239  -1.0155  -0.8712  -0.7204  -0.5812
 -0.5584  -0.5344  -0.4252  -0.4193  -0.3950  -0.3795  -0.3793
 -- Virtual --
  0.0001   0.0246   0.0561   0.0725   0.0827   0.0867   0.0930   0.1168
  0.1182   0.1394   0.1568   0.2048   0.2446   0.2452   0.2816   0.2934
  0.3356   0.3376   0.3577   0.3830   0.3871   0.4598   0.4806   0.5412
  0.5505   0.5606   0.5667   0.5808   0.5991   0.6550   0.6814   0.7481
  0.7534   0.7545   0.7983   0.8206   0.8550   0.8887   0.8954   0.9094
  1.0769   1.1105   1.1190   1.1293   1.2082   1.3301   1.4124   1.5425
  1.5775   1.6274   1.7750   1.8522   1.9168   2.1994   2.2575   2.3230
  2.3272   2.4168   2.4526   2.7630   2.9484   4.2372   4.2658   4.4786
  4.4840   4.4980   4.5003   4.5132   4.5137   4.5395   4.5712   4.6133
  4.6364   4.7539   4.8971   6.5334   6.5590   6.5756   7.2021   7.5222
  8.1812   8.2047   8.2668  14.7066  14.8013  14.9165  28.8598  29.5321
 29.5514  29.5672  29.8797  29.8842  29.8855  29.8975  29.9632  36.6702
 49.4628 130.5932 130.6076 130.6249 154.2604 166.1434 293.8560 293.8751
293.97641028.40531912.1776
 --------------------------------------------------------------

          Ground-State Mulliken Net Atomic Charges

     Atom                 Charge (a.u.)
  ----------------------------------------
      1 I                    -0.237786
      2 P                     0.342169
      3 N                    -0.192436
      4 Br                    0.088052
  ----------------------------------------
  Sum of atomic charges =    -0.000000

 -----------------------------------------------------------------
                    Cartesian Multipole Moments
 -----------------------------------------------------------------
    Charge (ESU x 10^10)
                 0.0000
    Dipole Moment (Debye)
         X       0.0974      Y       0.3019      Z       0.0000
       Tot       0.3172
    Quadrupole Moments (Debye-Ang)
        XX     -68.4301     XY       3.4967     YY     -63.4645
        XZ      -0.0000     YZ       0.0000     ZZ     -65.5658
    Octopole Moments (Debye-Ang^2)
       XXX       1.9571    XXY     -23.9234    XYY       3.0739
       YYY     -33.6130    XXZ      -0.0000    XYZ      -0.0000
       YYZ      -0.0000    XZZ       0.2677    YZZ      -7.8724
       ZZZ      -0.0000
    Hexadecapole Moments (Debye-Ang^3)
      XXXX   -1176.1590   XXXY      26.9788   XXYY    -249.8678
      XYYY      23.9796   YYYY    -380.9868   XXXZ      -0.0000
      XXYZ       0.0000   XYYZ      -0.0000   YYYZ       0.0000
      XXZZ    -214.7934   XYZZ       3.7962   YYZZ     -76.9518
      XZZZ      -0.0000   YZZZ       0.0000   ZZZZ     -88.6988
 -----------------------------------------------------------------
 DrvMan completing analytic gradient of the correlated energy
 Correlated dipole moment
            1
    1   0.0383351
    2   0.1187801
    3   0.0000000
 Energy read as -9885.124171933
 Full Analytical Gradient: (in a.u., or Hartree/Bohr)
             1             2             3             4
    1    0.00004356   -0.00073669    0.00064947    0.00004366
    2   -0.00005666   -0.00019055    0.00022524    0.00002197
    3   -0.00000000   -0.00000000    0.00000000   -0.00000000
 Gradient time:  CPU 0.76 s  wall 0.76 s
 ----------------------------------------------------------------
             Standard Nuclear Orientation (Angstroms)
    I     Atom           X                Y                Z
 ----------------------------------------------------------------
    1      I       1.6444707225    -0.3072466159     0.0000000000
    2      P       0.0523687096     1.6526797598    -0.0000000000
    3      N      -1.4372366792     1.1941935364    -0.0000000000
    4      Br     -2.2251949195    -0.4814423002     0.0000000000
 ----------------------------------------------------------------
 Nuclear Repulsion Energy =   671.9701100629 hartrees
 There are       55 alpha and       55 beta electrons

                       Distance Matrix (Angstroms)
             I (  1)   P (  2)   N (  3)
   P (  2)  2.525094
   N (  3)  3.428009  1.558568
   Br(  4)  3.873584  3.121181  1.851657

 Requested basis set is 6-311++G(d,p)
 There are 62 shells and 162 basis functions
 A cutoff of  1.0D-14 yielded   1539 shell pairs
 There are     11240 function pairs (     12687 Cartesian)
 Smallest overlap matrix eigenvalue = 2.39E-03
 Guess MOs from SCF MO coefficient file

 -----------------------------------------------------------------------
  General SCF calculation program by
  Eric Jon Sundstrom, Paul Horn, Yuezhi Mao, Dmitri Zuev, Alec White,
  David Stuck, Shaama M.S., Shane Yost, Joonho Lee, David Small,
  Daniel Levine, Susi Lehtola, Hugh Burton, Evgeny Epifanovsky
 -----------------------------------------------------------------------
 Hartree-Fock
 using 6 threads for integral computing
 -------------------------------------------------------
 OpenMP Integral computing Module                
 Release: version 2.0, May 2017, Q-Chem Inc. Pleasanton 
 -------------------------------------------------------
 A restricted SCF calculation will be
 performed using DIIS
 SCF converges when DIIS error is below 1.0e-08
 ---------------------------------------
  Cycle       Energy         DIIS error
 ---------------------------------------
    1   -9884.3405563409      1.44e-05  
    2   -9884.3405570345      7.78e-06  
    3   -9884.3405571986      3.48e-06  
    4   -9884.3405572567      9.55e-07  
    5   -9884.3405572657      4.00e-07  
    6   -9884.3405572683      1.86e-07  
    7   -9884.3405572690      6.75e-08  
    8   -9884.3405572690      2.89e-08  
    9   -9884.3405572691      1.13e-08  
   10   -9884.3405572690      3.61e-09  Convergence criterion met
 ---------------------------------------
 SCF time:   CPU 14.05s  wall 2.00s 
 SCF   energy in the final basis set =    -9884.3405572690
 Total energy in the final basis set =    -9884.3405572690


 ------------------------------------------------------------------------------

   CCMAN2: suite of methods based on coupled cluster
           and equation of motion theories.

   Components:
   * libvmm-1.3-trunk
     by Evgeny Epifanovsky, Ilya Kaliman.
   * libtensor-2.5-trunk
     by Evgeny Epifanovsky, Michael Wormit, Dmitry Zuev, Sam Manzer, 
        Ilya Kaliman.
   * libcc-2.5-trunk
     by Evgeny Epifanovsky, Arik Landau, Tomasz Kus, Kirill Khistyaev, 
        Dmitry Zuev, Prashant Manohar, Xintian Feng, Anna Krylov, 
        Matthew Goldey, Alec White, Thomas Jagau, Kaushik Nanda, 
        Anastasia Gunina, Alexander Kunitsa, Joonho Lee.

   CCMAN original authors:
   Anna I. Krylov, C. David Sherrill, Steven R. Gwaltney,
   Edward F. C. Byrd (2000)
   Sergey V. Levchenko, Lyudmila V. Slipchenko, Tao Wang,
   Ana-Maria C. Cristian (2003)
   Piotr A. Pieniazek, C. Melania Oana, Evgeny Epifanovsky (2007)
   Prashant Manohar (2009)

 ------------------------------------------------------------------------------


 Allocating and initializing 30808MB of RAM...
 Calculation will run on 6 cores.


 Alpha MOs, Restricted
 -- Occupied --                  
******* -490.08 -180.87 -169.68 -169.68 -169.68  -80.06  -65.21
  1 A     2 A     3 A     4 A     5 A     6 A     7 A     8 A                  
-58.568 -58.566 -58.566 -37.925 -33.112 -33.109 -33.109 -24.296
  9 A    10 A    11 A    12 A    13 A    14 A    15 A    16 A                  
-24.295 -24.295 -24.292 -24.292 -15.650  -9.887  -7.600  -7.502
 17 A    18 A    19 A    20 A    21 A    22 A    23 A    24 A                  
 -7.490  -7.490  -7.242  -5.492  -5.491  -5.490  -5.474  -5.465
 25 A    26 A    27 A    28 A    29 A    30 A    31 A    32 A                  
 -5.464  -3.243  -3.238  -3.237  -3.223  -3.223  -2.396  -2.393
 33 A    34 A    35 A    36 A    37 A    38 A    39 A    40 A                  
 -2.392  -2.383  -2.383  -1.224  -1.015  -0.871  -0.720  -0.581
 41 A    42 A    43 A    44 A    45 A    46 A    47 A    48 A                  
 -0.558  -0.534  -0.425  -0.419  -0.395  -0.380  -0.379
 49 A    50 A    51 A    52 A    53 A    54 A    55 A                          
 -- Virtual --                   
 -0.000   0.025   0.056   0.072   0.083   0.087   0.093   0.117
 56 A    57 A    58 A    59 A    60 A    61 A    62 A    63 A                  
  0.118   0.139   0.157   0.205   0.245   0.245   0.282   0.293
 64 A    65 A    66 A    67 A    68 A    69 A    70 A    71 A                  
  0.336   0.338   0.358   0.383   0.387   0.460   0.480   0.541
 72 A    73 A    74 A    75 A    76 A    77 A    78 A    79 A                  
  0.551   0.561   0.567   0.581   0.599   0.655   0.681   0.748
 80 A    81 A    82 A    83 A    84 A    85 A    86 A    87 A                  
  0.753   0.754   0.798   0.821   0.855   0.889   0.895   0.909
 88 A    89 A    90 A    91 A    92 A    93 A    94 A    95 A                  
  1.077   1.111   1.119   1.130   1.208   1.329   1.412   1.542
 96 A    97 A    98 A    99 A   100 A   101 A   102 A   103 A                  
  1.578   1.627   1.775   1.852   1.917   2.199   2.257   2.323
104 A   105 A   106 A   107 A   108 A   109 A   110 A   111 A                  
  2.327   2.416   2.452   2.763   2.947   4.237   4.266   4.478
112 A   113 A   114 A   115 A   116 A   117 A   118 A   119 A                  
  4.484   4.498   4.500   4.513   4.514   4.539   4.571   4.613
120 A   121 A   122 A   123 A   124 A   125 A   126 A   127 A                  
  4.636   4.754   4.897   6.533   6.559   6.576   7.202   7.521
128 A   129 A   130 A   131 A   132 A   133 A   134 A   135 A                  
  8.181   8.205   8.267  14.706  14.801  14.915  28.860  29.532
136 A   137 A   138 A   139 A   140 A   141 A   142 A   143 A                  
 29.551  29.567  29.880  29.884  29.885  29.897  29.963  36.670
144 A   145 A   146 A   147 A   148 A   149 A   150 A   151 A                  
 49.463 130.593 130.608 130.625 154.260 166.142 293.856 293.875
152 A   153 A   154 A   155 A   156 A   157 A   158 A   159 A                  
293.9761028.4051912.178
160 A   161 A   162 A                                                          

 Beta MOs, Restricted
 -- Occupied --                  
******* -490.08 -180.87 -169.68 -169.68 -169.68  -80.06  -65.21
  1 A     2 A     3 A     4 A     5 A     6 A     7 A     8 A                  
-58.568 -58.566 -58.566 -37.925 -33.112 -33.109 -33.109 -24.296
  9 A    10 A    11 A    12 A    13 A    14 A    15 A    16 A                  
-24.295 -24.295 -24.292 -24.292 -15.650  -9.887  -7.600  -7.502
 17 A    18 A    19 A    20 A    21 A    22 A    23 A    24 A                  
 -7.490  -7.490  -7.242  -5.492  -5.491  -5.490  -5.474  -5.465
 25 A    26 A    27 A    28 A    29 A    30 A    31 A    32 A                  
 -5.464  -3.243  -3.238  -3.237  -3.223  -3.223  -2.396  -2.393
 33 A    34 A    35 A    36 A    37 A    38 A    39 A    40 A                  
 -2.392  -2.383  -2.383  -1.224  -1.015  -0.871  -0.720  -0.581
 41 A    42 A    43 A    44 A    45 A    46 A    47 A    48 A                  
 -0.558  -0.534  -0.425  -0.419  -0.395  -0.380  -0.379
 49 A    50 A    51 A    52 A    53 A    54 A    55 A                          
 -- Virtual --                   
 -0.000   0.025   0.056   0.072   0.083   0.087   0.093   0.117
 56 A    57 A    58 A    59 A    60 A    61 A    62 A    63 A                  
  0.118   0.139   0.157   0.205   0.245   0.245   0.282   0.293
 64 A    65 A    66 A    67 A    68 A    69 A    70 A    71 A                  
  0.336   0.338   0.358   0.383   0.387   0.460   0.480   0.541
 72 A    73 A    74 A    75 A    76 A    77 A    78 A    79 A                  
  0.551   0.561   0.567   0.581   0.599   0.655   0.681   0.748
 80 A    81 A    82 A    83 A    84 A    85 A    86 A    87 A                  
  0.753   0.754   0.798   0.821   0.855   0.889   0.895   0.909
 88 A    89 A    90 A    91 A    92 A    93 A    94 A    95 A                  
  1.077   1.111   1.119   1.130   1.208   1.329   1.412   1.542
 96 A    97 A    98 A    99 A   100 A   101 A   102 A   103 A                  
  1.578   1.627   1.775   1.852   1.917   2.199   2.257   2.323
104 A   105 A   106 A   107 A   108 A   109 A   110 A   111 A                  
  2.327   2.416   2.452   2.763   2.947   4.237   4.266   4.478
112 A   113 A   114 A   115 A   116 A   117 A   118 A   119 A                  
  4.484   4.498   4.500   4.513   4.514   4.539   4.571   4.613
120 A   121 A   122 A   123 A   124 A   125 A   126 A   127 A                  
  4.636   4.754   4.897   6.533   6.559   6.576   7.202   7.521
128 A   129 A   130 A   131 A   132 A   133 A   134 A   135 A                  
  8.181   8.205   8.267  14.706  14.801  14.915  28.860  29.532
136 A   137 A   138 A   139 A   140 A   141 A   142 A   143 A                  
 29.551  29.567  29.880  29.884  29.885  29.897  29.963  36.670
144 A   145 A   146 A   147 A   148 A   149 A   150 A   151 A                  
 49.463 130.593 130.608 130.625 154.260 166.142 293.856 293.875
152 A   153 A   154 A   155 A   156 A   157 A   158 A   159 A                  
293.9761028.4051912.178
160 A   161 A   162 A                                                          

 Occupation and symmetry of molecular orbitals

 Point group: C1 (1 irreducible representation).

                           A     All 
 -------------------------------------
 All molecular orbitals:
  - Alpha                  162   162 
  - Beta                   162   162 
 -------------------------------------
 Alpha orbitals:
  - Frozen occupied        33    33  
  - Active occupied        22    22  
  - Active virtual         107   107 
  - Frozen virtual         0     0   
 -------------------------------------
 Beta orbitals:
  - Frozen occupied        33    33  
  - Active occupied        22    22  
  - Active virtual         107   107 
  - Frozen virtual         0     0   
 -------------------------------------

 Import integrals:   CPU 0.00 s  wall 0.00 s

 Import integrals:   CPU 128.56 s  wall 22.19 s

 MP2 amplitudes:   CPU 0.22 s  wall 0.13 s

Running a double precision version
           CCSD T amplitudes will be solved using DIIS.

           Start     Size      MaxIter   EConv     TConv     
           3         7         100       1.00e-07  1.00e-05  
 ------------------------------------------------------------------------------
           Energy (a.u.)   Ediff      Tdiff       Comment
 ------------------------------------------------------------------------------
         -9885.12286100                           
     1   -9885.09560686   2.73e-02   8.23e-01     
     2   -9885.12290364   2.73e-02   1.18e-01     
     3   -9885.12030612   2.60e-03   5.28e-02     
     4   -9885.12305533   2.75e-03   2.13e-02     Switched to DIIS steps.
     5   -9885.12407823   1.02e-03   1.30e-02     
     6   -9885.12414226   6.40e-05   3.20e-03     
     7   -9885.12415824   1.60e-05   1.77e-03     
     8   -9885.12417067   1.24e-05   4.98e-04     
     9   -9885.12417271   2.04e-06   2.82e-04     
    10   -9885.12417208   6.30e-07   7.55e-05     
    11   -9885.12417232   2.46e-07   2.90e-05     
    12   -9885.12417221   1.18e-07   1.59e-05     
    13   -9885.12417219   1.29e-08   6.66e-06     
 ------------------------------------------------------------------------------
         -9885.12417219                           CCSD T converged.

End of double precision
 SCF energy                 = -9884.34055727
 MP2 energy                 = -9885.12286100
 CCSD correlation energy     =    -0.78361492
 CCSD total energy           = -9885.12417219

 CCSD  T1^2 = 0.0189  T2^2 = 0.2954  Leading amplitudes:

 Amplitude    Orbitals with energies
 -0.0460       52 (A) A                  ->    56 (A) A                   
              -0.4192                         -0.0001                     
 -0.0460       52 (A) B                  ->    56 (A) B                   
              -0.4192                         -0.0001                     
  0.0261       51 (A) A                  ->    57 (A) A                   
              -0.4251                          0.0246                     
  0.0261       51 (A) B                  ->    57 (A) B                   
              -0.4251                          0.0246                     

 Amplitude    Orbitals with energies
 -0.0569       50 (A) A      50 (A) B    ->    56 (A) A      56 (A) B     
              -0.5342       -0.5342           -0.0001       -0.0001       
  0.0569       50 (A) A      50 (A) B    ->    56 (A) B      56 (A) A     
              -0.5342       -0.5342           -0.0001       -0.0001       
  0.0569       50 (A) B      50 (A) A    ->    56 (A) A      56 (A) B     
              -0.5342       -0.5342           -0.0001       -0.0001       
 -0.0569       50 (A) B      50 (A) A    ->    56 (A) B      56 (A) A     
              -0.5342       -0.5342           -0.0001       -0.0001       

 Computing CCSD intemediates for later calculations in double precision
 Finished.

Running a double precision version
           CCSD Lambda amplitudes will be solved using DIIS.
           Start     Size      MaxIter   EConv     LConv     
           3         7         100       1.00e-07  1.00e-05  
 ------------------------------------------------------------------------------
            Enorm      Ldiff       Comment
 ------------------------------------------------------------------------------
     1     6.10e-02   4.38e-02     
     2     1.78e-02   6.48e-03     
     3     7.87e-03   1.77e-03     
     4     4.67e-03   1.43e-03     Switched to DIIS steps.
     5     1.51e-03   8.63e-04     
     6     7.63e-04   2.54e-04     
     7     2.57e-04   8.07e-05     
     8     1.20e-04   5.42e-06     
     9     4.49e-05   1.64e-06     
    10     2.16e-05   6.05e-07     
    11     1.10e-05   4.01e-08     
    12     5.24e-06   7.04e-08     
    13     2.32e-06   2.25e-07     
    14     9.93e-07   7.29e-08     
    15     5.04e-07   8.55e-08     
    16     2.47e-07   3.91e-08     
    17     1.27e-07   1.99e-08     
    18     5.88e-08   7.42e-09     
 ------------------------------------------------------------------------------
                                   CCSD Lambda converged.

 Computing density matrices in double precision...
           Orbital response amplitudes will be solved using DIIS.
           Start     Size      MaxIter   EConv     LConv     
           3         7         100       1.00e-06  1.00e-06  
 ------------------------------------------------------------------------------
            Enorm      Ldiff       Comment
 ------------------------------------------------------------------------------
     1     1.21e-01   2.28e-03     
     2     1.14e-01   1.01e-02     
     3     1.33e-01   2.77e-02     
     4     1.27e-02   5.60e-02     Switched to DIIS steps.
     5     6.09e-03   1.16e-03     
     6     1.23e-03   3.56e-04     
     7     1.26e-03   3.40e-04     
     8     2.13e-04   2.92e-04     
     9     6.60e-05   4.20e-05     
    10     2.61e-05   8.84e-06     
    11     7.11e-06   6.47e-07     
    12     1.89e-06   3.69e-07     
    13     5.56e-07   9.62e-08     
 ------------------------------------------------------------------------------
                                   Orbital response converged.

 Computing density matrices... Done.
 CCSD calculation:   CPU 4823.89 s  wall 824.78 s

 Transferring MO TPDM to AO TPDM
 Transferring g2_o1o1o1o1
 Transferring g2_o1o1o1v1
 Transferring g2_o1o1v1v1
 Transferring g2_o1v1o1v1
 Transferring g2_o1v1v1v1
 Transferring g2_v1v1v1v1
 Adding separable TPDM
 Computing TPDM gradient
 --------------------------------------------------------
 2e gradient
  Atom          X               Y               Z
 --------------------------------------------------------
    1        -65.786100       30.000363        0.000000  
    2         -2.099697      -43.498058       -0.000000  
    3         15.225011      -16.715849        0.000000  
    4         52.660786       30.213544       -0.000000  
 --------------------------------------------------------
 --------------------------------------------------------
 Final gradient
  Atom          X               Y               Z
 --------------------------------------------------------
    1        -65.786100       30.000363        0.000000  
    2         -2.099697      -43.498058       -0.000000  
    3         15.225011      -16.715849        0.000000  
    4         52.660786       30.213544       -0.000000  
 --------------------------------------------------------
 Analytic gradient from two-electron contribution:   CPU 611.48 s  wall 118.58 s

 Total ccman2 time:   CPU 5572.12 s  wall 967.53 s


 --------------------------------------------------------------

                    Orbital Energies (a.u.)
 --------------------------------------------------------------

 Alpha MOs
 -- Occupied --
********-490.0753-180.8710-169.6774-169.6767-169.6766 -80.0623 -65.2076
-58.5683 -58.5658 -58.5656 -37.9249 -33.1123 -33.1093 -33.1089 -24.2963
-24.2954 -24.2951 -24.2924 -24.2924 -15.6503  -9.8866  -7.6001  -7.5024
 -7.4905  -7.4900  -7.2418  -5.4924  -5.4909  -5.4902  -5.4736  -5.4652
 -5.4643  -3.2432  -3.2377  -3.2371  -3.2226  -3.2226  -2.3963  -2.3928
 -2.3918  -2.3826  -2.3826  -1.2235  -1.0153  -0.8712  -0.7204  -0.5811
 -0.5583  -0.5342  -0.4251  -0.4192  -0.3951  -0.3796  -0.3792
 -- Virtual --
 -0.0001   0.0246   0.0560   0.0725   0.0826   0.0867   0.0930   0.1168
  0.1182   0.1394   0.1568   0.2047   0.2445   0.2452   0.2817   0.2933
  0.3356   0.3375   0.3577   0.3830   0.3871   0.4597   0.4804   0.5412
  0.5505   0.5606   0.5667   0.5808   0.5990   0.6550   0.6812   0.7481
  0.7534   0.7545   0.7985   0.8205   0.8548   0.8886   0.8951   0.9093
  1.0770   1.1106   1.1190   1.1295   1.2082   1.3287   1.4123   1.5424
  1.5775   1.6273   1.7749   1.8524   1.9167   2.1994   2.2574   2.3230
  2.3271   2.4164   2.4522   2.7628   2.9472   4.2372   4.2657   4.4779
  4.4840   4.4979   4.4999   4.5133   4.5135   4.5394   4.5712   4.6133
  4.6363   4.7538   4.8970   6.5334   6.5589   6.5755   7.2021   7.5213
  8.1812   8.2047   8.2668  14.7065  14.8011  14.9152  28.8597  29.5321
 29.5513  29.5671  29.8796  29.8842  29.8854  29.8975  29.9631  36.6699
 49.4628 130.5932 130.6076 130.6248 154.2603 166.1422 293.8560 293.8751
293.97641028.40531912.1775
 --------------------------------------------------------------

          Ground-State Mulliken Net Atomic Charges

     Atom                 Charge (a.u.)
  ----------------------------------------
      1 I                    -0.237520
      2 P                     0.342217
      3 N                    -0.192781
      4 Br                    0.088084
  ----------------------------------------
  Sum of atomic charges =    -0.000000

 -----------------------------------------------------------------
                    Cartesian Multipole Moments
 -----------------------------------------------------------------
    Charge (ESU x 10^10)
                -0.0000
    Dipole Moment (Debye)
         X       0.1014      Y       0.3026      Z       0.0000
       Tot       0.3191
    Quadrupole Moments (Debye-Ang)
        XX     -68.4321     XY       3.5025     YY     -63.4578
        XZ      -0.0000     YZ       0.0000     ZZ     -65.5702
    Octopole Moments (Debye-Ang^2)
       XXX       1.9201    XXY     -23.9451    XYY       3.0845
       YYY     -33.6431    XXZ      -0.0000    XYZ      -0.0000
       YYZ      -0.0000    XZZ       0.2585    YZZ      -7.8914
       ZZZ      -0.0000
    Hexadecapole Moments (Debye-Ang^3)
      XXXX   -1176.2006   XXXY      26.9480   XXYY    -249.9136
      XYYY      23.9370   YYYY    -381.2020   XXXZ      -0.0000
      XXYZ       0.0000   XYYZ      -0.0000   YYYZ       0.0000
      XXZZ    -214.7987   XYZZ       3.7822   YYZZ     -77.0014
      XZZZ      -0.0000   YZZZ       0.0000   ZZZZ     -88.7118
 -----------------------------------------------------------------
 DrvMan completing analytic gradient of the correlated energy
 Correlated dipole moment
            1
    1   0.0398815
    2   0.1190437
    3   0.0000000
 Energy read as -9885.124172193
 Full Analytical Gradient: (in a.u., or Hartree/Bohr)
             1             2             3             4
    1    0.00005680    0.00029788   -0.00030931   -0.00004536
    2   -0.00013207    0.00035927   -0.00022820    0.00000100
    3   -0.00000000   -0.00000000    0.00000000   -0.00000000
 Gradient time:  CPU 0.74 s  wall 0.76 s
 ----------------------------------------------------------------
             Standard Nuclear Orientation (Angstroms)
    I     Atom           X                Y                Z
 ----------------------------------------------------------------
    1      I       1.6444707225    -0.3072466159     0.0000000000
    2      P       0.0523687096     1.6506797598    -0.0000000000
    3      N      -1.4372366792     1.1941935364    -0.0000000000
    4      Br     -2.2251949195    -0.4814423002     0.0000000000
 ----------------------------------------------------------------
 Nuclear Repulsion Energy =   672.1250192792 hartrees
 There are       55 alpha and       55 beta electrons

                       Distance Matrix (Angstroms)
             I (  1)   P (  2)   N (  3)
   P (  2)  2.523542
   N (  3)  3.428009  1.557981
   Br(  4)  3.873584  3.119814  1.851657

 Requested basis set is 6-311++G(d,p)
 There are 62 shells and 162 basis functions
 A cutoff of  1.0D-14 yielded   1539 shell pairs
 There are     11240 function pairs (     12687 Cartesian)
 Smallest overlap matrix eigenvalue = 2.39E-03
 Guess MOs from SCF MO coefficient file

 -----------------------------------------------------------------------
  General SCF calculation program by
  Eric Jon Sundstrom, Paul Horn, Yuezhi Mao, Dmitri Zuev, Alec White,
  David Stuck, Shaama M.S., Shane Yost, Joonho Lee, David Small,
  Daniel Levine, Susi Lehtola, Hugh Burton, Evgeny Epifanovsky
 -----------------------------------------------------------------------
 Hartree-Fock
 using 6 threads for integral computing
 -------------------------------------------------------
 OpenMP Integral computing Module                
 Release: version 2.0, May 2017, Q-Chem Inc. Pleasanton 
 -------------------------------------------------------
 A restricted SCF calculation will be
 performed using DIIS
 SCF converges when DIIS error is below 1.0e-08
 ---------------------------------------
  Cycle       Energy         DIIS error
 ---------------------------------------
    1   -9884.3406055754      1.49e-05  
    2   -9884.3406066150      4.86e-06  
    3   -9884.3406067187      3.23e-06  
    4   -9884.3406067611      9.95e-07  
    5   -9884.3406067677      3.38e-07  
    6   -9884.3406067691      1.53e-07  
    7   -9884.3406067695      5.54e-08  
    8   -9884.3406067694      2.57e-08  
    9   -9884.3406067696      1.13e-08  
   10   -9884.3406067695      4.11e-09  Convergence criterion met
 ---------------------------------------
 SCF time:   CPU 14.06s  wall 3.00s 
 SCF   energy in the final basis set =    -9884.3406067695
 Total energy in the final basis set =    -9884.3406067695


 ------------------------------------------------------------------------------

   CCMAN2: suite of methods based on coupled cluster
           and equation of motion theories.

   Components:
   * libvmm-1.3-trunk
     by Evgeny Epifanovsky, Ilya Kaliman.
   * libtensor-2.5-trunk
     by Evgeny Epifanovsky, Michael Wormit, Dmitry Zuev, Sam Manzer, 
        Ilya Kaliman.
   * libcc-2.5-trunk
     by Evgeny Epifanovsky, Arik Landau, Tomasz Kus, Kirill Khistyaev, 
        Dmitry Zuev, Prashant Manohar, Xintian Feng, Anna Krylov, 
        Matthew Goldey, Alec White, Thomas Jagau, Kaushik Nanda, 
        Anastasia Gunina, Alexander Kunitsa, Joonho Lee.

   CCMAN original authors:
   Anna I. Krylov, C. David Sherrill, Steven R. Gwaltney,
   Edward F. C. Byrd (2000)
   Sergey V. Levchenko, Lyudmila V. Slipchenko, Tao Wang,
   Ana-Maria C. Cristian (2003)
   Piotr A. Pieniazek, C. Melania Oana, Evgeny Epifanovsky (2007)
   Prashant Manohar (2009)

 ------------------------------------------------------------------------------


 Allocating and initializing 30808MB of RAM...
 Calculation will run on 6 cores.


 Alpha MOs, Restricted
 -- Occupied --                  
******* -490.08 -180.87 -169.68 -169.68 -169.68  -80.06  -65.21
  1 A     2 A     3 A     4 A     5 A     6 A     7 A     8 A                  
-58.568 -58.566 -58.566 -37.925 -33.112 -33.109 -33.109 -24.296
  9 A    10 A    11 A    12 A    13 A    14 A    15 A    16 A                  
-24.296 -24.295 -24.292 -24.292 -15.650  -9.887  -7.600  -7.502
 17 A    18 A    19 A    20 A    21 A    22 A    23 A    24 A                  
 -7.490  -7.490  -7.242  -5.492  -5.491  -5.490  -5.474  -5.465
 25 A    26 A    27 A    28 A    29 A    30 A    31 A    32 A                  
 -5.464  -3.243  -3.238  -3.237  -3.223  -3.223  -2.396  -2.393
 33 A    34 A    35 A    36 A    37 A    38 A    39 A    40 A                  
 -2.392  -2.383  -2.383  -1.224  -1.015  -0.872  -0.720  -0.581
 41 A    42 A    43 A    44 A    45 A    46 A    47 A    48 A                  
 -0.558  -0.534  -0.425  -0.419  -0.395  -0.380  -0.379
 49 A    50 A    51 A    52 A    53 A    54 A    55 A                          
 -- Virtual --                   
  0.000   0.025   0.056   0.073   0.083   0.087   0.093   0.117
 56 A    57 A    58 A    59 A    60 A    61 A    62 A    63 A                  
  0.118   0.139   0.157   0.205   0.245   0.245   0.282   0.293
 64 A    65 A    66 A    67 A    68 A    69 A    70 A    71 A                  
  0.336   0.338   0.358   0.383   0.387   0.460   0.481   0.541
 72 A    73 A    74 A    75 A    76 A    77 A    78 A    79 A                  
  0.550   0.561   0.567   0.581   0.599   0.655   0.682   0.748
 80 A    81 A    82 A    83 A    84 A    85 A    86 A    87 A                  
  0.753   0.755   0.798   0.821   0.855   0.889   0.896   0.910
 88 A    89 A    90 A    91 A    92 A    93 A    94 A    95 A                  
  1.077   1.111   1.119   1.129   1.208   1.329   1.412   1.542
 96 A    97 A    98 A    99 A   100 A   101 A   102 A   103 A                  
  1.577   1.627   1.775   1.852   1.917   2.199   2.258   2.323
104 A   105 A   106 A   107 A   108 A   109 A   110 A   111 A                  
  2.327   2.417   2.452   2.763   2.948   4.237   4.266   4.478
112 A   113 A   114 A   115 A   116 A   117 A   118 A   119 A                  
  4.484   4.498   4.500   4.513   4.514   4.539   4.571   4.613
120 A   121 A   122 A   123 A   124 A   125 A   126 A   127 A                  
  4.637   4.754   4.897   6.533   6.559   6.575   7.202   7.522
128 A   129 A   130 A   131 A   132 A   133 A   134 A   135 A                  
  8.181   8.205   8.267  14.707  14.801  14.916  28.860  29.532
136 A   137 A   138 A   139 A   140 A   141 A   142 A   143 A                  
 29.551  29.567  29.879  29.884  29.885  29.897  29.963  36.670
144 A   145 A   146 A   147 A   148 A   149 A   150 A   151 A                  
 49.463 130.593 130.607 130.625 154.260 166.143 293.856 293.875
152 A   153 A   154 A   155 A   156 A   157 A   158 A   159 A                  
293.9771028.4051912.178
160 A   161 A   162 A                                                          

 Beta MOs, Restricted
 -- Occupied --                  
******* -490.08 -180.87 -169.68 -169.68 -169.68  -80.06  -65.21
  1 A     2 A     3 A     4 A     5 A     6 A     7 A     8 A                  
-58.568 -58.566 -58.566 -37.925 -33.112 -33.109 -33.109 -24.296
  9 A    10 A    11 A    12 A    13 A    14 A    15 A    16 A                  
-24.296 -24.295 -24.292 -24.292 -15.650  -9.887  -7.600  -7.502
 17 A    18 A    19 A    20 A    21 A    22 A    23 A    24 A                  
 -7.490  -7.490  -7.242  -5.492  -5.491  -5.490  -5.474  -5.465
 25 A    26 A    27 A    28 A    29 A    30 A    31 A    32 A                  
 -5.464  -3.243  -3.238  -3.237  -3.223  -3.223  -2.396  -2.393
 33 A    34 A    35 A    36 A    37 A    38 A    39 A    40 A                  
 -2.392  -2.383  -2.383  -1.224  -1.015  -0.872  -0.720  -0.581
 41 A    42 A    43 A    44 A    45 A    46 A    47 A    48 A                  
 -0.558  -0.534  -0.425  -0.419  -0.395  -0.380  -0.379
 49 A    50 A    51 A    52 A    53 A    54 A    55 A                          
 -- Virtual --                   
  0.000   0.025   0.056   0.073   0.083   0.087   0.093   0.117
 56 A    57 A    58 A    59 A    60 A    61 A    62 A    63 A                  
  0.118   0.139   0.157   0.205   0.245   0.245   0.282   0.293
 64 A    65 A    66 A    67 A    68 A    69 A    70 A    71 A                  
  0.336   0.338   0.358   0.383   0.387   0.460   0.481   0.541
 72 A    73 A    74 A    75 A    76 A    77 A    78 A    79 A                  
  0.550   0.561   0.567   0.581   0.599   0.655   0.682   0.748
 80 A    81 A    82 A    83 A    84 A    85 A    86 A    87 A                  
  0.753   0.755   0.798   0.821   0.855   0.889   0.896   0.910
 88 A    89 A    90 A    91 A    92 A    93 A    94 A    95 A                  
  1.077   1.111   1.119   1.129   1.208   1.329   1.412   1.542
 96 A    97 A    98 A    99 A   100 A   101 A   102 A   103 A                  
  1.577   1.627   1.775   1.852   1.917   2.199   2.258   2.323
104 A   105 A   106 A   107 A   108 A   109 A   110 A   111 A                  
  2.327   2.417   2.452   2.763   2.948   4.237   4.266   4.478
112 A   113 A   114 A   115 A   116 A   117 A   118 A   119 A                  
  4.484   4.498   4.500   4.513   4.514   4.539   4.571   4.613
120 A   121 A   122 A   123 A   124 A   125 A   126 A   127 A                  
  4.637   4.754   4.897   6.533   6.559   6.575   7.202   7.522
128 A   129 A   130 A   131 A   132 A   133 A   134 A   135 A                  
  8.181   8.205   8.267  14.707  14.801  14.916  28.860  29.532
136 A   137 A   138 A   139 A   140 A   141 A   142 A   143 A                  
 29.551  29.567  29.879  29.884  29.885  29.897  29.963  36.670
144 A   145 A   146 A   147 A   148 A   149 A   150 A   151 A                  
 49.463 130.593 130.607 130.625 154.260 166.143 293.856 293.875
152 A   153 A   154 A   155 A   156 A   157 A   158 A   159 A                  
293.9771028.4051912.178
160 A   161 A   162 A                                                          

 Occupation and symmetry of molecular orbitals

 Point group: C1 (1 irreducible representation).

                           A     All 
 -------------------------------------
 All molecular orbitals:
  - Alpha                  162   162 
  - Beta                   162   162 
 -------------------------------------
 Alpha orbitals:
  - Frozen occupied        33    33  
  - Active occupied        22    22  
  - Active virtual         107   107 
  - Frozen virtual         0     0   
 -------------------------------------
 Beta orbitals:
  - Frozen occupied        33    33  
  - Active occupied        22    22  
  - Active virtual         107   107 
  - Frozen virtual         0     0   
 -------------------------------------

 Import integrals:   CPU 0.00 s  wall 0.00 s

 Import integrals:   CPU 128.94 s  wall 22.73 s

 MP2 amplitudes:   CPU 0.22 s  wall 0.13 s

Running a double precision version
           CCSD T amplitudes will be solved using DIIS.

           Start     Size      MaxIter   EConv     TConv     
           3         7         100       1.00e-07  1.00e-05  
 ------------------------------------------------------------------------------
           Energy (a.u.)   Ediff      Tdiff       Comment
 ------------------------------------------------------------------------------
         -9885.12285484                           
     1   -9885.09562759   2.72e-02   8.23e-01     
     2   -9885.12290198   2.73e-02   1.18e-01     
     3   -9885.12031175   2.59e-03   5.28e-02     
     4   -9885.12305724   2.75e-03   2.13e-02     Switched to DIIS steps.
     5   -9885.12407863   1.02e-03   1.30e-02     
     6   -9885.12414245   6.38e-05   3.19e-03     
     7   -9885.12415843   1.60e-05   1.77e-03     
     8   -9885.12417083   1.24e-05   4.97e-04     
     9   -9885.12417286   2.03e-06   2.82e-04     
    10   -9885.12417224   6.28e-07   7.53e-05     
    11   -9885.12417248   2.46e-07   2.89e-05     
    12   -9885.12417236   1.18e-07   1.58e-05     
    13   -9885.12417235   1.31e-08   6.61e-06     
 ------------------------------------------------------------------------------
         -9885.12417235                           CCSD T converged.

End of double precision
 SCF energy                 = -9884.34060677
 MP2 energy                 = -9885.12285484
 CCSD correlation energy     =    -0.78356558
 CCSD total energy           = -9885.12417235

 CCSD  T1^2 = 0.0189  T2^2 = 0.2953  Leading amplitudes:

 Amplitude    Orbitals with energies
  0.0460       52 (A) A                  ->    56 (A) A                   
              -0.4193                          0.0001                     
  0.0460       52 (A) B                  ->    56 (A) B                   
              -0.4193                          0.0001                     
  0.0260       51 (A) A                  ->    57 (A) A                   
              -0.4251                          0.0248                     
  0.0260       51 (A) B                  ->    57 (A) B                   
              -0.4251                          0.0248                     

 Amplitude    Orbitals with energies
 -0.0569       50 (A) A      50 (A) B    ->    56 (A) A      56 (A) B     
              -0.5343       -0.5343            0.0001        0.0001       
  0.0569       50 (A) A      50 (A) B    ->    56 (A) B      56 (A) A     
              -0.5343       -0.5343            0.0001        0.0001       
  0.0569       50 (A) B      50 (A) A    ->    56 (A) A      56 (A) B     
              -0.5343       -0.5343            0.0001        0.0001       
 -0.0569       50 (A) B      50 (A) A    ->    56 (A) B      56 (A) A     
              -0.5343       -0.5343            0.0001        0.0001       

 Computing CCSD intemediates for later calculations in double precision
 Finished.

Running a double precision version
           CCSD Lambda amplitudes will be solved using DIIS.
           Start     Size      MaxIter   EConv     LConv     
           3         7         100       1.00e-07  1.00e-05  
 ------------------------------------------------------------------------------
            Enorm      Ldiff       Comment
 ------------------------------------------------------------------------------
     1     6.09e-02   4.38e-02     
     2     1.78e-02   6.47e-03     
     3     7.85e-03   1.77e-03     
     4     4.66e-03   1.42e-03     Switched to DIIS steps.
     5     1.51e-03   8.61e-04     
     6     7.61e-04   2.54e-04     
     7     2.56e-04   8.04e-05     
     8     1.19e-04   5.42e-06     
     9     4.47e-05   1.61e-06     
    10     2.15e-05   5.87e-07     
    11     1.09e-05   3.23e-08     
    12     5.20e-06   7.29e-08     
    13     2.31e-06   2.22e-07     
    14     9.87e-07   7.23e-08     
    15     5.00e-07   8.49e-08     
    16     2.45e-07   3.87e-08     
    17     1.26e-07   1.97e-08     
    18     5.83e-08   7.36e-09     
 ------------------------------------------------------------------------------
                                   CCSD Lambda converged.

 Computing density matrices in double precision...
           Orbital response amplitudes will be solved using DIIS.
           Start     Size      MaxIter   EConv     LConv     
           3         7         100       1.00e-06  1.00e-06  
 ------------------------------------------------------------------------------
            Enorm      Ldiff       Comment
 ------------------------------------------------------------------------------
     1     1.21e-01   2.34e-03     
     2     1.14e-01   1.00e-02     
     3     1.33e-01   2.76e-02     
     4     1.27e-02   5.58e-02     Switched to DIIS steps.
     5     6.10e-03   1.17e-03     
     6     1.23e-03   3.57e-04     
     7     1.25e-03   3.39e-04     
     8     2.12e-04   2.90e-04     
     9     6.57e-05   4.16e-05     
    10     2.59e-05   8.79e-06     
    11     7.07e-06   6.37e-07     
    12     1.88e-06   3.70e-07     
    13     5.52e-07   9.76e-08     
 ------------------------------------------------------------------------------
                                   Orbital response converged.

 Computing density matrices... Done.
 CCSD calculation:   CPU 4826.36 s  wall 824.96 s

 Transferring MO TPDM to AO TPDM
 Transferring g2_o1o1o1o1
 Transferring g2_o1o1o1v1
 Transferring g2_o1o1v1v1
 Transferring g2_o1v1o1v1
 Transferring g2_o1v1v1v1
 Transferring g2_v1v1v1v1
 Adding separable TPDM
 Computing TPDM gradient
 --------------------------------------------------------
 2e gradient
  Atom          X               Y               Z
 --------------------------------------------------------
    1        -65.830962       30.013890       -0.000000  
    2         -2.079345      -43.487255        0.000000  
    3         15.239658      -16.737938       -0.000000  
    4         52.670649       30.211304        0.000000  
 --------------------------------------------------------
 --------------------------------------------------------
 Final gradient
  Atom          X               Y               Z
 --------------------------------------------------------
    1        -65.830962       30.013890       -0.000000  
    2         -2.079345      -43.487255        0.000000  
    3         15.239658      -16.737938       -0.000000  
    4         52.670649       30.211304        0.000000  
 --------------------------------------------------------
 Analytic gradient from two-electron contribution:   CPU 608.15 s  wall 115.44 s

 Total ccman2 time:   CPU 5570.88 s  wall 964.99 s


 --------------------------------------------------------------

                    Orbital Energies (a.u.)
 --------------------------------------------------------------

 Alpha MOs
 -- Occupied --
********-490.0752-180.8711-169.6775-169.6769-169.6768 -80.0621 -65.2075
-58.5683 -58.5657 -58.5656 -37.9250 -33.1124 -33.1094 -33.1090 -24.2964
-24.2955 -24.2952 -24.2925 -24.2925 -15.6501  -9.8866  -7.5999  -7.5024
 -7.4904  -7.4899  -7.2419  -5.4922  -5.4907  -5.4900  -5.4738  -5.4653
 -5.4645  -3.2432  -3.2376  -3.2370  -3.2226  -3.2226  -2.3964  -2.3929
 -2.3919  -2.3827  -2.3827  -1.2237  -1.0153  -0.8715  -0.7203  -0.5812
 -0.5583  -0.5343  -0.4251  -0.4193  -0.3952  -0.3796  -0.3793
 -- Virtual --
  0.0001   0.0248   0.0561   0.0725   0.0827   0.0867   0.0930   0.1168
  0.1182   0.1395   0.1568   0.2048   0.2446   0.2452   0.2816   0.2933
  0.3356   0.3376   0.3576   0.3831   0.3872   0.4596   0.4806   0.5413
  0.5504   0.5606   0.5666   0.5806   0.5989   0.6549   0.6816   0.7482
  0.7534   0.7545   0.7983   0.8206   0.8549   0.8887   0.8955   0.9096
  1.0772   1.1106   1.1191   1.1294   1.2082   1.3294   1.4124   1.5424
  1.5775   1.6274   1.7750   1.8523   1.9169   2.1995   2.2576   2.3230
  2.3274   2.4170   2.4524   2.7632   2.9477   4.2373   4.2659   4.4782
  4.4838   4.4979   4.5001   4.5133   4.5136   4.5394   4.5713   4.6134
  4.6366   4.7539   4.8971   6.5333   6.5588   6.5754   7.2021   7.5218
  8.1813   8.2048   8.2669  14.7067  14.8013  14.9160  28.8598  29.5320
 29.5512  29.5670  29.8795  29.8840  29.8853  29.8974  29.9632  36.6701
 49.4628 130.5931 130.6074 130.6247 154.2604 166.1429 293.8561 293.8752
293.97651028.40531912.1776
 --------------------------------------------------------------

          Ground-State Mulliken Net Atomic Charges

     Atom                 Charge (a.u.)
  ----------------------------------------
      1 I                    -0.237112
      2 P                     0.341974
      3 N                    -0.192600
      4 Br                    0.087738
  ----------------------------------------
  Sum of atomic charges =    -0.000000

 -----------------------------------------------------------------
                    Cartesian Multipole Moments
 -----------------------------------------------------------------
    Charge (ESU x 10^10)
                 0.0000
    Dipole Moment (Debye)
         X       0.1087      Y       0.2949      Z      -0.0000
       Tot       0.3143
    Quadrupole Moments (Debye-Ang)
        XX     -68.4240     XY       3.4948     YY     -63.4829
        XZ       0.0000     YZ       0.0000     ZZ     -65.5647
    Octopole Moments (Debye-Ang^2)
       XXX       1.9892    XXY     -23.9138    XYY       3.0793
       YYY     -33.6245    XXZ      -0.0000    XYZ       0.0000
       YYZ      -0.0000    XZZ       0.2692    YZZ      -7.8684
       ZZZ      -0.0000
    Hexadecapole Moments (Debye-Ang^3)
      XXXX   -1176.0967   XXXY      26.8945   XXYY    -249.8419
      XYYY      23.9139   YYYY    -380.8659   XXXZ       0.0000
      XXYZ       0.0000   XYYZ      -0.0000   YYYZ       0.0000
      XXZZ    -214.7831   XYZZ       3.7763   YYZZ     -76.9263
      XZZZ       0.0000   YZZZ       0.0000   ZZZZ     -88.6917
 -----------------------------------------------------------------
 DrvMan completing analytic gradient of the correlated energy
 Correlated dipole moment
            1
    1   0.0427563
    2   0.1160137
    3  -0.0000000
 Energy read as -9885.124172350
 Full Analytical Gradient: (in a.u., or Hartree/Bohr)
             1             2             3             4
    1   -0.00004835   -0.00016727    0.00015520    0.00006041
    2    0.00011729   -0.00027334    0.00008082    0.00007523
    3   -0.00000000    0.00000000   -0.00000000    0.00000000
 Gradient time:  CPU 0.82 s  wall 0.81 s
 ----------------------------------------------------------------
             Standard Nuclear Orientation (Angstroms)
    I     Atom           X                Y                Z
 ----------------------------------------------------------------
    1      I       1.6444707225    -0.3072466159     0.0000000000
    2      P       0.0523687096     1.6516797598     0.0010000000
    3      N      -1.4372366792     1.1941935364    -0.0000000000
    4      Br     -2.2251949195    -0.4814423002     0.0000000000
 ----------------------------------------------------------------
 Nuclear Repulsion Energy =   672.0475327387 hartrees
 There are       55 alpha and       55 beta electrons

                       Distance Matrix (Angstroms)
             I (  1)   P (  2)   N (  3)
   P (  2)  2.524318
   N (  3)  3.428009  1.558274
   Br(  4)  3.873584  3.120498  1.851657

 Requested basis set is 6-311++G(d,p)
 There are 62 shells and 162 basis functions
 A cutoff of  1.0D-14 yielded   1539 shell pairs
 There are     11240 function pairs (     12687 Cartesian)
 Smallest overlap matrix eigenvalue = 2.39E-03
 Guess MOs from SCF MO coefficient file

 -----------------------------------------------------------------------
  General SCF calculation program by
  Eric Jon Sundstrom, Paul Horn, Yuezhi Mao, Dmitri Zuev, Alec White,
  David Stuck, Shaama M.S., Shane Yost, Joonho Lee, David Small,
  Daniel Levine, Susi Lehtola, Hugh Burton, Evgeny Epifanovsky
 -----------------------------------------------------------------------
 Hartree-Fock
 using 6 threads for integral computing
 -------------------------------------------------------
 OpenMP Integral computing Module                
 Release: version 2.0, May 2017, Q-Chem Inc. Pleasanton 
 -------------------------------------------------------
 A restricted SCF calculation will be
 performed using DIIS
 SCF converges when DIIS error is below 1.0e-08
 ---------------------------------------
  Cycle       Energy         DIIS error
 ---------------------------------------
    1   -9884.3405816902      1.01e-05  
    2   -9884.3405822201      3.10e-06  
    3   -9884.3405822818      1.96e-06  
    4   -9884.3405822986      6.77e-07  
    5   -9884.3405823022      2.32e-07  
    6   -9884.3405823028      1.09e-07  
    7   -9884.3405823031      4.40e-08  
    8   -9884.3405823030      1.97e-08  
    9   -9884.3405823031      9.15e-09  Convergence criterion met
 ---------------------------------------
 SCF time:   CPU 12.78s  wall 2.00s 
 SCF   energy in the final basis set =    -9884.3405823031
 Total energy in the final basis set =    -9884.3405823031


 ------------------------------------------------------------------------------

   CCMAN2: suite of methods based on coupled cluster
           and equation of motion theories.

   Components:
   * libvmm-1.3-trunk
     by Evgeny Epifanovsky, Ilya Kaliman.
   * libtensor-2.5-trunk
     by Evgeny Epifanovsky, Michael Wormit, Dmitry Zuev, Sam Manzer, 
        Ilya Kaliman.
   * libcc-2.5-trunk
     by Evgeny Epifanovsky, Arik Landau, Tomasz Kus, Kirill Khistyaev, 
        Dmitry Zuev, Prashant Manohar, Xintian Feng, Anna Krylov, 
        Matthew Goldey, Alec White, Thomas Jagau, Kaushik Nanda, 
        Anastasia Gunina, Alexander Kunitsa, Joonho Lee.

   CCMAN original authors:
   Anna I. Krylov, C. David Sherrill, Steven R. Gwaltney,
   Edward F. C. Byrd (2000)
   Sergey V. Levchenko, Lyudmila V. Slipchenko, Tao Wang,
   Ana-Maria C. Cristian (2003)
   Piotr A. Pieniazek, C. Melania Oana, Evgeny Epifanovsky (2007)
   Prashant Manohar (2009)

 ------------------------------------------------------------------------------


 Allocating and initializing 30808MB of RAM...
 Calculation will run on 6 cores.


 Alpha MOs, Restricted
 -- Occupied --                  
******* -490.08 -180.87 -169.68 -169.68 -169.68  -80.06  -65.21
  1 A     2 A     3 A     4 A     5 A     6 A     7 A     8 A                  
-58.568 -58.566 -58.566 -37.925 -33.112 -33.109 -33.109 -24.296
  9 A    10 A    11 A    12 A    13 A    14 A    15 A    16 A                  
-24.295 -24.295 -24.292 -24.292 -15.650  -9.887  -7.600  -7.502
 17 A    18 A    19 A    20 A    21 A    22 A    23 A    24 A                  
 -7.490  -7.490  -7.242  -5.492  -5.491  -5.490  -5.474  -5.465
 25 A    26 A    27 A    28 A    29 A    30 A    31 A    32 A                  
 -5.464  -3.243  -3.238  -3.237  -3.223  -3.223  -2.396  -2.393
 33 A    34 A    35 A    36 A    37 A    38 A    39 A    40 A                  
 -2.392  -2.383  -2.383  -1.224  -1.015  -0.871  -0.720  -0.581
 41 A    42 A    43 A    44 A    45 A    46 A    47 A    48 A                  
 -0.558  -0.534  -0.425  -0.419  -0.395  -0.380  -0.379
 49 A    50 A    51 A    52 A    53 A    54 A    55 A                          
 -- Virtual --                   
 -0.000   0.025   0.056   0.073   0.083   0.087   0.093   0.117
 56 A    57 A    58 A    59 A    60 A    61 A    62 A    63 A                  
  0.118   0.139   0.157   0.205   0.245   0.245   0.282   0.293
 64 A    65 A    66 A    67 A    68 A    69 A    70 A    71 A                  
  0.336   0.338   0.358   0.383   0.387   0.460   0.481   0.541
 72 A    73 A    74 A    75 A    76 A    77 A    78 A    79 A                  
  0.550   0.561   0.567   0.581   0.599   0.655   0.681   0.748
 80 A    81 A    82 A    83 A    84 A    85 A    86 A    87 A                  
  0.753   0.754   0.798   0.821   0.855   0.889   0.895   0.909
 88 A    89 A    90 A    91 A    92 A    93 A    94 A    95 A                  
  1.077   1.111   1.119   1.129   1.208   1.329   1.412   1.542
 96 A    97 A    98 A    99 A   100 A   101 A   102 A   103 A                  
  1.577   1.627   1.775   1.852   1.917   2.199   2.257   2.323
104 A   105 A   106 A   107 A   108 A   109 A   110 A   111 A                  
  2.327   2.417   2.452   2.763   2.947   4.237   4.266   4.478
112 A   113 A   114 A   115 A   116 A   117 A   118 A   119 A                  
  4.484   4.498   4.500   4.513   4.514   4.539   4.571   4.613
120 A   121 A   122 A   123 A   124 A   125 A   126 A   127 A                  
  4.636   4.754   4.897   6.533   6.559   6.575   7.202   7.522
128 A   129 A   130 A   131 A   132 A   133 A   134 A   135 A                  
  8.181   8.205   8.267  14.707  14.801  14.916  28.860  29.532
136 A   137 A   138 A   139 A   140 A   141 A   142 A   143 A                  
 29.551  29.567  29.880  29.884  29.885  29.897  29.963  36.670
144 A   145 A   146 A   147 A   148 A   149 A   150 A   151 A                  
 49.463 130.593 130.607 130.625 154.260 166.143 293.856 293.875
152 A   153 A   154 A   155 A   156 A   157 A   158 A   159 A                  
293.9761028.4051912.178
160 A   161 A   162 A                                                          

 Beta MOs, Restricted
 -- Occupied --                  
******* -490.08 -180.87 -169.68 -169.68 -169.68  -80.06  -65.21
  1 A     2 A     3 A     4 A     5 A     6 A     7 A     8 A                  
-58.568 -58.566 -58.566 -37.925 -33.112 -33.109 -33.109 -24.296
  9 A    10 A    11 A    12 A    13 A    14 A    15 A    16 A                  
-24.295 -24.295 -24.292 -24.292 -15.650  -9.887  -7.600  -7.502
 17 A    18 A    19 A    20 A    21 A    22 A    23 A    24 A                  
 -7.490  -7.490  -7.242  -5.492  -5.491  -5.490  -5.474  -5.465
 25 A    26 A    27 A    28 A    29 A    30 A    31 A    32 A                  
 -5.464  -3.243  -3.238  -3.237  -3.223  -3.223  -2.396  -2.393
 33 A    34 A    35 A    36 A    37 A    38 A    39 A    40 A                  
 -2.392  -2.383  -2.383  -1.224  -1.015  -0.871  -0.720  -0.581
 41 A    42 A    43 A    44 A    45 A    46 A    47 A    48 A                  
 -0.558  -0.534  -0.425  -0.419  -0.395  -0.380  -0.379
 49 A    50 A    51 A    52 A    53 A    54 A    55 A                          
 -- Virtual --                   
 -0.000   0.025   0.056   0.073   0.083   0.087   0.093   0.117
 56 A    57 A    58 A    59 A    60 A    61 A    62 A    63 A                  
  0.118   0.139   0.157   0.205   0.245   0.245   0.282   0.293
 64 A    65 A    66 A    67 A    68 A    69 A    70 A    71 A                  
  0.336   0.338   0.358   0.383   0.387   0.460   0.481   0.541
 72 A    73 A    74 A    75 A    76 A    77 A    78 A    79 A                  
  0.550   0.561   0.567   0.581   0.599   0.655   0.681   0.748
 80 A    81 A    82 A    83 A    84 A    85 A    86 A    87 A                  
  0.753   0.754   0.798   0.821   0.855   0.889   0.895   0.909
 88 A    89 A    90 A    91 A    92 A    93 A    94 A    95 A                  
  1.077   1.111   1.119   1.129   1.208   1.329   1.412   1.542
 96 A    97 A    98 A    99 A   100 A   101 A   102 A   103 A                  
  1.577   1.627   1.775   1.852   1.917   2.199   2.257   2.323
104 A   105 A   106 A   107 A   108 A   109 A   110 A   111 A                  
  2.327   2.417   2.452   2.763   2.947   4.237   4.266   4.478
112 A   113 A   114 A   115 A   116 A   117 A   118 A   119 A                  
  4.484   4.498   4.500   4.513   4.514   4.539   4.571   4.613
120 A   121 A   122 A   123 A   124 A   125 A   126 A   127 A                  
  4.636   4.754   4.897   6.533   6.559   6.575   7.202   7.522
128 A   129 A   130 A   131 A   132 A   133 A   134 A   135 A                  
  8.181   8.205   8.267  14.707  14.801  14.916  28.860  29.532
136 A   137 A   138 A   139 A   140 A   141 A   142 A   143 A                  
 29.551  29.567  29.880  29.884  29.885  29.897  29.963  36.670
144 A   145 A   146 A   147 A   148 A   149 A   150 A   151 A                  
 49.463 130.593 130.607 130.625 154.260 166.143 293.856 293.875
152 A   153 A   154 A   155 A   156 A   157 A   158 A   159 A                  
293.9761028.4051912.178
160 A   161 A   162 A                                                          

 Occupation and symmetry of molecular orbitals

 Point group: C1 (1 irreducible representation).

                           A     All 
 -------------------------------------
 All molecular orbitals:
  - Alpha                  162   162 
  - Beta                   162   162 
 -------------------------------------
 Alpha orbitals:
  - Frozen occupied        33    33  
  - Active occupied        22    22  
  - Active virtual         107   107 
  - Frozen virtual         0     0   
 -------------------------------------
 Beta orbitals:
  - Frozen occupied        33    33  
  - Active occupied        22    22  
  - Active virtual         107   107 
  - Frozen virtual         0     0   
 -------------------------------------

 Import integrals:   CPU 0.00 s  wall 0.00 s

 Import integrals:   CPU 129.20 s  wall 22.42 s

 MP2 amplitudes:   CPU 0.22 s  wall 0.13 s

Running a double precision version
           CCSD T amplitudes will be solved using DIIS.

           Start     Size      MaxIter   EConv     TConv     
           3         7         100       1.00e-07  1.00e-05  
 ------------------------------------------------------------------------------
           Energy (a.u.)   Ediff      Tdiff       Comment
 ------------------------------------------------------------------------------
         -9885.12285819                           
     1   -9885.09561750   2.72e-02   8.23e-01     
     2   -9885.12290308   2.73e-02   1.18e-01     
     3   -9885.12030921   2.59e-03   5.28e-02     
     4   -9885.12305655   2.75e-03   2.13e-02     Switched to DIIS steps.
     5   -9885.12407870   1.02e-03   1.30e-02     
     6   -9885.12414262   6.39e-05   3.19e-03     
     7   -9885.12415860   1.60e-05   1.77e-03     
     8   -9885.12417102   1.24e-05   4.97e-04     
     9   -9885.12417306   2.04e-06   2.82e-04     
    10   -9885.12417243   6.29e-07   7.54e-05     
    11   -9885.12417267   2.46e-07   2.89e-05     
    12   -9885.12417255   1.18e-07   1.58e-05     
    13   -9885.12417254   1.30e-08   6.63e-06     
 ------------------------------------------------------------------------------
         -9885.12417254                           CCSD T converged.

End of double precision
 SCF energy                 = -9884.34058230
 MP2 energy                 = -9885.12285819
 CCSD correlation energy     =    -0.78359024
 CCSD total energy           = -9885.12417254

 CCSD  T1^2 = 0.0189  T2^2 = 0.2954  Leading amplitudes:

 Amplitude    Orbitals with energies
  0.0460       52 (A) A                  ->    56 (A) A                   
              -0.4193                         -0.0000                     
  0.0460       52 (A) B                  ->    56 (A) B                   
              -0.4193                         -0.0000                     
  0.0261       51 (A) A                  ->    57 (A) A                   
              -0.4251                          0.0247                     
  0.0261       51 (A) B                  ->    57 (A) B                   
              -0.4251                          0.0247                     

 Amplitude    Orbitals with energies
 -0.0569       50 (A) A      50 (A) B    ->    56 (A) A      56 (A) B     
              -0.5342       -0.5342           -0.0000       -0.0000       
  0.0569       50 (A) A      50 (A) B    ->    56 (A) B      56 (A) A     
              -0.5342       -0.5342           -0.0000       -0.0000       
  0.0569       50 (A) B      50 (A) A    ->    56 (A) A      56 (A) B     
              -0.5342       -0.5342           -0.0000       -0.0000       
 -0.0569       50 (A) B      50 (A) A    ->    56 (A) B      56 (A) A     
              -0.5342       -0.5342           -0.0000       -0.0000       

 Computing CCSD intemediates for later calculations in double precision
 Finished.

Running a double precision version
           CCSD Lambda amplitudes will be solved using DIIS.
           Start     Size      MaxIter   EConv     LConv     
           3         7         100       1.00e-07  1.00e-05  
 ------------------------------------------------------------------------------
            Enorm      Ldiff       Comment
 ------------------------------------------------------------------------------
     1     6.09e-02   4.38e-02     
     2     1.78e-02   6.47e-03     
     3     7.86e-03   1.77e-03     
     4     4.66e-03   1.42e-03     Switched to DIIS steps.
     5     1.51e-03   8.62e-04     
     6     7.62e-04   2.54e-04     
     7     2.56e-04   8.06e-05     
     8     1.20e-04   5.42e-06     
     9     4.48e-05   1.62e-06     
    10     2.16e-05   5.96e-07     
    11     1.09e-05   3.62e-08     
    12     5.22e-06   7.17e-08     
    13     2.31e-06   2.23e-07     
    14     9.90e-07   7.26e-08     
    15     5.02e-07   8.52e-08     
    16     2.46e-07   3.89e-08     
    17     1.26e-07   1.98e-08     
    18     5.85e-08   7.39e-09     
 ------------------------------------------------------------------------------
                                   CCSD Lambda converged.

 Computing density matrices in double precision...
           Orbital response amplitudes will be solved using DIIS.
           Start     Size      MaxIter   EConv     LConv     
           3         7         100       1.00e-06  1.00e-06  
 ------------------------------------------------------------------------------
            Enorm      Ldiff       Comment
 ------------------------------------------------------------------------------
     1     1.21e-01   2.31e-03     
     2     1.14e-01   1.01e-02     
     3     1.33e-01   2.76e-02     
     4     1.27e-02   5.59e-02     Switched to DIIS steps.
     5     6.09e-03   1.17e-03     
     6     1.23e-03   3.56e-04     
     7     1.26e-03   3.39e-04     
     8     2.13e-04   2.91e-04     
     9     6.59e-05   4.18e-05     
    10     2.60e-05   8.81e-06     
    11     7.09e-06   6.41e-07     
    12     1.89e-06   3.70e-07     
    13     5.54e-07   9.69e-08     
 ------------------------------------------------------------------------------
                                   Orbital response converged.

 Computing density matrices... Done.
 CCSD calculation:   CPU 4827.11 s  wall 825.16 s

 Transferring MO TPDM to AO TPDM
 Transferring g2_o1o1o1o1
 Transferring g2_o1o1o1v1
 Transferring g2_o1o1v1v1
 Transferring g2_o1v1o1v1
 Transferring g2_o1v1v1v1
 Transferring g2_v1v1v1v1
 Adding separable TPDM
 Computing TPDM gradient
 --------------------------------------------------------
 2e gradient
  Atom          X               Y               Z
 --------------------------------------------------------
    1        -65.808520       30.007125        0.014466  
    2         -2.089531      -43.492662       -0.031839  
    3         15.232338      -16.726890        0.013655  
    4         52.665713       30.212427        0.003719  
 --------------------------------------------------------
 --------------------------------------------------------
 Final gradient
  Atom          X               Y               Z
 --------------------------------------------------------
    1        -65.808520       30.007125        0.014466  
    2         -2.089531      -43.492662       -0.031839  
    3         15.232338      -16.726890        0.013655  
    4         52.665713       30.212427        0.003719  
 --------------------------------------------------------
 Analytic gradient from two-electron contribution:   CPU 613.16 s  wall 117.18 s

 Total ccman2 time:   CPU 5576.78 s  wall 966.55 s


 --------------------------------------------------------------

                    Orbital Energies (a.u.)
 --------------------------------------------------------------

 Alpha MOs
 -- Occupied --
********-490.0752-180.8710-169.6774-169.6768-169.6767 -80.0622 -65.2076
-58.5683 -58.5657 -58.5656 -37.9249 -33.1124 -33.1094 -33.1090 -24.2963
-24.2955 -24.2951 -24.2924 -24.2924 -15.6502  -9.8866  -7.6000  -7.5024
 -7.4905  -7.4899  -7.2418  -5.4923  -5.4908  -5.4901  -5.4737  -5.4653
 -5.4644  -3.2432  -3.2377  -3.2370  -3.2226  -3.2226  -2.3963  -2.3928
 -2.3918  -2.3827  -2.3826  -1.2236  -1.0153  -0.8714  -0.7204  -0.5811
 -0.5583  -0.5342  -0.4251  -0.4193  -0.3951  -0.3796  -0.3793
 -- Virtual --
 -0.0000   0.0247   0.0561   0.0725   0.0827   0.0867   0.0930   0.1168
  0.1182   0.1394   0.1568   0.2048   0.2445   0.2452   0.2817   0.2933
  0.3356   0.3375   0.3576   0.3830   0.3871   0.4597   0.4805   0.5412
  0.5505   0.5606   0.5666   0.5807   0.5990   0.6550   0.6814   0.7481
  0.7534   0.7545   0.7984   0.8206   0.8548   0.8886   0.8953   0.9094
  1.0771   1.1106   1.1190   1.1294   1.2082   1.3291   1.4123   1.5424
  1.5775   1.6273   1.7749   1.8523   1.9168   2.1995   2.2575   2.3230
  2.3272   2.4167   2.4523   2.7630   2.9475   4.2372   4.2658   4.4781
  4.4839   4.4979   4.5000   4.5133   4.5136   4.5394   4.5712   4.6133
  4.6365   4.7538   4.8971   6.5333   6.5589   6.5755   7.2021   7.5216
  8.1813   8.2047   8.2668  14.7066  14.8012  14.9156  28.8598  29.5320
 29.5513  29.5671  29.8795  29.8841  29.8854  29.8974  29.9632  36.6700
 49.4628 130.5931 130.6075 130.6248 154.2603 166.1426 293.8560 293.8752
293.97651028.40531912.1776
 --------------------------------------------------------------

          Ground-State Mulliken Net Atomic Charges

     Atom                 Charge (a.u.)
  ----------------------------------------
      1 I                    -0.237317
      2 P                     0.342096
      3 N                    -0.192691
      4 Br                    0.087911
  ----------------------------------------
  Sum of atomic charges =    -0.000000

 -----------------------------------------------------------------
                    Cartesian Multipole Moments
 -----------------------------------------------------------------
    Charge (ESU x 10^10)
                -0.0000
    Dipole Moment (Debye)
         X       0.1050      Y       0.2987      Z       0.0016
       Tot       0.3167
    Quadrupole Moments (Debye-Ang)
        XX     -68.4281     XY       3.4987     YY     -63.4704
        XZ      -0.0013     YZ       0.0029     ZZ     -65.5675
    Octopole Moments (Debye-Ang^2)
       XXX       1.9546    XXY     -23.9295    XYY       3.0819
       YYY     -33.6338    XXZ      -0.0150    XYZ       0.0022
       YYZ      -0.0108    XZZ       0.2639    YZZ      -7.8799
       ZZZ      -0.0339
    Hexadecapole Moments (Debye-Ang^3)
      XXXX   -1176.1487   XXXY      26.9213   XXYY    -249.8777
      XYYY      23.9254   YYYY    -381.0339   XXXZ      -0.0139
      XXYZ      -0.0163   XYYZ      -0.0050   YYYZ      -0.0588
      XXZZ    -214.7909   XYZZ       3.7793   YYZZ     -76.9638
      XZZZ      -0.0041   YZZZ      -0.0556   ZZZZ     -88.7019
 -----------------------------------------------------------------
 DrvMan completing analytic gradient of the correlated energy
 Correlated dipole moment
            1
    1   0.0413178
    2   0.1175290
    3   0.0006285
 Energy read as -9885.124172541
 Full Analytical Gradient: (in a.u., or Hartree/Bohr)
             1             2             3             4
    1    0.00000438    0.00006552   -0.00007740    0.00000749
    2   -0.00000757    0.00004313   -0.00007364    0.00003808
    3   -0.00001221    0.00003642   -0.00004510    0.00002089
 Gradient time:  CPU 0.74 s  wall 0.76 s
 ----------------------------------------------------------------
             Standard Nuclear Orientation (Angstroms)
    I     Atom           X                Y                Z
 ----------------------------------------------------------------
    1      I       1.6444707225    -0.3072466159     0.0000000000
    2      P       0.0523687096     1.6516797598    -0.0000000000
    3      N      -1.4362366792     1.1941935364    -0.0000000000
    4      Br     -2.2251949195    -0.4814423002     0.0000000000
 ----------------------------------------------------------------
 Nuclear Repulsion Energy =   672.0683712122 hartrees
 There are       55 alpha and       55 beta electrons

                       Distance Matrix (Angstroms)
             I (  1)   P (  2)   N (  3)
   P (  2)  2.524318
   N (  3)  3.427110  1.557318
   Br(  4)  3.873584  3.120498  1.852083

 Requested basis set is 6-311++G(d,p)
 There are 62 shells and 162 basis functions
 A cutoff of  1.0D-14 yielded   1539 shell pairs
 There are     11240 function pairs (     12687 Cartesian)
 Smallest overlap matrix eigenvalue = 2.39E-03
 Guess MOs from SCF MO coefficient file

 -----------------------------------------------------------------------
  General SCF calculation program by
  Eric Jon Sundstrom, Paul Horn, Yuezhi Mao, Dmitri Zuev, Alec White,
  David Stuck, Shaama M.S., Shane Yost, Joonho Lee, David Small,
  Daniel Levine, Susi Lehtola, Hugh Burton, Evgeny Epifanovsky
 -----------------------------------------------------------------------
 Hartree-Fock
 using 6 threads for integral computing
 -------------------------------------------------------
 OpenMP Integral computing Module                
 Release: version 2.0, May 2017, Q-Chem Inc. Pleasanton 
 -------------------------------------------------------
 A restricted SCF calculation will be
 performed using DIIS
 SCF converges when DIIS error is below 1.0e-08
 ---------------------------------------
  Cycle       Energy         DIIS error
 ---------------------------------------
    1   -9884.3406379466      1.35e-05  
    2   -9884.3406387407      5.22e-06  
    3   -9884.3406388375      3.51e-06  
    4   -9884.3406388884      8.86e-07  
    5   -9884.3406388953      2.93e-07  
    6   -9884.3406388968      1.40e-07  
    7   -9884.3406388972      6.62e-08  
    8   -9884.3406388973      2.97e-08  
    9   -9884.3406388973      1.02e-08  
   10   -9884.3406388973      4.14e-09  Convergence criterion met
 ---------------------------------------
 SCF time:   CPU 14.07s  wall 3.00s 
 SCF   energy in the final basis set =    -9884.3406388973
 Total energy in the final basis set =    -9884.3406388973


 ------------------------------------------------------------------------------

   CCMAN2: suite of methods based on coupled cluster
           and equation of motion theories.

   Components:
   * libvmm-1.3-trunk
     by Evgeny Epifanovsky, Ilya Kaliman.
   * libtensor-2.5-trunk
     by Evgeny Epifanovsky, Michael Wormit, Dmitry Zuev, Sam Manzer, 
        Ilya Kaliman.
   * libcc-2.5-trunk
     by Evgeny Epifanovsky, Arik Landau, Tomasz Kus, Kirill Khistyaev, 
        Dmitry Zuev, Prashant Manohar, Xintian Feng, Anna Krylov, 
        Matthew Goldey, Alec White, Thomas Jagau, Kaushik Nanda, 
        Anastasia Gunina, Alexander Kunitsa, Joonho Lee.

   CCMAN original authors:
   Anna I. Krylov, C. David Sherrill, Steven R. Gwaltney,
   Edward F. C. Byrd (2000)
   Sergey V. Levchenko, Lyudmila V. Slipchenko, Tao Wang,
   Ana-Maria C. Cristian (2003)
   Piotr A. Pieniazek, C. Melania Oana, Evgeny Epifanovsky (2007)
   Prashant Manohar (2009)

 ------------------------------------------------------------------------------


 Allocating and initializing 30808MB of RAM...
 Calculation will run on 6 cores.


 Alpha MOs, Restricted
 -- Occupied --                  
******* -490.08 -180.87 -169.68 -169.68 -169.68  -80.06  -65.21
  1 A     2 A     3 A     4 A     5 A     6 A     7 A     8 A                  
-58.568 -58.566 -58.566 -37.925 -33.112 -33.109 -33.109 -24.296
  9 A    10 A    11 A    12 A    13 A    14 A    15 A    16 A                  
-24.295 -24.295 -24.292 -24.292 -15.650  -9.887  -7.600  -7.502
 17 A    18 A    19 A    20 A    21 A    22 A    23 A    24 A                  
 -7.491  -7.490  -7.242  -5.492  -5.491  -5.490  -5.474  -5.465
 25 A    26 A    27 A    28 A    29 A    30 A    31 A    32 A                  
 -5.464  -3.243  -3.238  -3.237  -3.223  -3.223  -2.396  -2.393
 33 A    34 A    35 A    36 A    37 A    38 A    39 A    40 A                  
 -2.392  -2.383  -2.383  -1.224  -1.015  -0.871  -0.720  -0.581
 41 A    42 A    43 A    44 A    45 A    46 A    47 A    48 A                  
 -0.558  -0.534  -0.425  -0.419  -0.395  -0.380  -0.379
 49 A    50 A    51 A    52 A    53 A    54 A    55 A                          
 -- Virtual --                   
  0.000   0.025   0.056   0.073   0.083   0.087   0.093   0.117
 56 A    57 A    58 A    59 A    60 A    61 A    62 A    63 A                  
  0.118   0.139   0.157   0.205   0.245   0.245   0.282   0.293
 64 A    65 A    66 A    67 A    68 A    69 A    70 A    71 A                  
  0.336   0.338   0.358   0.383   0.387   0.460   0.481   0.541
 72 A    73 A    74 A    75 A    76 A    77 A    78 A    79 A                  
  0.550   0.561   0.567   0.581   0.599   0.655   0.681   0.748
 80 A    81 A    82 A    83 A    84 A    85 A    86 A    87 A                  
  0.753   0.754   0.798   0.821   0.855   0.889   0.895   0.910
 88 A    89 A    90 A    91 A    92 A    93 A    94 A    95 A                  
  1.077   1.110   1.119   1.129   1.208   1.330   1.413   1.542
 96 A    97 A    98 A    99 A   100 A   101 A   102 A   103 A                  
  1.578   1.627   1.775   1.852   1.917   2.199   2.257   2.323
104 A   105 A   106 A   107 A   108 A   109 A   110 A   111 A                  
  2.327   2.417   2.453   2.763   2.948   4.237   4.266   4.479
112 A   113 A   114 A   115 A   116 A   117 A   118 A   119 A                  
  4.484   4.498   4.500   4.513   4.514   4.540   4.571   4.613
120 A   121 A   122 A   123 A   124 A   125 A   126 A   127 A                  
  4.637   4.754   4.897   6.533   6.559   6.576   7.202   7.522
128 A   129 A   130 A   131 A   132 A   133 A   134 A   135 A                  
  8.181   8.205   8.267  14.707  14.801  14.917  28.860  29.532
136 A   137 A   138 A   139 A   140 A   141 A   142 A   143 A                  
 29.551  29.567  29.880  29.884  29.885  29.898  29.963  36.670
144 A   145 A   146 A   147 A   148 A   149 A   150 A   151 A                  
 49.463 130.593 130.608 130.625 154.260 166.143 293.856 293.875
152 A   153 A   154 A   155 A   156 A   157 A   158 A   159 A                  
293.9761028.4051912.178
160 A   161 A   162 A                                                          

 Beta MOs, Restricted
 -- Occupied --                  
******* -490.08 -180.87 -169.68 -169.68 -169.68  -80.06  -65.21
  1 A     2 A     3 A     4 A     5 A     6 A     7 A     8 A                  
-58.568 -58.566 -58.566 -37.925 -33.112 -33.109 -33.109 -24.296
  9 A    10 A    11 A    12 A    13 A    14 A    15 A    16 A                  
-24.295 -24.295 -24.292 -24.292 -15.650  -9.887  -7.600  -7.502
 17 A    18 A    19 A    20 A    21 A    22 A    23 A    24 A                  
 -7.491  -7.490  -7.242  -5.492  -5.491  -5.490  -5.474  -5.465
 25 A    26 A    27 A    28 A    29 A    30 A    31 A    32 A                  
 -5.464  -3.243  -3.238  -3.237  -3.223  -3.223  -2.396  -2.393
 33 A    34 A    35 A    36 A    37 A    38 A    39 A    40 A                  
 -2.392  -2.383  -2.383  -1.224  -1.015  -0.871  -0.720  -0.581
 41 A    42 A    43 A    44 A    45 A    46 A    47 A    48 A                  
 -0.558  -0.534  -0.425  -0.419  -0.395  -0.380  -0.379
 49 A    50 A    51 A    52 A    53 A    54 A    55 A                          
 -- Virtual --                   
  0.000   0.025   0.056   0.073   0.083   0.087   0.093   0.117
 56 A    57 A    58 A    59 A    60 A    61 A    62 A    63 A                  
  0.118   0.139   0.157   0.205   0.245   0.245   0.282   0.293
 64 A    65 A    66 A    67 A    68 A    69 A    70 A    71 A                  
  0.336   0.338   0.358   0.383   0.387   0.460   0.481   0.541
 72 A    73 A    74 A    75 A    76 A    77 A    78 A    79 A                  
  0.550   0.561   0.567   0.581   0.599   0.655   0.681   0.748
 80 A    81 A    82 A    83 A    84 A    85 A    86 A    87 A                  
  0.753   0.754   0.798   0.821   0.855   0.889   0.895   0.910
 88 A    89 A    90 A    91 A    92 A    93 A    94 A    95 A                  
  1.077   1.110   1.119   1.129   1.208   1.330   1.413   1.542
 96 A    97 A    98 A    99 A   100 A   101 A   102 A   103 A                  
  1.578   1.627   1.775   1.852   1.917   2.199   2.257   2.323
104 A   105 A   106 A   107 A   108 A   109 A   110 A   111 A                  
  2.327   2.417   2.453   2.763   2.948   4.237   4.266   4.479
112 A   113 A   114 A   115 A   116 A   117 A   118 A   119 A                  
  4.484   4.498   4.500   4.513   4.514   4.540   4.571   4.613
120 A   121 A   122 A   123 A   124 A   125 A   126 A   127 A                  
  4.637   4.754   4.897   6.533   6.559   6.576   7.202   7.522
128 A   129 A   130 A   131 A   132 A   133 A   134 A   135 A                  
  8.181   8.205   8.267  14.707  14.801  14.917  28.860  29.532
136 A   137 A   138 A   139 A   140 A   141 A   142 A   143 A                  
 29.551  29.567  29.880  29.884  29.885  29.898  29.963  36.670
144 A   145 A   146 A   147 A   148 A   149 A   150 A   151 A                  
 49.463 130.593 130.608 130.625 154.260 166.143 293.856 293.875
152 A   153 A   154 A   155 A   156 A   157 A   158 A   159 A                  
293.9761028.4051912.178
160 A   161 A   162 A                                                          

 Occupation and symmetry of molecular orbitals

 Point group: C1 (1 irreducible representation).

                           A     All 
 -------------------------------------
 All molecular orbitals:
  - Alpha                  162   162 
  - Beta                   162   162 
 -------------------------------------
 Alpha orbitals:
  - Frozen occupied        33    33  
  - Active occupied        22    22  
  - Active virtual         107   107 
  - Frozen virtual         0     0   
 -------------------------------------
 Beta orbitals:
  - Frozen occupied        33    33  
  - Active occupied        22    22  
  - Active virtual         107   107 
  - Frozen virtual         0     0   
 -------------------------------------

 Import integrals:   CPU 0.00 s  wall 0.00 s

 Import integrals:   CPU 129.39 s  wall 22.47 s

 MP2 amplitudes:   CPU 0.27 s  wall 0.14 s

Running a double precision version
           CCSD T amplitudes will be solved using DIIS.

           Start     Size      MaxIter   EConv     TConv     
           3         7         100       1.00e-07  1.00e-05  
 ------------------------------------------------------------------------------
           Energy (a.u.)   Ediff      Tdiff       Comment
 ------------------------------------------------------------------------------
         -9885.12283560                           
     1   -9885.09563636   2.72e-02   8.23e-01     
     2   -9885.12289746   2.73e-02   1.18e-01     
     3   -9885.12031337   2.58e-03   5.28e-02     
     4   -9885.12305694   2.74e-03   2.12e-02     Switched to DIIS steps.
     5   -9885.12407812   1.02e-03   1.30e-02     
     6   -9885.12414192   6.38e-05   3.19e-03     
     7   -9885.12415798   1.61e-05   1.77e-03     
     8   -9885.12417041   1.24e-05   4.98e-04     
     9   -9885.12417243   2.02e-06   2.82e-04     
    10   -9885.12417180   6.24e-07   7.52e-05     
    11   -9885.12417205   2.42e-07   2.89e-05     
    12   -9885.12417193   1.18e-07   1.58e-05     
    13   -9885.12417191   1.30e-08   6.62e-06     
 ------------------------------------------------------------------------------
         -9885.12417191                           CCSD T converged.

End of double precision
 SCF energy                 = -9884.34063890
 MP2 energy                 = -9885.12283560
 CCSD correlation energy     =    -0.78353302
 CCSD total energy           = -9885.12417191

 CCSD  T1^2 = 0.0189  T2^2 = 0.2953  Leading amplitudes:

 Amplitude    Orbitals with energies
  0.0460       52 (A) A                  ->    56 (A) A                   
              -0.4193                          0.0001                     
  0.0460       52 (A) B                  ->    56 (A) B                   
              -0.4193                          0.0001                     
 -0.0261       51 (A) A                  ->    57 (A) A                   
              -0.4252                          0.0246                     
 -0.0261       51 (A) B                  ->    57 (A) B                   
              -0.4252                          0.0246                     

 Amplitude    Orbitals with energies
 -0.0569       50 (A) A      50 (A) B    ->    56 (A) A      56 (A) B     
              -0.5343       -0.5343            0.0001        0.0001       
  0.0569       50 (A) A      50 (A) B    ->    56 (A) B      56 (A) A     
              -0.5343       -0.5343            0.0001        0.0001       
  0.0569       50 (A) B      50 (A) A    ->    56 (A) A      56 (A) B     
              -0.5343       -0.5343            0.0001        0.0001       
 -0.0569       50 (A) B      50 (A) A    ->    56 (A) B      56 (A) A     
              -0.5343       -0.5343            0.0001        0.0001       

 Computing CCSD intemediates for later calculations in double precision
 Finished.

Running a double precision version
           CCSD Lambda amplitudes will be solved using DIIS.
           Start     Size      MaxIter   EConv     LConv     
           3         7         100       1.00e-07  1.00e-05  
 ------------------------------------------------------------------------------
            Enorm      Ldiff       Comment
 ------------------------------------------------------------------------------
     1     6.09e-02   4.38e-02     
     2     1.77e-02   6.47e-03     
     3     7.84e-03   1.77e-03     
     4     4.66e-03   1.42e-03     Switched to DIIS steps.
     5     1.50e-03   8.61e-04     
     6     7.61e-04   2.54e-04     
     7     2.56e-04   8.04e-05     
     8     1.19e-04   5.44e-06     
     9     4.47e-05   1.60e-06     
    10     2.15e-05   5.82e-07     
    11     1.09e-05   3.21e-08     
    12     5.22e-06   7.22e-08     
    13     2.31e-06   2.23e-07     
    14     9.89e-07   7.25e-08     
    15     5.02e-07   8.53e-08     
    16     2.45e-07   3.88e-08     
    17     1.26e-07   1.98e-08     
    18     5.85e-08   7.38e-09     
 ------------------------------------------------------------------------------
                                   CCSD Lambda converged.

 Computing density matrices in double precision...
           Orbital response amplitudes will be solved using DIIS.
           Start     Size      MaxIter   EConv     LConv     
           3         7         100       1.00e-06  1.00e-06  
 ------------------------------------------------------------------------------
            Enorm      Ldiff       Comment
 ------------------------------------------------------------------------------
     1     1.21e-01   2.36e-03     
     2     1.14e-01   1.00e-02     
     3     1.33e-01   2.76e-02     
     4     1.26e-02   5.58e-02     Switched to DIIS steps.
     5     6.10e-03   1.17e-03     
     6     1.22e-03   3.57e-04     
     7     1.25e-03   3.39e-04     
     8     2.12e-04   2.90e-04     
     9     6.56e-05   4.14e-05     
    10     2.59e-05   8.77e-06     
    11     7.07e-06   6.33e-07     
    12     1.88e-06   3.72e-07     
    13     5.52e-07   9.64e-08     
 ------------------------------------------------------------------------------
                                   Orbital response converged.

 Computing density matrices... Done.
 CCSD calculation:   CPU 4830.04 s  wall 825.85 s

 Transferring MO TPDM to AO TPDM
 Transferring g2_o1o1o1o1
 Transferring g2_o1o1o1v1
 Transferring g2_o1o1v1v1
 Transferring g2_o1v1o1v1
 Transferring g2_o1v1v1v1
 Transferring g2_v1v1v1v1
 Adding separable TPDM
 Computing TPDM gradient
 --------------------------------------------------------
 2e gradient
  Atom          X               Y               Z
 --------------------------------------------------------
    1        -65.808617       30.007593        0.000000  
    2         -2.102682      -43.500653        0.000001  
    3         15.237039      -16.712616       -0.000000  
    4         52.674260       30.205677       -0.000001  
 --------------------------------------------------------
 --------------------------------------------------------
 Final gradient
  Atom          X               Y               Z
 --------------------------------------------------------
    1        -65.808617       30.007593        0.000000  
    2         -2.102682      -43.500653        0.000001  
    3         15.237039      -16.712616       -0.000000  
    4         52.674260       30.205677       -0.000001  
 --------------------------------------------------------
 Analytic gradient from two-electron contribution:   CPU 611.39 s  wall 116.03 s

 Total ccman2 time:   CPU 5579.35 s  wall 966.41 s


 --------------------------------------------------------------

                    Orbital Energies (a.u.)
 --------------------------------------------------------------

 Alpha MOs
 -- Occupied --
********-490.0753-180.8710-169.6773-169.6767-169.6766 -80.0621 -65.2076
-58.5683 -58.5658 -58.5657 -37.9249 -33.1123 -33.1093 -33.1089 -24.2963
-24.2954 -24.2950 -24.2923 -24.2923 -15.6501  -9.8866  -7.5999  -7.5025
 -7.4905  -7.4900  -7.2417  -5.4922  -5.4907  -5.4900  -5.4736  -5.4652
 -5.4643  -3.2433  -3.2377  -3.2371  -3.2227  -3.2227  -2.3963  -2.3928
 -2.3918  -2.3826  -2.3826  -1.2237  -1.0154  -0.8713  -0.7203  -0.5812
 -0.5583  -0.5343  -0.4252  -0.4193  -0.3950  -0.3796  -0.3793
 -- Virtual --
  0.0001   0.0246   0.0560   0.0725   0.0827   0.0867   0.0930   0.1168
  0.1182   0.1394   0.1568   0.2048   0.2446   0.2452   0.2816   0.2934
  0.3356   0.3376   0.3577   0.3830   0.3872   0.4599   0.4806   0.5412
  0.5505   0.5606   0.5667   0.5808   0.5990   0.6550   0.6814   0.7481
  0.7534   0.7545   0.7984   0.8205   0.8550   0.8888   0.8955   0.9095
  1.0771   1.1105   1.1189   1.1293   1.2083   1.3301   1.4125   1.5425
  1.5775   1.6274   1.7750   1.8523   1.9168   2.1994   2.2574   2.3228
  2.3272   2.4166   2.4527   2.7629   2.9485   4.2373   4.2657   4.4786
  4.4840   4.4979   4.5003   4.5132   4.5137   4.5395   4.5711   4.6133
  4.6365   4.7539   4.8971   6.5334   6.5589   6.5755   7.2019   7.5222
  8.1812   8.2046   8.2668  14.7067  14.8014  14.9165  28.8598  29.5321
 29.5513  29.5672  29.8796  29.8842  29.8854  29.8975  29.9633  36.6702
 49.4627 130.5932 130.6076 130.6248 154.2604 166.1434 293.8560 293.8751
293.97641028.40521912.1777
 --------------------------------------------------------------

          Ground-State Mulliken Net Atomic Charges

     Atom                 Charge (a.u.)
  ----------------------------------------
      1 I                    -0.237630
      2 P                     0.342147
      3 N                    -0.192503
      4 Br                    0.087986
  ----------------------------------------
  Sum of atomic charges =    -0.000000

 -----------------------------------------------------------------
                    Cartesian Multipole Moments
 -----------------------------------------------------------------
    Charge (ESU x 10^10)
                -0.0000
    Dipole Moment (Debye)
         X       0.1005      Y       0.3009      Z       0.0000
       Tot       0.3173
    Quadrupole Moments (Debye-Ang)
        XX     -68.4261     XY       3.4995     YY     -63.4648
        XZ      -0.0000     YZ       0.0000     ZZ     -65.5652
    Octopole Moments (Debye-Ang^2)
       XXX       1.8940    XXY     -23.9232    XYY       3.0651
       YYY     -33.6149    XXZ      -0.0000    XYZ      -0.0000
       YYZ      -0.0000    XZZ       0.2553    YZZ      -7.8731
       ZZZ      -0.0000
    Hexadecapole Moments (Debye-Ang^3)
      XXXX   -1176.0298   XXXY      26.9145   XXYY    -249.8413
      XYYY      23.8949   YYYY    -380.9896   XXXZ      -0.0000
      XXYZ       0.0000   XYYZ      -0.0000   YYYZ       0.0000
      XXZZ    -214.7777   XYZZ       3.7714   YYZZ     -76.9509
      XZZZ      -0.0000   YZZZ       0.0000   ZZZZ     -88.6957
 -----------------------------------------------------------------
 DrvMan completing analytic gradient of the correlated energy
 Correlated dipole moment
            1
    1   0.0395518
    2   0.1183930
    3   0.0000001
 Energy read as -9885.124171914
 Full Analytical Gradient: (in a.u., or Hartree/Bohr)
             1             2             3             4
    1   -0.00004309   -0.00066132    0.00077063   -0.00006622
    2    0.00001897   -0.00019014    0.00029507   -0.00012391
    3   -0.00000001   -0.00000001    0.00000002   -0.00000000
 Gradient time:  CPU 0.77 s  wall 0.80 s
 ----------------------------------------------------------------
             Standard Nuclear Orientation (Angstroms)
    I     Atom           X                Y                Z
 ----------------------------------------------------------------
    1      I       1.6444707225    -0.3072466159     0.0000000000
    2      P       0.0523687096     1.6516797598    -0.0000000000
    3      N      -1.4382366792     1.1941935364    -0.0000000000
    4      Br     -2.2251949195    -0.4814423002     0.0000000000
 ----------------------------------------------------------------
 Nuclear Repulsion Energy =   672.0267674335 hartrees
 There are       55 alpha and       55 beta electrons

                       Distance Matrix (Angstroms)
             I (  1)   P (  2)   N (  3)
   P (  2)  2.524318
   N (  3)  3.428908  1.559230
   Br(  4)  3.873584  3.120498  1.851232

 Requested basis set is 6-311++G(d,p)
 There are 62 shells and 162 basis functions
 A cutoff of  1.0D-14 yielded   1539 shell pairs
 There are     11240 function pairs (     12687 Cartesian)
 Smallest overlap matrix eigenvalue = 2.39E-03
 Guess MOs from SCF MO coefficient file

 -----------------------------------------------------------------------
  General SCF calculation program by
  Eric Jon Sundstrom, Paul Horn, Yuezhi Mao, Dmitri Zuev, Alec White,
  David Stuck, Shaama M.S., Shane Yost, Joonho Lee, David Small,
  Daniel Levine, Susi Lehtola, Hugh Burton, Evgeny Epifanovsky
 -----------------------------------------------------------------------
 Hartree-Fock
 using 6 threads for integral computing
 -------------------------------------------------------
 OpenMP Integral computing Module                
 Release: version 2.0, May 2017, Q-Chem Inc. Pleasanton 
 -------------------------------------------------------
 A restricted SCF calculation will be
 performed using DIIS
 SCF converges when DIIS error is below 1.0e-08
 ---------------------------------------
  Cycle       Energy         DIIS error
 ---------------------------------------
    1   -9884.3405216056      2.33e-05  
    2   -9884.3405237018      9.71e-06  
    3   -9884.3405239815      5.98e-06  
    4   -9884.3405241276      1.51e-06  
    5   -9884.3405241465      5.03e-07  
    6   -9884.3405241506      2.43e-07  
    7   -9884.3405241517      1.14e-07  
    8   -9884.3405241518      5.17e-08  
    9   -9884.3405241518      1.67e-08  
   10   -9884.3405241517      5.86e-09  Convergence criterion met
 ---------------------------------------
 SCF time:   CPU 14.05s  wall 3.00s 
 SCF   energy in the final basis set =    -9884.3405241517
 Total energy in the final basis set =    -9884.3405241517


 ------------------------------------------------------------------------------

   CCMAN2: suite of methods based on coupled cluster
           and equation of motion theories.

   Components:
   * libvmm-1.3-trunk
     by Evgeny Epifanovsky, Ilya Kaliman.
   * libtensor-2.5-trunk
     by Evgeny Epifanovsky, Michael Wormit, Dmitry Zuev, Sam Manzer, 
        Ilya Kaliman.
   * libcc-2.5-trunk
     by Evgeny Epifanovsky, Arik Landau, Tomasz Kus, Kirill Khistyaev, 
        Dmitry Zuev, Prashant Manohar, Xintian Feng, Anna Krylov, 
        Matthew Goldey, Alec White, Thomas Jagau, Kaushik Nanda, 
        Anastasia Gunina, Alexander Kunitsa, Joonho Lee.

   CCMAN original authors:
   Anna I. Krylov, C. David Sherrill, Steven R. Gwaltney,
   Edward F. C. Byrd (2000)
   Sergey V. Levchenko, Lyudmila V. Slipchenko, Tao Wang,
   Ana-Maria C. Cristian (2003)
   Piotr A. Pieniazek, C. Melania Oana, Evgeny Epifanovsky (2007)
   Prashant Manohar (2009)

 ------------------------------------------------------------------------------


 Allocating and initializing 30808MB of RAM...
 Calculation will run on 6 cores.


 Alpha MOs, Restricted
 -- Occupied --                  
******* -490.08 -180.87 -169.68 -169.68 -169.68  -80.06  -65.21
  1 A     2 A     3 A     4 A     5 A     6 A     7 A     8 A                  
-58.568 -58.566 -58.566 -37.925 -33.112 -33.109 -33.109 -24.296
  9 A    10 A    11 A    12 A    13 A    14 A    15 A    16 A                  
-24.296 -24.295 -24.293 -24.293 -15.650  -9.887  -7.600  -7.502
 17 A    18 A    19 A    20 A    21 A    22 A    23 A    24 A                  
 -7.490  -7.490  -7.242  -5.492  -5.491  -5.490  -5.474  -5.465
 25 A    26 A    27 A    28 A    29 A    30 A    31 A    32 A                  
 -5.464  -3.243  -3.238  -3.237  -3.223  -3.223  -2.396  -2.393
 33 A    34 A    35 A    36 A    37 A    38 A    39 A    40 A                  
 -2.392  -2.383  -2.383  -1.223  -1.015  -0.871  -0.720  -0.581
 41 A    42 A    43 A    44 A    45 A    46 A    47 A    48 A                  
 -0.558  -0.534  -0.425  -0.419  -0.395  -0.380  -0.379
 49 A    50 A    51 A    52 A    53 A    54 A    55 A                          
 -- Virtual --                   
 -0.000   0.025   0.056   0.072   0.083   0.087   0.093   0.117
 56 A    57 A    58 A    59 A    60 A    61 A    62 A    63 A                  
  0.118   0.139   0.157   0.205   0.245   0.245   0.282   0.293
 64 A    65 A    66 A    67 A    68 A    69 A    70 A    71 A                  
  0.336   0.338   0.358   0.383   0.387   0.459   0.480   0.541
 72 A    73 A    74 A    75 A    76 A    77 A    78 A    79 A                  
  0.550   0.561   0.567   0.581   0.599   0.655   0.681   0.748
 80 A    81 A    82 A    83 A    84 A    85 A    86 A    87 A                  
  0.753   0.754   0.798   0.821   0.855   0.888   0.895   0.909
 88 A    89 A    90 A    91 A    92 A    93 A    94 A    95 A                  
  1.077   1.111   1.119   1.130   1.208   1.328   1.412   1.542
 96 A    97 A    98 A    99 A   100 A   101 A   102 A   103 A                  
  1.577   1.627   1.775   1.852   1.917   2.199   2.258   2.323
104 A   105 A   106 A   107 A   108 A   109 A   110 A   111 A                  
  2.327   2.417   2.452   2.763   2.946   4.237   4.266   4.478
112 A   113 A   114 A   115 A   116 A   117 A   118 A   119 A                  
  4.484   4.498   4.500   4.513   4.513   4.539   4.571   4.613
120 A   121 A   122 A   123 A   124 A   125 A   126 A   127 A                  
  4.636   4.754   4.897   6.533   6.559   6.575   7.202   7.521
128 A   129 A   130 A   131 A   132 A   133 A   134 A   135 A                  
  8.181   8.205   8.267  14.706  14.801  14.915  28.860  29.532
136 A   137 A   138 A   139 A   140 A   141 A   142 A   143 A                  
 29.551  29.567  29.879  29.884  29.885  29.897  29.963  36.670
144 A   145 A   146 A   147 A   148 A   149 A   150 A   151 A                  
 49.463 130.593 130.607 130.625 154.260 166.142 293.856 293.875
152 A   153 A   154 A   155 A   156 A   157 A   158 A   159 A                  
293.9761028.4051912.177
160 A   161 A   162 A                                                          

 Beta MOs, Restricted
 -- Occupied --                  
******* -490.08 -180.87 -169.68 -169.68 -169.68  -80.06  -65.21
  1 A     2 A     3 A     4 A     5 A     6 A     7 A     8 A                  
-58.568 -58.566 -58.566 -37.925 -33.112 -33.109 -33.109 -24.296
  9 A    10 A    11 A    12 A    13 A    14 A    15 A    16 A                  
-24.296 -24.295 -24.293 -24.293 -15.650  -9.887  -7.600  -7.502
 17 A    18 A    19 A    20 A    21 A    22 A    23 A    24 A                  
 -7.490  -7.490  -7.242  -5.492  -5.491  -5.490  -5.474  -5.465
 25 A    26 A    27 A    28 A    29 A    30 A    31 A    32 A                  
 -5.464  -3.243  -3.238  -3.237  -3.223  -3.223  -2.396  -2.393
 33 A    34 A    35 A    36 A    37 A    38 A    39 A    40 A                  
 -2.392  -2.383  -2.383  -1.223  -1.015  -0.871  -0.720  -0.581
 41 A    42 A    43 A    44 A    45 A    46 A    47 A    48 A                  
 -0.558  -0.534  -0.425  -0.419  -0.395  -0.380  -0.379
 49 A    50 A    51 A    52 A    53 A    54 A    55 A                          
 -- Virtual --                   
 -0.000   0.025   0.056   0.072   0.083   0.087   0.093   0.117
 56 A    57 A    58 A    59 A    60 A    61 A    62 A    63 A                  
  0.118   0.139   0.157   0.205   0.245   0.245   0.282   0.293
 64 A    65 A    66 A    67 A    68 A    69 A    70 A    71 A                  
  0.336   0.338   0.358   0.383   0.387   0.459   0.480   0.541
 72 A    73 A    74 A    75 A    76 A    77 A    78 A    79 A                  
  0.550   0.561   0.567   0.581   0.599   0.655   0.681   0.748
 80 A    81 A    82 A    83 A    84 A    85 A    86 A    87 A                  
  0.753   0.754   0.798   0.821   0.855   0.888   0.895   0.909
 88 A    89 A    90 A    91 A    92 A    93 A    94 A    95 A                  
  1.077   1.111   1.119   1.130   1.208   1.328   1.412   1.542
 96 A    97 A    98 A    99 A   100 A   101 A   102 A   103 A                  
  1.577   1.627   1.775   1.852   1.917   2.199   2.258   2.323
104 A   105 A   106 A   107 A   108 A   109 A   110 A   111 A                  
  2.327   2.417   2.452   2.763   2.946   4.237   4.266   4.478
112 A   113 A   114 A   115 A   116 A   117 A   118 A   119 A                  
  4.484   4.498   4.500   4.513   4.513   4.539   4.571   4.613
120 A   121 A   122 A   123 A   124 A   125 A   126 A   127 A                  
  4.636   4.754   4.897   6.533   6.559   6.575   7.202   7.521
128 A   129 A   130 A   131 A   132 A   133 A   134 A   135 A                  
  8.181   8.205   8.267  14.706  14.801  14.915  28.860  29.532
136 A   137 A   138 A   139 A   140 A   141 A   142 A   143 A                  
 29.551  29.567  29.879  29.884  29.885  29.897  29.963  36.670
144 A   145 A   146 A   147 A   148 A   149 A   150 A   151 A                  
 49.463 130.593 130.607 130.625 154.260 166.142 293.856 293.875
152 A   153 A   154 A   155 A   156 A   157 A   158 A   159 A                  
293.9761028.4051912.177
160 A   161 A   162 A                                                          

 Occupation and symmetry of molecular orbitals

 Point group: C1 (1 irreducible representation).

                           A     All 
 -------------------------------------
 All molecular orbitals:
  - Alpha                  162   162 
  - Beta                   162   162 
 -------------------------------------
 Alpha orbitals:
  - Frozen occupied        33    33  
  - Active occupied        22    22  
  - Active virtual         107   107 
  - Frozen virtual         0     0   
 -------------------------------------
 Beta orbitals:
  - Frozen occupied        33    33  
  - Active occupied        22    22  
  - Active virtual         107   107 
  - Frozen virtual         0     0   
 -------------------------------------

 Import integrals:   CPU 0.00 s  wall 0.00 s

 Import integrals:   CPU 130.69 s  wall 22.84 s

 MP2 amplitudes:   CPU 0.22 s  wall 0.13 s

Running a double precision version
           CCSD T amplitudes will be solved using DIIS.

           Start     Size      MaxIter   EConv     TConv     
           3         7         100       1.00e-07  1.00e-05  
 ------------------------------------------------------------------------------
           Energy (a.u.)   Ediff      Tdiff       Comment
 ------------------------------------------------------------------------------
         -9885.12287927                           
     1   -9885.09559708   2.73e-02   8.23e-01     
     2   -9885.12290717   2.73e-02   1.18e-01     
     3   -9885.12030351   2.60e-03   5.29e-02     
     4   -9885.12305463   2.75e-03   2.13e-02     Switched to DIIS steps.
     5   -9885.12407774   1.02e-03   1.30e-02     
     6   -9885.12414178   6.40e-05   3.20e-03     
     7   -9885.12415769   1.59e-05   1.77e-03     
     8   -9885.12417010   1.24e-05   4.97e-04     
     9   -9885.12417215   2.05e-06   2.82e-04     
    10   -9885.12417151   6.34e-07   7.56e-05     
    11   -9885.12417176   2.50e-07   2.90e-05     
    12   -9885.12417165   1.18e-07   1.59e-05     
    13   -9885.12417163   1.30e-08   6.64e-06     
 ------------------------------------------------------------------------------
         -9885.12417163                           CCSD T converged.

End of double precision
 SCF energy                 = -9884.34052415
 MP2 energy                 = -9885.12287927
 CCSD correlation energy     =    -0.78364748
 CCSD total energy           = -9885.12417163

 CCSD  T1^2 = 0.0189  T2^2 = 0.2954  Leading amplitudes:

 Amplitude    Orbitals with energies
  0.0461       52 (A) A                  ->    56 (A) A                   
              -0.4192                         -0.0001                     
  0.0461       52 (A) B                  ->    56 (A) B                   
              -0.4192                         -0.0001                     
 -0.0260       51 (A) A                  ->    57 (A) A                   
              -0.4250                          0.0247                     
 -0.0260       51 (A) B                  ->    57 (A) B                   
              -0.4250                          0.0247                     

 Amplitude    Orbitals with energies
 -0.0569       50 (A) A      50 (A) B    ->    56 (A) A      56 (A) B     
              -0.5341       -0.5341           -0.0001       -0.0001       
  0.0569       50 (A) A      50 (A) B    ->    56 (A) B      56 (A) A     
              -0.5341       -0.5341           -0.0001       -0.0001       
  0.0569       50 (A) B      50 (A) A    ->    56 (A) A      56 (A) B     
              -0.5341       -0.5341           -0.0001       -0.0001       
 -0.0569       50 (A) B      50 (A) A    ->    56 (A) B      56 (A) A     
              -0.5341       -0.5341           -0.0001       -0.0001       

 Computing CCSD intemediates for later calculations in double precision
 Finished.

Running a double precision version
           CCSD Lambda amplitudes will be solved using DIIS.
           Start     Size      MaxIter   EConv     LConv     
           3         7         100       1.00e-07  1.00e-05  
 ------------------------------------------------------------------------------
            Enorm      Ldiff       Comment
 ------------------------------------------------------------------------------
     1     6.10e-02   4.39e-02     
     2     1.78e-02   6.48e-03     
     3     7.87e-03   1.77e-03     
     4     4.67e-03   1.43e-03     Switched to DIIS steps.
     5     1.51e-03   8.63e-04     
     6     7.63e-04   2.54e-04     
     7     2.57e-04   8.07e-05     
     8     1.20e-04   5.40e-06     
     9     4.49e-05   1.65e-06     
    10     2.16e-05   6.10e-07     
    11     1.09e-05   4.03e-08     
    12     5.23e-06   7.12e-08     
    13     2.32e-06   2.23e-07     
    14     9.91e-07   7.27e-08     
    15     5.03e-07   8.50e-08     
    16     2.46e-07   3.90e-08     
    17     1.26e-07   1.98e-08     
    18     5.86e-08   7.40e-09     
 ------------------------------------------------------------------------------
                                   CCSD Lambda converged.

 Computing density matrices in double precision...
           Orbital response amplitudes will be solved using DIIS.
           Start     Size      MaxIter   EConv     LConv     
           3         7         100       1.00e-06  1.00e-06  
 ------------------------------------------------------------------------------
            Enorm      Ldiff       Comment
 ------------------------------------------------------------------------------
     1     1.21e-01   2.26e-03     
     2     1.14e-01   1.01e-02     
     3     1.33e-01   2.77e-02     
     4     1.27e-02   5.60e-02     Switched to DIIS steps.
     5     6.09e-03   1.16e-03     
     6     1.23e-03   3.56e-04     
     7     1.26e-03   3.40e-04     
     8     2.14e-04   2.92e-04     
     9     6.62e-05   4.21e-05     
    10     2.61e-05   8.85e-06     
    11     7.11e-06   6.52e-07     
    12     1.90e-06   3.68e-07     
    13     5.56e-07   9.74e-08     
 ------------------------------------------------------------------------------
                                   Orbital response converged.

 Computing density matrices... Done.
 CCSD calculation:   CPU 4828.57 s  wall 825.31 s

 Transferring MO TPDM to AO TPDM
 Transferring g2_o1o1o1o1
 Transferring g2_o1o1o1v1
 Transferring g2_o1o1v1v1
 Transferring g2_o1v1o1v1
 Transferring g2_o1v1v1v1
 Transferring g2_v1v1v1v1
 Adding separable TPDM
 Computing TPDM gradient
 --------------------------------------------------------
 2e gradient
  Atom          X               Y               Z
 --------------------------------------------------------
    1        -65.808425       30.006667        0.000000  
    2         -2.076373      -43.484682       -0.000000  
    3         15.227638      -16.741161        0.000000  
    4         52.657159       30.219175       -0.000000  
 --------------------------------------------------------
 --------------------------------------------------------
 Final gradient
  Atom          X               Y               Z
 --------------------------------------------------------
    1        -65.808425       30.006667        0.000000  
    2         -2.076373      -43.484682       -0.000000  
    3         15.227638      -16.741161        0.000000  
    4         52.657159       30.219175       -0.000000  
 --------------------------------------------------------
 Analytic gradient from two-electron contribution:   CPU 610.25 s  wall 116.90 s

 Total ccman2 time:   CPU 5576.78 s  wall 966.90 s


 --------------------------------------------------------------

                    Orbital Energies (a.u.)
 --------------------------------------------------------------

 Alpha MOs
 -- Occupied --
********-490.0752-180.8711-169.6775-169.6769-169.6768 -80.0623 -65.2075
-58.5682 -58.5657 -58.5656 -37.9250 -33.1124 -33.1094 -33.1091 -24.2964
-24.2956 -24.2952 -24.2925 -24.2925 -15.6503  -9.8865  -7.6001  -7.5023
 -7.4904  -7.4899  -7.2419  -5.4924  -5.4908  -5.4901  -5.4738  -5.4653
 -5.4645  -3.2431  -3.2376  -3.2370  -3.2226  -3.2226  -2.3964  -2.3929
 -2.3919  -2.3827  -2.3827  -1.2234  -1.0151  -0.8714  -0.7205  -0.5811
 -0.5582  -0.5341  -0.4250  -0.4192  -0.3952  -0.3797  -0.3793
 -- Virtual --
 -0.0001   0.0247   0.0561   0.0725   0.0826   0.0867   0.0930   0.1168
  0.1182   0.1395   0.1568   0.2048   0.2445   0.2452   0.2817   0.2933
  0.3355   0.3375   0.3576   0.3830   0.3871   0.4595   0.4805   0.5413
  0.5504   0.5606   0.5666   0.5807   0.5989   0.6550   0.6814   0.7482
  0.7535   0.7545   0.7984   0.8206   0.8547   0.8885   0.8952   0.9093
  1.0771   1.1107   1.1192   1.1296   1.2081   1.3281   1.4121   1.5424
  1.5774   1.6273   1.7749   1.8524   1.9168   2.1995   2.2576   2.3232
  2.3272   2.4168   2.4520   2.7631   2.9465   4.2372   4.2659   4.4776
  4.4838   4.4978   4.4997   4.5133   4.5135   4.5392   4.5713   4.6134
  4.6364   4.7537   4.8970   6.5333   6.5588   6.5754   7.2022   7.5209
  8.1813   8.2048   8.2669  14.7065  14.8011  14.9147  28.8597  29.5319
 29.5512  29.5670  29.8795  29.8840  29.8853  29.8973  29.9631  36.6698
 49.4629 130.5931 130.6074 130.6247 154.2603 166.1417 293.8561 293.8753
293.97651028.40541912.1775
 --------------------------------------------------------------

          Ground-State Mulliken Net Atomic Charges

     Atom                 Charge (a.u.)
  ----------------------------------------
      1 I                    -0.237003
      2 P                     0.342044
      3 N                    -0.192878
      4 Br                    0.087837
  ----------------------------------------
  Sum of atomic charges =     0.000000

 -----------------------------------------------------------------
                    Cartesian Multipole Moments
 -----------------------------------------------------------------
    Charge (ESU x 10^10)
                -0.0000
    Dipole Moment (Debye)
         X       0.1095      Y       0.2965      Z       0.0000
       Tot       0.3161
    Quadrupole Moments (Debye-Ang)
        XX     -68.4301     XY       3.4978     YY     -63.4759
        XZ      -0.0000     YZ       0.0000     ZZ     -65.5697
    Octopole Moments (Debye-Ang^2)
       XXX       2.0152    XXY     -23.9358    XYY       3.0986
       YYY     -33.6526    XXZ      -0.0000    XYZ      -0.0000
       YYZ      -0.0000    XZZ       0.2724    YZZ      -7.8867
       ZZZ      -0.0000
    Hexadecapole Moments (Debye-Ang^3)
      XXXX   -1176.2677   XXXY      26.9280   XXYY    -249.9142
      XYYY      23.9559   YYYY    -381.0782   XXXZ      -0.0000
      XXYZ       0.0000   XYYZ      -0.0000   YYYZ      -0.0000
      XXZZ    -214.8041   XYZZ       3.7872   YYZZ     -76.9768
      XZZZ      -0.0000   YZZZ       0.0000   ZZZZ     -88.7079
 -----------------------------------------------------------------
 DrvMan completing analytic gradient of the correlated energy
 Correlated dipole moment
            1
    1   0.0430791
    2   0.1166655
    3   0.0000000
 Energy read as -9885.124171633
 Full Analytical Gradient: (in a.u., or Hartree/Bohr)
             1             2             3             4
    1    0.00005172    0.00078742   -0.00092032    0.00008118
    2   -0.00003401    0.00027434   -0.00044057    0.00020024
    3   -0.00000000   -0.00000000    0.00000000   -0.00000000
 Gradient time:  CPU 0.73 s  wall 0.75 s
 ----------------------------------------------------------------
             Standard Nuclear Orientation (Angstroms)
    I     Atom           X                Y                Z
 ----------------------------------------------------------------
    1      I       1.6444707225    -0.3072466159     0.0000000000
    2      P       0.0523687096     1.6516797598    -0.0000000000
    3      N      -1.4372366792     1.1951935364    -0.0000000000
    4      Br     -2.2251949195    -0.4814423002     0.0000000000
 ----------------------------------------------------------------
 Nuclear Repulsion Energy =   672.0127478250 hartrees
 There are       55 alpha and       55 beta electrons

                       Distance Matrix (Angstroms)
             I (  1)   P (  2)   N (  3)
   P (  2)  2.524318
   N (  3)  3.428447  1.557981
   Br(  4)  3.873584  3.120498  1.852562

 Requested basis set is 6-311++G(d,p)
 There are 62 shells and 162 basis functions
 A cutoff of  1.0D-14 yielded   1539 shell pairs
 There are     11240 function pairs (     12687 Cartesian)
 Smallest overlap matrix eigenvalue = 2.39E-03
 Guess MOs from SCF MO coefficient file

 -----------------------------------------------------------------------
  General SCF calculation program by
  Eric Jon Sundstrom, Paul Horn, Yuezhi Mao, Dmitri Zuev, Alec White,
  David Stuck, Shaama M.S., Shane Yost, Joonho Lee, David Small,
  Daniel Levine, Susi Lehtola, Hugh Burton, Evgeny Epifanovsky
 -----------------------------------------------------------------------
 Hartree-Fock
 using 6 threads for integral computing
 -------------------------------------------------------
 OpenMP Integral computing Module                
 Release: version 2.0, May 2017, Q-Chem Inc. Pleasanton 
 -------------------------------------------------------
 A restricted SCF calculation will be
 performed using DIIS
 SCF converges when DIIS error is below 1.0e-08
 ---------------------------------------
  Cycle       Energy         DIIS error
 ---------------------------------------
    1   -9884.3405767588      1.79e-05  
    2   -9884.3405780318      5.31e-06  
    3   -9884.3405781450      3.34e-06  
    4   -9884.3405781882      1.23e-06  
    5   -9884.3405781963      3.23e-07  
    6   -9884.3405781981      1.74e-07  
    7   -9884.3405781987      7.55e-08  
    8   -9884.3405781987      3.50e-08  
    9   -9884.3405781987      1.06e-08  
   10   -9884.3405781988      2.88e-09  Convergence criterion met
 ---------------------------------------
 SCF time:   CPU 14.05s  wall 3.00s 
 SCF   energy in the final basis set =    -9884.3405781988
 Total energy in the final basis set =    -9884.3405781988


 ------------------------------------------------------------------------------

   CCMAN2: suite of methods based on coupled cluster
           and equation of motion theories.

   Components:
   * libvmm-1.3-trunk
     by Evgeny Epifanovsky, Ilya Kaliman.
   * libtensor-2.5-trunk
     by Evgeny Epifanovsky, Michael Wormit, Dmitry Zuev, Sam Manzer, 
        Ilya Kaliman.
   * libcc-2.5-trunk
     by Evgeny Epifanovsky, Arik Landau, Tomasz Kus, Kirill Khistyaev, 
        Dmitry Zuev, Prashant Manohar, Xintian Feng, Anna Krylov, 
        Matthew Goldey, Alec White, Thomas Jagau, Kaushik Nanda, 
        Anastasia Gunina, Alexander Kunitsa, Joonho Lee.

   CCMAN original authors:
   Anna I. Krylov, C. David Sherrill, Steven R. Gwaltney,
   Edward F. C. Byrd (2000)
   Sergey V. Levchenko, Lyudmila V. Slipchenko, Tao Wang,
   Ana-Maria C. Cristian (2003)
   Piotr A. Pieniazek, C. Melania Oana, Evgeny Epifanovsky (2007)
   Prashant Manohar (2009)

 ------------------------------------------------------------------------------


 Allocating and initializing 30808MB of RAM...
 Calculation will run on 6 cores.


 Alpha MOs, Restricted
 -- Occupied --                  
******* -490.08 -180.87 -169.68 -169.68 -169.68  -80.06  -65.21
  1 A     2 A     3 A     4 A     5 A     6 A     7 A     8 A                  
-58.568 -58.566 -58.566 -37.925 -33.112 -33.109 -33.109 -24.296
  9 A    10 A    11 A    12 A    13 A    14 A    15 A    16 A                  
-24.295 -24.295 -24.292 -24.292 -15.650  -9.887  -7.600  -7.502
 17 A    18 A    19 A    20 A    21 A    22 A    23 A    24 A                  
 -7.490  -7.490  -7.242  -5.492  -5.491  -5.490  -5.474  -5.465
 25 A    26 A    27 A    28 A    29 A    30 A    31 A    32 A                  
 -5.464  -3.243  -3.238  -3.237  -3.223  -3.223  -2.396  -2.393
 33 A    34 A    35 A    36 A    37 A    38 A    39 A    40 A                  
 -2.392  -2.383  -2.383  -1.223  -1.015  -0.871  -0.720  -0.581
 41 A    42 A    43 A    44 A    45 A    46 A    47 A    48 A                  
 -0.558  -0.534  -0.425  -0.419  -0.395  -0.380  -0.379
 49 A    50 A    51 A    52 A    53 A    54 A    55 A                          
 -- Virtual --                   
  0.000   0.025   0.056   0.072   0.083   0.087   0.093   0.117
 56 A    57 A    58 A    59 A    60 A    61 A    62 A    63 A                  
  0.118   0.139   0.157   0.205   0.245   0.245   0.282   0.293
 64 A    65 A    66 A    67 A    68 A    69 A    70 A    71 A                  
  0.336   0.338   0.358   0.383   0.387   0.460   0.481   0.541
 72 A    73 A    74 A    75 A    76 A    77 A    78 A    79 A                  
  0.550   0.561   0.567   0.581   0.599   0.655   0.681   0.748
 80 A    81 A    82 A    83 A    84 A    85 A    86 A    87 A                  
  0.753   0.755   0.798   0.820   0.855   0.889   0.895   0.909
 88 A    89 A    90 A    91 A    92 A    93 A    94 A    95 A                  
  1.077   1.110   1.119   1.129   1.208   1.329   1.413   1.542
 96 A    97 A    98 A    99 A   100 A   101 A   102 A   103 A                  
  1.577   1.627   1.775   1.852   1.917   2.199   2.257   2.323
104 A   105 A   106 A   107 A   108 A   109 A   110 A   111 A                  
  2.327   2.417   2.452   2.763   2.948   4.237   4.266   4.478
112 A   113 A   114 A   115 A   116 A   117 A   118 A   119 A                  
  4.484   4.498   4.500   4.513   4.514   4.539   4.571   4.613
120 A   121 A   122 A   123 A   124 A   125 A   126 A   127 A                  
  4.636   4.754   4.897   6.533   6.559   6.575   7.202   7.522
128 A   129 A   130 A   131 A   132 A   133 A   134 A   135 A                  
  8.181   8.205   8.267  14.707  14.801  14.916  28.860  29.532
136 A   137 A   138 A   139 A   140 A   141 A   142 A   143 A                  
 29.551  29.567  29.880  29.884  29.885  29.897  29.963  36.670
144 A   145 A   146 A   147 A   148 A   149 A   150 A   151 A                  
 49.462 130.593 130.607 130.625 154.260 166.143 293.856 293.875
152 A   153 A   154 A   155 A   156 A   157 A   158 A   159 A                  
293.9761028.4051912.178
160 A   161 A   162 A                                                          

 Beta MOs, Restricted
 -- Occupied --                  
******* -490.08 -180.87 -169.68 -169.68 -169.68  -80.06  -65.21
  1 A     2 A     3 A     4 A     5 A     6 A     7 A     8 A                  
-58.568 -58.566 -58.566 -37.925 -33.112 -33.109 -33.109 -24.296
  9 A    10 A    11 A    12 A    13 A    14 A    15 A    16 A                  
-24.295 -24.295 -24.292 -24.292 -15.650  -9.887  -7.600  -7.502
 17 A    18 A    19 A    20 A    21 A    22 A    23 A    24 A                  
 -7.490  -7.490  -7.242  -5.492  -5.491  -5.490  -5.474  -5.465
 25 A    26 A    27 A    28 A    29 A    30 A    31 A    32 A                  
 -5.464  -3.243  -3.238  -3.237  -3.223  -3.223  -2.396  -2.393
 33 A    34 A    35 A    36 A    37 A    38 A    39 A    40 A                  
 -2.392  -2.383  -2.383  -1.223  -1.015  -0.871  -0.720  -0.581
 41 A    42 A    43 A    44 A    45 A    46 A    47 A    48 A                  
 -0.558  -0.534  -0.425  -0.419  -0.395  -0.380  -0.379
 49 A    50 A    51 A    52 A    53 A    54 A    55 A                          
 -- Virtual --                   
  0.000   0.025   0.056   0.072   0.083   0.087   0.093   0.117
 56 A    57 A    58 A    59 A    60 A    61 A    62 A    63 A                  
  0.118   0.139   0.157   0.205   0.245   0.245   0.282   0.293
 64 A    65 A    66 A    67 A    68 A    69 A    70 A    71 A                  
  0.336   0.338   0.358   0.383   0.387   0.460   0.481   0.541
 72 A    73 A    74 A    75 A    76 A    77 A    78 A    79 A                  
  0.550   0.561   0.567   0.581   0.599   0.655   0.681   0.748
 80 A    81 A    82 A    83 A    84 A    85 A    86 A    87 A                  
  0.753   0.755   0.798   0.820   0.855   0.889   0.895   0.909
 88 A    89 A    90 A    91 A    92 A    93 A    94 A    95 A                  
  1.077   1.110   1.119   1.129   1.208   1.329   1.413   1.542
 96 A    97 A    98 A    99 A   100 A   101 A   102 A   103 A                  
  1.577   1.627   1.775   1.852   1.917   2.199   2.257   2.323
104 A   105 A   106 A   107 A   108 A   109 A   110 A   111 A                  
  2.327   2.417   2.452   2.763   2.948   4.237   4.266   4.478
112 A   113 A   114 A   115 A   116 A   117 A   118 A   119 A                  
  4.484   4.498   4.500   4.513   4.514   4.539   4.571   4.613
120 A   121 A   122 A   123 A   124 A   125 A   126 A   127 A                  
  4.636   4.754   4.897   6.533   6.559   6.575   7.202   7.522
128 A   129 A   130 A   131 A   132 A   133 A   134 A   135 A                  
  8.181   8.205   8.267  14.707  14.801  14.916  28.860  29.532
136 A   137 A   138 A   139 A   140 A   141 A   142 A   143 A                  
 29.551  29.567  29.880  29.884  29.885  29.897  29.963  36.670
144 A   145 A   146 A   147 A   148 A   149 A   150 A   151 A                  
 49.462 130.593 130.607 130.625 154.260 166.143 293.856 293.875
152 A   153 A   154 A   155 A   156 A   157 A   158 A   159 A                  
293.9761028.4051912.178
160 A   161 A   162 A                                                          

 Occupation and symmetry of molecular orbitals

 Point group: C1 (1 irreducible representation).

                           A     All 
 -------------------------------------
 All molecular orbitals:
  - Alpha                  162   162 
  - Beta                   162   162 
 -------------------------------------
 Alpha orbitals:
  - Frozen occupied        33    33  
  - Active occupied        22    22  
  - Active virtual         107   107 
  - Frozen virtual         0     0   
 -------------------------------------
 Beta orbitals:
  - Frozen occupied        33    33  
  - Active occupied        22    22  
  - Active virtual         107   107 
  - Frozen virtual         0     0   
 -------------------------------------

 Import integrals:   CPU 0.00 s  wall 0.00 s

 Import integrals:   CPU 130.38 s  wall 22.80 s

 MP2 amplitudes:   CPU 0.28 s  wall 0.19 s

Running a double precision version
           CCSD T amplitudes will be solved using DIIS.

           Start     Size      MaxIter   EConv     TConv     
           3         7         100       1.00e-07  1.00e-05  
 ------------------------------------------------------------------------------
           Energy (a.u.)   Ediff      Tdiff       Comment
 ------------------------------------------------------------------------------
         -9885.12285270                           
     1   -9885.09561607   2.72e-02   8.23e-01     
     2   -9885.12290192   2.73e-02   1.18e-01     
     3   -9885.12030878   2.59e-03   5.28e-02     
     4   -9885.12305626   2.75e-03   2.13e-02     Switched to DIIS steps.
     5   -9885.12407842   1.02e-03   1.30e-02     
     6   -9885.12414235   6.39e-05   3.19e-03     
     7   -9885.12415837   1.60e-05   1.77e-03     
     8   -9885.12417081   1.24e-05   4.98e-04     
     9   -9885.12417284   2.03e-06   2.82e-04     
    10   -9885.12417221   6.27e-07   7.54e-05     
    11   -9885.12417246   2.44e-07   2.90e-05     
    12   -9885.12417234   1.18e-07   1.58e-05     
    13   -9885.12417233   1.31e-08   6.64e-06     
 ------------------------------------------------------------------------------
         -9885.12417233                           CCSD T converged.

End of double precision
 SCF energy                 = -9884.34057820
 MP2 energy                 = -9885.12285270
 CCSD correlation energy     =    -0.78359413
 CCSD total energy           = -9885.12417233

 CCSD  T1^2 = 0.0189  T2^2 = 0.2954  Leading amplitudes:

 Amplitude    Orbitals with energies
 -0.0460       52 (A) A                  ->    56 (A) A                   
              -0.4193                          0.0000                     
 -0.0460       52 (A) B                  ->    56 (A) B                   
              -0.4193                          0.0000                     
  0.0261       51 (A) A                  ->    57 (A) A                   
              -0.4251                          0.0246                     
  0.0261       51 (A) B                  ->    57 (A) B                   
              -0.4251                          0.0246                     

 Amplitude    Orbitals with energies
 -0.0570       50 (A) A      50 (A) B    ->    56 (A) A      56 (A) B     
              -0.5342       -0.5342            0.0000        0.0000       
  0.0570       50 (A) A      50 (A) B    ->    56 (A) B      56 (A) A     
              -0.5342       -0.5342            0.0000        0.0000       
  0.0570       50 (A) B      50 (A) A    ->    56 (A) A      56 (A) B     
              -0.5342       -0.5342            0.0000        0.0000       
 -0.0570       50 (A) B      50 (A) A    ->    56 (A) B      56 (A) A     
              -0.5342       -0.5342            0.0000        0.0000       

 Computing CCSD intemediates for later calculations in double precision
 Finished.

Running a double precision version
           CCSD Lambda amplitudes will be solved using DIIS.
           Start     Size      MaxIter   EConv     LConv     
           3         7         100       1.00e-07  1.00e-05  
 ------------------------------------------------------------------------------
            Enorm      Ldiff       Comment
 ------------------------------------------------------------------------------
     1     6.09e-02   4.38e-02     
     2     1.78e-02   6.47e-03     
     3     7.85e-03   1.77e-03     
     4     4.66e-03   1.42e-03     Switched to DIIS steps.
     5     1.51e-03   8.62e-04     
     6     7.61e-04   2.54e-04     
     7     2.56e-04   8.05e-05     
     8     1.20e-04   5.43e-06     
     9     4.48e-05   1.61e-06     
    10     2.16e-05   5.90e-07     
    11     1.09e-05   3.37e-08     
    12     5.23e-06   7.25e-08     
    13     2.32e-06   2.23e-07     
    14     9.91e-07   7.22e-08     
    15     5.03e-07   8.54e-08     
    16     2.46e-07   3.88e-08     
    17     1.26e-07   1.99e-08     
    18     5.87e-08   7.40e-09     
 ------------------------------------------------------------------------------
                                   CCSD Lambda converged.

 Computing density matrices in double precision...
           Orbital response amplitudes will be solved using DIIS.
           Start     Size      MaxIter   EConv     LConv     
           3         7         100       1.00e-06  1.00e-06  
 ------------------------------------------------------------------------------
            Enorm      Ldiff       Comment
 ------------------------------------------------------------------------------
     1     1.21e-01   2.34e-03     
     2     1.14e-01   1.00e-02     
     3     1.33e-01   2.76e-02     
     4     1.27e-02   5.58e-02     Switched to DIIS steps.
     5     6.13e-03   1.20e-03     
     6     1.23e-03   3.63e-04     
     7     1.25e-03   3.40e-04     
     8     2.13e-04   2.90e-04     
     9     6.58e-05   4.18e-05     
    10     2.60e-05   8.80e-06     
    11     7.09e-06   6.32e-07     
    12     1.89e-06   3.78e-07     
    13     5.53e-07   1.03e-07     
 ------------------------------------------------------------------------------
                                   Orbital response converged.

 Computing density matrices... Done.
 CCSD calculation:   CPU 4828.00 s  wall 825.57 s

 Transferring MO TPDM to AO TPDM
 Transferring g2_o1o1o1o1
 Transferring g2_o1o1o1v1
 Transferring g2_o1o1v1v1
 Transferring g2_o1v1o1v1
 Transferring g2_o1v1v1v1
 Transferring g2_v1v1v1v1
 Adding separable TPDM
 Computing TPDM gradient
 --------------------------------------------------------
 2e gradient
  Atom          X               Y               Z
 --------------------------------------------------------
    1        -65.807250       30.008651        0.000000  
    2         -2.094828      -43.479132       -0.000000  
    3         15.245463      -16.732465        0.000000  
    4         52.656615       30.202946       -0.000000  
 --------------------------------------------------------
 --------------------------------------------------------
 Final gradient
  Atom          X               Y               Z
 --------------------------------------------------------
    1        -65.807250       30.008651        0.000000  
    2         -2.094828      -43.479132       -0.000000  
    3         15.245463      -16.732465        0.000000  
    4         52.656615       30.202946       -0.000000  
 --------------------------------------------------------
 Analytic gradient from two-electron contribution:   CPU 615.89 s  wall 117.77 s

 Total ccman2 time:   CPU 5590.04 s  wall 970.35 s


 --------------------------------------------------------------

                    Orbital Energies (a.u.)
 --------------------------------------------------------------

 Alpha MOs
 -- Occupied --
********-490.0752-180.8711-169.6774-169.6768-169.6767 -80.0622 -65.2076
-58.5683 -58.5657 -58.5656 -37.9250 -33.1124 -33.1094 -33.1090 -24.2964
-24.2955 -24.2951 -24.2925 -24.2924 -15.6502  -9.8866  -7.6000  -7.5024
 -7.4904  -7.4899  -7.2419  -5.4923  -5.4908  -5.4901  -5.4737  -5.4653
 -5.4644  -3.2432  -3.2377  -3.2370  -3.2226  -3.2226  -2.3964  -2.3929
 -2.3919  -2.3827  -2.3827  -1.2235  -1.0153  -0.8714  -0.7203  -0.5811
 -0.5582  -0.5342  -0.4251  -0.4193  -0.3952  -0.3796  -0.3793
 -- Virtual --
  0.0000   0.0246   0.0560   0.0725   0.0827   0.0867   0.0930   0.1168
  0.1182   0.1394   0.1568   0.2047   0.2445   0.2452   0.2817   0.2933
  0.3356   0.3376   0.3576   0.3830   0.3871   0.4597   0.4806   0.5413
  0.5505   0.5606   0.5667   0.5807   0.5989   0.6550   0.6814   0.7481
  0.7535   0.7545   0.7983   0.8204   0.8548   0.8886   0.8955   0.9094
  1.0770   1.1105   1.1189   1.1291   1.2080   1.3294   1.4125   1.5424
  1.5775   1.6273   1.7749   1.8522   1.9168   2.1994   2.2575   2.3226
  2.3273   2.4167   2.4523   2.7632   2.9477   4.2373   4.2657   4.4781
  4.4839   4.4979   4.5001   4.5133   4.5136   4.5394   4.5711   4.6132
  4.6364   4.7538   4.8972   6.5333   6.5588   6.5754   7.2016   7.5217
  8.1813   8.2047   8.2669  14.7066  14.8012  14.9159  28.8598  29.5320
 29.5512  29.5671  29.8795  29.8841  29.8853  29.8974  29.9631  36.6700
 49.4625 130.5931 130.6075 130.6247 154.2604 166.1428 293.8560 293.8752
293.97651028.40491912.1776
 --------------------------------------------------------------

          Ground-State Mulliken Net Atomic Charges

     Atom                 Charge (a.u.)
  ----------------------------------------
      1 I                    -0.237212
      2 P                     0.342113
      3 N                    -0.192569
      4 Br                    0.087668
  ----------------------------------------
  Sum of atomic charges =    -0.000000

 -----------------------------------------------------------------
                    Cartesian Multipole Moments
 -----------------------------------------------------------------
    Charge (ESU x 10^10)
                -0.0000
    Dipole Moment (Debye)
         X       0.1079      Y       0.2978      Z       0.0000
       Tot       0.3167
    Quadrupole Moments (Debye-Ang)
        XX     -68.4314     XY       3.4980     YY     -63.4727
        XZ      -0.0000     YZ       0.0000     ZZ     -65.5675
    Octopole Moments (Debye-Ang^2)
       XXX       1.9835    XXY     -23.9383    XYY       3.0848
       YYY     -33.6610    XXZ      -0.0000    XYZ      -0.0000
       YYZ      -0.0000    XZZ       0.2688    YZZ      -7.8841
       ZZZ      -0.0000
    Hexadecapole Moments (Debye-Ang^3)
      XXXX   -1176.1871   XXXY      26.9339   XXYY    -249.9033
      XYYY      23.9545   YYYY    -381.1312   XXXZ      -0.0000
      XXYZ       0.0000   XYYZ      -0.0000   YYYZ       0.0000
      XXZZ    -214.7968   XYZZ       3.7861   YYZZ     -76.9747
      XZZZ      -0.0000   YZZZ       0.0000   ZZZZ     -88.7004
 -----------------------------------------------------------------
 DrvMan completing analytic gradient of the correlated energy
 Correlated dipole moment
            1
    1   0.0424365
    2   0.1171574
    3   0.0000000
 Energy read as -9885.124172327
 Full Analytical Gradient: (in a.u., or Hartree/Bohr)
             1             2             3             4
    1    0.00002240   -0.00023262    0.00029040   -0.00008018
    2   -0.00000270   -0.00011132    0.00032823   -0.00021420
    3   -0.00000000   -0.00000000    0.00000000   -0.00000000
 Gradient time:  CPU 0.85 s  wall 0.81 s
 ----------------------------------------------------------------
             Standard Nuclear Orientation (Angstroms)
    I     Atom           X                Y                Z
 ----------------------------------------------------------------
    1      I       1.6444707225    -0.3072466159     0.0000000000
    2      P       0.0523687096     1.6516797598    -0.0000000000
    3      N      -1.4372366792     1.1931935364    -0.0000000000
    4      Br     -2.2251949195    -0.4814423002     0.0000000000
 ----------------------------------------------------------------
 Nuclear Repulsion Energy =   672.0823844262 hartrees
 There are       55 alpha and       55 beta electrons

                       Distance Matrix (Angstroms)
             I (  1)   P (  2)   N (  3)
   P (  2)  2.524318
   N (  3)  3.427571  1.558568
   Br(  4)  3.873584  3.120498  1.850752

 Requested basis set is 6-311++G(d,p)
 There are 62 shells and 162 basis functions
 A cutoff of  1.0D-14 yielded   1539 shell pairs
 There are     11240 function pairs (     12687 Cartesian)
 Smallest overlap matrix eigenvalue = 2.39E-03
 Guess MOs from SCF MO coefficient file

 -----------------------------------------------------------------------
  General SCF calculation program by
  Eric Jon Sundstrom, Paul Horn, Yuezhi Mao, Dmitri Zuev, Alec White,
  David Stuck, Shaama M.S., Shane Yost, Joonho Lee, David Small,
  Daniel Levine, Susi Lehtola, Hugh Burton, Evgeny Epifanovsky
 -----------------------------------------------------------------------
 Hartree-Fock
 using 6 threads for integral computing
 -------------------------------------------------------
 OpenMP Integral computing Module                
 Release: version 2.0, May 2017, Q-Chem Inc. Pleasanton 
 -------------------------------------------------------
 A restricted SCF calculation will be
 performed using DIIS
 SCF converges when DIIS error is below 1.0e-08
 ---------------------------------------
  Cycle       Energy         DIIS error
 ---------------------------------------
    1   -9884.3405835316      2.05e-05  
    2   -9884.3405854181      5.17e-06  
    3   -9884.3405856214      2.59e-06  
    4   -9884.3405856505      1.21e-06  
    5   -9884.3405856602      4.02e-07  
    6   -9884.3405856620      1.41e-07  
    7   -9884.3405856624      5.67e-08  
    8   -9884.3405856623      2.21e-08  
    9   -9884.3405856625      8.68e-09  Convergence criterion met
 ---------------------------------------
 SCF time:   CPU 12.67s  wall 2.00s 
 SCF   energy in the final basis set =    -9884.3405856625
 Total energy in the final basis set =    -9884.3405856625


 ------------------------------------------------------------------------------

   CCMAN2: suite of methods based on coupled cluster
           and equation of motion theories.

   Components:
   * libvmm-1.3-trunk
     by Evgeny Epifanovsky, Ilya Kaliman.
   * libtensor-2.5-trunk
     by Evgeny Epifanovsky, Michael Wormit, Dmitry Zuev, Sam Manzer, 
        Ilya Kaliman.
   * libcc-2.5-trunk
     by Evgeny Epifanovsky, Arik Landau, Tomasz Kus, Kirill Khistyaev, 
        Dmitry Zuev, Prashant Manohar, Xintian Feng, Anna Krylov, 
        Matthew Goldey, Alec White, Thomas Jagau, Kaushik Nanda, 
        Anastasia Gunina, Alexander Kunitsa, Joonho Lee.

   CCMAN original authors:
   Anna I. Krylov, C. David Sherrill, Steven R. Gwaltney,
   Edward F. C. Byrd (2000)
   Sergey V. Levchenko, Lyudmila V. Slipchenko, Tao Wang,
   Ana-Maria C. Cristian (2003)
   Piotr A. Pieniazek, C. Melania Oana, Evgeny Epifanovsky (2007)
   Prashant Manohar (2009)

 ------------------------------------------------------------------------------


 Allocating and initializing 30808MB of RAM...
 Calculation will run on 6 cores.


 Alpha MOs, Restricted
 -- Occupied --                  
******* -490.08 -180.87 -169.68 -169.68 -169.68  -80.06  -65.21
  1 A     2 A     3 A     4 A     5 A     6 A     7 A     8 A                  
-58.568 -58.566 -58.566 -37.925 -33.112 -33.109 -33.109 -24.296
  9 A    10 A    11 A    12 A    13 A    14 A    15 A    16 A                  
-24.295 -24.295 -24.292 -24.292 -15.650  -9.887  -7.600  -7.502
 17 A    18 A    19 A    20 A    21 A    22 A    23 A    24 A                  
 -7.490  -7.490  -7.242  -5.492  -5.491  -5.490  -5.474  -5.465
 25 A    26 A    27 A    28 A    29 A    30 A    31 A    32 A                  
 -5.464  -3.243  -3.238  -3.237  -3.223  -3.223  -2.396  -2.393
 33 A    34 A    35 A    36 A    37 A    38 A    39 A    40 A                  
 -2.392  -2.383  -2.383  -1.224  -1.015  -0.871  -0.720  -0.581
 41 A    42 A    43 A    44 A    45 A    46 A    47 A    48 A                  
 -0.558  -0.534  -0.425  -0.419  -0.395  -0.380  -0.379
 49 A    50 A    51 A    52 A    53 A    54 A    55 A                          
 -- Virtual --                   
 -0.000   0.025   0.056   0.073   0.083   0.087   0.093   0.117
 56 A    57 A    58 A    59 A    60 A    61 A    62 A    63 A                  
  0.118   0.139   0.157   0.205   0.245   0.245   0.282   0.293
 64 A    65 A    66 A    67 A    68 A    69 A    70 A    71 A                  
  0.336   0.338   0.358   0.383   0.387   0.460   0.480   0.541
 72 A    73 A    74 A    75 A    76 A    77 A    78 A    79 A                  
  0.550   0.561   0.567   0.581   0.599   0.655   0.681   0.748
 80 A    81 A    82 A    83 A    84 A    85 A    86 A    87 A                  
  0.753   0.754   0.799   0.821   0.855   0.889   0.895   0.909
 88 A    89 A    90 A    91 A    92 A    93 A    94 A    95 A                  
  1.077   1.111   1.119   1.130   1.208   1.329   1.412   1.542
 96 A    97 A    98 A    99 A   100 A   101 A   102 A   103 A                  
  1.577   1.627   1.775   1.852   1.917   2.199   2.258   2.323
104 A   105 A   106 A   107 A   108 A   109 A   110 A   111 A                  
  2.327   2.417   2.452   2.763   2.947   4.237   4.266   4.478
112 A   113 A   114 A   115 A   116 A   117 A   118 A   119 A                  
  4.484   4.498   4.500   4.513   4.514   4.539   4.571   4.613
120 A   121 A   122 A   123 A   124 A   125 A   126 A   127 A                  
  4.636   4.754   4.897   6.533   6.559   6.575   7.203   7.521
128 A   129 A   130 A   131 A   132 A   133 A   134 A   135 A                  
  8.181   8.205   8.267  14.707  14.801  14.915  28.860  29.532
136 A   137 A   138 A   139 A   140 A   141 A   142 A   143 A                  
 29.551  29.567  29.880  29.884  29.885  29.897  29.963  36.670
144 A   145 A   146 A   147 A   148 A   149 A   150 A   151 A                  
 49.463 130.593 130.608 130.625 154.260 166.142 293.856 293.875
152 A   153 A   154 A   155 A   156 A   157 A   158 A   159 A                  
293.9761028.4061912.178
160 A   161 A   162 A                                                          

 Beta MOs, Restricted
 -- Occupied --                  
******* -490.08 -180.87 -169.68 -169.68 -169.68  -80.06  -65.21
  1 A     2 A     3 A     4 A     5 A     6 A     7 A     8 A                  
-58.568 -58.566 -58.566 -37.925 -33.112 -33.109 -33.109 -24.296
  9 A    10 A    11 A    12 A    13 A    14 A    15 A    16 A                  
-24.295 -24.295 -24.292 -24.292 -15.650  -9.887  -7.600  -7.502
 17 A    18 A    19 A    20 A    21 A    22 A    23 A    24 A                  
 -7.490  -7.490  -7.242  -5.492  -5.491  -5.490  -5.474  -5.465
 25 A    26 A    27 A    28 A    29 A    30 A    31 A    32 A                  
 -5.464  -3.243  -3.238  -3.237  -3.223  -3.223  -2.396  -2.393
 33 A    34 A    35 A    36 A    37 A    38 A    39 A    40 A                  
 -2.392  -2.383  -2.383  -1.224  -1.015  -0.871  -0.720  -0.581
 41 A    42 A    43 A    44 A    45 A    46 A    47 A    48 A                  
 -0.558  -0.534  -0.425  -0.419  -0.395  -0.380  -0.379
 49 A    50 A    51 A    52 A    53 A    54 A    55 A                          
 -- Virtual --                   
 -0.000   0.025   0.056   0.073   0.083   0.087   0.093   0.117
 56 A    57 A    58 A    59 A    60 A    61 A    62 A    63 A                  
  0.118   0.139   0.157   0.205   0.245   0.245   0.282   0.293
 64 A    65 A    66 A    67 A    68 A    69 A    70 A    71 A                  
  0.336   0.338   0.358   0.383   0.387   0.460   0.480   0.541
 72 A    73 A    74 A    75 A    76 A    77 A    78 A    79 A                  
  0.550   0.561   0.567   0.581   0.599   0.655   0.681   0.748
 80 A    81 A    82 A    83 A    84 A    85 A    86 A    87 A                  
  0.753   0.754   0.799   0.821   0.855   0.889   0.895   0.909
 88 A    89 A    90 A    91 A    92 A    93 A    94 A    95 A                  
  1.077   1.111   1.119   1.130   1.208   1.329   1.412   1.542
 96 A    97 A    98 A    99 A   100 A   101 A   102 A   103 A                  
  1.577   1.627   1.775   1.852   1.917   2.199   2.258   2.323
104 A   105 A   106 A   107 A   108 A   109 A   110 A   111 A                  
  2.327   2.417   2.452   2.763   2.947   4.237   4.266   4.478
112 A   113 A   114 A   115 A   116 A   117 A   118 A   119 A                  
  4.484   4.498   4.500   4.513   4.514   4.539   4.571   4.613
120 A   121 A   122 A   123 A   124 A   125 A   126 A   127 A                  
  4.636   4.754   4.897   6.533   6.559   6.575   7.203   7.521
128 A   129 A   130 A   131 A   132 A   133 A   134 A   135 A                  
  8.181   8.205   8.267  14.707  14.801  14.915  28.860  29.532
136 A   137 A   138 A   139 A   140 A   141 A   142 A   143 A                  
 29.551  29.567  29.880  29.884  29.885  29.897  29.963  36.670
144 A   145 A   146 A   147 A   148 A   149 A   150 A   151 A                  
 49.463 130.593 130.608 130.625 154.260 166.142 293.856 293.875
152 A   153 A   154 A   155 A   156 A   157 A   158 A   159 A                  
293.9761028.4061912.178
160 A   161 A   162 A                                                          

 Occupation and symmetry of molecular orbitals

 Point group: C1 (1 irreducible representation).

                           A     All 
 -------------------------------------
 All molecular orbitals:
  - Alpha                  162   162 
  - Beta                   162   162 
 -------------------------------------
 Alpha orbitals:
  - Frozen occupied        33    33  
  - Active occupied        22    22  
  - Active virtual         107   107 
  - Frozen virtual         0     0   
 -------------------------------------
 Beta orbitals:
  - Frozen occupied        33    33  
  - Active occupied        22    22  
  - Active virtual         107   107 
  - Frozen virtual         0     0   
 -------------------------------------

 Import integrals:   CPU 0.00 s  wall 0.00 s

 Import integrals:   CPU 129.23 s  wall 22.31 s

 MP2 amplitudes:   CPU 0.22 s  wall 0.13 s

Running a double precision version
           CCSD T amplitudes will be solved using DIIS.

           Start     Size      MaxIter   EConv     TConv     
           3         7         100       1.00e-07  1.00e-05  
 ------------------------------------------------------------------------------
           Energy (a.u.)   Ediff      Tdiff       Comment
 ------------------------------------------------------------------------------
         -9885.12286300                           
     1   -9885.09561822   2.72e-02   8.23e-01     
     2   -9885.12290354   2.73e-02   1.18e-01     
     3   -9885.12030893   2.59e-03   5.28e-02     
     4   -9885.12305614   2.75e-03   2.13e-02     Switched to DIIS steps.
     5   -9885.12407827   1.02e-03   1.30e-02     
     6   -9885.12414219   6.39e-05   3.19e-03     
     7   -9885.12415813   1.59e-05   1.77e-03     
     8   -9885.12417053   1.24e-05   4.97e-04     
     9   -9885.12417257   2.04e-06   2.82e-04     
    10   -9885.12417194   6.32e-07   7.54e-05     
    11   -9885.12417219   2.48e-07   2.89e-05     
    12   -9885.12417207   1.18e-07   1.58e-05     
    13   -9885.12417205   1.29e-08   6.63e-06     
 ------------------------------------------------------------------------------
         -9885.12417205                           CCSD T converged.

End of double precision
 SCF energy                 = -9884.34058566
 MP2 energy                 = -9885.12286300
 CCSD correlation energy     =    -0.78358639
 CCSD total energy           = -9885.12417205

 CCSD  T1^2 = 0.0189  T2^2 = 0.2953  Leading amplitudes:

 Amplitude    Orbitals with energies
  0.0460       52 (A) A                  ->    56 (A) A                   
              -0.4192                         -0.0000                     
  0.0460       52 (A) B                  ->    56 (A) B                   
              -0.4192                         -0.0000                     
  0.0260       51 (A) A                  ->    57 (A) A                   
              -0.4251                          0.0248                     
  0.0260       51 (A) B                  ->    57 (A) B                   
              -0.4251                          0.0248                     

 Amplitude    Orbitals with energies
 -0.0569       50 (A) A      50 (A) B    ->    56 (A) A      56 (A) B     
              -0.5343       -0.5343           -0.0000       -0.0000       
  0.0569       50 (A) A      50 (A) B    ->    56 (A) B      56 (A) A     
              -0.5343       -0.5343           -0.0000       -0.0000       
  0.0569       50 (A) B      50 (A) A    ->    56 (A) A      56 (A) B     
              -0.5343       -0.5343           -0.0000       -0.0000       
 -0.0569       50 (A) B      50 (A) A    ->    56 (A) B      56 (A) A     
              -0.5343       -0.5343           -0.0000       -0.0000       

 Computing CCSD intemediates for later calculations in double precision
 Finished.

Running a double precision version
           CCSD Lambda amplitudes will be solved using DIIS.
           Start     Size      MaxIter   EConv     LConv     
           3         7         100       1.00e-07  1.00e-05  
 ------------------------------------------------------------------------------
            Enorm      Ldiff       Comment
 ------------------------------------------------------------------------------
     1     6.10e-02   4.38e-02     
     2     1.78e-02   6.48e-03     
     3     7.87e-03   1.77e-03     
     4     4.67e-03   1.43e-03     Switched to DIIS steps.
     5     1.51e-03   8.63e-04     
     6     7.62e-04   2.54e-04     
     7     2.56e-04   8.06e-05     
     8     1.20e-04   5.42e-06     
     9     4.49e-05   1.63e-06     
    10     2.16e-05   6.02e-07     
    11     1.09e-05   3.86e-08     
    12     5.22e-06   7.08e-08     
    13     2.31e-06   2.23e-07     
    14     9.88e-07   7.30e-08     
    15     5.01e-07   8.49e-08     
    16     2.45e-07   3.90e-08     
    17     1.26e-07   1.98e-08     
    18     5.84e-08   7.38e-09     
 ------------------------------------------------------------------------------
                                   CCSD Lambda converged.

 Computing density matrices in double precision...
           Orbital response amplitudes will be solved using DIIS.
           Start     Size      MaxIter   EConv     LConv     
           3         7         100       1.00e-06  1.00e-06  
 ------------------------------------------------------------------------------
            Enorm      Ldiff       Comment
 ------------------------------------------------------------------------------
     1     1.21e-01   2.28e-03     
     2     1.14e-01   1.01e-02     
     3     1.33e-01   2.77e-02     
     4     1.26e-02   5.59e-02     Switched to DIIS steps.
     5     6.05e-03   1.13e-03     
     6     1.23e-03   3.50e-04     
     7     1.26e-03   3.39e-04     
     8     2.13e-04   2.91e-04     
     9     6.60e-05   4.17e-05     
    10     2.60e-05   8.83e-06     
    11     7.09e-06   6.53e-07     
    12     1.88e-06   3.61e-07     
    13     5.54e-07   9.05e-08     
 ------------------------------------------------------------------------------
                                   Orbital response converged.

 Computing density matrices... Done.
 CCSD calculation:   CPU 4824.41 s  wall 824.95 s

 Transferring MO TPDM to AO TPDM
 Transferring g2_o1o1o1o1
 Transferring g2_o1o1o1v1
 Transferring g2_o1o1v1v1
 Transferring g2_o1v1o1v1
 Transferring g2_o1v1v1v1
 Transferring g2_v1v1v1v1
 Adding separable TPDM
 Computing TPDM gradient
 --------------------------------------------------------
 2e gradient
  Atom          X               Y               Z
 --------------------------------------------------------
    1        -65.809792       30.005608       -0.000000  
    2         -2.084228      -43.506201        0.000000  
    3         15.219201      -16.721311       -0.000000  
    4         52.674819       30.221903        0.000000  
 --------------------------------------------------------
 --------------------------------------------------------
 Final gradient
  Atom          X               Y               Z
 --------------------------------------------------------
    1        -65.809792       30.005608       -0.000000  
    2         -2.084228      -43.506201        0.000000  
    3         15.219201      -16.721311       -0.000000  
    4         52.674819       30.221903        0.000000  
 --------------------------------------------------------
 Analytic gradient from two-electron contribution:   CPU 612.40 s  wall 118.61 s

 Total ccman2 time:   CPU 5574.17 s  wall 967.97 s


 --------------------------------------------------------------

                    Orbital Energies (a.u.)
 --------------------------------------------------------------

 Alpha MOs
 -- Occupied --
********-490.0752-180.8710-169.6774-169.6768-169.6767 -80.0622 -65.2076
-58.5683 -58.5658 -58.5656 -37.9249 -33.1123 -33.1093 -33.1090 -24.2963
-24.2955 -24.2951 -24.2924 -24.2924 -15.6502  -9.8866  -7.6000  -7.5024
 -7.4905  -7.4899  -7.2418  -5.4923  -5.4908  -5.4901  -5.4737  -5.4652
 -5.4644  -3.2432  -3.2377  -3.2371  -3.2226  -3.2226  -2.3963  -2.3928
 -2.3918  -2.3826  -2.3826  -1.2237  -1.0153  -0.8713  -0.7204  -0.5812
 -0.5583  -0.5343  -0.4251  -0.4192  -0.3951  -0.3796  -0.3792
 -- Virtual --
 -0.0000   0.0248   0.0561   0.0725   0.0827   0.0867   0.0930   0.1168
  0.1182   0.1395   0.1568   0.2048   0.2446   0.2452   0.2817   0.2933
  0.3356   0.3375   0.3576   0.3830   0.3872   0.4596   0.4805   0.5412
  0.5505   0.5606   0.5666   0.5807   0.5990   0.6550   0.6814   0.7482
  0.7534   0.7545   0.7985   0.8207   0.8549   0.8887   0.8952   0.9094
  1.0773   1.1107   1.1192   1.1298   1.2084   1.3288   1.4121   1.5424
  1.5775   1.6274   1.7749   1.8525   1.9169   2.1995   2.2575   2.3235
  2.3271   2.4167   2.4524   2.7629   2.9472   4.2372   4.2659   4.4780
  4.4839   4.4979   4.5000   4.5133   4.5136   4.5394   4.5714   4.6135
  4.6365   4.7538   4.8969   6.5334   6.5589   6.5755   7.2026   7.5214
  8.1813   8.2047   8.2668  14.7066  14.8012  14.9153  28.8597  29.5320
 29.5513  29.5671  29.8796  29.8841  29.8854  29.8975  29.9632  36.6700
 49.4632 130.5932 130.6075 130.6248 154.2603 166.1424 293.8561 293.8752
293.97641028.40571912.1776
 --------------------------------------------------------------

          Ground-State Mulliken Net Atomic Charges

     Atom                 Charge (a.u.)
  ----------------------------------------
      1 I                    -0.237421
      2 P                     0.342079
      3 N                    -0.192812
      4 Br                    0.088154
  ----------------------------------------
  Sum of atomic charges =     0.000000

 -----------------------------------------------------------------
                    Cartesian Multipole Moments
 -----------------------------------------------------------------
    Charge (ESU x 10^10)
                 0.0000
    Dipole Moment (Debye)
         X       0.1022      Y       0.2997      Z      -0.0000
       Tot       0.3166
    Quadrupole Moments (Debye-Ang)
        XX     -68.4247     XY       3.4993     YY     -63.4681
        XZ       0.0000     YZ       0.0000     ZZ     -65.5674
    Octopole Moments (Debye-Ang^2)
       XXX       1.9257    XXY     -23.9207    XYY       3.0790
       YYY     -33.6066    XXZ      -0.0000    XYZ       0.0000
       YYZ      -0.0000    XZZ       0.2589    YZZ      -7.8756
       ZZZ      -0.0000
    Hexadecapole Moments (Debye-Ang^3)
      XXXX   -1176.1104   XXXY      26.9086   XXYY    -249.8522
      XYYY      23.8963   YYYY    -380.9368   XXXZ       0.0000
      XXYZ       0.0000   XYYZ       0.0000   YYYZ      -0.0000
      XXZZ    -214.7850   XYZZ       3.7725   YYZZ     -76.9530
      XZZZ       0.0000   YZZZ       0.0000   ZZZZ     -88.7032
 -----------------------------------------------------------------
 DrvMan completing analytic gradient of the correlated energy
 Correlated dipole moment
            1
    1   0.0402000
    2   0.1179012
    3  -0.0000000
 Energy read as -9885.124172055
 Full Analytical Gradient: (in a.u., or Hartree/Bohr)
             1             2             3             4
    1   -0.00001371    0.00036311   -0.00044529    0.00009589
    2   -0.00001238    0.00019769   -0.00047686    0.00029154
    3    0.00000000   -0.00000000    0.00000000   -0.00000000
 Gradient time:  CPU 0.77 s  wall 0.78 s
 ----------------------------------------------------------------
             Standard Nuclear Orientation (Angstroms)
    I     Atom           X                Y                Z
 ----------------------------------------------------------------
    1      I       1.6444707225    -0.3072466159     0.0000000000
    2      P       0.0523687096     1.6516797598    -0.0000000000
    3      N      -1.4372366792     1.1941935364     0.0010000000
    4      Br     -2.2251949195    -0.4814423002     0.0000000000
 ----------------------------------------------------------------
 Nuclear Repulsion Energy =   672.0475377396 hartrees
 There are       55 alpha and       55 beta electrons

                       Distance Matrix (Angstroms)
             I (  1)   P (  2)   N (  3)
   P (  2)  2.524318
   N (  3)  3.428009  1.558274
   Br(  4)  3.873584  3.120498  1.851657

 Requested basis set is 6-311++G(d,p)
 There are 62 shells and 162 basis functions
 A cutoff of  1.0D-14 yielded   1539 shell pairs
 There are     11240 function pairs (     12687 Cartesian)
 Smallest overlap matrix eigenvalue = 2.39E-03
 Guess MOs from SCF MO coefficient file

 -----------------------------------------------------------------------
  General SCF calculation program by
  Eric Jon Sundstrom, Paul Horn, Yuezhi Mao, Dmitri Zuev, Alec White,
  David Stuck, Shaama M.S., Shane Yost, Joonho Lee, David Small,
  Daniel Levine, Susi Lehtola, Hugh Burton, Evgeny Epifanovsky
 -----------------------------------------------------------------------
 Hartree-Fock
 using 6 threads for integral computing
 -------------------------------------------------------
 OpenMP Integral computing Module                
 Release: version 2.0, May 2017, Q-Chem Inc. Pleasanton 
 -------------------------------------------------------
 A restricted SCF calculation will be
 performed using DIIS
 SCF converges when DIIS error is below 1.0e-08
 ---------------------------------------
  Cycle       Energy         DIIS error
 ---------------------------------------
    1   -9884.3405813585      1.28e-05  
    2   -9884.3405821566      3.35e-06  
    3   -9884.3405822565      1.52e-06  
    4   -9884.3405822703      8.23e-07  
    5   -9884.3405822756      3.09e-07  
    6   -9884.3405822770      1.21e-07  
    7   -9884.3405822773      5.44e-08  
    8   -9884.3405822774      2.32e-08  
    9   -9884.3405822772      9.04e-09  Convergence criterion met
 ---------------------------------------
 SCF time:   CPU 12.68s  wall 2.00s 
 SCF   energy in the final basis set =    -9884.3405822772
 Total energy in the final basis set =    -9884.3405822772


 ------------------------------------------------------------------------------

   CCMAN2: suite of methods based on coupled cluster
           and equation of motion theories.

   Components:
   * libvmm-1.3-trunk
     by Evgeny Epifanovsky, Ilya Kaliman.
   * libtensor-2.5-trunk
     by Evgeny Epifanovsky, Michael Wormit, Dmitry Zuev, Sam Manzer, 
        Ilya Kaliman.
   * libcc-2.5-trunk
     by Evgeny Epifanovsky, Arik Landau, Tomasz Kus, Kirill Khistyaev, 
        Dmitry Zuev, Prashant Manohar, Xintian Feng, Anna Krylov, 
        Matthew Goldey, Alec White, Thomas Jagau, Kaushik Nanda, 
        Anastasia Gunina, Alexander Kunitsa, Joonho Lee.

   CCMAN original authors:
   Anna I. Krylov, C. David Sherrill, Steven R. Gwaltney,
   Edward F. C. Byrd (2000)
   Sergey V. Levchenko, Lyudmila V. Slipchenko, Tao Wang,
   Ana-Maria C. Cristian (2003)
   Piotr A. Pieniazek, C. Melania Oana, Evgeny Epifanovsky (2007)
   Prashant Manohar (2009)

 ------------------------------------------------------------------------------


 Allocating and initializing 30808MB of RAM...
 Calculation will run on 6 cores.


 Alpha MOs, Restricted
 -- Occupied --                  
******* -490.08 -180.87 -169.68 -169.68 -169.68  -80.06  -65.21
  1 A     2 A     3 A     4 A     5 A     6 A     7 A     8 A                  
-58.568 -58.566 -58.566 -37.925 -33.112 -33.109 -33.109 -24.296
  9 A    10 A    11 A    12 A    13 A    14 A    15 A    16 A                  
-24.295 -24.295 -24.292 -24.292 -15.650  -9.887  -7.600  -7.502
 17 A    18 A    19 A    20 A    21 A    22 A    23 A    24 A                  
 -7.490  -7.490  -7.242  -5.492  -5.491  -5.490  -5.474  -5.465
 25 A    26 A    27 A    28 A    29 A    30 A    31 A    32 A                  
 -5.464  -3.243  -3.238  -3.237  -3.223  -3.223  -2.396  -2.393
 33 A    34 A    35 A    36 A    37 A    38 A    39 A    40 A                  
 -2.392  -2.383  -2.383  -1.224  -1.015  -0.871  -0.720  -0.581
 41 A    42 A    43 A    44 A    45 A    46 A    47 A    48 A                  
 -0.558  -0.534  -0.425  -0.419  -0.395  -0.380  -0.379
 49 A    50 A    51 A    52 A    53 A    54 A    55 A                          
 -- Virtual --                   
 -0.000   0.025   0.056   0.073   0.083   0.087   0.093   0.117
 56 A    57 A    58 A    59 A    60 A    61 A    62 A    63 A                  
  0.118   0.139   0.157   0.205   0.245   0.245   0.282   0.293
 64 A    65 A    66 A    67 A    68 A    69 A    70 A    71 A                  
  0.336   0.338   0.358   0.383   0.387   0.460   0.481   0.541
 72 A    73 A    74 A    75 A    76 A    77 A    78 A    79 A                  
  0.550   0.561   0.567   0.581   0.599   0.655   0.681   0.748
 80 A    81 A    82 A    83 A    84 A    85 A    86 A    87 A                  
  0.753   0.754   0.798   0.821   0.855   0.889   0.895   0.909
 88 A    89 A    90 A    91 A    92 A    93 A    94 A    95 A                  
  1.077   1.111   1.119   1.129   1.208   1.329   1.412   1.542
 96 A    97 A    98 A    99 A   100 A   101 A   102 A   103 A                  
  1.577   1.627   1.775   1.852   1.917   2.199   2.257   2.323
104 A   105 A   106 A   107 A   108 A   109 A   110 A   111 A                  
  2.327   2.417   2.452   2.763   2.947   4.237   4.266   4.478
112 A   113 A   114 A   115 A   116 A   117 A   118 A   119 A                  
  4.484   4.498   4.500   4.513   4.514   4.539   4.571   4.613
120 A   121 A   122 A   123 A   124 A   125 A   126 A   127 A                  
  4.636   4.754   4.897   6.533   6.559   6.575   7.202   7.522
128 A   129 A   130 A   131 A   132 A   133 A   134 A   135 A                  
  8.181   8.205   8.267  14.707  14.801  14.916  28.860  29.532
136 A   137 A   138 A   139 A   140 A   141 A   142 A   143 A                  
 29.551  29.567  29.880  29.884  29.885  29.897  29.963  36.670
144 A   145 A   146 A   147 A   148 A   149 A   150 A   151 A                  
 49.463 130.593 130.607 130.625 154.260 166.143 293.856 293.875
152 A   153 A   154 A   155 A   156 A   157 A   158 A   159 A                  
293.9761028.4051912.178
160 A   161 A   162 A                                                          

 Beta MOs, Restricted
 -- Occupied --                  
******* -490.08 -180.87 -169.68 -169.68 -169.68  -80.06  -65.21
  1 A     2 A     3 A     4 A     5 A     6 A     7 A     8 A                  
-58.568 -58.566 -58.566 -37.925 -33.112 -33.109 -33.109 -24.296
  9 A    10 A    11 A    12 A    13 A    14 A    15 A    16 A                  
-24.295 -24.295 -24.292 -24.292 -15.650  -9.887  -7.600  -7.502
 17 A    18 A    19 A    20 A    21 A    22 A    23 A    24 A                  
 -7.490  -7.490  -7.242  -5.492  -5.491  -5.490  -5.474  -5.465
 25 A    26 A    27 A    28 A    29 A    30 A    31 A    32 A                  
 -5.464  -3.243  -3.238  -3.237  -3.223  -3.223  -2.396  -2.393
 33 A    34 A    35 A    36 A    37 A    38 A    39 A    40 A                  
 -2.392  -2.383  -2.383  -1.224  -1.015  -0.871  -0.720  -0.581
 41 A    42 A    43 A    44 A    45 A    46 A    47 A    48 A                  
 -0.558  -0.534  -0.425  -0.419  -0.395  -0.380  -0.379
 49 A    50 A    51 A    52 A    53 A    54 A    55 A                          
 -- Virtual --                   
 -0.000   0.025   0.056   0.073   0.083   0.087   0.093   0.117
 56 A    57 A    58 A    59 A    60 A    61 A    62 A    63 A                  
  0.118   0.139   0.157   0.205   0.245   0.245   0.282   0.293
 64 A    65 A    66 A    67 A    68 A    69 A    70 A    71 A                  
  0.336   0.338   0.358   0.383   0.387   0.460   0.481   0.541
 72 A    73 A    74 A    75 A    76 A    77 A    78 A    79 A                  
  0.550   0.561   0.567   0.581   0.599   0.655   0.681   0.748
 80 A    81 A    82 A    83 A    84 A    85 A    86 A    87 A                  
  0.753   0.754   0.798   0.821   0.855   0.889   0.895   0.909
 88 A    89 A    90 A    91 A    92 A    93 A    94 A    95 A                  
  1.077   1.111   1.119   1.129   1.208   1.329   1.412   1.542
 96 A    97 A    98 A    99 A   100 A   101 A   102 A   103 A                  
  1.577   1.627   1.775   1.852   1.917   2.199   2.257   2.323
104 A   105 A   106 A   107 A   108 A   109 A   110 A   111 A                  
  2.327   2.417   2.452   2.763   2.947   4.237   4.266   4.478
112 A   113 A   114 A   115 A   116 A   117 A   118 A   119 A                  
  4.484   4.498   4.500   4.513   4.514   4.539   4.571   4.613
120 A   121 A   122 A   123 A   124 A   125 A   126 A   127 A                  
  4.636   4.754   4.897   6.533   6.559   6.575   7.202   7.522
128 A   129 A   130 A   131 A   132 A   133 A   134 A   135 A                  
  8.181   8.205   8.267  14.707  14.801  14.916  28.860  29.532
136 A   137 A   138 A   139 A   140 A   141 A   142 A   143 A                  
 29.551  29.567  29.880  29.884  29.885  29.897  29.963  36.670
144 A   145 A   146 A   147 A   148 A   149 A   150 A   151 A                  
 49.463 130.593 130.607 130.625 154.260 166.143 293.856 293.875
152 A   153 A   154 A   155 A   156 A   157 A   158 A   159 A                  
293.9761028.4051912.178
160 A   161 A   162 A                                                          

 Occupation and symmetry of molecular orbitals

 Point group: C1 (1 irreducible representation).

                           A     All 
 -------------------------------------
 All molecular orbitals:
  - Alpha                  162   162 
  - Beta                   162   162 
 -------------------------------------
 Alpha orbitals:
  - Frozen occupied        33    33  
  - Active occupied        22    22  
  - Active virtual         107   107 
  - Frozen virtual         0     0   
 -------------------------------------
 Beta orbitals:
  - Frozen occupied        33    33  
  - Active occupied        22    22  
  - Active virtual         107   107 
  - Frozen virtual         0     0   
 -------------------------------------

 Import integrals:   CPU 0.00 s  wall 0.00 s

 Import integrals:   CPU 129.82 s  wall 22.59 s

 MP2 amplitudes:   CPU 0.22 s  wall 0.13 s

Running a double precision version
           CCSD T amplitudes will be solved using DIIS.

           Start     Size      MaxIter   EConv     TConv     
           3         7         100       1.00e-07  1.00e-05  
 ------------------------------------------------------------------------------
           Energy (a.u.)   Ediff      Tdiff       Comment
 ------------------------------------------------------------------------------
         -9885.12285816                           
     1   -9885.09561748   2.72e-02   8.23e-01     
     2   -9885.12290306   2.73e-02   1.18e-01     
     3   -9885.12030918   2.59e-03   5.28e-02     
     4   -9885.12305653   2.75e-03   2.13e-02     Switched to DIIS steps.
     5   -9885.12407868   1.02e-03   1.30e-02     
     6   -9885.12414260   6.39e-05   3.19e-03     
     7   -9885.12415858   1.60e-05   1.77e-03     
     8   -9885.12417100   1.24e-05   4.97e-04     
     9   -9885.12417303   2.04e-06   2.82e-04     
    10   -9885.12417240   6.29e-07   7.54e-05     
    11   -9885.12417265   2.46e-07   2.89e-05     
    12   -9885.12417253   1.18e-07   1.58e-05     
    13   -9885.12417252   1.30e-08   6.63e-06     
 ------------------------------------------------------------------------------
         -9885.12417252                           CCSD T converged.

End of double precision
 SCF energy                 = -9884.34058228
 MP2 energy                 = -9885.12285816
 CCSD correlation energy     =    -0.78359024
 CCSD total energy           = -9885.12417252

 CCSD  T1^2 = 0.0189  T2^2 = 0.2954  Leading amplitudes:

 Amplitude    Orbitals with energies
  0.0460       52 (A) A                  ->    56 (A) A                   
              -0.4193                         -0.0000                     
  0.0460       52 (A) B                  ->    56 (A) B                   
              -0.4193                         -0.0000                     
  0.0261       51 (A) A                  ->    57 (A) A                   
              -0.4251                          0.0247                     
  0.0261       51 (A) B                  ->    57 (A) B                   
              -0.4251                          0.0247                     

 Amplitude    Orbitals with energies
 -0.0569       50 (A) A      50 (A) B    ->    56 (A) A      56 (A) B     
              -0.5342       -0.5342           -0.0000       -0.0000       
  0.0569       50 (A) A      50 (A) B    ->    56 (A) B      56 (A) A     
              -0.5342       -0.5342           -0.0000       -0.0000       
  0.0569       50 (A) B      50 (A) A    ->    56 (A) A      56 (A) B     
              -0.5342       -0.5342           -0.0000       -0.0000       
 -0.0569       50 (A) B      50 (A) A    ->    56 (A) B      56 (A) A     
              -0.5342       -0.5342           -0.0000       -0.0000       

 Computing CCSD intemediates for later calculations in double precision
 Finished.

Running a double precision version
           CCSD Lambda amplitudes will be solved using DIIS.
           Start     Size      MaxIter   EConv     LConv     
           3         7         100       1.00e-07  1.00e-05  
 ------------------------------------------------------------------------------
            Enorm      Ldiff       Comment
 ------------------------------------------------------------------------------
     1     6.09e-02   4.38e-02     
     2     1.78e-02   6.47e-03     
     3     7.86e-03   1.77e-03     
     4     4.66e-03   1.42e-03     Switched to DIIS steps.
     5     1.51e-03   8.62e-04     
     6     7.62e-04   2.54e-04     
     7     2.56e-04   8.06e-05     
     8     1.20e-04   5.42e-06     
     9     4.48e-05   1.62e-06     
    10     2.16e-05   5.96e-07     
    11     1.09e-05   3.62e-08     
    12     5.22e-06   7.17e-08     
    13     2.31e-06   2.23e-07     
    14     9.90e-07   7.26e-08     
    15     5.02e-07   8.52e-08     
    16     2.46e-07   3.89e-08     
    17     1.26e-07   1.98e-08     
    18     5.85e-08   7.39e-09     
 ------------------------------------------------------------------------------
                                   CCSD Lambda converged.

 Computing density matrices in double precision...
           Orbital response amplitudes will be solved using DIIS.
           Start     Size      MaxIter   EConv     LConv     
           3         7         100       1.00e-06  1.00e-06  
 ------------------------------------------------------------------------------
            Enorm      Ldiff       Comment
 ------------------------------------------------------------------------------
     1     1.21e-01   2.31e-03     
     2     1.14e-01   1.01e-02     
     3     1.33e-01   2.76e-02     
     4     1.27e-02   5.59e-02     Switched to DIIS steps.
     5     6.09e-03   1.17e-03     
     6     1.23e-03   3.56e-04     
     7     1.26e-03   3.39e-04     
     8     2.13e-04   2.91e-04     
     9     6.59e-05   4.18e-05     
    10     2.60e-05   8.81e-06     
    11     7.09e-06   6.41e-07     
    12     1.89e-06   3.70e-07     
    13     5.54e-07   9.69e-08     
 ------------------------------------------------------------------------------
                                   Orbital response converged.

 Computing density matrices... Done.
 CCSD calculation:   CPU 4825.02 s  wall 824.83 s

 Transferring MO TPDM to AO TPDM
 Transferring g2_o1o1o1o1
 Transferring g2_o1o1o1v1
 Transferring g2_o1o1v1v1
 Transferring g2_o1v1o1v1
 Transferring g2_o1v1v1v1
 Transferring g2_v1v1v1v1
 Adding separable TPDM
 Computing TPDM gradient
 --------------------------------------------------------
 2e gradient
  Atom          X               Y               Z
 --------------------------------------------------------
    1        -65.808522       30.007135        0.002190  
    2         -2.089527      -43.492671        0.012961  
    3         15.232334      -16.726883       -0.027518  
    4         52.665715       30.212419        0.012368  
 --------------------------------------------------------
 --------------------------------------------------------
 Final gradient
  Atom          X               Y               Z
 --------------------------------------------------------
    1        -65.808522       30.007135        0.002190  
    2         -2.089527      -43.492671        0.012961  
    3         15.232334      -16.726883       -0.027518  
    4         52.665715       30.212419        0.012368  
 --------------------------------------------------------
 Analytic gradient from two-electron contribution:   CPU 610.70 s  wall 115.06 s

 Total ccman2 time:   CPU 5573.55 s  wall 964.45 s


 --------------------------------------------------------------

                    Orbital Energies (a.u.)
 --------------------------------------------------------------

 Alpha MOs
 -- Occupied --
********-490.0752-180.8710-169.6774-169.6768-169.6767 -80.0622 -65.2076
-58.5683 -58.5657 -58.5656 -37.9249 -33.1124 -33.1094 -33.1090 -24.2964
-24.2955 -24.2951 -24.2924 -24.2924 -15.6502  -9.8866  -7.6000  -7.5024
 -7.4905  -7.4899  -7.2418  -5.4923  -5.4908  -5.4901  -5.4737  -5.4653
 -5.4644  -3.2432  -3.2377  -3.2370  -3.2226  -3.2226  -2.3963  -2.3928
 -2.3918  -2.3827  -2.3826  -1.2236  -1.0153  -0.8714  -0.7204  -0.5811
 -0.5583  -0.5342  -0.4251  -0.4193  -0.3951  -0.3796  -0.3793
 -- Virtual --
 -0.0000   0.0247   0.0561   0.0725   0.0827   0.0867   0.0930   0.1168
  0.1182   0.1394   0.1568   0.2048   0.2445   0.2452   0.2817   0.2933
  0.3356   0.3375   0.3576   0.3830   0.3871   0.4597   0.4805   0.5412
  0.5505   0.5606   0.5666   0.5807   0.5990   0.6550   0.6814   0.7481
  0.7534   0.7545   0.7984   0.8206   0.8548   0.8886   0.8953   0.9094
  1.0771   1.1106   1.1190   1.1294   1.2082   1.3291   1.4123   1.5424
  1.5775   1.6273   1.7749   1.8523   1.9168   2.1995   2.2575   2.3230
  2.3272   2.4167   2.4523   2.7630   2.9475   4.2372   4.2658   4.4781
  4.4839   4.4979   4.5000   4.5133   4.5136   4.5394   4.5712   4.6133
  4.6365   4.7538   4.8971   6.5333   6.5589   6.5755   7.2021   7.5216
  8.1813   8.2047   8.2669  14.7066  14.8012  14.9156  28.8598  29.5320
 29.5513  29.5671  29.8795  29.8841  29.8854  29.8974  29.9632  36.6700
 49.4628 130.5931 130.6075 130.6248 154.2603 166.1426 293.8560 293.8752
293.97651028.40531912.1776
 --------------------------------------------------------------

          Ground-State Mulliken Net Atomic Charges

     Atom                 Charge (a.u.)
  ----------------------------------------
      1 I                    -0.237316
      2 P                     0.342096
      3 N                    -0.192691
      4 Br                    0.087911
  ----------------------------------------
  Sum of atomic charges =    -0.000000

 -----------------------------------------------------------------
                    Cartesian Multipole Moments
 -----------------------------------------------------------------
    Charge (ESU x 10^10)
                -0.0000
    Dipole Moment (Debye)
         X       0.1050      Y       0.2987      Z      -0.0018
       Tot       0.3167
    Quadrupole Moments (Debye-Ang)
        XX     -68.4281     XY       3.4987     YY     -63.4704
        XZ       0.0039     YZ      -0.0023     ZZ     -65.5675
    Octopole Moments (Debye-Ang^2)
       XXX       1.9546    XXY     -23.9295    XYY       3.0819
       YYY     -33.6338    XXZ      -0.0119    XYZ       0.0003
       YYZ      -0.0123    XZZ       0.2639    YZZ      -7.8799
       ZZZ      -0.0182
    Hexadecapole Moments (Debye-Ang^3)
      XXXX   -1176.1487   XXXY      26.9212   XXYY    -249.8778
      XYYY      23.9254   YYYY    -381.0340   XXXZ       0.0487
      XXYZ      -0.0073   XYYZ       0.0217   YYYZ      -0.0272
      XXZZ    -214.7909   XYZZ       3.7793   YYZZ     -76.9638
      XZZZ       0.0274   YZZZ      -0.0237   ZZZZ     -88.7018
 -----------------------------------------------------------------
 DrvMan completing analytic gradient of the correlated energy
 Correlated dipole moment
            1
    1   0.0413193
    2   0.1175290
    3  -0.0007073
 Energy read as -9885.124172518
 Full Analytical Gradient: (in a.u., or Hartree/Bohr)
             1             2             3             4
    1    0.00000436    0.00006550   -0.00007731    0.00000745
    2   -0.00000757    0.00004311   -0.00007358    0.00003804
    3    0.00001512   -0.00004506    0.00005574   -0.00002581
 Gradient time:  CPU 0.71 s  wall 0.73 s
 ----------------------------------------------------------------
             Standard Nuclear Orientation (Angstroms)
    I     Atom           X                Y                Z
 ----------------------------------------------------------------
    1      I       1.6444707225    -0.3072466159     0.0000000000
    2      P       0.0523687096     1.6516797598    -0.0000000000
    3      N      -1.4372366792     1.1941935364    -0.0000000000
    4      Br     -2.2241949195    -0.4814423002     0.0000000000
 ----------------------------------------------------------------
 Nuclear Repulsion Energy =   672.1498427094 hartrees
 There are       55 alpha and       55 beta electrons

                       Distance Matrix (Angstroms)
             I (  1)   P (  2)   N (  3)
   P (  2)  2.524318
   N (  3)  3.428009  1.558274
   Br(  4)  3.872585  3.119768  1.851232

 Requested basis set is 6-311++G(d,p)
 There are 62 shells and 162 basis functions
 A cutoff of  1.0D-14 yielded   1539 shell pairs
 There are     11240 function pairs (     12687 Cartesian)
 Smallest overlap matrix eigenvalue = 2.39E-03
 Guess MOs from SCF MO coefficient file

 -----------------------------------------------------------------------
  General SCF calculation program by
  Eric Jon Sundstrom, Paul Horn, Yuezhi Mao, Dmitri Zuev, Alec White,
  David Stuck, Shaama M.S., Shane Yost, Joonho Lee, David Small,
  Daniel Levine, Susi Lehtola, Hugh Burton, Evgeny Epifanovsky
 -----------------------------------------------------------------------
 Hartree-Fock
 using 6 threads for integral computing
 -------------------------------------------------------
 OpenMP Integral computing Module                
 Release: version 2.0, May 2017, Q-Chem Inc. Pleasanton 
 -------------------------------------------------------
 A restricted SCF calculation will be
 performed using DIIS
 SCF converges when DIIS error is below 1.0e-08
 ---------------------------------------
  Cycle       Energy         DIIS error
 ---------------------------------------
    1   -9884.3405921595      9.33e-06  
    2   -9884.3405926123      2.75e-06  
    3   -9884.3405926772      1.67e-06  
    4   -9884.3405926920      7.05e-07  
    5   -9884.3405926974      2.58e-07  
    6   -9884.3405926987      1.08e-07  
    7   -9884.3405926989      4.75e-08  
    8   -9884.3405926991      2.10e-08  
    9   -9884.3405926990      9.24e-09  Convergence criterion met
 ---------------------------------------
 SCF time:   CPU 12.69s  wall 3.00s 
 SCF   energy in the final basis set =    -9884.3405926990
 Total energy in the final basis set =    -9884.3405926990


 ------------------------------------------------------------------------------

   CCMAN2: suite of methods based on coupled cluster
           and equation of motion theories.

   Components:
   * libvmm-1.3-trunk
     by Evgeny Epifanovsky, Ilya Kaliman.
   * libtensor-2.5-trunk
     by Evgeny Epifanovsky, Michael Wormit, Dmitry Zuev, Sam Manzer, 
        Ilya Kaliman.
   * libcc-2.5-trunk
     by Evgeny Epifanovsky, Arik Landau, Tomasz Kus, Kirill Khistyaev, 
        Dmitry Zuev, Prashant Manohar, Xintian Feng, Anna Krylov, 
        Matthew Goldey, Alec White, Thomas Jagau, Kaushik Nanda, 
        Anastasia Gunina, Alexander Kunitsa, Joonho Lee.

   CCMAN original authors:
   Anna I. Krylov, C. David Sherrill, Steven R. Gwaltney,
   Edward F. C. Byrd (2000)
   Sergey V. Levchenko, Lyudmila V. Slipchenko, Tao Wang,
   Ana-Maria C. Cristian (2003)
   Piotr A. Pieniazek, C. Melania Oana, Evgeny Epifanovsky (2007)
   Prashant Manohar (2009)

 ------------------------------------------------------------------------------


 Allocating and initializing 30808MB of RAM...
 Calculation will run on 6 cores.


 Alpha MOs, Restricted
 -- Occupied --                  
******* -490.08 -180.87 -169.68 -169.68 -169.68  -80.06  -65.21
  1 A     2 A     3 A     4 A     5 A     6 A     7 A     8 A                  
-58.568 -58.566 -58.566 -37.925 -33.112 -33.109 -33.109 -24.296
  9 A    10 A    11 A    12 A    13 A    14 A    15 A    16 A                  
-24.295 -24.295 -24.292 -24.292 -15.650  -9.887  -7.600  -7.502
 17 A    18 A    19 A    20 A    21 A    22 A    23 A    24 A                  
 -7.490  -7.490  -7.242  -5.492  -5.491  -5.490  -5.474  -5.465
 25 A    26 A    27 A    28 A    29 A    30 A    31 A    32 A                  
 -5.464  -3.243  -3.238  -3.237  -3.223  -3.223  -2.396  -2.393
 33 A    34 A    35 A    36 A    37 A    38 A    39 A    40 A                  
 -2.392  -2.383  -2.383  -1.224  -1.015  -0.871  -0.720  -0.581
 41 A    42 A    43 A    44 A    45 A    46 A    47 A    48 A                  
 -0.558  -0.534  -0.425  -0.419  -0.395  -0.380  -0.379
 49 A    50 A    51 A    52 A    53 A    54 A    55 A                          
 -- Virtual --                   
 -0.000   0.025   0.056   0.073   0.083   0.087   0.093   0.117
 56 A    57 A    58 A    59 A    60 A    61 A    62 A    63 A                  
  0.118   0.139   0.157   0.205   0.245   0.245   0.282   0.293
 64 A    65 A    66 A    67 A    68 A    69 A    70 A    71 A                  
  0.336   0.338   0.358   0.383   0.387   0.460   0.481   0.541
 72 A    73 A    74 A    75 A    76 A    77 A    78 A    79 A                  
  0.550   0.561   0.567   0.581   0.599   0.655   0.681   0.748
 80 A    81 A    82 A    83 A    84 A    85 A    86 A    87 A                  
  0.753   0.755   0.798   0.821   0.855   0.889   0.895   0.909
 88 A    89 A    90 A    91 A    92 A    93 A    94 A    95 A                  
  1.077   1.111   1.119   1.129   1.208   1.329   1.412   1.542
 96 A    97 A    98 A    99 A   100 A   101 A   102 A   103 A                  
  1.577   1.627   1.775   1.852   1.917   2.199   2.258   2.323
104 A   105 A   106 A   107 A   108 A   109 A   110 A   111 A                  
  2.327   2.417   2.452   2.763   2.947   4.237   4.266   4.478
112 A   113 A   114 A   115 A   116 A   117 A   118 A   119 A                  
  4.484   4.498   4.500   4.513   4.514   4.539   4.571   4.613
120 A   121 A   122 A   123 A   124 A   125 A   126 A   127 A                  
  4.636   4.754   4.897   6.533   6.559   6.575   7.202   7.522
128 A   129 A   130 A   131 A   132 A   133 A   134 A   135 A                  
  8.181   8.205   8.267  14.707  14.801  14.916  28.860  29.532
136 A   137 A   138 A   139 A   140 A   141 A   142 A   143 A                  
 29.551  29.567  29.880  29.884  29.885  29.897  29.963  36.670
144 A   145 A   146 A   147 A   148 A   149 A   150 A   151 A                  
 49.463 130.593 130.608 130.625 154.260 166.143 293.856 293.875
152 A   153 A   154 A   155 A   156 A   157 A   158 A   159 A                  
293.9761028.4051912.178
160 A   161 A   162 A                                                          

 Beta MOs, Restricted
 -- Occupied --                  
******* -490.08 -180.87 -169.68 -169.68 -169.68  -80.06  -65.21
  1 A     2 A     3 A     4 A     5 A     6 A     7 A     8 A                  
-58.568 -58.566 -58.566 -37.925 -33.112 -33.109 -33.109 -24.296
  9 A    10 A    11 A    12 A    13 A    14 A    15 A    16 A                  
-24.295 -24.295 -24.292 -24.292 -15.650  -9.887  -7.600  -7.502
 17 A    18 A    19 A    20 A    21 A    22 A    23 A    24 A                  
 -7.490  -7.490  -7.242  -5.492  -5.491  -5.490  -5.474  -5.465
 25 A    26 A    27 A    28 A    29 A    30 A    31 A    32 A                  
 -5.464  -3.243  -3.238  -3.237  -3.223  -3.223  -2.396  -2.393
 33 A    34 A    35 A    36 A    37 A    38 A    39 A    40 A                  
 -2.392  -2.383  -2.383  -1.224  -1.015  -0.871  -0.720  -0.581
 41 A    42 A    43 A    44 A    45 A    46 A    47 A    48 A                  
 -0.558  -0.534  -0.425  -0.419  -0.395  -0.380  -0.379
 49 A    50 A    51 A    52 A    53 A    54 A    55 A                          
 -- Virtual --                   
 -0.000   0.025   0.056   0.073   0.083   0.087   0.093   0.117
 56 A    57 A    58 A    59 A    60 A    61 A    62 A    63 A                  
  0.118   0.139   0.157   0.205   0.245   0.245   0.282   0.293
 64 A    65 A    66 A    67 A    68 A    69 A    70 A    71 A                  
  0.336   0.338   0.358   0.383   0.387   0.460   0.481   0.541
 72 A    73 A    74 A    75 A    76 A    77 A    78 A    79 A                  
  0.550   0.561   0.567   0.581   0.599   0.655   0.681   0.748
 80 A    81 A    82 A    83 A    84 A    85 A    86 A    87 A                  
  0.753   0.755   0.798   0.821   0.855   0.889   0.895   0.909
 88 A    89 A    90 A    91 A    92 A    93 A    94 A    95 A                  
  1.077   1.111   1.119   1.129   1.208   1.329   1.412   1.542
 96 A    97 A    98 A    99 A   100 A   101 A   102 A   103 A                  
  1.577   1.627   1.775   1.852   1.917   2.199   2.258   2.323
104 A   105 A   106 A   107 A   108 A   109 A   110 A   111 A                  
  2.327   2.417   2.452   2.763   2.947   4.237   4.266   4.478
112 A   113 A   114 A   115 A   116 A   117 A   118 A   119 A                  
  4.484   4.498   4.500   4.513   4.514   4.539   4.571   4.613
120 A   121 A   122 A   123 A   124 A   125 A   126 A   127 A                  
  4.636   4.754   4.897   6.533   6.559   6.575   7.202   7.522
128 A   129 A   130 A   131 A   132 A   133 A   134 A   135 A                  
  8.181   8.205   8.267  14.707  14.801  14.916  28.860  29.532
136 A   137 A   138 A   139 A   140 A   141 A   142 A   143 A                  
 29.551  29.567  29.880  29.884  29.885  29.897  29.963  36.670
144 A   145 A   146 A   147 A   148 A   149 A   150 A   151 A                  
 49.463 130.593 130.608 130.625 154.260 166.143 293.856 293.875
152 A   153 A   154 A   155 A   156 A   157 A   158 A   159 A                  
293.9761028.4051912.178
160 A   161 A   162 A                                                          

 Occupation and symmetry of molecular orbitals

 Point group: C1 (1 irreducible representation).

                           A     All 
 -------------------------------------
 All molecular orbitals:
  - Alpha                  162   162 
  - Beta                   162   162 
 -------------------------------------
 Alpha orbitals:
  - Frozen occupied        33    33  
  - Active occupied        22    22  
  - Active virtual         107   107 
  - Frozen virtual         0     0   
 -------------------------------------
 Beta orbitals:
  - Frozen occupied        33    33  
  - Active occupied        22    22  
  - Active virtual         107   107 
  - Frozen virtual         0     0   
 -------------------------------------

 Import integrals:   CPU 0.00 s  wall 0.00 s

 Import integrals:   CPU 129.88 s  wall 22.61 s

 MP2 amplitudes:   CPU 0.22 s  wall 0.13 s

Running a double precision version
           CCSD T amplitudes will be solved using DIIS.

           Start     Size      MaxIter   EConv     TConv     
           3         7         100       1.00e-07  1.00e-05  
 ------------------------------------------------------------------------------
           Energy (a.u.)   Ediff      Tdiff       Comment
 ------------------------------------------------------------------------------
         -9885.12285823                           
     1   -9885.09562277   2.72e-02   8.23e-01     
     2   -9885.12290301   2.73e-02   1.18e-01     
     3   -9885.12031058   2.59e-03   5.28e-02     
     4   -9885.12305698   2.75e-03   2.13e-02     Switched to DIIS steps.
     5   -9885.12407874   1.02e-03   1.30e-02     
     6   -9885.12414259   6.39e-05   3.19e-03     
     7   -9885.12415854   1.59e-05   1.77e-03     
     8   -9885.12417094   1.24e-05   4.97e-04     
     9   -9885.12417297   2.03e-06   2.82e-04     
    10   -9885.12417234   6.29e-07   7.54e-05     
    11   -9885.12417259   2.46e-07   2.89e-05     
    12   -9885.12417247   1.18e-07   1.58e-05     
    13   -9885.12417246   1.30e-08   6.63e-06     
 ------------------------------------------------------------------------------
         -9885.12417246                           CCSD T converged.

End of double precision
 SCF energy                 = -9884.34059270
 MP2 energy                 = -9885.12285823
 CCSD correlation energy     =    -0.78357976
 CCSD total energy           = -9885.12417246

 CCSD  T1^2 = 0.0189  T2^2 = 0.2953  Leading amplitudes:

 Amplitude    Orbitals with energies
  0.0460       52 (A) A                  ->    56 (A) A                   
              -0.4192                         -0.0000                     
  0.0460       52 (A) B                  ->    56 (A) B                   
              -0.4192                         -0.0000                     
 -0.0261       51 (A) A                  ->    57 (A) A                   
              -0.4251                          0.0247                     
 -0.0261       51 (A) B                  ->    57 (A) B                   
              -0.4251                          0.0247                     

 Amplitude    Orbitals with energies
 -0.0569       50 (A) A      50 (A) B    ->    56 (A) A      56 (A) B     
              -0.5343       -0.5343           -0.0000       -0.0000       
  0.0569       50 (A) A      50 (A) B    ->    56 (A) B      56 (A) A     
              -0.5343       -0.5343           -0.0000       -0.0000       
  0.0569       50 (A) B      50 (A) A    ->    56 (A) A      56 (A) B     
              -0.5343       -0.5343           -0.0000       -0.0000       
 -0.0569       50 (A) B      50 (A) A    ->    56 (A) B      56 (A) A     
              -0.5343       -0.5343           -0.0000       -0.0000       

 Computing CCSD intemediates for later calculations in double precision
 Finished.

Running a double precision version
           CCSD Lambda amplitudes will be solved using DIIS.
           Start     Size      MaxIter   EConv     LConv     
           3         7         100       1.00e-07  1.00e-05  
 ------------------------------------------------------------------------------
            Enorm      Ldiff       Comment
 ------------------------------------------------------------------------------
     1     6.09e-02   4.38e-02     
     2     1.78e-02   6.47e-03     
     3     7.86e-03   1.77e-03     
     4     4.66e-03   1.42e-03     Switched to DIIS steps.
     5     1.51e-03   8.62e-04     
     6     7.62e-04   2.54e-04     
     7     2.56e-04   8.05e-05     
     8     1.20e-04   5.40e-06     
     9     4.48e-05   1.63e-06     
    10     2.15e-05   5.97e-07     
    11     1.09e-05   3.67e-08     
    12     5.22e-06   7.15e-08     
    13     2.31e-06   2.23e-07     
    14     9.88e-07   7.26e-08     
    15     5.01e-07   8.50e-08     
    16     2.45e-07   3.89e-08     
    17     1.26e-07   1.98e-08     
    18     5.84e-08   7.37e-09     
 ------------------------------------------------------------------------------
                                   CCSD Lambda converged.

 Computing density matrices in double precision...
           Orbital response amplitudes will be solved using DIIS.
           Start     Size      MaxIter   EConv     LConv     
           3         7         100       1.00e-06  1.00e-06  
 ------------------------------------------------------------------------------
            Enorm      Ldiff       Comment
 ------------------------------------------------------------------------------
     1     1.21e-01   2.30e-03     
     2     1.14e-01   1.01e-02     
     3     1.33e-01   2.77e-02     
     4     1.26e-02   5.59e-02     Switched to DIIS steps.
     5     6.08e-03   1.15e-03     
     6     1.23e-03   3.54e-04     
     7     1.26e-03   3.39e-04     
     8     2.12e-04   2.91e-04     
     9     6.59e-05   4.17e-05     
    10     2.60e-05   8.81e-06     
    11     7.08e-06   6.44e-07     
    12     1.88e-06   3.67e-07     
    13     5.53e-07   9.46e-08     
 ------------------------------------------------------------------------------
                                   Orbital response converged.

 Computing density matrices... Done.
 CCSD calculation:   CPU 4826.26 s  wall 825.23 s

 Transferring MO TPDM to AO TPDM
 Transferring g2_o1o1o1o1
 Transferring g2_o1o1o1v1
 Transferring g2_o1o1v1v1
 Transferring g2_o1v1o1v1
 Transferring g2_o1v1v1v1
 Transferring g2_v1v1v1v1
 Adding separable TPDM
 Computing TPDM gradient
 --------------------------------------------------------
 2e gradient
  Atom          X               Y               Z
 --------------------------------------------------------
    1        -65.826146       30.006309       -0.000002  
    2         -2.089719      -43.497197       -0.000002  
    3         15.240708      -16.737974        0.000001  
    4         52.675157       30.228862        0.000004  
 --------------------------------------------------------
 --------------------------------------------------------
 Final gradient
  Atom          X               Y               Z
 --------------------------------------------------------
    1        -65.826146       30.006309       -0.000002  
    2         -2.089719      -43.497197       -0.000002  
    3         15.240708      -16.737974        0.000001  
    4         52.675157       30.228862        0.000004  
 --------------------------------------------------------
 Analytic gradient from two-electron contribution:   CPU 610.52 s  wall 114.37 s

 Total ccman2 time:   CPU 5574.71 s  wall 964.21 s


 --------------------------------------------------------------

                    Orbital Energies (a.u.)
 --------------------------------------------------------------

 Alpha MOs
 -- Occupied --
********-490.0752-180.8710-169.6774-169.6768-169.6767 -80.0622 -65.2076
-58.5683 -58.5657 -58.5656 -37.9250 -33.1124 -33.1094 -33.1090 -24.2964
-24.2955 -24.2951 -24.2924 -24.2924 -15.6502  -9.8866  -7.6000  -7.5024
 -7.4905  -7.4899  -7.2418  -5.4923  -5.4908  -5.4901  -5.4737  -5.4653
 -5.4644  -3.2432  -3.2377  -3.2370  -3.2226  -3.2226  -2.3964  -2.3928
 -2.3918  -2.3827  -2.3827  -1.2237  -1.0153  -0.8714  -0.7204  -0.5812
 -0.5583  -0.5343  -0.4251  -0.4192  -0.3952  -0.3796  -0.3793
 -- Virtual --
 -0.0000   0.0247   0.0561   0.0725   0.0827   0.0867   0.0931   0.1168
  0.1182   0.1395   0.1568   0.2048   0.2445   0.2452   0.2816   0.2933
  0.3356   0.3375   0.3576   0.3830   0.3871   0.4596   0.4806   0.5413
  0.5504   0.5606   0.5666   0.5807   0.5990   0.6550   0.6815   0.7482
  0.7534   0.7545   0.7984   0.8206   0.8549   0.8886   0.8954   0.9094
  1.0771   1.1106   1.1191   1.1295   1.2082   1.3291   1.4123   1.5424
  1.5775   1.6274   1.7749   1.8523   1.9168   2.1994   2.2576   2.3232
  2.3273   2.4170   2.4523   2.7631   2.9474   4.2372   4.2659   4.4781
  4.4839   4.4979   4.5000   4.5133   4.5136   4.5394   4.5713   4.6134
  4.6365   4.7539   4.8970   6.5333   6.5589   6.5755   7.2023   7.5216
  8.1813   8.2048   8.2669  14.7066  14.8012  14.9156  28.8598  29.5320
 29.5513  29.5671  29.8795  29.8841  29.8854  29.8974  29.9632  36.6701
 49.4629 130.5931 130.6075 130.6248 154.2604 166.1426 293.8561 293.8753
293.97651028.40541912.1776
 --------------------------------------------------------------

          Ground-State Mulliken Net Atomic Charges

     Atom                 Charge (a.u.)
  ----------------------------------------
      1 I                    -0.237309
      2 P                     0.342074
      3 N                    -0.192710
      4 Br                    0.087945
  ----------------------------------------
  Sum of atomic charges =    -0.000000

 -----------------------------------------------------------------
                    Cartesian Multipole Moments
 -----------------------------------------------------------------
    Charge (ESU x 10^10)
                -0.0000
    Dipole Moment (Debye)
         X       0.1051      Y       0.2982      Z      -0.0000
       Tot       0.3162
    Quadrupole Moments (Debye-Ang)
        XX     -68.4306     XY       3.4963     YY     -63.4712
        XZ       0.0000     YZ      -0.0000     ZZ     -65.5668
    Octopole Moments (Debye-Ang^2)
       XXX       1.9148    XXY     -23.9212    XYY       3.0616
       YYY     -33.6404    XXZ       0.0000    XYZ       0.0000
       YYZ       0.0000    XZZ       0.2438    YZZ      -7.8802
       ZZZ       0.0000
    Hexadecapole Moments (Debye-Ang^3)
      XXXX   -1175.7116   XXXY      26.9044   XXYY    -249.8074
      XYYY      23.9464   YYYY    -381.0412   XXXZ       0.0000
      XXYZ      -0.0000   XYYZ      -0.0000   YYYZ      -0.0000
      XXZZ    -214.7052   XYZZ       3.7869   YYZZ     -76.9647
      XZZZ       0.0000   YZZZ      -0.0000   ZZZZ     -88.7002
 -----------------------------------------------------------------
 DrvMan completing analytic gradient of the correlated energy
 Correlated dipole moment
            1
    1   0.0413553
    2   0.1173127
    3  -0.0000001
 Energy read as -9885.124172457
 Full Analytical Gradient: (in a.u., or Hartree/Bohr)
             1             2             3             4
    1    0.00000636    0.00002913   -0.00015083    0.00011534
    2   -0.00001028   -0.00000990   -0.00016168    0.00018186
    3    0.00000002    0.00000003   -0.00000004   -0.00000002
 Gradient time:  CPU 0.79 s  wall 0.80 s
 ----------------------------------------------------------------
             Standard Nuclear Orientation (Angstroms)
    I     Atom           X                Y                Z
 ----------------------------------------------------------------
    1      I       1.6444707225    -0.3072466159     0.0000000000
    2      P       0.0523687096     1.6516797598    -0.0000000000
    3      N      -1.4372366792     1.1941935364    -0.0000000000
    4      Br     -2.2261949195    -0.4814423002     0.0000000000
 ----------------------------------------------------------------
 Nuclear Repulsion Energy =   671.9453025664 hartrees
 There are       55 alpha and       55 beta electrons

                       Distance Matrix (Angstroms)
             I (  1)   P (  2)   N (  3)
   P (  2)  2.524318
   N (  3)  3.428009  1.558274
   Br(  4)  3.874583  3.121228  1.852083

 Requested basis set is 6-311++G(d,p)
 There are 62 shells and 162 basis functions
 A cutoff of  1.0D-14 yielded   1539 shell pairs
 There are     11240 function pairs (     12687 Cartesian)
 Smallest overlap matrix eigenvalue = 2.39E-03
 Guess MOs from SCF MO coefficient file

 -----------------------------------------------------------------------
  General SCF calculation program by
  Eric Jon Sundstrom, Paul Horn, Yuezhi Mao, Dmitri Zuev, Alec White,
  David Stuck, Shaama M.S., Shane Yost, Joonho Lee, David Small,
  Daniel Levine, Susi Lehtola, Hugh Burton, Evgeny Epifanovsky
 -----------------------------------------------------------------------
 Hartree-Fock
 using 6 threads for integral computing
 -------------------------------------------------------
 OpenMP Integral computing Module                
 Release: version 2.0, May 2017, Q-Chem Inc. Pleasanton 
 -------------------------------------------------------
 A restricted SCF calculation will be
 performed using DIIS
 SCF converges when DIIS error is below 1.0e-08
 ---------------------------------------
  Cycle       Energy         DIIS error
 ---------------------------------------
    1   -9884.3405711768      1.04e-05  
    2   -9884.3405716831      3.47e-06  
    3   -9884.3405717524      2.48e-06  
    4   -9884.3405717814      7.84e-07  
    5   -9884.3405717895      2.94e-07  
    6   -9884.3405717909      1.06e-07  
    7   -9884.3405717913      4.35e-08  
    8   -9884.3405717914      1.63e-08  
    9   -9884.3405717912      6.43e-09  Convergence criterion met
 ---------------------------------------
 SCF time:   CPU 12.71s  wall 3.00s 
 SCF   energy in the final basis set =    -9884.3405717912
 Total energy in the final basis set =    -9884.3405717912


 ------------------------------------------------------------------------------

   CCMAN2: suite of methods based on coupled cluster
           and equation of motion theories.

   Components:
   * libvmm-1.3-trunk
     by Evgeny Epifanovsky, Ilya Kaliman.
   * libtensor-2.5-trunk
     by Evgeny Epifanovsky, Michael Wormit, Dmitry Zuev, Sam Manzer, 
        Ilya Kaliman.
   * libcc-2.5-trunk
     by Evgeny Epifanovsky, Arik Landau, Tomasz Kus, Kirill Khistyaev, 
        Dmitry Zuev, Prashant Manohar, Xintian Feng, Anna Krylov, 
        Matthew Goldey, Alec White, Thomas Jagau, Kaushik Nanda, 
        Anastasia Gunina, Alexander Kunitsa, Joonho Lee.

   CCMAN original authors:
   Anna I. Krylov, C. David Sherrill, Steven R. Gwaltney,
   Edward F. C. Byrd (2000)
   Sergey V. Levchenko, Lyudmila V. Slipchenko, Tao Wang,
   Ana-Maria C. Cristian (2003)
   Piotr A. Pieniazek, C. Melania Oana, Evgeny Epifanovsky (2007)
   Prashant Manohar (2009)

 ------------------------------------------------------------------------------


 Allocating and initializing 30808MB of RAM...
 Calculation will run on 6 cores.


 Alpha MOs, Restricted
 -- Occupied --                  
******* -490.08 -180.87 -169.68 -169.68 -169.68  -80.06  -65.21
  1 A     2 A     3 A     4 A     5 A     6 A     7 A     8 A                  
-58.568 -58.566 -58.566 -37.925 -33.112 -33.109 -33.109 -24.296
  9 A    10 A    11 A    12 A    13 A    14 A    15 A    16 A                  
-24.295 -24.295 -24.292 -24.292 -15.650  -9.887  -7.600  -7.502
 17 A    18 A    19 A    20 A    21 A    22 A    23 A    24 A                  
 -7.490  -7.490  -7.242  -5.492  -5.491  -5.490  -5.474  -5.465
 25 A    26 A    27 A    28 A    29 A    30 A    31 A    32 A                  
 -5.464  -3.243  -3.238  -3.237  -3.223  -3.223  -2.396  -2.393
 33 A    34 A    35 A    36 A    37 A    38 A    39 A    40 A                  
 -2.392  -2.383  -2.383  -1.223  -1.015  -0.871  -0.720  -0.581
 41 A    42 A    43 A    44 A    45 A    46 A    47 A    48 A                  
 -0.558  -0.534  -0.425  -0.419  -0.395  -0.380  -0.379
 49 A    50 A    51 A    52 A    53 A    54 A    55 A                          
 -- Virtual --                   
 -0.000   0.025   0.056   0.073   0.083   0.087   0.093   0.117
 56 A    57 A    58 A    59 A    60 A    61 A    62 A    63 A                  
  0.118   0.139   0.157   0.205   0.245   0.245   0.282   0.293
 64 A    65 A    66 A    67 A    68 A    69 A    70 A    71 A                  
  0.336   0.338   0.358   0.383   0.387   0.460   0.480   0.541
 72 A    73 A    74 A    75 A    76 A    77 A    78 A    79 A                  
  0.550   0.561   0.567   0.581   0.599   0.655   0.681   0.748
 80 A    81 A    82 A    83 A    84 A    85 A    86 A    87 A                  
  0.753   0.754   0.798   0.821   0.855   0.889   0.895   0.909
 88 A    89 A    90 A    91 A    92 A    93 A    94 A    95 A                  
  1.077   1.111   1.119   1.129   1.208   1.329   1.412   1.542
 96 A    97 A    98 A    99 A   100 A   101 A   102 A   103 A                  
  1.577   1.627   1.775   1.852   1.917   2.199   2.257   2.323
104 A   105 A   106 A   107 A   108 A   109 A   110 A   111 A                  
  2.327   2.416   2.452   2.763   2.948   4.237   4.266   4.478
112 A   113 A   114 A   115 A   116 A   117 A   118 A   119 A                  
  4.484   4.498   4.500   4.513   4.514   4.539   4.571   4.613
120 A   121 A   122 A   123 A   124 A   125 A   126 A   127 A                  
  4.636   4.754   4.897   6.533   6.559   6.575   7.202   7.522
128 A   129 A   130 A   131 A   132 A   133 A   134 A   135 A                  
  8.181   8.205   8.267  14.707  14.801  14.916  28.860  29.532
136 A   137 A   138 A   139 A   140 A   141 A   142 A   143 A                  
 29.551  29.567  29.880  29.884  29.885  29.897  29.963  36.670
144 A   145 A   146 A   147 A   148 A   149 A   150 A   151 A                  
 49.463 130.593 130.607 130.625 154.260 166.143 293.856 293.875
152 A   153 A   154 A   155 A   156 A   157 A   158 A   159 A                  
293.9761028.4051912.178
160 A   161 A   162 A                                                          

 Beta MOs, Restricted
 -- Occupied --                  
******* -490.08 -180.87 -169.68 -169.68 -169.68  -80.06  -65.21
  1 A     2 A     3 A     4 A     5 A     6 A     7 A     8 A                  
-58.568 -58.566 -58.566 -37.925 -33.112 -33.109 -33.109 -24.296
  9 A    10 A    11 A    12 A    13 A    14 A    15 A    16 A                  
-24.295 -24.295 -24.292 -24.292 -15.650  -9.887  -7.600  -7.502
 17 A    18 A    19 A    20 A    21 A    22 A    23 A    24 A                  
 -7.490  -7.490  -7.242  -5.492  -5.491  -5.490  -5.474  -5.465
 25 A    26 A    27 A    28 A    29 A    30 A    31 A    32 A                  
 -5.464  -3.243  -3.238  -3.237  -3.223  -3.223  -2.396  -2.393
 33 A    34 A    35 A    36 A    37 A    38 A    39 A    40 A                  
 -2.392  -2.383  -2.383  -1.223  -1.015  -0.871  -0.720  -0.581
 41 A    42 A    43 A    44 A    45 A    46 A    47 A    48 A                  
 -0.558  -0.534  -0.425  -0.419  -0.395  -0.380  -0.379
 49 A    50 A    51 A    52 A    53 A    54 A    55 A                          
 -- Virtual --                   
 -0.000   0.025   0.056   0.073   0.083   0.087   0.093   0.117
 56 A    57 A    58 A    59 A    60 A    61 A    62 A    63 A                  
  0.118   0.139   0.157   0.205   0.245   0.245   0.282   0.293
 64 A    65 A    66 A    67 A    68 A    69 A    70 A    71 A                  
  0.336   0.338   0.358   0.383   0.387   0.460   0.480   0.541
 72 A    73 A    74 A    75 A    76 A    77 A    78 A    79 A                  
  0.550   0.561   0.567   0.581   0.599   0.655   0.681   0.748
 80 A    81 A    82 A    83 A    84 A    85 A    86 A    87 A                  
  0.753   0.754   0.798   0.821   0.855   0.889   0.895   0.909
 88 A    89 A    90 A    91 A    92 A    93 A    94 A    95 A                  
  1.077   1.111   1.119   1.129   1.208   1.329   1.412   1.542
 96 A    97 A    98 A    99 A   100 A   101 A   102 A   103 A                  
  1.577   1.627   1.775   1.852   1.917   2.199   2.257   2.323
104 A   105 A   106 A   107 A   108 A   109 A   110 A   111 A                  
  2.327   2.416   2.452   2.763   2.948   4.237   4.266   4.478
112 A   113 A   114 A   115 A   116 A   117 A   118 A   119 A                  
  4.484   4.498   4.500   4.513   4.514   4.539   4.571   4.613
120 A   121 A   122 A   123 A   124 A   125 A   126 A   127 A                  
  4.636   4.754   4.897   6.533   6.559   6.575   7.202   7.522
128 A   129 A   130 A   131 A   132 A   133 A   134 A   135 A                  
  8.181   8.205   8.267  14.707  14.801  14.916  28.860  29.532
136 A   137 A   138 A   139 A   140 A   141 A   142 A   143 A                  
 29.551  29.567  29.880  29.884  29.885  29.897  29.963  36.670
144 A   145 A   146 A   147 A   148 A   149 A   150 A   151 A                  
 49.463 130.593 130.607 130.625 154.260 166.143 293.856 293.875
152 A   153 A   154 A   155 A   156 A   157 A   158 A   159 A                  
293.9761028.4051912.178
160 A   161 A   162 A                                                          

 Occupation and symmetry of molecular orbitals

 Point group: C1 (1 irreducible representation).

                           A     All 
 -------------------------------------
 All molecular orbitals:
  - Alpha                  162   162 
  - Beta                   162   162 
 -------------------------------------
 Alpha orbitals:
  - Frozen occupied        33    33  
  - Active occupied        22    22  
  - Active virtual         107   107 
  - Frozen virtual         0     0   
 -------------------------------------
 Beta orbitals:
  - Frozen occupied        33    33  
  - Active occupied        22    22  
  - Active virtual         107   107 
  - Frozen virtual         0     0   
 -------------------------------------

 Import integrals:   CPU 0.00 s  wall 0.00 s

 Import integrals:   CPU 129.70 s  wall 22.68 s

 MP2 amplitudes:   CPU 0.22 s  wall 0.13 s

Running a double precision version
           CCSD T amplitudes will be solved using DIIS.

           Start     Size      MaxIter   EConv     TConv     
           3         7         100       1.00e-07  1.00e-05  
 ------------------------------------------------------------------------------
           Energy (a.u.)   Ediff      Tdiff       Comment
 ------------------------------------------------------------------------------
         -9885.12285798                           
     1   -9885.09561209   2.72e-02   8.23e-01     
     2   -9885.12290300   2.73e-02   1.18e-01     
     3   -9885.12030769   2.60e-03   5.28e-02     
     4   -9885.12305598   2.75e-03   2.13e-02     Switched to DIIS steps.
     5   -9885.12407851   1.02e-03   1.30e-02     
     6   -9885.12414251   6.40e-05   3.20e-03     
     7   -9885.12415852   1.60e-05   1.77e-03     
     8   -9885.12417095   1.24e-05   4.98e-04     
     9   -9885.12417299   2.04e-06   2.82e-04     
    10   -9885.12417236   6.30e-07   7.55e-05     
    11   -9885.12417261   2.46e-07   2.90e-05     
    12   -9885.12417249   1.18e-07   1.58e-05     
    13   -9885.12417248   1.30e-08   6.63e-06     
 ------------------------------------------------------------------------------
         -9885.12417248                           CCSD T converged.

End of double precision
 SCF energy                 = -9884.34057179
 MP2 energy                 = -9885.12285798
 CCSD correlation energy     =    -0.78360069
 CCSD total energy           = -9885.12417248

 CCSD  T1^2 = 0.0189  T2^2 = 0.2954  Leading amplitudes:

 Amplitude    Orbitals with energies
  0.0460       52 (A) A                  ->    56 (A) A                   
              -0.4193                         -0.0000                     
  0.0460       52 (A) B                  ->    56 (A) B                   
              -0.4193                         -0.0000                     
 -0.0261       51 (A) A                  ->    57 (A) A                   
              -0.4251                          0.0246                     
 -0.0261       51 (A) B                  ->    57 (A) B                   
              -0.4251                          0.0246                     

 Amplitude    Orbitals with energies
 -0.0570       50 (A) A      50 (A) B    ->    56 (A) A      56 (A) B     
              -0.5341       -0.5341           -0.0000       -0.0000       
  0.0570       50 (A) A      50 (A) B    ->    56 (A) B      56 (A) A     
              -0.5341       -0.5341           -0.0000       -0.0000       
  0.0570       50 (A) B      50 (A) A    ->    56 (A) A      56 (A) B     
              -0.5341       -0.5341           -0.0000       -0.0000       
 -0.0570       50 (A) B      50 (A) A    ->    56 (A) B      56 (A) A     
              -0.5341       -0.5341           -0.0000       -0.0000       

 Computing CCSD intemediates for later calculations in double precision
 Finished.

Running a double precision version
           CCSD Lambda amplitudes will be solved using DIIS.
           Start     Size      MaxIter   EConv     LConv     
           3         7         100       1.00e-07  1.00e-05  
 ------------------------------------------------------------------------------
            Enorm      Ldiff       Comment
 ------------------------------------------------------------------------------
     1     6.09e-02   4.38e-02     
     2     1.78e-02   6.47e-03     
     3     7.86e-03   1.77e-03     
     4     4.66e-03   1.43e-03     Switched to DIIS steps.
     5     1.51e-03   8.62e-04     
     6     7.62e-04   2.54e-04     
     7     2.56e-04   8.06e-05     
     8     1.20e-04   5.44e-06     
     9     4.48e-05   1.62e-06     
    10     2.16e-05   5.94e-07     
    11     1.09e-05   3.57e-08     
    12     5.23e-06   7.19e-08     
    13     2.32e-06   2.24e-07     
    14     9.92e-07   7.26e-08     
    15     5.03e-07   8.54e-08     
    16     2.46e-07   3.89e-08     
    17     1.26e-07   1.99e-08     
    18     5.87e-08   7.41e-09     
 ------------------------------------------------------------------------------
                                   CCSD Lambda converged.

 Computing density matrices in double precision...
           Orbital response amplitudes will be solved using DIIS.
           Start     Size      MaxIter   EConv     LConv     
           3         7         100       1.00e-06  1.00e-06  
 ------------------------------------------------------------------------------
            Enorm      Ldiff       Comment
 ------------------------------------------------------------------------------
     1     1.21e-01   2.32e-03     
     2     1.14e-01   1.00e-02     
     3     1.33e-01   2.76e-02     
     4     1.27e-02   5.59e-02     Switched to DIIS steps.
     5     6.11e-03   1.18e-03     
     6     1.23e-03   3.59e-04     
     7     1.26e-03   3.39e-04     
     8     2.13e-04   2.91e-04     
     9     6.59e-05   4.19e-05     
    10     2.60e-05   8.82e-06     
    11     7.10e-06   6.41e-07     
    12     1.89e-06   3.72e-07     
    13     5.55e-07   9.91e-08     
 ------------------------------------------------------------------------------
                                   Orbital response converged.

 Computing density matrices... Done.
 CCSD calculation:   CPU 4823.98 s  wall 824.68 s

 Transferring MO TPDM to AO TPDM
 Transferring g2_o1o1o1o1
 Transferring g2_o1o1o1v1
 Transferring g2_o1o1v1v1
 Transferring g2_o1v1o1v1
 Transferring g2_o1v1v1v1
 Transferring g2_v1v1v1v1
 Adding separable TPDM
 Computing TPDM gradient
 --------------------------------------------------------
 2e gradient
  Atom          X               Y               Z
 --------------------------------------------------------
    1        -65.790911       30.007954       -0.000000  
    2         -2.089351      -43.488151        0.000000  
    3         15.223996      -16.715797       -0.000000  
    4         52.656267       30.195994        0.000000  
 --------------------------------------------------------
 --------------------------------------------------------
 Final gradient
  Atom          X               Y               Z
 --------------------------------------------------------
    1        -65.790911       30.007954       -0.000000  
    2         -2.089351      -43.488151        0.000000  
    3         15.223996      -16.715797       -0.000000  
    4         52.656267       30.195994        0.000000  
 --------------------------------------------------------
 Analytic gradient from two-electron contribution:   CPU 608.67 s  wall 114.78 s

 Total ccman2 time:   CPU 5570.59 s  wall 964.12 s


 --------------------------------------------------------------

                    Orbital Energies (a.u.)
 --------------------------------------------------------------

 Alpha MOs
 -- Occupied --
********-490.0752-180.8710-169.6774-169.6768-169.6767 -80.0622 -65.2076
-58.5683 -58.5658 -58.5656 -37.9249 -33.1124 -33.1093 -33.1090 -24.2963
-24.2955 -24.2951 -24.2924 -24.2924 -15.6502  -9.8866  -7.6000  -7.5024
 -7.4905  -7.4899  -7.2418  -5.4923  -5.4908  -5.4901  -5.4737  -5.4653
 -5.4644  -3.2432  -3.2377  -3.2370  -3.2226  -3.2226  -2.3963  -2.3928
 -2.3918  -2.3827  -2.3826  -1.2235  -1.0153  -0.8713  -0.7204  -0.5811
 -0.5582  -0.5341  -0.4251  -0.4193  -0.3951  -0.3796  -0.3793
 -- Virtual --
 -0.0000   0.0246   0.0560   0.0725   0.0827   0.0867   0.0930   0.1168
  0.1182   0.1394   0.1568   0.2047   0.2446   0.2452   0.2817   0.2933
  0.3356   0.3376   0.3576   0.3830   0.3872   0.4597   0.4805   0.5412
  0.5505   0.5606   0.5666   0.5807   0.5989   0.6550   0.6814   0.7481
  0.7534   0.7545   0.7984   0.8205   0.8548   0.8886   0.8953   0.9094
  1.0771   1.1106   1.1189   1.1294   1.2082   1.3291   1.4124   1.5424
  1.5775   1.6273   1.7749   1.8524   1.9168   2.1995   2.2574   2.3228
  2.3271   2.4164   2.4523   2.7629   2.9476   4.2373   4.2657   4.4780
  4.4839   4.4979   4.5000   4.5133   4.5136   4.5394   4.5712   4.6133
  4.6365   4.7538   4.8971   6.5333   6.5589   6.5755   7.2019   7.5216
  8.1813   8.2047   8.2668  14.7066  14.8012  14.9156  28.8597  29.5320
 29.5513  29.5671  29.8795  29.8841  29.8854  29.8974  29.9632  36.6700
 49.4627 130.5931 130.6075 130.6248 154.2603 166.1426 293.8560 293.8751
293.97641028.40521912.1776
 --------------------------------------------------------------

          Ground-State Mulliken Net Atomic Charges

     Atom                 Charge (a.u.)
  ----------------------------------------
      1 I                    -0.237324
      2 P                     0.342118
      3 N                    -0.192671
      4 Br                    0.087877
  ----------------------------------------
  Sum of atomic charges =    -0.000000

 -----------------------------------------------------------------
                    Cartesian Multipole Moments
 -----------------------------------------------------------------
    Charge (ESU x 10^10)
                -0.0000
    Dipole Moment (Debye)
         X       0.1049      Y       0.2993      Z      -0.0000
       Tot       0.3171
    Quadrupole Moments (Debye-Ang)
        XX     -68.4255     XY       3.5010     YY     -63.4695
        XZ       0.0000     YZ      -0.0000     ZZ     -65.5681
    Octopole Moments (Debye-Ang^2)
       XXX       1.9944    XXY     -23.9378    XYY       3.1021
       YYY     -33.6272    XXZ       0.0000    XYZ       0.0000
       YYZ       0.0000    XZZ       0.2839    YZZ      -7.8796
       ZZZ       0.0000
    Hexadecapole Moments (Debye-Ang^3)
      XXXX   -1176.5860   XXXY      26.9381   XXYY    -249.9481
      XYYY      23.9045   YYYY    -381.0266   XXXZ       0.0000
      XXYZ      -0.0000   XYYZ       0.0000   YYYZ      -0.0000
      XXZZ    -214.8766   XYZZ       3.7717   YYZZ     -76.9629
      XZZZ       0.0000   YZZZ      -0.0000   ZZZZ     -88.7034
 -----------------------------------------------------------------
 DrvMan completing analytic gradient of the correlated energy
 Correlated dipole moment
            1
    1   0.0412805
    2   0.1177452
    3  -0.0000000
 Energy read as -9885.124172478
 Full Analytical Gradient: (in a.u., or Hartree/Bohr)
             1             2             3             4
    1    0.00000233    0.00010145   -0.00000345   -0.00010032
    2   -0.00000484    0.00009588    0.00001442   -0.00010546
    3    0.00000000    0.00000000   -0.00000000    0.00000000
 Gradient time:  CPU 0.78 s  wall 0.80 s
 ----------------------------------------------------------------
             Standard Nuclear Orientation (Angstroms)
    I     Atom           X                Y                Z
 ----------------------------------------------------------------
    1      I       1.6444707225    -0.3072466159     0.0000000000
    2      P       0.0523687096     1.6516797598    -0.0000000000
    3      N      -1.4372366792     1.1941935364    -0.0000000000
    4      Br     -2.2251949195    -0.4804423002     0.0000000000
 ----------------------------------------------------------------
 Nuclear Repulsion Energy =   672.1042300332 hartrees
 There are       55 alpha and       55 beta electrons

                       Distance Matrix (Angstroms)
             I (  1)   P (  2)   N (  3)
   P (  2)  2.524318
   N (  3)  3.428009  1.558274
   Br(  4)  3.873540  3.119814  1.850752

 Requested basis set is 6-311++G(d,p)
 There are 62 shells and 162 basis functions
 A cutoff of  1.0D-14 yielded   1539 shell pairs
 There are     11240 function pairs (     12687 Cartesian)
 Smallest overlap matrix eigenvalue = 2.39E-03
 Guess MOs from SCF MO coefficient file

 -----------------------------------------------------------------------
  General SCF calculation program by
  Eric Jon Sundstrom, Paul Horn, Yuezhi Mao, Dmitri Zuev, Alec White,
  David Stuck, Shaama M.S., Shane Yost, Joonho Lee, David Small,
  Daniel Levine, Susi Lehtola, Hugh Burton, Evgeny Epifanovsky
 -----------------------------------------------------------------------
 Hartree-Fock
 using 6 threads for integral computing
 -------------------------------------------------------
 OpenMP Integral computing Module                
 Release: version 2.0, May 2017, Q-Chem Inc. Pleasanton 
 -------------------------------------------------------
 A restricted SCF calculation will be
 performed using DIIS
 SCF converges when DIIS error is below 1.0e-08
 ---------------------------------------
  Cycle       Energy         DIIS error
 ---------------------------------------
    1   -9884.3406050053      1.16e-05  
    2   -9884.3406054880      4.41e-06  
    3   -9884.3406055424      3.08e-06  
    4   -9884.3406055770      5.65e-07  
    5   -9884.3406055803      2.37e-07  
    6   -9884.3406055813      1.10e-07  
    7   -9884.3406055816      4.04e-08  
    8   -9884.3406055815      1.19e-08  
    9   -9884.3406055814      3.95e-09  Convergence criterion met
 ---------------------------------------
 SCF time:   CPU 12.81s  wall 2.00s 
 SCF   energy in the final basis set =    -9884.3406055814
 Total energy in the final basis set =    -9884.3406055814


 ------------------------------------------------------------------------------

   CCMAN2: suite of methods based on coupled cluster
           and equation of motion theories.

   Components:
   * libvmm-1.3-trunk
     by Evgeny Epifanovsky, Ilya Kaliman.
   * libtensor-2.5-trunk
     by Evgeny Epifanovsky, Michael Wormit, Dmitry Zuev, Sam Manzer, 
        Ilya Kaliman.
   * libcc-2.5-trunk
     by Evgeny Epifanovsky, Arik Landau, Tomasz Kus, Kirill Khistyaev, 
        Dmitry Zuev, Prashant Manohar, Xintian Feng, Anna Krylov, 
        Matthew Goldey, Alec White, Thomas Jagau, Kaushik Nanda, 
        Anastasia Gunina, Alexander Kunitsa, Joonho Lee.

   CCMAN original authors:
   Anna I. Krylov, C. David Sherrill, Steven R. Gwaltney,
   Edward F. C. Byrd (2000)
   Sergey V. Levchenko, Lyudmila V. Slipchenko, Tao Wang,
   Ana-Maria C. Cristian (2003)
   Piotr A. Pieniazek, C. Melania Oana, Evgeny Epifanovsky (2007)
   Prashant Manohar (2009)

 ------------------------------------------------------------------------------


 Allocating and initializing 30808MB of RAM...
 Calculation will run on 6 cores.


 Alpha MOs, Restricted
 -- Occupied --                  
******* -490.08 -180.87 -169.68 -169.68 -169.68  -80.06  -65.21
  1 A     2 A     3 A     4 A     5 A     6 A     7 A     8 A                  
-58.568 -58.566 -58.566 -37.925 -33.112 -33.109 -33.109 -24.296
  9 A    10 A    11 A    12 A    13 A    14 A    15 A    16 A                  
-24.295 -24.295 -24.292 -24.292 -15.650  -9.887  -7.600  -7.502
 17 A    18 A    19 A    20 A    21 A    22 A    23 A    24 A                  
 -7.490  -7.490  -7.242  -5.492  -5.491  -5.490  -5.474  -5.465
 25 A    26 A    27 A    28 A    29 A    30 A    31 A    32 A                  
 -5.464  -3.243  -3.238  -3.237  -3.223  -3.223  -2.396  -2.393
 33 A    34 A    35 A    36 A    37 A    38 A    39 A    40 A                  
 -2.392  -2.383  -2.383  -1.224  -1.015  -0.871  -0.720  -0.581
 41 A    42 A    43 A    44 A    45 A    46 A    47 A    48 A                  
 -0.558  -0.534  -0.425  -0.419  -0.395  -0.380  -0.379
 49 A    50 A    51 A    52 A    53 A    54 A    55 A                          
 -- Virtual --                   
 -0.000   0.025   0.056   0.073   0.083   0.087   0.093   0.117
[truncated: 72,271 more chars]
