# Supplementary material for: Geometric and energetic data from ab initio calculations of haloethene, haloimine, halomethylenephosphine, haloiminophosphine, halodiazene, halodiphosphene and halocyclopropane
Source: Data Brief. 2019 Nov 2;27:104738. doi: 10.1016/j.dib.2019.104738 (PMC6861602; doi:10.1016/j.dib.2019.104738)
Supplement: Multimedia component 7 [file mmc7.zip › NP/CCSD/freq/ClENPBrE.out]

Q-Chem Developer Version!
                  Welcome to Q-Chem
     A Quantum Leap Into The Future Of Chemistry


 Q-Chem 5.1, Q-Chem, Inc., Pleasanton, CA (2018)

 Yihan Shao,  Zhengting Gan,  E. Epifanovsky,  A. T. B. Gilbert,  M. Wormit,  
 J. Kussmann,  A. W. Lange,  A. Behn,  Jia Deng,  Xintian Feng,  D. Ghosh,  
 M. Goldey,  P. R. Horn,  L. D. Jacobson,  I. Kaliman,  T. Kus,  A. Landau,  
 Jie Liu,  E. I. Proynov,  R. M. Richard,  R. P. Steele,  E. J. Sundstrom,  
 H. L. Woodcock III,  P. M. Zimmerman,  D. Zuev,  B. Albrecht,  E. Alguire,  
 S. A. Baeppler,  D. Barton,  Z. Benda,  Y. A. Bernard,  E. J. Berquist,  
 K. B. Bravaya,  H. Burton,  D. Casanova,  Chun-Min Chang,  Yunqing Chen,  
 A. Chien,  K. D. Closser,  M. P. Coons,  S. Coriani,  S. Dasgupta,  
 A. L. Dempwolff,  M. Diedenhofen,  Hainam Do,  R. G. Edgar,  Po-Tung Fang,  
 S. Faraji,  S. Fatehi,  Qingguo Feng,  K. D. Fenk,  J. Fosso-Tande,  
 J. Gayvert,  Qinghui Ge,  A. Ghysels,  G. Gidofalvi,  J. Gomes,  
 J. Gonthier,  A. Gunina,  D. Hait,  M. W. D. Hanson-Heine,  
 P. H. P. Harbach,  A. W. Hauser,  J. E. Herr,  E. G. Hohenstein,  
 Z. C. Holden,  Kerwin Hui,  B. C. Huynh,  T.-C. Jagau,  Hyunjun Ji,  
 B. Kaduk,  K. Khistyaev,  Jaehoon Kim,  P. Klunzinger,  K. Koh,  
 D. Kosenkov,  L. Koulias,  T. Kowalczyk,  C. M. Krauter,  A. Kunitsa,  
 Ka Un Lao,  A. Laurent,  K. V. Lawler,  Joonho Lee,  D. Lefrancois,  
 S. Lehtola,  D. S. Levine,  Yi-Pei Li,  You-Sheng Lin,  Fenglai Liu,  
 E. Livshits,  A. Luenser,  P. Manohar,  E. Mansoor,  S. F. Manzer,  
 Shan-Ping Mao,  Yuezhi Mao,  N. Mardirossian,  A. V. Marenich,  
 T. Markovich,  L. A. Martinez-Martinez,  S. A. Maurer,  N. J. Mayhall,  
 S. C. McKenzie,  J.-M. Mewes,  A. F. Morrison,  J. W. Mullinax,  K. Nanda,  
 T. S. Nguyen-Beck,  R. Olivares-Amaya,  J. A. Parkhill,  T. M. Perrine,  
 F. Plasser,  P. Pokhilko,  S. Prager,  A. Prociuk,  E. Ramos,  D. R. Rehn,  
 F. Rob,  M. Schneider,  N. Sergueev,  S. M. Sharada,  S. Sharma,  
 D. W. Small,  T. Stauch,  T. Stein,  Yu-Chuan Su,  A. J. W. Thom,  
 A. Tkatchenko,  T. Tsuchimochi,  N. M. Tubman,  L. Vogt,  M. L. Vidal,  
 O. Vydrov,  M. A. Watson,  J. Wenzel,  M. de Wergifosse,  T. A. Wesolowski,  
 A. White,  J. Witte,  A. Yamada,  Jun Yang,  K. Yao,  S. Yeganeh,  
 S. R. Yost,  Zhi-Qiang You,  A. Zech,  Igor Ying Zhang,  Xing Zhang,  
 Yan Zhao,  Ying Zhu,  B. R. Brooks,  G. K. L. Chan,  C. J. Cramer,  
 M. S. Gordon,  W. J. Hehre,  A. Klamt,  M. W. Schmidt,  C. D. Sherrill,  
 D. G. Truhlar,  A. Aspuru-Guzik,  R. Baer,  A. T. Bell,  N. A. Besley,  
 Jeng-Da Chai,  A. E. DePrince, III,  R. A. DiStasio Jr.,  A. Dreuw,  
 B. D. Dunietz,  T. R. Furlani,  Chao-Ping Hsu,  Yousung Jung,  Jing Kong,  
 D. S. Lambrecht,  WanZhen Liang,  C. Ochsenfeld,  V. A. Rassolov,  
 L. V. Slipchenko,  J. E. Subotnik,  T. Van Voorhis,  J. M. Herbert,  
 A. I. Krylov,  P. M. W. Gill,  M. Head-Gordon

 Contributors to earlier versions of Q-Chem not listed above: 
 R. D. Adamson,  B. Austin,  J. Baker,  G. J. O. Beran,  K. Brandhorst,  
 S. T. Brown,  E. F. C. Byrd,  A. K. Chakraborty,  C.-L. Cheng,  
 Siu Hung Chien,  D. M. Chipman,  D. L. Crittenden,  H. Dachsel,  
 R. J. Doerksen,  A. D. Dutoi,  L. Fusti-Molnar,  W. A. Goddard III,  
 A. Golubeva-Zadorozhnaya,  S. R. Gwaltney,  G. Hawkins,  A. Heyden,  
 S. Hirata,  G. Kedziora,  F. J. Keil,  C. Kelley,  Jihan Kim,  R. A. King,  
 R. Z. Khaliullin,  P. P. Korambath,  W. Kurlancheek,  A. M. Lee,  M. S. Lee,  
 S. V. Levchenko,  Ching Yeh Lin,  D. Liotard,  R. C. Lochan,  I. Lotan,  
 P. E. Maslen,  N. Nair,  D. P. O'Neill,  D. Neuhauser,  E. Neuscamman,  
 C. M. Oana,  R. Olson,  B. Peters,  R. Peverati,  P. A. Pieniazek,  
 Y. M. Rhee,  J. Ritchie,  M. A. Rohrdanz,  E. Rosta,  N. J. Russ,  
 H. F. Schaefer III,  N. E. Schultz,  N. Shenvi,  A. C. Simmonett,  A. Sodt,  
 D. Stuck,  K. S. Thanthiriwatte,  V. Vanovschi,  Tao Wang,  A. Warshel,  
 C. F. Williams,  Q. Wu,  X. Xu,  W. Zhang

 Please cite Q-Chem as follows:
 Y. Shao et al., Mol. Phys. 113, 184-215 (2015)
 DOI: 10.1080/00268976.2014.952696

 Q-Chem 5.1.2 for Intel X86 EM64T Linux

 Parts of Q-Chem use Armadillo 8.300.2 (Tropical Shenanigans).
 http://arma.sourceforge.net/

 Q-Chem begins on Mon May  6 23:44:12 2019  

Host: 
0

     Scratch files written to /scratch/taweetham/qchem9773//
Input Ideriv = 1
Curr. Ideriv = -1
Max.  Ideriv = 1


!!********************************************.
!!******************Warning*******************.
!!Desired Analytical derivatives not available.
!!Finite difference job might take a long time.
!!********************************************.
!!********************************************.


 2-order derivative to be evaluated numerically with 1-order analytical derivatives

Checking the input file for inconsistencies... 	...done.

--------------------------------------------------------------
User input:
--------------------------------------------------------------
Cl=Br_E.out
$molecule
0 1
Br
P  1 2.228524
N  2 1.593788 1 99.657106
Cl 3 1.740554 2 113.362435 1 -180.000000 0
$end

$rem
   JOB_TYPE 	FREQUENCY
   BASIS 		6-311++G**
   METHOD	ccsd
   MEM_TOTAL	31000
   N_FROZEN_CORE      FC
$end

--------------------------------------------------------------
 ----------------------------------------------------------------
             Standard Nuclear Orientation (Angstroms)
    I     Atom           X                Y                Z
 ----------------------------------------------------------------
    1      Br      1.7501273538    -0.1538927803    -0.0000000000
    2      P      -0.2672236915     0.7930042460     0.0000000000
    3      N      -1.1768511866    -0.5157119223    -0.0000000000
    4      Cl     -2.8828319826    -0.1705195838    -0.0000000000
 ----------------------------------------------------------------
 Molecular Point Group                 Cs    NOp =  2
 Largest Abelian Subgroup              Cs    NOp =  2
 Nuclear Repulsion Energy =   356.0369574070 hartrees
 There are       37 alpha and       37 beta electrons
 Requested basis set is 6-311++G(d,p)
 There are 51 shells and 130 basis functions
 Total memory of 31000 MB is distributed as follows: 
   MEM_STATIC is set to 192 MB
   QALLOC/CCMAN JOB total memory use is  30808 MB
 Warning: actual memory use might exceed 31000 MB

 Total QAlloc Memory Limit  31000 MB
 Mega-Array Size       188 MB
 MEM_STATIC part       192 MB

                       Distance Matrix (Angstroms)
             Br(  1)   P (  2)   N (  3)
   P (  2)  2.228524
   N (  3)  2.949257  1.593788
   Cl(  4)  4.632989  2.787433  1.740554

 A cutoff of  1.0D-14 yielded   1126 shell pairs
 There are      7811 function pairs (      8564 Cartesian)

 -------------------------------------------------------
 OpenMP Integral Computing Module                       
 Release: version 1.0, May 2013, Q-Chem Inc. Pittsburgh 
 -------------------------------------------------------
 Integral Job Info:
 Integral job number is                      11
 Integral operator is                         1
 short-range coefficients                     0
 long-range coefficients              100000000
 Omega coefficients                           0
 if combine SR and LR in K                    0
 Integral screening is                        0
 Integral computing path is                   2
 max size of driver memory is            800000
 size of driver memory is                593474
 size of scratch memory is             29634545
 max col of scratch BK array               1296
 max len of scratch array in speh3          155
 max len of scratch index in speh4           18
 max int batch size is                      520
 min int batch size is                       52
 fixed nKL is                                45
 max L of basis functions is                  2
 order of int derivative is                   0
 number of shells is                         51
 number of basis is                         136
 number of cartesian basis is               136
 number of contracted shell pairs          1126
 number of primitive shell pairs           3117
 maxK2 (contraction) of shell pair           36
 max number of K2 of shell pair               1
 max number of CS2 of shell pair            138
 max number of PS2 of shell pair            234
 mem total for path MDJ                  517212
 -------------------------------------------------------
 Smallest overlap matrix eigenvalue = 1.05E-03
 Guess from superposition of atomic densities
 Warning:  Energy on first SCF cycle will be non-variational
 SAD guess density has 74.000000 electrons

 -----------------------------------------------------------------------
  General SCF calculation program by
  Eric Jon Sundstrom, Paul Horn, Yuezhi Mao, Dmitri Zuev, Alec White,
  David Stuck, Shaama M.S., Shane Yost, Joonho Lee, David Small,
  Daniel Levine, Susi Lehtola, Hugh Burton, Evgeny Epifanovsky
 -----------------------------------------------------------------------
 Hartree-Fock
 using 6 threads for integral computing
 -------------------------------------------------------
 OpenMP Integral computing Module                
 Release: version 2.0, May 2017, Q-Chem Inc. Pleasanton 
 -------------------------------------------------------
 A restricted SCF calculation will be
 performed using DIIS
 SCF converges when DIIS error is below 1.0e-08
 ---------------------------------------
  Cycle       Energy         DIIS error
 ---------------------------------------
    1   -3427.4373361948      4.16e-02  
    2   -3426.9619128381      4.50e-03  
    3   -3427.0086374252      2.14e-03  
    4   -3427.0195691939      4.81e-04  
    5   -3427.0206169632      2.30e-04  
    6   -3427.0208522711      9.77e-05  
    7   -3427.0209187074      4.38e-05  
    8   -3427.0209387144      3.10e-05  
    9   -3427.0209435641      9.16e-06  
   10   -3427.0209445747      3.50e-06  
   11   -3427.0209446936      1.30e-06  
   12   -3427.0209447078      2.81e-07  
   13   -3427.0209447084      6.78e-08  
   14   -3427.0209447084      2.31e-08  
   15   -3427.0209447085      8.14e-09  Convergence criterion met
 ---------------------------------------
 SCF time:   CPU 12.78s  wall 3.00s 
 SCF   energy in the final basis set =    -3427.0209447085
 Total energy in the final basis set =    -3427.0209447085


 ------------------------------------------------------------------------------

   CCMAN2: suite of methods based on coupled cluster
           and equation of motion theories.

   Components:
   * libvmm-1.3-trunk
     by Evgeny Epifanovsky, Ilya Kaliman.
   * libtensor-2.5-trunk
     by Evgeny Epifanovsky, Michael Wormit, Dmitry Zuev, Sam Manzer, 
        Ilya Kaliman.
   * libcc-2.5-trunk
     by Evgeny Epifanovsky, Arik Landau, Tomasz Kus, Kirill Khistyaev, 
        Dmitry Zuev, Prashant Manohar, Xintian Feng, Anna Krylov, 
        Matthew Goldey, Alec White, Thomas Jagau, Kaushik Nanda, 
        Anastasia Gunina, Alexander Kunitsa, Joonho Lee.

   CCMAN original authors:
   Anna I. Krylov, C. David Sherrill, Steven R. Gwaltney,
   Edward F. C. Byrd (2000)
   Sergey V. Levchenko, Lyudmila V. Slipchenko, Tao Wang,
   Ana-Maria C. Cristian (2003)
   Piotr A. Pieniazek, C. Melania Oana, Evgeny Epifanovsky (2007)
   Prashant Manohar (2009)

 ------------------------------------------------------------------------------


 Allocating and initializing 30808MB of RAM...
 Calculation will run on 6 cores.


 Alpha MOs, Restricted
 -- Occupied --                  
-490.05 -104.88  -80.07  -65.18  -58.54  -58.54  -58.54  -15.66
  1 A'    2 A'    3 A'    4 A'    5 A'    1 A"    6 A'    7 A'                 
-10.607  -9.862  -8.075  -8.071  -8.071  -7.606  -7.475  -7.468
  8 A'    9 A'   10 A'   11 A'    2 A"   12 A'   13 A'    3 A"                 
 -7.467  -5.498  -5.497  -5.497  -3.214  -3.211  -3.210  -3.202
 14 A'   15 A'    4 A"   16 A'   17 A'    5 A"   18 A'    6 A"                 
 -3.202  -1.262  -1.077  -1.014  -0.753  -0.597  -0.594  -0.559
 19 A'   20 A'   21 A'   22 A'   23 A'   24 A'   25 A'    7 A"                 
 -0.472  -0.470  -0.441  -0.418  -0.399
 26 A'    8 A"   27 A'   28 A'    9 A"                                         
 -- Virtual --                   
 -0.005   0.044   0.058   0.076   0.084   0.090   0.097   0.118
 10 A"   29 A'   30 A'   31 A'   11 A"   32 A'   33 A'   34 A'                 
  0.122   0.126   0.137   0.148   0.172   0.197   0.207   0.222
 35 A'   12 A"   36 A'   13 A"   37 A'   38 A'   39 A'   40 A'                 
  0.238   0.255   0.301   0.346   0.378   0.385   0.475   0.519
 14 A"   41 A'   42 A'   43 A'   44 A'   15 A"   45 A'   46 A'                 
  0.556   0.571   0.588   0.603   0.618   0.665   0.729   0.735
 16 A"   47 A'   48 A'   17 A"   49 A'   18 A"   50 A'   51 A'                 
  0.764   0.794   0.819   0.848   0.868   0.893   0.961   0.984
 19 A"   52 A'   53 A'   54 A'   20 A"   55 A'   21 A"   56 A'                 
  0.991   1.113   1.118   1.131   1.161   1.214   1.244   1.282
 22 A"   57 A'   23 A"   58 A'   59 A'   24 A"   60 A'   61 A'                 
  1.331   1.370   1.486   1.772   1.855   1.931   2.252   2.299
 62 A'   63 A'   64 A'   25 A"   65 A'   66 A'   26 A"   27 A"                 
  2.313   2.351   2.398   2.402   2.517   2.629   2.670   2.896
 67 A'   68 A'   69 A'   28 A"   70 A'   29 A"   71 A'   72 A'                 
  3.029   4.231   4.326   4.461   4.530   4.538   4.546   4.619
 73 A'   30 A"   74 A'   75 A'   31 A"   76 A'   32 A"   77 A'                 
  4.760   7.197   7.481   8.200   8.217   8.284  10.352  14.705
 78 A'   79 A'   80 A'   33 A"   81 A'   82 A'   83 A'   34 A"                 
 14.803  14.877  26.650  26.723  27.107  36.672  49.471 166.101
 84 A'   85 A'   35 A"   86 A'   87 A'   88 A'   89 A'   90 A'                 
219.198 293.885 293.900 293.9801028.413
 91 A'   36 A"   92 A'   93 A'   94 A'                                         

 Beta MOs, Restricted
 -- Occupied --                  
-490.05 -104.88  -80.07  -65.18  -58.54  -58.54  -58.54  -15.66
  1 A'    2 A'    3 A'    4 A'    5 A'    1 A"    6 A'    7 A'                 
-10.607  -9.862  -8.075  -8.071  -8.071  -7.606  -7.475  -7.468
  8 A'    9 A'   10 A'   11 A'    2 A"   12 A'   13 A'    3 A"                 
 -7.467  -5.498  -5.497  -5.497  -3.214  -3.211  -3.210  -3.202
 14 A'   15 A'    4 A"   16 A'   17 A'    5 A"   18 A'    6 A"                 
 -3.202  -1.262  -1.077  -1.014  -0.753  -0.597  -0.594  -0.559
 19 A'   20 A'   21 A'   22 A'   23 A'   24 A'   25 A'    7 A"                 
 -0.472  -0.470  -0.441  -0.418  -0.399
 26 A'    8 A"   27 A'   28 A'    9 A"                                         
 -- Virtual --                   
 -0.005   0.044   0.058   0.076   0.084   0.090   0.097   0.118
 10 A"   29 A'   30 A'   31 A'   11 A"   32 A'   33 A'   34 A'                 
  0.122   0.126   0.137   0.148   0.172   0.197   0.207   0.222
 35 A'   12 A"   36 A'   13 A"   37 A'   38 A'   39 A'   40 A'                 
  0.238   0.255   0.301   0.346   0.378   0.385   0.475   0.519
 14 A"   41 A'   42 A'   43 A'   44 A'   15 A"   45 A'   46 A'                 
  0.556   0.571   0.588   0.603   0.618   0.665   0.729   0.735
 16 A"   47 A'   48 A'   17 A"   49 A'   18 A"   50 A'   51 A'                 
  0.764   0.794   0.819   0.848   0.868   0.893   0.961   0.984
 19 A"   52 A'   53 A'   54 A'   20 A"   55 A'   21 A"   56 A'                 
  0.991   1.113   1.118   1.131   1.161   1.214   1.244   1.282
 22 A"   57 A'   23 A"   58 A'   59 A'   24 A"   60 A'   61 A'                 
  1.331   1.370   1.486   1.772   1.855   1.931   2.252   2.299
 62 A'   63 A'   64 A'   25 A"   65 A'   66 A'   26 A"   27 A"                 
  2.313   2.351   2.398   2.402   2.517   2.629   2.670   2.896
 67 A'   68 A'   69 A'   28 A"   70 A'   29 A"   71 A'   72 A'                 
  3.029   4.231   4.326   4.461   4.530   4.538   4.546   4.619
 73 A'   30 A"   74 A'   75 A'   31 A"   76 A'   32 A"   77 A'                 
  4.760   7.197   7.481   8.200   8.217   8.284  10.352  14.705
 78 A'   79 A'   80 A'   33 A"   81 A'   82 A'   83 A'   34 A"                 
 14.803  14.877  26.650  26.723  27.107  36.672  49.471 166.101
 84 A'   85 A'   35 A"   86 A'   87 A'   88 A'   89 A'   90 A'                 
219.198 293.885 293.900 293.9801028.413
 91 A'   36 A"   92 A'   93 A'   94 A'                                         

 Occupation and symmetry of molecular orbitals

 Point group: Cs (2 irreducible representations).

                           A'   A"    All 
 ------------------------------------------
 All molecular orbitals:
  - Alpha                  94   36    130 
  - Beta                   94   36    130 
 ------------------------------------------
 Alpha orbitals:
  - Frozen occupied        16   4     20  
  - Active occupied        12   5     17  
  - Active virtual         66   27    93  
  - Frozen virtual         0    0     0   
 ------------------------------------------
 Beta orbitals:
  - Frozen occupied        16   4     20  
  - Active occupied        12   5     17  
  - Active virtual         66   27    93  
  - Frozen virtual         0    0     0   
 ------------------------------------------

 Import integrals:   CPU 0.00 s  wall 0.00 s

 Import integrals:   CPU 41.09 s  wall 7.16 s

 MP2 amplitudes:   CPU 0.15 s  wall 0.12 s

Running a double precision version
           CCSD T amplitudes will be solved using DIIS.

           Start     Size      MaxIter   EConv     TConv     
           3         7         100       1.00e-07  1.00e-05  
 ------------------------------------------------------------------------------
           Energy (a.u.)   Ediff      Tdiff       Comment
 ------------------------------------------------------------------------------
         -3427.73128066                           
     1   -3427.71909945   1.22e-02   8.01e-01     
     2   -3427.74314018   2.40e-02   1.10e-01     
     3   -3427.74221563   9.25e-04   4.80e-02     
     4   -3427.74461640   2.40e-03   1.44e-02     Switched to DIIS steps.
     5   -3427.74544779   8.31e-04   1.22e-02     
     6   -3427.74547060   2.28e-05   2.48e-03     
     7   -3427.74546965   9.48e-07   1.25e-03     
     8   -3427.74547489   5.24e-06   2.99e-04     
     9   -3427.74547536   4.68e-07   1.95e-04     
    10   -3427.74547500   3.62e-07   6.23e-05     
    11   -3427.74547511   1.13e-07   2.71e-05     
    12   -3427.74547500   1.09e-07   1.06e-05     
    13   -3427.74547499   1.11e-08   3.27e-06     
 ------------------------------------------------------------------------------
         -3427.74547499                           CCSD T converged.

End of double precision
 SCF energy                 = -3427.02094471
 MP2 energy                 = -3427.73128066
 CCSD correlation energy     =    -0.72453028
 CCSD total energy           = -3427.74547499

 CCSD  T1^2 = 0.0129  T2^2 = 0.2799  Leading amplitudes:

 Amplitude    Orbitals with energies
  0.0338       8 (A") A                  ->    10 (A") A                  
              -0.4703                         -0.0048                     
  0.0338       8 (A") B                  ->    10 (A") B                  
              -0.4703                         -0.0048                     
  0.0240       9 (A") A                  ->    10 (A") A                  
              -0.3992                         -0.0048                     
  0.0240       9 (A") B                  ->    10 (A") B                  
              -0.3992                         -0.0048                     

 Amplitude    Orbitals with energies
 -0.0804       9 (A") A      9 (A") B    ->    10 (A") A     10 (A") B    
              -0.3992       -0.3992           -0.0048       -0.0048       
  0.0804       9 (A") A      9 (A") B    ->    10 (A") B     10 (A") A    
              -0.3992       -0.3992           -0.0048       -0.0048       
  0.0804       9 (A") B      9 (A") A    ->    10 (A") A     10 (A") B    
              -0.3992       -0.3992           -0.0048       -0.0048       
 -0.0804       9 (A") B      9 (A") A    ->    10 (A") B     10 (A") A    
              -0.3992       -0.3992           -0.0048       -0.0048       

 Computing CCSD intemediates for later calculations in double precision
 Finished.

Running a double precision version
           CCSD Lambda amplitudes will be solved using DIIS.
           Start     Size      MaxIter   EConv     LConv     
           3         7         100       1.00e-07  1.00e-05  
 ------------------------------------------------------------------------------
            Enorm      Ldiff       Comment
 ------------------------------------------------------------------------------
     1     5.57e-02   4.17e-02     
     2     1.44e-02   5.59e-03     
     3     6.18e-03   2.01e-03     
     4     3.54e-03   1.24e-03     Switched to DIIS steps.
     5     1.11e-03   6.56e-04     
     6     5.14e-04   1.77e-04     
     7     1.68e-04   4.30e-05     
     8     7.45e-05   9.59e-07     
     9     2.53e-05   3.12e-06     
    10     1.04e-05   9.56e-07     
    11     3.83e-06   1.71e-07     
    12     1.68e-06   2.33e-08     
    13     7.86e-07   6.46e-08     
    14     3.62e-07   6.62e-10     
    15     1.95e-07   1.92e-08     
    16     8.74e-08   4.75e-09     
 ------------------------------------------------------------------------------
                                   CCSD Lambda converged.

 Computing density matrices in double precision...
           Orbital response amplitudes will be solved using DIIS.
           Start     Size      MaxIter   EConv     LConv     
           3         7         100       1.00e-06  1.00e-06  
 ------------------------------------------------------------------------------
            Enorm      Ldiff       Comment
 ------------------------------------------------------------------------------
     1     1.11e-01   5.22e-04     
     2     1.12e-01   9.53e-04     
     3     1.42e-01   2.42e-02     
     4     2.07e-02   5.68e-02     Switched to DIIS steps.
     5     8.24e-03   7.08e-03     
     6     1.16e-03   4.81e-04     
     7     6.96e-04   3.27e-05     
     8     2.00e-04   1.33e-04     
     9     5.63e-05   8.34e-06     
    10     1.20e-05   6.06e-06     
    11     3.10e-06   8.73e-07     
    12     1.05e-06   6.39e-09     
    13     6.31e-07   2.84e-07     
 ------------------------------------------------------------------------------
                                   Orbital response converged.

 Computing density matrices... Done.
 CCSD calculation:   CPU 464.93 s  wall 84.79 s

 Transferring MO TPDM to AO TPDM
 Transferring g2_o1o1o1o1
 Transferring g2_o1o1o1v1
 Transferring g2_o1o1v1v1
 Transferring g2_o1v1o1v1
 Transferring g2_o1v1v1v1
 Transferring g2_v1v1v1v1
 Adding separable TPDM
 Computing TPDM gradient
 --------------------------------------------------------
 2e gradient
  Atom          X               Y               Z
 --------------------------------------------------------
    1        -43.108193       11.948531        0.000000  
    2         12.009257      -28.510288        0.000000  
    3          5.646569       16.168837       -0.000000  
    4         25.452368        0.392919        0.000000  
 --------------------------------------------------------
 --------------------------------------------------------
 Final gradient
  Atom          X               Y               Z
 --------------------------------------------------------
    1        -43.108193       11.948531        0.000000  
    2         12.009257      -28.510288        0.000000  
    3          5.646569       16.168837       -0.000000  
    4         25.452368        0.392919        0.000000  
 --------------------------------------------------------
 Analytic gradient from two-electron contribution:   CPU 255.85 s  wall 49.97 s

 Total ccman2 time:   CPU 768.09 s  wall 143.46 s


 --------------------------------------------------------------
             Orbital Energies (a.u.) and Symmetries
 --------------------------------------------------------------

 Alpha MOs, Restricted
 -- Occupied --                  
-490.05 -104.88  -80.07  -65.18  -58.54  -58.54  -15.66  -10.61
  1 A'    2 A'    3 A'    4 A'    5 A'    6 A'    7 A'    8 A'                 
 -9.862  -8.075  -8.071  -7.606  -7.475  -7.467  -5.498  -5.497
  9 A'   10 A'   11 A'   12 A'   13 A'   14 A'   15 A'   16 A'                 
-58.540  -8.071  -7.468  -5.497  -3.214  -3.210  -3.202  -1.262
  1 A"    2 A"    3 A"    4 A"   17 A'   18 A'   19 A'   20 A'                 
 -1.077  -1.014  -0.753  -0.597  -0.594  -0.472  -0.441  -0.418
 21 A'   22 A'   23 A'   24 A'   25 A'   26 A'   27 A'   28 A'                 
 -3.211  -3.202  -0.559  -0.470  -0.399
  5 A"    6 A"    7 A"    8 A"    9 A"                                         
 -- Virtual --                   
  0.044   0.058   0.076   0.090   0.097   0.118   0.122   0.137
 29 A'   30 A'   31 A'   32 A'   33 A'   34 A'   35 A'   36 A'                 
  0.172   0.197   0.207   0.222   0.255   0.301   0.346   0.378
 37 A'   38 A'   39 A'   40 A'   41 A'   42 A'   43 A'   44 A'                 
  0.475   0.519   0.571   0.588   0.618   0.729   0.735   0.794
 45 A'   46 A'   47 A'   48 A'   49 A'   50 A'   51 A'   52 A'                 
  0.819   0.848   0.893   0.984   1.113   1.131   1.161   1.244
 53 A'   54 A'   55 A'   56 A'   57 A'   58 A'   59 A'   60 A'                 
  1.282   1.331   1.370   1.486   1.855   1.931   2.313   2.351
 61 A'   62 A'   63 A'   64 A'   65 A'   66 A'   67 A'   68 A'                 
  2.398   2.517   2.670   2.896   3.029   4.326   4.461   4.538
 69 A'   70 A'   71 A'   72 A'   73 A'   74 A'   75 A'   76 A'                 
  4.619   4.760   7.197   7.481   8.217   8.284  10.352  14.803
 77 A'   78 A'   79 A'   80 A'   81 A'   82 A'   83 A'   84 A'                 
 14.877  26.723  27.107  36.672  49.471 166.101 219.198 293.900
 85 A'   86 A'   87 A'   88 A'   89 A'   90 A'   91 A'   92 A'                 
293.9801028.413  -0.005   0.084   0.126   0.148   0.238   0.385
 93 A'   94 A'   10 A"   11 A"   12 A"   13 A"   14 A"   15 A"                 
  0.556   0.603   0.665   0.764   0.868   0.961   0.991   1.118
 16 A"   17 A"   18 A"   19 A"   20 A"   21 A"   22 A"   23 A"                 
  1.214   1.772   2.252   2.299   2.402   2.629   4.231   4.530
 24 A"   25 A"   26 A"   27 A"   28 A"   29 A"   30 A"   31 A"                 
  4.546   8.200  14.705  26.650 293.885
 32 A"   33 A"   34 A"   35 A"   36 A"                                         

 Beta MOs, Restricted
 -- Occupied --                  
-490.05 -104.88  -80.07  -65.18  -58.54  -58.54  -15.66  -10.61
  1 A'    2 A'    3 A'    4 A'    5 A'    6 A'    7 A'    8 A'                 
 -9.862  -8.075  -8.071  -7.606  -7.475  -7.467  -5.498  -5.497
  9 A'   10 A'   11 A'   12 A'   13 A'   14 A'   15 A'   16 A'                 
-58.540  -8.071  -7.468  -5.497  -3.214  -3.210  -3.202  -1.262
  1 A"    2 A"    3 A"    4 A"   17 A'   18 A'   19 A'   20 A'                 
 -1.077  -1.014  -0.753  -0.597  -0.594  -0.472  -0.441  -0.418
 21 A'   22 A'   23 A'   24 A'   25 A'   26 A'   27 A'   28 A'                 
 -3.211  -3.202  -0.559  -0.470  -0.399
  5 A"    6 A"    7 A"    8 A"    9 A"                                         
 -- Virtual --                   
  0.044   0.058   0.076   0.090   0.097   0.118   0.122   0.137
 29 A'   30 A'   31 A'   32 A'   33 A'   34 A'   35 A'   36 A'                 
  0.172   0.197   0.207   0.222   0.255   0.301   0.346   0.378
 37 A'   38 A'   39 A'   40 A'   41 A'   42 A'   43 A'   44 A'                 
  0.475   0.519   0.571   0.588   0.618   0.729   0.735   0.794
 45 A'   46 A'   47 A'   48 A'   49 A'   50 A'   51 A'   52 A'                 
  0.819   0.848   0.893   0.984   1.113   1.131   1.161   1.244
 53 A'   54 A'   55 A'   56 A'   57 A'   58 A'   59 A'   60 A'                 
  1.282   1.331   1.370   1.486   1.855   1.931   2.313   2.351
 61 A'   62 A'   63 A'   64 A'   65 A'   66 A'   67 A'   68 A'                 
  2.398   2.517   2.670   2.896   3.029   4.326   4.461   4.538
 69 A'   70 A'   71 A'   72 A'   73 A'   74 A'   75 A'   76 A'                 
  4.619   4.760   7.197   7.481   8.217   8.284  10.352  14.803
 77 A'   78 A'   79 A'   80 A'   81 A'   82 A'   83 A'   84 A'                 
 14.877  26.723  27.107  36.672  49.471 166.101 219.198 293.900
 85 A'   86 A'   87 A'   88 A'   89 A'   90 A'   91 A'   92 A'                 
293.9801028.413  -0.005   0.084   0.126   0.148   0.238   0.385
 93 A'   94 A'   10 A"   11 A"   12 A"   13 A"   14 A"   15 A"                 
  0.556   0.603   0.665   0.764   0.868   0.961   0.991   1.118
 16 A"   17 A"   18 A"   19 A"   20 A"   21 A"   22 A"   23 A"                 
  1.214   1.772   2.252   2.299   2.402   2.629   4.231   4.530
 24 A"   25 A"   26 A"   27 A"   28 A"   29 A"   30 A"   31 A"                 
  4.546   8.200  14.705  26.650 293.885
 32 A"   33 A"   34 A"   35 A"   36 A"                                         
 --------------------------------------------------------------

          Ground-State Mulliken Net Atomic Charges

     Atom                 Charge (a.u.)
  ----------------------------------------
      1 Br                   -0.150555
      2 P                     0.331138
      3 N                    -0.170209
      4 Cl                   -0.010374
  ----------------------------------------
  Sum of atomic charges =     0.000000

 -----------------------------------------------------------------
                    Cartesian Multipole Moments
 -----------------------------------------------------------------
    Charge (ESU x 10^10)
                -0.0000
    Dipole Moment (Debye)
         X      -0.1466      Y       1.9388      Z       0.0000
       Tot       1.9443
    Quadrupole Moments (Debye-Ang)
        XX     -49.7396     XY      -1.7909     YY     -50.8727
        XZ       0.0000     YZ      -0.0000     ZZ     -49.0364
    Octopole Moments (Debye-Ang^2)
       XXX      37.1253    XXY      -2.6455    XYY      16.5164
       YYY      -4.7954    XXZ      -0.0000    XYZ       0.0000
       YYZ       0.0000    XZZ      13.8902    YZZ      -1.0507
       ZZZ      -0.0000
    Hexadecapole Moments (Debye-Ang^3)
      XXXX   -1013.3064   XXXY     -19.3111   XXYY    -204.9539
      XYYY      -6.9377   YYYY    -130.5934   XXXZ       0.0000
      XXYZ       0.0000   XYYZ       0.0000   YYYZ       0.0000
      XXZZ    -195.3558   XYZZ      -2.3173   YYZZ     -30.9084
      XZZZ       0.0000   YZZZ      -0.0000   ZZZZ     -60.5619
 -----------------------------------------------------------------
 DrvMan completing analytic gradient of the correlated energy
 Correlated dipole moment
            1
    1  -0.0576771
    2   0.7627775
    3   0.0000000
 Energy read as -3427.745474993
 Full Analytical Gradient: (in a.u., or Hartree/Bohr)
             1             2             3             4
    1   -0.00003579    0.00010349   -0.00004563   -0.00002207
    2    0.00002782    0.00005507   -0.00009263    0.00000974
    3    0.00000000   -0.00000000    0.00000000   -0.00000000
 Gradient time:  CPU 0.76 s  wall 0.78 s
 ######################################################
 ######################################################
 # Starting finite difference calculation for IDERIV  #
 Finite diff step size:  1.88973e-03 a.u.
 ----------------------------------------------------------------
             Standard Nuclear Orientation (Angstroms)
    I     Atom           X                Y                Z
 ----------------------------------------------------------------
    1      Br      1.7511273538    -0.1538927803    -0.0000000000
    2      P      -0.2672236915     0.7930042460     0.0000000000
    3      N      -1.1768511866    -0.5157119223    -0.0000000000
    4      Cl     -2.8828319826    -0.1705195838    -0.0000000000
 ----------------------------------------------------------------
 Nuclear Repulsion Energy =   355.9568827564 hartrees
 There are       37 alpha and       37 beta electrons

                       Distance Matrix (Angstroms)
             Br(  1)   P (  2)   N (  3)
   P (  2)  2.229429
   N (  3)  2.950249  1.593788
   Cl(  4)  4.633989  2.787433  1.740554

 Requested basis set is 6-311++G(d,p)
 There are 51 shells and 130 basis functions
 A cutoff of  1.0D-14 yielded   1126 shell pairs
 There are      7811 function pairs (      8564 Cartesian)
 Smallest overlap matrix eigenvalue = 1.05E-03
 Guess MOs from SCF MO coefficient file

 -----------------------------------------------------------------------
  General SCF calculation program by
  Eric Jon Sundstrom, Paul Horn, Yuezhi Mao, Dmitri Zuev, Alec White,
  David Stuck, Shaama M.S., Shane Yost, Joonho Lee, David Small,
  Daniel Levine, Susi Lehtola, Hugh Burton, Evgeny Epifanovsky
 -----------------------------------------------------------------------
 Hartree-Fock
 using 6 threads for integral computing
 -------------------------------------------------------
 OpenMP Integral computing Module                
 Release: version 2.0, May 2017, Q-Chem Inc. Pleasanton 
 -------------------------------------------------------
 A restricted SCF calculation will be
 performed using DIIS
 SCF converges when DIIS error is below 1.0e-08
 ---------------------------------------
  Cycle       Energy         DIIS error
 ---------------------------------------
    1   -3427.0209387235      6.57e-06  
    2   -3427.0209388554      1.77e-06  
    3   -3427.0209388672      1.04e-06  
    4   -3427.0209388699      3.22e-07  
    5   -3427.0209388703      1.43e-07  
    6   -3427.0209388704      5.43e-08  
    7   -3427.0209388705      2.58e-08  
    8   -3427.0209388705      8.83e-09  Convergence criterion met
 ---------------------------------------
 SCF time:   CPU 6.81s  wall 1.00s 
 SCF   energy in the final basis set =    -3427.0209388705
 Total energy in the final basis set =    -3427.0209388705


 ------------------------------------------------------------------------------

   CCMAN2: suite of methods based on coupled cluster
           and equation of motion theories.

   Components:
   * libvmm-1.3-trunk
     by Evgeny Epifanovsky, Ilya Kaliman.
   * libtensor-2.5-trunk
     by Evgeny Epifanovsky, Michael Wormit, Dmitry Zuev, Sam Manzer, 
        Ilya Kaliman.
   * libcc-2.5-trunk
     by Evgeny Epifanovsky, Arik Landau, Tomasz Kus, Kirill Khistyaev, 
        Dmitry Zuev, Prashant Manohar, Xintian Feng, Anna Krylov, 
        Matthew Goldey, Alec White, Thomas Jagau, Kaushik Nanda, 
        Anastasia Gunina, Alexander Kunitsa, Joonho Lee.

   CCMAN original authors:
   Anna I. Krylov, C. David Sherrill, Steven R. Gwaltney,
   Edward F. C. Byrd (2000)
   Sergey V. Levchenko, Lyudmila V. Slipchenko, Tao Wang,
   Ana-Maria C. Cristian (2003)
   Piotr A. Pieniazek, C. Melania Oana, Evgeny Epifanovsky (2007)
   Prashant Manohar (2009)

 ------------------------------------------------------------------------------


 Allocating and initializing 30808MB of RAM...
 Calculation will run on 6 cores.


 Alpha MOs, Restricted
 -- Occupied --                  
-490.05 -104.88  -80.07  -65.18  -58.54  -58.54  -58.54  -15.66
  1 A     2 A     3 A     4 A     5 A     6 A     7 A     8 A                  
-10.607  -9.862  -8.075  -8.071  -8.071  -7.606  -7.475  -7.467
  9 A    10 A    11 A    12 A    13 A    14 A    15 A    16 A                  
 -7.467  -5.498  -5.497  -5.497  -3.214  -3.211  -3.210  -3.202
 17 A    18 A    19 A    20 A    21 A    22 A    23 A    24 A                  
 -3.202  -1.262  -1.077  -1.014  -0.753  -0.597  -0.594  -0.559
 25 A    26 A    27 A    28 A    29 A    30 A    31 A    32 A                  
 -0.472  -0.470  -0.441  -0.418  -0.399
 33 A    34 A    35 A    36 A    37 A                                          
 -- Virtual --                   
 -0.005   0.043   0.058   0.076   0.084   0.090   0.097   0.118
 38 A    39 A    40 A    41 A    42 A    43 A    44 A    45 A                  
  0.122   0.126   0.137   0.148   0.172   0.196   0.207   0.222
 46 A    47 A    48 A    49 A    50 A    51 A    52 A    53 A                  
  0.238   0.255   0.301   0.346   0.378   0.385   0.475   0.519
 54 A    55 A    56 A    57 A    58 A    59 A    60 A    61 A                  
  0.556   0.571   0.588   0.603   0.618   0.666   0.729   0.735
 62 A    63 A    64 A    65 A    66 A    67 A    68 A    69 A                  
  0.764   0.794   0.819   0.848   0.867   0.893   0.960   0.983
 70 A    71 A    72 A    73 A    74 A    75 A    76 A    77 A                  
  0.990   1.113   1.118   1.131   1.161   1.213   1.244   1.281
 78 A    79 A    80 A    81 A    82 A    83 A    84 A    85 A                  
  1.331   1.370   1.486   1.771   1.855   1.931   2.252   2.299
 86 A    87 A    88 A    89 A    90 A    91 A    92 A    93 A                  
  2.313   2.351   2.398   2.402   2.517   2.629   2.670   2.896
 94 A    95 A    96 A    97 A    98 A    99 A   100 A   101 A                  
  3.029   4.231   4.326   4.461   4.530   4.538   4.546   4.618
102 A   103 A   104 A   105 A   106 A   107 A   108 A   109 A                  
  4.760   7.197   7.481   8.200   8.217   8.284  10.352  14.705
110 A   111 A   112 A   113 A   114 A   115 A   116 A   117 A                  
 14.803  14.877  26.649  26.723  27.107  36.672  49.470 166.101
118 A   119 A   120 A   121 A   122 A   123 A   124 A   125 A                  
219.198 293.885 293.900 293.9801028.413
126 A   127 A   128 A   129 A   130 A                                          

 Beta MOs, Restricted
 -- Occupied --                  
-490.05 -104.88  -80.07  -65.18  -58.54  -58.54  -58.54  -15.66
  1 A     2 A     3 A     4 A     5 A     6 A     7 A     8 A                  
-10.607  -9.862  -8.075  -8.071  -8.071  -7.606  -7.475  -7.467
  9 A    10 A    11 A    12 A    13 A    14 A    15 A    16 A                  
 -7.467  -5.498  -5.497  -5.497  -3.214  -3.211  -3.210  -3.202
 17 A    18 A    19 A    20 A    21 A    22 A    23 A    24 A                  
 -3.202  -1.262  -1.077  -1.014  -0.753  -0.597  -0.594  -0.559
 25 A    26 A    27 A    28 A    29 A    30 A    31 A    32 A                  
 -0.472  -0.470  -0.441  -0.418  -0.399
 33 A    34 A    35 A    36 A    37 A                                          
 -- Virtual --                   
 -0.005   0.043   0.058   0.076   0.084   0.090   0.097   0.118
 38 A    39 A    40 A    41 A    42 A    43 A    44 A    45 A                  
  0.122   0.126   0.137   0.148   0.172   0.196   0.207   0.222
 46 A    47 A    48 A    49 A    50 A    51 A    52 A    53 A                  
  0.238   0.255   0.301   0.346   0.378   0.385   0.475   0.519
 54 A    55 A    56 A    57 A    58 A    59 A    60 A    61 A                  
  0.556   0.571   0.588   0.603   0.618   0.666   0.729   0.735
 62 A    63 A    64 A    65 A    66 A    67 A    68 A    69 A                  
  0.764   0.794   0.819   0.848   0.867   0.893   0.960   0.983
 70 A    71 A    72 A    73 A    74 A    75 A    76 A    77 A                  
  0.990   1.113   1.118   1.131   1.161   1.213   1.244   1.281
 78 A    79 A    80 A    81 A    82 A    83 A    84 A    85 A                  
  1.331   1.370   1.486   1.771   1.855   1.931   2.252   2.299
 86 A    87 A    88 A    89 A    90 A    91 A    92 A    93 A                  
  2.313   2.351   2.398   2.402   2.517   2.629   2.670   2.896
 94 A    95 A    96 A    97 A    98 A    99 A   100 A   101 A                  
  3.029   4.231   4.326   4.461   4.530   4.538   4.546   4.618
102 A   103 A   104 A   105 A   106 A   107 A   108 A   109 A                  
  4.760   7.197   7.481   8.200   8.217   8.284  10.352  14.705
110 A   111 A   112 A   113 A   114 A   115 A   116 A   117 A                  
 14.803  14.877  26.649  26.723  27.107  36.672  49.470 166.101
118 A   119 A   120 A   121 A   122 A   123 A   124 A   125 A                  
219.198 293.885 293.900 293.9801028.413
126 A   127 A   128 A   129 A   130 A                                          

 Occupation and symmetry of molecular orbitals

 Point group: C1 (1 irreducible representation).

                           A     All 
 -------------------------------------
 All molecular orbitals:
  - Alpha                  130   130 
  - Beta                   130   130 
 -------------------------------------
 Alpha orbitals:
  - Frozen occupied        20    20  
  - Active occupied        17    17  
  - Active virtual         93    93  
  - Frozen virtual         0     0   
 -------------------------------------
 Beta orbitals:
  - Frozen occupied        20    20  
  - Active occupied        17    17  
  - Active virtual         93    93  
  - Frozen virtual         0     0   
 -------------------------------------

 Import integrals:   CPU 0.00 s  wall 0.00 s

 Import integrals:   CPU 45.29 s  wall 7.99 s

 MP2 amplitudes:   CPU 0.13 s  wall 0.09 s

Running a double precision version
           CCSD T amplitudes will be solved using DIIS.

           Start     Size      MaxIter   EConv     TConv     
           3         7         100       1.00e-07  1.00e-05  
 ------------------------------------------------------------------------------
           Energy (a.u.)   Ediff      Tdiff       Comment
 ------------------------------------------------------------------------------
         -3427.73127416                           
     1   -3427.71909650   1.22e-02   8.01e-01     
     2   -3427.74313904   2.40e-02   1.10e-01     
     3   -3427.74221480   9.24e-04   4.80e-02     
     4   -3427.74461599   2.40e-03   1.44e-02     Switched to DIIS steps.
     5   -3427.74544760   8.32e-04   1.22e-02     
     6   -3427.74547046   2.29e-05   2.48e-03     
     7   -3427.74546950   9.55e-07   1.25e-03     
     8   -3427.74547474   5.24e-06   2.99e-04     
     9   -3427.74547522   4.72e-07   1.95e-04     
    10   -3427.74547485   3.62e-07   6.23e-05     
    11   -3427.74547497   1.13e-07   2.70e-05     
    12   -3427.74547486   1.09e-07   1.06e-05     
    13   -3427.74547485   1.10e-08   3.27e-06     
 ------------------------------------------------------------------------------
         -3427.74547485                           CCSD T converged.

End of double precision
 SCF energy                 = -3427.02093887
 MP2 energy                 = -3427.73127416
 CCSD correlation energy     =    -0.72453598
 CCSD total energy           = -3427.74547485

 CCSD  T1^2 = 0.0129  T2^2 = 0.2799  Leading amplitudes:

 Amplitude    Orbitals with energies
 -0.0338       34 (A) A                  ->    38 (A) A                   
              -0.4702                         -0.0048                     
 -0.0338       34 (A) B                  ->    38 (A) B                   
              -0.4702                         -0.0048                     
  0.0239       37 (A) A                  ->    38 (A) A                   
              -0.3992                         -0.0048                     
  0.0239       37 (A) B                  ->    38 (A) B                   
              -0.3992                         -0.0048                     

 Amplitude    Orbitals with energies
 -0.0803       37 (A) A      37 (A) B    ->    38 (A) A      38 (A) B     
              -0.3992       -0.3992           -0.0048       -0.0048       
  0.0803       37 (A) A      37 (A) B    ->    38 (A) B      38 (A) A     
              -0.3992       -0.3992           -0.0048       -0.0048       
  0.0803       37 (A) B      37 (A) A    ->    38 (A) A      38 (A) B     
              -0.3992       -0.3992           -0.0048       -0.0048       
 -0.0803       37 (A) B      37 (A) A    ->    38 (A) B      38 (A) A     
              -0.3992       -0.3992           -0.0048       -0.0048       

 Computing CCSD intemediates for later calculations in double precision
 Finished.

Running a double precision version
           CCSD Lambda amplitudes will be solved using DIIS.
           Start     Size      MaxIter   EConv     LConv     
           3         7         100       1.00e-07  1.00e-05  
 ------------------------------------------------------------------------------
            Enorm      Ldiff       Comment
 ------------------------------------------------------------------------------
     1     5.57e-02   4.18e-02     
     2     1.44e-02   5.59e-03     
     3     6.18e-03   2.01e-03     
     4     3.54e-03   1.24e-03     Switched to DIIS steps.
     5     1.11e-03   6.56e-04     
     6     5.15e-04   1.77e-04     
     7     1.68e-04   4.30e-05     
     8     7.46e-05   9.77e-07     
     9     2.53e-05   3.13e-06     
    10     1.04e-05   9.62e-07     
    11     3.84e-06   1.73e-07     
    12     1.69e-06   2.42e-08     
    13     7.92e-07   6.51e-08     
    14     3.65e-07   9.67e-10     
    15     1.97e-07   1.94e-08     
    16     8.83e-08   4.86e-09     
 ------------------------------------------------------------------------------
                                   CCSD Lambda converged.

 Computing density matrices in double precision...
           Orbital response amplitudes will be solved using DIIS.
           Start     Size      MaxIter   EConv     LConv     
           3         7         100       1.00e-06  1.00e-06  
 ------------------------------------------------------------------------------
            Enorm      Ldiff       Comment
 ------------------------------------------------------------------------------
     1     1.11e-01   5.39e-04     
     2     1.12e-01   9.42e-04     
     3     1.42e-01   2.43e-02     
     4     2.07e-02   5.69e-02     Switched to DIIS steps.
     5     8.24e-03   7.06e-03     
     6     1.16e-03   4.80e-04     
     7     6.97e-04   3.28e-05     
     8     2.00e-04   1.33e-04     
     9     5.63e-05   8.33e-06     
    10     1.20e-05   6.06e-06     
    11     3.11e-06   8.71e-07     
    12     1.05e-06   6.30e-09     
    13     6.33e-07   2.85e-07     
 ------------------------------------------------------------------------------
                                   Orbital response converged.

 Computing density matrices... Done.
 CCSD calculation:   CPU 1520.67 s  wall 263.15 s

 Transferring MO TPDM to AO TPDM
 Transferring g2_o1o1o1o1
 Transferring g2_o1o1o1v1
 Transferring g2_o1o1v1v1
 Transferring g2_o1v1o1v1
 Transferring g2_o1v1v1v1
 Transferring g2_v1v1v1v1
 Adding separable TPDM
 Computing TPDM gradient
 --------------------------------------------------------
 2e gradient
  Atom          X               Y               Z
 --------------------------------------------------------
    1        -43.084933       11.934238        0.000000  
    2         11.993091      -28.494682       -0.000000  
    3          5.641188       16.167793       -0.000000  
    4         25.450654        0.392650        0.000000  
 --------------------------------------------------------
 --------------------------------------------------------
 Final gradient
  Atom          X               Y               Z
 --------------------------------------------------------
    1        -43.084933       11.934238        0.000000  
    2         11.993091      -28.494682       -0.000000  
    3          5.641188       16.167793       -0.000000  
    4         25.450654        0.392650        0.000000  
 --------------------------------------------------------
 Analytic gradient from two-electron contribution:   CPU 261.73 s  wall 50.96 s

 Total ccman2 time:   CPU 1834.16 s  wall 323.62 s


 --------------------------------------------------------------

                    Orbital Energies (a.u.)
 --------------------------------------------------------------

 Alpha MOs
 -- Occupied --
********-104.8830 -80.0680 -65.1818 -58.5417 -58.5404 -58.5402 -15.6595
-10.6066  -9.8616  -8.0751  -8.0711  -8.0711  -7.6061  -7.4749  -7.4675
 -7.4669  -5.4983  -5.4972  -5.4971  -3.2139  -3.2108  -3.2101  -3.2019
 -3.2019  -1.2617  -1.0766  -1.0140  -0.7527  -0.5972  -0.5936  -0.5591
 -0.4718  -0.4702  -0.4411  -0.4180  -0.3992
 -- Virtual --
 -0.0048   0.0434   0.0579   0.0759   0.0842   0.0900   0.0974   0.1181
  0.1220   0.1262   0.1374   0.1483   0.1721   0.1965   0.2072   0.2215
  0.2380   0.2549   0.3014   0.3461   0.3777   0.3855   0.4749   0.5188
  0.5563   0.5706   0.5883   0.6027   0.6184   0.6655   0.7287   0.7351
  0.7642   0.7944   0.8190   0.8479   0.8675   0.8934   0.9605   0.9834
  0.9902   1.1125   1.1183   1.1313   1.1606   1.2135   1.2437   1.2814
  1.3306   1.3697   1.4863   1.7715   1.8553   1.9306   2.2524   2.2990
  2.3130   2.3508   2.3983   2.4017   2.5169   2.6289   2.6698   2.8958
  3.0287   4.2312   4.3258   4.4612   4.5297   4.5384   4.5462   4.6184
  4.7601   7.1965   7.4813   8.1999   8.2172   8.2836  10.3521  14.7046
 14.8029  14.8774  26.6495  26.7228  27.1069  36.6723  49.4705 166.1010
219.1981 293.8848 293.9001 293.98001028.4129
 --------------------------------------------------------------

          Ground-State Mulliken Net Atomic Charges

     Atom                 Charge (a.u.)
  ----------------------------------------
      1 Br                   -0.150801
      2 P                     0.331159
      3 N                    -0.170099
      4 Cl                   -0.010259
  ----------------------------------------
  Sum of atomic charges =    -0.000000

 -----------------------------------------------------------------
                    Cartesian Multipole Moments
 -----------------------------------------------------------------
    Charge (ESU x 10^10)
                -0.0000
    Dipole Moment (Debye)
         X      -0.1517      Y       1.9398      Z      -0.0000
       Tot       1.9457
    Quadrupole Moments (Debye-Ang)
        XX     -49.7407     XY      -1.7906     YY     -50.8724
        XZ       0.0000     YZ       0.0000     ZZ     -49.0380
    Octopole Moments (Debye-Ang^2)
       XXX      37.0391    XXY      -2.6463    XYY      16.4911
       YYY      -4.7910    XXZ      -0.0000    XYZ      -0.0000
       YYZ       0.0000    XZZ      13.8657    YZZ      -1.0502
       ZZZ      -0.0000
    Hexadecapole Moments (Debye-Ang^3)
      XXXX   -1013.6450   XXXY     -19.3049   XXYY    -205.0217
      XYYY      -6.9290   YYYY    -130.5875   XXXZ       0.0000
      XXYZ       0.0000   XYYZ       0.0000   YYYZ       0.0000
      XXZZ    -195.4254   XYZZ      -2.3140   YYZZ     -30.9089
      XZZZ       0.0000   YZZZ       0.0000   ZZZZ     -60.5669
 -----------------------------------------------------------------
 DrvMan completing analytic gradient of the correlated energy
 Correlated dipole moment
            1
    1  -0.0596892
    2   0.7631863
    3  -0.0000000
 Energy read as -3427.745474847
 Full Analytical Gradient: (in a.u., or Hartree/Bohr)
             1             2             3             4
    1    0.00019166   -0.00007816   -0.00008416   -0.00002935
    2   -0.00005610    0.00015332   -0.00010790    0.00001069
    3   -0.00000000    0.00000000   -0.00000000    0.00000000
 Gradient time:  CPU 0.78 s  wall 0.79 s
 ----------------------------------------------------------------
             Standard Nuclear Orientation (Angstroms)
    I     Atom           X                Y                Z
 ----------------------------------------------------------------
    1      Br      1.7491273538    -0.1538927803    -0.0000000000
    2      P      -0.2672236915     0.7930042460     0.0000000000
    3      N      -1.1768511866    -0.5157119223    -0.0000000000
    4      Cl     -2.8828319826    -0.1705195838    -0.0000000000
 ----------------------------------------------------------------
 Nuclear Repulsion Energy =   356.1170848778 hartrees
 There are       37 alpha and       37 beta electrons

                       Distance Matrix (Angstroms)
             Br(  1)   P (  2)   N (  3)
   P (  2)  2.227619
   N (  3)  2.948264  1.593788
   Cl(  4)  4.631989  2.787433  1.740554

 Requested basis set is 6-311++G(d,p)
 There are 51 shells and 130 basis functions
 A cutoff of  1.0D-14 yielded   1126 shell pairs
 There are      7811 function pairs (      8564 Cartesian)
 Smallest overlap matrix eigenvalue = 1.05E-03
 Guess MOs from SCF MO coefficient file

 -----------------------------------------------------------------------
  General SCF calculation program by
  Eric Jon Sundstrom, Paul Horn, Yuezhi Mao, Dmitri Zuev, Alec White,
  David Stuck, Shaama M.S., Shane Yost, Joonho Lee, David Small,
  Daniel Levine, Susi Lehtola, Hugh Burton, Evgeny Epifanovsky
 -----------------------------------------------------------------------
 Hartree-Fock
 using 6 threads for integral computing
 -------------------------------------------------------
 OpenMP Integral computing Module                
 Release: version 2.0, May 2017, Q-Chem Inc. Pleasanton 
 -------------------------------------------------------
 A restricted SCF calculation will be
 performed using DIIS
 SCF converges when DIIS error is below 1.0e-08
 ---------------------------------------
  Cycle       Energy         DIIS error
 ---------------------------------------
    1   -3427.0209495023      1.32e-05  
    2   -3427.0209500299      3.55e-06  
    3   -3427.0209500772      2.08e-06  
    4   -3427.0209500879      6.44e-07  
    5   -3427.0209500899      2.85e-07  
    6   -3427.0209500903      1.08e-07  
    7   -3427.0209500903      5.15e-08  
    8   -3427.0209500904      1.77e-08  
    9   -3427.0209500904      5.31e-09  Convergence criterion met
 ---------------------------------------
 SCF time:   CPU 7.69s  wall 2.00s 
 SCF   energy in the final basis set =    -3427.0209500904
 Total energy in the final basis set =    -3427.0209500904


 ------------------------------------------------------------------------------

   CCMAN2: suite of methods based on coupled cluster
           and equation of motion theories.

   Components:
   * libvmm-1.3-trunk
     by Evgeny Epifanovsky, Ilya Kaliman.
   * libtensor-2.5-trunk
     by Evgeny Epifanovsky, Michael Wormit, Dmitry Zuev, Sam Manzer, 
        Ilya Kaliman.
   * libcc-2.5-trunk
     by Evgeny Epifanovsky, Arik Landau, Tomasz Kus, Kirill Khistyaev, 
        Dmitry Zuev, Prashant Manohar, Xintian Feng, Anna Krylov, 
        Matthew Goldey, Alec White, Thomas Jagau, Kaushik Nanda, 
        Anastasia Gunina, Alexander Kunitsa, Joonho Lee.

   CCMAN original authors:
   Anna I. Krylov, C. David Sherrill, Steven R. Gwaltney,
   Edward F. C. Byrd (2000)
   Sergey V. Levchenko, Lyudmila V. Slipchenko, Tao Wang,
   Ana-Maria C. Cristian (2003)
   Piotr A. Pieniazek, C. Melania Oana, Evgeny Epifanovsky (2007)
   Prashant Manohar (2009)

 ------------------------------------------------------------------------------


 Allocating and initializing 30808MB of RAM...
 Calculation will run on 6 cores.


 Alpha MOs, Restricted
 -- Occupied --                  
-490.05 -104.88  -80.07  -65.18  -58.54  -58.54  -58.54  -15.66
  1 A     2 A     3 A     4 A     5 A     6 A     7 A     8 A                  
-10.606  -9.862  -8.075  -8.071  -8.071  -7.606  -7.475  -7.468
  9 A    10 A    11 A    12 A    13 A    14 A    15 A    16 A                  
 -7.467  -5.498  -5.497  -5.497  -3.214  -3.211  -3.210  -3.202
 17 A    18 A    19 A    20 A    21 A    22 A    23 A    24 A                  
 -3.202  -1.262  -1.077  -1.014  -0.753  -0.597  -0.594  -0.559
 25 A    26 A    27 A    28 A    29 A    30 A    31 A    32 A                  
 -0.472  -0.470  -0.441  -0.418  -0.399
 33 A    34 A    35 A    36 A    37 A                                          
 -- Virtual --                   
 -0.005   0.044   0.058   0.076   0.084   0.090   0.097   0.118
 38 A    39 A    40 A    41 A    42 A    43 A    44 A    45 A                  
  0.122   0.126   0.137   0.148   0.172   0.197   0.207   0.222
 46 A    47 A    48 A    49 A    50 A    51 A    52 A    53 A                  
  0.238   0.255   0.301   0.346   0.378   0.385   0.475   0.519
 54 A    55 A    56 A    57 A    58 A    59 A    60 A    61 A                  
  0.556   0.571   0.588   0.603   0.618   0.665   0.728   0.735
 62 A    63 A    64 A    65 A    66 A    67 A    68 A    69 A                  
  0.764   0.794   0.819   0.848   0.868   0.894   0.961   0.984
 70 A    71 A    72 A    73 A    74 A    75 A    76 A    77 A                  
  0.991   1.113   1.118   1.131   1.161   1.214   1.244   1.282
 78 A    79 A    80 A    81 A    82 A    83 A    84 A    85 A                  
  1.331   1.370   1.486   1.772   1.855   1.931   2.252   2.299
 86 A    87 A    88 A    89 A    90 A    91 A    92 A    93 A                  
  2.313   2.351   2.398   2.402   2.517   2.629   2.670   2.896
 94 A    95 A    96 A    97 A    98 A    99 A   100 A   101 A                  
  3.029   4.231   4.326   4.461   4.530   4.538   4.546   4.619
102 A   103 A   104 A   105 A   106 A   107 A   108 A   109 A                  
  4.761   7.197   7.481   8.200   8.217   8.284  10.352  14.705
110 A   111 A   112 A   113 A   114 A   115 A   116 A   117 A                  
 14.803  14.878  26.650  26.723  27.107  36.672  49.471 166.101
118 A   119 A   120 A   121 A   122 A   123 A   124 A   125 A                  
219.198 293.885 293.900 293.9801028.413
126 A   127 A   128 A   129 A   130 A                                          

 Beta MOs, Restricted
 -- Occupied --                  
-490.05 -104.88  -80.07  -65.18  -58.54  -58.54  -58.54  -15.66
  1 A     2 A     3 A     4 A     5 A     6 A     7 A     8 A                  
-10.606  -9.862  -8.075  -8.071  -8.071  -7.606  -7.475  -7.468
  9 A    10 A    11 A    12 A    13 A    14 A    15 A    16 A                  
 -7.467  -5.498  -5.497  -5.497  -3.214  -3.211  -3.210  -3.202
 17 A    18 A    19 A    20 A    21 A    22 A    23 A    24 A                  
 -3.202  -1.262  -1.077  -1.014  -0.753  -0.597  -0.594  -0.559
 25 A    26 A    27 A    28 A    29 A    30 A    31 A    32 A                  
 -0.472  -0.470  -0.441  -0.418  -0.399
 33 A    34 A    35 A    36 A    37 A                                          
 -- Virtual --                   
 -0.005   0.044   0.058   0.076   0.084   0.090   0.097   0.118
 38 A    39 A    40 A    41 A    42 A    43 A    44 A    45 A                  
  0.122   0.126   0.137   0.148   0.172   0.197   0.207   0.222
 46 A    47 A    48 A    49 A    50 A    51 A    52 A    53 A                  
  0.238   0.255   0.301   0.346   0.378   0.385   0.475   0.519
 54 A    55 A    56 A    57 A    58 A    59 A    60 A    61 A                  
  0.556   0.571   0.588   0.603   0.618   0.665   0.728   0.735
 62 A    63 A    64 A    65 A    66 A    67 A    68 A    69 A                  
  0.764   0.794   0.819   0.848   0.868   0.894   0.961   0.984
 70 A    71 A    72 A    73 A    74 A    75 A    76 A    77 A                  
  0.991   1.113   1.118   1.131   1.161   1.214   1.244   1.282
 78 A    79 A    80 A    81 A    82 A    83 A    84 A    85 A                  
  1.331   1.370   1.486   1.772   1.855   1.931   2.252   2.299
 86 A    87 A    88 A    89 A    90 A    91 A    92 A    93 A                  
  2.313   2.351   2.398   2.402   2.517   2.629   2.670   2.896
 94 A    95 A    96 A    97 A    98 A    99 A   100 A   101 A                  
  3.029   4.231   4.326   4.461   4.530   4.538   4.546   4.619
102 A   103 A   104 A   105 A   106 A   107 A   108 A   109 A                  
  4.761   7.197   7.481   8.200   8.217   8.284  10.352  14.705
110 A   111 A   112 A   113 A   114 A   115 A   116 A   117 A                  
 14.803  14.878  26.650  26.723  27.107  36.672  49.471 166.101
118 A   119 A   120 A   121 A   122 A   123 A   124 A   125 A                  
219.198 293.885 293.900 293.9801028.413
126 A   127 A   128 A   129 A   130 A                                          

 Occupation and symmetry of molecular orbitals

 Point group: C1 (1 irreducible representation).

                           A     All 
 -------------------------------------
 All molecular orbitals:
  - Alpha                  130   130 
  - Beta                   130   130 
 -------------------------------------
 Alpha orbitals:
  - Frozen occupied        20    20  
  - Active occupied        17    17  
  - Active virtual         93    93  
  - Frozen virtual         0     0   
 -------------------------------------
 Beta orbitals:
  - Frozen occupied        20    20  
  - Active occupied        17    17  
  - Active virtual         93    93  
  - Frozen virtual         0     0   
 -------------------------------------

 Import integrals:   CPU 0.00 s  wall 0.00 s

 Import integrals:   CPU 45.84 s  wall 8.12 s

 MP2 amplitudes:   CPU 0.13 s  wall 0.09 s

Running a double precision version
           CCSD T amplitudes will be solved using DIIS.

           Start     Size      MaxIter   EConv     TConv     
           3         7         100       1.00e-07  1.00e-05  
 ------------------------------------------------------------------------------
           Energy (a.u.)   Ediff      Tdiff       Comment
 ------------------------------------------------------------------------------
         -3427.73128675                           
     1   -3427.71910198   1.22e-02   8.01e-01     
     2   -3427.74314089   2.40e-02   1.10e-01     
     3   -3427.74221603   9.25e-04   4.80e-02     
     4   -3427.74461639   2.40e-03   1.44e-02     Switched to DIIS steps.
     5   -3427.74544754   8.31e-04   1.22e-02     
     6   -3427.74547031   2.28e-05   2.48e-03     
     7   -3427.74546937   9.41e-07   1.25e-03     
     8   -3427.74547462   5.24e-06   2.99e-04     
     9   -3427.74547508   4.64e-07   1.95e-04     
    10   -3427.74547472   3.61e-07   6.22e-05     
    11   -3427.74547483   1.12e-07   2.71e-05     
    12   -3427.74547472   1.08e-07   1.06e-05     
    13   -3427.74547471   1.11e-08   3.27e-06     
 ------------------------------------------------------------------------------
         -3427.74547471                           CCSD T converged.

End of double precision
 SCF energy                 = -3427.02095009
 MP2 energy                 = -3427.73128675
 CCSD correlation energy     =    -0.72452462
 CCSD total energy           = -3427.74547471

 CCSD  T1^2 = 0.0129  T2^2 = 0.2799  Leading amplitudes:

 Amplitude    Orbitals with energies
  0.0337       34 (A) A                  ->    38 (A) A                   
              -0.4704                         -0.0047                     
  0.0337       34 (A) B                  ->    38 (A) B                   
              -0.4704                         -0.0047                     
 -0.0240       37 (A) A                  ->    38 (A) A                   
              -0.3991                         -0.0047                     
 -0.0240       37 (A) B                  ->    38 (A) B                   
              -0.3991                         -0.0047                     

 Amplitude    Orbitals with energies
 -0.0804       37 (A) A      37 (A) B    ->    38 (A) A      38 (A) B     
              -0.3991       -0.3991           -0.0047       -0.0047       
  0.0804       37 (A) A      37 (A) B    ->    38 (A) B      38 (A) A     
              -0.3991       -0.3991           -0.0047       -0.0047       
  0.0804       37 (A) B      37 (A) A    ->    38 (A) A      38 (A) B     
              -0.3991       -0.3991           -0.0047       -0.0047       
 -0.0804       37 (A) B      37 (A) A    ->    38 (A) B      38 (A) A     
              -0.3991       -0.3991           -0.0047       -0.0047       

 Computing CCSD intemediates for later calculations in double precision
 Finished.

Running a double precision version
           CCSD Lambda amplitudes will be solved using DIIS.
           Start     Size      MaxIter   EConv     LConv     
           3         7         100       1.00e-07  1.00e-05  
 ------------------------------------------------------------------------------
            Enorm      Ldiff       Comment
 ------------------------------------------------------------------------------
     1     5.57e-02   4.17e-02     
     2     1.44e-02   5.59e-03     
     3     6.18e-03   2.01e-03     
     4     3.54e-03   1.24e-03     Switched to DIIS steps.
     5     1.11e-03   6.56e-04     
     6     5.14e-04   1.77e-04     
     7     1.68e-04   4.30e-05     
     8     7.44e-05   9.40e-07     
     9     2.52e-05   3.11e-06     
    10     1.04e-05   9.51e-07     
    11     3.81e-06   1.69e-07     
    12     1.67e-06   2.24e-08     
    13     7.80e-07   6.41e-08     
    14     3.58e-07   3.56e-10     
    15     1.93e-07   1.89e-08     
    16     8.66e-08   4.63e-09     
 ------------------------------------------------------------------------------
                                   CCSD Lambda converged.

 Computing density matrices in double precision...
           Orbital response amplitudes will be solved using DIIS.
           Start     Size      MaxIter   EConv     LConv     
           3         7         100       1.00e-06  1.00e-06  
 ------------------------------------------------------------------------------
            Enorm      Ldiff       Comment
 ------------------------------------------------------------------------------
     1     1.11e-01   5.04e-04     
     2     1.12e-01   9.64e-04     
     3     1.42e-01   2.42e-02     
     4     2.08e-02   5.68e-02     Switched to DIIS steps.
     5     8.23e-03   7.09e-03     
     6     1.16e-03   4.82e-04     
     7     6.96e-04   3.27e-05     
     8     1.99e-04   1.32e-04     
     9     5.62e-05   8.34e-06     
    10     1.20e-05   6.06e-06     
    11     3.10e-06   8.75e-07     
    12     1.05e-06   6.47e-09     
    13     6.30e-07   2.83e-07     
 ------------------------------------------------------------------------------
                                   Orbital response converged.

 Computing density matrices... Done.
 CCSD calculation:   CPU 1520.49 s  wall 263.39 s

 Transferring MO TPDM to AO TPDM
 Transferring g2_o1o1o1o1
 Transferring g2_o1o1o1v1
 Transferring g2_o1o1v1v1
 Transferring g2_o1v1o1v1
 Transferring g2_o1v1v1v1
 Transferring g2_v1v1v1v1
 Adding separable TPDM
 Computing TPDM gradient
 --------------------------------------------------------
 2e gradient
  Atom          X               Y               Z
 --------------------------------------------------------
    1        -43.131458       11.962841        0.000000  
    2         12.025425      -28.525909        0.000000  
    3          5.651952       16.169883       -0.000000  
    4         25.454081        0.393185       -0.000000  
 --------------------------------------------------------
 --------------------------------------------------------
 Final gradient
  Atom          X               Y               Z
 --------------------------------------------------------
    1        -43.131458       11.962841        0.000000  
    2         12.025425      -28.525909        0.000000  
    3          5.651952       16.169883       -0.000000  
    4         25.454081        0.393185       -0.000000  
 --------------------------------------------------------
 Analytic gradient from two-electron contribution:   CPU 260.68 s  wall 50.19 s

 Total ccman2 time:   CPU 1832.37 s  wall 323.03 s


 --------------------------------------------------------------

                    Orbital Energies (a.u.)
 --------------------------------------------------------------

 Alpha MOs
 -- Occupied --
********-104.8829 -80.0678 -65.1820 -58.5419 -58.5405 -58.5404 -15.6594
-10.6065  -9.8618  -8.0750  -8.0710  -8.0710  -7.6060  -7.4750  -7.4676
 -7.4671  -5.4981  -5.4971  -5.4970  -3.2140  -3.2110  -3.2102  -3.2021
 -3.2021  -1.2616  -1.0768  -1.0140  -0.7527  -0.5973  -0.5936  -0.5590
 -0.4718  -0.4704  -0.4411  -0.4180  -0.3991
 -- Virtual --
 -0.0047   0.0436   0.0579   0.0760   0.0842   0.0901   0.0975   0.1181
  0.1220   0.1261   0.1374   0.1483   0.1721   0.1965   0.2072   0.2216
  0.2380   0.2549   0.3014   0.3462   0.3776   0.3855   0.4749   0.5187
  0.5562   0.5707   0.5881   0.6027   0.6185   0.6652   0.7285   0.7350
  0.7640   0.7945   0.8192   0.8480   0.8676   0.8936   0.9606   0.9840
  0.9908   1.1127   1.1184   1.1315   1.1607   1.2136   1.2439   1.2816
  1.3313   1.3698   1.4864   1.7716   1.8555   1.9308   2.2525   2.2990
  2.3130   2.3510   2.3984   2.4018   2.5169   2.6290   2.6700   2.8959
  3.0289   4.2313   4.3259   4.4613   4.5296   4.5383   4.5463   4.6187
  4.7606   7.1966   7.4815   8.1998   8.2171   8.2837  10.3523  14.7048
 14.8031  14.8775  26.6496  26.7230  27.1070  36.6724  49.4705 166.1012
219.1983 293.8847 293.9001 293.98021028.4130
 --------------------------------------------------------------

          Ground-State Mulliken Net Atomic Charges

     Atom                 Charge (a.u.)
  ----------------------------------------
      1 Br                   -0.150309
      2 P                     0.331116
      3 N                    -0.170319
      4 Cl                   -0.010488
  ----------------------------------------
  Sum of atomic charges =    -0.000000

 -----------------------------------------------------------------
                    Cartesian Multipole Moments
 -----------------------------------------------------------------
    Charge (ESU x 10^10)
                -0.0000
    Dipole Moment (Debye)
         X      -0.1415      Y       1.9377      Z      -0.0000
       Tot       1.9429
    Quadrupole Moments (Debye-Ang)
        XX     -49.7386     XY      -1.7912     YY     -50.8730
        XZ      -0.0000     YZ      -0.0000     ZZ     -49.0348
    Octopole Moments (Debye-Ang^2)
       XXX      37.2115    XXY      -2.6447    XYY      16.5417
       YYY      -4.7998    XXZ      -0.0000    XYZ       0.0000
       YYZ      -0.0000    XZZ      13.9147    YZZ      -1.0513
       ZZZ      -0.0000
    Hexadecapole Moments (Debye-Ang^3)
      XXXX   -1012.9682   XXXY     -19.3173   XXYY    -204.8861
      XYYY      -6.9464   YYYY    -130.5994   XXXZ       0.0000
      XXYZ      -0.0000   XYYZ       0.0000   YYYZ      -0.0000
      XXZZ    -195.2862   XYZZ      -2.3205   YYZZ     -30.9080
      XZZZ       0.0000   YZZZ      -0.0000   ZZZZ     -60.5569
 -----------------------------------------------------------------
 DrvMan completing analytic gradient of the correlated energy
 Correlated dipole moment
            1
    1  -0.0556643
    2   0.7623684
    3  -0.0000000
 Energy read as -3427.745474712
 Full Analytical Gradient: (in a.u., or Hartree/Bohr)
             1             2             3             4
    1   -0.00026412    0.00028585   -0.00000701   -0.00001472
    2    0.00011217   -0.00004361   -0.00007740    0.00000883
    3   -0.00000000   -0.00000000   -0.00000000    0.00000000
 Gradient time:  CPU 0.72 s  wall 0.73 s
 ----------------------------------------------------------------
             Standard Nuclear Orientation (Angstroms)
    I     Atom           X                Y                Z
 ----------------------------------------------------------------
    1      Br      1.7501273538    -0.1528927803    -0.0000000000
    2      P      -0.2672236915     0.7930042460     0.0000000000
    3      N      -1.1768511866    -0.5157119223    -0.0000000000
    4      Cl     -2.8828319826    -0.1705195838    -0.0000000000
 ----------------------------------------------------------------
 Nuclear Repulsion Energy =   356.0588354188 hartrees
 There are       37 alpha and       37 beta electrons

                       Distance Matrix (Angstroms)
             Br(  1)   P (  2)   N (  3)
   P (  2)  2.228099
   N (  3)  2.949380  1.593788
   Cl(  4)  4.632993  2.787433  1.740554

 Requested basis set is 6-311++G(d,p)
 There are 51 shells and 130 basis functions
 A cutoff of  1.0D-14 yielded   1126 shell pairs
 There are      7811 function pairs (      8564 Cartesian)
 Smallest overlap matrix eigenvalue = 1.05E-03
 Guess MOs from SCF MO coefficient file

 -----------------------------------------------------------------------
  General SCF calculation program by
  Eric Jon Sundstrom, Paul Horn, Yuezhi Mao, Dmitri Zuev, Alec White,
  David Stuck, Shaama M.S., Shane Yost, Joonho Lee, David Small,
  Daniel Levine, Susi Lehtola, Hugh Burton, Evgeny Epifanovsky
 -----------------------------------------------------------------------
 Hartree-Fock
 using 6 threads for integral computing
 -------------------------------------------------------
 OpenMP Integral computing Module                
 Release: version 2.0, May 2017, Q-Chem Inc. Pleasanton 
 -------------------------------------------------------
 A restricted SCF calculation will be
 performed using DIIS
 SCF converges when DIIS error is below 1.0e-08
 ---------------------------------------
  Cycle       Energy         DIIS error
 ---------------------------------------
    1   -3427.0209506694      5.92e-06  
    2   -3427.0209508055      1.78e-06  
    3   -3427.0209508224      1.11e-06  
    4   -3427.0209508263      3.82e-07  
    5   -3427.0209508272      1.39e-07  
    6   -3427.0209508274      4.88e-08  
    7   -3427.0209508274      2.02e-08  
    8   -3427.0209508273      8.49e-09  Convergence criterion met
 ---------------------------------------
 SCF time:   CPU 6.96s  wall 2.00s 
 SCF   energy in the final basis set =    -3427.0209508273
 Total energy in the final basis set =    -3427.0209508273


 ------------------------------------------------------------------------------

   CCMAN2: suite of methods based on coupled cluster
           and equation of motion theories.

   Components:
   * libvmm-1.3-trunk
     by Evgeny Epifanovsky, Ilya Kaliman.
   * libtensor-2.5-trunk
     by Evgeny Epifanovsky, Michael Wormit, Dmitry Zuev, Sam Manzer, 
        Ilya Kaliman.
   * libcc-2.5-trunk
     by Evgeny Epifanovsky, Arik Landau, Tomasz Kus, Kirill Khistyaev, 
        Dmitry Zuev, Prashant Manohar, Xintian Feng, Anna Krylov, 
        Matthew Goldey, Alec White, Thomas Jagau, Kaushik Nanda, 
        Anastasia Gunina, Alexander Kunitsa, Joonho Lee.

   CCMAN original authors:
   Anna I. Krylov, C. David Sherrill, Steven R. Gwaltney,
   Edward F. C. Byrd (2000)
   Sergey V. Levchenko, Lyudmila V. Slipchenko, Tao Wang,
   Ana-Maria C. Cristian (2003)
   Piotr A. Pieniazek, C. Melania Oana, Evgeny Epifanovsky (2007)
   Prashant Manohar (2009)

 ------------------------------------------------------------------------------


 Allocating and initializing 30808MB of RAM...
 Calculation will run on 6 cores.


 Alpha MOs, Restricted
 -- Occupied --                  
-490.05 -104.88  -80.07  -65.18  -58.54  -58.54  -58.54  -15.66
  1 A     2 A     3 A     4 A     5 A     6 A     7 A     8 A                  
-10.607  -9.862  -8.075  -8.071  -8.071  -7.606  -7.475  -7.468
  9 A    10 A    11 A    12 A    13 A    14 A    15 A    16 A                  
 -7.467  -5.498  -5.497  -5.497  -3.214  -3.211  -3.210  -3.202
 17 A    18 A    19 A    20 A    21 A    22 A    23 A    24 A                  
 -3.202  -1.262  -1.077  -1.014  -0.753  -0.597  -0.594  -0.559
 25 A    26 A    27 A    28 A    29 A    30 A    31 A    32 A                  
 -0.472  -0.470  -0.441  -0.418  -0.399
 33 A    34 A    35 A    36 A    37 A                                          
 -- Virtual --                   
 -0.005   0.044   0.058   0.076   0.084   0.090   0.097   0.118
 38 A    39 A    40 A    41 A    42 A    43 A    44 A    45 A                  
  0.122   0.126   0.137   0.148   0.172   0.197   0.207   0.222
 46 A    47 A    48 A    49 A    50 A    51 A    52 A    53 A                  
  0.238   0.255   0.301   0.346   0.378   0.385   0.475   0.519
 54 A    55 A    56 A    57 A    58 A    59 A    60 A    61 A                  
  0.556   0.571   0.588   0.603   0.618   0.665   0.729   0.735
 62 A    63 A    64 A    65 A    66 A    67 A    68 A    69 A                  
  0.764   0.794   0.819   0.848   0.868   0.894   0.961   0.984
 70 A    71 A    72 A    73 A    74 A    75 A    76 A    77 A                  
  0.991   1.113   1.118   1.131   1.161   1.214   1.244   1.282
 78 A    79 A    80 A    81 A    82 A    83 A    84 A    85 A                  
  1.331   1.370   1.486   1.772   1.855   1.931   2.252   2.299
 86 A    87 A    88 A    89 A    90 A    91 A    92 A    93 A                  
  2.313   2.351   2.398   2.402   2.517   2.629   2.670   2.896
 94 A    95 A    96 A    97 A    98 A    99 A   100 A   101 A                  
  3.029   4.231   4.326   4.461   4.530   4.538   4.546   4.619
102 A   103 A   104 A   105 A   106 A   107 A   108 A   109 A                  
  4.760   7.197   7.481   8.200   8.217   8.284  10.352  14.705
110 A   111 A   112 A   113 A   114 A   115 A   116 A   117 A                  
 14.803  14.877  26.650  26.723  27.107  36.672  49.470 166.101
118 A   119 A   120 A   121 A   122 A   123 A   124 A   125 A                  
219.198 293.885 293.900 293.9801028.413
126 A   127 A   128 A   129 A   130 A                                          

 Beta MOs, Restricted
 -- Occupied --                  
-490.05 -104.88  -80.07  -65.18  -58.54  -58.54  -58.54  -15.66
  1 A     2 A     3 A     4 A     5 A     6 A     7 A     8 A                  
-10.607  -9.862  -8.075  -8.071  -8.071  -7.606  -7.475  -7.468
  9 A    10 A    11 A    12 A    13 A    14 A    15 A    16 A                  
 -7.467  -5.498  -5.497  -5.497  -3.214  -3.211  -3.210  -3.202
 17 A    18 A    19 A    20 A    21 A    22 A    23 A    24 A                  
 -3.202  -1.262  -1.077  -1.014  -0.753  -0.597  -0.594  -0.559
 25 A    26 A    27 A    28 A    29 A    30 A    31 A    32 A                  
 -0.472  -0.470  -0.441  -0.418  -0.399
 33 A    34 A    35 A    36 A    37 A                                          
 -- Virtual --                   
 -0.005   0.044   0.058   0.076   0.084   0.090   0.097   0.118
 38 A    39 A    40 A    41 A    42 A    43 A    44 A    45 A                  
  0.122   0.126   0.137   0.148   0.172   0.197   0.207   0.222
 46 A    47 A    48 A    49 A    50 A    51 A    52 A    53 A                  
  0.238   0.255   0.301   0.346   0.378   0.385   0.475   0.519
 54 A    55 A    56 A    57 A    58 A    59 A    60 A    61 A                  
  0.556   0.571   0.588   0.603   0.618   0.665   0.729   0.735
 62 A    63 A    64 A    65 A    66 A    67 A    68 A    69 A                  
  0.764   0.794   0.819   0.848   0.868   0.894   0.961   0.984
 70 A    71 A    72 A    73 A    74 A    75 A    76 A    77 A                  
  0.991   1.113   1.118   1.131   1.161   1.214   1.244   1.282
 78 A    79 A    80 A    81 A    82 A    83 A    84 A    85 A                  
  1.331   1.370   1.486   1.772   1.855   1.931   2.252   2.299
 86 A    87 A    88 A    89 A    90 A    91 A    92 A    93 A                  
  2.313   2.351   2.398   2.402   2.517   2.629   2.670   2.896
 94 A    95 A    96 A    97 A    98 A    99 A   100 A   101 A                  
  3.029   4.231   4.326   4.461   4.530   4.538   4.546   4.619
102 A   103 A   104 A   105 A   106 A   107 A   108 A   109 A                  
  4.760   7.197   7.481   8.200   8.217   8.284  10.352  14.705
110 A   111 A   112 A   113 A   114 A   115 A   116 A   117 A                  
 14.803  14.877  26.650  26.723  27.107  36.672  49.470 166.101
118 A   119 A   120 A   121 A   122 A   123 A   124 A   125 A                  
219.198 293.885 293.900 293.9801028.413
126 A   127 A   128 A   129 A   130 A                                          

 Occupation and symmetry of molecular orbitals

 Point group: C1 (1 irreducible representation).

                           A     All 
 -------------------------------------
 All molecular orbitals:
  - Alpha                  130   130 
  - Beta                   130   130 
 -------------------------------------
 Alpha orbitals:
  - Frozen occupied        20    20  
  - Active occupied        17    17  
  - Active virtual         93    93  
  - Frozen virtual         0     0   
 -------------------------------------
 Beta orbitals:
  - Frozen occupied        20    20  
  - Active occupied        17    17  
  - Active virtual         93    93  
  - Frozen virtual         0     0   
 -------------------------------------

 Import integrals:   CPU 0.00 s  wall 0.00 s

 Import integrals:   CPU 45.86 s  wall 8.08 s

 MP2 amplitudes:   CPU 0.13 s  wall 0.09 s

Running a double precision version
           CCSD T amplitudes will be solved using DIIS.

           Start     Size      MaxIter   EConv     TConv     
           3         7         100       1.00e-07  1.00e-05  
 ------------------------------------------------------------------------------
           Energy (a.u.)   Ediff      Tdiff       Comment
 ------------------------------------------------------------------------------
         -3427.73128261                           
     1   -3427.71910133   1.22e-02   8.01e-01     
     2   -3427.74314048   2.40e-02   1.10e-01     
     3   -3427.74221601   9.24e-04   4.80e-02     
     4   -3427.74461647   2.40e-03   1.44e-02     Switched to DIIS steps.
     5   -3427.74544769   8.31e-04   1.22e-02     
     6   -3427.74547048   2.28e-05   2.48e-03     
     7   -3427.74546954   9.45e-07   1.25e-03     
     8   -3427.74547478   5.24e-06   2.99e-04     
     9   -3427.74547525   4.66e-07   1.95e-04     
    10   -3427.74547489   3.61e-07   6.22e-05     
    11   -3427.74547500   1.13e-07   2.71e-05     
    12   -3427.74547489   1.09e-07   1.06e-05     
    13   -3427.74547488   1.11e-08   3.27e-06     
 ------------------------------------------------------------------------------
         -3427.74547488                           CCSD T converged.

End of double precision
 SCF energy                 = -3427.02095083
 MP2 energy                 = -3427.73128261
 CCSD correlation energy     =    -0.72452405
 CCSD total energy           = -3427.74547488

 CCSD  T1^2 = 0.0129  T2^2 = 0.2799  Leading amplitudes:

 Amplitude    Orbitals with energies
  0.0337       34 (A) A                  ->    38 (A) A                   
              -0.4704                         -0.0047                     
  0.0337       34 (A) B                  ->    38 (A) B                   
              -0.4704                         -0.0047                     
 -0.0240       37 (A) A                  ->    38 (A) A                   
              -0.3991                         -0.0047                     
 -0.0240       37 (A) B                  ->    38 (A) B                   
              -0.3991                         -0.0047                     

 Amplitude    Orbitals with energies
 -0.0804       37 (A) A      37 (A) B    ->    38 (A) A      38 (A) B     
              -0.3991       -0.3991           -0.0047       -0.0047       
  0.0804       37 (A) A      37 (A) B    ->    38 (A) B      38 (A) A     
              -0.3991       -0.3991           -0.0047       -0.0047       
  0.0804       37 (A) B      37 (A) A    ->    38 (A) A      38 (A) B     
              -0.3991       -0.3991           -0.0047       -0.0047       
 -0.0804       37 (A) B      37 (A) A    ->    38 (A) B      38 (A) A     
              -0.3991       -0.3991           -0.0047       -0.0047       

 Computing CCSD intemediates for later calculations in double precision
 Finished.

Running a double precision version
           CCSD Lambda amplitudes will be solved using DIIS.
           Start     Size      MaxIter   EConv     LConv     
           3         7         100       1.00e-07  1.00e-05  
 ------------------------------------------------------------------------------
            Enorm      Ldiff       Comment
 ------------------------------------------------------------------------------
     1     5.57e-02   4.17e-02     
     2     1.44e-02   5.59e-03     
     3     6.18e-03   2.01e-03     
     4     3.54e-03   1.24e-03     Switched to DIIS steps.
     5     1.11e-03   6.56e-04     
     6     5.14e-04   1.77e-04     
     7     1.68e-04   4.30e-05     
     8     7.45e-05   9.49e-07     
     9     2.53e-05   3.11e-06     
    10     1.04e-05   9.53e-07     
    11     3.82e-06   1.70e-07     
    12     1.68e-06   2.28e-08     
    13     7.84e-07   6.43e-08     
    14     3.61e-07   4.97e-10     
    15     1.94e-07   1.91e-08     
    16     8.72e-08   4.69e-09     
 ------------------------------------------------------------------------------
                                   CCSD Lambda converged.

 Computing density matrices in double precision...
           Orbital response amplitudes will be solved using DIIS.
           Start     Size      MaxIter   EConv     LConv     
           3         7         100       1.00e-06  1.00e-06  
 ------------------------------------------------------------------------------
            Enorm      Ldiff       Comment
 ------------------------------------------------------------------------------
     1     1.11e-01   5.12e-04     
     2     1.12e-01   9.55e-04     
     3     1.42e-01   2.42e-02     
     4     2.07e-02   5.68e-02     Switched to DIIS steps.
     5     8.23e-03   7.08e-03     
     6     1.16e-03   4.82e-04     
     7     6.96e-04   3.28e-05     
     8     2.00e-04   1.32e-04     
     9     5.62e-05   8.34e-06     
    10     1.20e-05   6.06e-06     
    11     3.10e-06   8.73e-07     
    12     1.05e-06   6.81e-09     
    13     6.31e-07   2.84e-07     
 ------------------------------------------------------------------------------
                                   Orbital response converged.

 Computing density matrices... Done.
 CCSD calculation:   CPU 1520.79 s  wall 263.45 s

 Transferring MO TPDM to AO TPDM
 Transferring g2_o1o1o1o1
 Transferring g2_o1o1o1v1
 Transferring g2_o1o1v1v1
 Transferring g2_o1v1o1v1
 Transferring g2_o1v1v1v1
 Transferring g2_v1v1v1v1
 Adding separable TPDM
 Computing TPDM gradient
 --------------------------------------------------------
 2e gradient
  Atom          X               Y               Z
 --------------------------------------------------------
    1        -43.122241       11.935986       -0.000000  
    2         12.021881      -28.501016        0.000000  
    3          5.647392       16.170586        0.000000  
    4         25.452968        0.394444       -0.000000  
 --------------------------------------------------------
 --------------------------------------------------------
 Final gradient
  Atom          X               Y               Z
 --------------------------------------------------------
    1        -43.122241       11.935986       -0.000000  
    2         12.021881      -28.501016        0.000000  
    3          5.647392       16.170586        0.000000  
    4         25.452968        0.394444       -0.000000  
 --------------------------------------------------------
 Analytic gradient from two-electron contribution:   CPU 259.76 s  wall 50.38 s

 Total ccman2 time:   CPU 1833.01 s  wall 323.47 s


 --------------------------------------------------------------

                    Orbital Energies (a.u.)
 --------------------------------------------------------------

 Alpha MOs
 -- Occupied --
********-104.8829 -80.0679 -65.1820 -58.5418 -58.5405 -58.5404 -15.6594
-10.6065  -9.8618  -8.0750  -8.0711  -8.0711  -7.6061  -7.4750  -7.4676
 -7.4670  -5.4982  -5.4971  -5.4970  -3.2140  -3.2110  -3.2102  -3.2020
 -3.2020  -1.2617  -1.0768  -1.0141  -0.7527  -0.5973  -0.5936  -0.5591
 -0.4718  -0.4704  -0.4412  -0.4180  -0.3991
 -- Virtual --
 -0.0047   0.0436   0.0579   0.0760   0.0842   0.0901   0.0974   0.1181
  0.1220   0.1261   0.1374   0.1483   0.1721   0.1965   0.2072   0.2216
  0.2380   0.2549   0.3014   0.3462   0.3777   0.3855   0.4749   0.5187
  0.5562   0.5707   0.5882   0.6027   0.6184   0.6652   0.7286   0.7351
  0.7640   0.7944   0.8191   0.8479   0.8676   0.8935   0.9606   0.9838
  0.9906   1.1126   1.1184   1.1314   1.1607   1.2135   1.2438   1.2815
  1.3311   1.3698   1.4864   1.7716   1.8554   1.9308   2.2525   2.2989
  2.3129   2.3510   2.3984   2.4018   2.5169   2.6289   2.6699   2.8959
  3.0288   4.2312   4.3259   4.4613   4.5296   4.5383   4.5463   4.6185
  4.7604   7.1966   7.4814   8.1998   8.2171   8.2837  10.3522  14.7047
 14.8030  14.8775  26.6496  26.7229  27.1070  36.6724  49.4705 166.1012
219.1982 293.8847 293.9001 293.98021028.4130
 --------------------------------------------------------------

          Ground-State Mulliken Net Atomic Charges

     Atom                 Charge (a.u.)
  ----------------------------------------
      1 Br                   -0.150393
      2 P                     0.331112
      3 N                    -0.170416
      4 Cl                   -0.010303
  ----------------------------------------
  Sum of atomic charges =    -0.000000

 -----------------------------------------------------------------
                    Cartesian Multipole Moments
 -----------------------------------------------------------------
    Charge (ESU x 10^10)
                 0.0000
    Dipole Moment (Debye)
         X      -0.1441      Y       1.9375      Z       0.0000
       Tot       1.9429
    Quadrupole Moments (Debye-Ang)
        XX     -49.7363     XY      -1.7905     YY     -50.8749
        XZ      -0.0000     YZ       0.0000     ZZ     -49.0357
    Octopole Moments (Debye-Ang^2)
       XXX      37.1402    XXY      -2.6623    XYY      16.5172
       YYY      -4.8542    XXZ       0.0000    XYZ      -0.0000
       YYZ       0.0000    XZZ      13.8933    YZZ      -1.0702
       ZZZ       0.0000
    Hexadecapole Moments (Debye-Ang^3)
      XXXX   -1013.2647   XXXY     -19.3963   XXYY    -204.9569
      XYYY      -7.0314   YYYY    -130.5689   XXXZ      -0.0000
      XXYZ       0.0000   XYYZ      -0.0000   YYYZ       0.0000
      XXZZ    -195.3521   XYZZ      -2.3502   YYZZ     -30.9035
      XZZZ      -0.0000   YZZZ       0.0000   ZZZZ     -60.5598
 -----------------------------------------------------------------
 DrvMan completing analytic gradient of the correlated energy
 Correlated dipole moment
            1
    1  -0.0567128
    2   0.7622879
    3   0.0000000
 Energy read as -3427.745474878
 Full Analytical Gradient: (in a.u., or Hartree/Bohr)
             1             2             3             4
    1   -0.00011998    0.00021827   -0.00006649   -0.00003180
    2    0.00009352   -0.00002933   -0.00007351    0.00000932
    3    0.00000000    0.00000000    0.00000000   -0.00000000
 Gradient time:  CPU 0.74 s  wall 0.75 s
 ----------------------------------------------------------------
             Standard Nuclear Orientation (Angstroms)
    I     Atom           X                Y                Z
 ----------------------------------------------------------------
    1      Br      1.7501273538    -0.1548927803    -0.0000000000
    2      P      -0.2672236915     0.7930042460     0.0000000000
    3      N      -1.1768511866    -0.5157119223    -0.0000000000
    4      Cl     -2.8828319826    -0.1705195838    -0.0000000000
 ----------------------------------------------------------------
 Nuclear Repulsion Energy =   356.0150598971 hartrees
 There are       37 alpha and       37 beta electrons

                       Distance Matrix (Angstroms)
             Br(  1)   P (  2)   N (  3)
   P (  2)  2.228949
   N (  3)  2.949134  1.593788
   Cl(  4)  4.632986  2.787433  1.740554

 Requested basis set is 6-311++G(d,p)
 There are 51 shells and 130 basis functions
 A cutoff of  1.0D-14 yielded   1126 shell pairs
 There are      7811 function pairs (      8564 Cartesian)
 Smallest overlap matrix eigenvalue = 1.05E-03
 Guess MOs from SCF MO coefficient file

 -----------------------------------------------------------------------
  General SCF calculation program by
  Eric Jon Sundstrom, Paul Horn, Yuezhi Mao, Dmitri Zuev, Alec White,
  David Stuck, Shaama M.S., Shane Yost, Joonho Lee, David Small,
  Daniel Levine, Susi Lehtola, Hugh Burton, Evgeny Epifanovsky
 -----------------------------------------------------------------------
 Hartree-Fock
 using 6 threads for integral computing
 -------------------------------------------------------
 OpenMP Integral computing Module                
 Release: version 2.0, May 2017, Q-Chem Inc. Pleasanton 
 -------------------------------------------------------
 A restricted SCF calculation will be
 performed using DIIS
 SCF converges when DIIS error is below 1.0e-08
 ---------------------------------------
  Cycle       Energy         DIIS error
 ---------------------------------------
    1   -3427.0209380979      9.06e-06  
    2   -3427.0209384104      2.47e-06  
    3   -3427.0209384502      9.98e-07  
    4   -3427.0209384552      3.94e-07  
    5   -3427.0209384562      1.28e-07  
    6   -3427.0209384564      5.69e-08  
    7   -3427.0209384563      2.70e-08  
    8   -3427.0209384564      9.74e-09  Convergence criterion met
 ---------------------------------------
 SCF time:   CPU 6.88s  wall 2.00s 
 SCF   energy in the final basis set =    -3427.0209384564
 Total energy in the final basis set =    -3427.0209384564


 ------------------------------------------------------------------------------

   CCMAN2: suite of methods based on coupled cluster
           and equation of motion theories.

   Components:
   * libvmm-1.3-trunk
     by Evgeny Epifanovsky, Ilya Kaliman.
   * libtensor-2.5-trunk
     by Evgeny Epifanovsky, Michael Wormit, Dmitry Zuev, Sam Manzer, 
        Ilya Kaliman.
   * libcc-2.5-trunk
     by Evgeny Epifanovsky, Arik Landau, Tomasz Kus, Kirill Khistyaev, 
        Dmitry Zuev, Prashant Manohar, Xintian Feng, Anna Krylov, 
        Matthew Goldey, Alec White, Thomas Jagau, Kaushik Nanda, 
        Anastasia Gunina, Alexander Kunitsa, Joonho Lee.

   CCMAN original authors:
   Anna I. Krylov, C. David Sherrill, Steven R. Gwaltney,
   Edward F. C. Byrd (2000)
   Sergey V. Levchenko, Lyudmila V. Slipchenko, Tao Wang,
   Ana-Maria C. Cristian (2003)
   Piotr A. Pieniazek, C. Melania Oana, Evgeny Epifanovsky (2007)
   Prashant Manohar (2009)

 ------------------------------------------------------------------------------


 Allocating and initializing 30808MB of RAM...
 Calculation will run on 6 cores.


 Alpha MOs, Restricted
 -- Occupied --                  
-490.05 -104.88  -80.07  -65.18  -58.54  -58.54  -58.54  -15.66
  1 A     2 A     3 A     4 A     5 A     6 A     7 A     8 A                  
-10.607  -9.862  -8.075  -8.071  -8.071  -7.606  -7.475  -7.468
  9 A    10 A    11 A    12 A    13 A    14 A    15 A    16 A                  
 -7.467  -5.498  -5.497  -5.497  -3.214  -3.211  -3.210  -3.202
 17 A    18 A    19 A    20 A    21 A    22 A    23 A    24 A                  
 -3.202  -1.262  -1.077  -1.014  -0.753  -0.597  -0.594  -0.559
 25 A    26 A    27 A    28 A    29 A    30 A    31 A    32 A                  
 -0.472  -0.470  -0.441  -0.418  -0.399
 33 A    34 A    35 A    36 A    37 A                                          
 -- Virtual --                   
 -0.005   0.043   0.058   0.076   0.084   0.090   0.097   0.118
 38 A    39 A    40 A    41 A    42 A    43 A    44 A    45 A                  
  0.122   0.126   0.137   0.148   0.172   0.196   0.207   0.222
 46 A    47 A    48 A    49 A    50 A    51 A    52 A    53 A                  
  0.238   0.255   0.301   0.346   0.378   0.385   0.475   0.519
 54 A    55 A    56 A    57 A    58 A    59 A    60 A    61 A                  
  0.556   0.571   0.588   0.603   0.618   0.665   0.729   0.735
 62 A    63 A    64 A    65 A    66 A    67 A    68 A    69 A                  
  0.764   0.794   0.819   0.848   0.868   0.893   0.961   0.984
 70 A    71 A    72 A    73 A    74 A    75 A    76 A    77 A                  
  0.990   1.113   1.118   1.131   1.161   1.213   1.244   1.281
 78 A    79 A    80 A    81 A    82 A    83 A    84 A    85 A                  
  1.331   1.370   1.486   1.772   1.855   1.931   2.252   2.299
 86 A    87 A    88 A    89 A    90 A    91 A    92 A    93 A                  
  2.313   2.351   2.398   2.402   2.517   2.629   2.670   2.896
 94 A    95 A    96 A    97 A    98 A    99 A   100 A   101 A                  
  3.029   4.231   4.326   4.461   4.530   4.538   4.546   4.619
102 A   103 A   104 A   105 A   106 A   107 A   108 A   109 A                  
  4.760   7.197   7.481   8.200   8.217   8.284  10.352  14.705
110 A   111 A   112 A   113 A   114 A   115 A   116 A   117 A                  
 14.803  14.877  26.650  26.723  27.107  36.672  49.471 166.101
118 A   119 A   120 A   121 A   122 A   123 A   124 A   125 A                  
219.198 293.885 293.900 293.9801028.413
126 A   127 A   128 A   129 A   130 A                                          

 Beta MOs, Restricted
 -- Occupied --                  
-490.05 -104.88  -80.07  -65.18  -58.54  -58.54  -58.54  -15.66
  1 A     2 A     3 A     4 A     5 A     6 A     7 A     8 A                  
-10.607  -9.862  -8.075  -8.071  -8.071  -7.606  -7.475  -7.468
  9 A    10 A    11 A    12 A    13 A    14 A    15 A    16 A                  
 -7.467  -5.498  -5.497  -5.497  -3.214  -3.211  -3.210  -3.202
 17 A    18 A    19 A    20 A    21 A    22 A    23 A    24 A                  
 -3.202  -1.262  -1.077  -1.014  -0.753  -0.597  -0.594  -0.559
 25 A    26 A    27 A    28 A    29 A    30 A    31 A    32 A                  
 -0.472  -0.470  -0.441  -0.418  -0.399
 33 A    34 A    35 A    36 A    37 A                                          
 -- Virtual --                   
 -0.005   0.043   0.058   0.076   0.084   0.090   0.097   0.118
 38 A    39 A    40 A    41 A    42 A    43 A    44 A    45 A                  
  0.122   0.126   0.137   0.148   0.172   0.196   0.207   0.222
 46 A    47 A    48 A    49 A    50 A    51 A    52 A    53 A                  
  0.238   0.255   0.301   0.346   0.378   0.385   0.475   0.519
 54 A    55 A    56 A    57 A    58 A    59 A    60 A    61 A                  
  0.556   0.571   0.588   0.603   0.618   0.665   0.729   0.735
 62 A    63 A    64 A    65 A    66 A    67 A    68 A    69 A                  
  0.764   0.794   0.819   0.848   0.868   0.893   0.961   0.984
 70 A    71 A    72 A    73 A    74 A    75 A    76 A    77 A                  
  0.990   1.113   1.118   1.131   1.161   1.213   1.244   1.281
 78 A    79 A    80 A    81 A    82 A    83 A    84 A    85 A                  
  1.331   1.370   1.486   1.772   1.855   1.931   2.252   2.299
 86 A    87 A    88 A    89 A    90 A    91 A    92 A    93 A                  
  2.313   2.351   2.398   2.402   2.517   2.629   2.670   2.896
 94 A    95 A    96 A    97 A    98 A    99 A   100 A   101 A                  
  3.029   4.231   4.326   4.461   4.530   4.538   4.546   4.619
102 A   103 A   104 A   105 A   106 A   107 A   108 A   109 A                  
  4.760   7.197   7.481   8.200   8.217   8.284  10.352  14.705
110 A   111 A   112 A   113 A   114 A   115 A   116 A   117 A                  
 14.803  14.877  26.650  26.723  27.107  36.672  49.471 166.101
118 A   119 A   120 A   121 A   122 A   123 A   124 A   125 A                  
219.198 293.885 293.900 293.9801028.413
126 A   127 A   128 A   129 A   130 A                                          

 Occupation and symmetry of molecular orbitals

 Point group: C1 (1 irreducible representation).

                           A     All 
 -------------------------------------
 All molecular orbitals:
  - Alpha                  130   130 
  - Beta                   130   130 
 -------------------------------------
 Alpha orbitals:
  - Frozen occupied        20    20  
  - Active occupied        17    17  
  - Active virtual         93    93  
  - Frozen virtual         0     0   
 -------------------------------------
 Beta orbitals:
  - Frozen occupied        20    20  
  - Active occupied        17    17  
  - Active virtual         93    93  
  - Frozen virtual         0     0   
 -------------------------------------

 Import integrals:   CPU 0.00 s  wall 0.00 s

 Import integrals:   CPU 45.66 s  wall 8.07 s

 MP2 amplitudes:   CPU 0.19 s  wall 0.15 s

Running a double precision version
           CCSD T amplitudes will be solved using DIIS.

           Start     Size      MaxIter   EConv     TConv     
           3         7         100       1.00e-07  1.00e-05  
 ------------------------------------------------------------------------------
           Energy (a.u.)   Ediff      Tdiff       Comment
 ------------------------------------------------------------------------------
         -3427.73127860                           
     1   -3427.71909745   1.22e-02   8.01e-01     
     2   -3427.74313977   2.40e-02   1.10e-01     
     3   -3427.74221513   9.25e-04   4.80e-02     
     4   -3427.74461621   2.40e-03   1.44e-02     Switched to DIIS steps.
     5   -3427.74544776   8.32e-04   1.22e-02     
     6   -3427.74547060   2.28e-05   2.48e-03     
     7   -3427.74546964   9.51e-07   1.25e-03     
     8   -3427.74547489   5.24e-06   2.99e-04     
     9   -3427.74547536   4.70e-07   1.95e-04     
    10   -3427.74547499   3.62e-07   6.23e-05     
    11   -3427.74547511   1.13e-07   2.71e-05     
    12   -3427.74547500   1.09e-07   1.06e-05     
    13   -3427.74547499   1.10e-08   3.27e-06     
 ------------------------------------------------------------------------------
         -3427.74547499                           CCSD T converged.

End of double precision
 SCF energy                 = -3427.02093846
 MP2 energy                 = -3427.73127860
 CCSD correlation energy     =    -0.72453653
 CCSD total energy           = -3427.74547499

 CCSD  T1^2 = 0.0129  T2^2 = 0.2799  Leading amplitudes:

 Amplitude    Orbitals with energies
 -0.0338       34 (A) A                  ->    38 (A) A                   
              -0.4703                         -0.0048                     
 -0.0338       34 (A) B                  ->    38 (A) B                   
              -0.4703                         -0.0048                     
  0.0239       37 (A) A                  ->    38 (A) A                   
              -0.3992                         -0.0048                     
  0.0239       37 (A) B                  ->    38 (A) B                   
              -0.3992                         -0.0048                     

 Amplitude    Orbitals with energies
 -0.0804       37 (A) A      37 (A) B    ->    38 (A) A      38 (A) B     
              -0.3992       -0.3992           -0.0048       -0.0048       
  0.0804       37 (A) A      37 (A) B    ->    38 (A) B      38 (A) A     
              -0.3992       -0.3992           -0.0048       -0.0048       
  0.0804       37 (A) B      37 (A) A    ->    38 (A) A      38 (A) B     
              -0.3992       -0.3992           -0.0048       -0.0048       
 -0.0804       37 (A) B      37 (A) A    ->    38 (A) B      38 (A) A     
              -0.3992       -0.3992           -0.0048       -0.0048       

 Computing CCSD intemediates for later calculations in double precision
 Finished.

Running a double precision version
           CCSD Lambda amplitudes will be solved using DIIS.
           Start     Size      MaxIter   EConv     LConv     
           3         7         100       1.00e-07  1.00e-05  
 ------------------------------------------------------------------------------
            Enorm      Ldiff       Comment
 ------------------------------------------------------------------------------
     1     5.57e-02   4.18e-02     
     2     1.44e-02   5.59e-03     
     3     6.18e-03   2.01e-03     
     4     3.54e-03   1.24e-03     Switched to DIIS steps.
     5     1.11e-03   6.56e-04     
     6     5.15e-04   1.77e-04     
     7     1.68e-04   4.30e-05     
     8     7.45e-05   9.68e-07     
     9     2.53e-05   3.12e-06     
    10     1.04e-05   9.59e-07     
    11     3.83e-06   1.72e-07     
    12     1.68e-06   2.38e-08     
    13     7.87e-07   6.49e-08     
    14     3.63e-07   8.27e-10     
    15     1.95e-07   1.93e-08     
    16     8.77e-08   4.80e-09     
 ------------------------------------------------------------------------------
                                   CCSD Lambda converged.

 Computing density matrices in double precision...
           Orbital response amplitudes will be solved using DIIS.
           Start     Size      MaxIter   EConv     LConv     
           3         7         100       1.00e-06  1.00e-06  
 ------------------------------------------------------------------------------
            Enorm      Ldiff       Comment
 ------------------------------------------------------------------------------
     1     1.11e-01   5.31e-04     
     2     1.12e-01   9.52e-04     
     3     1.42e-01   2.43e-02     
     4     2.07e-02   5.68e-02     Switched to DIIS steps.
     5     8.24e-03   7.07e-03     
     6     1.16e-03   4.81e-04     
     7     6.97e-04   3.27e-05     
     8     2.00e-04   1.33e-04     
     9     5.63e-05   8.34e-06     
    10     1.20e-05   6.06e-06     
    11     3.10e-06   8.73e-07     
    12     1.05e-06   5.96e-09     
    13     6.32e-07   2.85e-07     
 ------------------------------------------------------------------------------
                                   Orbital response converged.

 Computing density matrices... Done.
 CCSD calculation:   CPU 1522.98 s  wall 263.66 s

 Transferring MO TPDM to AO TPDM
 Transferring g2_o1o1o1o1
 Transferring g2_o1o1o1v1
 Transferring g2_o1o1v1v1
 Transferring g2_o1v1o1v1
 Transferring g2_o1v1v1v1
 Transferring g2_v1v1v1v1
 Adding separable TPDM
 Computing TPDM gradient
 --------------------------------------------------------
 2e gradient
  Atom          X               Y               Z
 --------------------------------------------------------
    1        -43.094142       11.961060        0.000000  
    2         11.996633      -28.519537       -0.000000  
    3          5.645747       16.167084        0.000000  
    4         25.451762        0.391392       -0.000000  
 --------------------------------------------------------
 --------------------------------------------------------
 Final gradient
  Atom          X               Y               Z
 --------------------------------------------------------
    1        -43.094142       11.961060        0.000000  
    2         11.996633      -28.519537       -0.000000  
    3          5.645747       16.167084        0.000000  
    4         25.451762        0.391392       -0.000000  
 --------------------------------------------------------
 Analytic gradient from two-electron contribution:   CPU 265.98 s  wall 51.05 s

 Total ccman2 time:   CPU 1844.61 s  wall 325.47 s


 --------------------------------------------------------------

                    Orbital Energies (a.u.)
 --------------------------------------------------------------

 Alpha MOs
 -- Occupied --
********-104.8830 -80.0680 -65.1819 -58.5417 -58.5404 -58.5403 -15.6595
-10.6066  -9.8616  -8.0751  -8.0711  -8.0711  -7.6061  -7.4749  -7.4675
 -7.4669  -5.4982  -5.4972  -5.4971  -3.2139  -3.2108  -3.2101  -3.2019
 -3.2019  -1.2617  -1.0767  -1.0140  -0.7527  -0.5972  -0.5936  -0.5591
 -0.4718  -0.4703  -0.4411  -0.4180  -0.3992
 -- Virtual --
 -0.0048   0.0435   0.0579   0.0759   0.0842   0.0900   0.0974   0.1180
  0.1220   0.1262   0.1374   0.1483   0.1721   0.1965   0.2072   0.2215
  0.2380   0.2549   0.3014   0.3462   0.3777   0.3855   0.4749   0.5188
  0.5563   0.5706   0.5882   0.6027   0.6184   0.6654   0.7286   0.7351
  0.7642   0.7944   0.8190   0.8479   0.8675   0.8935   0.9605   0.9836
  0.9904   1.1126   1.1183   1.1314   1.1606   1.2135   1.2437   1.2815
  1.3308   1.3698   1.4864   1.7715   1.8554   1.9306   2.2524   2.2990
  2.3131   2.3508   2.3984   2.4017   2.5169   2.6289   2.6699   2.8958
  3.0288   4.2312   4.3259   4.4612   4.5297   4.5383   4.5463   4.6186
  4.7603   7.1966   7.4813   8.1999   8.2172   8.2837  10.3522  14.7047
 14.8030  14.8774  26.6495  26.7229  27.1069  36.6723  49.4705 166.1010
219.1982 293.8848 293.9001 293.98011028.4130
 --------------------------------------------------------------

          Ground-State Mulliken Net Atomic Charges

     Atom                 Charge (a.u.)
  ----------------------------------------
      1 Br                   -0.150717
      2 P                     0.331164
      3 N                    -0.170002
      4 Cl                   -0.010444
  ----------------------------------------
  Sum of atomic charges =     0.000000

 -----------------------------------------------------------------
                    Cartesian Multipole Moments
 -----------------------------------------------------------------
    Charge (ESU x 10^10)
                -0.0000
    Dipole Moment (Debye)
         X      -0.1490      Y       1.9400      Z       0.0000
       Tot       1.9457
    Quadrupole Moments (Debye-Ang)
        XX     -49.7430     XY      -1.7913     YY     -50.8705
        XZ      -0.0000     YZ       0.0000     ZZ     -49.0371
    Octopole Moments (Debye-Ang^2)
       XXX      37.1104    XXY      -2.6288    XYY      16.5156
       YYY      -4.7366    XXZ       0.0000    XYZ       0.0000
       YYZ       0.0000    XZZ      13.8871    YZZ      -1.0313
       ZZZ       0.0000
    Hexadecapole Moments (Debye-Ang^3)
      XXXX   -1013.3482   XXXY     -19.2259   XXYY    -204.9509
      XYYY      -6.8440   YYYY    -130.6182   XXXZ      -0.0000
      XXYZ      -0.0000   XYYZ      -0.0000   YYYZ       0.0000
      XXZZ    -195.3595   XYZZ      -2.2843   YYZZ     -30.9134
      XZZZ      -0.0000   YZZZ      -0.0000   ZZZZ     -60.5640
 -----------------------------------------------------------------
 DrvMan completing analytic gradient of the correlated energy
 Correlated dipole moment
            1
    1  -0.0586394
    2   0.7632673
    3   0.0000000
 Energy read as -3427.745474988
 Full Analytical Gradient: (in a.u., or Hartree/Bohr)
             1             2             3             4
    1    0.00004828   -0.00001118   -0.00002483   -0.00001226
    2   -0.00003788    0.00013945   -0.00011175    0.00001018
    3   -0.00000000    0.00000000    0.00000000   -0.00000000
 Gradient time:  CPU 0.77 s  wall 0.77 s
 ----------------------------------------------------------------
             Standard Nuclear Orientation (Angstroms)
    I     Atom           X                Y                Z
 ----------------------------------------------------------------
    1      Br      1.7501273538    -0.1538927803     0.0010000000
    2      P      -0.2672236915     0.7930042460     0.0000000000
    3      N      -1.1768511866    -0.5157119223    -0.0000000000
    4      Cl     -2.8828319826    -0.1705195838    -0.0000000000
 ----------------------------------------------------------------
 Nuclear Repulsion Energy =   356.0369407459 hartrees
 There are       37 alpha and       37 beta electrons

                       Distance Matrix (Angstroms)
             Br(  1)   P (  2)   N (  3)
   P (  2)  2.228524
   N (  3)  2.949257  1.593788
   Cl(  4)  4.632989  2.787433  1.740554

 Requested basis set is 6-311++G(d,p)
 There are 51 shells and 130 basis functions
 A cutoff of  1.0D-14 yielded   1126 shell pairs
 There are      7811 function pairs (      8564 Cartesian)
 Smallest overlap matrix eigenvalue = 1.05E-03
 Guess MOs from SCF MO coefficient file

 -----------------------------------------------------------------------
  General SCF calculation program by
  Eric Jon Sundstrom, Paul Horn, Yuezhi Mao, Dmitri Zuev, Alec White,
  David Stuck, Shaama M.S., Shane Yost, Joonho Lee, David Small,
  Daniel Levine, Susi Lehtola, Hugh Burton, Evgeny Epifanovsky
 -----------------------------------------------------------------------
 Hartree-Fock
 using 6 threads for integral computing
 -------------------------------------------------------
 OpenMP Integral computing Module                
 Release: version 2.0, May 2017, Q-Chem Inc. Pleasanton 
 -------------------------------------------------------
 A restricted SCF calculation will be
 performed using DIIS
 SCF converges when DIIS error is below 1.0e-08
 ---------------------------------------
  Cycle       Energy         DIIS error
 ---------------------------------------
    1   -3427.0209445322      5.82e-06  
    2   -3427.0209446744      1.64e-06  
    3   -3427.0209446948      6.26e-07  
    4   -3427.0209446973      2.63e-07  
    5   -3427.0209446978      9.58e-08  
    6   -3427.0209446979      5.07e-08  
    7   -3427.0209446979      3.20e-08  
    8   -3427.0209446979      1.49e-08  
    9   -3427.0209446979      5.23e-09  Convergence criterion met
 ---------------------------------------
 SCF time:   CPU 7.80s  wall 1.00s 
 SCF   energy in the final basis set =    -3427.0209446979
 Total energy in the final basis set =    -3427.0209446979


 ------------------------------------------------------------------------------

   CCMAN2: suite of methods based on coupled cluster
           and equation of motion theories.

   Components:
   * libvmm-1.3-trunk
     by Evgeny Epifanovsky, Ilya Kaliman.
   * libtensor-2.5-trunk
     by Evgeny Epifanovsky, Michael Wormit, Dmitry Zuev, Sam Manzer, 
        Ilya Kaliman.
   * libcc-2.5-trunk
     by Evgeny Epifanovsky, Arik Landau, Tomasz Kus, Kirill Khistyaev, 
        Dmitry Zuev, Prashant Manohar, Xintian Feng, Anna Krylov, 
        Matthew Goldey, Alec White, Thomas Jagau, Kaushik Nanda, 
        Anastasia Gunina, Alexander Kunitsa, Joonho Lee.

   CCMAN original authors:
   Anna I. Krylov, C. David Sherrill, Steven R. Gwaltney,
   Edward F. C. Byrd (2000)
   Sergey V. Levchenko, Lyudmila V. Slipchenko, Tao Wang,
   Ana-Maria C. Cristian (2003)
   Piotr A. Pieniazek, C. Melania Oana, Evgeny Epifanovsky (2007)
   Prashant Manohar (2009)

 ------------------------------------------------------------------------------


 Allocating and initializing 30808MB of RAM...
 Calculation will run on 6 cores.


 Alpha MOs, Restricted
 -- Occupied --                  
-490.05 -104.88  -80.07  -65.18  -58.54  -58.54  -58.54  -15.66
  1 A     2 A     3 A     4 A     5 A     6 A     7 A     8 A                  
-10.607  -9.862  -8.075  -8.071  -8.071  -7.606  -7.475  -7.468
  9 A    10 A    11 A    12 A    13 A    14 A    15 A    16 A                  
 -7.467  -5.498  -5.497  -5.497  -3.214  -3.211  -3.210  -3.202
 17 A    18 A    19 A    20 A    21 A    22 A    23 A    24 A                  
 -3.202  -1.262  -1.077  -1.014  -0.753  -0.597  -0.594  -0.559
 25 A    26 A    27 A    28 A    29 A    30 A    31 A    32 A                  
 -0.472  -0.470  -0.441  -0.418  -0.399
 33 A    34 A    35 A    36 A    37 A                                          
 -- Virtual --                   
 -0.005   0.044   0.058   0.076   0.084   0.090   0.097   0.118
 38 A    39 A    40 A    41 A    42 A    43 A    44 A    45 A                  
  0.122   0.126   0.137   0.148   0.172   0.197   0.207   0.222
 46 A    47 A    48 A    49 A    50 A    51 A    52 A    53 A                  
  0.238   0.255   0.301   0.346   0.378   0.385   0.475   0.519
 54 A    55 A    56 A    57 A    58 A    59 A    60 A    61 A                  
  0.556   0.571   0.588   0.603   0.618   0.665   0.729   0.735
 62 A    63 A    64 A    65 A    66 A    67 A    68 A    69 A                  
  0.764   0.794   0.819   0.848   0.868   0.893   0.961   0.984
 70 A    71 A    72 A    73 A    74 A    75 A    76 A    77 A                  
  0.991   1.113   1.118   1.131   1.161   1.214   1.244   1.282
 78 A    79 A    80 A    81 A    82 A    83 A    84 A    85 A                  
  1.331   1.370   1.486   1.772   1.855   1.931   2.252   2.299
 86 A    87 A    88 A    89 A    90 A    91 A    92 A    93 A                  
  2.313   2.351   2.398   2.402   2.517   2.629   2.670   2.896
 94 A    95 A    96 A    97 A    98 A    99 A   100 A   101 A                  
  3.029   4.231   4.326   4.461   4.530   4.538   4.546   4.619
102 A   103 A   104 A   105 A   106 A   107 A   108 A   109 A                  
  4.760   7.197   7.481   8.200   8.217   8.284  10.352  14.705
110 A   111 A   112 A   113 A   114 A   115 A   116 A   117 A                  
 14.803  14.877  26.650  26.723  27.107  36.672  49.471 166.101
118 A   119 A   120 A   121 A   122 A   123 A   124 A   125 A                  
219.198 293.885 293.900 293.9801028.413
126 A   127 A   128 A   129 A   130 A                                          

 Beta MOs, Restricted
 -- Occupied --                  
-490.05 -104.88  -80.07  -65.18  -58.54  -58.54  -58.54  -15.66
  1 A     2 A     3 A     4 A     5 A     6 A     7 A     8 A                  
-10.607  -9.862  -8.075  -8.071  -8.071  -7.606  -7.475  -7.468
  9 A    10 A    11 A    12 A    13 A    14 A    15 A    16 A                  
 -7.467  -5.498  -5.497  -5.497  -3.214  -3.211  -3.210  -3.202
 17 A    18 A    19 A    20 A    21 A    22 A    23 A    24 A                  
 -3.202  -1.262  -1.077  -1.014  -0.753  -0.597  -0.594  -0.559
 25 A    26 A    27 A    28 A    29 A    30 A    31 A    32 A                  
 -0.472  -0.470  -0.441  -0.418  -0.399
 33 A    34 A    35 A    36 A    37 A                                          
 -- Virtual --                   
 -0.005   0.044   0.058   0.076   0.084   0.090   0.097   0.118
 38 A    39 A    40 A    41 A    42 A    43 A    44 A    45 A                  
  0.122   0.126   0.137   0.148   0.172   0.197   0.207   0.222
 46 A    47 A    48 A    49 A    50 A    51 A    52 A    53 A                  
  0.238   0.255   0.301   0.346   0.378   0.385   0.475   0.519
 54 A    55 A    56 A    57 A    58 A    59 A    60 A    61 A                  
  0.556   0.571   0.588   0.603   0.618   0.665   0.729   0.735
 62 A    63 A    64 A    65 A    66 A    67 A    68 A    69 A                  
  0.764   0.794   0.819   0.848   0.868   0.893   0.961   0.984
 70 A    71 A    72 A    73 A    74 A    75 A    76 A    77 A                  
  0.991   1.113   1.118   1.131   1.161   1.214   1.244   1.282
 78 A    79 A    80 A    81 A    82 A    83 A    84 A    85 A                  
  1.331   1.370   1.486   1.772   1.855   1.931   2.252   2.299
 86 A    87 A    88 A    89 A    90 A    91 A    92 A    93 A                  
  2.313   2.351   2.398   2.402   2.517   2.629   2.670   2.896
 94 A    95 A    96 A    97 A    98 A    99 A   100 A   101 A                  
  3.029   4.231   4.326   4.461   4.530   4.538   4.546   4.619
102 A   103 A   104 A   105 A   106 A   107 A   108 A   109 A                  
  4.760   7.197   7.481   8.200   8.217   8.284  10.352  14.705
110 A   111 A   112 A   113 A   114 A   115 A   116 A   117 A                  
 14.803  14.877  26.650  26.723  27.107  36.672  49.471 166.101
118 A   119 A   120 A   121 A   122 A   123 A   124 A   125 A                  
219.198 293.885 293.900 293.9801028.413
126 A   127 A   128 A   129 A   130 A                                          

 Occupation and symmetry of molecular orbitals

 Point group: C1 (1 irreducible representation).

                           A     All 
 -------------------------------------
 All molecular orbitals:
  - Alpha                  130   130 
  - Beta                   130   130 
 -------------------------------------
 Alpha orbitals:
  - Frozen occupied        20    20  
  - Active occupied        17    17  
  - Active virtual         93    93  
  - Frozen virtual         0     0   
 -------------------------------------
 Beta orbitals:
  - Frozen occupied        20    20  
  - Active occupied        17    17  
  - Active virtual         93    93  
  - Frozen virtual         0     0   
 -------------------------------------

 Import integrals:   CPU 0.00 s  wall 0.00 s

 Import integrals:   CPU 45.71 s  wall 8.06 s

 MP2 amplitudes:   CPU 0.13 s  wall 0.09 s

Running a double precision version
           CCSD T amplitudes will be solved using DIIS.

           Start     Size      MaxIter   EConv     TConv     
           3         7         100       1.00e-07  1.00e-05  
 ------------------------------------------------------------------------------
           Energy (a.u.)   Ediff      Tdiff       Comment
 ------------------------------------------------------------------------------
         -3427.73128066                           
     1   -3427.71909945   1.22e-02   8.01e-01     
     2   -3427.74314018   2.40e-02   1.10e-01     
     3   -3427.74221563   9.25e-04   4.80e-02     
     4   -3427.74461640   2.40e-03   1.44e-02     Switched to DIIS steps.
     5   -3427.74544778   8.31e-04   1.22e-02     
     6   -3427.74547060   2.28e-05   2.48e-03     
     7   -3427.74546965   9.48e-07   1.25e-03     
     8   -3427.74547489   5.24e-06   2.99e-04     
     9   -3427.74547536   4.68e-07   1.95e-04     
    10   -3427.74547500   3.62e-07   6.23e-05     
    11   -3427.74547511   1.13e-07   2.71e-05     
    12   -3427.74547500   1.09e-07   1.06e-05     
    13   -3427.74547499   1.11e-08   3.27e-06     
 ------------------------------------------------------------------------------
         -3427.74547499                           CCSD T converged.

End of double precision
 SCF energy                 = -3427.02094470
 MP2 energy                 = -3427.73128066
 CCSD correlation energy     =    -0.72453029
 CCSD total energy           = -3427.74547499

 CCSD  T1^2 = 0.0129  T2^2 = 0.2799  Leading amplitudes:

 Amplitude    Orbitals with energies
  0.0338       34 (A) A                  ->    38 (A) A                   
              -0.4703                         -0.0048                     
  0.0338       34 (A) B                  ->    38 (A) B                   
              -0.4703                         -0.0048                     
 -0.0240       37 (A) A                  ->    38 (A) A                   
              -0.3992                         -0.0048                     
 -0.0240       37 (A) B                  ->    38 (A) B                   
              -0.3992                         -0.0048                     

 Amplitude    Orbitals with energies
 -0.0804       37 (A) A      37 (A) B    ->    38 (A) A      38 (A) B     
              -0.3992       -0.3992           -0.0048       -0.0048       
  0.0804       37 (A) A      37 (A) B    ->    38 (A) B      38 (A) A     
              -0.3992       -0.3992           -0.0048       -0.0048       
  0.0804       37 (A) B      37 (A) A    ->    38 (A) A      38 (A) B     
              -0.3992       -0.3992           -0.0048       -0.0048       
 -0.0804       37 (A) B      37 (A) A    ->    38 (A) B      38 (A) A     
              -0.3992       -0.3992           -0.0048       -0.0048       

 Computing CCSD intemediates for later calculations in double precision
 Finished.

Running a double precision version
           CCSD Lambda amplitudes will be solved using DIIS.
           Start     Size      MaxIter   EConv     LConv     
           3         7         100       1.00e-07  1.00e-05  
 ------------------------------------------------------------------------------
            Enorm      Ldiff       Comment
 ------------------------------------------------------------------------------
     1     5.57e-02   4.17e-02     
     2     1.44e-02   5.59e-03     
     3     6.18e-03   2.01e-03     
     4     3.54e-03   1.24e-03     Switched to DIIS steps.
     5     1.11e-03   6.56e-04     
     6     5.14e-04   1.77e-04     
     7     1.68e-04   4.30e-05     
     8     7.45e-05   9.59e-07     
     9     2.53e-05   3.12e-06     
    10     1.04e-05   9.56e-07     
    11     3.83e-06   1.71e-07     
    12     1.68e-06   2.33e-08     
    13     7.86e-07   6.46e-08     
    14     3.62e-07   6.62e-10     
    15     1.95e-07   1.92e-08     
    16     8.74e-08   4.75e-09     
 ------------------------------------------------------------------------------
                                   CCSD Lambda converged.

 Computing density matrices in double precision...
           Orbital response amplitudes will be solved using DIIS.
           Start     Size      MaxIter   EConv     LConv     
           3         7         100       1.00e-06  1.00e-06  
 ------------------------------------------------------------------------------
            Enorm      Ldiff       Comment
 ------------------------------------------------------------------------------
     1     1.11e-01   5.22e-04     
     2     1.12e-01   9.53e-04     
     3     1.42e-01   2.42e-02     
     4     2.07e-02   5.68e-02     Switched to DIIS steps.
     5     8.24e-03   7.08e-03     
     6     1.16e-03   4.81e-04     
     7     6.96e-04   3.27e-05     
     8     2.00e-04   1.33e-04     
     9     5.63e-05   8.34e-06     
    10     1.20e-05   6.06e-06     
    11     3.10e-06   8.73e-07     
    12     1.05e-06   6.39e-09     
    13     6.31e-07   2.84e-07     
 ------------------------------------------------------------------------------
                                   Orbital response converged.

 Computing density matrices... Done.
 CCSD calculation:   CPU 1520.38 s  wall 263.29 s

 Transferring MO TPDM to AO TPDM
 Transferring g2_o1o1o1o1
 Transferring g2_o1o1o1v1
 Transferring g2_o1o1v1v1
 Transferring g2_o1v1o1v1
 Transferring g2_o1v1v1v1
 Transferring g2_v1v1v1v1
 Adding separable TPDM
 Computing TPDM gradient
 --------------------------------------------------------
 2e gradient
  Atom          X               Y               Z
 --------------------------------------------------------
    1        -43.108184       11.948528       -0.018119  
    2         12.009250      -28.510283        0.014096  
    3          5.646567       16.168837        0.002569  
    4         25.452367        0.392918        0.001455  
 --------------------------------------------------------
 --------------------------------------------------------
 Final gradient
  Atom          X               Y               Z
 --------------------------------------------------------
    1        -43.108184       11.948528       -0.018119  
    2         12.009250      -28.510283        0.014096  
    3          5.646567       16.168837        0.002569  
    4         25.452367        0.392918        0.001455  
 --------------------------------------------------------
 Analytic gradient from two-electron contribution:   CPU 271.49 s  wall 52.67 s

 Total ccman2 time:   CPU 1843.87 s  wall 325.54 s


 --------------------------------------------------------------

                    Orbital Energies (a.u.)
 --------------------------------------------------------------

 Alpha MOs
 -- Occupied --
********-104.8830 -80.0679 -65.1819 -58.5418 -58.5404 -58.5403 -15.6594
-10.6065  -9.8617  -8.0750  -8.0711  -8.0711  -7.6061  -7.4750  -7.4676
 -7.4670  -5.4982  -5.4972  -5.4970  -3.2140  -3.2109  -3.2102  -3.2020
 -3.2020  -1.2617  -1.0767  -1.0140  -0.7527  -0.5972  -0.5936  -0.5591
 -0.4718  -0.4703  -0.4411  -0.4180  -0.3992
 -- Virtual --
 -0.0048   0.0435   0.0579   0.0759   0.0842   0.0901   0.0974   0.1181
  0.1220   0.1261   0.1374   0.1483   0.1721   0.1965   0.2072   0.2215
  0.2380   0.2549   0.3014   0.3462   0.3777   0.3855   0.4749   0.5188
  0.5563   0.5707   0.5882   0.6027   0.6184   0.6653   0.7286   0.7351
  0.7641   0.7944   0.8191   0.8479   0.8676   0.8935   0.9605   0.9837
  0.9905   1.1126   1.1183   1.1314   1.1607   1.2135   1.2438   1.2815
  1.3309   1.3698   1.4864   1.7716   1.8554   1.9307   2.2525   2.2990
  2.3130   2.3509   2.3984   2.4017   2.5169   2.6289   2.6699   2.8959
  3.0288   4.2312   4.3259   4.4612   4.5297   4.5383   4.5463   4.6186
  4.7603   7.1966   7.4814   8.1999   8.2171   8.2837  10.3522  14.7047
 14.8030  14.8774  26.6495  26.7229  27.1070  36.6723  49.4705 166.1011
219.1982 293.8848 293.9001 293.98011028.4130
 --------------------------------------------------------------

          Ground-State Mulliken Net Atomic Charges

     Atom                 Charge (a.u.)
  ----------------------------------------
      1 Br                   -0.150555
      2 P                     0.331138
      3 N                    -0.170209
      4 Cl                   -0.010373
  ----------------------------------------
  Sum of atomic charges =    -0.000000

 -----------------------------------------------------------------
                    Cartesian Multipole Moments
 -----------------------------------------------------------------
    Charge (ESU x 10^10)
                -0.0000
    Dipole Moment (Debye)
         X      -0.1466      Y       1.9388      Z      -0.0005
       Tot       1.9443
    Quadrupole Moments (Debye-Ang)
        XX     -49.7396     XY      -1.7909     YY     -50.8727
        XZ      -0.0004     YZ       0.0000     ZZ     -49.0364
    Octopole Moments (Debye-Ang^2)
       XXX      37.1253    XXY      -2.6455    XYY      16.5164
       YYY      -4.7954    XXZ      -0.0152    XYZ      -0.0017
       YYZ      -0.0182    XZZ      13.8902    YZZ      -1.0507
       ZZZ      -0.0567
    Hexadecapole Moments (Debye-Ang^3)
      XXXX   -1013.3064   XXXY     -19.3111   XXYY    -204.9539
      XYYY      -6.9377   YYYY    -130.5934   XXXZ      -0.0874
      XXYZ      -0.0021   XYYZ      -0.0322   YYYZ       0.0093
      XXZZ    -195.3558   XYZZ      -2.3173   YYZZ     -30.9085
      XZZZ      -0.1002   YZZZ       0.0089   ZZZZ     -60.5620
 -----------------------------------------------------------------
 DrvMan completing analytic gradient of the correlated energy
 Correlated dipole moment
            1
    1  -0.0576774
    2   0.7627773
    3  -0.0001883
 Energy read as -3427.745474991
 Full Analytical Gradient: (in a.u., or Hartree/Bohr)
             1             2             3             4
    1   -0.00003574    0.00010340   -0.00004561   -0.00002205
    2    0.00002780    0.00005507   -0.00009263    0.00000976
    3    0.00000787   -0.00000505   -0.00001364    0.00001082
 Gradient time:  CPU 0.79 s  wall 0.79 s
 ----------------------------------------------------------------
             Standard Nuclear Orientation (Angstroms)
    I     Atom           X                Y                Z
 ----------------------------------------------------------------
    1      Br      1.7501273538    -0.1538927803    -0.0000000000
    2      P      -0.2662236915     0.7930042460     0.0000000000
    3      N      -1.1768511866    -0.5157119223    -0.0000000000
    4      Cl     -2.8828319826    -0.1705195838    -0.0000000000
 ----------------------------------------------------------------
 Nuclear Repulsion Energy =   356.0588392622 hartrees
 There are       37 alpha and       37 beta electrons

                       Distance Matrix (Angstroms)
             Br(  1)   P (  2)   N (  3)
   P (  2)  2.227619
   N (  3)  2.949257  1.594359
   Cl(  4)  4.632989  2.788372  1.740554

 Requested basis set is 6-311++G(d,p)
 There are 51 shells and 130 basis functions
 A cutoff of  1.0D-14 yielded   1126 shell pairs
 There are      7811 function pairs (      8564 Cartesian)
 Smallest overlap matrix eigenvalue = 1.05E-03
 Guess MOs from SCF MO coefficient file

 -----------------------------------------------------------------------
  General SCF calculation program by
  Eric Jon Sundstrom, Paul Horn, Yuezhi Mao, Dmitri Zuev, Alec White,
  David Stuck, Shaama M.S., Shane Yost, Joonho Lee, David Small,
  Daniel Levine, Susi Lehtola, Hugh Burton, Evgeny Epifanovsky
 -----------------------------------------------------------------------
 Hartree-Fock
 using 6 threads for integral computing
 -------------------------------------------------------
 OpenMP Integral computing Module                
 Release: version 2.0, May 2017, Q-Chem Inc. Pleasanton 
 -------------------------------------------------------
 A restricted SCF calculation will be
 performed using DIIS
 SCF converges when DIIS error is below 1.0e-08
 ---------------------------------------
  Cycle       Energy         DIIS error
 ---------------------------------------
    1   -3427.0209107912      1.24e-05  
    2   -3427.0209112251      4.99e-06  
    3   -3427.0209112730      3.12e-06  
    4   -3427.0209112961      5.47e-07  
    5   -3427.0209112976      1.82e-07  
    6   -3427.0209112980      9.06e-08  
    7   -3427.0209112980      4.21e-08  
    8   -3427.0209112980      1.97e-08  
    9   -3427.0209112981      7.01e-09  Convergence criterion met
 ---------------------------------------
 SCF time:   CPU 7.76s  wall 2.00s 
 SCF   energy in the final basis set =    -3427.0209112981
 Total energy in the final basis set =    -3427.0209112981


 ------------------------------------------------------------------------------

   CCMAN2: suite of methods based on coupled cluster
           and equation of motion theories.

   Components:
   * libvmm-1.3-trunk
     by Evgeny Epifanovsky, Ilya Kaliman.
   * libtensor-2.5-trunk
     by Evgeny Epifanovsky, Michael Wormit, Dmitry Zuev, Sam Manzer, 
        Ilya Kaliman.
   * libcc-2.5-trunk
     by Evgeny Epifanovsky, Arik Landau, Tomasz Kus, Kirill Khistyaev, 
        Dmitry Zuev, Prashant Manohar, Xintian Feng, Anna Krylov, 
        Matthew Goldey, Alec White, Thomas Jagau, Kaushik Nanda, 
        Anastasia Gunina, Alexander Kunitsa, Joonho Lee.

   CCMAN original authors:
   Anna I. Krylov, C. David Sherrill, Steven R. Gwaltney,
   Edward F. C. Byrd (2000)
   Sergey V. Levchenko, Lyudmila V. Slipchenko, Tao Wang,
   Ana-Maria C. Cristian (2003)
   Piotr A. Pieniazek, C. Melania Oana, Evgeny Epifanovsky (2007)
   Prashant Manohar (2009)

 ------------------------------------------------------------------------------


 Allocating and initializing 30808MB of RAM...
 Calculation will run on 6 cores.


 Alpha MOs, Restricted
 -- Occupied --                  
-490.05 -104.88  -80.07  -65.18  -58.54  -58.54  -58.54  -15.66
  1 A     2 A     3 A     4 A     5 A     6 A     7 A     8 A                  
-10.606  -9.862  -8.075  -8.071  -8.071  -7.606  -7.475  -7.468
  9 A    10 A    11 A    12 A    13 A    14 A    15 A    16 A                  
 -7.467  -5.498  -5.497  -5.497  -3.214  -3.211  -3.210  -3.202
 17 A    18 A    19 A    20 A    21 A    22 A    23 A    24 A                  
 -3.202  -1.261  -1.077  -1.014  -0.753  -0.597  -0.593  -0.559
 25 A    26 A    27 A    28 A    29 A    30 A    31 A    32 A                  
 -0.472  -0.470  -0.441  -0.418  -0.399
 33 A    34 A    35 A    36 A    37 A                                          
 -- Virtual --                   
 -0.005   0.044   0.058   0.076   0.084   0.090   0.097   0.118
 38 A    39 A    40 A    41 A    42 A    43 A    44 A    45 A                  
  0.122   0.126   0.137   0.148   0.172   0.196   0.207   0.222
 46 A    47 A    48 A    49 A    50 A    51 A    52 A    53 A                  
  0.238   0.255   0.301   0.346   0.378   0.385   0.475   0.519
 54 A    55 A    56 A    57 A    58 A    59 A    60 A    61 A                  
  0.556   0.571   0.588   0.603   0.618   0.665   0.728   0.735
 62 A    63 A    64 A    65 A    66 A    67 A    68 A    69 A                  
  0.764   0.794   0.819   0.848   0.867   0.894   0.961   0.984
 70 A    71 A    72 A    73 A    74 A    75 A    76 A    77 A                  
  0.991   1.113   1.118   1.131   1.161   1.214   1.244   1.281
 78 A    79 A    80 A    81 A    82 A    83 A    84 A    85 A                  
  1.331   1.370   1.486   1.772   1.856   1.931   2.253   2.299
 86 A    87 A    88 A    89 A    90 A    91 A    92 A    93 A                  
  2.313   2.351   2.398   2.401   2.517   2.629   2.670   2.896
 94 A    95 A    96 A    97 A    98 A    99 A   100 A   101 A                  
  3.029   4.231   4.326   4.461   4.530   4.538   4.546   4.618
102 A   103 A   104 A   105 A   106 A   107 A   108 A   109 A                  
  4.760   7.197   7.481   8.200   8.217   8.284  10.352  14.705
110 A   111 A   112 A   113 A   114 A   115 A   116 A   117 A                  
 14.803  14.877  26.650  26.723  27.107  36.672  49.470 166.101
118 A   119 A   120 A   121 A   122 A   123 A   124 A   125 A                  
219.198 293.885 293.900 293.9801028.413
126 A   127 A   128 A   129 A   130 A                                          

 Beta MOs, Restricted
 -- Occupied --                  
-490.05 -104.88  -80.07  -65.18  -58.54  -58.54  -58.54  -15.66
  1 A     2 A     3 A     4 A     5 A     6 A     7 A     8 A                  
-10.606  -9.862  -8.075  -8.071  -8.071  -7.606  -7.475  -7.468
  9 A    10 A    11 A    12 A    13 A    14 A    15 A    16 A                  
 -7.467  -5.498  -5.497  -5.497  -3.214  -3.211  -3.210  -3.202
 17 A    18 A    19 A    20 A    21 A    22 A    23 A    24 A                  
 -3.202  -1.261  -1.077  -1.014  -0.753  -0.597  -0.593  -0.559
 25 A    26 A    27 A    28 A    29 A    30 A    31 A    32 A                  
 -0.472  -0.470  -0.441  -0.418  -0.399
 33 A    34 A    35 A    36 A    37 A                                          
 -- Virtual --                   
 -0.005   0.044   0.058   0.076   0.084   0.090   0.097   0.118
 38 A    39 A    40 A    41 A    42 A    43 A    44 A    45 A                  
  0.122   0.126   0.137   0.148   0.172   0.196   0.207   0.222
 46 A    47 A    48 A    49 A    50 A    51 A    52 A    53 A                  
  0.238   0.255   0.301   0.346   0.378   0.385   0.475   0.519
 54 A    55 A    56 A    57 A    58 A    59 A    60 A    61 A                  
  0.556   0.571   0.588   0.603   0.618   0.665   0.728   0.735
 62 A    63 A    64 A    65 A    66 A    67 A    68 A    69 A                  
  0.764   0.794   0.819   0.848   0.867   0.894   0.961   0.984
 70 A    71 A    72 A    73 A    74 A    75 A    76 A    77 A                  
  0.991   1.113   1.118   1.131   1.161   1.214   1.244   1.281
 78 A    79 A    80 A    81 A    82 A    83 A    84 A    85 A                  
  1.331   1.370   1.486   1.772   1.856   1.931   2.253   2.299
 86 A    87 A    88 A    89 A    90 A    91 A    92 A    93 A                  
  2.313   2.351   2.398   2.401   2.517   2.629   2.670   2.896
 94 A    95 A    96 A    97 A    98 A    99 A   100 A   101 A                  
  3.029   4.231   4.326   4.461   4.530   4.538   4.546   4.618
102 A   103 A   104 A   105 A   106 A   107 A   108 A   109 A                  
  4.760   7.197   7.481   8.200   8.217   8.284  10.352  14.705
110 A   111 A   112 A   113 A   114 A   115 A   116 A   117 A                  
 14.803  14.877  26.650  26.723  27.107  36.672  49.470 166.101
118 A   119 A   120 A   121 A   122 A   123 A   124 A   125 A                  
219.198 293.885 293.900 293.9801028.413
126 A   127 A   128 A   129 A   130 A                                          

 Occupation and symmetry of molecular orbitals

 Point group: C1 (1 irreducible representation).

                           A     All 
 -------------------------------------
 All molecular orbitals:
  - Alpha                  130   130 
  - Beta                   130   130 
 -------------------------------------
 Alpha orbitals:
  - Frozen occupied        20    20  
  - Active occupied        17    17  
  - Active virtual         93    93  
  - Frozen virtual         0     0   
 -------------------------------------
 Beta orbitals:
  - Frozen occupied        20    20  
  - Active occupied        17    17  
  - Active virtual         93    93  
  - Frozen virtual         0     0   
 -------------------------------------

 Import integrals:   CPU 0.00 s  wall 0.00 s

 Import integrals:   CPU 45.82 s  wall 8.10 s

 MP2 amplitudes:   CPU 0.13 s  wall 0.09 s

Running a double precision version
           CCSD T amplitudes will be solved using DIIS.

           Start     Size      MaxIter   EConv     TConv     
           3         7         100       1.00e-07  1.00e-05  
 ------------------------------------------------------------------------------
           Energy (a.u.)   Ediff      Tdiff       Comment
 ------------------------------------------------------------------------------
         -3427.73129812                           
     1   -3427.71908752   1.22e-02   8.01e-01     
     2   -3427.74314241   2.41e-02   1.10e-01     
     3   -3427.74221238   9.30e-04   4.80e-02     
     4   -3427.74461505   2.40e-03   1.44e-02     Switched to DIIS steps.
     5   -3427.74544712   8.32e-04   1.22e-02     
     6   -3427.74546994   2.28e-05   2.48e-03     
     7   -3427.74546898   9.60e-07   1.25e-03     
     8   -3427.74547423   5.25e-06   2.99e-04     
     9   -3427.74547469   4.63e-07   1.95e-04     
    10   -3427.74547433   3.62e-07   6.23e-05     
    11   -3427.74547444   1.13e-07   2.71e-05     
    12   -3427.74547433   1.09e-07   1.06e-05     
    13   -3427.74547432   1.10e-08   3.27e-06     
 ------------------------------------------------------------------------------
         -3427.74547432                           CCSD T converged.

End of double precision
 SCF energy                 = -3427.02091130
 MP2 energy                 = -3427.73129812
 CCSD correlation energy     =    -0.72456302
 CCSD total energy           = -3427.74547432

 CCSD  T1^2 = 0.0129  T2^2 = 0.2799  Leading amplitudes:

 Amplitude    Orbitals with energies
  0.0337       34 (A) A                  ->    38 (A) A                   
              -0.4704                         -0.0048                     
  0.0337       34 (A) B                  ->    38 (A) B                   
              -0.4704                         -0.0048                     
 -0.0241       37 (A) A                  ->    38 (A) A                   
              -0.3990                         -0.0048                     
 -0.0241       37 (A) B                  ->    38 (A) B                   
              -0.3990                         -0.0048                     

 Amplitude    Orbitals with energies
 -0.0806       37 (A) A      37 (A) B    ->    38 (A) A      38 (A) B     
              -0.3990       -0.3990           -0.0048       -0.0048       
  0.0806       37 (A) A      37 (A) B    ->    38 (A) B      38 (A) A     
              -0.3990       -0.3990           -0.0048       -0.0048       
  0.0806       37 (A) B      37 (A) A    ->    38 (A) A      38 (A) B     
              -0.3990       -0.3990           -0.0048       -0.0048       
 -0.0806       37 (A) B      37 (A) A    ->    38 (A) B      38 (A) A     
              -0.3990       -0.3990           -0.0048       -0.0048       

 Computing CCSD intemediates for later calculations in double precision
 Finished.

Running a double precision version
           CCSD Lambda amplitudes will be solved using DIIS.
           Start     Size      MaxIter   EConv     LConv     
           3         7         100       1.00e-07  1.00e-05  
 ------------------------------------------------------------------------------
            Enorm      Ldiff       Comment
 ------------------------------------------------------------------------------
     1     5.58e-02   4.18e-02     
     2     1.44e-02   5.59e-03     
     3     6.18e-03   2.01e-03     
     4     3.54e-03   1.24e-03     Switched to DIIS steps.
     5     1.12e-03   6.57e-04     
     6     5.15e-04   1.77e-04     
     7     1.68e-04   4.31e-05     
     8     7.46e-05   9.35e-07     
     9     2.53e-05   3.11e-06     
    10     1.04e-05   9.55e-07     
    11     3.81e-06   1.71e-07     
    12     1.67e-06   2.29e-08     
    13     7.81e-07   6.44e-08     
    14     3.59e-07   3.03e-10     
    15     1.93e-07   1.90e-08     
    16     8.68e-08   4.61e-09     
 ------------------------------------------------------------------------------
                                   CCSD Lambda converged.

 Computing density matrices in double precision...
           Orbital response amplitudes will be solved using DIIS.
           Start     Size      MaxIter   EConv     LConv     
           3         7         100       1.00e-06  1.00e-06  
 ------------------------------------------------------------------------------
            Enorm      Ldiff       Comment
 ------------------------------------------------------------------------------
     1     1.11e-01   5.12e-04     
     2     1.12e-01   9.48e-04     
     3     1.42e-01   2.43e-02     
     4     2.08e-02   5.68e-02     Switched to DIIS steps.
     5     8.25e-03   7.12e-03     
     6     1.16e-03   4.82e-04     
     7     6.98e-04   3.23e-05     
     8     2.00e-04   1.33e-04     
     9     5.64e-05   8.45e-06     
    10     1.20e-05   6.07e-06     
    11     3.10e-06   8.77e-07     
    12     1.05e-06   7.39e-09     
    13     6.31e-07   2.84e-07     
 ------------------------------------------------------------------------------
                                   Orbital response converged.

 Computing density matrices... Done.
 CCSD calculation:   CPU 1522.02 s  wall 263.67 s

 Transferring MO TPDM to AO TPDM
 Transferring g2_o1o1o1o1
 Transferring g2_o1o1o1v1
 Transferring g2_o1o1v1v1
 Transferring g2_o1v1o1v1
 Transferring g2_o1v1v1v1
 Transferring g2_v1v1v1v1
 Adding separable TPDM
 Computing TPDM gradient
 --------------------------------------------------------
 2e gradient
  Atom          X               Y               Z
 --------------------------------------------------------
    1        -43.125347       11.962370       -0.000000  
    2         12.023731      -28.509826        0.000001  
    3          5.652433       16.157067        0.000000  
    4         25.449183        0.390389       -0.000001  
 --------------------------------------------------------
 --------------------------------------------------------
 Final gradient
  Atom          X               Y               Z
 --------------------------------------------------------
    1        -43.125347       11.962370       -0.000000  
    2         12.023731      -28.509826        0.000001  
    3          5.652433       16.157067        0.000000  
    4         25.449183        0.390389       -0.000001  
 --------------------------------------------------------
 Analytic gradient from two-electron contribution:   CPU 263.46 s  wall 51.32 s

 Total ccman2 time:   CPU 1837.55 s  wall 324.63 s


 --------------------------------------------------------------

                    Orbital Energies (a.u.)
 --------------------------------------------------------------

 Alpha MOs
 -- Occupied --
********-104.8829 -80.0679 -65.1820 -58.5419 -58.5405 -58.5404 -15.6594
-10.6065  -9.8618  -8.0750  -8.0710  -8.0710  -7.6061  -7.4751  -7.4677
 -7.4671  -5.4982  -5.4972  -5.4970  -3.2141  -3.2110  -3.2103  -3.2021
 -3.2021  -1.2615  -1.0768  -1.0140  -0.7527  -0.5973  -0.5935  -0.5589
 -0.4718  -0.4704  -0.4412  -0.4179  -0.3990
 -- Virtual --
 -0.0048   0.0436   0.0579   0.0760   0.0842   0.0901   0.0975   0.1181
  0.1219   0.1261   0.1374   0.1483   0.1721   0.1965   0.2072   0.2215
  0.2380   0.2549   0.3014   0.3462   0.3776   0.3855   0.4747   0.5187
  0.5562   0.5707   0.5881   0.6027   0.6184   0.6651   0.7285   0.7350
  0.7640   0.7945   0.8192   0.8480   0.8675   0.8937   0.9606   0.9839
  0.9908   1.1126   1.1184   1.1314   1.1607   1.2136   1.2438   1.2814
  1.3310   1.3698   1.4865   1.7716   1.8556   1.9308   2.2525   2.2989
  2.3129   2.3509   2.3983   2.4015   2.5170   2.6290   2.6699   2.8955
  3.0287   4.2313   4.3258   4.4609   4.5296   4.5382   4.5462   4.6185
  4.7605   7.1965   7.4811   8.1997   8.2170   8.2837  10.3523  14.7047
 14.8030  14.8771  26.6496  26.7229  27.1070  36.6723  49.4705 166.1007
219.1983 293.8847 293.9000 293.98021028.4130
 --------------------------------------------------------------

          Ground-State Mulliken Net Atomic Charges

     Atom                 Charge (a.u.)
  ----------------------------------------
      1 Br                   -0.150106
      2 P                     0.331022
      3 N                    -0.170487
      4 Cl                   -0.010428
  ----------------------------------------
  Sum of atomic charges =     0.000000

 -----------------------------------------------------------------
                    Cartesian Multipole Moments
 -----------------------------------------------------------------
    Charge (ESU x 10^10)
                 0.0000
    Dipole Moment (Debye)
         X      -0.1396      Y       1.9372      Z       0.0000
       Tot       1.9422
    Quadrupole Moments (Debye-Ang)
        XX     -49.7357     XY      -1.7898     YY     -50.8756
        XZ      -0.0000     YZ       0.0000     ZZ     -49.0368
    Octopole Moments (Debye-Ang^2)
       XXX      37.1204    XXY      -2.6462    XYY      16.5119
       YYY      -4.8002    XXZ      -0.0000    XYZ      -0.0000
       YYZ       0.0000    XZZ      13.8863    YZZ      -1.0525
       ZZZ       0.0000
    Hexadecapole Moments (Debye-Ang^3)
      XXXX   -1013.2403   XXXY     -19.3335   XXYY    -204.9444
      XYYY      -6.9695   YYYY    -130.6084   XXXZ      -0.0000
      XXYZ       0.0000   XYYZ      -0.0000   YYYZ       0.0000
      XXZZ    -195.3438   XYZZ      -2.3262   YYZZ     -30.9111
      XZZZ      -0.0000   YZZZ       0.0000   ZZZZ     -60.5630
 -----------------------------------------------------------------
 DrvMan completing analytic gradient of the correlated energy
 Correlated dipole moment
            1
    1  -0.0549275
    2   0.7621598
    3   0.0000001
 Energy read as -3427.745474323
 Full Analytical Gradient: (in a.u., or Hartree/Bohr)
             1             2             3             4
    1   -0.00021817    0.00061258   -0.00030633   -0.00008808
    2    0.00014277    0.00025723   -0.00037642   -0.00002359
    3   -0.00000001    0.00000005   -0.00000006    0.00000002
 Gradient time:  CPU 0.75 s  wall 0.76 s
 ----------------------------------------------------------------
             Standard Nuclear Orientation (Angstroms)
    I     Atom           X                Y                Z
 ----------------------------------------------------------------
    1      Br      1.7501273538    -0.1538927803    -0.0000000000
    2      P      -0.2682236915     0.7930042460     0.0000000000
    3      N      -1.1768511866    -0.5157119223    -0.0000000000
    4      Cl     -2.8828319826    -0.1705195838    -0.0000000000
 ----------------------------------------------------------------
 Nuclear Repulsion Energy =   356.0151220751 hartrees
 There are       37 alpha and       37 beta electrons

                       Distance Matrix (Angstroms)
             Br(  1)   P (  2)   N (  3)
   P (  2)  2.229429
   N (  3)  2.949257  1.593217
   Cl(  4)  4.632989  2.786495  1.740554

 Requested basis set is 6-311++G(d,p)
 There are 51 shells and 130 basis functions
 A cutoff of  1.0D-14 yielded   1126 shell pairs
 There are      7811 function pairs (      8564 Cartesian)
 Smallest overlap matrix eigenvalue = 1.05E-03
 Guess MOs from SCF MO coefficient file

 -----------------------------------------------------------------------
  General SCF calculation program by
  Eric Jon Sundstrom, Paul Horn, Yuezhi Mao, Dmitri Zuev, Alec White,
  David Stuck, Shaama M.S., Shane Yost, Joonho Lee, David Small,
  Daniel Levine, Susi Lehtola, Hugh Burton, Evgeny Epifanovsky
 -----------------------------------------------------------------------
 Hartree-Fock
 using 6 threads for integral computing
 -------------------------------------------------------
 OpenMP Integral computing Module                
 Release: version 2.0, May 2017, Q-Chem Inc. Pleasanton 
 -------------------------------------------------------
 A restricted SCF calculation will be
 performed using DIIS
 SCF converges when DIIS error is below 1.0e-08
 ---------------------------------------
  Cycle       Energy         DIIS error
 ---------------------------------------
    1   -3427.0209753661      2.37e-05  
    2   -3427.0209768453      9.74e-06  
    3   -3427.0209770070      5.88e-06  
    4   -3427.0209770843      9.45e-07  
    5   -3427.0209770880      2.86e-07  
    6   -3427.0209770885      1.33e-07  
    7   -3427.0209770885      4.80e-08  
    8   -3427.0209770886      1.69e-08  
    9   -3427.0209770886      6.24e-09  Convergence criterion met
 ---------------------------------------
 SCF time:   CPU 7.89s  wall 2.00s 
 SCF   energy in the final basis set =    -3427.0209770886
 Total energy in the final basis set =    -3427.0209770886


 ------------------------------------------------------------------------------

   CCMAN2: suite of methods based on coupled cluster
           and equation of motion theories.

   Components:
   * libvmm-1.3-trunk
     by Evgeny Epifanovsky, Ilya Kaliman.
   * libtensor-2.5-trunk
     by Evgeny Epifanovsky, Michael Wormit, Dmitry Zuev, Sam Manzer, 
        Ilya Kaliman.
   * libcc-2.5-trunk
     by Evgeny Epifanovsky, Arik Landau, Tomasz Kus, Kirill Khistyaev, 
        Dmitry Zuev, Prashant Manohar, Xintian Feng, Anna Krylov, 
        Matthew Goldey, Alec White, Thomas Jagau, Kaushik Nanda, 
        Anastasia Gunina, Alexander Kunitsa, Joonho Lee.

   CCMAN original authors:
   Anna I. Krylov, C. David Sherrill, Steven R. Gwaltney,
   Edward F. C. Byrd (2000)
   Sergey V. Levchenko, Lyudmila V. Slipchenko, Tao Wang,
   Ana-Maria C. Cristian (2003)
   Piotr A. Pieniazek, C. Melania Oana, Evgeny Epifanovsky (2007)
   Prashant Manohar (2009)

 ------------------------------------------------------------------------------


 Allocating and initializing 30808MB of RAM...
 Calculation will run on 6 cores.


 Alpha MOs, Restricted
 -- Occupied --                  
-490.05 -104.88  -80.07  -65.18  -58.54  -58.54  -58.54  -15.66
  1 A     2 A     3 A     4 A     5 A     6 A     7 A     8 A                  
-10.607  -9.862  -8.075  -8.071  -8.071  -7.606  -7.475  -7.467
  9 A    10 A    11 A    12 A    13 A    14 A    15 A    16 A                  
 -7.467  -5.498  -5.497  -5.497  -3.214  -3.211  -3.210  -3.202
 17 A    18 A    19 A    20 A    21 A    22 A    23 A    24 A                  
 -3.202  -1.262  -1.077  -1.014  -0.753  -0.597  -0.594  -0.559
 25 A    26 A    27 A    28 A    29 A    30 A    31 A    32 A                  
 -0.472  -0.470  -0.441  -0.418  -0.399
 33 A    34 A    35 A    36 A    37 A                                          
 -- Virtual --                   
 -0.005   0.043   0.058   0.076   0.084   0.090   0.097   0.118
 38 A    39 A    40 A    41 A    42 A    43 A    44 A    45 A                  
  0.122   0.126   0.137   0.148   0.172   0.197   0.207   0.222
 46 A    47 A    48 A    49 A    50 A    51 A    52 A    53 A                  
  0.238   0.255   0.301   0.346   0.378   0.385   0.475   0.519
 54 A    55 A    56 A    57 A    58 A    59 A    60 A    61 A                  
  0.556   0.571   0.588   0.603   0.618   0.666   0.729   0.735
 62 A    63 A    64 A    65 A    66 A    67 A    68 A    69 A                  
  0.764   0.794   0.819   0.848   0.868   0.893   0.960   0.983
 70 A    71 A    72 A    73 A    74 A    75 A    76 A    77 A                  
  0.990   1.113   1.118   1.131   1.161   1.213   1.244   1.282
 78 A    79 A    80 A    81 A    82 A    83 A    84 A    85 A                  
  1.331   1.370   1.486   1.772   1.855   1.931   2.252   2.299
 86 A    87 A    88 A    89 A    90 A    91 A    92 A    93 A                  
  2.313   2.351   2.398   2.402   2.517   2.629   2.670   2.896
 94 A    95 A    96 A    97 A    98 A    99 A   100 A   101 A                  
  3.029   4.231   4.326   4.462   4.530   4.538   4.546   4.619
102 A   103 A   104 A   105 A   106 A   107 A   108 A   109 A                  
  4.760   7.197   7.482   8.200   8.217   8.284  10.352  14.705
110 A   111 A   112 A   113 A   114 A   115 A   116 A   117 A                  
 14.803  14.878  26.649  26.723  27.107  36.672  49.471 166.101
118 A   119 A   120 A   121 A   122 A   123 A   124 A   125 A                  
219.198 293.885 293.900 293.9801028.413
126 A   127 A   128 A   129 A   130 A                                          

 Beta MOs, Restricted
 -- Occupied --                  
-490.05 -104.88  -80.07  -65.18  -58.54  -58.54  -58.54  -15.66
  1 A     2 A     3 A     4 A     5 A     6 A     7 A     8 A                  
-10.607  -9.862  -8.075  -8.071  -8.071  -7.606  -7.475  -7.467
  9 A    10 A    11 A    12 A    13 A    14 A    15 A    16 A                  
 -7.467  -5.498  -5.497  -5.497  -3.214  -3.211  -3.210  -3.202
 17 A    18 A    19 A    20 A    21 A    22 A    23 A    24 A                  
 -3.202  -1.262  -1.077  -1.014  -0.753  -0.597  -0.594  -0.559
 25 A    26 A    27 A    28 A    29 A    30 A    31 A    32 A                  
 -0.472  -0.470  -0.441  -0.418  -0.399
 33 A    34 A    35 A    36 A    37 A                                          
 -- Virtual --                   
 -0.005   0.043   0.058   0.076   0.084   0.090   0.097   0.118
 38 A    39 A    40 A    41 A    42 A    43 A    44 A    45 A                  
  0.122   0.126   0.137   0.148   0.172   0.197   0.207   0.222
 46 A    47 A    48 A    49 A    50 A    51 A    52 A    53 A                  
  0.238   0.255   0.301   0.346   0.378   0.385   0.475   0.519
 54 A    55 A    56 A    57 A    58 A    59 A    60 A    61 A                  
  0.556   0.571   0.588   0.603   0.618   0.666   0.729   0.735
 62 A    63 A    64 A    65 A    66 A    67 A    68 A    69 A                  
  0.764   0.794   0.819   0.848   0.868   0.893   0.960   0.983
 70 A    71 A    72 A    73 A    74 A    75 A    76 A    77 A                  
  0.990   1.113   1.118   1.131   1.161   1.213   1.244   1.282
 78 A    79 A    80 A    81 A    82 A    83 A    84 A    85 A                  
  1.331   1.370   1.486   1.772   1.855   1.931   2.252   2.299
 86 A    87 A    88 A    89 A    90 A    91 A    92 A    93 A                  
  2.313   2.351   2.398   2.402   2.517   2.629   2.670   2.896
 94 A    95 A    96 A    97 A    98 A    99 A   100 A   101 A                  
  3.029   4.231   4.326   4.462   4.530   4.538   4.546   4.619
102 A   103 A   104 A   105 A   106 A   107 A   108 A   109 A                  
  4.760   7.197   7.482   8.200   8.217   8.284  10.352  14.705
110 A   111 A   112 A   113 A   114 A   115 A   116 A   117 A                  
 14.803  14.878  26.649  26.723  27.107  36.672  49.471 166.101
118 A   119 A   120 A   121 A   122 A   123 A   124 A   125 A                  
219.198 293.885 293.900 293.9801028.413
126 A   127 A   128 A   129 A   130 A                                          

 Occupation and symmetry of molecular orbitals

 Point group: C1 (1 irreducible representation).

                           A     All 
 -------------------------------------
 All molecular orbitals:
  - Alpha                  130   130 
  - Beta                   130   130 
 -------------------------------------
 Alpha orbitals:
  - Frozen occupied        20    20  
  - Active occupied        17    17  
  - Active virtual         93    93  
  - Frozen virtual         0     0   
 -------------------------------------
 Beta orbitals:
  - Frozen occupied        20    20  
  - Active occupied        17    17  
  - Active virtual         93    93  
  - Frozen virtual         0     0   
 -------------------------------------

 Import integrals:   CPU 0.00 s  wall 0.00 s

 Import integrals:   CPU 45.63 s  wall 8.12 s

 MP2 amplitudes:   CPU 0.13 s  wall 0.09 s

Running a double precision version
           CCSD T amplitudes will be solved using DIIS.

           Start     Size      MaxIter   EConv     TConv     
           3         7         100       1.00e-07  1.00e-05  
 ------------------------------------------------------------------------------
           Energy (a.u.)   Ediff      Tdiff       Comment
 ------------------------------------------------------------------------------
         -3427.73126230                           
     1   -3427.71911040   1.22e-02   8.01e-01     
     2   -3427.74313701   2.40e-02   1.10e-01     
     3   -3427.74221792   9.19e-04   4.80e-02     
     4   -3427.74461680   2.40e-03   1.43e-02     Switched to DIIS steps.
     5   -3427.74544749   8.31e-04   1.22e-02     
     6   -3427.74547030   2.28e-05   2.47e-03     
     7   -3427.74546936   9.36e-07   1.25e-03     
     8   -3427.74547460   5.24e-06   2.99e-04     
     9   -3427.74547507   4.74e-07   1.95e-04     
    10   -3427.74547471   3.61e-07   6.23e-05     
    11   -3427.74547483   1.13e-07   2.70e-05     
    12   -3427.74547472   1.08e-07   1.06e-05     
    13   -3427.74547471   1.11e-08   3.26e-06     
 ------------------------------------------------------------------------------
         -3427.74547471                           CCSD T converged.

End of double precision
 SCF energy                 = -3427.02097709
 MP2 energy                 = -3427.73126230
 CCSD correlation energy     =    -0.72449762
 CCSD total energy           = -3427.74547471

 CCSD  T1^2 = 0.0129  T2^2 = 0.2799  Leading amplitudes:

 Amplitude    Orbitals with energies
  0.0338       34 (A) A                  ->    38 (A) A                   
              -0.4702                         -0.0047                     
  0.0338       34 (A) B                  ->    38 (A) B                   
              -0.4702                         -0.0047                     
  0.0239       37 (A) A                  ->    38 (A) A                   
              -0.3993                         -0.0047                     
  0.0239       37 (A) B                  ->    38 (A) B                   
              -0.3993                         -0.0047                     

 Amplitude    Orbitals with energies
 -0.0802       37 (A) A      37 (A) B    ->    38 (A) A      38 (A) B     
              -0.3993       -0.3993           -0.0047       -0.0047       
  0.0802       37 (A) A      37 (A) B    ->    38 (A) B      38 (A) A     
              -0.3993       -0.3993           -0.0047       -0.0047       
  0.0802       37 (A) B      37 (A) A    ->    38 (A) A      38 (A) B     
              -0.3993       -0.3993           -0.0047       -0.0047       
 -0.0802       37 (A) B      37 (A) A    ->    38 (A) B      38 (A) A     
              -0.3993       -0.3993           -0.0047       -0.0047       

 Computing CCSD intemediates for later calculations in double precision
 Finished.

Running a double precision version
           CCSD Lambda amplitudes will be solved using DIIS.
           Start     Size      MaxIter   EConv     LConv     
           3         7         100       1.00e-07  1.00e-05  
 ------------------------------------------------------------------------------
            Enorm      Ldiff       Comment
 ------------------------------------------------------------------------------
     1     5.57e-02   4.17e-02     
     2     1.44e-02   5.59e-03     
     3     6.17e-03   2.01e-03     
     4     3.54e-03   1.24e-03     Switched to DIIS steps.
     5     1.11e-03   6.55e-04     
     6     5.14e-04   1.77e-04     
     7     1.68e-04   4.29e-05     
     8     7.44e-05   9.82e-07     
     9     2.53e-05   3.12e-06     
    10     1.04e-05   9.58e-07     
    11     3.84e-06   1.72e-07     
    12     1.68e-06   2.38e-08     
    13     7.91e-07   6.48e-08     
    14     3.64e-07   1.02e-09     
    15     1.96e-07   1.93e-08     
    16     8.81e-08   4.88e-09     
 ------------------------------------------------------------------------------
                                   CCSD Lambda converged.

 Computing density matrices in double precision...
           Orbital response amplitudes will be solved using DIIS.
           Start     Size      MaxIter   EConv     LConv     
           3         7         100       1.00e-06  1.00e-06  
 ------------------------------------------------------------------------------
            Enorm      Ldiff       Comment
 ------------------------------------------------------------------------------
     1     1.11e-01   5.32e-04     
     2     1.12e-01   9.58e-04     
     3     1.42e-01   2.42e-02     
     4     2.07e-02   5.69e-02     Switched to DIIS steps.
     5     8.23e-03   7.04e-03     
     6     1.16e-03   4.80e-04     
     7     6.95e-04   3.31e-05     
     8     1.99e-04   1.32e-04     
     9     5.62e-05   8.22e-06     
    10     1.20e-05   6.05e-06     
    11     3.10e-06   8.69e-07     
    12     1.05e-06   5.38e-09     
    13     6.32e-07   2.84e-07     
 ------------------------------------------------------------------------------
                                   Orbital response converged.

 Computing density matrices... Done.
 CCSD calculation:   CPU 1521.67 s  wall 263.64 s

 Transferring MO TPDM to AO TPDM
 Transferring g2_o1o1o1o1
 Transferring g2_o1o1o1v1
 Transferring g2_o1o1v1v1
 Transferring g2_o1v1o1v1
 Transferring g2_o1v1v1v1
 Transferring g2_v1v1v1v1
 Adding separable TPDM
 Computing TPDM gradient
 --------------------------------------------------------
 2e gradient
  Atom          X               Y               Z
 --------------------------------------------------------
    1        -43.091045       11.934708        0.000000  
    2         11.994804      -28.510751        0.000000  
    3          5.640690       16.180588       -0.000000  
    4         25.455550        0.395455       -0.000000  
 --------------------------------------------------------
 --------------------------------------------------------
 Final gradient
  Atom          X               Y               Z
 --------------------------------------------------------
    1        -43.091045       11.934708        0.000000  
    2         11.994804      -28.510751        0.000000  
    3          5.640690       16.180588       -0.000000  
    4         25.455550        0.395455       -0.000000  
 --------------------------------------------------------
 Analytic gradient from two-electron contribution:   CPU 265.19 s  wall 51.76 s

 Total ccman2 time:   CPU 1837.83 s  wall 324.97 s


 --------------------------------------------------------------

                    Orbital Energies (a.u.)
 --------------------------------------------------------------

 Alpha MOs
 -- Occupied --
********-104.8830 -80.0679 -65.1818 -58.5417 -58.5403 -58.5402 -15.6594
-10.6066  -9.8616  -8.0751  -8.0711  -8.0711  -7.6061  -7.4748  -7.4674
 -7.4669  -5.4982  -5.4972  -5.4971  -3.2138  -3.2108  -3.2101  -3.2019
 -3.2019  -1.2619  -1.0766  -1.0140  -0.7527  -0.5972  -0.5937  -0.5592
 -0.4717  -0.4702  -0.4410  -0.4181  -0.3993
 -- Virtual --
 -0.0047   0.0434   0.0579   0.0759   0.0842   0.0900   0.0974   0.1181
  0.1220   0.1262   0.1374   0.1483   0.1721   0.1965   0.2072   0.2215
  0.2380   0.2549   0.3014   0.3461   0.3777   0.3855   0.4750   0.5189
  0.5563   0.5707   0.5883   0.6027   0.6184   0.6656   0.7287   0.7352
  0.7642   0.7944   0.8190   0.8479   0.8676   0.8933   0.9604   0.9835
  0.9902   1.1126   1.1183   1.1314   1.1606   1.2134   1.2438   1.2816
  1.3309   1.3697   1.4863   1.7715   1.8552   1.9306   2.2524   2.2990
  2.3131   2.3509   2.3985   2.4020   2.5168   2.6289   2.6699   2.8962
  3.0288   4.2312   4.3259   4.4616   4.5298   4.5384   4.5463   4.6187
  4.7602   7.1966   7.4817   8.2000   8.2172   8.2837  10.3522  14.7047
 14.8030  14.8778  26.6495  26.7229  27.1070  36.6724  49.4706 166.1015
219.1982 293.8849 293.9002 293.98011028.4130
 --------------------------------------------------------------

          Ground-State Mulliken Net Atomic Charges

     Atom                 Charge (a.u.)
  ----------------------------------------
      1 Br                   -0.151004
      2 P                     0.331253
      3 N                    -0.169930
      4 Cl                   -0.010319
  ----------------------------------------
  Sum of atomic charges =    -0.000000

 -----------------------------------------------------------------
                    Cartesian Multipole Moments
 -----------------------------------------------------------------
    Charge (ESU x 10^10)
                -0.0000
    Dipole Moment (Debye)
         X      -0.1536      Y       1.9404      Z       0.0000
       Tot       1.9464
    Quadrupole Moments (Debye-Ang)
        XX     -49.7435     XY      -1.7920     YY     -50.8698
        XZ      -0.0000     YZ       0.0000     ZZ     -49.0361
    Octopole Moments (Debye-Ang^2)
       XXX      37.1303    XXY      -2.6449    XYY      16.5208
       YYY      -4.7906    XXZ      -0.0000    XYZ      -0.0000
       YYZ       0.0000    XZZ      13.8941    YZZ      -1.0490
       ZZZ       0.0000
    Hexadecapole Moments (Debye-Ang^3)
      XXXX   -1013.3727   XXXY     -19.2887   XXYY    -204.9634
      XYYY      -6.9059   YYYY    -130.5785   XXXZ      -0.0000
      XXYZ       0.0000   XYYZ      -0.0000   YYYZ       0.0000
      XXZZ    -195.3678   XYZZ      -2.3083   YYZZ     -30.9057
      XZZZ      -0.0000   YZZZ       0.0000   ZZZZ     -60.5608
 -----------------------------------------------------------------
 DrvMan completing analytic gradient of the correlated energy
 Correlated dipole moment
            1
    1  -0.0604264
    2   0.7633942
    3   0.0000000
 Energy read as -3427.745474706
 Full Analytical Gradient: (in a.u., or Hartree/Bohr)
             1             2             3             4
    1    0.00014584   -0.00040535    0.00021537    0.00004414
    2   -0.00008666   -0.00014890    0.00019246    0.00004310
    3   -0.00000000    0.00000000   -0.00000000    0.00000000
 Gradient time:  CPU 0.74 s  wall 0.77 s
 ----------------------------------------------------------------
             Standard Nuclear Orientation (Angstroms)
    I     Atom           X                Y                Z
 ----------------------------------------------------------------
    1      Br      1.7501273538    -0.1538927803    -0.0000000000
    2      P      -0.2672236915     0.7940042460     0.0000000000
    3      N      -1.1768511866    -0.5157119223    -0.0000000000
    4      Cl     -2.8828319826    -0.1705195838    -0.0000000000
 ----------------------------------------------------------------
 Nuclear Repulsion Energy =   355.9892227894 hartrees
 There are       37 alpha and       37 beta electrons

                       Distance Matrix (Angstroms)
             Br(  1)   P (  2)   N (  3)
   P (  2)  2.228949
   N (  3)  2.949257  1.594609
   Cl(  4)  4.632989  2.787779  1.740554

 Requested basis set is 6-311++G(d,p)
 There are 51 shells and 130 basis functions
 A cutoff of  1.0D-14 yielded   1126 shell pairs
 There are      7811 function pairs (      8564 Cartesian)
 Smallest overlap matrix eigenvalue = 1.05E-03
 Guess MOs from SCF MO coefficient file

 -----------------------------------------------------------------------
  General SCF calculation program by
  Eric Jon Sundstrom, Paul Horn, Yuezhi Mao, Dmitri Zuev, Alec White,
  David Stuck, Shaama M.S., Shane Yost, Joonho Lee, David Small,
  Daniel Levine, Susi Lehtola, Hugh Burton, Evgeny Epifanovsky
 -----------------------------------------------------------------------
 Hartree-Fock
 using 6 threads for integral computing
 -------------------------------------------------------
 OpenMP Integral computing Module                
 Release: version 2.0, May 2017, Q-Chem Inc. Pleasanton 
 -------------------------------------------------------
 A restricted SCF calculation will be
 performed using DIIS
 SCF converges when DIIS error is below 1.0e-08
 ---------------------------------------
  Cycle       Energy         DIIS error
 ---------------------------------------
    1   -3427.0208724203      1.93e-05  
    2   -3427.0208732464      9.93e-06  
    3   -3427.0208734116      4.42e-06  
    4   -3427.0208734639      9.08e-07  
    5   -3427.0208734675      2.69e-07  
    6   -3427.0208734680      1.20e-07  
    7   -3427.0208734681      5.25e-08  
    8   -3427.0208734681      2.31e-08  
    9   -3427.0208734681      7.31e-09  Convergence criterion met
 ---------------------------------------
 SCF time:   CPU 7.70s  wall 2.00s 
 SCF   energy in the final basis set =    -3427.0208734681
 Total energy in the final basis set =    -3427.0208734681


 ------------------------------------------------------------------------------

   CCMAN2: suite of methods based on coupled cluster
           and equation of motion theories.

   Components:
   * libvmm-1.3-trunk
     by Evgeny Epifanovsky, Ilya Kaliman.
   * libtensor-2.5-trunk
     by Evgeny Epifanovsky, Michael Wormit, Dmitry Zuev, Sam Manzer, 
        Ilya Kaliman.
   * libcc-2.5-trunk
     by Evgeny Epifanovsky, Arik Landau, Tomasz Kus, Kirill Khistyaev, 
        Dmitry Zuev, Prashant Manohar, Xintian Feng, Anna Krylov, 
        Matthew Goldey, Alec White, Thomas Jagau, Kaushik Nanda, 
        Anastasia Gunina, Alexander Kunitsa, Joonho Lee.

   CCMAN original authors:
   Anna I. Krylov, C. David Sherrill, Steven R. Gwaltney,
   Edward F. C. Byrd (2000)
   Sergey V. Levchenko, Lyudmila V. Slipchenko, Tao Wang,
   Ana-Maria C. Cristian (2003)
   Piotr A. Pieniazek, C. Melania Oana, Evgeny Epifanovsky (2007)
   Prashant Manohar (2009)

 ------------------------------------------------------------------------------


 Allocating and initializing 30808MB of RAM...
 Calculation will run on 6 cores.


 Alpha MOs, Restricted
 -- Occupied --                  
-490.05 -104.88  -80.07  -65.18  -58.54  -58.54  -58.54  -15.66
  1 A     2 A     3 A     4 A     5 A     6 A     7 A     8 A                  
-10.607  -9.862  -8.075  -8.071  -8.071  -7.606  -7.475  -7.468
  9 A    10 A    11 A    12 A    13 A    14 A    15 A    16 A                  
 -7.467  -5.498  -5.497  -5.497  -3.214  -3.211  -3.210  -3.202
 17 A    18 A    19 A    20 A    21 A    22 A    23 A    24 A                  
 -3.202  -1.262  -1.077  -1.014  -0.753  -0.597  -0.594  -0.559
 25 A    26 A    27 A    28 A    29 A    30 A    31 A    32 A                  
 -0.472  -0.470  -0.441  -0.418  -0.399
 33 A    34 A    35 A    36 A    37 A                                          
 -- Virtual --                   
 -0.005   0.043   0.058   0.076   0.084   0.090   0.097   0.118
 38 A    39 A    40 A    41 A    42 A    43 A    44 A    45 A                  
  0.122   0.126   0.137   0.148   0.172   0.196   0.207   0.221
 46 A    47 A    48 A    49 A    50 A    51 A    52 A    53 A                  
  0.238   0.255   0.301   0.346   0.378   0.385   0.475   0.519
 54 A    55 A    56 A    57 A    58 A    59 A    60 A    61 A                  
  0.556   0.571   0.588   0.603   0.618   0.665   0.729   0.735
 62 A    63 A    64 A    65 A    66 A    67 A    68 A    69 A                  
  0.764   0.794   0.819   0.848   0.867   0.894   0.961   0.984
 70 A    71 A    72 A    73 A    74 A    75 A    76 A    77 A                  
  0.990   1.113   1.118   1.131   1.161   1.214   1.243   1.281
 78 A    79 A    80 A    81 A    82 A    83 A    84 A    85 A                  
  1.330   1.370   1.486   1.771   1.856   1.930   2.252   2.299
 86 A    87 A    88 A    89 A    90 A    91 A    92 A    93 A                  
  2.313   2.351   2.398   2.401   2.517   2.629   2.670   2.895
 94 A    95 A    96 A    97 A    98 A    99 A   100 A   101 A                  
  3.029   4.231   4.326   4.460   4.530   4.538   4.546   4.618
102 A   103 A   104 A   105 A   106 A   107 A   108 A   109 A                  
  4.760   7.197   7.481   8.200   8.217   8.284  10.352  14.705
110 A   111 A   112 A   113 A   114 A   115 A   116 A   117 A                  
 14.803  14.877  26.650  26.723  27.107  36.672  49.470 166.100
118 A   119 A   120 A   121 A   122 A   123 A   124 A   125 A                  
219.198 293.885 293.900 293.9801028.413
126 A   127 A   128 A   129 A   130 A                                          

 Beta MOs, Restricted
 -- Occupied --                  
-490.05 -104.88  -80.07  -65.18  -58.54  -58.54  -58.54  -15.66
  1 A     2 A     3 A     4 A     5 A     6 A     7 A     8 A                  
-10.607  -9.862  -8.075  -8.071  -8.071  -7.606  -7.475  -7.468
  9 A    10 A    11 A    12 A    13 A    14 A    15 A    16 A                  
 -7.467  -5.498  -5.497  -5.497  -3.214  -3.211  -3.210  -3.202
 17 A    18 A    19 A    20 A    21 A    22 A    23 A    24 A                  
 -3.202  -1.262  -1.077  -1.014  -0.753  -0.597  -0.594  -0.559
 25 A    26 A    27 A    28 A    29 A    30 A    31 A    32 A                  
 -0.472  -0.470  -0.441  -0.418  -0.399
 33 A    34 A    35 A    36 A    37 A                                          
 -- Virtual --                   
 -0.005   0.043   0.058   0.076   0.084   0.090   0.097   0.118
 38 A    39 A    40 A    41 A    42 A    43 A    44 A    45 A                  
  0.122   0.126   0.137   0.148   0.172   0.196   0.207   0.221
 46 A    47 A    48 A    49 A    50 A    51 A    52 A    53 A                  
  0.238   0.255   0.301   0.346   0.378   0.385   0.475   0.519
 54 A    55 A    56 A    57 A    58 A    59 A    60 A    61 A                  
  0.556   0.571   0.588   0.603   0.618   0.665   0.729   0.735
 62 A    63 A    64 A    65 A    66 A    67 A    68 A    69 A                  
  0.764   0.794   0.819   0.848   0.867   0.894   0.961   0.984
 70 A    71 A    72 A    73 A    74 A    75 A    76 A    77 A                  
  0.990   1.113   1.118   1.131   1.161   1.214   1.243   1.281
 78 A    79 A    80 A    81 A    82 A    83 A    84 A    85 A                  
  1.330   1.370   1.486   1.771   1.856   1.930   2.252   2.299
 86 A    87 A    88 A    89 A    90 A    91 A    92 A    93 A                  
  2.313   2.351   2.398   2.401   2.517   2.629   2.670   2.895
 94 A    95 A    96 A    97 A    98 A    99 A   100 A   101 A                  
  3.029   4.231   4.326   4.460   4.530   4.538   4.546   4.618
102 A   103 A   104 A   105 A   106 A   107 A   108 A   109 A                  
  4.760   7.197   7.481   8.200   8.217   8.284  10.352  14.705
110 A   111 A   112 A   113 A   114 A   115 A   116 A   117 A                  
 14.803  14.877  26.650  26.723  27.107  36.672  49.470 166.100
118 A   119 A   120 A   121 A   122 A   123 A   124 A   125 A                  
219.198 293.885 293.900 293.9801028.413
126 A   127 A   128 A   129 A   130 A                                          

 Occupation and symmetry of molecular orbitals

 Point group: C1 (1 irreducible representation).

                           A     All 
 -------------------------------------
 All molecular orbitals:
  - Alpha                  130   130 
  - Beta                   130   130 
 -------------------------------------
 Alpha orbitals:
  - Frozen occupied        20    20  
  - Active occupied        17    17  
  - Active virtual         93    93  
  - Frozen virtual         0     0   
 -------------------------------------
 Beta orbitals:
  - Frozen occupied        20    20  
  - Active occupied        17    17  
  - Active virtual         93    93  
  - Frozen virtual         0     0   
 -------------------------------------

 Import integrals:   CPU 0.00 s  wall 0.00 s

 Import integrals:   CPU 45.84 s  wall 8.14 s

 MP2 amplitudes:   CPU 0.13 s  wall 0.09 s

Running a double precision version
           CCSD T amplitudes will be solved using DIIS.

           Start     Size      MaxIter   EConv     TConv     
           3         7         100       1.00e-07  1.00e-05  
 ------------------------------------------------------------------------------
           Energy (a.u.)   Ediff      Tdiff       Comment
 ------------------------------------------------------------------------------
         -3427.73129864                           
     1   -3427.71907597   1.22e-02   8.01e-01     
     2   -3427.74314217   2.41e-02   1.10e-01     
     3   -3427.74220964   9.33e-04   4.81e-02     
     4   -3427.74461422   2.40e-03   1.44e-02     Switched to DIIS steps.
     5   -3427.74544707   8.33e-04   1.22e-02     
     6   -3427.74546995   2.29e-05   2.48e-03     
     7   -3427.74546897   9.83e-07   1.25e-03     
     8   -3427.74547422   5.25e-06   2.99e-04     
     9   -3427.74547469   4.66e-07   1.95e-04     
    10   -3427.74547433   3.64e-07   6.24e-05     
    11   -3427.74547444   1.14e-07   2.71e-05     
    12   -3427.74547433   1.09e-07   1.06e-05     
    13   -3427.74547432   1.09e-08   3.27e-06     
 ------------------------------------------------------------------------------
         -3427.74547432                           CCSD T converged.

End of double precision
 SCF energy                 = -3427.02087347
 MP2 energy                 = -3427.73129864
 CCSD correlation energy     =    -0.72460085
 CCSD total energy           = -3427.74547432

 CCSD  T1^2 = 0.0129  T2^2 = 0.2800  Leading amplitudes:

 Amplitude    Orbitals with energies
 -0.0338       34 (A) A                  ->    38 (A) A                   
              -0.4703                         -0.0049                     
 -0.0338       34 (A) B                  ->    38 (A) B                   
              -0.4703                         -0.0049                     
 -0.0240       37 (A) A                  ->    38 (A) A                   
              -0.3990                         -0.0049                     
 -0.0240       37 (A) B                  ->    38 (A) B                   
              -0.3990                         -0.0049                     

 Amplitude    Orbitals with energies
 -0.0806       37 (A) A      37 (A) B    ->    38 (A) A      38 (A) B     
              -0.3990       -0.3990           -0.0049       -0.0049       
  0.0806       37 (A) A      37 (A) B    ->    38 (A) B      38 (A) A     
              -0.3990       -0.3990           -0.0049       -0.0049       
  0.0806       37 (A) B      37 (A) A    ->    38 (A) A      38 (A) B     
              -0.3990       -0.3990           -0.0049       -0.0049       
 -0.0806       37 (A) B      37 (A) A    ->    38 (A) B      38 (A) A     
              -0.3990       -0.3990           -0.0049       -0.0049       

 Computing CCSD intemediates for later calculations in double precision
 Finished.

Running a double precision version
           CCSD Lambda amplitudes will be solved using DIIS.
           Start     Size      MaxIter   EConv     LConv     
           3         7         100       1.00e-07  1.00e-05  
 ------------------------------------------------------------------------------
            Enorm      Ldiff       Comment
 ------------------------------------------------------------------------------
     1     5.58e-02   4.18e-02     
     2     1.44e-02   5.59e-03     
     3     6.19e-03   2.01e-03     
     4     3.54e-03   1.24e-03     Switched to DIIS steps.
     5     1.12e-03   6.58e-04     
     6     5.16e-04   1.78e-04     
     7     1.68e-04   4.32e-05     
     8     7.47e-05   9.50e-07     
     9     2.53e-05   3.13e-06     
    10     1.05e-05   9.63e-07     
    11     3.83e-06   1.73e-07     
    12     1.68e-06   2.39e-08     
    13     7.83e-07   6.49e-08     
    14     3.60e-07   5.60e-10     
    15     1.94e-07   1.91e-08     
    16     8.71e-08   4.68e-09     
 ------------------------------------------------------------------------------
                                   CCSD Lambda converged.

 Computing density matrices in double precision...
           Orbital response amplitudes will be solved using DIIS.
           Start     Size      MaxIter   EConv     LConv     
           3         7         100       1.00e-06  1.00e-06  
 ------------------------------------------------------------------------------
            Enorm      Ldiff       Comment
 ------------------------------------------------------------------------------
     1     1.11e-01   5.46e-04     
     2     1.12e-01   9.39e-04     
     3     1.42e-01   2.43e-02     
     4     2.08e-02   5.69e-02     Switched to DIIS steps.
     5     8.26e-03   7.11e-03     
     6     1.17e-03   4.80e-04     
     7     7.00e-04   3.21e-05     
     8     2.01e-04   1.33e-04     
     9     5.65e-05   8.47e-06     
    10     1.21e-05   6.09e-06     
    11     3.11e-06   8.78e-07     
    12     1.05e-06   6.71e-09     
    13     6.33e-07   2.85e-07     
 ------------------------------------------------------------------------------
                                   Orbital response converged.

 Computing density matrices... Done.
 CCSD calculation:   CPU 1522.98 s  wall 264.05 s

 Transferring MO TPDM to AO TPDM
 Transferring g2_o1o1o1o1
 Transferring g2_o1o1o1v1
 Transferring g2_o1o1v1v1
 Transferring g2_o1v1o1v1
 Transferring g2_o1v1v1v1
 Transferring g2_v1v1v1v1
 Adding separable TPDM
 Computing TPDM gradient
 --------------------------------------------------------
 2e gradient
  Atom          X               Y               Z
 --------------------------------------------------------
    1        -43.093646       11.957846        0.000000  
    2         12.009734      -28.516607        0.000000  
    3          5.636010       16.163317       -0.000000  
    4         25.447902        0.395444       -0.000000  
 --------------------------------------------------------
 --------------------------------------------------------
 Final gradient
  Atom          X               Y               Z
 --------------------------------------------------------
    1        -43.093646       11.957846        0.000000  
    2         12.009734      -28.516607        0.000000  
    3          5.636010       16.163317       -0.000000  
    4         25.447902        0.395444       -0.000000  
 --------------------------------------------------------
 Analytic gradient from two-electron contribution:   CPU 266.64 s  wall 54.08 s

 Total ccman2 time:   CPU 1841.52 s  wall 327.79 s


 --------------------------------------------------------------

                    Orbital Energies (a.u.)
 --------------------------------------------------------------

 Alpha MOs
 -- Occupied --
********-104.8829 -80.0681 -65.1819 -58.5418 -58.5404 -58.5403 -15.6596
-10.6065  -9.8617  -8.0750  -8.0711  -8.0710  -7.6062  -7.4749  -7.4675
 -7.4670  -5.4983  -5.4973  -5.4971  -3.2139  -3.2109  -3.2102  -3.2020
 -3.2020  -1.2616  -1.0766  -1.0139  -0.7528  -0.5971  -0.5935  -0.5590
 -0.4718  -0.4703  -0.4411  -0.4181  -0.3990
 -- Virtual --
 -0.0049   0.0435   0.0579   0.0759   0.0842   0.0901   0.0974   0.1180
  0.1220   0.1261   0.1374   0.1483   0.1721   0.1964   0.2072   0.2214
  0.2380   0.2549   0.3014   0.3462   0.3776   0.3854   0.4747   0.5188
  0.5563   0.5706   0.5882   0.6027   0.6184   0.6654   0.7285   0.7350
  0.7641   0.7944   0.8190   0.8478   0.8673   0.8936   0.9606   0.9836
  0.9904   1.1126   1.1184   1.1314   1.1606   1.2135   1.2434   1.2813
  1.3304   1.3698   1.4864   1.7715   1.8555   1.9304   2.2525   2.2990
  2.3130   2.3506   2.3984   2.4013   2.5168   2.6289   2.6699   2.8951
  3.0288   4.2312   4.3258   4.4605   4.5297   4.5383   4.5462   4.6185
  4.7602   7.1965   7.4807   8.1999   8.2171   8.2836  10.3523  14.7046
 14.8029  14.8767  26.6495  26.7229  27.1069  36.6721  49.4705 166.1003
219.1983 293.8848 293.9001 293.98011028.4129
 --------------------------------------------------------------

          Ground-State Mulliken Net Atomic Charges

     Atom                 Charge (a.u.)
  ----------------------------------------
      1 Br                   -0.150639
      2 P                     0.331171
      3 N                    -0.169963
      4 Cl                   -0.010570
  ----------------------------------------
  Sum of atomic charges =    -0.000000

 -----------------------------------------------------------------
                    Cartesian Multipole Moments
 -----------------------------------------------------------------
    Charge (ESU x 10^10)
                -0.0000
    Dipole Moment (Debye)
         X      -0.1474      Y       1.9410      Z       0.0000
       Tot       1.9466
    Quadrupole Moments (Debye-Ang)
        XX     -49.7464     XY      -1.7922     YY     -50.8675
        XZ      -0.0000     YZ       0.0000     ZZ     -49.0395
    Octopole Moments (Debye-Ang^2)
       XXX      37.1346    XXY      -2.6618    XYY      16.5162
       YYY      -4.8265    XXZ      -0.0000    XYZ      -0.0000
       YYZ       0.0000    XZZ      13.8893    YZZ      -1.0625
       ZZZ       0.0000
    Hexadecapole Moments (Debye-Ang^3)
      XXXX   -1013.4130   XXXY     -19.3152   XXYY    -204.9694
      XYYY      -6.9302   YYYY    -130.6954   XXXZ      -0.0000
      XXYZ       0.0000   XYYZ      -0.0000   YYYZ       0.0000
      XXZZ    -195.3623   XYZZ      -2.3144   YYZZ     -30.9273
      XZZZ      -0.0000   YZZZ       0.0000   ZZZZ     -60.5704
 -----------------------------------------------------------------
 DrvMan completing analytic gradient of the correlated energy
 Correlated dipole moment
            1
    1  -0.0579813
    2   0.7636492
    3   0.0000000
 Energy read as -3427.745474319
 Full Analytical Gradient: (in a.u., or Hartree/Bohr)
             1             2             3             4
    1    0.00006253    0.00030567   -0.00037212    0.00000391
    2   -0.00005654    0.00065829   -0.00060698    0.00000523
    3   -0.00000000    0.00000000   -0.00000000    0.00000000
 Gradient time:  CPU 0.83 s  wall 0.85 s
 ----------------------------------------------------------------
             Standard Nuclear Orientation (Angstroms)
    I     Atom           X                Y                Z
 ----------------------------------------------------------------
    1      Br      1.7501273538    -0.1538927803    -0.0000000000
    2      P      -0.2672236915     0.7920042460     0.0000000000
    3      N      -1.1768511866    -0.5157119223    -0.0000000000
    4      Cl     -2.8828319826    -0.1705195838    -0.0000000000
 ----------------------------------------------------------------
 Nuclear Repulsion Energy =   356.0846905584 hartrees
 There are       37 alpha and       37 beta electrons

                       Distance Matrix (Angstroms)
             Br(  1)   P (  2)   N (  3)
   P (  2)  2.228099
   N (  3)  2.949257  1.592967
   Cl(  4)  4.632989  2.787088  1.740554

 Requested basis set is 6-311++G(d,p)
 There are 51 shells and 130 basis functions
 A cutoff of  1.0D-14 yielded   1126 shell pairs
 There are      7811 function pairs (      8564 Cartesian)
 Smallest overlap matrix eigenvalue = 1.05E-03
 Guess MOs from SCF MO coefficient file

 -----------------------------------------------------------------------
  General SCF calculation program by
  Eric Jon Sundstrom, Paul Horn, Yuezhi Mao, Dmitri Zuev, Alec White,
  David Stuck, Shaama M.S., Shane Yost, Joonho Lee, David Small,
  Daniel Levine, Susi Lehtola, Hugh Burton, Evgeny Epifanovsky
 -----------------------------------------------------------------------
 Hartree-Fock
 using 6 threads for integral computing
 -------------------------------------------------------
 OpenMP Integral computing Module                
 Release: version 2.0, May 2017, Q-Chem Inc. Pleasanton 
 -------------------------------------------------------
 A restricted SCF calculation will be
 performed using DIIS
 SCF converges when DIIS error is below 1.0e-08
 ---------------------------------------
  Cycle       Energy         DIIS error
 ---------------------------------------
    1   -3427.0210129155      2.41e-05  
    2   -3427.0210143501      1.15e-05  
    3   -3427.0210145904      5.77e-06  
    4   -3427.0210146863      1.39e-06  
    5   -3427.0210146953      4.69e-07  
    6   -3427.0210146968      2.12e-07  
    7   -3427.0210146972      8.12e-08  
    8   -3427.0210146973      2.60e-08  
    9   -3427.0210146972      8.35e-09  Convergence criterion met
 ---------------------------------------
 SCF time:   CPU 7.75s  wall 2.00s 
 SCF   energy in the final basis set =    -3427.0210146972
 Total energy in the final basis set =    -3427.0210146972


 ------------------------------------------------------------------------------

   CCMAN2: suite of methods based on coupled cluster
           and equation of motion theories.

   Components:
   * libvmm-1.3-trunk
     by Evgeny Epifanovsky, Ilya Kaliman.
   * libtensor-2.5-trunk
     by Evgeny Epifanovsky, Michael Wormit, Dmitry Zuev, Sam Manzer, 
        Ilya Kaliman.
   * libcc-2.5-trunk
     by Evgeny Epifanovsky, Arik Landau, Tomasz Kus, Kirill Khistyaev, 
        Dmitry Zuev, Prashant Manohar, Xintian Feng, Anna Krylov, 
        Matthew Goldey, Alec White, Thomas Jagau, Kaushik Nanda, 
        Anastasia Gunina, Alexander Kunitsa, Joonho Lee.

   CCMAN original authors:
   Anna I. Krylov, C. David Sherrill, Steven R. Gwaltney,
   Edward F. C. Byrd (2000)
   Sergey V. Levchenko, Lyudmila V. Slipchenko, Tao Wang,
   Ana-Maria C. Cristian (2003)
   Piotr A. Pieniazek, C. Melania Oana, Evgeny Epifanovsky (2007)
   Prashant Manohar (2009)

 ------------------------------------------------------------------------------


 Allocating and initializing 30808MB of RAM...
 Calculation will run on 6 cores.


 Alpha MOs, Restricted
 -- Occupied --                  
-490.05 -104.88  -80.07  -65.18  -58.54  -58.54  -58.54  -15.66
  1 A     2 A     3 A     4 A     5 A     6 A     7 A     8 A                  
-10.607  -9.862  -8.075  -8.071  -8.071  -7.606  -7.475  -7.468
  9 A    10 A    11 A    12 A    13 A    14 A    15 A    16 A                  
 -7.467  -5.498  -5.497  -5.497  -3.214  -3.211  -3.210  -3.202
 17 A    18 A    19 A    20 A    21 A    22 A    23 A    24 A                  
 -3.202  -1.262  -1.077  -1.014  -0.753  -0.597  -0.594  -0.559
 25 A    26 A    27 A    28 A    29 A    30 A    31 A    32 A                  
 -0.472  -0.470  -0.441  -0.418  -0.399
 33 A    34 A    35 A    36 A    37 A                                          
 -- Virtual --                   
 -0.005   0.044   0.058   0.076   0.084   0.090   0.097   0.118
 38 A    39 A    40 A    41 A    42 A    43 A    44 A    45 A                  
  0.122   0.126   0.137   0.148   0.172   0.197   0.207   0.222
 46 A    47 A    48 A    49 A    50 A    51 A    52 A    53 A                  
  0.238   0.255   0.301   0.346   0.378   0.385   0.475   0.519
 54 A    55 A    56 A    57 A    58 A    59 A    60 A    61 A                  
  0.556   0.571   0.588   0.603   0.618   0.665   0.729   0.735
 62 A    63 A    64 A    65 A    66 A    67 A    68 A    69 A                  
  0.764   0.794   0.819   0.848   0.868   0.893   0.960   0.984
 70 A    71 A    72 A    73 A    74 A    75 A    76 A    77 A                  
  0.991   1.113   1.118   1.131   1.161   1.214   1.244   1.282
 78 A    79 A    80 A    81 A    82 A    83 A    84 A    85 A                  
  1.331   1.370   1.486   1.772   1.855   1.931   2.252   2.299
 86 A    87 A    88 A    89 A    90 A    91 A    92 A    93 A                  
  2.313   2.351   2.398   2.402   2.517   2.629   2.670   2.897
 94 A    95 A    96 A    97 A    98 A    99 A   100 A   101 A                  
  3.029   4.231   4.326   4.462   4.530   4.538   4.546   4.619
102 A   103 A   104 A   105 A   106 A   107 A   108 A   109 A                  
  4.760   7.197   7.482   8.200   8.217   8.284  10.352  14.705
110 A   111 A   112 A   113 A   114 A   115 A   116 A   117 A                  
 14.803  14.878  26.650  26.723  27.107  36.673  49.471 166.102
118 A   119 A   120 A   121 A   122 A   123 A   124 A   125 A                  
219.198 293.885 293.900 293.9801028.413
126 A   127 A   128 A   129 A   130 A                                          

 Beta MOs, Restricted
 -- Occupied --                  
-490.05 -104.88  -80.07  -65.18  -58.54  -58.54  -58.54  -15.66
  1 A     2 A     3 A     4 A     5 A     6 A     7 A     8 A                  
-10.607  -9.862  -8.075  -8.071  -8.071  -7.606  -7.475  -7.468
  9 A    10 A    11 A    12 A    13 A    14 A    15 A    16 A                  
 -7.467  -5.498  -5.497  -5.497  -3.214  -3.211  -3.210  -3.202
 17 A    18 A    19 A    20 A    21 A    22 A    23 A    24 A                  
 -3.202  -1.262  -1.077  -1.014  -0.753  -0.597  -0.594  -0.559
 25 A    26 A    27 A    28 A    29 A    30 A    31 A    32 A                  
 -0.472  -0.470  -0.441  -0.418  -0.399
 33 A    34 A    35 A    36 A    37 A                                          
 -- Virtual --                   
 -0.005   0.044   0.058   0.076   0.084   0.090   0.097   0.118
 38 A    39 A    40 A    41 A    42 A    43 A    44 A    45 A                  
  0.122   0.126   0.137   0.148   0.172   0.197   0.207   0.222
 46 A    47 A    48 A    49 A    50 A    51 A    52 A    53 A                  
  0.238   0.255   0.301   0.346   0.378   0.385   0.475   0.519
 54 A    55 A    56 A    57 A    58 A    59 A    60 A    61 A                  
  0.556   0.571   0.588   0.603   0.618   0.665   0.729   0.735
 62 A    63 A    64 A    65 A    66 A    67 A    68 A    69 A                  
  0.764   0.794   0.819   0.848   0.868   0.893   0.960   0.984
 70 A    71 A    72 A    73 A    74 A    75 A    76 A    77 A                  
  0.991   1.113   1.118   1.131   1.161   1.214   1.244   1.282
 78 A    79 A    80 A    81 A    82 A    83 A    84 A    85 A                  
  1.331   1.370   1.486   1.772   1.855   1.931   2.252   2.299
 86 A    87 A    88 A    89 A    90 A    91 A    92 A    93 A                  
  2.313   2.351   2.398   2.402   2.517   2.629   2.670   2.897
 94 A    95 A    96 A    97 A    98 A    99 A   100 A   101 A                  
  3.029   4.231   4.326   4.462   4.530   4.538   4.546   4.619
102 A   103 A   104 A   105 A   106 A   107 A   108 A   109 A                  
  4.760   7.197   7.482   8.200   8.217   8.284  10.352  14.705
110 A   111 A   112 A   113 A   114 A   115 A   116 A   117 A                  
 14.803  14.878  26.650  26.723  27.107  36.673  49.471 166.102
118 A   119 A   120 A   121 A   122 A   123 A   124 A   125 A                  
219.198 293.885 293.900 293.9801028.413
126 A   127 A   128 A   129 A   130 A                                          

 Occupation and symmetry of molecular orbitals

 Point group: C1 (1 irreducible representation).

                           A     All 
 -------------------------------------
 All molecular orbitals:
  - Alpha                  130   130 
  - Beta                   130   130 
 -------------------------------------
 Alpha orbitals:
  - Frozen occupied        20    20  
  - Active occupied        17    17  
  - Active virtual         93    93  
  - Frozen virtual         0     0   
 -------------------------------------
 Beta orbitals:
  - Frozen occupied        20    20  
  - Active occupied        17    17  
  - Active virtual         93    93  
  - Frozen virtual         0     0   
 -------------------------------------

 Import integrals:   CPU 0.00 s  wall 0.00 s

 Import integrals:   CPU 45.57 s  wall 8.00 s

 MP2 amplitudes:   CPU 0.13 s  wall 0.09 s

Running a double precision version
           CCSD T amplitudes will be solved using DIIS.

           Start     Size      MaxIter   EConv     TConv     
           3         7         100       1.00e-07  1.00e-05  
 ------------------------------------------------------------------------------
           Energy (a.u.)   Ediff      Tdiff       Comment
 ------------------------------------------------------------------------------
         -3427.73126162                           
     1   -3427.71912174   1.21e-02   8.01e-01     
     2   -3427.74313708   2.40e-02   1.10e-01     
     3   -3427.74222047   9.17e-04   4.80e-02     
     4   -3427.74461745   2.40e-03   1.43e-02     Switched to DIIS steps.
     5   -3427.74544737   8.30e-04   1.22e-02     
     6   -3427.74547011   2.27e-05   2.47e-03     
     7   -3427.74546920   9.14e-07   1.25e-03     
     8   -3427.74547443   5.23e-06   2.99e-04     
     9   -3427.74547490   4.70e-07   1.95e-04     
    10   -3427.74547454   3.60e-07   6.21e-05     
    11   -3427.74547465   1.12e-07   2.70e-05     
    12   -3427.74547455   1.08e-07   1.06e-05     
    13   -3427.74547453   1.12e-08   3.26e-06     
 ------------------------------------------------------------------------------
         -3427.74547453                           CCSD T converged.

End of double precision
 SCF energy                 = -3427.02101470
 MP2 energy                 = -3427.73126162
 CCSD correlation energy     =    -0.72445984
 CCSD total energy           = -3427.74547453

 CCSD  T1^2 = 0.0129  T2^2 = 0.2798  Leading amplitudes:

 Amplitude    Orbitals with energies
  0.0338       34 (A) A                  ->    38 (A) A                   
              -0.4704                         -0.0046                     
  0.0338       34 (A) B                  ->    38 (A) B                   
              -0.4704                         -0.0046                     
  0.0239       37 (A) A                  ->    38 (A) A                   
              -0.3993                         -0.0046                     
  0.0239       37 (A) B                  ->    38 (A) B                   
              -0.3993                         -0.0046                     

 Amplitude    Orbitals with energies
 -0.0802       37 (A) A      37 (A) B    ->    38 (A) A      38 (A) B     
              -0.3993       -0.3993           -0.0046       -0.0046       
  0.0802       37 (A) A      37 (A) B    ->    38 (A) B      38 (A) A     
              -0.3993       -0.3993           -0.0046       -0.0046       
  0.0802       37 (A) B      37 (A) A    ->    38 (A) A      38 (A) B     
              -0.3993       -0.3993           -0.0046       -0.0046       
 -0.0802       37 (A) B      37 (A) A    ->    38 (A) B      38 (A) A     
              -0.3993       -0.3993           -0.0046       -0.0046       

 Computing CCSD intemediates for later calculations in double precision
 Finished.

Running a double precision version
           CCSD Lambda amplitudes will be solved using DIIS.
           Start     Size      MaxIter   EConv     LConv     
           3         7         100       1.00e-07  1.00e-05  
 ------------------------------------------------------------------------------
            Enorm      Ldiff       Comment
 ------------------------------------------------------------------------------
     1     5.56e-02   4.17e-02     
     2     1.44e-02   5.58e-03     
     3     6.17e-03   2.01e-03     
     4     3.53e-03   1.23e-03     Switched to DIIS steps.
     5     1.11e-03   6.55e-04     
     6     5.13e-04   1.77e-04     
     7     1.67e-04   4.28e-05     
     8     7.43e-05   9.67e-07     
     9     2.52e-05   3.10e-06     
    10     1.04e-05   9.49e-07     
    11     3.83e-06   1.69e-07     
    12     1.68e-06   2.27e-08     
    13     7.88e-07   6.43e-08     
    14     3.63e-07   7.64e-10     
    15     1.96e-07   1.92e-08     
    16     8.78e-08   4.81e-09     
 ------------------------------------------------------------------------------
                                   CCSD Lambda converged.

 Computing density matrices in double precision...
           Orbital response amplitudes will be solved using DIIS.
           Start     Size      MaxIter   EConv     LConv     
           3         7         100       1.00e-06  1.00e-06  
 ------------------------------------------------------------------------------
            Enorm      Ldiff       Comment
 ------------------------------------------------------------------------------
     1     1.11e-01   4.98e-04     
     2     1.12e-01   9.67e-04     
     3     1.42e-01   2.42e-02     
     4     2.07e-02   5.68e-02     Switched to DIIS steps.
     5     8.21e-03   7.04e-03     
     6     1.15e-03   4.82e-04     
     7     6.93e-04   3.33e-05     
     8     1.99e-04   1.32e-04     
     9     5.60e-05   8.20e-06     
    10     1.19e-05   6.03e-06     
    11     3.09e-06   8.68e-07     
    12     1.05e-06   6.05e-09     
    13     6.30e-07   2.83e-07     
 ------------------------------------------------------------------------------
                                   Orbital response converged.

 Computing density matrices... Done.
 CCSD calculation:   CPU 1523.20 s  wall 263.93 s

 Transferring MO TPDM to AO TPDM
 Transferring g2_o1o1o1o1
 Transferring g2_o1o1o1v1
 Transferring g2_o1o1v1v1
 Transferring g2_o1v1o1v1
 Transferring g2_o1v1v1v1
 Transferring g2_v1v1v1v1
 Adding separable TPDM
 Computing TPDM gradient
 --------------------------------------------------------
 2e gradient
  Atom          X               Y               Z
 --------------------------------------------------------
    1        -43.122730       11.939193        0.000000  
    2         12.008761      -28.503926        0.000000  
    3          5.657130       16.174350       -0.000000  
    4         25.456838        0.390383       -0.000000  
 --------------------------------------------------------
 --------------------------------------------------------
 Final gradient
  Atom          X               Y               Z
 --------------------------------------------------------
    1        -43.122730       11.939193        0.000000  
    2         12.008761      -28.503926        0.000000  
    3          5.657130       16.174350       -0.000000  
    4         25.456838        0.390383       -0.000000  
 --------------------------------------------------------
 Analytic gradient from two-electron contribution:   CPU 269.93 s  wall 53.95 s

 Total ccman2 time:   CPU 1844.68 s  wall 327.38 s


 --------------------------------------------------------------

                    Orbital Energies (a.u.)
 --------------------------------------------------------------

 Alpha MOs
 -- Occupied --
********-104.8830 -80.0678 -65.1819 -58.5418 -58.5404 -58.5403 -15.6593
-10.6066  -9.8617  -8.0751  -8.0711  -8.0711  -7.6060  -7.4750  -7.4676
 -7.4670  -5.4981  -5.4971  -5.4969  -3.2140  -3.2109  -3.2102  -3.2020
 -3.2020  -1.2618  -1.0768  -1.0141  -0.7526  -0.5973  -0.5937  -0.5592
 -0.4718  -0.4704  -0.4411  -0.4179  -0.3993
 -- Virtual --
 -0.0046   0.0436   0.0579   0.0760   0.0842   0.0901   0.0974   0.1182
  0.1220   0.1261   0.1374   0.1483   0.1721   0.1966   0.2072   0.2216
  0.2380   0.2549   0.3014   0.3462   0.3777   0.3855   0.4751   0.5188
  0.5563   0.5707   0.5882   0.6027   0.6184   0.6653   0.7287   0.7352
  0.7641   0.7945   0.8192   0.8480   0.8678   0.8934   0.9605   0.9838
  0.9907   1.1126   1.1183   1.1314   1.1607   1.2135   1.2442   1.2817
  1.3314   1.3698   1.4863   1.7717   1.8553   1.9309   2.2524   2.2990
  2.3130   2.3512   2.3983   2.4021   2.5170   2.6289   2.6699   2.8966
  3.0288   4.2313   4.3260   4.4620   4.5296   4.5383   4.5463   4.6186
  4.7605   7.1966   7.4820   8.1998   8.2171   8.2837  10.3522  14.7048
 14.8031  14.8782  26.6495  26.7229  27.1070  36.6725  49.4706 166.1019
219.1982 293.8848 293.9001 293.98021028.4131
 --------------------------------------------------------------

          Ground-State Mulliken Net Atomic Charges

     Atom                 Charge (a.u.)
  ----------------------------------------
      1 Br                   -0.150472
      2 P                     0.331104
      3 N                    -0.170455
      4 Cl                   -0.010177
  ----------------------------------------
  Sum of atomic charges =    -0.000000

 -----------------------------------------------------------------
                    Cartesian Multipole Moments
 -----------------------------------------------------------------
    Charge (ESU x 10^10)
                -0.0000
    Dipole Moment (Debye)
         X      -0.1458      Y       1.9366      Z       0.0000
       Tot       1.9420
    Quadrupole Moments (Debye-Ang)
        XX     -49.7329     XY      -1.7896     YY     -50.8779
        XZ      -0.0000     YZ       0.0000     ZZ     -49.0333
    Octopole Moments (Debye-Ang^2)
       XXX      37.1159    XXY      -2.6292    XYY      16.5165
       YYY      -4.7643    XXZ       0.0000    XYZ      -0.0000
       YYZ       0.0000    XZZ      13.8911    YZZ      -1.0390
       ZZZ       0.0000
    Hexadecapole Moments (Debye-Ang^3)
      XXXX   -1013.1995   XXXY     -19.3070   XXYY    -204.9385
      XYYY      -6.9452   YYYY    -130.4915   XXXZ      -0.0000
      XXYZ       0.0000   XYYZ      -0.0000   YYYZ       0.0000
      XXZZ    -195.3493   XYZZ      -2.3201   YYZZ     -30.8896
      XZZZ      -0.0000   YZZZ       0.0000   ZZZZ     -60.5534
 -----------------------------------------------------------------
 DrvMan completing analytic gradient of the correlated energy
 Correlated dipole moment
            1
    1  -0.0573763
    2   0.7619036
    3   0.0000000
 Energy read as -3427.745474535
 Full Analytical Gradient: (in a.u., or Hartree/Bohr)
             1             2             3             4
    1   -0.00013434   -0.00010048    0.00028297   -0.00004814
    2    0.00011224   -0.00055033    0.00042369    0.00001440
    3   -0.00000000    0.00000000   -0.00000000   -0.00000000
 Gradient time:  CPU 0.80 s  wall 0.82 s
 ----------------------------------------------------------------
             Standard Nuclear Orientation (Angstroms)
    I     Atom           X                Y                Z
 ----------------------------------------------------------------
    1      Br      1.7501273538    -0.1538927803    -0.0000000000
    2      P      -0.2672236915     0.7930042460     0.0010000000
    3      N      -1.1768511866    -0.5157119223    -0.0000000000
    4      Cl     -2.8828319826    -0.1705195838    -0.0000000000
 ----------------------------------------------------------------
 Nuclear Repulsion Energy =   356.0369348784 hartrees
 There are       37 alpha and       37 beta electrons

                       Distance Matrix (Angstroms)
             Br(  1)   P (  2)   N (  3)
   P (  2)  2.228524
   N (  3)  2.949257  1.593788
   Cl(  4)  4.632989  2.787434  1.740554

 Requested basis set is 6-311++G(d,p)
 There are 51 shells and 130 basis functions
 A cutoff of  1.0D-14 yielded   1126 shell pairs
 There are      7811 function pairs (      8564 Cartesian)
 Smallest overlap matrix eigenvalue = 1.05E-03
 Guess MOs from SCF MO coefficient file

 -----------------------------------------------------------------------
  General SCF calculation program by
  Eric Jon Sundstrom, Paul Horn, Yuezhi Mao, Dmitri Zuev, Alec White,
  David Stuck, Shaama M.S., Shane Yost, Joonho Lee, David Small,
  Daniel Levine, Susi Lehtola, Hugh Burton, Evgeny Epifanovsky
 -----------------------------------------------------------------------
 Hartree-Fock
 using 6 threads for integral computing
 -------------------------------------------------------
 OpenMP Integral computing Module                
 Release: version 2.0, May 2017, Q-Chem Inc. Pleasanton 
 -------------------------------------------------------
 A restricted SCF calculation will be
 performed using DIIS
 SCF converges when DIIS error is below 1.0e-08
 ---------------------------------------
  Cycle       Energy         DIIS error
 ---------------------------------------
    1   -3427.0209438590      1.49e-05  
    2   -3427.0209445234      6.32e-06  
    3   -3427.0209446192      3.88e-06  
    4   -3427.0209446658      9.98e-07  
    5   -3427.0209446734      4.47e-07  
    6   -3427.0209446759      2.56e-07  
    7   -3427.0209446769      1.04e-07  
    8   -3427.0209446772      3.01e-08  
    9   -3427.0209446772      1.09e-08  
   10   -3427.0209446772      4.26e-09  Convergence criterion met
 ---------------------------------------
 SCF time:   CPU 8.60s  wall 2.00s 
 SCF   energy in the final basis set =    -3427.0209446772
 Total energy in the final basis set =    -3427.0209446772


 ------------------------------------------------------------------------------

   CCMAN2: suite of methods based on coupled cluster
           and equation of motion theories.

   Components:
   * libvmm-1.3-trunk
     by Evgeny Epifanovsky, Ilya Kaliman.
   * libtensor-2.5-trunk
     by Evgeny Epifanovsky, Michael Wormit, Dmitry Zuev, Sam Manzer, 
        Ilya Kaliman.
   * libcc-2.5-trunk
     by Evgeny Epifanovsky, Arik Landau, Tomasz Kus, Kirill Khistyaev, 
        Dmitry Zuev, Prashant Manohar, Xintian Feng, Anna Krylov, 
        Matthew Goldey, Alec White, Thomas Jagau, Kaushik Nanda, 
        Anastasia Gunina, Alexander Kunitsa, Joonho Lee.

   CCMAN original authors:
   Anna I. Krylov, C. David Sherrill, Steven R. Gwaltney,
   Edward F. C. Byrd (2000)
   Sergey V. Levchenko, Lyudmila V. Slipchenko, Tao Wang,
   Ana-Maria C. Cristian (2003)
   Piotr A. Pieniazek, C. Melania Oana, Evgeny Epifanovsky (2007)
   Prashant Manohar (2009)

 ------------------------------------------------------------------------------


 Allocating and initializing 30808MB of RAM...
 Calculation will run on 6 cores.


 Alpha MOs, Restricted
 -- Occupied --                  
-490.05 -104.88  -80.07  -65.18  -58.54  -58.54  -58.54  -15.66
  1 A     2 A     3 A     4 A     5 A     6 A     7 A     8 A                  
-10.607  -9.862  -8.075  -8.071  -8.071  -7.606  -7.475  -7.468
  9 A    10 A    11 A    12 A    13 A    14 A    15 A    16 A                  
 -7.467  -5.498  -5.497  -5.497  -3.214  -3.211  -3.210  -3.202
 17 A    18 A    19 A    20 A    21 A    22 A    23 A    24 A                  
 -3.202  -1.262  -1.077  -1.014  -0.753  -0.597  -0.594  -0.559
 25 A    26 A    27 A    28 A    29 A    30 A    31 A    32 A                  
 -0.472  -0.470  -0.441  -0.418  -0.399
 33 A    34 A    35 A    36 A    37 A                                          
 -- Virtual --                   
 -0.005   0.044   0.058   0.076   0.084   0.090   0.097   0.118
 38 A    39 A    40 A    41 A    42 A    43 A    44 A    45 A                  
  0.122   0.126   0.137   0.148   0.172   0.197   0.207   0.222
 46 A    47 A    48 A    49 A    50 A    51 A    52 A    53 A                  
  0.238   0.255   0.301   0.346   0.378   0.385   0.475   0.519
 54 A    55 A    56 A    57 A    58 A    59 A    60 A    61 A                  
  0.556   0.571   0.588   0.603   0.618   0.665   0.729   0.735
 62 A    63 A    64 A    65 A    66 A    67 A    68 A    69 A                  
  0.764   0.794   0.819   0.848   0.868   0.893   0.961   0.984
 70 A    71 A    72 A    73 A    74 A    75 A    76 A    77 A                  
  0.991   1.113   1.118   1.131   1.161   1.214   1.244   1.282
 78 A    79 A    80 A    81 A    82 A    83 A    84 A    85 A                  
  1.331   1.370   1.486   1.772   1.855   1.931   2.252   2.299
 86 A    87 A    88 A    89 A    90 A    91 A    92 A    93 A                  
  2.313   2.351   2.398   2.402   2.517   2.629   2.670   2.896
 94 A    95 A    96 A    97 A    98 A    99 A   100 A   101 A                  
  3.029   4.231   4.326   4.461   4.530   4.538   4.546   4.619
102 A   103 A   104 A   105 A   106 A   107 A   108 A   109 A                  
  4.760   7.197   7.481   8.200   8.217   8.284  10.352  14.705
110 A   111 A   112 A   113 A   114 A   115 A   116 A   117 A                  
 14.803  14.877  26.650  26.723  27.107  36.672  49.471 166.101
118 A   119 A   120 A   121 A   122 A   123 A   124 A   125 A                  
219.198 293.885 293.900 293.9801028.413
126 A   127 A   128 A   129 A   130 A                                          

 Beta MOs, Restricted
 -- Occupied --                  
-490.05 -104.88  -80.07  -65.18  -58.54  -58.54  -58.54  -15.66
  1 A     2 A     3 A     4 A     5 A     6 A     7 A     8 A                  
-10.607  -9.862  -8.075  -8.071  -8.071  -7.606  -7.475  -7.468
  9 A    10 A    11 A    12 A    13 A    14 A    15 A    16 A                  
 -7.467  -5.498  -5.497  -5.497  -3.214  -3.211  -3.210  -3.202
 17 A    18 A    19 A    20 A    21 A    22 A    23 A    24 A                  
 -3.202  -1.262  -1.077  -1.014  -0.753  -0.597  -0.594  -0.559
 25 A    26 A    27 A    28 A    29 A    30 A    31 A    32 A                  
 -0.472  -0.470  -0.441  -0.418  -0.399
 33 A    34 A    35 A    36 A    37 A                                          
 -- Virtual --                   
 -0.005   0.044   0.058   0.076   0.084   0.090   0.097   0.118
 38 A    39 A    40 A    41 A    42 A    43 A    44 A    45 A                  
  0.122   0.126   0.137   0.148   0.172   0.197   0.207   0.222
 46 A    47 A    48 A    49 A    50 A    51 A    52 A    53 A                  
  0.238   0.255   0.301   0.346   0.378   0.385   0.475   0.519
 54 A    55 A    56 A    57 A    58 A    59 A    60 A    61 A                  
  0.556   0.571   0.588   0.603   0.618   0.665   0.729   0.735
 62 A    63 A    64 A    65 A    66 A    67 A    68 A    69 A                  
  0.764   0.794   0.819   0.848   0.868   0.893   0.961   0.984
 70 A    71 A    72 A    73 A    74 A    75 A    76 A    77 A                  
  0.991   1.113   1.118   1.131   1.161   1.214   1.244   1.282
 78 A    79 A    80 A    81 A    82 A    83 A    84 A    85 A                  
  1.331   1.370   1.486   1.772   1.855   1.931   2.252   2.299
 86 A    87 A    88 A    89 A    90 A    91 A    92 A    93 A                  
  2.313   2.351   2.398   2.402   2.517   2.629   2.670   2.896
 94 A    95 A    96 A    97 A    98 A    99 A   100 A   101 A                  
  3.029   4.231   4.326   4.461   4.530   4.538   4.546   4.619
102 A   103 A   104 A   105 A   106 A   107 A   108 A   109 A                  
  4.760   7.197   7.481   8.200   8.217   8.284  10.352  14.705
110 A   111 A   112 A   113 A   114 A   115 A   116 A   117 A                  
 14.803  14.877  26.650  26.723  27.107  36.672  49.471 166.101
118 A   119 A   120 A   121 A   122 A   123 A   124 A   125 A                  
219.198 293.885 293.900 293.9801028.413
126 A   127 A   128 A   129 A   130 A                                          

 Occupation and symmetry of molecular orbitals

 Point group: C1 (1 irreducible representation).

                           A     All 
 -------------------------------------
 All molecular orbitals:
  - Alpha                  130   130 
  - Beta                   130   130 
 -------------------------------------
 Alpha orbitals:
  - Frozen occupied        20    20  
  - Active occupied        17    17  
  - Active virtual         93    93  
  - Frozen virtual         0     0   
 -------------------------------------
 Beta orbitals:
  - Frozen occupied        20    20  
  - Active occupied        17    17  
  - Active virtual         93    93  
  - Frozen virtual         0     0   
 -------------------------------------

 Import integrals:   CPU 0.00 s  wall 0.00 s

 Import integrals:   CPU 45.64 s  wall 8.03 s

 MP2 amplitudes:   CPU 0.13 s  wall 0.09 s

Running a double precision version
           CCSD T amplitudes will be solved using DIIS.

           Start     Size      MaxIter   EConv     TConv     
           3         7         100       1.00e-07  1.00e-05  
 ------------------------------------------------------------------------------
           Energy (a.u.)   Ediff      Tdiff       Comment
 ------------------------------------------------------------------------------
         -3427.73128067                           
     1   -3427.71909945   1.22e-02   8.01e-01     
     2   -3427.74314019   2.40e-02   1.10e-01     
     3   -3427.74221563   9.25e-04   4.80e-02     
     4   -3427.74461641   2.40e-03   1.44e-02     Switched to DIIS steps.
     5   -3427.74544779   8.31e-04   1.22e-02     
     6   -3427.74547060   2.28e-05   2.48e-03     
     7   -3427.74546965   9.48e-07   1.25e-03     
     8   -3427.74547490   5.24e-06   2.99e-04     
     9   -3427.74547536   4.68e-07   1.95e-04     
    10   -3427.74547500   3.62e-07   6.23e-05     
    11   -3427.74547512   1.13e-07   2.71e-05     
    12   -3427.74547501   1.09e-07   1.06e-05     
    13   -3427.74547500   1.11e-08   3.27e-06     
 ------------------------------------------------------------------------------
         -3427.74547500                           CCSD T converged.

End of double precision
 SCF energy                 = -3427.02094468
 MP2 energy                 = -3427.73128067
 CCSD correlation energy     =    -0.72453032
 CCSD total energy           = -3427.74547500

 CCSD  T1^2 = 0.0129  T2^2 = 0.2799  Leading amplitudes:

 Amplitude    Orbitals with energies
 -0.0338       34 (A) A                  ->    38 (A) A                   
              -0.4703                         -0.0048                     
 -0.0338       34 (A) B                  ->    38 (A) B                   
              -0.4703                         -0.0048                     
 -0.0240       37 (A) A                  ->    38 (A) A                   
              -0.3992                         -0.0048                     
 -0.0240       37 (A) B                  ->    38 (A) B                   
              -0.3992                         -0.0048                     

 Amplitude    Orbitals with energies
 -0.0804       37 (A) A      37 (A) B    ->    38 (A) A      38 (A) B     
              -0.3992       -0.3992           -0.0048       -0.0048       
  0.0804       37 (A) A      37 (A) B    ->    38 (A) B      38 (A) A     
              -0.3992       -0.3992           -0.0048       -0.0048       
  0.0804       37 (A) B      37 (A) A    ->    38 (A) A      38 (A) B     
              -0.3992       -0.3992           -0.0048       -0.0048       
 -0.0804       37 (A) B      37 (A) A    ->    38 (A) B      38 (A) A     
              -0.3992       -0.3992           -0.0048       -0.0048       

 Computing CCSD intemediates for later calculations in double precision
 Finished.

Running a double precision version
           CCSD Lambda amplitudes will be solved using DIIS.
           Start     Size      MaxIter   EConv     LConv     
           3         7         100       1.00e-07  1.00e-05  
 ------------------------------------------------------------------------------
            Enorm      Ldiff       Comment
 ------------------------------------------------------------------------------
     1     5.57e-02   4.17e-02     
     2     1.44e-02   5.59e-03     
     3     6.18e-03   2.01e-03     
     4     3.54e-03   1.24e-03     Switched to DIIS steps.
     5     1.11e-03   6.56e-04     
     6     5.14e-04   1.77e-04     
     7     1.68e-04   4.30e-05     
     8     7.45e-05   9.59e-07     
     9     2.53e-05   3.12e-06     
    10     1.04e-05   9.56e-07     
    11     3.83e-06   1.71e-07     
    12     1.68e-06   2.33e-08     
    13     7.86e-07   6.46e-08     
    14     3.62e-07   6.62e-10     
    15     1.95e-07   1.92e-08     
    16     8.74e-08   4.75e-09     
 ------------------------------------------------------------------------------
                                   CCSD Lambda converged.

 Computing density matrices in double precision...
           Orbital response amplitudes will be solved using DIIS.
           Start     Size      MaxIter   EConv     LConv     
           3         7         100       1.00e-06  1.00e-06  
 ------------------------------------------------------------------------------
            Enorm      Ldiff       Comment
 ------------------------------------------------------------------------------
     1     1.11e-01   5.22e-04     
     2     1.12e-01   9.53e-04     
     3     1.42e-01   2.42e-02     
     4     2.07e-02   5.68e-02     Switched to DIIS steps.
     5     8.24e-03   7.08e-03     
     6     1.16e-03   4.81e-04     
     7     6.96e-04   3.27e-05     
     8     2.00e-04   1.33e-04     
     9     5.63e-05   8.34e-06     
    10     1.20e-05   6.06e-06     
    11     3.10e-06   8.73e-07     
    12     1.05e-06   6.39e-09     
    13     6.31e-07   2.84e-07     
 ------------------------------------------------------------------------------
                                   Orbital response converged.

 Computing density matrices... Done.
 CCSD calculation:   CPU 1524.65 s  wall 264.28 s

 Transferring MO TPDM to AO TPDM
 Transferring g2_o1o1o1o1
 Transferring g2_o1o1o1v1
 Transferring g2_o1o1v1v1
 Transferring g2_o1v1o1v1
 Transferring g2_o1v1v1v1
 Transferring g2_v1v1v1v1
 Adding separable TPDM
 Computing TPDM gradient
 --------------------------------------------------------
 2e gradient
  Atom          X               Y               Z
 --------------------------------------------------------
    1        -43.108186       11.948528        0.013742  
    2         12.009256      -28.510277       -0.026481  
    3          5.646564       16.168832        0.009955  
    4         25.452366        0.392917        0.002784  
 --------------------------------------------------------
 --------------------------------------------------------
 Final gradient
  Atom          X               Y               Z
 --------------------------------------------------------
    1        -43.108186       11.948528        0.013742  
    2         12.009256      -28.510277       -0.026481  
    3          5.646564       16.168832        0.009955  
    4         25.452366        0.392917        0.002784  
 --------------------------------------------------------
 Analytic gradient from two-electron contribution:   CPU 264.32 s  wall 51.83 s

 Total ccman2 time:   CPU 1840.89 s  wall 325.66 s


 --------------------------------------------------------------

                    Orbital Energies (a.u.)
 --------------------------------------------------------------

 Alpha MOs
 -- Occupied --
********-104.8830 -80.0679 -65.1819 -58.5418 -58.5404 -58.5403 -15.6594
-10.6065  -9.8617  -8.0750  -8.0711  -8.0711  -7.6061  -7.4750  -7.4676
 -7.4670  -5.4982  -5.4972  -5.4970  -3.2140  -3.2109  -3.2102  -3.2020
 -3.2020  -1.2617  -1.0767  -1.0140  -0.7527  -0.5972  -0.5936  -0.5591
 -0.4718  -0.4703  -0.4411  -0.4180  -0.3992
 -- Virtual --
 -0.0048   0.0435   0.0579   0.0759   0.0842   0.0901   0.0974   0.1181
  0.1220   0.1261   0.1374   0.1483   0.1721   0.1965   0.2072   0.2215
  0.2380   0.2549   0.3014   0.3462   0.3777   0.3855   0.4749   0.5188
  0.5563   0.5707   0.5882   0.6027   0.6184   0.6653   0.7286   0.7351
  0.7641   0.7944   0.8191   0.8479   0.8676   0.8935   0.9605   0.9837
  0.9905   1.1126   1.1183   1.1314   1.1607   1.2135   1.2438   1.2815
  1.3309   1.3698   1.4864   1.7716   1.8554   1.9307   2.2525   2.2990
  2.3130   2.3509   2.3984   2.4017   2.5169   2.6289   2.6699   2.8959
  3.0288   4.2312   4.3259   4.4612   4.5297   4.5383   4.5463   4.6186
  4.7603   7.1966   7.4814   8.1999   8.2171   8.2837  10.3522  14.7047
 14.8030  14.8774  26.6495  26.7229  27.1070  36.6723  49.4705 166.1011
219.1982 293.8848 293.9001 293.98011028.4130
 --------------------------------------------------------------

          Ground-State Mulliken Net Atomic Charges

     Atom                 Charge (a.u.)
  ----------------------------------------
      1 Br                   -0.150555
      2 P                     0.331137
      3 N                    -0.170209
      4 Cl                   -0.010374
  ----------------------------------------
  Sum of atomic charges =    -0.000000

 -----------------------------------------------------------------
                    Cartesian Multipole Moments
 -----------------------------------------------------------------
    Charge (ESU x 10^10)
                 0.0000
    Dipole Moment (Debye)
         X      -0.1466      Y       1.9388      Z       0.0016
       Tot       1.9443
    Quadrupole Moments (Debye-Ang)
        XX     -49.7396     XY      -1.7909     YY     -50.8727
        XZ      -0.0011     YZ      -0.0005     ZZ     -49.0364
    Octopole Moments (Debye-Ang^2)
       XXX      37.1253    XXY      -2.6455    XYY      16.5164
       YYY      -4.7954    XXZ      -0.0159    XYZ       0.0018
       YYZ      -0.0136    XZZ      13.8902    YZZ      -1.0507
       ZZZ      -0.0345
    Hexadecapole Moments (Debye-Ang^3)
      XXXX   -1013.3064   XXXY     -19.3111   XXYY    -204.9539
      XYYY      -6.9377   YYYY    -130.5934   XXXZ       0.0038
      XXYZ      -0.0084   XYYZ       0.0038   YYYZ      -0.0347
      XXZZ    -195.3558   XYZZ      -2.3173   YYZZ     -30.9085
      XZZZ       0.0092   YZZZ      -0.0298   ZZZZ     -60.5619
 -----------------------------------------------------------------
 DrvMan completing analytic gradient of the correlated energy
 Correlated dipole moment
            1
    1  -0.0576774
    2   0.7627773
    3   0.0006234
 Energy read as -3427.745474996
 Full Analytical Gradient: (in a.u., or Hartree/Bohr)
             1             2             3             4
    1   -0.00003574    0.00010353   -0.00004574   -0.00002205
    2    0.00002779    0.00005526   -0.00009282    0.00000976
    3   -0.00000502    0.00000327    0.00000866   -0.00000691
 Gradient time:  CPU 0.76 s  wall 0.79 s
 ----------------------------------------------------------------
             Standard Nuclear Orientation (Angstroms)
    I     Atom           X                Y                Z
 ----------------------------------------------------------------
    1      Br      1.7501273538    -0.1538927803    -0.0000000000
    2      P      -0.2672236915     0.7930042460     0.0000000000
    3      N      -1.1758511866    -0.5157119223    -0.0000000000
    4      Cl     -2.8828319826    -0.1705195838    -0.0000000000
 ----------------------------------------------------------------
 Nuclear Repulsion Energy =   356.0438771952 hartrees
 There are       37 alpha and       37 beta electrons

                       Distance Matrix (Angstroms)
             Br(  1)   P (  2)   N (  3)
   P (  2)  2.228524
   N (  3)  2.948264  1.593217
   Cl(  4)  4.632989  2.787433  1.741534

 Requested basis set is 6-311++G(d,p)
 There are 51 shells and 130 basis functions
 A cutoff of  1.0D-14 yielded   1126 shell pairs
 There are      7811 function pairs (      8564 Cartesian)
 Smallest overlap matrix eigenvalue = 1.05E-03
 Guess MOs from SCF MO coefficient file

 -----------------------------------------------------------------------
  General SCF calculation program by
  Eric Jon Sundstrom, Paul Horn, Yuezhi Mao, Dmitri Zuev, Alec White,
  David Stuck, Shaama M.S., Shane Yost, Joonho Lee, David Small,
  Daniel Levine, Susi Lehtola, Hugh Burton, Evgeny Epifanovsky
 -----------------------------------------------------------------------
 Hartree-Fock
 using 6 threads for integral computing
 -------------------------------------------------------
 OpenMP Integral computing Module                
 Release: version 2.0, May 2017, Q-Chem Inc. Pleasanton 
 -------------------------------------------------------
 A restricted SCF calculation will be
 performed using DIIS
 SCF converges when DIIS error is below 1.0e-08
 ---------------------------------------
  Cycle       Energy         DIIS error
 ---------------------------------------
    1   -3427.0209597747      1.69e-05  
    2   -3427.0209606841      4.44e-06  
    3   -3427.0209607965      1.48e-06  
    4   -3427.0209608114      7.70e-07  
    5   -3427.0209608162      4.24e-07  
    6   -3427.0209608186      2.32e-07  
    7   -3427.0209608193      1.17e-07  
    8   -3427.0209608195      4.11e-08  
    9   -3427.0209608194      1.66e-08  
   10   -3427.0209608195      7.44e-09  Convergence criterion met
 ---------------------------------------
 SCF time:   CPU 8.62s  wall 2.00s 
 SCF   energy in the final basis set =    -3427.0209608195
 Total energy in the final basis set =    -3427.0209608195


 ------------------------------------------------------------------------------

   CCMAN2: suite of methods based on coupled cluster
           and equation of motion theories.

   Components:
   * libvmm-1.3-trunk
     by Evgeny Epifanovsky, Ilya Kaliman.
   * libtensor-2.5-trunk
     by Evgeny Epifanovsky, Michael Wormit, Dmitry Zuev, Sam Manzer, 
        Ilya Kaliman.
   * libcc-2.5-trunk
     by Evgeny Epifanovsky, Arik Landau, Tomasz Kus, Kirill Khistyaev, 
        Dmitry Zuev, Prashant Manohar, Xintian Feng, Anna Krylov, 
        Matthew Goldey, Alec White, Thomas Jagau, Kaushik Nanda, 
        Anastasia Gunina, Alexander Kunitsa, Joonho Lee.

   CCMAN original authors:
   Anna I. Krylov, C. David Sherrill, Steven R. Gwaltney,
   Edward F. C. Byrd (2000)
   Sergey V. Levchenko, Lyudmila V. Slipchenko, Tao Wang,
   Ana-Maria C. Cristian (2003)
   Piotr A. Pieniazek, C. Melania Oana, Evgeny Epifanovsky (2007)
   Prashant Manohar (2009)

 ------------------------------------------------------------------------------


 Allocating and initializing 30808MB of RAM...
 Calculation will run on 6 cores.


 Alpha MOs, Restricted
 -- Occupied --                  
-490.05 -104.88  -80.07  -65.18  -58.54  -58.54  -58.54  -15.66
  1 A     2 A     3 A     4 A     5 A     6 A     7 A     8 A                  
-10.607  -9.862  -8.075  -8.071  -8.071  -7.606  -7.475  -7.468
  9 A    10 A    11 A    12 A    13 A    14 A    15 A    16 A                  
 -7.467  -5.498  -5.497  -5.497  -3.214  -3.211  -3.210  -3.202
 17 A    18 A    19 A    20 A    21 A    22 A    23 A    24 A                  
 -3.202  -1.262  -1.077  -1.014  -0.753  -0.597  -0.594  -0.559
 25 A    26 A    27 A    28 A    29 A    30 A    31 A    32 A                  
 -0.472  -0.470  -0.441  -0.418  -0.399
 33 A    34 A    35 A    36 A    37 A                                          
 -- Virtual --                   
 -0.005   0.043   0.058   0.076   0.084   0.090   0.097   0.118
 38 A    39 A    40 A    41 A    42 A    43 A    44 A    45 A                  
  0.122   0.126   0.137   0.148   0.172   0.197   0.207   0.221
 46 A    47 A    48 A    49 A    50 A    51 A    52 A    53 A                  
  0.238   0.255   0.301   0.346   0.378   0.385   0.475   0.519
 54 A    55 A    56 A    57 A    58 A    59 A    60 A    61 A                  
  0.556   0.571   0.588   0.603   0.618   0.665   0.729   0.735
 62 A    63 A    64 A    65 A    66 A    67 A    68 A    69 A                  
  0.764   0.794   0.819   0.848   0.868   0.893   0.960   0.984
 70 A    71 A    72 A    73 A    74 A    75 A    76 A    77 A                  
  0.990   1.112   1.118   1.131   1.161   1.214   1.244   1.282
 78 A    79 A    80 A    81 A    82 A    83 A    84 A    85 A                  
  1.331   1.369   1.487   1.772   1.855   1.931   2.252   2.299
 86 A    87 A    88 A    89 A    90 A    91 A    92 A    93 A                  
  2.313   2.351   2.398   2.402   2.516   2.629   2.670   2.896
 94 A    95 A    96 A    97 A    98 A    99 A   100 A   101 A                  
  3.029   4.231   4.326   4.461   4.530   4.538   4.546   4.619
102 A   103 A   104 A   105 A   106 A   107 A   108 A   109 A                  
  4.760   7.197   7.482   8.200   8.217   8.284  10.352  14.705
110 A   111 A   112 A   113 A   114 A   115 A   116 A   117 A                  
 14.803  14.878  26.649  26.723  27.107  36.672  49.471 166.102
118 A   119 A   120 A   121 A   122 A   123 A   124 A   125 A                  
219.198 293.885 293.900 293.9801028.413
126 A   127 A   128 A   129 A   130 A                                          

 Beta MOs, Restricted
 -- Occupied --                  
-490.05 -104.88  -80.07  -65.18  -58.54  -58.54  -58.54  -15.66
  1 A     2 A     3 A     4 A     5 A     6 A     7 A     8 A                  
-10.607  -9.862  -8.075  -8.071  -8.071  -7.606  -7.475  -7.468
  9 A    10 A    11 A    12 A    13 A    14 A    15 A    16 A                  
 -7.467  -5.498  -5.497  -5.497  -3.214  -3.211  -3.210  -3.202
 17 A    18 A    19 A    20 A    21 A    22 A    23 A    24 A                  
 -3.202  -1.262  -1.077  -1.014  -0.753  -0.597  -0.594  -0.559
 25 A    26 A    27 A    28 A    29 A    30 A    31 A    32 A                  
 -0.472  -0.470  -0.441  -0.418  -0.399
 33 A    34 A    35 A    36 A    37 A                                          
 -- Virtual --                   
 -0.005   0.043   0.058   0.076   0.084   0.090   0.097   0.118
 38 A    39 A    40 A    41 A    42 A    43 A    44 A    45 A                  
  0.122   0.126   0.137   0.148   0.172   0.197   0.207   0.221
 46 A    47 A    48 A    49 A    50 A    51 A    52 A    53 A                  
  0.238   0.255   0.301   0.346   0.378   0.385   0.475   0.519
 54 A    55 A    56 A    57 A    58 A    59 A    60 A    61 A                  
  0.556   0.571   0.588   0.603   0.618   0.665   0.729   0.735
 62 A    63 A    64 A    65 A    66 A    67 A    68 A    69 A                  
  0.764   0.794   0.819   0.848   0.868   0.893   0.960   0.984
 70 A    71 A    72 A    73 A    74 A    75 A    76 A    77 A                  
  0.990   1.112   1.118   1.131   1.161   1.214   1.244   1.282
 78 A    79 A    80 A    81 A    82 A    83 A    84 A    85 A                  
  1.331   1.369   1.487   1.772   1.855   1.931   2.252   2.299
 86 A    87 A    88 A    89 A    90 A    91 A    92 A    93 A                  
  2.313   2.351   2.398   2.402   2.516   2.629   2.670   2.896
 94 A    95 A    96 A    97 A    98 A    99 A   100 A   101 A                  
  3.029   4.231   4.326   4.461   4.530   4.538   4.546   4.619
102 A   103 A   104 A   105 A   106 A   107 A   108 A   109 A                  
  4.760   7.197   7.482   8.200   8.217   8.284  10.352  14.705
110 A   111 A   112 A   113 A   114 A   115 A   116 A   117 A                  
 14.803  14.878  26.649  26.723  27.107  36.672  49.471 166.102
118 A   119 A   120 A   121 A   122 A   123 A   124 A   125 A                  
219.198 293.885 293.900 293.9801028.413
126 A   127 A   128 A   129 A   130 A                                          

 Occupation and symmetry of molecular orbitals

 Point group: C1 (1 irreducible representation).

                           A     All 
 -------------------------------------
 All molecular orbitals:
  - Alpha                  130   130 
  - Beta                   130   130 
 -------------------------------------
 Alpha orbitals:
  - Frozen occupied        20    20  
  - Active occupied        17    17  
  - Active virtual         93    93  
  - Frozen virtual         0     0   
 -------------------------------------
 Beta orbitals:
  - Frozen occupied        20    20  
  - Active occupied        17    17  
  - Active virtual         93    93  
  - Frozen virtual         0     0   
 -------------------------------------

 Import integrals:   CPU 0.00 s  wall 0.00 s

 Import integrals:   CPU 45.72 s  wall 8.07 s

 MP2 amplitudes:   CPU 0.18 s  wall 0.14 s

Running a double precision version
           CCSD T amplitudes will be solved using DIIS.

           Start     Size      MaxIter   EConv     TConv     
           3         7         100       1.00e-07  1.00e-05  
 ------------------------------------------------------------------------------
           Energy (a.u.)   Ediff      Tdiff       Comment
 ------------------------------------------------------------------------------
         -3427.73126688                           
     1   -3427.71910216   1.22e-02   8.01e-01     
     2   -3427.74313779   2.40e-02   1.10e-01     
     3   -3427.74221582   9.22e-04   4.80e-02     
     4   -3427.74461609   2.40e-03   1.43e-02     Switched to DIIS steps.
     5   -3427.74544721   8.31e-04   1.22e-02     
     6   -3427.74547007   2.29e-05   2.47e-03     
     7   -3427.74546915   9.15e-07   1.25e-03     
     8   -3427.74547439   5.24e-06   2.99e-04     
     9   -3427.74547487   4.78e-07   1.95e-04     
    10   -3427.74547451   3.63e-07   6.23e-05     
    11   -3427.74547462   1.13e-07   2.70e-05     
    12   -3427.74547451   1.09e-07   1.06e-05     
    13   -3427.74547450   1.12e-08   3.27e-06     
 ------------------------------------------------------------------------------
         -3427.74547450                           CCSD T converged.

End of double precision
 SCF energy                 = -3427.02096082
 MP2 energy                 = -3427.73126688
 CCSD correlation energy     =    -0.72451368
 CCSD total energy           = -3427.74547450

 CCSD  T1^2 = 0.0129  T2^2 = 0.2799  Leading amplitudes:

 Amplitude    Orbitals with energies
  0.0338       34 (A) A                  ->    38 (A) A                   
              -0.4703                         -0.0047                     
  0.0338       34 (A) B                  ->    38 (A) B                   
              -0.4703                         -0.0047                     
 -0.0239       37 (A) A                  ->    38 (A) A                   
              -0.3993                         -0.0047                     
 -0.0239       37 (A) B                  ->    38 (A) B                   
              -0.3993                         -0.0047                     

 Amplitude    Orbitals with energies
 -0.0801       37 (A) A      37 (A) B    ->    38 (A) A      38 (A) B     
              -0.3993       -0.3993           -0.0047       -0.0047       
  0.0801       37 (A) A      37 (A) B    ->    38 (A) B      38 (A) A     
              -0.3993       -0.3993           -0.0047       -0.0047       
  0.0801       37 (A) B      37 (A) A    ->    38 (A) A      38 (A) B     
              -0.3993       -0.3993           -0.0047       -0.0047       
 -0.0801       37 (A) B      37 (A) A    ->    38 (A) B      38 (A) A     
              -0.3993       -0.3993           -0.0047       -0.0047       

 Computing CCSD intemediates for later calculations in double precision
 Finished.

Running a double precision version
           CCSD Lambda amplitudes will be solved using DIIS.
           Start     Size      MaxIter   EConv     LConv     
           3         7         100       1.00e-07  1.00e-05  
 ------------------------------------------------------------------------------
            Enorm      Ldiff       Comment
 ------------------------------------------------------------------------------
     1     5.57e-02   4.17e-02     
     2     1.44e-02   5.59e-03     
     3     6.17e-03   2.01e-03     
     4     3.54e-03   1.24e-03     Switched to DIIS steps.
     5     1.11e-03   6.55e-04     
     6     5.14e-04   1.77e-04     
     7     1.68e-04   4.29e-05     
     8     7.45e-05   9.57e-07     
     9     2.53e-05   3.11e-06     
    10     1.04e-05   9.55e-07     
    11     3.83e-06   1.71e-07     
    12     1.68e-06   2.31e-08     
    13     7.86e-07   6.44e-08     
    14     3.62e-07   9.07e-10     
    15     1.95e-07   1.92e-08     
    16     8.76e-08   4.85e-09     
 ------------------------------------------------------------------------------
                                   CCSD Lambda converged.

 Computing density matrices in double precision...
           Orbital response amplitudes will be solved using DIIS.
           Start     Size      MaxIter   EConv     LConv     
           3         7         100       1.00e-06  1.00e-06  
 ------------------------------------------------------------------------------
            Enorm      Ldiff       Comment
 ------------------------------------------------------------------------------
     1     1.11e-01   5.18e-04     
     2     1.12e-01   9.39e-04     
     3     1.42e-01   2.42e-02     
     4     2.07e-02   5.68e-02     Switched to DIIS steps.
     5     8.22e-03   7.06e-03     
     6     1.16e-03   4.80e-04     
     7     6.94e-04   3.31e-05     
     8     1.99e-04   1.32e-04     
     9     5.62e-05   8.16e-06     
    10     1.20e-05   6.06e-06     
    11     3.10e-06   8.69e-07     
    12     1.05e-06   5.03e-09     
    13     6.33e-07   2.85e-07     
 ------------------------------------------------------------------------------
                                   Orbital response converged.

 Computing density matrices... Done.
 CCSD calculation:   CPU 1521.79 s  wall 263.66 s

 Transferring MO TPDM to AO TPDM
 Transferring g2_o1o1o1o1
 Transferring g2_o1o1o1v1
 Transferring g2_o1o1v1v1
 Transferring g2_o1v1o1v1
 Transferring g2_o1v1v1v1
 Transferring g2_v1v1v1v1
 Adding separable TPDM
 Computing TPDM gradient
 --------------------------------------------------------
 2e gradient
  Atom          X               Y               Z
 --------------------------------------------------------
    1        -43.111227       11.948756       -0.000001  
    2         12.013213      -28.523503        0.000002  
    3          5.650532       16.176558       -0.000001  
    4         25.447481        0.398189        0.000001  
 --------------------------------------------------------
 --------------------------------------------------------
 Final gradient
  Atom          X               Y               Z
 --------------------------------------------------------
    1        -43.111227       11.948756       -0.000001  
    2         12.013213      -28.523503        0.000002  
    3          5.650532       16.176558       -0.000001  
    4         25.447481        0.398189        0.000001  
 --------------------------------------------------------
 Analytic gradient from two-electron contribution:   CPU 264.75 s  wall 51.50 s

 Total ccman2 time:   CPU 1842.35 s  wall 325.90 s


 --------------------------------------------------------------

                    Orbital Energies (a.u.)
 --------------------------------------------------------------

 Alpha MOs
 -- Occupied --
********-104.8829 -80.0679 -65.1819 -58.5418 -58.5404 -58.5403 -15.6594
-10.6065  -9.8617  -8.0750  -8.0710  -8.0710  -7.6061  -7.4749  -7.4676
 -7.4670  -5.4982  -5.4972  -5.4970  -3.2139  -3.2109  -3.2102  -3.2020
 -3.2020  -1.2615  -1.0768  -1.0141  -0.7526  -0.5971  -0.5936  -0.5590
 -0.4718  -0.4703  -0.4411  -0.4181  -0.3993
 -- Virtual --
 -0.0047   0.0435   0.0579   0.0759   0.0842   0.0900   0.0974   0.1181
  0.1220   0.1261   0.1374   0.1483   0.1720   0.1965   0.2072   0.2215
  0.2380   0.2549   0.3014   0.3462   0.3777   0.3854   0.4751   0.5188
  0.5562   0.5707   0.5882   0.6027   0.6184   0.6653   0.7286   0.7351
  0.7641   0.7945   0.8191   0.8479   0.8677   0.8934   0.9605   0.9838
  0.9905   1.1125   1.1184   1.1315   1.1607   1.2135   1.2438   1.2817
  1.3312   1.3693   1.4866   1.7715   1.8553   1.9306   2.2522   2.2990
  2.3130   2.3509   2.3983   2.4020   2.5161   2.6288   2.6698   2.8963
  3.0288   4.2312   4.3258   4.4615   4.5297   4.5383   4.5463   4.6187
  4.7604   7.1966   7.4817   8.1999   8.2171   8.2837  10.3520  14.7047
 14.8031  14.8778  26.6495  26.7228  27.1071  36.6723  49.4705 166.1015
219.1980 293.8848 293.9001 293.98021028.4130
 --------------------------------------------------------------

          Ground-State Mulliken Net Atomic Charges

     Atom                 Charge (a.u.)
  ----------------------------------------
      1 Br                   -0.150641
      2 P                     0.331236
      3 N                    -0.170068
      4 Cl                   -0.010526
  ----------------------------------------
  Sum of atomic charges =     0.000000

 -----------------------------------------------------------------
                    Cartesian Multipole Moments
 -----------------------------------------------------------------
    Charge (ESU x 10^10)
                 0.0000
    Dipole Moment (Debye)
         X      -0.1456      Y       1.9399      Z       0.0000
       Tot       1.9453
    Quadrupole Moments (Debye-Ang)
        XX     -49.7459     XY      -1.7917     YY     -50.8708
        XZ       0.0000     YZ      -0.0000     ZZ     -49.0357
    Octopole Moments (Debye-Ang^2)
       XXX      37.1194    XXY      -2.6453    XYY      16.5114
       YYY      -4.7924    XXZ       0.0000    XYZ       0.0000
       YYZ      -0.0000    XZZ      13.8879    YZZ      -1.0482
       ZZZ      -0.0000
    Hexadecapole Moments (Debye-Ang^3)
      XXXX   -1013.2920   XXXY     -19.3095   XXYY    -204.9438
      XYYY      -6.9320   YYYY    -130.5847   XXXZ      -0.0000
      XXYZ      -0.0000   XYYZ       0.0000   YYYZ      -0.0000
      XXZZ    -195.3544   XYZZ      -2.3165   YYZZ     -30.9053
      XZZZ       0.0000   YZZZ      -0.0000   ZZZZ     -60.5575
 -----------------------------------------------------------------
 DrvMan completing analytic gradient of the correlated energy
 Correlated dipole moment
            1
    1  -0.0572869
    2   0.7632017
    3   0.0000000
 Energy read as -3427.745474501
 Full Analytical Gradient: (in a.u., or Hartree/Bohr)
             1             2             3             4
    1   -0.00007440   -0.00015763    0.00056920   -0.00033718
    2    0.00000701   -0.00027316    0.00019474    0.00007141
    3    0.00000001   -0.00000005    0.00000005   -0.00000001
 Gradient time:  CPU 0.79 s  wall 0.81 s
 ----------------------------------------------------------------
             Standard Nuclear Orientation (Angstroms)
    I     Atom           X                Y                Z
 ----------------------------------------------------------------
    1      Br      1.7501273538    -0.1538927803    -0.0000000000
    2      P      -0.2672236915     0.7930042460     0.0000000000
    3      N      -1.1778511866    -0.5157119223    -0.0000000000
    4      Cl     -2.8828319826    -0.1705195838    -0.0000000000
 ----------------------------------------------------------------
 Nuclear Repulsion Energy =   356.0300696610 hartrees
 There are       37 alpha and       37 beta electrons

                       Distance Matrix (Angstroms)
             Br(  1)   P (  2)   N (  3)
   P (  2)  2.228524
   N (  3)  2.950249  1.594359
   Cl(  4)  4.632989  2.787433  1.739574

 Requested basis set is 6-311++G(d,p)
 There are 51 shells and 130 basis functions
 A cutoff of  1.0D-14 yielded   1126 shell pairs
 There are      7811 function pairs (      8564 Cartesian)
 Smallest overlap matrix eigenvalue = 1.05E-03
 Guess MOs from SCF MO coefficient file

 -----------------------------------------------------------------------
  General SCF calculation program by
  Eric Jon Sundstrom, Paul Horn, Yuezhi Mao, Dmitri Zuev, Alec White,
  David Stuck, Shaama M.S., Shane Yost, Joonho Lee, David Small,
  Daniel Levine, Susi Lehtola, Hugh Burton, Evgeny Epifanovsky
 -----------------------------------------------------------------------
 Hartree-Fock
 using 6 threads for integral computing
 -------------------------------------------------------
 OpenMP Integral computing Module                
 Release: version 2.0, May 2017, Q-Chem Inc. Pleasanton 
 -------------------------------------------------------
 A restricted SCF calculation will be
 performed using DIIS
 SCF converges when DIIS error is below 1.0e-08
 ---------------------------------------
  Cycle       Energy         DIIS error
 ---------------------------------------
    1   -3427.0209246336      2.90e-05  
    2   -3427.0209270499      7.18e-06  
    3   -3427.0209272902      2.27e-06  
    4   -3427.0209273155      1.09e-06  
    5   -3427.0209273214      4.91e-07  
    6   -3427.0209273239      2.79e-07  
    7   -3427.0209273244      1.11e-07  
    8   -3427.0209273245      4.84e-08  
    9   -3427.0209273245      1.47e-08  
   10   -3427.0209273245      5.28e-09  Convergence criterion met
 ---------------------------------------
 SCF time:   CPU 8.53s  wall 2.00s 
 SCF   energy in the final basis set =    -3427.0209273245
 Total energy in the final basis set =    -3427.0209273245


 ------------------------------------------------------------------------------

   CCMAN2: suite of methods based on coupled cluster
           and equation of motion theories.

   Components:
   * libvmm-1.3-trunk
     by Evgeny Epifanovsky, Ilya Kaliman.
   * libtensor-2.5-trunk
     by Evgeny Epifanovsky, Michael Wormit, Dmitry Zuev, Sam Manzer, 
        Ilya Kaliman.
   * libcc-2.5-trunk
     by Evgeny Epifanovsky, Arik Landau, Tomasz Kus, Kirill Khistyaev, 
        Dmitry Zuev, Prashant Manohar, Xintian Feng, Anna Krylov, 
        Matthew Goldey, Alec White, Thomas Jagau, Kaushik Nanda, 
        Anastasia Gunina, Alexander Kunitsa, Joonho Lee.

   CCMAN original authors:
   Anna I. Krylov, C. David Sherrill, Steven R. Gwaltney,
   Edward F. C. Byrd (2000)
   Sergey V. Levchenko, Lyudmila V. Slipchenko, Tao Wang,
   Ana-Maria C. Cristian (2003)
   Piotr A. Pieniazek, C. Melania Oana, Evgeny Epifanovsky (2007)
   Prashant Manohar (2009)

 ------------------------------------------------------------------------------


 Allocating and initializing 30808MB of RAM...
 Calculation will run on 6 cores.


 Alpha MOs, Restricted
 -- Occupied --                  
-490.05 -104.88  -80.07  -65.18  -58.54  -58.54  -58.54  -15.66
  1 A     2 A     3 A     4 A     5 A     6 A     7 A     8 A                  
-10.607  -9.862  -8.075  -8.071  -8.071  -7.606  -7.475  -7.468
  9 A    10 A    11 A    12 A    13 A    14 A    15 A    16 A                  
 -7.467  -5.498  -5.497  -5.497  -3.214  -3.211  -3.210  -3.202
 17 A    18 A    19 A    20 A    21 A    22 A    23 A    24 A                  
 -3.202  -1.262  -1.077  -1.014  -0.753  -0.597  -0.594  -0.559
 25 A    26 A    27 A    28 A    29 A    30 A    31 A    32 A                  
 -0.472  -0.470  -0.441  -0.418  -0.399
 33 A    34 A    35 A    36 A    37 A                                          
 -- Virtual --                   
 -0.005   0.044   0.058   0.076   0.084   0.090   0.097   0.118
 38 A    39 A    40 A    41 A    42 A    43 A    44 A    45 A                  
  0.122   0.126   0.137   0.148   0.172   0.196   0.207   0.222
 46 A    47 A    48 A    49 A    50 A    51 A    52 A    53 A                  
  0.238   0.255   0.301   0.346   0.378   0.385   0.475   0.519
 54 A    55 A    56 A    57 A    58 A    59 A    60 A    61 A                  
  0.556   0.571   0.588   0.603   0.618   0.665   0.729   0.735
 62 A    63 A    64 A    65 A    66 A    67 A    68 A    69 A                  
  0.764   0.794   0.819   0.848   0.867   0.894   0.961   0.984
 70 A    71 A    72 A    73 A    74 A    75 A    76 A    77 A                  
  0.991   1.113   1.118   1.131   1.161   1.213   1.244   1.281
 78 A    79 A    80 A    81 A    82 A    83 A    84 A    85 A                  
  1.331   1.370   1.486   1.772   1.856   1.931   2.253   2.299
 86 A    87 A    88 A    89 A    90 A    91 A    92 A    93 A                  
  2.313   2.351   2.398   2.401   2.518   2.629   2.670   2.895
 94 A    95 A    96 A    97 A    98 A    99 A   100 A   101 A                  
  3.029   4.231   4.326   4.461   4.530   4.538   4.546   4.618
102 A   103 A   104 A   105 A   106 A   107 A   108 A   109 A                  
  4.760   7.197   7.481   8.200   8.217   8.284  10.352  14.705
110 A   111 A   112 A   113 A   114 A   115 A   116 A   117 A                  
 14.803  14.877  26.650  26.723  27.107  36.672  49.470 166.101
118 A   119 A   120 A   121 A   122 A   123 A   124 A   125 A                  
219.198 293.885 293.900 293.9801028.413
126 A   127 A   128 A   129 A   130 A                                          

 Beta MOs, Restricted
 -- Occupied --                  
-490.05 -104.88  -80.07  -65.18  -58.54  -58.54  -58.54  -15.66
  1 A     2 A     3 A     4 A     5 A     6 A     7 A     8 A                  
-10.607  -9.862  -8.075  -8.071  -8.071  -7.606  -7.475  -7.468
  9 A    10 A    11 A    12 A    13 A    14 A    15 A    16 A                  
 -7.467  -5.498  -5.497  -5.497  -3.214  -3.211  -3.210  -3.202
 17 A    18 A    19 A    20 A    21 A    22 A    23 A    24 A                  
 -3.202  -1.262  -1.077  -1.014  -0.753  -0.597  -0.594  -0.559
 25 A    26 A    27 A    28 A    29 A    30 A    31 A    32 A                  
 -0.472  -0.470  -0.441  -0.418  -0.399
 33 A    34 A    35 A    36 A    37 A                                          
 -- Virtual --                   
 -0.005   0.044   0.058   0.076   0.084   0.090   0.097   0.118
 38 A    39 A    40 A    41 A    42 A    43 A    44 A    45 A                  
  0.122   0.126   0.137   0.148   0.172   0.196   0.207   0.222
 46 A    47 A    48 A    49 A    50 A    51 A    52 A    53 A                  
  0.238   0.255   0.301   0.346   0.378   0.385   0.475   0.519
 54 A    55 A    56 A    57 A    58 A    59 A    60 A    61 A                  
  0.556   0.571   0.588   0.603   0.618   0.665   0.729   0.735
 62 A    63 A    64 A    65 A    66 A    67 A    68 A    69 A                  
  0.764   0.794   0.819   0.848   0.867   0.894   0.961   0.984
 70 A    71 A    72 A    73 A    74 A    75 A    76 A    77 A                  
  0.991   1.113   1.118   1.131   1.161   1.213   1.244   1.281
 78 A    79 A    80 A    81 A    82 A    83 A    84 A    85 A                  
  1.331   1.370   1.486   1.772   1.856   1.931   2.253   2.299
 86 A    87 A    88 A    89 A    90 A    91 A    92 A    93 A                  
  2.313   2.351   2.398   2.401   2.518   2.629   2.670   2.895
 94 A    95 A    96 A    97 A    98 A    99 A   100 A   101 A                  
  3.029   4.231   4.326   4.461   4.530   4.538   4.546   4.618
102 A   103 A   104 A   105 A   106 A   107 A   108 A   109 A                  
  4.760   7.197   7.481   8.200   8.217   8.284  10.352  14.705
110 A   111 A   112 A   113 A   114 A   115 A   116 A   117 A                  
 14.803  14.877  26.650  26.723  27.107  36.672  49.470 166.101
118 A   119 A   120 A   121 A   122 A   123 A   124 A   125 A                  
219.198 293.885 293.900 293.9801028.413
126 A   127 A   128 A   129 A   130 A                                          

 Occupation and symmetry of molecular orbitals

 Point group: C1 (1 irreducible representation).

                           A     All 
 -------------------------------------
 All molecular orbitals:
  - Alpha                  130   130 
  - Beta                   130   130 
 -------------------------------------
 Alpha orbitals:
  - Frozen occupied        20    20  
  - Active occupied        17    17  
  - Active virtual         93    93  
  - Frozen virtual         0     0   
 -------------------------------------
 Beta orbitals:
  - Frozen occupied        20    20  
  - Active occupied        17    17  
  - Active virtual         93    93  
  - Frozen virtual         0     0   
 -------------------------------------

 Import integrals:   CPU 0.00 s  wall 0.00 s

 Import integrals:   CPU 45.65 s  wall 8.09 s

 MP2 amplitudes:   CPU 0.13 s  wall 0.09 s

Running a double precision version
           CCSD T amplitudes will be solved using DIIS.

           Start     Size      MaxIter   EConv     TConv     
           3         7         100       1.00e-07  1.00e-05  
 ------------------------------------------------------------------------------
           Energy (a.u.)   Ediff      Tdiff       Comment
 ------------------------------------------------------------------------------
         -3427.73129332                           
     1   -3427.71909555   1.22e-02   8.01e-01     
     2   -3427.74314141   2.40e-02   1.10e-01     
     3   -3427.74221427   9.27e-04   4.80e-02     
     4   -3427.74461556   2.40e-03   1.44e-02     Switched to DIIS steps.
     5   -3427.74544720   8.32e-04   1.22e-02     
     6   -3427.74546997   2.28e-05   2.48e-03     
     7   -3427.74546899   9.81e-07   1.25e-03     
     8   -3427.74547424   5.24e-06   2.99e-04     
     9   -3427.74547469   4.59e-07   1.95e-04     
    10   -3427.74547433   3.60e-07   6.22e-05     
    11   -3427.74547445   1.12e-07   2.71e-05     
    12   -3427.74547434   1.08e-07   1.06e-05     
    13   -3427.74547433   1.09e-08   3.26e-06     
 ------------------------------------------------------------------------------
         -3427.74547433                           CCSD T converged.

End of double precision
 SCF energy                 = -3427.02092732
 MP2 energy                 = -3427.73129332
 CCSD correlation energy     =    -0.72454700
 CCSD total energy           = -3427.74547433

 CCSD  T1^2 = 0.0129  T2^2 = 0.2799  Leading amplitudes:

 Amplitude    Orbitals with energies
  0.0337       34 (A) A                  ->    38 (A) A                   
              -0.4703                         -0.0048                     
  0.0337       34 (A) B                  ->    38 (A) B                   
              -0.4703                         -0.0048                     
  0.0240       37 (A) A                  ->    38 (A) A                   
              -0.3990                         -0.0048                     
  0.0240       37 (A) B                  ->    38 (A) B                   
              -0.3990                         -0.0048                     

 Amplitude    Orbitals with energies
 -0.0806       37 (A) A      37 (A) B    ->    38 (A) A      38 (A) B     
              -0.3990       -0.3990           -0.0048       -0.0048       
  0.0806       37 (A) A      37 (A) B    ->    38 (A) B      38 (A) A     
              -0.3990       -0.3990           -0.0048       -0.0048       
  0.0806       37 (A) B      37 (A) A    ->    38 (A) A      38 (A) B     
              -0.3990       -0.3990           -0.0048       -0.0048       
 -0.0806       37 (A) B      37 (A) A    ->    38 (A) B      38 (A) A     
              -0.3990       -0.3990           -0.0048       -0.0048       

 Computing CCSD intemediates for later calculations in double precision
 Finished.

Running a double precision version
           CCSD Lambda amplitudes will be solved using DIIS.
           Start     Size      MaxIter   EConv     LConv     
           3         7         100       1.00e-07  1.00e-05  
 ------------------------------------------------------------------------------
            Enorm      Ldiff       Comment
 ------------------------------------------------------------------------------
     1     5.57e-02   4.18e-02     
     2     1.44e-02   5.59e-03     
     3     6.18e-03   2.01e-03     
     4     3.54e-03   1.24e-03     Switched to DIIS steps.
     5     1.12e-03   6.57e-04     
     6     5.15e-04   1.77e-04     
     7     1.68e-04   4.31e-05     
     8     7.45e-05   9.60e-07     
     9     2.53e-05   3.12e-06     
    10     1.04e-05   9.57e-07     
    11     3.82e-06   1.72e-07     
    12     1.68e-06   2.35e-08     
    13     7.85e-07   6.48e-08     
    14     3.61e-07   4.19e-10     
    15     1.95e-07   1.92e-08     
    16     8.73e-08   4.64e-09     
 ------------------------------------------------------------------------------
                                   CCSD Lambda converged.

 Computing density matrices in double precision...
           Orbital response amplitudes will be solved using DIIS.
           Start     Size      MaxIter   EConv     LConv     
           3         7         100       1.00e-06  1.00e-06  
 ------------------------------------------------------------------------------
            Enorm      Ldiff       Comment
 ------------------------------------------------------------------------------
     1     1.11e-01   5.26e-04     
     2     1.12e-01   9.67e-04     
     3     1.42e-01   2.42e-02     
     4     2.08e-02   5.68e-02     Switched to DIIS steps.
     5     8.25e-03   7.09e-03     
     6     1.16e-03   4.82e-04     
     7     6.99e-04   3.23e-05     
     8     2.00e-04   1.33e-04     
     9     5.64e-05   8.52e-06     
    10     1.20e-05   6.07e-06     
    11     3.10e-06   8.77e-07     
    12     1.05e-06   7.72e-09     
    13     6.30e-07   2.84e-07     
 ------------------------------------------------------------------------------
                                   Orbital response converged.

 Computing density matrices... Done.
 CCSD calculation:   CPU 1521.63 s  wall 263.70 s

 Transferring MO TPDM to AO TPDM
 Transferring g2_o1o1o1o1
 Transferring g2_o1o1o1v1
 Transferring g2_o1o1v1v1
 Transferring g2_o1v1o1v1
 Transferring g2_o1v1v1v1
 Transferring g2_v1v1v1v1
 Adding separable TPDM
 Computing TPDM gradient
 --------------------------------------------------------
 2e gradient
  Atom          X               Y               Z
 --------------------------------------------------------
    1        -43.105160       11.948302       -0.000000  
    2         12.005327      -28.497048       -0.000000  
    3          5.642582       16.161108        0.000000  
    4         25.457251        0.387638        0.000000  
 --------------------------------------------------------
 --------------------------------------------------------
 Final gradient
  Atom          X               Y               Z
 --------------------------------------------------------
    1        -43.105160       11.948302       -0.000000  
    2         12.005327      -28.497048       -0.000000  
    3          5.642582       16.161108        0.000000  
    4         25.457251        0.387638        0.000000  
 --------------------------------------------------------
 Analytic gradient from two-electron contribution:   CPU 264.27 s  wall 51.39 s

 Total ccman2 time:   CPU 1837.66 s  wall 324.72 s


 --------------------------------------------------------------

                    Orbital Energies (a.u.)
 --------------------------------------------------------------

 Alpha MOs
 -- Occupied --
********-104.8830 -80.0679 -65.1819 -58.5418 -58.5404 -58.5403 -15.6594
-10.6066  -9.8617  -8.0751  -8.0711  -8.0711  -7.6061  -7.4750  -7.4676
 -7.4670  -5.4982  -5.4972  -5.4970  -3.2140  -3.2109  -3.2102  -3.2020
 -3.2020  -1.2618  -1.0767  -1.0139  -0.7528  -0.5973  -0.5936  -0.5591
 -0.4718  -0.4703  -0.4411  -0.4179  -0.3990
 -- Virtual --
 -0.0048   0.0435   0.0580   0.0760   0.0842   0.0901   0.0975   0.1181
  0.1220   0.1261   0.1374   0.1483   0.1722   0.1965   0.2072   0.2216
  0.2380   0.2549   0.3014   0.3461   0.3777   0.3855   0.4747   0.5187
  0.5563   0.5707   0.5882   0.6026   0.6184   0.6653   0.7286   0.7350
  0.7641   0.7944   0.8191   0.8479   0.8674   0.8936   0.9606   0.9836
  0.9905   1.1128   1.1183   1.1313   1.1606   1.2135   1.2437   1.2813
  1.3307   1.3703   1.4862   1.7716   1.8555   1.9307   2.2527   2.2990
  2.3130   2.3509   2.3985   2.4014   2.5177   2.6290   2.6700   2.8954
  3.0287   4.2312   4.3260   4.4610   4.5297   4.5383   4.5463   4.6184
  4.7603   7.1965   7.4810   8.1998   8.2171   8.2836  10.3525  14.7047
 14.8030  14.8770  26.6496  26.7230  27.1068  36.6723  49.4705 166.1007
219.1984 293.8848 293.9001 293.98011028.4130
 --------------------------------------------------------------

          Ground-State Mulliken Net Atomic Charges

     Atom                 Charge (a.u.)
  ----------------------------------------
      1 Br                   -0.150469
      2 P                     0.331039
      3 N                    -0.170349
      4 Cl                   -0.010221
  ----------------------------------------
  Sum of atomic charges =    -0.000000

 -----------------------------------------------------------------
                    Cartesian Multipole Moments
 -----------------------------------------------------------------
    Charge (ESU x 10^10)
                -0.0000
    Dipole Moment (Debye)
         X      -0.1476      Y       1.9377      Z      -0.0000
       Tot       1.9433
    Quadrupole Moments (Debye-Ang)
        XX     -49.7334     XY      -1.7901     YY     -50.8746
        XZ       0.0000     YZ      -0.0000     ZZ     -49.0372
    Octopole Moments (Debye-Ang^2)
       XXX      37.1312    XXY      -2.6458    XYY      16.5213
       YYY      -4.7984    XXZ       0.0000    XYZ       0.0000
       YYZ      -0.0000    XZZ      13.8925    YZZ      -1.0533
       ZZZ      -0.0000
    Hexadecapole Moments (Debye-Ang^3)
      XXXX   -1013.3209   XXXY     -19.3127   XXYY    -204.9640
      XYYY      -6.9434   YYYY    -130.6022   XXXZ       0.0000
      XXYZ      -0.0000   XYYZ       0.0000   YYYZ      -0.0000
      XXZZ    -195.3571   XYZZ      -2.3181   YYZZ     -30.9116
      XZZZ       0.0000   YZZZ      -0.0000   ZZZZ     -60.5662
 -----------------------------------------------------------------
 DrvMan completing analytic gradient of the correlated energy
 Correlated dipole moment
            1
    1  -0.0580677
    2   0.7623521
    3  -0.0000000
 Energy read as -3427.745474327
 Full Analytical Gradient: (in a.u., or Hartree/Bohr)
             1             2             3             4
    1    0.00000272    0.00036415   -0.00066175    0.00029488
    2    0.00004865    0.00038185   -0.00037818   -0.00005232
    3    0.00000000   -0.00000000    0.00000000   -0.00000000
 Gradient time:  CPU 0.73 s  wall 0.75 s
 ----------------------------------------------------------------
             Standard Nuclear Orientation (Angstroms)
    I     Atom           X                Y                Z
 ----------------------------------------------------------------
    1      Br      1.7501273538    -0.1538927803    -0.0000000000
    2      P      -0.2672236915     0.7930042460     0.0000000000
    3      N      -1.1768511866    -0.5147119223    -0.0000000000
    4      Cl     -2.8828319826    -0.1705195838    -0.0000000000
 ----------------------------------------------------------------
 Nuclear Repulsion Energy =   356.0608692903 hartrees
 There are       37 alpha and       37 beta electrons

                       Distance Matrix (Angstroms)
             Br(  1)   P (  2)   N (  3)
   P (  2)  2.228524
   N (  3)  2.949134  1.592967
   Cl(  4)  4.632989  2.787433  1.740356

 Requested basis set is 6-311++G(d,p)
 There are 51 shells and 130 basis functions
 A cutoff of  1.0D-14 yielded   1126 shell pairs
 There are      7811 function pairs (      8564 Cartesian)
 Smallest overlap matrix eigenvalue = 1.05E-03
 Guess MOs from SCF MO coefficient file

 -----------------------------------------------------------------------
  General SCF calculation program by
  Eric Jon Sundstrom, Paul Horn, Yuezhi Mao, Dmitri Zuev, Alec White,
  David Stuck, Shaama M.S., Shane Yost, Joonho Lee, David Small,
  Daniel Levine, Susi Lehtola, Hugh Burton, Evgeny Epifanovsky
 -----------------------------------------------------------------------
 Hartree-Fock
 using 6 threads for integral computing
 -------------------------------------------------------
 OpenMP Integral computing Module                
 Release: version 2.0, May 2017, Q-Chem Inc. Pleasanton 
 -------------------------------------------------------
 A restricted SCF calculation will be
 performed using DIIS
 SCF converges when DIIS error is below 1.0e-08
 ---------------------------------------
  Cycle       Energy         DIIS error
 ---------------------------------------
    1   -3427.0210123167      2.06e-05  
    2   -3427.0210134232      7.56e-06  
    3   -3427.0210135405      4.83e-06  
    4   -3427.0210135986      1.16e-06  
    5   -3427.0210136048      3.54e-07  
    6   -3427.0210136060      1.95e-07  
    7   -3427.0210136062      8.24e-08  
    8   -3427.0210136064      3.42e-08  
    9   -3427.0210136064      1.20e-08  
   10   -3427.0210136064      3.22e-09  Convergence criterion met
 ---------------------------------------
 SCF time:   CPU 8.52s  wall 2.00s 
 SCF   energy in the final basis set =    -3427.0210136064
 Total energy in the final basis set =    -3427.0210136064


 ------------------------------------------------------------------------------

   CCMAN2: suite of methods based on coupled cluster
           and equation of motion theories.

   Components:
   * libvmm-1.3-trunk
     by Evgeny Epifanovsky, Ilya Kaliman.
   * libtensor-2.5-trunk
     by Evgeny Epifanovsky, Michael Wormit, Dmitry Zuev, Sam Manzer, 
        Ilya Kaliman.
   * libcc-2.5-trunk
     by Evgeny Epifanovsky, Arik Landau, Tomasz Kus, Kirill Khistyaev, 
        Dmitry Zuev, Prashant Manohar, Xintian Feng, Anna Krylov, 
        Matthew Goldey, Alec White, Thomas Jagau, Kaushik Nanda, 
        Anastasia Gunina, Alexander Kunitsa, Joonho Lee.

   CCMAN original authors:
   Anna I. Krylov, C. David Sherrill, Steven R. Gwaltney,
   Edward F. C. Byrd (2000)
   Sergey V. Levchenko, Lyudmila V. Slipchenko, Tao Wang,
   Ana-Maria C. Cristian (2003)
   Piotr A. Pieniazek, C. Melania Oana, Evgeny Epifanovsky (2007)
   Prashant Manohar (2009)

 ------------------------------------------------------------------------------


 Allocating and initializing 30808MB of RAM...
 Calculation will run on 6 cores.


 Alpha MOs, Restricted
 -- Occupied --                  
-490.05 -104.88  -80.07  -65.18  -58.54  -58.54  -58.54  -15.66
  1 A     2 A     3 A     4 A     5 A     6 A     7 A     8 A                  
-10.607  -9.862  -8.075  -8.071  -8.071  -7.606  -7.475  -7.468
  9 A    10 A    11 A    12 A    13 A    14 A    15 A    16 A                  
 -7.467  -5.498  -5.497  -5.497  -3.214  -3.211  -3.210  -3.202
 17 A    18 A    19 A    20 A    21 A    22 A    23 A    24 A                  
 -3.202  -1.262  -1.077  -1.014  -0.753  -0.597  -0.594  -0.559
 25 A    26 A    27 A    28 A    29 A    30 A    31 A    32 A                  
 -0.472  -0.470  -0.441  -0.418  -0.399
 33 A    34 A    35 A    36 A    37 A                                          
 -- Virtual --                   
 -0.005   0.043   0.058   0.076   0.084   0.090   0.097   0.118
 38 A    39 A    40 A    41 A    42 A    43 A    44 A    45 A                  
  0.122   0.126   0.137   0.148   0.172   0.197   0.207   0.222
 46 A    47 A    48 A    49 A    50 A    51 A    52 A    53 A                  
  0.238   0.255   0.301   0.346   0.378   0.385   0.475   0.519
 54 A    55 A    56 A    57 A    58 A    59 A    60 A    61 A                  
  0.556   0.571   0.588   0.603   0.618   0.665   0.729   0.735
 62 A    63 A    64 A    65 A    66 A    67 A    68 A    69 A                  
  0.764   0.794   0.819   0.848   0.868   0.893   0.960   0.984
 70 A    71 A    72 A    73 A    74 A    75 A    76 A    77 A                  
  0.991   1.113   1.118   1.131   1.161   1.214   1.244   1.282
 78 A    79 A    80 A    81 A    82 A    83 A    84 A    85 A                  
  1.331   1.370   1.486   1.772   1.855   1.931   2.252   2.299
 86 A    87 A    88 A    89 A    90 A    91 A    92 A    93 A                  
  2.313   2.351   2.398   2.402   2.517   2.629   2.670   2.897
 94 A    95 A    96 A    97 A    98 A    99 A   100 A   101 A                  
  3.029   4.231   4.326   4.462   4.530   4.538   4.546   4.619
102 A   103 A   104 A   105 A   106 A   107 A   108 A   109 A                  
  4.760   7.197   7.482   8.200   8.217   8.284  10.352  14.705
110 A   111 A   112 A   113 A   114 A   115 A   116 A   117 A                  
 14.803  14.878  26.649  26.723  27.107  36.672  49.471 166.102
118 A   119 A   120 A   121 A   122 A   123 A   124 A   125 A                  
219.198 293.885 293.900 293.9801028.413
126 A   127 A   128 A   129 A   130 A                                          

 Beta MOs, Restricted
 -- Occupied --                  
-490.05 -104.88  -80.07  -65.18  -58.54  -58.54  -58.54  -15.66
  1 A     2 A     3 A     4 A     5 A     6 A     7 A     8 A                  
-10.607  -9.862  -8.075  -8.071  -8.071  -7.606  -7.475  -7.468
  9 A    10 A    11 A    12 A    13 A    14 A    15 A    16 A                  
 -7.467  -5.498  -5.497  -5.497  -3.214  -3.211  -3.210  -3.202
 17 A    18 A    19 A    20 A    21 A    22 A    23 A    24 A                  
 -3.202  -1.262  -1.077  -1.014  -0.753  -0.597  -0.594  -0.559
 25 A    26 A    27 A    28 A    29 A    30 A    31 A    32 A                  
 -0.472  -0.470  -0.441  -0.418  -0.399
 33 A    34 A    35 A    36 A    37 A                                          
 -- Virtual --                   
 -0.005   0.043   0.058   0.076   0.084   0.090   0.097   0.118
 38 A    39 A    40 A    41 A    42 A    43 A    44 A    45 A                  
  0.122   0.126   0.137   0.148   0.172   0.197   0.207   0.222
 46 A    47 A    48 A    49 A    50 A    51 A    52 A    53 A                  
  0.238   0.255   0.301   0.346   0.378   0.385   0.475   0.519
 54 A    55 A    56 A    57 A    58 A    59 A    60 A    61 A                  
  0.556   0.571   0.588   0.603   0.618   0.665   0.729   0.735
 62 A    63 A    64 A    65 A    66 A    67 A    68 A    69 A                  
  0.764   0.794   0.819   0.848   0.868   0.893   0.960   0.984
 70 A    71 A    72 A    73 A    74 A    75 A    76 A    77 A                  
  0.991   1.113   1.118   1.131   1.161   1.214   1.244   1.282
 78 A    79 A    80 A    81 A    82 A    83 A    84 A    85 A                  
  1.331   1.370   1.486   1.772   1.855   1.931   2.252   2.299
 86 A    87 A    88 A    89 A    90 A    91 A    92 A    93 A                  
  2.313   2.351   2.398   2.402   2.517   2.629   2.670   2.897
 94 A    95 A    96 A    97 A    98 A    99 A   100 A   101 A                  
  3.029   4.231   4.326   4.462   4.530   4.538   4.546   4.619
102 A   103 A   104 A   105 A   106 A   107 A   108 A   109 A                  
  4.760   7.197   7.482   8.200   8.217   8.284  10.352  14.705
110 A   111 A   112 A   113 A   114 A   115 A   116 A   117 A                  
 14.803  14.878  26.649  26.723  27.107  36.672  49.471 166.102
118 A   119 A   120 A   121 A   122 A   123 A   124 A   125 A                  
219.198 293.885 293.900 293.9801028.413
126 A   127 A   128 A   129 A   130 A                                          

 Occupation and symmetry of molecular orbitals

 Point group: C1 (1 irreducible representation).

                           A     All 
 -------------------------------------
 All molecular orbitals:
  - Alpha                  130   130 
  - Beta                   130   130 
 -------------------------------------
 Alpha orbitals:
  - Frozen occupied        20    20  
  - Active occupied        17    17  
  - Active virtual         93    93  
  - Frozen virtual         0     0   
 -------------------------------------
 Beta orbitals:
  - Frozen occupied        20    20  
  - Active occupied        17    17  
  - Active virtual         93    93  
  - Frozen virtual         0     0   
 -------------------------------------

 Import integrals:   CPU 0.00 s  wall 0.00 s

 Import integrals:   CPU 45.71 s  wall 8.10 s

 MP2 amplitudes:   CPU 0.13 s  wall 0.09 s

Running a double precision version
           CCSD T amplitudes will be solved using DIIS.

           Start     Size      MaxIter   EConv     TConv     
           3         7         100       1.00e-07  1.00e-05  
 ------------------------------------------------------------------------------
           Energy (a.u.)   Ediff      Tdiff       Comment
 ------------------------------------------------------------------------------
         -3427.73125910                           
     1   -3427.71912158   1.21e-02   8.01e-01     
     2   -3427.74313670   2.40e-02   1.10e-01     
     3   -3427.74222051   9.16e-04   4.80e-02     
     4   -3427.74461747   2.40e-03   1.43e-02     Switched to DIIS steps.
     5   -3427.74544750   8.30e-04   1.22e-02     
     6   -3427.74547026   2.28e-05   2.47e-03     
     7   -3427.74546934   9.18e-07   1.25e-03     
     8   -3427.74547458   5.23e-06   2.99e-04     
     9   -3427.74547505   4.71e-07   1.95e-04     
    10   -3427.74547469   3.60e-07   6.21e-05     
    11   -3427.74547480   1.12e-07   2.70e-05     
    12   -3427.74547469   1.08e-07   1.06e-05     
    13   -3427.74547468   1.11e-08   3.25e-06     
 ------------------------------------------------------------------------------
         -3427.74547468                           CCSD T converged.

End of double precision
 SCF energy                 = -3427.02101361
 MP2 energy                 = -3427.73125910
 CCSD correlation energy     =    -0.72446107
 CCSD total energy           = -3427.74547468

 CCSD  T1^2 = 0.0129  T2^2 = 0.2798  Leading amplitudes:

 Amplitude    Orbitals with energies
 -0.0338       34 (A) A                  ->    38 (A) A                   
              -0.4703                         -0.0046                     
 -0.0338       34 (A) B                  ->    38 (A) B                   
              -0.4703                         -0.0046                     
 -0.0239       37 (A) A                  ->    38 (A) A                   
              -0.3992                         -0.0046                     
 -0.0239       37 (A) B                  ->    38 (A) B                   
              -0.3992                         -0.0046                     

 Amplitude    Orbitals with energies
 -0.0801       37 (A) A      37 (A) B    ->    38 (A) A      38 (A) B     
              -0.3992       -0.3992           -0.0046       -0.0046       
  0.0801       37 (A) A      37 (A) B    ->    38 (A) B      38 (A) A     
              -0.3992       -0.3992           -0.0046       -0.0046       
  0.0801       37 (A) B      37 (A) A    ->    38 (A) A      38 (A) B     
              -0.3992       -0.3992           -0.0046       -0.0046       
 -0.0801       37 (A) B      37 (A) A    ->    38 (A) B      38 (A) A     
              -0.3992       -0.3992           -0.0046       -0.0046       

 Computing CCSD intemediates for later calculations in double precision
 Finished.

Running a double precision version
           CCSD Lambda amplitudes will be solved using DIIS.
           Start     Size      MaxIter   EConv     LConv     
           3         7         100       1.00e-07  1.00e-05  
 ------------------------------------------------------------------------------
            Enorm      Ldiff       Comment
 ------------------------------------------------------------------------------
     1     5.57e-02   4.17e-02     
     2     1.44e-02   5.58e-03     
     3     6.17e-03   2.01e-03     
     4     3.53e-03   1.23e-03     Switched to DIIS steps.
     5     1.11e-03   6.55e-04     
     6     5.14e-04   1.77e-04     
     7     1.68e-04   4.28e-05     
     8     7.43e-05   9.84e-07     
     9     2.52e-05   3.11e-06     
    10     1.04e-05   9.54e-07     
    11     3.83e-06   1.71e-07     
    12     1.68e-06   2.36e-08     
    13     7.91e-07   6.48e-08     
    14     3.66e-07   1.01e-09     
    15     1.97e-07   1.94e-08     
    16     8.83e-08   4.88e-09     
 ------------------------------------------------------------------------------
                                   CCSD Lambda converged.

 Computing density matrices in double precision...
           Orbital response amplitudes will be solved using DIIS.
           Start     Size      MaxIter   EConv     LConv     
           3         7         100       1.00e-06  1.00e-06  
 ------------------------------------------------------------------------------
            Enorm      Ldiff       Comment
 ------------------------------------------------------------------------------
     1     1.11e-01   5.06e-04     
     2     1.12e-01   9.71e-04     
     3     1.42e-01   2.42e-02     
     4     2.06e-02   5.68e-02     Switched to DIIS steps.
     5     8.21e-03   7.03e-03     
     6     1.15e-03   4.81e-04     
     7     6.93e-04   3.32e-05     
     8     1.99e-04   1.32e-04     
     9     5.61e-05   8.23e-06     
    10     1.20e-05   6.03e-06     
    11     3.10e-06   8.69e-07     
    12     1.05e-06   5.55e-09     
    13     6.31e-07   2.84e-07     
 ------------------------------------------------------------------------------
                                   Orbital response converged.

 Computing density matrices... Done.
 CCSD calculation:   CPU 1522.11 s  wall 263.60 s

 Transferring MO TPDM to AO TPDM
 Transferring g2_o1o1o1o1
 Transferring g2_o1o1o1v1
 Transferring g2_o1o1v1v1
 Transferring g2_o1v1o1v1
 Transferring g2_o1v1v1v1
 Transferring g2_v1v1v1v1
 Adding separable TPDM
 Computing TPDM gradient
 --------------------------------------------------------
 2e gradient
  Atom          X               Y               Z
 --------------------------------------------------------
    1        -43.108180       11.950637       -0.000000  
    2         11.998149      -28.515582       -0.000000  
    3          5.653511       16.167631        0.000000  
    4         25.456520        0.397314        0.000000  
 --------------------------------------------------------
 --------------------------------------------------------
 Final gradient
  Atom          X               Y               Z
 --------------------------------------------------------
    1        -43.108180       11.950637       -0.000000  
    2         11.998149      -28.515582       -0.000000  
    3          5.653511       16.167631        0.000000  
    4         25.456520        0.397314        0.000000  
 --------------------------------------------------------
 Analytic gradient from two-electron contribution:   CPU 265.84 s  wall 53.45 s

 Total ccman2 time:   CPU 1839.98 s  wall 326.74 s


 --------------------------------------------------------------

                    Orbital Energies (a.u.)
 --------------------------------------------------------------

 Alpha MOs
 -- Occupied --
********-104.8830 -80.0678 -65.1819 -58.5417 -58.5404 -58.5403 -15.6593
-10.6066  -9.8617  -8.0751  -8.0711  -8.0711  -7.6060  -7.4749  -7.4675
 -7.4670  -5.4981  -5.4971  -5.4970  -3.2139  -3.2109  -3.2101  -3.2020
 -3.2019  -1.2619  -1.0768  -1.0141  -0.7526  -0.5973  -0.5937  -0.5592
 -0.4718  -0.4703  -0.4411  -0.4179  -0.3992
 -- Virtual --
 -0.0046   0.0435   0.0580   0.0760   0.0842   0.0901   0.0974   0.1181
  0.1220   0.1262   0.1374   0.1483   0.1721   0.1965   0.2072   0.2216
  0.2380   0.2549   0.3014   0.3462   0.3777   0.3855   0.4751   0.5188
  0.5563   0.5707   0.5883   0.6027   0.6184   0.6654   0.7287   0.7352
  0.7641   0.7945   0.8192   0.8480   0.8678   0.8934   0.9604   0.9838
  0.9905   1.1127   1.1183   1.1314   1.1607   1.2135   1.2443   1.2817
  1.3313   1.3699   1.4863   1.7716   1.8553   1.9308   2.2525   2.2990
  2.3131   2.3511   2.3983   2.4021   2.5172   2.6289   2.6699   2.8967
  3.0287   4.2313   4.3260   4.4621   4.5297   4.5383   4.5463   4.6187
  4.7604   7.1966   7.4820   8.1999   8.2172   8.2837  10.3523  14.7048
 14.8031  14.8782  26.6495  26.7229  27.1069  36.6725  49.4706 166.1019
219.1983 293.8848 293.9001 293.98021028.4130
 --------------------------------------------------------------

          Ground-State Mulliken Net Atomic Charges

     Atom                 Charge (a.u.)
  ----------------------------------------
      1 Br                   -0.150600
      2 P                     0.331072
      3 N                    -0.170208
      4 Cl                   -0.010264
  ----------------------------------------
  Sum of atomic charges =    -0.000000

 -----------------------------------------------------------------
                    Cartesian Multipole Moments
 -----------------------------------------------------------------
    Charge (ESU x 10^10)
                -0.0000
    Dipole Moment (Debye)
         X      -0.1495      Y       1.9376      Z      -0.0000
       Tot       1.9433
    Quadrupole Moments (Debye-Ang)
        XX     -49.7329     XY      -1.7889     YY     -50.8721
        XZ       0.0000     YZ      -0.0000     ZZ     -49.0340
    Octopole Moments (Debye-Ang^2)
       XXX      37.0876    XXY      -2.6568    XYY      16.5114
       YYY      -4.8202    XXZ       0.0000    XYZ       0.0000
       YYZ      -0.0000    XZZ      13.8866    YZZ      -1.0562
       ZZZ      -0.0000
    Hexadecapole Moments (Debye-Ang^3)
      XXXX   -1013.1946   XXXY     -19.2564   XXYY    -204.9462
      XYYY      -6.9136   YYYY    -130.5629   XXXZ       0.0000
      XXYZ      -0.0000   XYYZ       0.0000   YYYZ      -0.0000
      XXZZ    -195.3502   XYZZ      -2.3101   YYZZ     -30.9015
      XZZZ       0.0000   YZZZ      -0.0000   ZZZZ     -60.5561
 -----------------------------------------------------------------
 DrvMan completing analytic gradient of the correlated energy
 Correlated dipole moment
            1
    1  -0.0588225
    2   0.7623040
    3  -0.0000000
 Energy read as -3427.745474680
 Full Analytical Gradient: (in a.u., or Hartree/Bohr)
             1             2             3             4
    1   -0.00005109   -0.00018187    0.00024191   -0.00000895
    2    0.00004697   -0.00046119    0.00042752   -0.00001330
    3    0.00000000   -0.00000000    0.00000000   -0.00000000
 Gradient time:  CPU 0.83 s  wall 0.83 s
 ----------------------------------------------------------------
             Standard Nuclear Orientation (Angstroms)
    I     Atom           X                Y                Z
 ----------------------------------------------------------------
    1      Br      1.7501273538    -0.1538927803    -0.0000000000
    2      P      -0.2672236915     0.7930042460     0.0000000000
    3      N      -1.1768511866    -0.5167119223    -0.0000000000
    4      Cl     -2.8828319826    -0.1705195838    -0.0000000000
 ----------------------------------------------------------------
 Nuclear Repulsion Energy =   356.0130442022 hartrees
 There are       37 alpha and       37 beta electrons

                       Distance Matrix (Angstroms)
             Br(  1)   P (  2)   N (  3)
   P (  2)  2.228524
   N (  3)  2.949380  1.594609
   Cl(  4)  4.632989  2.787433  1.740753

 Requested basis set is 6-311++G(d,p)
 There are 51 shells and 130 basis functions
 A cutoff of  1.0D-14 yielded   1126 shell pairs
 There are      7811 function pairs (      8564 Cartesian)
 Smallest overlap matrix eigenvalue = 1.05E-03
 Guess MOs from SCF MO coefficient file

 -----------------------------------------------------------------------
  General SCF calculation program by
  Eric Jon Sundstrom, Paul Horn, Yuezhi Mao, Dmitri Zuev, Alec White,
  David Stuck, Shaama M.S., Shane Yost, Joonho Lee, David Small,
  Daniel Levine, Susi Lehtola, Hugh Burton, Evgeny Epifanovsky
 -----------------------------------------------------------------------
 Hartree-Fock
 using 6 threads for integral computing
 -------------------------------------------------------
 OpenMP Integral computing Module                
 Release: version 2.0, May 2017, Q-Chem Inc. Pleasanton 
 -------------------------------------------------------
 A restricted SCF calculation will be
 performed using DIIS
 SCF converges when DIIS error is below 1.0e-08
 ---------------------------------------
  Cycle       Energy         DIIS error
 ---------------------------------------
    1   -3427.0208724271      2.57e-05  
    2   -3427.0208742274      1.27e-05  
    3   -3427.0208745581      6.79e-06  
    4   -3427.0208746981      1.42e-06  
    5   -3427.0208747119      4.46e-07  
    6   -3427.0208747131      1.59e-07  
    7   -3427.0208747133      5.13e-08  
    8   -3427.0208747133      1.81e-08  
    9   -3427.0208747133      7.13e-09  Convergence criterion met
 ---------------------------------------
 SCF time:   CPU 7.68s  wall 2.00s 
 SCF   energy in the final basis set =    -3427.0208747133
 Total energy in the final basis set =    -3427.0208747133


 ------------------------------------------------------------------------------

   CCMAN2: suite of methods based on coupled cluster
           and equation of motion theories.

   Components:
   * libvmm-1.3-trunk
     by Evgeny Epifanovsky, Ilya Kaliman.
   * libtensor-2.5-trunk
     by Evgeny Epifanovsky, Michael Wormit, Dmitry Zuev, Sam Manzer, 
        Ilya Kaliman.
   * libcc-2.5-trunk
     by Evgeny Epifanovsky, Arik Landau, Tomasz Kus, Kirill Khistyaev, 
        Dmitry Zuev, Prashant Manohar, Xintian Feng, Anna Krylov, 
        Matthew Goldey, Alec White, Thomas Jagau, Kaushik Nanda, 
        Anastasia Gunina, Alexander Kunitsa, Joonho Lee.

   CCMAN original authors:
   Anna I. Krylov, C. David Sherrill, Steven R. Gwaltney,
   Edward F. C. Byrd (2000)
   Sergey V. Levchenko, Lyudmila V. Slipchenko, Tao Wang,
   Ana-Maria C. Cristian (2003)
   Piotr A. Pieniazek, C. Melania Oana, Evgeny Epifanovsky (2007)
   Prashant Manohar (2009)

 ------------------------------------------------------------------------------


 Allocating and initializing 30808MB of RAM...
 Calculation will run on 6 cores.


 Alpha MOs, Restricted
 -- Occupied --                  
-490.05 -104.88  -80.07  -65.18  -58.54  -58.54  -58.54  -15.66
  1 A     2 A     3 A     4 A     5 A     6 A     7 A     8 A                  
-10.606  -9.862  -8.075  -8.071  -8.071  -7.606  -7.475  -7.468
  9 A    10 A    11 A    12 A    13 A    14 A    15 A    16 A                  
 -7.467  -5.498  -5.497  -5.497  -3.214  -3.211  -3.210  -3.202
 17 A    18 A    19 A    20 A    21 A    22 A    23 A    24 A                  
 -3.202  -1.262  -1.077  -1.014  -0.753  -0.597  -0.594  -0.559
 25 A    26 A    27 A    28 A    29 A    30 A    31 A    32 A                  
 -0.472  -0.470  -0.441  -0.418  -0.399
 33 A    34 A    35 A    36 A    37 A                                          
 -- Virtual --                   
 -0.005   0.044   0.058   0.076   0.084   0.090   0.097   0.118
 38 A    39 A    40 A    41 A    42 A    43 A    44 A    45 A                  
  0.122   0.126   0.137   0.148   0.172   0.196   0.207   0.221
 46 A    47 A    48 A    49 A    50 A    51 A    52 A    53 A                  
  0.238   0.255   0.301   0.346   0.378   0.385   0.475   0.519
 54 A    55 A    56 A    57 A    58 A    59 A    60 A    61 A                  
  0.556   0.571   0.588   0.603   0.618   0.665   0.728   0.735
 62 A    63 A    64 A    65 A    66 A    67 A    68 A    69 A                  
  0.764   0.794   0.819   0.848   0.867   0.894   0.961   0.984
 70 A    71 A    72 A    73 A    74 A    75 A    76 A    77 A                  
  0.990   1.113   1.118   1.131   1.161   1.213   1.243   1.281
 78 A    79 A    80 A    81 A    82 A    83 A    84 A    85 A                  
  1.331   1.370   1.487   1.771   1.856   1.931   2.252   2.299
 86 A    87 A    88 A    89 A    90 A    91 A    92 A    93 A                  
  2.313   2.351   2.398   2.401   2.517   2.629   2.670   2.895
 94 A    95 A    96 A    97 A    98 A    99 A   100 A   101 A                  
  3.029   4.231   4.326   4.460   4.530   4.538   4.546   4.618
102 A   103 A   104 A   105 A   106 A   107 A   108 A   109 A                  
  4.760   7.197   7.481   8.200   8.217   8.284  10.352  14.705
110 A   111 A   112 A   113 A   114 A   115 A   116 A   117 A                  
 14.803  14.877  26.650  26.723  27.107  36.672  49.470 166.100
118 A   119 A   120 A   121 A   122 A   123 A   124 A   125 A                  
219.198 293.885 293.900 293.9801028.413
126 A   127 A   128 A   129 A   130 A                                          

 Beta MOs, Restricted
 -- Occupied --                  
-490.05 -104.88  -80.07  -65.18  -58.54  -58.54  -58.54  -15.66
  1 A     2 A     3 A     4 A     5 A     6 A     7 A     8 A                  
-10.606  -9.862  -8.075  -8.071  -8.071  -7.606  -7.475  -7.468
  9 A    10 A    11 A    12 A    13 A    14 A    15 A    16 A                  
 -7.467  -5.498  -5.497  -5.497  -3.214  -3.211  -3.210  -3.202
 17 A    18 A    19 A    20 A    21 A    22 A    23 A    24 A                  
 -3.202  -1.262  -1.077  -1.014  -0.753  -0.597  -0.594  -0.559
 25 A    26 A    27 A    28 A    29 A    30 A    31 A    32 A                  
 -0.472  -0.470  -0.441  -0.418  -0.399
 33 A    34 A    35 A    36 A    37 A                                          
 -- Virtual --                   
 -0.005   0.044   0.058   0.076   0.084   0.090   0.097   0.118
 38 A    39 A    40 A    41 A    42 A    43 A    44 A    45 A                  
  0.122   0.126   0.137   0.148   0.172   0.196   0.207   0.221
 46 A    47 A    48 A    49 A    50 A    51 A    52 A    53 A                  
  0.238   0.255   0.301   0.346   0.378   0.385   0.475   0.519
 54 A    55 A    56 A    57 A    58 A    59 A    60 A    61 A                  
  0.556   0.571   0.588   0.603   0.618   0.665   0.728   0.735
 62 A    63 A    64 A    65 A    66 A    67 A    68 A    69 A                  
  0.764   0.794   0.819   0.848   0.867   0.894   0.961   0.984
 70 A    71 A    72 A    73 A    74 A    75 A    76 A    77 A                  
  0.990   1.113   1.118   1.131   1.161   1.213   1.243   1.281
 78 A    79 A    80 A    81 A    82 A    83 A    84 A    85 A                  
  1.331   1.370   1.487   1.771   1.856   1.931   2.252   2.299
 86 A    87 A    88 A    89 A    90 A    91 A    92 A    93 A                  
  2.313   2.351   2.398   2.401   2.517   2.629   2.670   2.895
 94 A    95 A    96 A    97 A    98 A    99 A   100 A   101 A                  
  3.029   4.231   4.326   4.460   4.530   4.538   4.546   4.618
102 A   103 A   104 A   105 A   106 A   107 A   108 A   109 A                  
  4.760   7.197   7.481   8.200   8.217   8.284  10.352  14.705
110 A   111 A   112 A   113 A   114 A   115 A   116 A   117 A                  
 14.803  14.877  26.650  26.723  27.107  36.672  49.470 166.100
118 A   119 A   120 A   121 A   122 A   123 A   124 A   125 A                  
219.198 293.885 293.900 293.9801028.413
126 A   127 A   128 A   129 A   130 A                                          

 Occupation and symmetry of molecular orbitals

 Point group: C1 (1 irreducible representation).

                           A     All 
 -------------------------------------
 All molecular orbitals:
  - Alpha                  130   130 
  - Beta                   130   130 
 -------------------------------------
 Alpha orbitals:
  - Frozen occupied        20    20  
  - Active occupied        17    17  
  - Active virtual         93    93  
  - Frozen virtual         0     0   
 -------------------------------------
 Beta orbitals:
  - Frozen occupied        20    20  
  - Active occupied        17    17  
  - Active virtual         93    93  
  - Frozen virtual         0     0   
 -------------------------------------

 Import integrals:   CPU 0.00 s  wall 0.00 s

 Import integrals:   CPU 45.79 s  wall 8.12 s

 MP2 amplitudes:   CPU 0.13 s  wall 0.09 s

Running a double precision version
           CCSD T amplitudes will be solved using DIIS.

           Start     Size      MaxIter   EConv     TConv     
           3         7         100       1.00e-07  1.00e-05  
 ------------------------------------------------------------------------------
           Energy (a.u.)   Ediff      Tdiff       Comment
 ------------------------------------------------------------------------------
         -3427.73130133                           
     1   -3427.71907628   1.22e-02   8.01e-01     
     2   -3427.74314270   2.41e-02   1.10e-01     
     3   -3427.74220975   9.33e-04   4.81e-02     
     4   -3427.74461435   2.40e-03   1.44e-02     Switched to DIIS steps.
     5   -3427.74544709   8.33e-04   1.22e-02     
     6   -3427.74546996   2.29e-05   2.48e-03     
     7   -3427.74546898   9.78e-07   1.25e-03     
     8   -3427.74547423   5.25e-06   2.99e-04     
     9   -3427.74547470   4.65e-07   1.95e-04     
    10   -3427.74547433   3.64e-07   6.24e-05     
    11   -3427.74547445   1.13e-07   2.71e-05     
    12   -3427.74547434   1.09e-07   1.06e-05     
    13   -3427.74547433   1.10e-08   3.28e-06     
 ------------------------------------------------------------------------------
         -3427.74547433                           CCSD T converged.

End of double precision
 SCF energy                 = -3427.02087471
 MP2 energy                 = -3427.73130133
 CCSD correlation energy     =    -0.72459961
 CCSD total energy           = -3427.74547433

 CCSD  T1^2 = 0.0129  T2^2 = 0.2800  Leading amplitudes:

 Amplitude    Orbitals with energies
 -0.0337       34 (A) A                  ->    38 (A) A                   
              -0.4703                         -0.0049                     
 -0.0337       34 (A) B                  ->    38 (A) B                   
              -0.4703                         -0.0049                     
  0.0241       37 (A) A                  ->    38 (A) A                   
              -0.3991                         -0.0049                     
  0.0241       37 (A) B                  ->    38 (A) B                   
              -0.3991                         -0.0049                     

 Amplitude    Orbitals with energies
 -0.0806       37 (A) A      37 (A) B    ->    38 (A) A      38 (A) B     
              -0.3991       -0.3991           -0.0049       -0.0049       
  0.0806       37 (A) A      37 (A) B    ->    38 (A) B      38 (A) A     
              -0.3991       -0.3991           -0.0049       -0.0049       
  0.0806       37 (A) B      37 (A) A    ->    38 (A) A      38 (A) B     
              -0.3991       -0.3991           -0.0049       -0.0049       
 -0.0806       37 (A) B      37 (A) A    ->    38 (A) B      38 (A) A     
              -0.3991       -0.3991           -0.0049       -0.0049       

 Computing CCSD intemediates for later calculations in double precision
 Finished.

Running a double precision version
           CCSD Lambda amplitudes will be solved using DIIS.
           Start     Size      MaxIter   EConv     LConv     
           3         7         100       1.00e-07  1.00e-05  
 ------------------------------------------------------------------------------
            Enorm      Ldiff       Comment
 ------------------------------------------------------------------------------
     1     5.58e-02   4.18e-02     
     2     1.44e-02   5.59e-03     
     3     6.19e-03   2.01e-03     
     4     3.54e-03   1.24e-03     Switched to DIIS steps.
     5     1.12e-03   6.58e-04     
     6     5.15e-04   1.78e-04     
     7     1.68e-04   4.32e-05     
     8     7.47e-05   9.33e-07     
     9     2.53e-05   3.12e-06     
    10     1.05e-05   9.59e-07     
    11     3.82e-06   1.72e-07     
    12     1.67e-06   2.30e-08     
    13     7.80e-07   6.44e-08     
    14     3.58e-07   3.05e-10     
    15     1.93e-07   1.89e-08     
    16     8.65e-08   4.60e-09     
 ------------------------------------------------------------------------------
                                   CCSD Lambda converged.

 Computing density matrices in double precision...
           Orbital response amplitudes will be solved using DIIS.
           Start     Size      MaxIter   EConv     LConv     
           3         7         100       1.00e-06  1.00e-06  
 ------------------------------------------------------------------------------
            Enorm      Ldiff       Comment
 ------------------------------------------------------------------------------
     1     1.11e-01   5.37e-04     
     2     1.12e-01   9.35e-04     
     3     1.42e-01   2.43e-02     
     4     2.08e-02   5.69e-02     Switched to DIIS steps.
     5     8.26e-03   7.12e-03     
     6     1.17e-03   4.81e-04     
     7     6.99e-04   3.22e-05     
     8     2.01e-04   1.33e-04     
     9     5.65e-05   8.45e-06     
    10     1.20e-05   6.09e-06     
    11     3.11e-06   8.77e-07     
    12     1.05e-06   7.21e-09     
    13     6.32e-07   2.85e-07     
 ------------------------------------------------------------------------------
                                   Orbital response converged.

 Computing density matrices... Done.
 CCSD calculation:   CPU 1522.90 s  wall 263.80 s

 Transferring MO TPDM to AO TPDM
 Transferring g2_o1o1o1o1
 Transferring g2_o1o1o1v1
 Transferring g2_o1o1v1v1
 Transferring g2_o1v1o1v1
 Transferring g2_o1v1v1v1
 Transferring g2_v1v1v1v1
 Adding separable TPDM
 Computing TPDM gradient
 --------------------------------------------------------
 2e gradient
  Atom          X               Y               Z
 --------------------------------------------------------
    1        -43.108192       11.946420        0.000000  
    2         12.020352      -28.504984        0.000000  
    3          5.639627       16.170040        0.000000  
    4         25.448213        0.388524       -0.000000  
 --------------------------------------------------------
 --------------------------------------------------------
 Final gradient
  Atom          X               Y               Z
 --------------------------------------------------------
    1        -43.108192       11.946420        0.000000  
    2         12.020352      -28.504984        0.000000  
    3          5.639627       16.170040        0.000000  
    4         25.448213        0.388524       -0.000000  
 --------------------------------------------------------
 Analytic gradient from two-electron contribution:   CPU 263.79 s  wall 50.77 s

 Total ccman2 time:   CPU 1837.96 s  wall 324.09 s


 --------------------------------------------------------------

                    Orbital Energies (a.u.)
 --------------------------------------------------------------

 Alpha MOs
 -- Occupied --
********-104.8829 -80.0680 -65.1820 -58.5418 -58.5405 -58.5404 -15.6596
-10.6065  -9.8617  -8.0750  -8.0710  -8.0710  -7.6062  -7.4750  -7.4676
 -7.4670  -5.4983  -5.4973  -5.4971  -3.2140  -3.2109  -3.2102  -3.2020
 -3.2020  -1.2615  -1.0766  -1.0140  -0.7527  -0.5972  -0.5935  -0.5589
 -0.4717  -0.4703  -0.4412  -0.4181  -0.3991
 -- Virtual --
 -0.0049   0.0435   0.0579   0.0759   0.0842   0.0900   0.0974   0.1180
  0.1220   0.1261   0.1374   0.1483   0.1721   0.1965   0.2072   0.2214
  0.2380   0.2549   0.3014   0.3461   0.3776   0.3854   0.4747   0.5187
  0.5562   0.5707   0.5882   0.6027   0.6184   0.6653   0.7285   0.7350
  0.7641   0.7944   0.8190   0.8478   0.8674   0.8936   0.9606   0.9836
  0.9905   1.1126   1.1184   1.1314   1.1606   1.2135   1.2433   1.2813
  1.3306   1.3696   1.4865   1.7715   1.8555   1.9305   2.2525   2.2989
  2.3130   2.3507   2.3985   2.4014   2.5166   2.6289   2.6699   2.8950
  3.0288   4.2312   4.3258   4.4604   4.5296   4.5383   4.5462   4.6184
  4.7603   7.1965   7.4808   8.1998   8.2171   8.2836  10.3522  14.7046
 14.8029  14.8767  26.6496  26.7229  27.1070  36.6722  49.4704 166.1003
219.1982 293.8847 293.9000 293.98011028.4129
 --------------------------------------------------------------

          Ground-State Mulliken Net Atomic Charges

     Atom                 Charge (a.u.)
  ----------------------------------------
      1 Br                   -0.150510
      2 P                     0.331203
      3 N                    -0.170209
      4 Cl                   -0.010484
  ----------------------------------------
  Sum of atomic charges =     0.000000

 -----------------------------------------------------------------
                    Cartesian Multipole Moments
 -----------------------------------------------------------------
    Charge (ESU x 10^10)
                -0.0000
    Dipole Moment (Debye)
         X      -0.1437      Y       1.9400      Z      -0.0000
       Tot       1.9453
    Quadrupole Moments (Debye-Ang)
        XX     -49.7464     XY      -1.7929     YY     -50.8733
        XZ      -0.0000     YZ      -0.0000     ZZ     -49.0389
    Octopole Moments (Debye-Ang^2)
       XXX      37.1629    XXY      -2.6342    XYY      16.5213
       YYY      -4.7706    XXZ      -0.0000    XYZ       0.0000
       YYZ      -0.0000    XZZ      13.8938    YZZ      -1.0453
       ZZZ      -0.0000
    Hexadecapole Moments (Debye-Ang^3)
      XXXX   -1013.4183   XXXY     -19.3659   XXYY    -204.9617
      XYYY      -6.9619   YYYY    -130.6241   XXXZ      -0.0000
      XXYZ      -0.0000   XYYZ       0.0000   YYYZ      -0.0000
      XXZZ    -195.3614   XYZZ      -2.3244   YYZZ     -30.9154
      XZZZ      -0.0000   YZZZ      -0.0000   ZZZZ     -60.5676
 -----------------------------------------------------------------
 DrvMan completing analytic gradient of the correlated energy
 Correlated dipole moment
            1
    1  -0.0565351
    2   0.7632491
    3  -0.0000000
 Energy read as -3427.745474326
 Full Analytical Gradient: (in a.u., or Hartree/Bohr)
             1             2             3             4
    1   -0.00002063    0.00038701   -0.00033104   -0.00003534
    2    0.00000872    0.00056952   -0.00061127    0.00003303
    3    0.00000000   -0.00000000    0.00000000    0.00000000
 Gradient time:  CPU 0.82 s  wall 0.84 s
 ----------------------------------------------------------------
             Standard Nuclear Orientation (Angstroms)
    I     Atom           X                Y                Z
 ----------------------------------------------------------------
    1      Br      1.7501273538    -0.1538927803    -0.0000000000
    2      P      -0.2672236915     0.7930042460     0.0000000000
    3      N      -1.1768511866    -0.5157119223     0.0010000000
    4      Cl     -2.8828319826    -0.1705195838    -0.0000000000
 ----------------------------------------------------------------
 Nuclear Repulsion Energy =   356.0369420466 hartrees
 There are       37 alpha and       37 beta electrons

                       Distance Matrix (Angstroms)
             Br(  1)   P (  2)   N (  3)
   P (  2)  2.228524
   N (  3)  2.949257  1.593788
   Cl(  4)  4.632989  2.787433  1.740554

 Requested basis set is 6-311++G(d,p)
 There are 51 shells and 130 basis functions
 A cutoff of  1.0D-14 yielded   1126 shell pairs
 There are      7811 function pairs (      8564 Cartesian)
 Smallest overlap matrix eigenvalue = 1.05E-03
 Guess MOs from SCF MO coefficient file

 -----------------------------------------------------------------------
  General SCF calculation program by
  Eric Jon Sundstrom, Paul Horn, Yuezhi Mao, Dmitri Zuev, Alec White,
  David Stuck, Shaama M.S., Shane Yost, Joonho Lee, David Small,
  Daniel Levine, Susi Lehtola, Hugh Burton, Evgeny Epifanovsky
 -----------------------------------------------------------------------
 Hartree-Fock
 using 6 threads for integral computing
 -------------------------------------------------------
 OpenMP Integral computing Module                
 Release: version 2.0, May 2017, Q-Chem Inc. Pleasanton 
 -------------------------------------------------------
 A restricted SCF calculation will be
 performed using DIIS
 SCF converges when DIIS error is below 1.0e-08
 ---------------------------------------
  Cycle       Energy         DIIS error
 ---------------------------------------
    1   -3427.0209436230      1.63e-05  
    2   -3427.0209444492      6.97e-06  
    3   -3427.0209445751      4.55e-06  
    4   -3427.0209446383      1.05e-06  
    5   -3427.0209446484      4.29e-07  
    6   -3427.0209446507      2.28e-07  
    7   -3427.0209446513      1.12e-07  
    8   -3427.0209446516      3.91e-08  
    9   -3427.0209446516      1.09e-08  
   10   -3427.0209446517      3.50e-09  Convergence criterion met
 ---------------------------------------
 SCF time:   CPU 8.54s  wall 2.00s 
 SCF   energy in the final basis set =    -3427.0209446517
 Total energy in the final basis set =    -3427.0209446517


 ------------------------------------------------------------------------------

   CCMAN2: suite of methods based on coupled cluster
           and equation of motion theories.

   Components:
   * libvmm-1.3-trunk
     by Evgeny Epifanovsky, Ilya Kaliman.
   * libtensor-2.5-trunk
     by Evgeny Epifanovsky, Michael Wormit, Dmitry Zuev, Sam Manzer, 
        Ilya Kaliman.
   * libcc-2.5-trunk
     by Evgeny Epifanovsky, Arik Landau, Tomasz Kus, Kirill Khistyaev, 
        Dmitry Zuev, Prashant Manohar, Xintian Feng, Anna Krylov, 
        Matthew Goldey, Alec White, Thomas Jagau, Kaushik Nanda, 
        Anastasia Gunina, Alexander Kunitsa, Joonho Lee.

   CCMAN original authors:
   Anna I. Krylov, C. David Sherrill, Steven R. Gwaltney,
   Edward F. C. Byrd (2000)
   Sergey V. Levchenko, Lyudmila V. Slipchenko, Tao Wang,
   Ana-Maria C. Cristian (2003)
   Piotr A. Pieniazek, C. Melania Oana, Evgeny Epifanovsky (2007)
   Prashant Manohar (2009)

 ------------------------------------------------------------------------------


 Allocating and initializing 30808MB of RAM...
 Calculation will run on 6 cores.


 Alpha MOs, Restricted
 -- Occupied --                  
-490.05 -104.88  -80.07  -65.18  -58.54  -58.54  -58.54  -15.66
  1 A     2 A     3 A     4 A     5 A     6 A     7 A     8 A                  
-10.607  -9.862  -8.075  -8.071  -8.071  -7.606  -7.475  -7.468
  9 A    10 A    11 A    12 A    13 A    14 A    15 A    16 A                  
 -7.467  -5.498  -5.497  -5.497  -3.214  -3.211  -3.210  -3.202
 17 A    18 A    19 A    20 A    21 A    22 A    23 A    24 A                  
 -3.202  -1.262  -1.077  -1.014  -0.753  -0.597  -0.594  -0.559
 25 A    26 A    27 A    28 A    29 A    30 A    31 A    32 A                  
 -0.472  -0.470  -0.441  -0.418  -0.399
 33 A    34 A    35 A    36 A    37 A                                          
 -- Virtual --                   
 -0.005   0.044   0.058   0.076   0.084   0.090   0.097   0.118
 38 A    39 A    40 A    41 A    42 A    43 A    44 A    45 A                  
  0.122   0.126   0.137   0.148   0.172   0.197   0.207   0.222
 46 A    47 A    48 A    49 A    50 A    51 A    52 A    53 A                  
  0.238   0.255   0.301   0.346   0.378   0.385   0.475   0.519
 54 A    55 A    56 A    57 A    58 A    59 A    60 A    61 A                  
  0.556   0.571   0.588   0.603   0.618   0.665   0.729   0.735
 62 A    63 A    64 A    65 A    66 A    67 A    68 A    69 A                  
  0.764   0.794   0.819   0.848   0.868   0.893   0.961   0.984
 70 A    71 A    72 A    73 A    74 A    75 A    76 A    77 A                  
  0.991   1.113   1.118   1.131   1.161   1.214   1.244   1.282
 78 A    79 A    80 A    81 A    82 A    83 A    84 A    85 A                  
  1.331   1.370   1.486   1.772   1.855   1.931   2.252   2.299
 86 A    87 A    88 A    89 A    90 A    91 A    92 A    93 A                  
  2.313   2.351   2.398   2.402   2.517   2.629   2.670   2.896
 94 A    95 A    96 A    97 A    98 A    99 A   100 A   101 A                  
  3.029   4.231   4.326   4.461   4.530   4.538   4.546   4.619
102 A   103 A   104 A   105 A   106 A   107 A   108 A   109 A                  
  4.760   7.197   7.481   8.200   8.217   8.284  10.352  14.705
110 A   111 A   112 A   113 A   114 A   115 A   116 A   117 A                  
 14.803  14.877  26.650  26.723  27.107  36.672  49.471 166.101
118 A   119 A   120 A   121 A   122 A   123 A   124 A   125 A                  
219.198 293.885 293.900 293.9801028.413
126 A   127 A   128 A   129 A   130 A                                          

 Beta MOs, Restricted
 -- Occupied --                  
-490.05 -104.88  -80.07  -65.18  -58.54  -58.54  -58.54  -15.66
  1 A     2 A     3 A     4 A     5 A     6 A     7 A     8 A                  
-10.607  -9.862  -8.075  -8.071  -8.071  -7.606  -7.475  -7.468
  9 A    10 A    11 A    12 A    13 A    14 A    15 A    16 A                  
 -7.467  -5.498  -5.497  -5.497  -3.214  -3.211  -3.210  -3.202
 17 A    18 A    19 A    20 A    21 A    22 A    23 A    24 A                  
 -3.202  -1.262  -1.077  -1.014  -0.753  -0.597  -0.594  -0.559
 25 A    26 A    27 A    28 A    29 A    30 A    31 A    32 A                  
 -0.472  -0.470  -0.441  -0.418  -0.399
 33 A    34 A    35 A    36 A    37 A                                          
 -- Virtual --                   
 -0.005   0.044   0.058   0.076   0.084   0.090   0.097   0.118
 38 A    39 A    40 A    41 A    42 A    43 A    44 A    45 A                  
  0.122   0.126   0.137   0.148   0.172   0.197   0.207   0.222
 46 A    47 A    48 A    49 A    50 A    51 A    52 A    53 A                  
  0.238   0.255   0.301   0.346   0.378   0.385   0.475   0.519
 54 A    55 A    56 A    57 A    58 A    59 A    60 A    61 A                  
  0.556   0.571   0.588   0.603   0.618   0.665   0.729   0.735
 62 A    63 A    64 A    65 A    66 A    67 A    68 A    69 A                  
  0.764   0.794   0.819   0.848   0.868   0.893   0.961   0.984
 70 A    71 A    72 A    73 A    74 A    75 A    76 A    77 A                  
  0.991   1.113   1.118   1.131   1.161   1.214   1.244   1.282
 78 A    79 A    80 A    81 A    82 A    83 A    84 A    85 A                  
  1.331   1.370   1.486   1.772   1.855   1.931   2.252   2.299
 86 A    87 A    88 A    89 A    90 A    91 A    92 A    93 A                  
  2.313   2.351   2.398   2.402   2.517   2.629   2.670   2.896
 94 A    95 A    96 A    97 A    98 A    99 A   100 A   101 A                  
  3.029   4.231   4.326   4.461   4.530   4.538   4.546   4.619
102 A   103 A   104 A   105 A   106 A   107 A   108 A   109 A                  
  4.760   7.197   7.481   8.200   8.217   8.284  10.352  14.705
110 A   111 A   112 A   113 A   114 A   115 A   116 A   117 A                  
 14.803  14.877  26.650  26.723  27.107  36.672  49.471 166.101
118 A   119 A   120 A   121 A   122 A   123 A   124 A   125 A                  
219.198 293.885 293.900 293.9801028.413
126 A   127 A   128 A   129 A   130 A                                          

 Occupation and symmetry of molecular orbitals

 Point group: C1 (1 irreducible representation).

                           A     All 
 -------------------------------------
 All molecular orbitals:
  - Alpha                  130   130 
  - Beta                   130   130 
 -------------------------------------
 Alpha orbitals:
  - Frozen occupied        20    20  
  - Active occupied        17    17  
  - Active virtual         93    93  
  - Frozen virtual         0     0   
 -------------------------------------
 Beta orbitals:
  - Frozen occupied        20    20  
  - Active occupied        17    17  
  - Active virtual         93    93  
  - Frozen virtual         0     0   
 -------------------------------------

 Import integrals:   CPU 0.00 s  wall 0.00 s

 Import integrals:   CPU 46.09 s  wall 8.16 s

 MP2 amplitudes:   CPU 0.13 s  wall 0.09 s

Running a double precision version
           CCSD T amplitudes will be solved using DIIS.

           Start     Size      MaxIter   EConv     TConv     
           3         7         100       1.00e-07  1.00e-05  
 ------------------------------------------------------------------------------
           Energy (a.u.)   Ediff      Tdiff       Comment
 ------------------------------------------------------------------------------
         -3427.73128065                           
     1   -3427.71909942   1.22e-02   8.01e-01     
     2   -3427.74314016   2.40e-02   1.10e-01     
     3   -3427.74221561   9.25e-04   4.80e-02     
     4   -3427.74461638   2.40e-03   1.44e-02     Switched to DIIS steps.
     5   -3427.74544776   8.31e-04   1.22e-02     
     6   -3427.74547058   2.28e-05   2.48e-03     
     7   -3427.74546963   9.48e-07   1.25e-03     
     8   -3427.74547487   5.24e-06   2.99e-04     
     9   -3427.74547534   4.68e-07   1.95e-04     
    10   -3427.74547498   3.62e-07   6.23e-05     
    11   -3427.74547509   1.13e-07   2.71e-05     
    12   -3427.74547498   1.09e-07   1.06e-05     
    13   -3427.74547497   1.11e-08   3.27e-06     
 ------------------------------------------------------------------------------
         -3427.74547497                           CCSD T converged.

End of double precision
 SCF energy                 = -3427.02094465
 MP2 energy                 = -3427.73128065
 CCSD correlation energy     =    -0.72453032
 CCSD total energy           = -3427.74547497

 CCSD  T1^2 = 0.0129  T2^2 = 0.2799  Leading amplitudes:

 Amplitude    Orbitals with energies
  0.0338       34 (A) A                  ->    38 (A) A                   
              -0.4703                         -0.0048                     
  0.0338       34 (A) B                  ->    38 (A) B                   
              -0.4703                         -0.0048                     
 -0.0240       37 (A) A                  ->    38 (A) A                   
              -0.3992                         -0.0048                     
 -0.0240       37 (A) B                  ->    38 (A) B                   
              -0.3992                         -0.0048                     

 Amplitude    Orbitals with energies
 -0.0804       37 (A) A      37 (A) B    ->    38 (A) A      38 (A) B     
              -0.3992       -0.3992           -0.0048       -0.0048       
  0.0804       37 (A) A      37 (A) B    ->    38 (A) B      38 (A) A     
              -0.3992       -0.3992           -0.0048       -0.0048       
  0.0804       37 (A) B      37 (A) A    ->    38 (A) A      38 (A) B     
              -0.3992       -0.3992           -0.0048       -0.0048       
 -0.0804       37 (A) B      37 (A) A    ->    38 (A) B      38 (A) A     
              -0.3992       -0.3992           -0.0048       -0.0048       

 Computing CCSD intemediates for later calculations in double precision
 Finished.

Running a double precision version
           CCSD Lambda amplitudes will be solved using DIIS.
           Start     Size      MaxIter   EConv     LConv     
           3         7         100       1.00e-07  1.00e-05  
 ------------------------------------------------------------------------------
            Enorm      Ldiff       Comment
 ------------------------------------------------------------------------------
     1     5.57e-02   4.17e-02     
     2     1.44e-02   5.59e-03     
     3     6.18e-03   2.01e-03     
     4     3.54e-03   1.24e-03     Switched to DIIS steps.
     5     1.11e-03   6.56e-04     
     6     5.14e-04   1.77e-04     
     7     1.68e-04   4.30e-05     
     8     7.45e-05   9.59e-07     
     9     2.53e-05   3.12e-06     
    10     1.04e-05   9.56e-07     
    11     3.83e-06   1.71e-07     
    12     1.68e-06   2.33e-08     
    13     7.86e-07   6.46e-08     
    14     3.62e-07   6.61e-10     
    15     1.95e-07   1.92e-08     
    16     8.74e-08   4.75e-09     
 ------------------------------------------------------------------------------
                                   CCSD Lambda converged.

 Computing density matrices in double precision...
           Orbital response amplitudes will be solved using DIIS.
           Start     Size      MaxIter   EConv     LConv     
           3         7         100       1.00e-06  1.00e-06  
 ------------------------------------------------------------------------------
            Enorm      Ldiff       Comment
 ------------------------------------------------------------------------------
     1     1.11e-01   5.22e-04     
     2     1.12e-01   9.53e-04     
     3     1.42e-01   2.42e-02     
     4     2.07e-02   5.68e-02     Switched to DIIS steps.
     5     8.24e-03   7.08e-03     
     6     1.16e-03   4.81e-04     
     7     6.96e-04   3.27e-05     
     8     2.00e-04   1.33e-04     
     9     5.63e-05   8.34e-06     
    10     1.20e-05   6.06e-06     
    11     3.10e-06   8.73e-07     
    12     1.05e-06   6.39e-09     
    13     6.31e-07   2.84e-07     
 ------------------------------------------------------------------------------
                                   Orbital response converged.

 Computing density matrices... Done.
 CCSD calculation:   CPU 1519.11 s  wall 263.35 s

 Transferring MO TPDM to AO TPDM
 Transferring g2_o1o1o1o1
 Transferring g2_o1o1o1v1
 Transferring g2_o1o1v1v1
 Transferring g2_o1v1o1v1
 Transferring g2_o1v1v1v1
 Transferring g2_v1v1v1v1
 Adding separable TPDM
 Computing TPDM gradient
 --------------------------------------------------------
 2e gradient
  Atom          X               Y               Z
 --------------------------------------------------------
    1        -43.108194       11.948531        0.002868  
    2         12.009261      -28.510279        0.009360  
    3          5.646568       16.168827       -0.018931  
    4         25.452364        0.392921        0.006703  
 --------------------------------------------------------
 --------------------------------------------------------
 Final gradient
  Atom          X               Y               Z
 --------------------------------------------------------
    1        -43.108194       11.948531        0.002868  
    2         12.009261      -28.510279        0.009360  
    3          5.646568       16.168827       -0.018931  
    4         25.452364        0.392921        0.006703  
 --------------------------------------------------------
 Analytic gradient from two-electron contribution:   CPU 263.90 s  wall 51.31 s

 Total ccman2 time:   CPU 1835.82 s  wall 324.43 s


 --------------------------------------------------------------

                    Orbital Energies (a.u.)
 --------------------------------------------------------------

 Alpha MOs
 -- Occupied --
********-104.8830 -80.0679 -65.1819 -58.5418 -58.5404 -58.5403 -15.6594
-10.6065  -9.8617  -8.0750  -8.0711  -8.0711  -7.6061  -7.4750  -7.4676
 -7.4670  -5.4982  -5.4972  -5.4970  -3.2140  -3.2109  -3.2102  -3.2020
 -3.2020  -1.2617  -1.0767  -1.0140  -0.7527  -0.5972  -0.5936  -0.5591
 -0.4718  -0.4703  -0.4411  -0.4180  -0.3992
 -- Virtual --
 -0.0048   0.0435   0.0579   0.0759   0.0842   0.0901   0.0974   0.1181
  0.1220   0.1261   0.1374   0.1483   0.1721   0.1965   0.2072   0.2215
  0.2380   0.2549   0.3014   0.3462   0.3777   0.3855   0.4749   0.5188
  0.5563   0.5707   0.5882   0.6027   0.6184   0.6653   0.7286   0.7351
  0.7641   0.7944   0.8191   0.8479   0.8676   0.8935   0.9605   0.9837
  0.9905   1.1126   1.1183   1.1314   1.1607   1.2135   1.2438   1.2815
  1.3309   1.3698   1.4864   1.7716   1.8554   1.9307   2.2525   2.2990
  2.3130   2.3509   2.3984   2.4017   2.5169   2.6289   2.6699   2.8959
  3.0288   4.2312   4.3259   4.4612   4.5297   4.5383   4.5463   4.6186
  4.7603   7.1966   7.4814   8.1999   8.2171   8.2837  10.3522  14.7047
 14.8030  14.8774  26.6495  26.7229  27.1070  36.6723  49.4705 166.1011
219.1982 293.8848 293.9001 293.98011028.4130
 --------------------------------------------------------------

          Ground-State Mulliken Net Atomic Charges

     Atom                 Charge (a.u.)
  ----------------------------------------
      1 Br                   -0.150555
      2 P                     0.331138
      3 N                    -0.170209
      4 Cl                   -0.010373
  ----------------------------------------
  Sum of atomic charges =     0.000000

 -----------------------------------------------------------------
                    Cartesian Multipole Moments
 -----------------------------------------------------------------
    Charge (ESU x 10^10)
                -0.0000
    Dipole Moment (Debye)
         X      -0.1466      Y       1.9388      Z      -0.0012
       Tot       1.9443
    Quadrupole Moments (Debye-Ang)
        XX     -49.7396     XY      -1.7909     YY     -50.8727
        XZ       0.0021     YZ       0.0029     ZZ     -49.0364
    Octopole Moments (Debye-Ang^2)
       XXX      37.1253    XXY      -2.6455    XYY      16.5164
       YYY      -4.7954    XXZ      -0.0128    XYZ      -0.0019
       YYZ      -0.0060    XZZ      13.8902    YZZ      -1.0507
       ZZZ      -0.0172
    Hexadecapole Moments (Debye-Ang^3)
      XXXX   -1013.3064   XXXY     -19.3111   XXYY    -204.9539
      XYYY      -6.9377   YYYY    -130.5934   XXXZ       0.0440
      XXYZ       0.0055   XYYZ       0.0074   YYYZ       0.0157
      XXZZ    -195.3558   XYZZ      -2.3173   YYZZ     -30.9084
      XZZZ       0.0204   YZZZ       0.0121   ZZZZ     -60.5619
 -----------------------------------------------------------------
 DrvMan completing analytic gradient of the correlated energy
 Correlated dipole moment
            1
    1  -0.0576763
    2   0.7627774
    3  -0.0004787
 Energy read as -3427.745474971
 Full Analytical Gradient: (in a.u., or Hartree/Bohr)
             1             2             3             4
    1   -0.00003578    0.00010359   -0.00004569   -0.00002213
    2    0.00002782    0.00005524   -0.00009281    0.00000976
    3   -0.00001368    0.00000866    0.00002384   -0.00001883
 Gradient time:  CPU 0.77 s  wall 0.79 s
 ----------------------------------------------------------------
             Standard Nuclear Orientation (Angstroms)
    I     Atom           X                Y                Z
 ----------------------------------------------------------------
    1      Br      1.7501273538    -0.1538927803    -0.0000000000
    2      P      -0.2672236915     0.7930042460     0.0000000000
    3      N      -1.1768511866    -0.5157119223    -0.0000000000
    4      Cl     -2.8818319826    -0.1705195838    -0.0000000000
 ----------------------------------------------------------------
 Nuclear Repulsion Energy =   356.0883156247 hartrees
 There are       37 alpha and       37 beta electrons

                       Distance Matrix (Angstroms)
             Br(  1)   P (  2)   N (  3)
   P (  2)  2.228524
   N (  3)  2.949257  1.593788
   Cl(  4)  4.631989  2.786495  1.739574

 Requested basis set is 6-311++G(d,p)
 There are 51 shells and 130 basis functions
 A cutoff of  1.0D-14 yielded   1126 shell pairs
 There are      7811 function pairs (      8564 Cartesian)
 Smallest overlap matrix eigenvalue = 1.05E-03
 Guess MOs from SCF MO coefficient file

 -----------------------------------------------------------------------
  General SCF calculation program by
  Eric Jon Sundstrom, Paul Horn, Yuezhi Mao, Dmitri Zuev, Alec White,
  David Stuck, Shaama M.S., Shane Yost, Joonho Lee, David Small,
  Daniel Levine, Susi Lehtola, Hugh Burton, Evgeny Epifanovsky
 -----------------------------------------------------------------------
 Hartree-Fock
 using 6 threads for integral computing
 -------------------------------------------------------
 OpenMP Integral computing Module                
 Release: version 2.0, May 2017, Q-Chem Inc. Pleasanton 
 -------------------------------------------------------
 A restricted SCF calculation will be
 performed using DIIS
 SCF converges when DIIS error is below 1.0e-08
 ---------------------------------------
  Cycle       Energy         DIIS error
 ---------------------------------------
    1   -3427.0209652095      1.54e-05  
    2   -3427.0209659299      4.99e-06  
    3   -3427.0209660193      3.64e-06  
    4   -3427.0209660559      9.77e-07  
    5   -3427.0209660649      4.54e-07  
    6   -3427.0209660678      2.11e-07  
    7   -3427.0209660686      8.73e-08  
    8   -3427.0209660687      3.00e-08  
    9   -3427.0209660687      1.25e-08  
   10   -3427.0209660687      6.21e-09  Convergence criterion met
 ---------------------------------------
 SCF time:   CPU 8.53s  wall 2.00s 
 SCF   energy in the final basis set =    -3427.0209660687
 Total energy in the final basis set =    -3427.0209660687


 ------------------------------------------------------------------------------

   CCMAN2: suite of methods based on coupled cluster
           and equation of motion theories.

   Components:
   * libvmm-1.3-trunk
     by Evgeny Epifanovsky, Ilya Kaliman.
   * libtensor-2.5-trunk
     by Evgeny Epifanovsky, Michael Wormit, Dmitry Zuev, Sam Manzer, 
        Ilya Kaliman.
   * libcc-2.5-trunk
     by Evgeny Epifanovsky, Arik Landau, Tomasz Kus, Kirill Khistyaev, 
        Dmitry Zuev, Prashant Manohar, Xintian Feng, Anna Krylov, 
        Matthew Goldey, Alec White, Thomas Jagau, Kaushik Nanda, 
        Anastasia Gunina, Alexander Kunitsa, Joonho Lee.

   CCMAN original authors:
   Anna I. Krylov, C. David Sherrill, Steven R. Gwaltney,
   Edward F. C. Byrd (2000)
   Sergey V. Levchenko, Lyudmila V. Slipchenko, Tao Wang,
   Ana-Maria C. Cristian (2003)
   Piotr A. Pieniazek, C. Melania Oana, Evgeny Epifanovsky (2007)
   Prashant Manohar (2009)

 ------------------------------------------------------------------------------


 Allocating and initializing 30808MB of RAM...
 Calculation will run on 6 cores.


 Alpha MOs, Restricted
 -- Occupied --                  
-490.05 -104.88  -80.07  -65.18  -58.54  -58.54  -58.54  -15.66
  1 A     2 A     3 A     4 A     5 A     6 A     7 A     8 A                  
-10.607  -9.862  -8.075  -8.071  -8.071  -7.606  -7.475  -7.468
  9 A    10 A    11 A    12 A    13 A    14 A    15 A    16 A                  
 -7.467  -5.498  -5.497  -5.497  -3.214  -3.211  -3.210  -3.202
 17 A    18 A    19 A    20 A    21 A    22 A    23 A    24 A                  
 -3.202  -1.262  -1.077  -1.014  -0.753  -0.597  -0.594  -0.559
 25 A    26 A    27 A    28 A    29 A    30 A    31 A    32 A                  
 -0.472  -0.470  -0.441  -0.418  -0.399
 33 A    34 A    35 A    36 A    37 A                                          
 -- Virtual --                   
 -0.005   0.044   0.058   0.076   0.084   0.090   0.097   0.118
 38 A    39 A    40 A    41 A    42 A    43 A    44 A    45 A                  
  0.122   0.126   0.137   0.148   0.172   0.197   0.207   0.222
 46 A    47 A    48 A    49 A    50 A    51 A    52 A    53 A                  
  0.238   0.255   0.301   0.346   0.378   0.385   0.475   0.519
 54 A    55 A    56 A    57 A    58 A    59 A    60 A    61 A                  
  0.556   0.571   0.588   0.603   0.618   0.665   0.729   0.735
 62 A    63 A    64 A    65 A    66 A    67 A    68 A    69 A                  
  0.764   0.794   0.819   0.848   0.868   0.894   0.961   0.984
 70 A    71 A    72 A    73 A    74 A    75 A    76 A    77 A                  
  0.991   1.113   1.118   1.131   1.161   1.213   1.244   1.282
 78 A    79 A    80 A    81 A    82 A    83 A    84 A    85 A                  
  1.331   1.370   1.486   1.772   1.855   1.931   2.253   2.299
 86 A    87 A    88 A    89 A    90 A    91 A    92 A    93 A                  
  2.313   2.351   2.399   2.402   2.518   2.629   2.670   2.896
 94 A    95 A    96 A    97 A    98 A    99 A   100 A   101 A                  
  3.029   4.231   4.326   4.461   4.530   4.538   4.546   4.619
102 A   103 A   104 A   105 A   106 A   107 A   108 A   109 A                  
  4.760   7.197   7.481   8.200   8.217   8.284  10.353  14.705
110 A   111 A   112 A   113 A   114 A   115 A   116 A   117 A                  
 14.803  14.877  26.650  26.723  27.107  36.672  49.471 166.101
118 A   119 A   120 A   121 A   122 A   123 A   124 A   125 A                  
219.199 293.885 293.900 293.9801028.413
126 A   127 A   128 A   129 A   130 A                                          

 Beta MOs, Restricted
 -- Occupied --                  
-490.05 -104.88  -80.07  -65.18  -58.54  -58.54  -58.54  -15.66
  1 A     2 A     3 A     4 A     5 A     6 A     7 A     8 A                  
-10.607  -9.862  -8.075  -8.071  -8.071  -7.606  -7.475  -7.468
  9 A    10 A    11 A    12 A    13 A    14 A    15 A    16 A                  
 -7.467  -5.498  -5.497  -5.497  -3.214  -3.211  -3.210  -3.202
 17 A    18 A    19 A    20 A    21 A    22 A    23 A    24 A                  
 -3.202  -1.262  -1.077  -1.014  -0.753  -0.597  -0.594  -0.559
 25 A    26 A    27 A    28 A    29 A    30 A    31 A    32 A                  
 -0.472  -0.470  -0.441  -0.418  -0.399
 33 A    34 A    35 A    36 A    37 A                                          
 -- Virtual --                   
 -0.005   0.044   0.058   0.076   0.084   0.090   0.097   0.118
 38 A    39 A    40 A    41 A    42 A    43 A    44 A    45 A                  
  0.122   0.126   0.137   0.148   0.172   0.197   0.207   0.222
 46 A    47 A    48 A    49 A    50 A    51 A    52 A    53 A                  
  0.238   0.255   0.301   0.346   0.378   0.385   0.475   0.519
 54 A    55 A    56 A    57 A    58 A    59 A    60 A    61 A                  
  0.556   0.571   0.588   0.603   0.618   0.665   0.729   0.735
 62 A    63 A    64 A    65 A    66 A    67 A    68 A    69 A                  
  0.764   0.794   0.819   0.848   0.868   0.894   0.961   0.984
 70 A    71 A    72 A    73 A    74 A    75 A    76 A    77 A                  
  0.991   1.113   1.118   1.131   1.161   1.213   1.244   1.282
 78 A    79 A    80 A    81 A    82 A    83 A    84 A    85 A                  
  1.331   1.370   1.486   1.772   1.855   1.931   2.253   2.299
 86 A    87 A    88 A    89 A    90 A    91 A    92 A    93 A                  
  2.313   2.351   2.399   2.402   2.518   2.629   2.670   2.896
 94 A    95 A    96 A    97 A    98 A    99 A   100 A   101 A                  
  3.029   4.231   4.326   4.461   4.530   4.538   4.546   4.619
102 A   103 A   104 A   105 A   106 A   107 A   108 A   109 A                  
  4.760   7.197   7.481   8.200   8.217   8.284  10.353  14.705
110 A   111 A   112 A   113 A   114 A   115 A   116 A   117 A                  
 14.803  14.877  26.650  26.723  27.107  36.672  49.471 166.101
118 A   119 A   120 A   121 A   122 A   123 A   124 A   125 A                  
219.199 293.885 293.900 293.9801028.413
126 A   127 A   128 A   129 A   130 A                                          

 Occupation and symmetry of molecular orbitals

 Point group: C1 (1 irreducible representation).

                           A     All 
 -------------------------------------
 All molecular orbitals:
  - Alpha                  130   130 
  - Beta                   130   130 
 -------------------------------------
 Alpha orbitals:
  - Frozen occupied        20    20  
  - Active occupied        17    17  
  - Active virtual         93    93  
  - Frozen virtual         0     0   
 -------------------------------------
 Beta orbitals:
  - Frozen occupied        20    20  
  - Active occupied        17    17  
  - Active virtual         93    93  
  - Frozen virtual         0     0   
 -------------------------------------

 Import integrals:   CPU 0.00 s  wall 0.00 s

 Import integrals:   CPU 45.72 s  wall 8.12 s

 MP2 amplitudes:   CPU 0.13 s  wall 0.09 s

Running a double precision version
           CCSD T amplitudes will be solved using DIIS.

           Start     Size      MaxIter   EConv     TConv     
           3         7         100       1.00e-07  1.00e-05  
 ------------------------------------------------------------------------------
           Energy (a.u.)   Ediff      Tdiff       Comment
 ------------------------------------------------------------------------------
         -3427.73128191                           
     1   -3427.71910995   1.22e-02   8.01e-01     
     2   -3427.74313985   2.40e-02   1.10e-01     
     3   -3427.74221787   9.22e-04   4.80e-02     
     4   -3427.74461685   2.40e-03   1.43e-02     Switched to DIIS steps.
     5   -3427.74544757   8.31e-04   1.22e-02     
     6   -3427.74547030   2.27e-05   2.47e-03     
     7   -3427.74546934   9.62e-07   1.25e-03     
     8   -3427.74547458   5.24e-06   2.99e-04     
     9   -3427.74547504   4.60e-07   1.95e-04     
    10   -3427.74547468   3.59e-07   6.22e-05     
    11   -3427.74547479   1.12e-07   2.70e-05     
    12   -3427.74547468   1.08e-07   1.06e-05     
    13   -3427.74547467   1.10e-08   3.26e-06     
 ------------------------------------------------------------------------------
         -3427.74547467                           CCSD T converged.

End of double precision
 SCF energy                 = -3427.02096607
 MP2 energy                 = -3427.73128191
 CCSD correlation energy     =    -0.72450860
 CCSD total energy           = -3427.74547467

 CCSD  T1^2 = 0.0129  T2^2 = 0.2798  Leading amplitudes:

 Amplitude    Orbitals with energies
 -0.0338       34 (A) A                  ->    38 (A) A                   
              -0.4703                         -0.0047                     
 -0.0338       34 (A) B                  ->    38 (A) B                   
              -0.4703                         -0.0047                     
  0.0240       37 (A) A                  ->    38 (A) A                   
              -0.3991                         -0.0047                     
  0.0240       37 (A) B                  ->    38 (A) B                   
              -0.3991                         -0.0047                     

 Amplitude    Orbitals with energies
 -0.0804       37 (A) A      37 (A) B    ->    38 (A) A      38 (A) B     
              -0.3991       -0.3991           -0.0047       -0.0047       
  0.0804       37 (A) A      37 (A) B    ->    38 (A) B      38 (A) A     
              -0.3991       -0.3991           -0.0047       -0.0047       
  0.0804       37 (A) B      37 (A) A    ->    38 (A) A      38 (A) B     
              -0.3991       -0.3991           -0.0047       -0.0047       
 -0.0804       37 (A) B      37 (A) A    ->    38 (A) B      38 (A) A     
              -0.3991       -0.3991           -0.0047       -0.0047       

 Computing CCSD intemediates for later calculations in double precision
 Finished.

Running a double precision version
           CCSD Lambda amplitudes will be solved using DIIS.
           Start     Size      MaxIter   EConv     LConv     
           3         7         100       1.00e-07  1.00e-05  
 ------------------------------------------------------------------------------
            Enorm      Ldiff       Comment
 ------------------------------------------------------------------------------
     1     5.57e-02   4.17e-02     
     2     1.44e-02   5.59e-03     
     3     6.18e-03   2.01e-03     
     4     3.54e-03   1.24e-03     Switched to DIIS steps.
     5     1.11e-03   6.56e-04     
     6     5.14e-04   1.77e-04     
     7     1.68e-04   4.30e-05     
     8     7.44e-05   9.65e-07     
     9     2.52e-05   3.12e-06     
    10     1.04e-05   9.54e-07     
    11     3.82e-06   1.71e-07     
    12     1.68e-06   2.31e-08     
    13     7.84e-07   6.45e-08     
    14     3.61e-07   4.73e-10     
    15     1.94e-07   1.91e-08     
    16     8.71e-08   4.66e-09     
 ------------------------------------------------------------------------------
                                   CCSD Lambda converged.

 Computing density matrices in double precision...
           Orbital response amplitudes will be solved using DIIS.
           Start     Size      MaxIter   EConv     LConv     
           3         7         100       1.00e-06  1.00e-06  
 ------------------------------------------------------------------------------
            Enorm      Ldiff       Comment
 ------------------------------------------------------------------------------
     1     1.11e-01   5.18e-04     
     2     1.12e-01   9.83e-04     
     3     1.42e-01   2.42e-02     
     4     2.07e-02   5.68e-02     Switched to DIIS steps.
     5     8.24e-03   7.06e-03     
     6     1.16e-03   4.82e-04     
     7     6.97e-04   3.27e-05     
     8     2.00e-04   1.33e-04     
     9     5.62e-05   8.41e-06     
    10     1.20e-05   6.05e-06     
    11     3.09e-06   8.75e-07     
    12     1.05e-06   6.81e-09     
    13     6.29e-07   2.83e-07     
 ------------------------------------------------------------------------------
                                   Orbital response converged.

 Computing density matrices... Done.
 CCSD calculation:   CPU 1523.51 s  wall 264.18 s

 Transferring MO TPDM to AO TPDM
 Transferring g2_o1o1o1o1
 Transferring g2_o1o1o1v1
 Transferring g2_o1o1v1v1
 Transferring g2_o1v1o1v1
 Transferring g2_o1v1v1v1
 Transferring g2_v1v1v1v1
 Adding separable TPDM
 Computing TPDM gradient
 --------------------------------------------------------
 2e gradient
  Atom          X               Y               Z
 --------------------------------------------------------
    1        -43.111271       11.948776        0.000000  
    2         12.007019      -28.513136       -0.000001  
    3          5.642107       16.173920        0.000001  
    4         25.462145        0.390440       -0.000001  
 --------------------------------------------------------
 --------------------------------------------------------
 Final gradient
  Atom          X               Y               Z
 --------------------------------------------------------
    1        -43.111271       11.948776        0.000000  
    2         12.007019      -28.513136       -0.000001  
    3          5.642107       16.173920        0.000001  
    4         25.462145        0.390440       -0.000001  
 --------------------------------------------------------
 Analytic gradient from two-electron contribution:   CPU 261.76 s  wall 51.11 s

 Total ccman2 time:   CPU 1836.63 s  wall 324.86 s


 --------------------------------------------------------------

                    Orbital Energies (a.u.)
 --------------------------------------------------------------

 Alpha MOs
 -- Occupied --
********-104.8830 -80.0679 -65.1819 -58.5418 -58.5404 -58.5403 -15.6593
-10.6066  -9.8617  -8.0751  -8.0711  -8.0711  -7.6060  -7.4749  -7.4675
 -7.4670  -5.4982  -5.4971  -5.4970  -3.2139  -3.2109  -3.2101  -3.2020
 -3.2019  -1.2620  -1.0767  -1.0140  -0.7527  -0.5973  -0.5937  -0.5592
 -0.4718  -0.4703  -0.4411  -0.4180  -0.3991
 -- Virtual --
 -0.0047   0.0436   0.0580   0.0760   0.0842   0.0901   0.0975   0.1181
  0.1220   0.1262   0.1374   0.1483   0.1722   0.1965   0.2072   0.2216
  0.2380   0.2549   0.3014   0.3461   0.3777   0.3855   0.4749   0.5188
  0.5563   0.5707   0.5882   0.6026   0.6185   0.6654   0.7286   0.7351
  0.7641   0.7945   0.8191   0.8479   0.8676   0.8935   0.9606   0.9836
  0.9905   1.1129   1.1183   1.1314   1.1605   1.2134   1.2438   1.2815
  1.3310   1.3703   1.4861   1.7716   1.8554   1.9307   2.2526   2.2990
  2.3131   2.3510   2.3986   2.4017   2.5177   2.6290   2.6701   2.8958
  3.0289   4.2312   4.3261   4.4614   4.5297   4.5383   4.5463   4.6186
  4.7604   7.1966   7.4814   8.1999   8.2172   8.2837  10.3525  14.7047
 14.8031  14.8775  26.6496  26.7231  27.1069  36.6724  49.4706 166.1012
219.1985 293.8848 293.9001 293.98021028.4130
 --------------------------------------------------------------

          Ground-State Mulliken Net Atomic Charges

     Atom                 Charge (a.u.)
  ----------------------------------------
      1 Br                   -0.150672
      2 P                     0.331133
      3 N                    -0.170181
      4 Cl                   -0.010281
  ----------------------------------------
  Sum of atomic charges =    -0.000000

 -----------------------------------------------------------------
                    Cartesian Multipole Moments
 -----------------------------------------------------------------
    Charge (ESU x 10^10)
                -0.0000
    Dipole Moment (Debye)
         X      -0.1495      Y       1.9382      Z       0.0000
       Tot       1.9440
    Quadrupole Moments (Debye-Ang)
        XX     -49.7365     XY      -1.7897     YY     -50.8721
        XZ      -0.0000     YZ       0.0000     ZZ     -49.0352
    Octopole Moments (Debye-Ang^2)
       XXX      37.0732    XXY      -2.6478    XYY      16.5003
       YYY      -4.7980    XXZ      -0.0000    XYZ      -0.0000
       YYZ       0.0000    XZZ      13.8719    YZZ      -1.0521
       ZZZ       0.0000
    Hexadecapole Moments (Debye-Ang^3)
      XXXX   -1012.9003   XXXY     -19.3045   XXYY    -204.8727
      XYYY      -6.9251   YYYY    -130.5932   XXXZ      -0.0000
      XXYZ       0.0000   XYYZ      -0.0000   YYYZ       0.0000
      XXZZ    -195.2717   XYZZ      -2.3133   YYZZ     -30.9085
      XZZZ      -0.0000   YZZZ       0.0000   ZZZZ     -60.5601
 -----------------------------------------------------------------
 DrvMan completing analytic gradient of the correlated energy
 Correlated dipole moment
            1
    1  -0.0588047
    2   0.7625605
    3   0.0000000
 Energy read as -3427.745474669
 Full Analytical Gradient: (in a.u., or Hartree/Bohr)
             1             2             3             4
    1   -0.00004313    0.00003726   -0.00036257    0.00036844
    2    0.00001806    0.00008102   -0.00007923   -0.00001985
    3   -0.00000001    0.00000004   -0.00000005    0.00000002
 Gradient time:  CPU 0.81 s  wall 0.83 s
 ----------------------------------------------------------------
             Standard Nuclear Orientation (Angstroms)
    I     Atom           X                Y                Z
 ----------------------------------------------------------------
    1      Br      1.7501273538    -0.1538927803    -0.0000000000
    2      P      -0.2672236915     0.7930042460     0.0000000000
    3      N      -1.1768511866    -0.5157119223    -0.0000000000
    4      Cl     -2.8838319826    -0.1705195838    -0.0000000000
 ----------------------------------------------------------------
 Nuclear Repulsion Energy =   355.9856382246 hartrees
 There are       37 alpha and       37 beta electrons

                       Distance Matrix (Angstroms)
             Br(  1)   P (  2)   N (  3)
   P (  2)  2.228524
   N (  3)  2.949257  1.593788
   Cl(  4)  4.633989  2.788372  1.741534

 Requested basis set is 6-311++G(d,p)
 There are 51 shells and 130 basis functions
 A cutoff of  1.0D-14 yielded   1126 shell pairs
 There are      7811 function pairs (      8564 Cartesian)
 Smallest overlap matrix eigenvalue = 1.05E-03
 Guess MOs from SCF MO coefficient file

 -----------------------------------------------------------------------
  General SCF calculation program by
  Eric Jon Sundstrom, Paul Horn, Yuezhi Mao, Dmitri Zuev, Alec White,
  David Stuck, Shaama M.S., Shane Yost, Joonho Lee, David Small,
  Daniel Levine, Susi Lehtola, Hugh Burton, Evgeny Epifanovsky
 -----------------------------------------------------------------------
 Hartree-Fock
 using 6 threads for integral computing
 -------------------------------------------------------
 OpenMP Integral computing Module                
 Release: version 2.0, May 2017, Q-Chem Inc. Pleasanton 
 -------------------------------------------------------
 A restricted SCF calculation will be
 performed using DIIS
 SCF converges when DIIS error is below 1.0e-08
 ---------------------------------------
  Cycle       Energy         DIIS error
 ---------------------------------------
    1   -3427.0209209516      2.32e-05  
    2   -3427.0209223234      8.05e-06  
    3   -3427.0209224616      5.83e-06  
    4   -3427.0209225406      1.10e-06  
    5   -3427.0209225500      5.00e-07  
    6   -3427.0209225527      2.10e-07  
    7   -3427.0209225533      7.28e-08  
    8   -3427.0209225533      2.40e-08  
    9   -3427.0209225533      1.08e-08  
   10   -3427.0209225533      4.85e-09  Convergence criterion met
 ---------------------------------------
 SCF time:   CPU 8.55s  wall 2.00s 
 SCF   energy in the final basis set =    -3427.0209225533
 Total energy in the final basis set =    -3427.0209225533


 ------------------------------------------------------------------------------

   CCMAN2: suite of methods based on coupled cluster
           and equation of motion theories.

   Components:
   * libvmm-1.3-trunk
     by Evgeny Epifanovsky, Ilya Kaliman.
   * libtensor-2.5-trunk
     by Evgeny Epifanovsky, Michael Wormit, Dmitry Zuev, Sam Manzer, 
        Ilya Kaliman.
   * libcc-2.5-trunk
     by Evgeny Epifanovsky, Arik Landau, Tomasz Kus, Kirill Khistyaev, 
        Dmitry Zuev, Prashant Manohar, Xintian Feng, Anna Krylov, 
        Matthew Goldey, Alec White, Thomas Jagau, Kaushik Nanda, 
        Anastasia Gunina, Alexander Kunitsa, Joonho Lee.

   CCMAN original authors:
   Anna I. Krylov, C. David Sherrill, Steven R. Gwaltney,
   Edward F. C. Byrd (2000)
   Sergey V. Levchenko, Lyudmila V. Slipchenko, Tao Wang,
   Ana-Maria C. Cristian (2003)
   Piotr A. Pieniazek, C. Melania Oana, Evgeny Epifanovsky (2007)
   Prashant Manohar (2009)

 ------------------------------------------------------------------------------


 Allocating and initializing 30808MB of RAM...
 Calculation will run on 6 cores.


 Alpha MOs, Restricted
 -- Occupied --                  
-490.05 -104.88  -80.07  -65.18  -58.54  -58.54  -58.54  -15.66
  1 A     2 A     3 A     4 A     5 A     6 A     7 A     8 A                  
-10.607  -9.862  -8.075  -8.071  -8.071  -7.606  -7.475  -7.468
  9 A    10 A    11 A    12 A    13 A    14 A    15 A    16 A                  
 -7.467  -5.498  -5.497  -5.497  -3.214  -3.211  -3.210  -3.202
 17 A    18 A    19 A    20 A    21 A    22 A    23 A    24 A                  
 -3.202  -1.261  -1.077  -1.014  -0.753  -0.597  -0.593  -0.559
 25 A    26 A    27 A    28 A    29 A    30 A    31 A    32 A                  
 -0.472  -0.470  -0.441  -0.418  -0.399
 33 A    34 A    35 A    36 A    37 A                                          
 -- Virtual --                   
 -0.005   0.043   0.058   0.076   0.084   0.090   0.097   0.118
 38 A    39 A    40 A    41 A    42 A    43 A    44 A    45 A                  
  0.122   0.126   0.137   0.148   0.172   0.196   0.207   0.221
 46 A    47 A    48 A    49 A    50 A    51 A    52 A    53 A                  
  0.238   0.255   0.301   0.346   0.378   0.385   0.475   0.519
 54 A    55 A    56 A    57 A    58 A    59 A    60 A    61 A                  
  0.556   0.571   0.588   0.603   0.618   0.665   0.729   0.735
 62 A    63 A    64 A    65 A    66 A    67 A    68 A    69 A                  
  0.764   0.794   0.819   0.848   0.868   0.893   0.961   0.984
 70 A    71 A    72 A    73 A    74 A    75 A    76 A    77 A                  
  0.990   1.112   1.118   1.131   1.161   1.214   1.244   1.281
 78 A    79 A    80 A    81 A    82 A    83 A    84 A    85 A                  
  1.331   1.369   1.487   1.772   1.855   1.931   2.252   2.299
 86 A    87 A    88 A    89 A    90 A    91 A    92 A    93 A                  
  2.313   2.351   2.398   2.402   2.516   2.629   2.670   2.896
 94 A    95 A    96 A    97 A    98 A    99 A   100 A   101 A                  
  3.029   4.231   4.326   4.461   4.530   4.538   4.546   4.618
102 A   103 A   104 A   105 A   106 A   107 A   108 A   109 A                  
  4.760   7.197   7.481   8.200   8.217   8.284  10.352  14.705
110 A   111 A   112 A   113 A   114 A   115 A   116 A   117 A                  
 14.803  14.877  26.649  26.723  27.107  36.672  49.470 166.101
118 A   119 A   120 A   121 A   122 A   123 A   124 A   125 A                  
219.198 293.885 293.900 293.9801028.413
126 A   127 A   128 A   129 A   130 A                                          

 Beta MOs, Restricted
 -- Occupied --                  
-490.05 -104.88  -80.07  -65.18  -58.54  -58.54  -58.54  -15.66
  1 A     2 A     3 A     4 A     5 A     6 A     7 A     8 A                  
-10.607  -9.862  -8.075  -8.071  -8.071  -7.606  -7.475  -7.468
  9 A    10 A    11 A    12 A    13 A    14 A    15 A    16 A                  
 -7.467  -5.498  -5.497  -5.497  -3.214  -3.211  -3.210  -3.202
 17 A    18 A    19 A    20 A    21 A    22 A    23 A    24 A                  
 -3.202  -1.261  -1.077  -1.014  -0.753  -0.597  -0.593  -0.559
 25 A    26 A    27 A    28 A    29 A    30 A    31 A    32 A                  
 -0.472  -0.470  -0.441  -0.418  -0.399
 33 A    34 A    35 A    36 A    37 A                                          
 -- Virtual --                   
 -0.005   0.043   0.058   0.076   0.084   0.090   0.097   0.118
 38 A    39 A    40 A    41 A    42 A    43 A    44 A    45 A                  
  0.122   0.126   0.137   0.148   0.172   0.196   0.207   0.221
 46 A    47 A    48 A    49 A    50 A    51 A    52 A    53 A                  
  0.238   0.255   0.301   0.346   0.378   0.385   0.475   0.519
 54 A    55 A    56 A    57 A    58 A    59 A    60 A    61 A                  
  0.556   0.571   0.588   0.603   0.618   0.665   0.729   0.735
 62 A    63 A    64 A    65 A    66 A    67 A    68 A    69 A                  
  0.764   0.794   0.819   0.848   0.868   0.893   0.961   0.984
 70 A    71 A    72 A    73 A    74 A    75 A    76 A    77 A                  
  0.990   1.112   1.118   1.131   1.161   1.214   1.244   1.281
 78 A    79 A    80 A    81 A    82 A    83 A    84 A    85 A                  
  1.331   1.369   1.487   1.772   1.855   1.931   2.252   2.299
 86 A    87 A    88 A    89 A    90 A    91 A    92 A    93 A                  
  2.313   2.351   2.398   2.402   2.516   2.629   2.670   2.896
 94 A    95 A    96 A    97 A    98 A    99 A   100 A   101 A                  
  3.029   4.231   4.326   4.461   4.530   4.538   4.546   4.618
102 A   103 A   104 A   105 A   106 A   107 A   108 A   109 A                  
  4.760   7.197   7.481   8.200   8.217   8.284  10.352  14.705
110 A   111 A   112 A   113 A   114 A   115 A   116 A   117 A                  
 14.803  14.877  26.649  26.723  27.107  36.672  49.470 166.101
118 A   119 A   120 A   121 A   122 A   123 A   124 A   125 A                  
219.198 293.885 293.900 293.9801028.413
126 A   127 A   128 A   129 A   130 A                                          

 Occupation and symmetry of molecular orbitals

 Point group: C1 (1 irreducible representation).

                           A     All 
 -------------------------------------
 All molecular orbitals:
  - Alpha                  130   130 
  - Beta                   130   130 
 -------------------------------------
 Alpha orbitals:
  - Frozen occupied        20    20  
  - Active occupied        17    17  
  - Active virtual         93    93  
  - Frozen virtual         0     0   
 -------------------------------------
 Beta orbitals:
  - Frozen occupied        20    20  
  - Active occupied        17    17  
  - Active virtual         93    93  
  - Frozen virtual         0     0   
 -------------------------------------

 Import integrals:   CPU 0.00 s  wall 0.00 s

 Import integrals:   CPU 45.83 s  wall 8.09 s

 MP2 amplitudes:   CPU 0.13 s  wall 0.09 s

Running a double precision version
           CCSD T amplitudes will be solved using DIIS.

           Start     Size      MaxIter   EConv     TConv     
           3         7         100       1.00e-07  1.00e-05  
 ------------------------------------------------------------------------------
           Energy (a.u.)   Ediff      Tdiff       Comment
 ------------------------------------------------------------------------------
         -3427.73127869                           
     1   -3427.71908821   1.22e-02   8.01e-01     
     2   -3427.74313978   2.41e-02   1.10e-01     
     3   -3427.74221265   9.27e-04   4.80e-02     
     4   -3427.74461523   2.40e-03   1.44e-02     Switched to DIIS steps.
     5   -3427.74544728   8.32e-04   1.22e-02     
     6   -3427.74547017   2.29e-05   2.48e-03     
     7   -3427.74546924   9.34e-07   1.25e-03     
     8   -3427.74547448   5.25e-06   2.99e-04     
     9   -3427.74547496   4.76e-07   1.95e-04     
    10   -3427.74547459   3.64e-07   6.23e-05     
    11   -3427.74547471   1.14e-07   2.71e-05     
    12   -3427.74547460   1.09e-07   1.06e-05     
    13   -3427.74547459   1.11e-08   3.27e-06     
 ------------------------------------------------------------------------------
         -3427.74547459                           CCSD T converged.

End of double precision
 SCF energy                 = -3427.02092255
 MP2 energy                 = -3427.73127869
 CCSD correlation energy     =    -0.72455204
 CCSD total energy           = -3427.74547459

 CCSD  T1^2 = 0.0129  T2^2 = 0.2799  Leading amplitudes:

 Amplitude    Orbitals with energies
  0.0338       34 (A) A                  ->    38 (A) A                   
              -0.4703                         -0.0048                     
  0.0338       34 (A) B                  ->    38 (A) B                   
              -0.4703                         -0.0048                     
  0.0240       37 (A) A                  ->    38 (A) A                   
              -0.3992                         -0.0048                     
  0.0240       37 (A) B                  ->    38 (A) B                   
              -0.3992                         -0.0048                     

 Amplitude    Orbitals with energies
 -0.0803       37 (A) A      37 (A) B    ->    38 (A) A      38 (A) B     
              -0.3992       -0.3992           -0.0048       -0.0048       
  0.0803       37 (A) A      37 (A) B    ->    38 (A) B      38 (A) A     
              -0.3992       -0.3992           -0.0048       -0.0048       
  0.0803       37 (A) B      37 (A) A    ->    38 (A) A      38 (A) B     
              -0.3992       -0.3992           -0.0048       -0.0048       
 -0.0803       37 (A) B      37 (A) A    ->    38 (A) B      38 (A) A     
              -0.3992       -0.3992           -0.0048       -0.0048       

 Computing CCSD intemediates for later calculations in double precision
 Finished.

Running a double precision version
           CCSD Lambda amplitudes will be solved using DIIS.
           Start     Size      MaxIter   EConv     LConv     
           3         7         100       1.00e-07  1.00e-05  
 ------------------------------------------------------------------------------
            Enorm      Ldiff       Comment
 ------------------------------------------------------------------------------
     1     5.57e-02   4.18e-02     
     2     1.44e-02   5.59e-03     
     3     6.18e-03   2.01e-03     
     4     3.54e-03   1.24e-03     Switched to DIIS steps.
     5     1.11e-03   6.56e-04     
     6     5.15e-04   1.77e-04     
     7     1.68e-04   4.30e-05     
     8     7.46e-05   9.52e-07     
     9     2.53e-05   3.12e-06     
    10     1.04e-05   9.59e-07     
    11     3.84e-06   1.72e-07     
    12     1.68e-06   2.36e-08     
    13     7.87e-07   6.47e-08     
    14     3.63e-07   8.53e-10     
    15     1.96e-07   1.92e-08     
    16     8.78e-08   4.83e-09     
 ------------------------------------------------------------------------------
                                   CCSD Lambda converged.

 Computing density matrices in double precision...
           Orbital response amplitudes will be solved using DIIS.
           Start     Size      MaxIter   EConv     LConv     
           3         7         100       1.00e-06  1.00e-06  
 ------------------------------------------------------------------------------
            Enorm      Ldiff       Comment
 ------------------------------------------------------------------------------
     1     1.11e-01   5.25e-04     
     2     1.12e-01   9.22e-04     
     3     1.42e-01   2.43e-02     
     4     2.08e-02   5.69e-02     Switched to DIIS steps.
     5     8.24e-03   7.09e-03     
     6     1.16e-03   4.80e-04     
     7     6.96e-04   3.28e-05     
     8     2.00e-04   1.32e-04     
     9     5.63e-05   8.27e-06     
    10     1.20e-05   6.07e-06     
    11     3.11e-06   8.71e-07     
    12     1.06e-06   5.95e-09     
    13     6.34e-07   2.85e-07     
 ------------------------------------------------------------------------------
                                   Orbital response converged.

 Computing density matrices... Done.
 CCSD calculation:   CPU 1521.00 s  wall 263.79 s

 Transferring MO TPDM to AO TPDM
 Transferring g2_o1o1o1o1
 Transferring g2_o1o1o1v1
 Transferring g2_o1o1v1v1
 Transferring g2_o1v1o1v1
 Transferring g2_o1v1v1v1
 Transferring g2_v1v1v1v1
 Adding separable TPDM
 Computing TPDM gradient
 --------------------------------------------------------
 2e gradient
  Atom          X               Y               Z
 --------------------------------------------------------
    1        -43.105119       11.948286        0.000000  
    2         12.011500      -28.507434        0.000000  
    3          5.651035       16.163757       -0.000000  
    4         25.442585        0.395391       -0.000000  
 --------------------------------------------------------
 --------------------------------------------------------
 Final gradient
  Atom          X               Y               Z
 --------------------------------------------------------
    1        -43.105119       11.948286        0.000000  
    2         12.011500      -28.507434        0.000000  
    3          5.651035       16.163757       -0.000000  
    4         25.442585        0.395391       -0.000000  
 --------------------------------------------------------
 Analytic gradient from two-electron contribution:   CPU 266.59 s  wall 52.68 s

 Total ccman2 time:   CPU 1839.60 s  wall 326.10 s


 --------------------------------------------------------------

                    Orbital Energies (a.u.)
 --------------------------------------------------------------

 Alpha MOs
 -- Occupied --
********-104.8829 -80.0680 -65.1819 -58.5418 -58.5405 -58.5403 -15.6595
-10.6065  -9.8617  -8.0750  -8.0710  -8.0710  -7.6061  -7.4750  -7.4676
 -7.4670  -5.4982  -5.4972  -5.4971  -3.2140  -3.2109  -3.2102  -3.2020
 -3.2020  -1.2614  -1.0767  -1.0141  -0.7526  -0.5971  -0.5934  -0.5589
 -0.4718  -0.4703  -0.4411  -0.4180  -0.3992
 -- Virtual --
 -0.0048   0.0434   0.0579   0.0759   0.0842   0.0900   0.0974   0.1181
  0.1220   0.1261   0.1374   0.1483   0.1720   0.1965   0.2072   0.2215
  0.2380   0.2549   0.3014   0.3462   0.3776   0.3854   0.4749   0.5188
  0.5563   0.5706   0.5882   0.6027   0.6184   0.6653   0.7285   0.7351
  0.7641   0.7944   0.8191   0.8479   0.8676   0.8935   0.9605   0.9838
  0.9905   1.1124   1.1184   1.1314   1.1608   1.2136   1.2437   1.2815
  1.3309   1.3692   1.4867   1.7715   1.8554   1.9306   2.2523   2.2989
  2.3130   2.3508   2.3982   2.4018   2.5161   2.6288   2.6697   2.8959
  3.0287   4.2312   4.3256   4.4611   4.5296   4.5383   4.5462   4.6185
  4.7603   7.1965   7.4813   8.1998   8.2171   8.2836  10.3519  14.7047
 14.8030  14.8774  26.6494  26.7227  27.1071  36.6722  49.4705 166.1010
219.1979 293.8847 293.9001 293.98011028.4129
 --------------------------------------------------------------

          Ground-State Mulliken Net Atomic Charges

     Atom                 Charge (a.u.)
  ----------------------------------------
      1 Br                   -0.150438
      2 P                     0.331142
      3 N                    -0.170237
      4 Cl                   -0.010467
  ----------------------------------------
  Sum of atomic charges =     0.000000

 -----------------------------------------------------------------
                    Cartesian Multipole Moments
 -----------------------------------------------------------------
    Charge (ESU x 10^10)
                -0.0000
    Dipole Moment (Debye)
         X      -0.1437      Y       1.9393      Z       0.0000
       Tot       1.9447
    Quadrupole Moments (Debye-Ang)
        XX     -49.7428     XY      -1.7921     YY     -50.8733
        XZ      -0.0000     YZ       0.0000     ZZ     -49.0376
    Octopole Moments (Debye-Ang^2)
       XXX      37.1774    XXY      -2.6432    XYY      16.5325
       YYY      -4.7928    XXZ      -0.0000    XYZ      -0.0000
       YYZ       0.0000    XZZ      13.9085    YZZ      -1.0494
       ZZZ       0.0000
    Hexadecapole Moments (Debye-Ang^3)
      XXXX   -1013.7127   XXXY     -19.3178   XXYY    -205.0351
      XYYY      -6.9503   YYYY    -130.5936   XXXZ      -0.0000
      XXYZ       0.0000   XYYZ      -0.0000   YYYZ       0.0000
      XXZZ    -195.4399   XYZZ      -2.3212   YYZZ     -30.9084
      XZZZ      -0.0000   YZZZ       0.0000   ZZZZ     -60.5636
 -----------------------------------------------------------------
 DrvMan completing analytic gradient of the correlated energy
 Correlated dipole moment
            1
    1  -0.0565496
    2   0.7629932
    3   0.0000000
 Energy read as -3427.745474589
 Full Analytical Gradient: (in a.u., or Hartree/Bohr)
             1             2             3             4
    1   -0.00002845    0.00016946    0.00026950   -0.00041051
    2    0.00003760    0.00002898   -0.00010561    0.00003903
    3   -0.00000000    0.00000000   -0.00000000    0.00000000
 Gradient time:  CPU 0.76 s  wall 0.78 s
 ----------------------------------------------------------------
             Standard Nuclear Orientation (Angstroms)
    I     Atom           X                Y                Z
 ----------------------------------------------------------------
    1      Br      1.7501273538    -0.1538927803    -0.0000000000
    2      P      -0.2672236915     0.7930042460     0.0000000000
    3      N      -1.1768511866    -0.5157119223    -0.0000000000
    4      Cl     -2.8828319826    -0.1695195838    -0.0000000000
 ----------------------------------------------------------------
 Nuclear Repulsion Energy =   356.0388821385 hartrees
 There are       37 alpha and       37 beta electrons

                       Distance Matrix (Angstroms)
             Br(  1)   P (  2)   N (  3)
   P (  2)  2.228524
   N (  3)  2.949257  1.593788
   Cl(  4)  4.632986  2.787088  1.740753

 Requested basis set is 6-311++G(d,p)
 There are 51 shells and 130 basis functions
 A cutoff of  1.0D-14 yielded   1126 shell pairs
 There are      7811 function pairs (      8564 Cartesian)
 Smallest overlap matrix eigenvalue = 1.05E-03
 Guess MOs from SCF MO coefficient file

 -----------------------------------------------------------------------
  General SCF calculation program by
  Eric Jon Sundstrom, Paul Horn, Yuezhi Mao, Dmitri Zuev, Alec White,
  David Stuck, Shaama M.S., Shane Yost, Joonho Lee, David Small,
  Daniel Levine, Susi Lehtola, Hugh Burton, Evgeny Epifanovsky
 -----------------------------------------------------------------------
 Hartree-Fock
 using 6 threads for integral computing
 -------------------------------------------------------
 OpenMP Integral computing Module                
 Release: version 2.0, May 2017, Q-Chem Inc. Pleasanton 
 -------------------------------------------------------
 A restricted SCF calculation will be
 performed using DIIS
 SCF converges when DIIS error is below 1.0e-08
 ---------------------------------------
  Cycle       Energy         DIIS error
 ---------------------------------------
    1   -3427.0209391910      1.16e-05  
    2   -3427.0209395864      3.82e-06  
    3   -3427.0209396316      2.67e-06  
    4   -3427.0209396508      7.03e-07  
    5   -3427.0209396545      2.72e-07  
    6   -3427.0209396552      9.76e-08  
    7   -3427.0209396553      4.29e-08  
    8   -3427.0209396553      1.86e-08  
    9   -3427.0209396553      7.47e-09  Convergence criterion met
 ---------------------------------------
 SCF time:   CPU 7.67s  wall 2.00s 
 SCF   energy in the final basis set =    -3427.0209396553
 Total energy in the final basis set =    -3427.0209396553


 ------------------------------------------------------------------------------

   CCMAN2: suite of methods based on coupled cluster
           and equation of motion theories.

   Components:
   * libvmm-1.3-trunk
     by Evgeny Epifanovsky, Ilya Kaliman.
   * libtensor-2.5-trunk
     by Evgeny Epifanovsky, Michael Wormit, Dmitry Zuev, Sam Manzer, 
        Ilya Kaliman.
   * libcc-2.5-trunk
     by Evgeny Epifanovsky, Arik Landau, Tomasz Kus, Kirill Khistyaev, 
        Dmitry Zuev, Prashant Manohar, Xintian Feng, Anna Krylov, 
        Matthew Goldey, Alec White, Thomas Jagau, Kaushik Nanda, 
        Anastasia Gunina, Alexander Kunitsa, Joonho Lee.

   CCMAN original authors:
   Anna I. Krylov, C. David Sherrill, Steven R. Gwaltney,
   Edward F. C. Byrd (2000)
   Sergey V. Levchenko, Lyudmila V. Slipchenko, Tao Wang,
   Ana-Maria C. Cristian (2003)
   Piotr A. Pieniazek, C. Melania Oana, Evgeny Epifanovsky (2007)
   Prashant Manohar (2009)

 ------------------------------------------------------------------------------


 Allocating and initializing 30808MB of RAM...
 Calculation will run on 6 cores.


 Alpha MOs, Restricted
 -- Occupied --                  
-490.05 -104.88  -80.07  -65.18  -58.54  -58.54  -58.54  -15.66
  1 A     2 A     3 A     4 A     5 A     6 A     7 A     8 A                  
-10.607  -9.862  -8.075  -8.071  -8.071  -7.606  -7.475  -7.468
  9 A    10 A    11 A    12 A    13 A    14 A    15 A    16 A                  
 -7.467  -5.498  -5.497  -5.497  -3.214  -3.211  -3.210  -3.202
 17 A    18 A    19 A    20 A    21 A    22 A    23 A    24 A                  
 -3.202  -1.262  -1.077  -1.014  -0.753  -0.597  -0.594  -0.559
 25 A    26 A    27 A    28 A    29 A    30 A    31 A    32 A                  
 -0.472  -0.470  -0.441  -0.418  -0.399
 33 A    34 A    35 A    36 A    37 A                                          
 -- Virtual --                   
 -0.005   0.044   0.058   0.076   0.084   0.090   0.097   0.118
 38 A    39 A    40 A    41 A    42 A    43 A    44 A    45 A                  
  0.122   0.126   0.137   0.148   0.172   0.197   0.207   0.222
 46 A    47 A    48 A    49 A    50 A    51 A    52 A    53 A                  
  0.238   0.255   0.301   0.346   0.378   0.385   0.475   0.519
 54 A    55 A    56 A    57 A    58 A    59 A    60 A    61 A                  
  0.556   0.571   0.588   0.603   0.618   0.665   0.729   0.735
 62 A    63 A    64 A    65 A    66 A    67 A    68 A    69 A                  
  0.764   0.794   0.819   0.848   0.868   0.893   0.961   0.984
 70 A    71 A    72 A    73 A    74 A    75 A    76 A    77 A                  
  0.991   1.113   1.118   1.131   1.161   1.213   1.244   1.282
 78 A    79 A    80 A    81 A    82 A    83 A    84 A    85 A                  
  1.331   1.370   1.486   1.772   1.855   1.931   2.252   2.299
 86 A    87 A    88 A    89 A    90 A    91 A    92 A    93 A                  
  2.313   2.351   2.398   2.402   2.517   2.629   2.670   2.896
 94 A    95 A    96 A    97 A    98 A    99 A   100 A   101 A                  
  3.029   4.231   4.326   4.461   4.530   4.538   4.546   4.619
102 A   103 A   104 A   105 A   106 A   107 A   108 A   109 A                  
  4.760   7.197   7.481   8.200   8.217   8.284  10.352  14.705
110 A   111 A   112 A   113 A   114 A   115 A   116 A   117 A                  
 14.803  14.877  26.650  26.723  27.107  36.672  49.471 166.101
118 A   119 A   120 A   121 A   122 A   123 A   124 A   125 A                  
219.198 293.885 293.900 293.9801028.413
126 A   127 A   128 A   129 A   130 A                                          

 Beta MOs, Restricted
 -- Occupied --                  
-490.05 -104.88  -80.07  -65.18  -58.54  -58.54  -58.54  -15.66
  1 A     2 A     3 A     4 A     5 A     6 A     7 A     8 A                  
-10.607  -9.862  -8.075  -8.071  -8.071  -7.606  -7.475  -7.468
  9 A    10 A    11 A    12 A    13 A    14 A    15 A    16 A                  
 -7.467  -5.498  -5.497  -5.497  -3.214  -3.211  -3.210  -3.202
 17 A    18 A    19 A    20 A    21 A    22 A    23 A    24 A                  
 -3.202  -1.262  -1.077  -1.014  -0.753  -0.597  -0.594  -0.559
 25 A    26 A    27 A    28 A    29 A    30 A    31 A    32 A                  
 -0.472  -0.470  -0.441  -0.418  -0.399
 33 A    34 A    35 A    36 A    37 A                                          
 -- Virtual --                   
 -0.005   0.044   0.058   0.076   0.084   0.090   0.097   0.118
 38 A    39 A    40 A    41 A    42 A    43 A    44 A    45 A                  
  0.122   0.126   0.137   0.148   0.172   0.197   0.207   0.222
 46 A    47 A    48 A    49 A    50 A    51 A    52 A    53 A                  
  0.238   0.255   0.301   0.346   0.378   0.385   0.475   0.519
 54 A    55 A    56 A    57 A    58 A    59 A    60 A    61 A                  
  0.556   0.571   0.588   0.603   0.618   0.665   0.729   0.735
 62 A    63 A    64 A    65 A    66 A    67 A    68 A    69 A                  
  0.764   0.794   0.819   0.848   0.868   0.893   0.961   0.984
 70 A    71 A    72 A    73 A    74 A    75 A    76 A    77 A                  
  0.991   1.113   1.118   1.131   1.161   1.213   1.244   1.282
 78 A    79 A    80 A    81 A    82 A    83 A    84 A    85 A                  
  1.331   1.370   1.486   1.772   1.855   1.931   2.252   2.299
 86 A    87 A    88 A    89 A    90 A    91 A    92 A    93 A                  
  2.313   2.351   2.398   2.402   2.517   2.629   2.670   2.896
 94 A    95 A    96 A    97 A    98 A    99 A   100 A   101 A                  
  3.029   4.231   4.326   4.461   4.530   4.538   4.546   4.619
102 A   103 A   104 A   105 A   106 A   107 A   108 A   109 A                  
  4.760   7.197   7.481   8.200   8.217   8.284  10.352  14.705
110 A   111 A   112 A   113 A   114 A   115 A   116 A   117 A                  
 14.803  14.877  26.650  26.723  27.107  36.672  49.471 166.101
118 A   119 A   120 A   121 A   122 A   123 A   124 A   125 A                  
219.198 293.885 293.900 293.9801028.413
126 A   127 A   128 A   129 A   130 A                                          

 Occupation and symmetry of molecular orbitals

 Point group: C1 (1 irreducible representation).

                           A     All 
 -------------------------------------
 All molecular orbitals:
  - Alpha                  130   130 
  - Beta                   130   130 
 -------------------------------------
 Alpha orbitals:
  - Frozen occupied        20    20  
  - Active occupied        17    17  
  - Active virtual         93    93  
  - Frozen virtual         0     0   
 -------------------------------------
 Beta orbitals:
  - Frozen occupied        20    20  
  - Active occupied        17    17  
  - Active virtual         93    93  
  - Frozen virtual         0     0   
 -------------------------------------

 Import integrals:   CPU 0.00 s  wall 0.00 s

 Import integrals:   CPU 45.70 s  wall 8.11 s

 MP2 amplitudes:   CPU 0.19 s  wall 0.15 s

Running a double precision version
           CCSD T amplitudes will be solved using DIIS.

           Start     Size      MaxIter   EConv     TConv     
           3         7         100       1.00e-07  1.00e-05  
 ------------------------------------------------------------------------------
           Energy (a.u.)   Ediff      Tdiff       Comment
 ------------------------------------------------------------------------------
         -3427.73128123                           
     1   -3427.71909771   1.22e-02   8.01e-01     
     2   -3427.74314025   2.40e-02   1.10e-01     
     3   -3427.74221520   9.25e-04   4.80e-02     
     4   -3427.74461629   2.40e-03   1.44e-02     Switched to DIIS steps.
     5   -3427.74544773   8.31e-04   1.22e-02     
     6   -3427.74547055   2.28e-05   2.48e-03     
     7   -3427.74546961   9.47e-07   1.25e-03     
     8   -3427.74547485   5.24e-06   2.99e-04     
     9   -3427.74547532   4.69e-07   1.95e-04     
    10   -3427.74547496   3.62e-07   6.23e-05     
    11   -3427.74547507   1.13e-07   2.71e-05     
    12   -3427.74547496   1.09e-07   1.06e-05     
    13   -3427.74547495   1.11e-08   3.27e-06     
 ------------------------------------------------------------------------------
         -3427.74547495                           CCSD T converged.

End of double precision
 SCF energy                 = -3427.02093966
 MP2 energy                 = -3427.73128123
 CCSD correlation energy     =    -0.72453530
 CCSD total energy           = -3427.74547495

 CCSD  T1^2 = 0.0129  T2^2 = 0.2799  Leading amplitudes:

 Amplitude    Orbitals with energies
  0.0338       34 (A) A                  ->    38 (A) A                   
              -0.4703                         -0.0048                     
  0.0338       34 (A) B                  ->    38 (A) B                   
              -0.4703                         -0.0048                     
  0.0240       37 (A) A                  ->    38 (A) A                   
              -0.3992                         -0.0048                     
  0.0240       37 (A) B                  ->    38 (A) B                   
              -0.3992                         -0.0048                     

 Amplitude    Orbitals with energies
 -0.0804       37 (A) A      37 (A) B    ->    38 (A) A      38 (A) B     
              -0.3992       -0.3992           -0.0048       -0.0048       
  0.0804       37 (A) A      37 (A) B    ->    38 (A) B      38 (A) A     
              -0.3992       -0.3992           -0.0048       -0.0048       
  0.0804       37 (A) B      37 (A) A    ->    38 (A) A      38 (A) B     
              -0.3992       -0.3992           -0.0048       -0.0048       
 -0.0804       37 (A) B      37 (A) A    ->    38 (A) B      38 (A) A     
              -0.3992       -0.3992           -0.0048       -0.0048       

 Computing CCSD intemediates for later calculations in double precision
 Finished.

Running a double precision version
           CCSD Lambda amplitudes will be solved using DIIS.
           Start     Size      MaxIter   EConv     LConv     
           3         7         100       1.00e-07  1.00e-05  
 ------------------------------------------------------------------------------
            Enorm      Ldiff       Comment
 ------------------------------------------------------------------------------
     1     5.57e-02   4.17e-02     
     2     1.44e-02   5.59e-03     
     3     6.18e-03   2.01e-03     
     4     3.54e-03   1.24e-03     Switched to DIIS steps.
     5     1.11e-03   6.56e-04     
     6     5.14e-04   1.77e-04     
     7     1.68e-04   4.30e-05     
     8     7.45e-05   9.51e-07     
     9     2.53e-05   3.11e-06     
    10     1.04e-05   9.55e-07     
    11     3.83e-06   1.71e-07     
    12     1.68e-06   2.29e-08     
    13     7.84e-07   6.43e-08     
    14     3.60e-07   5.74e-10     
    15     1.94e-07   1.91e-08     
    16     8.72e-08   4.72e-09     
 ------------------------------------------------------------------------------
                                   CCSD Lambda converged.

 Computing density matrices in double precision...
           Orbital response amplitudes will be solved using DIIS.
           Start     Size      MaxIter   EConv     LConv     
           3         7         100       1.00e-06  1.00e-06  
 ------------------------------------------------------------------------------
            Enorm      Ldiff       Comment
 ------------------------------------------------------------------------------
     1     1.11e-01   5.23e-04     
     2     1.12e-01   9.48e-04     
     3     1.42e-01   2.43e-02     
     4     2.07e-02   5.68e-02     Switched to DIIS steps.
     5     8.24e-03   7.08e-03     
     6     1.16e-03   4.81e-04     
     7     6.96e-04   3.28e-05     
     8     2.00e-04   1.32e-04     
     9     5.63e-05   8.31e-06     
    10     1.20e-05   6.06e-06     
    11     3.10e-06   8.72e-07     
    12     1.05e-06   6.46e-09     
    13     6.31e-07   2.84e-07     
 ------------------------------------------------------------------------------
                                   Orbital response converged.

 Computing density matrices... Done.
 CCSD calculation:   CPU 1525.08 s  wall 264.22 s

 Transferring MO TPDM to AO TPDM
 Transferring g2_o1o1o1o1
 Transferring g2_o1o1o1v1
 Transferring g2_o1o1v1v1
 Transferring g2_o1v1o1v1
 Transferring g2_o1v1v1v1
 Transferring g2_v1v1v1v1
 Adding separable TPDM
 Computing TPDM gradient
 --------------------------------------------------------
 2e gradient
  Atom          X               Y               Z
 --------------------------------------------------------
    1        -43.108694       11.949632        0.000000  
    2         12.007250      -28.507902        0.000000  
    3          5.649371       16.173801       -0.000000  
    4         25.452073        0.384470       -0.000000  
 --------------------------------------------------------
 --------------------------------------------------------
 Final gradient
  Atom          X               Y               Z
 --------------------------------------------------------
    1        -43.108694       11.949632        0.000000  
    2         12.007250      -28.507902        0.000000  
    3          5.649371       16.173801       -0.000000  
    4         25.452073        0.384470       -0.000000  
 --------------------------------------------------------
 Analytic gradient from two-electron contribution:   CPU 264.63 s  wall 50.91 s

 Total ccman2 time:   CPU 1846.57 s  wall 326.39 s


 --------------------------------------------------------------

                    Orbital Energies (a.u.)
 --------------------------------------------------------------

 Alpha MOs
 -- Occupied --
********-104.8829 -80.0679 -65.1819 -58.5418 -58.5404 -58.5403 -15.6595
-10.6065  -9.8617  -8.0750  -8.0711  -8.0711  -7.6061  -7.4750  -7.4676
 -7.4670  -5.4982  -5.4972  -5.4971  -3.2140  -3.2109  -3.2102  -3.2020
 -3.2020  -1.2617  -1.0767  -1.0140  -0.7527  -0.5972  -0.5936  -0.5590
 -0.4718  -0.4703  -0.4411  -0.4180  -0.3992
 -- Virtual --
 -0.0048   0.0435   0.0579   0.0759   0.0842   0.0900   0.0974   0.1181
  0.1220   0.1261   0.1374   0.1483   0.1721   0.1965   0.2072   0.2215
  0.2380   0.2549   0.3014   0.3462   0.3776   0.3854   0.4749   0.5188
  0.5562   0.5707   0.5882   0.6027   0.6184   0.6653   0.7286   0.7351
  0.7641   0.7944   0.8191   0.8479   0.8675   0.8935   0.9605   0.9837
  0.9905   1.1126   1.1184   1.1314   1.1606   1.2135   1.2437   1.2815
  1.3309   1.3696   1.4864   1.7715   1.8554   1.9307   2.2524   2.2990
  2.3130   2.3509   2.3984   2.4017   2.5167   2.6289   2.6699   2.8958
  3.0288   4.2312   4.3259   4.4611   4.5297   4.5383   4.5463   4.6185
  4.7603   7.1966   7.4814   8.1998   8.2171   8.2837  10.3522  14.7047
 14.8030  14.8774  26.6495  26.7229  27.1070  36.6723  49.4705 166.1011
219.1981 293.8848 293.9001 293.98011028.4130
 --------------------------------------------------------------

          Ground-State Mulliken Net Atomic Charges

     Atom                 Charge (a.u.)
  ----------------------------------------
      1 Br                   -0.150589
      2 P                     0.331196
      3 N                    -0.170249
      4 Cl                   -0.010358
  ----------------------------------------
  Sum of atomic charges =    -0.000000

 -----------------------------------------------------------------
                    Cartesian Multipole Moments
 -----------------------------------------------------------------
    Charge (ESU x 10^10)
                 0.0000
    Dipole Moment (Debye)
         X      -0.1454      Y       1.9390      Z       0.0000
       Tot       1.9445
    Quadrupole Moments (Debye-Ang)
        XX     -49.7430     XY      -1.7921     YY     -50.8724
        XZ      -0.0000     YZ       0.0000     ZZ     -49.0365
    Octopole Moments (Debye-Ang^2)
       XXX      37.1387    XXY      -2.6509    XYY      16.5171
       YYY      -4.8333    XXZ      -0.0000    XYZ      -0.0000
       YYZ       0.0000    XZZ      13.8916    YZZ      -1.0631
       ZZZ       0.0000
    Hexadecapole Moments (Debye-Ang^3)
      XXXX   -1013.3533   XXXY     -19.2394   XXYY    -204.9485
      XYYY      -6.8262   YYYY    -130.5660   XXXZ      -0.0000
      XXYZ       0.0000   XYYZ      -0.0000   YYYZ       0.0000
      XXZZ    -195.3586   XYZZ      -2.2804   YYZZ     -30.9036
      XZZZ      -0.0000   YZZZ       0.0000   ZZZZ     -60.5612
 -----------------------------------------------------------------
 DrvMan completing analytic gradient of the correlated energy
 Correlated dipole moment
            1
    1  -0.0571929
    2   0.7628666
    3   0.0000000
 Energy read as -3427.745474951
 Full Analytical Gradient: (in a.u., or Hartree/Bohr)
             1             2             3             4
    1   -0.00003487    0.00007016    0.00001624   -0.00005154
    2    0.00002741    0.00005049   -0.00011583    0.00003794
    3   -0.00000000    0.00000000   -0.00000000    0.00000000
 Gradient time:  CPU 0.80 s  wall 0.81 s
 ----------------------------------------------------------------
             Standard Nuclear Orientation (Angstroms)
    I     Atom           X                Y                Z
 ----------------------------------------------------------------
    1      Br      1.7501273538    -0.1538927803    -0.0000000000
    2      P      -0.2672236915     0.7930042460     0.0000000000
    3      N      -1.1768511866    -0.5157119223    -0.0000000000
    4      Cl     -2.8828319826    -0.1715195838    -0.0000000000
 ----------------------------------------------------------------
 Nuclear Repulsion Energy =   356.0350149792 hartrees
 There are       37 alpha and       37 beta electrons

                       Distance Matrix (Angstroms)
             Br(  1)   P (  2)   N (  3)
   P (  2)  2.228524
   N (  3)  2.949257  1.593788
   Cl(  4)  4.632993  2.787779  1.740356

 Requested basis set is 6-311++G(d,p)
 There are 51 shells and 130 basis functions
 A cutoff of  1.0D-14 yielded   1126 shell pairs
 There are      7811 function pairs (      8564 Cartesian)
 Smallest overlap matrix eigenvalue = 1.05E-03
 Guess MOs from SCF MO coefficient file

 -----------------------------------------------------------------------
  General SCF calculation program by
  Eric Jon Sundstrom, Paul Horn, Yuezhi Mao, Dmitri Zuev, Alec White,
  David Stuck, Shaama M.S., Shane Yost, Joonho Lee, David Small,
  Daniel Levine, Susi Lehtola, Hugh Burton, Evgeny Epifanovsky
 -----------------------------------------------------------------------
 Hartree-Fock
 using 6 threads for integral computing
 -------------------------------------------------------
 OpenMP Integral computing Module                
 Release: version 2.0, May 2017, Q-Chem Inc. Pleasanton 
 -------------------------------------------------------
 A restricted SCF calculation will be
 performed using DIIS
 SCF converges when DIIS error is below 1.0e-08
 ---------------------------------------
  Cycle       Energy         DIIS error
 ---------------------------------------
    1   -3427.0209489522      1.29e-05  
    2   -3427.0209495654      3.99e-06  
    3   -3427.0209496671      2.19e-06  
    4   -3427.0209496840      9.57e-07  
    5   -3427.0209496895      2.11e-07  
    6   -3427.0209496899      7.39e-08  
    7   -3427.0209496899      3.39e-08  
    8   -3427.0209496899      1.58e-08  
    9   -3427.0209496899      6.97e-09  Convergence criterion met
 ---------------------------------------
 SCF time:   CPU 7.70s  wall 1.00s 
 SCF   energy in the final basis set =    -3427.0209496899
 Total energy in the final basis set =    -3427.0209496899


 ------------------------------------------------------------------------------

   CCMAN2: suite of methods based on coupled cluster
           and equation of motion theories.

   Components:
   * libvmm-1.3-trunk
     by Evgeny Epifanovsky, Ilya Kaliman.
   * libtensor-2.5-trunk
     by Evgeny Epifanovsky, Michael Wormit, Dmitry Zuev, Sam Manzer, 
        Ilya Kaliman.
   * libcc-2.5-trunk
     by Evgeny Epifanovsky, Arik Landau, Tomasz Kus, Kirill Khistyaev, 
        Dmitry Zuev, Prashant Manohar, Xintian Feng, Anna Krylov, 
        Matthew Goldey, Alec White, Thomas Jagau, Kaushik Nanda, 
        Anastasia Gunina, Alexander Kunitsa, Joonho Lee.

   CCMAN original authors:
   Anna I. Krylov, C. David Sherrill, Steven R. Gwaltney,
   Edward F. C. Byrd (2000)
   Sergey V. Levchenko, Lyudmila V. Slipchenko, Tao Wang,
   Ana-Maria C. Cristian (2003)
   Piotr A. Pieniazek, C. Melania Oana, Evgeny Epifanovsky (2007)
   Prashant Manohar (2009)

 ------------------------------------------------------------------------------


 Allocating and initializing 30808MB of RAM...
 Calculation will run on 6 cores.


 Alpha MOs, Restricted
 -- Occupied --                  
-490.05 -104.88  -80.07  -65.18  -58.54  -58.54  -58.54  -15.66
  1 A     2 A     3 A     4 A     5 A     6 A     7 A     8 A                  
-10.607  -9.862  -8.075  -8.071  -8.071  -7.606  -7.475  -7.468
  9 A    10 A    11 A    12 A    13 A    14 A    15 A    16 A                  
 -7.467  -5.498  -5.497  -5.497  -3.214  -3.211  -3.210  -3.202
 17 A    18 A    19 A    20 A    21 A    22 A    23 A    24 A                  
 -3.202  -1.262  -1.077  -1.014  -0.753  -0.597  -0.594  -0.559
 25 A    26 A    27 A    28 A    29 A    30 A    31 A    32 A                  
 -0.472  -0.470  -0.441  -0.418  -0.399
 33 A    34 A    35 A    36 A    37 A                                          
 -- Virtual --                   
 -0.005   0.043   0.058   0.076   0.084   0.090   0.097   0.118
 38 A    39 A    40 A    41 A    42 A    43 A    44 A    45 A                  
  0.122   0.126   0.137   0.148   0.172   0.196   0.207   0.222
 46 A    47 A    48 A    49 A    50 A    51 A    52 A    53 A                  
  0.238   0.255   0.301   0.346   0.378   0.385   0.475   0.519
 54 A    55 A    56 A    57 A    58 A    59 A    60 A    61 A                  
  0.556   0.571   0.588   0.603   0.618   0.665   0.729   0.735
 62 A    63 A    64 A    65 A    66 A    67 A    68 A    69 A                  
  0.764   0.794   0.819   0.848   0.868   0.894   0.961   0.984
 70 A    71 A    72 A    73 A    74 A    75 A    76 A    77 A                  
  0.991   1.113   1.118   1.131   1.161   1.214   1.244   1.282
 78 A    79 A    80 A    81 A    82 A    83 A    84 A    85 A                  
  1.331   1.370   1.486   1.772   1.855   1.931   2.252   2.299
 86 A    87 A    88 A    89 A    90 A    91 A    92 A    93 A                  
  2.313   2.351   2.398   2.402   2.517   2.629   2.670   2.896
 94 A    95 A    96 A    97 A    98 A    99 A   100 A   101 A                  
  3.029   4.231   4.326   4.461   4.530   4.538   4.546   4.619
102 A   103 A   104 A   105 A   106 A   107 A   108 A   109 A                  
  4.760   7.197   7.481   8.200   8.217   8.284  10.352  14.705
110 A   111 A   112 A   113 A   114 A   115 A   116 A   117 A                  
 14.803  14.877  26.650  26.723  27.107  36.672  49.471 166.101
118 A   119 A   120 A   121 A   122 A   123 A   124 A   125 A                  
219.198 293.885 293.900 293.9801028.413
126 A   127 A   128 A   129 A   130 A                                          

 Beta MOs, Restricted
 -- Occupied --                  
-490.05 -104.88  -80.07  -65.18  -58.54  -58.54  -58.54  -15.66
  1 A     2 A     3 A     4 A     5 A     6 A     7 A     8 A                  
-10.607  -9.862  -8.075  -8.071  -8.071  -7.606  -7.475  -7.468
  9 A    10 A    11 A    12 A    13 A    14 A    15 A    16 A                  
 -7.467  -5.498  -5.497  -5.497  -3.214  -3.211  -3.210  -3.202
 17 A    18 A    19 A    20 A    21 A    22 A    23 A    24 A                  
 -3.202  -1.262  -1.077  -1.014  -0.753  -0.597  -0.594  -0.559
 25 A    26 A    27 A    28 A    29 A    30 A    31 A    32 A                  
 -0.472  -0.470  -0.441  -0.418  -0.399
 33 A    34 A    35 A    36 A    37 A                                          
 -- Virtual --                   
 -0.005   0.043   0.058   0.076   0.084   0.090   0.097   0.118
 38 A    39 A    40 A    41 A    42 A    43 A    44 A    45 A                  
  0.122   0.126   0.137   0.148   0.172   0.196   0.207   0.222
 46 A    47 A    48 A    49 A    50 A    51 A    52 A    53 A                  
  0.238   0.255   0.301   0.346   0.378   0.385   0.475   0.519
 54 A    55 A    56 A    57 A    58 A    59 A    60 A    61 A                  
  0.556   0.571   0.588   0.603   0.618   0.665   0.729   0.735
 62 A    63 A    64 A    65 A    66 A    67 A    68 A    69 A                  
  0.764   0.794   0.819   0.848   0.868   0.894   0.961   0.984
 70 A    71 A    72 A    73 A    74 A    75 A    76 A    77 A                  
  0.991   1.113   1.118   1.131   1.161   1.214   1.244   1.282
 78 A    79 A    80 A    81 A    82 A    83 A    84 A    85 A                  
  1.331   1.370   1.486   1.772   1.855   1.931   2.252   2.299
 86 A    87 A    88 A    89 A    90 A    91 A    92 A    93 A                  
  2.313   2.351   2.398   2.402   2.517   2.629   2.670   2.896
 94 A    95 A    96 A    97 A    98 A    99 A   100 A   101 A                  
  3.029   4.231   4.326   4.461   4.530   4.538   4.546   4.619
102 A   103 A   104 A   105 A   106 A   107 A   108 A   109 A                  
  4.760   7.197   7.481   8.200   8.217   8.284  10.352  14.705
110 A   111 A   112 A   113 A   114 A   115 A   116 A   117 A                  
 14.803  14.877  26.650  26.723  27.107  36.672  49.471 166.101
118 A   119 A   120 A   121 A   122 A   123 A   124 A   125 A                  
219.198 293.885 293.900 293.9801028.413
126 A   127 A   128 A   129 A   130 A                                          

 Occupation and symmetry of molecular orbitals

 Point group: C1 (1 irreducible representation).

                           A     All 
 -------------------------------------
 All molecular orbitals:
  - Alpha                  130   130 
  - Beta                   130   130 
 -------------------------------------
 Alpha orbitals:
  - Frozen occupied        20    20  
  - Active occupied        17    17  
  - Active virtual         93    93  
  - Frozen virtual         0     0   
 -------------------------------------
 Beta orbitals:
  - Frozen occupied        20    20  
  - Active occupied        17    17  
  - Active virtual         93    93  
  - Frozen virtual         0     0   
 -------------------------------------

 Import integrals:   CPU 0.00 s  wall 0.00 s

 Import integrals:   CPU 45.60 s  wall 8.08 s

 MP2 amplitudes:   CPU 0.13 s  wall 0.09 s

Running a double precision version
           CCSD T amplitudes will be solved using DIIS.

           Start     Size      MaxIter   EConv     TConv     
           3         7         100       1.00e-07  1.00e-05  
 ------------------------------------------------------------------------------
           Energy (a.u.)   Ediff      Tdiff       Comment
 ------------------------------------------------------------------------------
         -3427.73128005                           
     1   -3427.71910113   1.22e-02   8.01e-01     
     2   -3427.74314006   2.40e-02   1.10e-01     
     3   -3427.74221601   9.24e-04   4.80e-02     
     4   -3427.74461646   2.40e-03   1.44e-02     Switched to DIIS steps.
     5   -3427.74544779   8.31e-04   1.22e-02     
     6   -3427.74547059   2.28e-05   2.48e-03     
     7   -3427.74546964   9.49e-07   1.25e-03     
     8   -3427.74547489   5.24e-06   2.99e-04     
     9   -3427.74547535   4.67e-07   1.95e-04     
    10   -3427.74547499   3.61e-07   6.22e-05     
    11   -3427.74547510   1.13e-07   2.70e-05     
    12   -3427.74547500   1.08e-07   1.06e-05     
    13   -3427.74547498   1.10e-08   3.26e-06     
 ------------------------------------------------------------------------------
         -3427.74547498                           CCSD T converged.

End of double precision
 SCF energy                 = -3427.02094969
 MP2 energy                 = -3427.73128005
 CCSD correlation energy     =    -0.72452529
 CCSD total energy           = -3427.74547498

 CCSD  T1^2 = 0.0129  T2^2 = 0.2799  Leading amplitudes:

 Amplitude    Orbitals with energies
 -0.0338       34 (A) A                  ->    38 (A) A                   
              -0.4703                         -0.0047                     
 -0.0338       34 (A) B                  ->    38 (A) B                   
              -0.4703                         -0.0047                     
 -0.0240       37 (A) A                  ->    38 (A) A                   
              -0.3991                         -0.0047                     
 -0.0240       37 (A) B                  ->    38 (A) B                   
              -0.3991                         -0.0047                     

 Amplitude    Orbitals with energies
 -0.0804       37 (A) A      37 (A) B    ->    38 (A) A      38 (A) B     
              -0.3991       -0.3991           -0.0047       -0.0047       
  0.0804       37 (A) A      37 (A) B    ->    38 (A) B      38 (A) A     
              -0.3991       -0.3991           -0.0047       -0.0047       
  0.0804       37 (A) B      37 (A) A    ->    38 (A) A      38 (A) B     
              -0.3991       -0.3991           -0.0047       -0.0047       
 -0.0804       37 (A) B      37 (A) A    ->    38 (A) B      38 (A) A     
              -0.3991       -0.3991           -0.0047       -0.0047       

 Computing CCSD intemediates for later calculations in double precision
 Finished.

Running a double precision version
           CCSD Lambda amplitudes will be solved using DIIS.
           Start     Size      MaxIter   EConv     LConv     
           3         7         100       1.00e-07  1.00e-05  
 ------------------------------------------------------------------------------
            Enorm      Ldiff       Comment
 ------------------------------------------------------------------------------
     1     5.57e-02   4.17e-02     
     2     1.44e-02   5.59e-03     
     3     6.18e-03   2.01e-03     
     4     3.54e-03   1.24e-03     Switched to DIIS steps.
     5     1.11e-03   6.56e-04     
     6     5.15e-04   1.77e-04     
     7     1.68e-04   4.30e-05     
     8     7.45e-05   9.66e-07     
     9     2.53e-05   3.12e-06     
    10     1.04e-05   9.57e-07
[truncated: 39,558 more chars]
