# Supplementary material for: Geometric and energetic data from ab initio calculations of haloethene, haloimine, halomethylenephosphine, haloiminophosphine, halodiazene, halodiphosphene and halocyclopropane
Source: Data Brief. 2019 Nov 2;27:104738. doi: 10.1016/j.dib.2019.104738 (PMC6861602; doi:10.1016/j.dib.2019.104738)
Supplement: Multimedia component 7 [file mmc7.zip › NP/CCSD/freq/ClENPClE.out]

Q-Chem Developer Version!
                  Welcome to Q-Chem
     A Quantum Leap Into The Future Of Chemistry


 Q-Chem 5.1, Q-Chem, Inc., Pleasanton, CA (2018)

 Yihan Shao,  Zhengting Gan,  E. Epifanovsky,  A. T. B. Gilbert,  M. Wormit,  
 J. Kussmann,  A. W. Lange,  A. Behn,  Jia Deng,  Xintian Feng,  D. Ghosh,  
 M. Goldey,  P. R. Horn,  L. D. Jacobson,  I. Kaliman,  T. Kus,  A. Landau,  
 Jie Liu,  E. I. Proynov,  R. M. Richard,  R. P. Steele,  E. J. Sundstrom,  
 H. L. Woodcock III,  P. M. Zimmerman,  D. Zuev,  B. Albrecht,  E. Alguire,  
 S. A. Baeppler,  D. Barton,  Z. Benda,  Y. A. Bernard,  E. J. Berquist,  
 K. B. Bravaya,  H. Burton,  D. Casanova,  Chun-Min Chang,  Yunqing Chen,  
 A. Chien,  K. D. Closser,  M. P. Coons,  S. Coriani,  S. Dasgupta,  
 A. L. Dempwolff,  M. Diedenhofen,  Hainam Do,  R. G. Edgar,  Po-Tung Fang,  
 S. Faraji,  S. Fatehi,  Qingguo Feng,  K. D. Fenk,  J. Fosso-Tande,  
 J. Gayvert,  Qinghui Ge,  A. Ghysels,  G. Gidofalvi,  J. Gomes,  
 J. Gonthier,  A. Gunina,  D. Hait,  M. W. D. Hanson-Heine,  
 P. H. P. Harbach,  A. W. Hauser,  J. E. Herr,  E. G. Hohenstein,  
 Z. C. Holden,  Kerwin Hui,  B. C. Huynh,  T.-C. Jagau,  Hyunjun Ji,  
 B. Kaduk,  K. Khistyaev,  Jaehoon Kim,  P. Klunzinger,  K. Koh,  
 D. Kosenkov,  L. Koulias,  T. Kowalczyk,  C. M. Krauter,  A. Kunitsa,  
 Ka Un Lao,  A. Laurent,  K. V. Lawler,  Joonho Lee,  D. Lefrancois,  
 S. Lehtola,  D. S. Levine,  Yi-Pei Li,  You-Sheng Lin,  Fenglai Liu,  
 E. Livshits,  A. Luenser,  P. Manohar,  E. Mansoor,  S. F. Manzer,  
 Shan-Ping Mao,  Yuezhi Mao,  N. Mardirossian,  A. V. Marenich,  
 T. Markovich,  L. A. Martinez-Martinez,  S. A. Maurer,  N. J. Mayhall,  
 S. C. McKenzie,  J.-M. Mewes,  A. F. Morrison,  J. W. Mullinax,  K. Nanda,  
 T. S. Nguyen-Beck,  R. Olivares-Amaya,  J. A. Parkhill,  T. M. Perrine,  
 F. Plasser,  P. Pokhilko,  S. Prager,  A. Prociuk,  E. Ramos,  D. R. Rehn,  
 F. Rob,  M. Schneider,  N. Sergueev,  S. M. Sharada,  S. Sharma,  
 D. W. Small,  T. Stauch,  T. Stein,  Yu-Chuan Su,  A. J. W. Thom,  
 A. Tkatchenko,  T. Tsuchimochi,  N. M. Tubman,  L. Vogt,  M. L. Vidal,  
 O. Vydrov,  M. A. Watson,  J. Wenzel,  M. de Wergifosse,  T. A. Wesolowski,  
 A. White,  J. Witte,  A. Yamada,  Jun Yang,  K. Yao,  S. Yeganeh,  
 S. R. Yost,  Zhi-Qiang You,  A. Zech,  Igor Ying Zhang,  Xing Zhang,  
 Yan Zhao,  Ying Zhu,  B. R. Brooks,  G. K. L. Chan,  C. J. Cramer,  
 M. S. Gordon,  W. J. Hehre,  A. Klamt,  M. W. Schmidt,  C. D. Sherrill,  
 D. G. Truhlar,  A. Aspuru-Guzik,  R. Baer,  A. T. Bell,  N. A. Besley,  
 Jeng-Da Chai,  A. E. DePrince, III,  R. A. DiStasio Jr.,  A. Dreuw,  
 B. D. Dunietz,  T. R. Furlani,  Chao-Ping Hsu,  Yousung Jung,  Jing Kong,  
 D. S. Lambrecht,  WanZhen Liang,  C. Ochsenfeld,  V. A. Rassolov,  
 L. V. Slipchenko,  J. E. Subotnik,  T. Van Voorhis,  J. M. Herbert,  
 A. I. Krylov,  P. M. W. Gill,  M. Head-Gordon

 Contributors to earlier versions of Q-Chem not listed above: 
 R. D. Adamson,  B. Austin,  J. Baker,  G. J. O. Beran,  K. Brandhorst,  
 S. T. Brown,  E. F. C. Byrd,  A. K. Chakraborty,  C.-L. Cheng,  
 Siu Hung Chien,  D. M. Chipman,  D. L. Crittenden,  H. Dachsel,  
 R. J. Doerksen,  A. D. Dutoi,  L. Fusti-Molnar,  W. A. Goddard III,  
 A. Golubeva-Zadorozhnaya,  S. R. Gwaltney,  G. Hawkins,  A. Heyden,  
 S. Hirata,  G. Kedziora,  F. J. Keil,  C. Kelley,  Jihan Kim,  R. A. King,  
 R. Z. Khaliullin,  P. P. Korambath,  W. Kurlancheek,  A. M. Lee,  M. S. Lee,  
 S. V. Levchenko,  Ching Yeh Lin,  D. Liotard,  R. C. Lochan,  I. Lotan,  
 P. E. Maslen,  N. Nair,  D. P. O'Neill,  D. Neuhauser,  E. Neuscamman,  
 C. M. Oana,  R. Olson,  B. Peters,  R. Peverati,  P. A. Pieniazek,  
 Y. M. Rhee,  J. Ritchie,  M. A. Rohrdanz,  E. Rosta,  N. J. Russ,  
 H. F. Schaefer III,  N. E. Schultz,  N. Shenvi,  A. C. Simmonett,  A. Sodt,  
 D. Stuck,  K. S. Thanthiriwatte,  V. Vanovschi,  Tao Wang,  A. Warshel,  
 C. F. Williams,  Q. Wu,  X. Xu,  W. Zhang

 Please cite Q-Chem as follows:
 Y. Shao et al., Mol. Phys. 113, 184-215 (2015)
 DOI: 10.1080/00268976.2014.952696

 Q-Chem 5.1.2 for Intel X86 EM64T Linux

 Parts of Q-Chem use Armadillo 8.300.2 (Tropical Shenanigans).
 http://arma.sourceforge.net/

 Q-Chem begins on Tue May  7 01:38:12 2019  

Host: 
0

     Scratch files written to /scratch/taweetham/qchem10068//
Input Ideriv = 1
Curr. Ideriv = -1
Max.  Ideriv = 1


!!********************************************.
!!******************Warning*******************.
!!Desired Analytical derivatives not available.
!!Finite difference job might take a long time.
!!********************************************.
!!********************************************.


 2-order derivative to be evaluated numerically with 1-order analytical derivatives

Checking the input file for inconsistencies... 	...done.

--------------------------------------------------------------
User input:
--------------------------------------------------------------
Cl=Br_Z.out
$molecule
0 1
Br
P  1 2.265521
N  2 1.561057 1 110.428440
Cl 3 1.693882 2 130.923453 1 -0.000000 0
$end

$rem
   JOB_TYPE 	FREQUENCY
   BASIS 		6-311++G**
   METHOD	ccsd
   MEM_TOTAL	31000
   N_FROZEN_CORE      FC
$end

--------------------------------------------------------------
 ----------------------------------------------------------------
             Standard Nuclear Orientation (Angstroms)
    I     Atom           X                Y                Z
 ----------------------------------------------------------------
    1      Br      1.3910637511    -0.3645544995    -0.0000000000
    2      P      -0.0876461184     1.3518377993     0.0000000000
    3      N      -1.5515816990     0.8098123635     0.0000000000
    4      Cl     -2.1477333893    -0.7756968267    -0.0000000000
 ----------------------------------------------------------------
 Molecular Point Group                 Cs    NOp =  2
 Largest Abelian Subgroup              Cs    NOp =  2
 Nuclear Repulsion Energy =   370.2631821765 hartrees
 There are       37 alpha and       37 beta electrons
 Requested basis set is 6-311++G(d,p)
 There are 51 shells and 130 basis functions
 Total memory of 31000 MB is distributed as follows: 
   MEM_STATIC is set to 192 MB
   QALLOC/CCMAN JOB total memory use is  30808 MB
 Warning: actual memory use might exceed 31000 MB

 Total QAlloc Memory Limit  31000 MB
 Mega-Array Size       188 MB
 MEM_STATIC part       192 MB

                       Distance Matrix (Angstroms)
             Br(  1)   P (  2)   N (  3)
   P (  2)  2.265521
   N (  3)  3.168328  1.561057
   Cl(  4)  3.562601  2.961480  1.693882

 A cutoff of  1.0D-14 yielded   1149 shell pairs
 There are      8009 function pairs (      8805 Cartesian)

 -------------------------------------------------------
 OpenMP Integral Computing Module                       
 Release: version 1.0, May 2013, Q-Chem Inc. Pittsburgh 
 -------------------------------------------------------
 Integral Job Info:
 Integral job number is                      11
 Integral operator is                         1
 short-range coefficients                     0
 long-range coefficients              100000000
 Omega coefficients                           0
 if combine SR and LR in K                    0
 Integral screening is                        0
 Integral computing path is                   2
 max size of driver memory is            800000
 size of driver memory is                593474
 size of scratch memory is             29634545
 max col of scratch BK array               1296
 max len of scratch array in speh3          155
 max len of scratch index in speh4           18
 max int batch size is                      520
 min int batch size is                       52
 fixed nKL is                                45
 max L of basis functions is                  2
 order of int derivative is                   0
 number of shells is                         51
 number of basis is                         136
 number of cartesian basis is               136
 number of contracted shell pairs          1149
 number of primitive shell pairs           3173
 maxK2 (contraction) of shell pair           36
 max number of K2 of shell pair               1
 max number of CS2 of shell pair            137
 max number of PS2 of shell pair            234
 mem total for path MDJ                  518062
 -------------------------------------------------------
 Smallest overlap matrix eigenvalue = 1.36E-03
 Guess from superposition of atomic densities
 Warning:  Energy on first SCF cycle will be non-variational
 SAD guess density has 74.000000 electrons

 -----------------------------------------------------------------------
  General SCF calculation program by
  Eric Jon Sundstrom, Paul Horn, Yuezhi Mao, Dmitri Zuev, Alec White,
  David Stuck, Shaama M.S., Shane Yost, Joonho Lee, David Small,
  Daniel Levine, Susi Lehtola, Hugh Burton, Evgeny Epifanovsky
 -----------------------------------------------------------------------
 Hartree-Fock
 using 6 threads for integral computing
 -------------------------------------------------------
 OpenMP Integral computing Module                
 Release: version 2.0, May 2017, Q-Chem Inc. Pleasanton 
 -------------------------------------------------------
 A restricted SCF calculation will be
 performed using DIIS
 SCF converges when DIIS error is below 1.0e-08
 ---------------------------------------
  Cycle       Energy         DIIS error
 ---------------------------------------
    1   -3427.4957403421      4.21e-02  
    2   -3426.9696841565      4.34e-03  
    3   -3427.0153664077      2.24e-03  
    4   -3427.0277975254      5.52e-04  
    5   -3427.0291283753      2.77e-04  
    6   -3427.0294301422      1.08e-04  
    7   -3427.0294952952      4.46e-05  
    8   -3427.0295104132      2.49e-05  
    9   -3427.0295139268      8.66e-06  
   10   -3427.0295147256      3.49e-06  
   11   -3427.0295148514      1.25e-06  
   12   -3427.0295148656      2.40e-07  
   13   -3427.0295148661      5.11e-08  
   14   -3427.0295148661      1.77e-08  
   15   -3427.0295148660      5.53e-09  Convergence criterion met
 ---------------------------------------
 SCF time:   CPU 13.51s  wall 3.00s 
 SCF   energy in the final basis set =    -3427.0295148660
 Total energy in the final basis set =    -3427.0295148660


 ------------------------------------------------------------------------------

   CCMAN2: suite of methods based on coupled cluster
           and equation of motion theories.

   Components:
   * libvmm-1.3-trunk
     by Evgeny Epifanovsky, Ilya Kaliman.
   * libtensor-2.5-trunk
     by Evgeny Epifanovsky, Michael Wormit, Dmitry Zuev, Sam Manzer, 
        Ilya Kaliman.
   * libcc-2.5-trunk
     by Evgeny Epifanovsky, Arik Landau, Tomasz Kus, Kirill Khistyaev, 
        Dmitry Zuev, Prashant Manohar, Xintian Feng, Anna Krylov, 
        Matthew Goldey, Alec White, Thomas Jagau, Kaushik Nanda, 
        Anastasia Gunina, Alexander Kunitsa, Joonho Lee.

   CCMAN original authors:
   Anna I. Krylov, C. David Sherrill, Steven R. Gwaltney,
   Edward F. C. Byrd (2000)
   Sergey V. Levchenko, Lyudmila V. Slipchenko, Tao Wang,
   Ana-Maria C. Cristian (2003)
   Piotr A. Pieniazek, C. Melania Oana, Evgeny Epifanovsky (2007)
   Prashant Manohar (2009)

 ------------------------------------------------------------------------------


 Allocating and initializing 30808MB of RAM...
 Calculation will run on 6 cores.


 Alpha MOs, Restricted
 -- Occupied --                  
-490.04 -104.89  -80.07  -65.18  -58.53  -58.53  -58.53  -15.65
  1 A'    2 A'    3 A'    4 A'    5 A'    1 A"    6 A'    7 A'                 
-10.614  -9.855  -8.083  -8.079  -8.079  -7.604  -7.468  -7.461
  8 A'    9 A'   10 A'    2 A"   11 A'   12 A'   13 A'    3 A"                 
 -7.460  -5.497  -5.495  -5.494  -3.206  -3.204  -3.203  -3.196
 14 A'   15 A'    4 A"   16 A'   17 A'    5 A"   18 A'    6 A"                 
 -3.196  -1.270  -1.074  -1.023  -0.753  -0.618  -0.588  -0.568
 19 A'   20 A'   21 A'   22 A'   23 A'   24 A'   25 A'    7 A"                 
 -0.461  -0.460  -0.432  -0.420  -0.407
  8 A"   26 A'   27 A'   28 A'    9 A"                                         
 -- Virtual --                   
  0.004   0.044   0.057   0.076   0.085   0.088   0.100   0.116
 10 A"   29 A'   30 A'   31 A'   11 A"   32 A'   33 A'   34 A'                 
  0.125   0.130   0.138   0.148   0.178   0.182   0.202   0.235
 12 A"   35 A'   13 A"   36 A'   37 A'   38 A'   39 A'   40 A'                 
  0.259   0.264   0.287   0.352   0.367   0.388   0.469   0.517
 14 A"   41 A'   42 A'   43 A'   44 A'   15 A"   45 A'   46 A'                 
  0.554   0.562   0.569   0.599   0.627   0.675   0.752   0.764
 47 A'   16 A"   48 A'   17 A"   49 A'   18 A"   50 A'   19 A"                 
  0.769   0.803   0.808   0.874   0.877   0.906   0.955   0.959
 51 A'   52 A'   53 A'   20 A"   54 A'   55 A'   21 A"   56 A'                 
  0.988   1.093   1.112   1.127   1.149   1.230   1.258   1.309
 22 A"   57 A'   23 A"   58 A'   59 A'   24 A"   60 A'   61 A'                 
  1.335   1.394   1.482   1.776   1.862   1.950   2.253   2.271
 62 A'   63 A'   64 A'   25 A"   65 A'   66 A'   26 A"   67 A'                 
  2.300   2.336   2.397   2.444   2.577   2.635   2.636   2.915
 27 A"   68 A'   28 A"   69 A'   70 A'   71 A'   29 A"   72 A'                 
  3.022   4.240   4.310   4.532   4.533   4.551   4.555   4.589
 73 A'   30 A"   74 A'   75 A'   31 A"   32 A"   76 A'   77 A'                 
  4.757   7.186   7.514   8.204   8.221   8.282  10.351  14.705
 78 A'   79 A'   80 A'   33 A"   81 A'   82 A'   83 A'   34 A"                 
 14.812  14.914  26.638  26.733  27.073  36.678  49.466 166.140
 84 A'   85 A'   35 A"   86 A'   87 A'   88 A'   89 A'   90 A'                 
219.192 293.890 293.905 293.9791028.406
 91 A'   36 A"   92 A'   93 A'   94 A'                                         

 Beta MOs, Restricted
 -- Occupied --                  
-490.04 -104.89  -80.07  -65.18  -58.53  -58.53  -58.53  -15.65
  1 A'    2 A'    3 A'    4 A'    5 A'    1 A"    6 A'    7 A'                 
-10.614  -9.855  -8.083  -8.079  -8.079  -7.604  -7.468  -7.461
  8 A'    9 A'   10 A'    2 A"   11 A'   12 A'   13 A'    3 A"                 
 -7.460  -5.497  -5.495  -5.494  -3.206  -3.204  -3.203  -3.196
 14 A'   15 A'    4 A"   16 A'   17 A'    5 A"   18 A'    6 A"                 
 -3.196  -1.270  -1.074  -1.023  -0.753  -0.618  -0.588  -0.568
 19 A'   20 A'   21 A'   22 A'   23 A'   24 A'   25 A'    7 A"                 
 -0.461  -0.460  -0.432  -0.420  -0.407
  8 A"   26 A'   27 A'   28 A'    9 A"                                         
 -- Virtual --                   
  0.004   0.044   0.057   0.076   0.085   0.088   0.100   0.116
 10 A"   29 A'   30 A'   31 A'   11 A"   32 A'   33 A'   34 A'                 
  0.125   0.130   0.138   0.148   0.178   0.182   0.202   0.235
 12 A"   35 A'   13 A"   36 A'   37 A'   38 A'   39 A'   40 A'                 
  0.259   0.264   0.287   0.352   0.367   0.388   0.469   0.517
 14 A"   41 A'   42 A'   43 A'   44 A'   15 A"   45 A'   46 A'                 
  0.554   0.562   0.569   0.599   0.627   0.675   0.752   0.764
 47 A'   16 A"   48 A'   17 A"   49 A'   18 A"   50 A'   19 A"                 
  0.769   0.803   0.808   0.874   0.877   0.906   0.955   0.959
 51 A'   52 A'   53 A'   20 A"   54 A'   55 A'   21 A"   56 A'                 
  0.988   1.093   1.112   1.127   1.149   1.230   1.258   1.309
 22 A"   57 A'   23 A"   58 A'   59 A'   24 A"   60 A'   61 A'                 
  1.335   1.394   1.482   1.776   1.862   1.950   2.253   2.271
 62 A'   63 A'   64 A'   25 A"   65 A'   66 A'   26 A"   67 A'                 
  2.300   2.336   2.397   2.444   2.577   2.635   2.636   2.915
 27 A"   68 A'   28 A"   69 A'   70 A'   71 A'   29 A"   72 A'                 
  3.022   4.240   4.310   4.532   4.533   4.551   4.555   4.589
 73 A'   30 A"   74 A'   75 A'   31 A"   32 A"   76 A'   77 A'                 
  4.757   7.186   7.514   8.204   8.221   8.282  10.351  14.705
 78 A'   79 A'   80 A'   33 A"   81 A'   82 A'   83 A'   34 A"                 
 14.812  14.914  26.638  26.733  27.073  36.678  49.466 166.140
 84 A'   85 A'   35 A"   86 A'   87 A'   88 A'   89 A'   90 A'                 
219.192 293.890 293.905 293.9791028.406
 91 A'   36 A"   92 A'   93 A'   94 A'                                         

 Occupation and symmetry of molecular orbitals

 Point group: Cs (2 irreducible representations).

                           A'   A"    All 
 ------------------------------------------
 All molecular orbitals:
  - Alpha                  94   36    130 
  - Beta                   94   36    130 
 ------------------------------------------
 Alpha orbitals:
  - Frozen occupied        16   4     20  
  - Active occupied        12   5     17  
  - Active virtual         66   27    93  
  - Frozen virtual         0    0     0   
 ------------------------------------------
 Beta orbitals:
  - Frozen occupied        16   4     20  
  - Active occupied        12   5     17  
  - Active virtual         66   27    93  
  - Frozen virtual         0    0     0   
 ------------------------------------------

 Import integrals:   CPU 0.00 s  wall 0.00 s

 Import integrals:   CPU 42.76 s  wall 7.65 s

 MP2 amplitudes:   CPU 0.15 s  wall 0.12 s

Running a double precision version
           CCSD T amplitudes will be solved using DIIS.

           Start     Size      MaxIter   EConv     TConv     
           3         7         100       1.00e-07  1.00e-05  
 ------------------------------------------------------------------------------
           Energy (a.u.)   Ediff      Tdiff       Comment
 ------------------------------------------------------------------------------
         -3427.74092595                           
     1   -3427.72735581   1.36e-02   7.95e-01     
     2   -3427.75182622   2.45e-02   1.10e-01     
     3   -3427.75045012   1.38e-03   4.84e-02     
     4   -3427.75288841   2.44e-03   1.72e-02     Switched to DIIS steps.
     5   -3427.75382442   9.36e-04   1.24e-02     
     6   -3427.75386855   4.41e-05   2.73e-03     
     7   -3427.75387629   7.74e-06   1.43e-03     
     8   -3427.75388434   8.05e-06   3.78e-04     
     9   -3427.75388606   1.72e-06   2.17e-04     
    10   -3427.75388574   3.22e-07   6.29e-05     
    11   -3427.75388594   2.09e-07   2.60e-05     
    12   -3427.75388585   9.23e-08   1.27e-05     
    13   -3427.75388586   2.61e-09   5.78e-06     
 ------------------------------------------------------------------------------
         -3427.75388586                           CCSD T converged.

End of double precision
 SCF energy                 = -3427.02951487
 MP2 energy                 = -3427.74092595
 CCSD correlation energy     =    -0.72437099
 CCSD total energy           = -3427.75388586

 CCSD  T1^2 = 0.0159  T2^2 = 0.2760  Leading amplitudes:

 Amplitude    Orbitals with energies
 -0.0390       8 (A") A                  ->    10 (A") A                  
              -0.4615                          0.0038                     
 -0.0390       8 (A") B                  ->    10 (A") B                  
              -0.4615                          0.0038                     
  0.0213       27 (A') A                 ->    29 (A') A                  
              -0.4316                          0.0442                     
  0.0213       27 (A') B                 ->    29 (A') B                  
              -0.4316                          0.0442                     

 Amplitude    Orbitals with energies
 -0.0734       9 (A") A      9 (A") B    ->    10 (A") A     10 (A") B    
              -0.4066       -0.4066            0.0038        0.0038       
  0.0734       9 (A") A      9 (A") B    ->    10 (A") B     10 (A") A    
              -0.4066       -0.4066            0.0038        0.0038       
  0.0734       9 (A") B      9 (A") A    ->    10 (A") A     10 (A") B    
              -0.4066       -0.4066            0.0038        0.0038       
 -0.0734       9 (A") B      9 (A") A    ->    10 (A") B     10 (A") A    
              -0.4066       -0.4066            0.0038        0.0038       

 Computing CCSD intemediates for later calculations in double precision
 Finished.

Running a double precision version
           CCSD Lambda amplitudes will be solved using DIIS.
           Start     Size      MaxIter   EConv     LConv     
           3         7         100       1.00e-07  1.00e-05  
 ------------------------------------------------------------------------------
            Enorm      Ldiff       Comment
 ------------------------------------------------------------------------------
     1     5.66e-02   4.12e-02     
     2     1.61e-02   6.29e-03     
     3     7.05e-03   1.77e-03     
     4     4.20e-03   1.35e-03     Switched to DIIS steps.
     5     1.28e-03   7.80e-04     
     6     6.06e-04   2.05e-04     
     7     1.94e-04   5.97e-05     
     8     9.05e-05   2.64e-06     
     9     3.24e-05   1.60e-06     
    10     1.53e-05   4.24e-07     
    11     7.13e-06   9.34e-10     
    12     3.47e-06   6.83e-08     
    13     1.46e-06   1.11e-07     
    14     6.13e-07   1.82e-08     
    15     3.02e-07   4.50e-08     
    16     1.34e-07   1.65e-08     
    17     6.80e-08   9.84e-09     
 ------------------------------------------------------------------------------
                                   CCSD Lambda converged.

 Computing density matrices in double precision...
           Orbital response amplitudes will be solved using DIIS.
           Start     Size      MaxIter   EConv     LConv     
           3         7         100       1.00e-06  1.00e-06  
 ------------------------------------------------------------------------------
            Enorm      Ldiff       Comment
 ------------------------------------------------------------------------------
     1     1.11e-01   5.99e-04     
     2     1.08e-01   3.29e-03     
     3     1.34e-01   2.34e-02     
     4     1.69e-02   5.26e-02     Switched to DIIS steps.
     5     7.82e-03   5.32e-03     
     6     1.13e-03   8.49e-04     
     7     7.78e-04   8.17e-05     
     8     2.05e-04   1.88e-04     
     9     4.89e-05   2.07e-05     
    10     1.59e-05   4.23e-06     
    11     3.94e-06   1.63e-06     
    12     1.49e-06   2.68e-07     
    13     5.98e-07   3.72e-07     
 ------------------------------------------------------------------------------
                                   Orbital response converged.

 Computing density matrices... Done.
 CCSD calculation:   CPU 475.40 s  wall 86.86 s

 Transferring MO TPDM to AO TPDM
 Transferring g2_o1o1o1o1
 Transferring g2_o1o1o1v1
 Transferring g2_o1o1v1v1
 Transferring g2_o1v1o1v1
 Transferring g2_o1v1v1v1
 Transferring g2_v1v1v1v1
 Adding separable TPDM
 Computing TPDM gradient
 --------------------------------------------------------
 2e gradient
  Atom          X               Y               Z
 --------------------------------------------------------
    1        -38.821792       22.767111       -0.000000  
    2          0.088810      -33.097066       -0.000000  
    3         17.693828       -7.532300        0.000000  
    4         21.039155       17.862255       -0.000000  
 --------------------------------------------------------
 --------------------------------------------------------
 Final gradient
  Atom          X               Y               Z
 --------------------------------------------------------
    1        -38.821792       22.767111       -0.000000  
    2          0.088810      -33.097066       -0.000000  
    3         17.693828       -7.532300        0.000000  
    4         21.039155       17.862255       -0.000000  
 --------------------------------------------------------
 Analytic gradient from two-electron contribution:   CPU 266.43 s  wall 51.13 s

 Total ccman2 time:   CPU 791.01 s  wall 147.25 s


 --------------------------------------------------------------
             Orbital Energies (a.u.) and Symmetries
 --------------------------------------------------------------

 Alpha MOs, Restricted
 -- Occupied --                  
-490.04 -104.89  -80.07  -65.18  -58.53  -58.53  -15.65  -10.61
  1 A'    2 A'    3 A'    4 A'    5 A'    6 A'    7 A'    8 A'                 
 -9.855  -8.083  -8.079  -7.604  -7.468  -7.460  -5.497  -5.494
  9 A'   10 A'   11 A'   12 A'   13 A'   14 A'   15 A'   16 A'                 
-58.534  -8.079  -7.461  -5.495  -3.206  -3.203  -3.196  -1.270
  1 A"    2 A"    3 A"    4 A"   17 A'   18 A'   19 A'   20 A'                 
 -1.074  -1.023  -0.753  -0.618  -0.588  -0.460  -0.432  -0.420
 21 A'   22 A'   23 A'   24 A'   25 A'   26 A'   27 A'   28 A'                 
 -3.204  -3.196  -0.568  -0.461  -0.407
  5 A"    6 A"    7 A"    8 A"    9 A"                                         
 -- Virtual --                   
  0.044   0.057   0.076   0.088   0.100   0.116   0.130   0.148
 29 A'   30 A'   31 A'   32 A'   33 A'   34 A'   35 A'   36 A'                 
  0.178   0.182   0.202   0.235   0.264   0.287   0.352   0.367
 37 A'   38 A'   39 A'   40 A'   41 A'   42 A'   43 A'   44 A'                 
  0.469   0.517   0.554   0.569   0.627   0.752   0.769   0.803
 45 A'   46 A'   47 A'   48 A'   49 A'   50 A'   51 A'   52 A'                 
  0.808   0.877   0.906   0.959   1.093   1.127   1.149   1.258
 53 A'   54 A'   55 A'   56 A'   57 A'   58 A'   59 A'   60 A'                 
  1.309   1.335   1.394   1.482   1.862   1.950   2.271   2.336
 61 A'   62 A'   63 A'   64 A'   65 A'   66 A'   67 A'   68 A'                 
  2.444   2.577   2.635   2.915   3.022   4.310   4.532   4.555
 69 A'   70 A'   71 A'   72 A'   73 A'   74 A'   75 A'   76 A'                 
  4.589   4.757   7.186   7.514   8.221   8.282  10.351  14.812
 77 A'   78 A'   79 A'   80 A'   81 A'   82 A'   83 A'   84 A'                 
 14.914  26.733  27.073  36.678  49.466 166.140 219.192 293.905
 85 A'   86 A'   87 A'   88 A'   89 A'   90 A'   91 A'   92 A'                 
293.9791028.406   0.004   0.085   0.125   0.138   0.259   0.388
 93 A'   94 A'   10 A"   11 A"   12 A"   13 A"   14 A"   15 A"                 
  0.562   0.599   0.675   0.764   0.874   0.955   0.988   1.112
 16 A"   17 A"   18 A"   19 A"   20 A"   21 A"   22 A"   23 A"                 
  1.230   1.776   2.253   2.300   2.397   2.636   4.240   4.533
 24 A"   25 A"   26 A"   27 A"   28 A"   29 A"   30 A"   31 A"                 
  4.551   8.204  14.705  26.638 293.890
 32 A"   33 A"   34 A"   35 A"   36 A"                                         

 Beta MOs, Restricted
 -- Occupied --                  
-490.04 -104.89  -80.07  -65.18  -58.53  -58.53  -15.65  -10.61
  1 A'    2 A'    3 A'    4 A'    5 A'    6 A'    7 A'    8 A'                 
 -9.855  -8.083  -8.079  -7.604  -7.468  -7.460  -5.497  -5.494
  9 A'   10 A'   11 A'   12 A'   13 A'   14 A'   15 A'   16 A'                 
-58.534  -8.079  -7.461  -5.495  -3.206  -3.203  -3.196  -1.270
  1 A"    2 A"    3 A"    4 A"   17 A'   18 A'   19 A'   20 A'                 
 -1.074  -1.023  -0.753  -0.618  -0.588  -0.460  -0.432  -0.420
 21 A'   22 A'   23 A'   24 A'   25 A'   26 A'   27 A'   28 A'                 
 -3.204  -3.196  -0.568  -0.461  -0.407
  5 A"    6 A"    7 A"    8 A"    9 A"                                         
 -- Virtual --                   
  0.044   0.057   0.076   0.088   0.100   0.116   0.130   0.148
 29 A'   30 A'   31 A'   32 A'   33 A'   34 A'   35 A'   36 A'                 
  0.178   0.182   0.202   0.235   0.264   0.287   0.352   0.367
 37 A'   38 A'   39 A'   40 A'   41 A'   42 A'   43 A'   44 A'                 
  0.469   0.517   0.554   0.569   0.627   0.752   0.769   0.803
 45 A'   46 A'   47 A'   48 A'   49 A'   50 A'   51 A'   52 A'                 
  0.808   0.877   0.906   0.959   1.093   1.127   1.149   1.258
 53 A'   54 A'   55 A'   56 A'   57 A'   58 A'   59 A'   60 A'                 
  1.309   1.335   1.394   1.482   1.862   1.950   2.271   2.336
 61 A'   62 A'   63 A'   64 A'   65 A'   66 A'   67 A'   68 A'                 
  2.444   2.577   2.635   2.915   3.022   4.310   4.532   4.555
 69 A'   70 A'   71 A'   72 A'   73 A'   74 A'   75 A'   76 A'                 
  4.589   4.757   7.186   7.514   8.221   8.282  10.351  14.812
 77 A'   78 A'   79 A'   80 A'   81 A'   82 A'   83 A'   84 A'                 
 14.914  26.733  27.073  36.678  49.466 166.140 219.192 293.905
 85 A'   86 A'   87 A'   88 A'   89 A'   90 A'   91 A'   92 A'                 
293.9791028.406   0.004   0.085   0.125   0.138   0.259   0.388
 93 A'   94 A'   10 A"   11 A"   12 A"   13 A"   14 A"   15 A"                 
  0.562   0.599   0.675   0.764   0.874   0.955   0.988   1.112
 16 A"   17 A"   18 A"   19 A"   20 A"   21 A"   22 A"   23 A"                 
  1.230   1.776   2.253   2.300   2.397   2.636   4.240   4.533
 24 A"   25 A"   26 A"   27 A"   28 A"   29 A"   30 A"   31 A"                 
  4.551   8.204  14.705  26.638 293.890
 32 A"   33 A"   34 A"   35 A"   36 A"                                         
 --------------------------------------------------------------

          Ground-State Mulliken Net Atomic Charges

     Atom                 Charge (a.u.)
  ----------------------------------------
      1 Br                   -0.231558
      2 P                     0.344820
      3 N                    -0.121249
      4 Cl                    0.007988
  ----------------------------------------
  Sum of atomic charges =     0.000000

 -----------------------------------------------------------------
                    Cartesian Multipole Moments
 -----------------------------------------------------------------
    Charge (ESU x 10^10)
                 0.0000
    Dipole Moment (Debye)
         X       0.3781      Y       0.6119      Z       0.0000
       Tot       0.7193
    Quadrupole Moments (Debye-Ang)
        XX     -53.2725     XY       2.8013     YY     -47.8246
        XZ      -0.0000     YZ      -0.0000     ZZ     -48.9533
    Octopole Moments (Debye-Ang^2)
       XXX      37.7918    XXY     -14.0820    XYY      11.7841
       YYY     -18.1461    XXZ       0.0000    XYZ       0.0000
       YYZ      -0.0000    XZZ      10.8212    YZZ      -3.3866
       ZZZ       0.0000
    Hexadecapole Moments (Debye-Ang^3)
      XXXX    -723.6324   XXXY       5.3214   XXYY    -158.6319
      XYYY       1.1008   YYYY    -276.2324   XXXZ      -0.0000
      XXYZ      -0.0000   XYYZ      -0.0000   YYYZ      -0.0000
      XXZZ    -130.9441   XYZZ      -2.7220   YYZZ     -56.4842
      XZZZ      -0.0000   YZZZ      -0.0000   ZZZZ     -60.4670
 -----------------------------------------------------------------
 DrvMan completing analytic gradient of the correlated energy
 Correlated dipole moment
            1
    1   0.1487544
    2   0.2407436
    3   0.0000000
 Energy read as -3427.753885855
 Full Analytical Gradient: (in a.u., or Hartree/Bohr)
             1             2             3             4
    1   -0.00002437    0.00006265   -0.00007538    0.00003709
    2    0.00003071    0.00000438   -0.00019108    0.00015599
    3    0.00000000   -0.00000000    0.00000000    0.00000000
 Gradient time:  CPU 0.78 s  wall 0.79 s
 ######################################################
 ######################################################
 # Starting finite difference calculation for IDERIV  #
 Finite diff step size:  1.88973e-03 a.u.
 ----------------------------------------------------------------
             Standard Nuclear Orientation (Angstroms)
    I     Atom           X                Y                Z
 ----------------------------------------------------------------
    1      Br      1.3920637511    -0.3645544995    -0.0000000000
    2      P      -0.0876461184     1.3518377993     0.0000000000
    3      N      -1.5515816990     0.8098123635     0.0000000000
    4      Cl     -2.1477333893    -0.7756968267    -0.0000000000
 ----------------------------------------------------------------
 Nuclear Repulsion Energy =   370.1912287253 hartrees
 There are       37 alpha and       37 beta electrons

                       Distance Matrix (Angstroms)
             Br(  1)   P (  2)   N (  3)
   P (  2)  2.266174
   N (  3)  3.169256  1.561057
   Cl(  4)  3.563594  2.961480  1.693882

 Requested basis set is 6-311++G(d,p)
 There are 51 shells and 130 basis functions
 A cutoff of  1.0D-14 yielded   1149 shell pairs
 There are      8009 function pairs (      8805 Cartesian)
 Smallest overlap matrix eigenvalue = 1.36E-03
 Guess MOs from SCF MO coefficient file

 -----------------------------------------------------------------------
  General SCF calculation program by
  Eric Jon Sundstrom, Paul Horn, Yuezhi Mao, Dmitri Zuev, Alec White,
  David Stuck, Shaama M.S., Shane Yost, Joonho Lee, David Small,
  Daniel Levine, Susi Lehtola, Hugh Burton, Evgeny Epifanovsky
 -----------------------------------------------------------------------
 Hartree-Fock
 using 6 threads for integral computing
 -------------------------------------------------------
 OpenMP Integral computing Module                
 Release: version 2.0, May 2017, Q-Chem Inc. Pleasanton 
 -------------------------------------------------------
 A restricted SCF calculation will be
 performed using DIIS
 SCF converges when DIIS error is below 1.0e-08
 ---------------------------------------
  Cycle       Energy         DIIS error
 ---------------------------------------
    1   -3427.0295075934      5.09e-06  
    2   -3427.0295076823      1.51e-06  
    3   -3427.0295076918      9.57e-07  
    4   -3427.0295076943      3.06e-07  
    5   -3427.0295076948      1.05e-07  
    6   -3427.0295076948      4.04e-08  
    7   -3427.0295076948      1.23e-08  
    8   -3427.0295076949      4.53e-09  Convergence criterion met
 ---------------------------------------
 SCF time:   CPU 7.13s  wall 1.00s 
 SCF   energy in the final basis set =    -3427.0295076949
 Total energy in the final basis set =    -3427.0295076949


 ------------------------------------------------------------------------------

   CCMAN2: suite of methods based on coupled cluster
           and equation of motion theories.

   Components:
   * libvmm-1.3-trunk
     by Evgeny Epifanovsky, Ilya Kaliman.
   * libtensor-2.5-trunk
     by Evgeny Epifanovsky, Michael Wormit, Dmitry Zuev, Sam Manzer, 
        Ilya Kaliman.
   * libcc-2.5-trunk
     by Evgeny Epifanovsky, Arik Landau, Tomasz Kus, Kirill Khistyaev, 
        Dmitry Zuev, Prashant Manohar, Xintian Feng, Anna Krylov, 
        Matthew Goldey, Alec White, Thomas Jagau, Kaushik Nanda, 
        Anastasia Gunina, Alexander Kunitsa, Joonho Lee.

   CCMAN original authors:
   Anna I. Krylov, C. David Sherrill, Steven R. Gwaltney,
   Edward F. C. Byrd (2000)
   Sergey V. Levchenko, Lyudmila V. Slipchenko, Tao Wang,
   Ana-Maria C. Cristian (2003)
   Piotr A. Pieniazek, C. Melania Oana, Evgeny Epifanovsky (2007)
   Prashant Manohar (2009)

 ------------------------------------------------------------------------------


 Allocating and initializing 30808MB of RAM...
 Calculation will run on 6 cores.


 Alpha MOs, Restricted
 -- Occupied --                  
-490.04 -104.89  -80.07  -65.18  -58.53  -58.53  -58.53  -15.66
  1 A     2 A     3 A     4 A     5 A     6 A     7 A     8 A                  
-10.614  -9.855  -8.083  -8.079  -8.079  -7.604  -7.468  -7.461
  9 A    10 A    11 A    12 A    13 A    14 A    15 A    16 A                  
 -7.460  -5.497  -5.495  -5.494  -3.206  -3.204  -3.203  -3.196
 17 A    18 A    19 A    20 A    21 A    22 A    23 A    24 A                  
 -3.196  -1.270  -1.074  -1.023  -0.753  -0.618  -0.588  -0.568
 25 A    26 A    27 A    28 A    29 A    30 A    31 A    32 A                  
 -0.461  -0.460  -0.432  -0.420  -0.407
 33 A    34 A    35 A    36 A    37 A                                          
 -- Virtual --                   
  0.004   0.044   0.057   0.076   0.085   0.088   0.100   0.116
 38 A    39 A    40 A    41 A    42 A    43 A    44 A    45 A                  
  0.125   0.130   0.138   0.148   0.178   0.182   0.202   0.235
 46 A    47 A    48 A    49 A    50 A    51 A    52 A    53 A                  
  0.259   0.264   0.287   0.352   0.367   0.388   0.469   0.517
 54 A    55 A    56 A    57 A    58 A    59 A    60 A    61 A                  
  0.554   0.562   0.569   0.599   0.627   0.675   0.752   0.764
 62 A    63 A    64 A    65 A    66 A    67 A    68 A    69 A                  
  0.769   0.803   0.808   0.874   0.877   0.906   0.955   0.959
 70 A    71 A    72 A    73 A    74 A    75 A    76 A    77 A                  
  0.988   1.093   1.112   1.127   1.149   1.230   1.258   1.309
 78 A    79 A    80 A    81 A    82 A    83 A    84 A    85 A                  
  1.335   1.394   1.482   1.776   1.862   1.950   2.253   2.271
 86 A    87 A    88 A    89 A    90 A    91 A    92 A    93 A                  
  2.300   2.336   2.397   2.444   2.577   2.634   2.636   2.915
 94 A    95 A    96 A    97 A    98 A    99 A   100 A   101 A                  
  3.022   4.240   4.310   4.532   4.533   4.551   4.555   4.589
102 A   103 A   104 A   105 A   106 A   107 A   108 A   109 A                  
  4.756   7.186   7.514   8.204   8.221   8.282  10.351  14.705
110 A   111 A   112 A   113 A   114 A   115 A   116 A   117 A                  
 14.812  14.914  26.638  26.733  27.072  36.678  49.466 166.139
118 A   119 A   120 A   121 A   122 A   123 A   124 A   125 A                  
219.192 293.890 293.905 293.9791028.406
126 A   127 A   128 A   129 A   130 A                                          

 Beta MOs, Restricted
 -- Occupied --                  
-490.04 -104.89  -80.07  -65.18  -58.53  -58.53  -58.53  -15.66
  1 A     2 A     3 A     4 A     5 A     6 A     7 A     8 A                  
-10.614  -9.855  -8.083  -8.079  -8.079  -7.604  -7.468  -7.461
  9 A    10 A    11 A    12 A    13 A    14 A    15 A    16 A                  
 -7.460  -5.497  -5.495  -5.494  -3.206  -3.204  -3.203  -3.196
 17 A    18 A    19 A    20 A    21 A    22 A    23 A    24 A                  
 -3.196  -1.270  -1.074  -1.023  -0.753  -0.618  -0.588  -0.568
 25 A    26 A    27 A    28 A    29 A    30 A    31 A    32 A                  
 -0.461  -0.460  -0.432  -0.420  -0.407
 33 A    34 A    35 A    36 A    37 A                                          
 -- Virtual --                   
  0.004   0.044   0.057   0.076   0.085   0.088   0.100   0.116
 38 A    39 A    40 A    41 A    42 A    43 A    44 A    45 A                  
  0.125   0.130   0.138   0.148   0.178   0.182   0.202   0.235
 46 A    47 A    48 A    49 A    50 A    51 A    52 A    53 A                  
  0.259   0.264   0.287   0.352   0.367   0.388   0.469   0.517
 54 A    55 A    56 A    57 A    58 A    59 A    60 A    61 A                  
  0.554   0.562   0.569   0.599   0.627   0.675   0.752   0.764
 62 A    63 A    64 A    65 A    66 A    67 A    68 A    69 A                  
  0.769   0.803   0.808   0.874   0.877   0.906   0.955   0.959
 70 A    71 A    72 A    73 A    74 A    75 A    76 A    77 A                  
  0.988   1.093   1.112   1.127   1.149   1.230   1.258   1.309
 78 A    79 A    80 A    81 A    82 A    83 A    84 A    85 A                  
  1.335   1.394   1.482   1.776   1.862   1.950   2.253   2.271
 86 A    87 A    88 A    89 A    90 A    91 A    92 A    93 A                  
  2.300   2.336   2.397   2.444   2.577   2.634   2.636   2.915
 94 A    95 A    96 A    97 A    98 A    99 A   100 A   101 A                  
  3.022   4.240   4.310   4.532   4.533   4.551   4.555   4.589
102 A   103 A   104 A   105 A   106 A   107 A   108 A   109 A                  
  4.756   7.186   7.514   8.204   8.221   8.282  10.351  14.705
110 A   111 A   112 A   113 A   114 A   115 A   116 A   117 A                  
 14.812  14.914  26.638  26.733  27.072  36.678  49.466 166.139
118 A   119 A   120 A   121 A   122 A   123 A   124 A   125 A                  
219.192 293.890 293.905 293.9791028.406
126 A   127 A   128 A   129 A   130 A                                          

 Occupation and symmetry of molecular orbitals

 Point group: C1 (1 irreducible representation).

                           A     All 
 -------------------------------------
 All molecular orbitals:
  - Alpha                  130   130 
  - Beta                   130   130 
 -------------------------------------
 Alpha orbitals:
  - Frozen occupied        20    20  
  - Active occupied        17    17  
  - Active virtual         93    93  
  - Frozen virtual         0     0   
 -------------------------------------
 Beta orbitals:
  - Frozen occupied        20    20  
  - Active occupied        17    17  
  - Active virtual         93    93  
  - Frozen virtual         0     0   
 -------------------------------------

 Import integrals:   CPU 0.00 s  wall 0.00 s

 Import integrals:   CPU 46.20 s  wall 8.18 s

 MP2 amplitudes:   CPU 0.13 s  wall 0.09 s

Running a double precision version
           CCSD T amplitudes will be solved using DIIS.

           Start     Size      MaxIter   EConv     TConv     
           3         7         100       1.00e-07  1.00e-05  
 ------------------------------------------------------------------------------
           Energy (a.u.)   Ediff      Tdiff       Comment
 ------------------------------------------------------------------------------
         -3427.74092578                           
     1   -3427.72735159   1.36e-02   7.95e-01     
     2   -3427.75182667   2.45e-02   1.10e-01     
     3   -3427.75044878   1.38e-03   4.84e-02     
     4   -3427.75288785   2.44e-03   1.72e-02     Switched to DIIS steps.
     5   -3427.75382429   9.36e-04   1.24e-02     
     6   -3427.75386847   4.42e-05   2.73e-03     
     7   -3427.75387621   7.75e-06   1.43e-03     
     8   -3427.75388427   8.05e-06   3.78e-04     
     9   -3427.75388599   1.72e-06   2.17e-04     
    10   -3427.75388567   3.22e-07   6.29e-05     
    11   -3427.75388588   2.10e-07   2.60e-05     
    12   -3427.75388579   9.22e-08   1.27e-05     
    13   -3427.75388579   2.65e-09   5.79e-06     
 ------------------------------------------------------------------------------
         -3427.75388579                           CCSD T converged.

End of double precision
 SCF energy                 = -3427.02950769
 MP2 energy                 = -3427.74092578
 CCSD correlation energy     =    -0.72437809
 CCSD total energy           = -3427.75388579

 CCSD  T1^2 = 0.0159  T2^2 = 0.2760  Leading amplitudes:

 Amplitude    Orbitals with energies
 -0.0390       33 (A) A                  ->    38 (A) A                   
              -0.4614                          0.0038                     
 -0.0390       33 (A) B                  ->    38 (A) B                   
              -0.4614                          0.0038                     
  0.0214       35 (A) A                  ->    39 (A) A                   
              -0.4316                          0.0441                     
  0.0214       35 (A) B                  ->    39 (A) B                   
              -0.4316                          0.0441                     

 Amplitude    Orbitals with energies
 -0.0733       37 (A) A      37 (A) B    ->    38 (A) A      38 (A) B     
              -0.4066       -0.4066            0.0038        0.0038       
  0.0733       37 (A) A      37 (A) B    ->    38 (A) B      38 (A) A     
              -0.4066       -0.4066            0.0038        0.0038       
  0.0733       37 (A) B      37 (A) A    ->    38 (A) A      38 (A) B     
              -0.4066       -0.4066            0.0038        0.0038       
 -0.0733       37 (A) B      37 (A) A    ->    38 (A) B      38 (A) A     
              -0.4066       -0.4066            0.0038        0.0038       

 Computing CCSD intemediates for later calculations in double precision
 Finished.

Running a double precision version
           CCSD Lambda amplitudes will be solved using DIIS.
           Start     Size      MaxIter   EConv     LConv     
           3         7         100       1.00e-07  1.00e-05  
 ------------------------------------------------------------------------------
            Enorm      Ldiff       Comment
 ------------------------------------------------------------------------------
     1     5.66e-02   4.12e-02     
     2     1.61e-02   6.29e-03     
     3     7.05e-03   1.77e-03     
     4     4.21e-03   1.35e-03     Switched to DIIS steps.
     5     1.28e-03   7.81e-04     
     6     6.06e-04   2.05e-04     
     7     1.94e-04   5.98e-05     
     8     9.06e-05   2.64e-06     
     9     3.25e-05   1.60e-06     
    10     1.54e-05   4.26e-07     
    11     7.15e-06   3.85e-10     
    12     3.48e-06   6.83e-08     
    13     1.46e-06   1.11e-07     
    14     6.14e-07   1.83e-08     
    15     3.02e-07   4.51e-08     
    16     1.34e-07   1.66e-08     
    17     6.81e-08   9.88e-09     
 ------------------------------------------------------------------------------
                                   CCSD Lambda converged.

 Computing density matrices in double precision...
           Orbital response amplitudes will be solved using DIIS.
           Start     Size      MaxIter   EConv     LConv     
           3         7         100       1.00e-06  1.00e-06  
 ------------------------------------------------------------------------------
            Enorm      Ldiff       Comment
 ------------------------------------------------------------------------------
     1     1.11e-01   6.16e-04     
     2     1.08e-01   3.29e-03     
     3     1.34e-01   2.34e-02     
     4     1.69e-02   5.26e-02     Switched to DIIS steps.
     5     7.82e-03   5.32e-03     
     6     1.13e-03   8.49e-04     
     7     7.78e-04   8.18e-05     
     8     2.05e-04   1.88e-04     
     9     4.89e-05   2.07e-05     
    10     1.59e-05   4.24e-06     
    11     3.94e-06   1.63e-06     
    12     1.50e-06   2.69e-07     
    13     5.99e-07   3.72e-07     
 ------------------------------------------------------------------------------
                                   Orbital response converged.

 Computing density matrices... Done.
 CCSD calculation:   CPU 1547.51 s  wall 267.76 s

 Transferring MO TPDM to AO TPDM
 Transferring g2_o1o1o1o1
 Transferring g2_o1o1o1v1
 Transferring g2_o1o1v1v1
 Transferring g2_o1v1o1v1
 Transferring g2_o1v1v1v1
 Transferring g2_v1v1v1v1
 Adding separable TPDM
 Computing TPDM gradient
 --------------------------------------------------------
 2e gradient
  Atom          X               Y               Z
 --------------------------------------------------------
    1        -38.810743       22.748302        0.000000  
    2          0.086809      -33.077820        0.000000  
    3         17.690891       -7.531086       -0.000000  
    4         21.033043       17.860604       -0.000000  
 --------------------------------------------------------
 --------------------------------------------------------
 Final gradient
  Atom          X               Y               Z
 --------------------------------------------------------
    1        -38.810743       22.748302        0.000000  
    2          0.086809      -33.077820        0.000000  
    3         17.690891       -7.531086       -0.000000  
    4         21.033043       17.860604       -0.000000  
 --------------------------------------------------------
 Analytic gradient from two-electron contribution:   CPU 264.86 s  wall 53.07 s

 Total ccman2 time:   CPU 1864.59 s  wall 330.47 s


 --------------------------------------------------------------

                    Orbital Energies (a.u.)
 --------------------------------------------------------------

 Alpha MOs
 -- Occupied --
********-104.8912 -80.0668 -65.1751 -58.5348 -58.5337 -58.5335 -15.6550
-10.6144  -9.8548  -8.0831  -8.0789  -8.0787  -7.6042  -7.4675  -7.4611
 -7.4603  -5.4967  -5.4950  -5.4944  -3.2064  -3.2038  -3.2029  -3.1958
 -3.1958  -1.2700  -1.0735  -1.0229  -0.7528  -0.6181  -0.5875  -0.5676
 -0.4614  -0.4604  -0.4316  -0.4197  -0.4066
 -- Virtual --
  0.0038   0.0441   0.0569   0.0765   0.0851   0.0878   0.1001   0.1160
  0.1245   0.1304   0.1381   0.1477   0.1784   0.1817   0.2022   0.2351
  0.2587   0.2638   0.2869   0.3522   0.3673   0.3875   0.4691   0.5167
  0.5536   0.5615   0.5686   0.5989   0.6273   0.6747   0.7524   0.7640
  0.7688   0.8034   0.8079   0.8735   0.8768   0.9061   0.9554   0.9587
  0.9878   1.0928   1.1123   1.1269   1.1492   1.2297   1.2578   1.3093
  1.3352   1.3942   1.4817   1.7762   1.8619   1.9499   2.2533   2.2707
  2.2996   2.3355   2.3968   2.4437   2.5765   2.6345   2.6355   2.9145
  3.0216   4.2400   4.3104   4.5321   4.5330   4.5507   4.5553   4.5893
  4.7564   7.1857   7.5136   8.2037   8.2208   8.2820  10.3506  14.7051
 14.8118  14.9137  26.6381  26.7328  27.0725  36.6783  49.4657 166.1395
219.1918 293.8899 293.9046 293.97911028.4058
 --------------------------------------------------------------

          Ground-State Mulliken Net Atomic Charges

     Atom                 Charge (a.u.)
  ----------------------------------------
      1 Br                   -0.231771
      2 P                     0.344830
      3 N                    -0.121074
      4 Cl                    0.008014
  ----------------------------------------
  Sum of atomic charges =     0.000000

 -----------------------------------------------------------------
                    Cartesian Multipole Moments
 -----------------------------------------------------------------
    Charge (ESU x 10^10)
                 0.0000
    Dipole Moment (Debye)
         X       0.3744      Y       0.6134      Z       0.0000
       Tot       0.7187
    Quadrupole Moments (Debye-Ang)
        XX     -53.2734     XY       2.8014     YY     -47.8237
        XZ      -0.0000     YZ       0.0000     ZZ     -48.9544
    Octopole Moments (Debye-Ang^2)
       XXX      37.7191    XXY     -14.0819    XYY      11.7603
       YYY     -18.1396    XXZ      -0.0000    XYZ      -0.0000
       YYZ       0.0000    XZZ      10.7989    YZZ      -3.3856
       ZZZ       0.0000
    Hexadecapole Moments (Debye-Ang^3)
      XXXX    -723.9315   XXXY       5.3323   XXYY    -158.6792
      XYYY       1.1256   YYYY    -276.2247   XXXZ      -0.0000
      XXYZ       0.0000   XYYZ       0.0000   YYYZ       0.0000
      XXZZ    -130.9992   XYZZ      -2.7146   YYZZ     -56.4838
      XZZZ      -0.0000   YZZZ       0.0000   ZZZZ     -60.4706
 -----------------------------------------------------------------
 DrvMan completing analytic gradient of the correlated energy
 Correlated dipole moment
            1
    1   0.1472993
    2   0.2413482
    3   0.0000000
 Energy read as -3427.753885788
 Full Analytical Gradient: (in a.u., or Hartree/Bohr)
             1             2             3             4
    1    0.00009453   -0.00000584   -0.00013181    0.00004313
    2   -0.00006750    0.00007483   -0.00016392    0.00015659
    3    0.00000000   -0.00000000    0.00000000   -0.00000000
 Gradient time:  CPU 0.76 s  wall 0.77 s
 ----------------------------------------------------------------
             Standard Nuclear Orientation (Angstroms)
    I     Atom           X                Y                Z
 ----------------------------------------------------------------
    1      Br      1.3900637511    -0.3645544995    -0.0000000000
    2      P      -0.0876461184     1.3518377993     0.0000000000
    3      N      -1.5515816990     0.8098123635     0.0000000000
    4      Cl     -2.1477333893    -0.7756968267    -0.0000000000
 ----------------------------------------------------------------
 Nuclear Repulsion Energy =   370.3351623922 hartrees
 There are       37 alpha and       37 beta electrons

                       Distance Matrix (Angstroms)
             Br(  1)   P (  2)   N (  3)
   P (  2)  2.264868
   N (  3)  3.167399  1.561057
   Cl(  4)  3.561607  2.961480  1.693882

 Requested basis set is 6-311++G(d,p)
 There are 51 shells and 130 basis functions
 A cutoff of  1.0D-14 yielded   1149 shell pairs
 There are      8009 function pairs (      8805 Cartesian)
 Smallest overlap matrix eigenvalue = 1.36E-03
 Guess MOs from SCF MO coefficient file

 -----------------------------------------------------------------------
  General SCF calculation program by
  Eric Jon Sundstrom, Paul Horn, Yuezhi Mao, Dmitri Zuev, Alec White,
  David Stuck, Shaama M.S., Shane Yost, Joonho Lee, David Small,
  Daniel Levine, Susi Lehtola, Hugh Burton, Evgeny Epifanovsky
 -----------------------------------------------------------------------
 Hartree-Fock
 using 6 threads for integral computing
 -------------------------------------------------------
 OpenMP Integral computing Module                
 Release: version 2.0, May 2017, Q-Chem Inc. Pleasanton 
 -------------------------------------------------------
 A restricted SCF calculation will be
 performed using DIIS
 SCF converges when DIIS error is below 1.0e-08
 ---------------------------------------
  Cycle       Energy         DIIS error
 ---------------------------------------
    1   -3427.0295213935      1.02e-05  
    2   -3427.0295217490      3.02e-06  
    3   -3427.0295217870      1.91e-06  
    4   -3427.0295217970      6.13e-07  
    5   -3427.0295217989      2.09e-07  
    6   -3427.0295217993      8.07e-08  
    7   -3427.0295217993      2.46e-08  
    8   -3427.0295217993      9.07e-09  Convergence criterion met
 ---------------------------------------
 SCF time:   CPU 7.10s  wall 1.00s 
 SCF   energy in the final basis set =    -3427.0295217993
 Total energy in the final basis set =    -3427.0295217993


 ------------------------------------------------------------------------------

   CCMAN2: suite of methods based on coupled cluster
           and equation of motion theories.

   Components:
   * libvmm-1.3-trunk
     by Evgeny Epifanovsky, Ilya Kaliman.
   * libtensor-2.5-trunk
     by Evgeny Epifanovsky, Michael Wormit, Dmitry Zuev, Sam Manzer, 
        Ilya Kaliman.
   * libcc-2.5-trunk
     by Evgeny Epifanovsky, Arik Landau, Tomasz Kus, Kirill Khistyaev, 
        Dmitry Zuev, Prashant Manohar, Xintian Feng, Anna Krylov, 
        Matthew Goldey, Alec White, Thomas Jagau, Kaushik Nanda, 
        Anastasia Gunina, Alexander Kunitsa, Joonho Lee.

   CCMAN original authors:
   Anna I. Krylov, C. David Sherrill, Steven R. Gwaltney,
   Edward F. C. Byrd (2000)
   Sergey V. Levchenko, Lyudmila V. Slipchenko, Tao Wang,
   Ana-Maria C. Cristian (2003)
   Piotr A. Pieniazek, C. Melania Oana, Evgeny Epifanovsky (2007)
   Prashant Manohar (2009)

 ------------------------------------------------------------------------------


 Allocating and initializing 30808MB of RAM...
 Calculation will run on 6 cores.


 Alpha MOs, Restricted
 -- Occupied --                  
-490.04 -104.89  -80.07  -65.18  -58.53  -58.53  -58.53  -15.65
  1 A     2 A     3 A     4 A     5 A     6 A     7 A     8 A                  
-10.614  -9.855  -8.083  -8.079  -8.079  -7.604  -7.468  -7.461
  9 A    10 A    11 A    12 A    13 A    14 A    15 A    16 A                  
 -7.460  -5.497  -5.495  -5.494  -3.206  -3.204  -3.203  -3.196
 17 A    18 A    19 A    20 A    21 A    22 A    23 A    24 A                  
 -3.196  -1.270  -1.074  -1.023  -0.753  -0.618  -0.588  -0.568
 25 A    26 A    27 A    28 A    29 A    30 A    31 A    32 A                  
 -0.462  -0.460  -0.432  -0.420  -0.407
 33 A    34 A    35 A    36 A    37 A                                          
 -- Virtual --                   
  0.004   0.044   0.057   0.076   0.085   0.088   0.100   0.116
 38 A    39 A    40 A    41 A    42 A    43 A    44 A    45 A                  
  0.125   0.130   0.138   0.148   0.178   0.182   0.202   0.235
 46 A    47 A    48 A    49 A    50 A    51 A    52 A    53 A                  
  0.259   0.264   0.287   0.352   0.367   0.388   0.469   0.517
 54 A    55 A    56 A    57 A    58 A    59 A    60 A    61 A                  
  0.554   0.561   0.569   0.599   0.627   0.674   0.752   0.764
 62 A    63 A    64 A    65 A    66 A    67 A    68 A    69 A                  
  0.769   0.804   0.808   0.874   0.877   0.906   0.956   0.959
 70 A    71 A    72 A    73 A    74 A    75 A    76 A    77 A                  
  0.988   1.093   1.112   1.127   1.149   1.230   1.258   1.310
 78 A    79 A    80 A    81 A    82 A    83 A    84 A    85 A                  
  1.335   1.394   1.482   1.776   1.862   1.950   2.253   2.271
 86 A    87 A    88 A    89 A    90 A    91 A    92 A    93 A                  
  2.300   2.336   2.397   2.444   2.577   2.635   2.636   2.915
 94 A    95 A    96 A    97 A    98 A    99 A   100 A   101 A                  
  3.022   4.240   4.310   4.532   4.533   4.551   4.555   4.589
102 A   103 A   104 A   105 A   106 A   107 A   108 A   109 A                  
  4.757   7.186   7.514   8.204   8.221   8.282  10.351  14.705
110 A   111 A   112 A   113 A   114 A   115 A   116 A   117 A                  
 14.812  14.914  26.638  26.733  27.073  36.678  49.466 166.140
118 A   119 A   120 A   121 A   122 A   123 A   124 A   125 A                  
219.192 293.890 293.905 293.9791028.406
126 A   127 A   128 A   129 A   130 A                                          

 Beta MOs, Restricted
 -- Occupied --                  
-490.04 -104.89  -80.07  -65.18  -58.53  -58.53  -58.53  -15.65
  1 A     2 A     3 A     4 A     5 A     6 A     7 A     8 A                  
-10.614  -9.855  -8.083  -8.079  -8.079  -7.604  -7.468  -7.461
  9 A    10 A    11 A    12 A    13 A    14 A    15 A    16 A                  
 -7.460  -5.497  -5.495  -5.494  -3.206  -3.204  -3.203  -3.196
 17 A    18 A    19 A    20 A    21 A    22 A    23 A    24 A                  
 -3.196  -1.270  -1.074  -1.023  -0.753  -0.618  -0.588  -0.568
 25 A    26 A    27 A    28 A    29 A    30 A    31 A    32 A                  
 -0.462  -0.460  -0.432  -0.420  -0.407
 33 A    34 A    35 A    36 A    37 A                                          
 -- Virtual --                   
  0.004   0.044   0.057   0.076   0.085   0.088   0.100   0.116
 38 A    39 A    40 A    41 A    42 A    43 A    44 A    45 A                  
  0.125   0.130   0.138   0.148   0.178   0.182   0.202   0.235
 46 A    47 A    48 A    49 A    50 A    51 A    52 A    53 A                  
  0.259   0.264   0.287   0.352   0.367   0.388   0.469   0.517
 54 A    55 A    56 A    57 A    58 A    59 A    60 A    61 A                  
  0.554   0.561   0.569   0.599   0.627   0.674   0.752   0.764
 62 A    63 A    64 A    65 A    66 A    67 A    68 A    69 A                  
  0.769   0.804   0.808   0.874   0.877   0.906   0.956   0.959
 70 A    71 A    72 A    73 A    74 A    75 A    76 A    77 A                  
  0.988   1.093   1.112   1.127   1.149   1.230   1.258   1.310
 78 A    79 A    80 A    81 A    82 A    83 A    84 A    85 A                  
  1.335   1.394   1.482   1.776   1.862   1.950   2.253   2.271
 86 A    87 A    88 A    89 A    90 A    91 A    92 A    93 A                  
  2.300   2.336   2.397   2.444   2.577   2.635   2.636   2.915
 94 A    95 A    96 A    97 A    98 A    99 A   100 A   101 A                  
  3.022   4.240   4.310   4.532   4.533   4.551   4.555   4.589
102 A   103 A   104 A   105 A   106 A   107 A   108 A   109 A                  
  4.757   7.186   7.514   8.204   8.221   8.282  10.351  14.705
110 A   111 A   112 A   113 A   114 A   115 A   116 A   117 A                  
 14.812  14.914  26.638  26.733  27.073  36.678  49.466 166.140
118 A   119 A   120 A   121 A   122 A   123 A   124 A   125 A                  
219.192 293.890 293.905 293.9791028.406
126 A   127 A   128 A   129 A   130 A                                          

 Occupation and symmetry of molecular orbitals

 Point group: C1 (1 irreducible representation).

                           A     All 
 -------------------------------------
 All molecular orbitals:
  - Alpha                  130   130 
  - Beta                   130   130 
 -------------------------------------
 Alpha orbitals:
  - Frozen occupied        20    20  
  - Active occupied        17    17  
  - Active virtual         93    93  
  - Frozen virtual         0     0   
 -------------------------------------
 Beta orbitals:
  - Frozen occupied        20    20  
  - Active occupied        17    17  
  - Active virtual         93    93  
  - Frozen virtual         0     0   
 -------------------------------------

 Import integrals:   CPU 0.00 s  wall 0.00 s

 Import integrals:   CPU 46.44 s  wall 8.20 s

 MP2 amplitudes:   CPU 0.13 s  wall 0.09 s

Running a double precision version
           CCSD T amplitudes will be solved using DIIS.

           Start     Size      MaxIter   EConv     TConv     
           3         7         100       1.00e-07  1.00e-05  
 ------------------------------------------------------------------------------
           Energy (a.u.)   Ediff      Tdiff       Comment
 ------------------------------------------------------------------------------
         -3427.74092590                           
     1   -3427.72735980   1.36e-02   7.95e-01     
     2   -3427.75182554   2.45e-02   1.10e-01     
     3   -3427.75045124   1.37e-03   4.84e-02     
     4   -3427.75288874   2.44e-03   1.72e-02     Switched to DIIS steps.
     5   -3427.75382432   9.36e-04   1.23e-02     
     6   -3427.75386841   4.41e-05   2.73e-03     
     7   -3427.75387614   7.73e-06   1.43e-03     
     8   -3427.75388418   8.04e-06   3.78e-04     
     9   -3427.75388590   1.72e-06   2.17e-04     
    10   -3427.75388558   3.22e-07   6.29e-05     
    11   -3427.75388578   2.09e-07   2.60e-05     
    12   -3427.75388569   9.23e-08   1.27e-05     
    13   -3427.75388569   2.57e-09   5.77e-06     
 ------------------------------------------------------------------------------
         -3427.75388569                           CCSD T converged.

End of double precision
 SCF energy                 = -3427.02952180
 MP2 energy                 = -3427.74092590
 CCSD correlation energy     =    -0.72436390
 CCSD total energy           = -3427.75388569

 CCSD  T1^2 = 0.0159  T2^2 = 0.2760  Leading amplitudes:

 Amplitude    Orbitals with energies
  0.0390       33 (A) A                  ->    38 (A) A                   
              -0.4615                          0.0039                     
  0.0390       33 (A) B                  ->    38 (A) B                   
              -0.4615                          0.0039                     
  0.0213       35 (A) A                  ->    39 (A) A                   
              -0.4316                          0.0442                     
  0.0213       35 (A) B                  ->    39 (A) B                   
              -0.4316                          0.0442                     

 Amplitude    Orbitals with energies
 -0.0734       37 (A) A      37 (A) B    ->    38 (A) A      38 (A) B     
              -0.4066       -0.4066            0.0039        0.0039       
  0.0734       37 (A) A      37 (A) B    ->    38 (A) B      38 (A) A     
              -0.4066       -0.4066            0.0039        0.0039       
  0.0734       37 (A) B      37 (A) A    ->    38 (A) A      38 (A) B     
              -0.4066       -0.4066            0.0039        0.0039       
 -0.0734       37 (A) B      37 (A) A    ->    38 (A) B      38 (A) A     
              -0.4066       -0.4066            0.0039        0.0039       

 Computing CCSD intemediates for later calculations in double precision
 Finished.

Running a double precision version
           CCSD Lambda amplitudes will be solved using DIIS.
           Start     Size      MaxIter   EConv     LConv     
           3         7         100       1.00e-07  1.00e-05  
 ------------------------------------------------------------------------------
            Enorm      Ldiff       Comment
 ------------------------------------------------------------------------------
     1     5.66e-02   4.12e-02     
     2     1.61e-02   6.28e-03     
     3     7.05e-03   1.77e-03     
     4     4.20e-03   1.35e-03     Switched to DIIS steps.
     5     1.28e-03   7.80e-04     
     6     6.05e-04   2.05e-04     
     7     1.94e-04   5.97e-05     
     8     9.04e-05   2.64e-06     
     9     3.24e-05   1.60e-06     
    10     1.53e-05   4.23e-07     
    11     7.11e-06   1.48e-09     
    12     3.46e-06   6.82e-08     
    13     1.46e-06   1.11e-07     
    14     6.13e-07   1.80e-08     
    15     3.01e-07   4.49e-08     
    16     1.34e-07   1.64e-08     
    17     6.78e-08   9.81e-09     
 ------------------------------------------------------------------------------
                                   CCSD Lambda converged.

 Computing density matrices in double precision...
           Orbital response amplitudes will be solved using DIIS.
           Start     Size      MaxIter   EConv     LConv     
           3         7         100       1.00e-06  1.00e-06  
 ------------------------------------------------------------------------------
            Enorm      Ldiff       Comment
 ------------------------------------------------------------------------------
     1     1.11e-01   5.82e-04     
     2     1.08e-01   3.30e-03     
     3     1.34e-01   2.34e-02     
     4     1.69e-02   5.25e-02     Switched to DIIS steps.
     5     7.82e-03   5.33e-03     
     6     1.13e-03   8.49e-04     
     7     7.77e-04   8.16e-05     
     8     2.05e-04   1.88e-04     
     9     4.88e-05   2.06e-05     
    10     1.59e-05   4.22e-06     
    11     3.93e-06   1.63e-06     
    12     1.49e-06   2.68e-07     
    13     5.97e-07   3.71e-07     
 ------------------------------------------------------------------------------
                                   Orbital response converged.

 Computing density matrices... Done.
 CCSD calculation:   CPU 1548.79 s  wall 268.26 s

 Transferring MO TPDM to AO TPDM
 Transferring g2_o1o1o1o1
 Transferring g2_o1o1o1v1
 Transferring g2_o1o1v1v1
 Transferring g2_o1v1o1v1
 Transferring g2_o1v1v1v1
 Transferring g2_v1v1v1v1
 Adding separable TPDM
 Computing TPDM gradient
 --------------------------------------------------------
 2e gradient
  Atom          X               Y               Z
 --------------------------------------------------------
    1        -38.832829       22.785930        0.000000  
    2          0.090794      -33.116322        0.000000  
    3         17.696766       -7.533515       -0.000000  
    4         21.045270       17.863907       -0.000000  
 --------------------------------------------------------
 --------------------------------------------------------
 Final gradient
  Atom          X               Y               Z
 --------------------------------------------------------
    1        -38.832829       22.785930        0.000000  
    2          0.090794      -33.116322        0.000000  
    3         17.696766       -7.533515       -0.000000  
    4         21.045270       17.863907       -0.000000  
 --------------------------------------------------------
 Analytic gradient from two-electron contribution:   CPU 266.41 s  wall 51.78 s

 Total ccman2 time:   CPU 1867.68 s  wall 329.73 s


 --------------------------------------------------------------

                    Orbital Energies (a.u.)
 --------------------------------------------------------------

 Alpha MOs
 -- Occupied --
********-104.8911 -80.0667 -65.1751 -58.5349 -58.5338 -58.5336 -15.6549
-10.6143  -9.8549  -8.0830  -8.0788  -8.0786  -7.6041  -7.4676  -7.4612
 -7.4604  -5.4966  -5.4949  -5.4943  -3.2065  -3.2039  -3.2030  -3.1959
 -3.1959  -1.2699  -1.0736  -1.0230  -0.7528  -0.6182  -0.5875  -0.5675
 -0.4615  -0.4604  -0.4316  -0.4197  -0.4066
 -- Virtual --
  0.0039   0.0442   0.0570   0.0765   0.0851   0.0879   0.1002   0.1160
  0.1245   0.1304   0.1381   0.1477   0.1785   0.1817   0.2022   0.2352
  0.2587   0.2638   0.2869   0.3522   0.3672   0.3875   0.4691   0.5166
  0.5536   0.5615   0.5685   0.5989   0.6272   0.6744   0.7523   0.7639
  0.7686   0.8035   0.8080   0.8736   0.8768   0.9064   0.9555   0.9590
  0.9881   1.0929   1.1124   1.1270   1.1493   1.2297   1.2580   1.3095
  1.3355   1.3942   1.4818   1.7763   1.8620   1.9502   2.2533   2.2707
  2.2995   2.3356   2.3969   2.4439   2.5766   2.6346   2.6356   2.9147
  3.0217   4.2401   4.3104   4.5322   4.5329   4.5507   4.5553   4.5895
  4.7568   7.1858   7.5137   8.2037   8.2208   8.2822  10.3507  14.7052
 14.8120  14.9137  26.6382  26.7330  27.0726  36.6784  49.4657 166.1396
219.1919 293.8899 293.9045 293.97921028.4058
 --------------------------------------------------------------

          Ground-State Mulliken Net Atomic Charges

     Atom                 Charge (a.u.)
  ----------------------------------------
      1 Br                   -0.231345
      2 P                     0.344810
      3 N                    -0.121425
      4 Cl                    0.007961
  ----------------------------------------
  Sum of atomic charges =    -0.000000

 -----------------------------------------------------------------
                    Cartesian Multipole Moments
 -----------------------------------------------------------------
    Charge (ESU x 10^10)
                 0.0000
    Dipole Moment (Debye)
         X       0.3818      Y       0.6104      Z      -0.0000
       Tot       0.7199
    Quadrupole Moments (Debye-Ang)
        XX     -53.2715     XY       2.8011     YY     -47.8256
        XZ       0.0000     YZ      -0.0000     ZZ     -48.9522
    Octopole Moments (Debye-Ang^2)
       XXX      37.8645    XXY     -14.0821    XYY      11.8078
       YYY     -18.1525    XXZ      -0.0000    XYZ      -0.0000
       YYZ      -0.0000    XZZ      10.8436    YZZ      -3.3877
       ZZZ      -0.0000
    Hexadecapole Moments (Debye-Ang^3)
      XXXX    -723.3336   XXXY       5.3106   XXYY    -158.5846
      XYYY       1.0760   YYYY    -276.2401   XXXZ       0.0000
      XXYZ       0.0000   XYYZ       0.0000   YYYZ      -0.0000
      XXZZ    -130.8890   XYZZ      -2.7294   YYZZ     -56.4846
      XZZZ       0.0000   YZZZ      -0.0000   ZZZZ     -60.4634
 -----------------------------------------------------------------
 DrvMan completing analytic gradient of the correlated energy
 Correlated dipole moment
            1
    1   0.1502090
    2   0.2401389
    3  -0.0000000
 Energy read as -3427.753885695
 Full Analytical Gradient: (in a.u., or Hartree/Bohr)
             1             2             3             4
    1   -0.00014354    0.00013133   -0.00001890    0.00003111
    2    0.00012926   -0.00006635   -0.00021829    0.00015538
    3   -0.00000000    0.00000000    0.00000000   -0.00000000
 Gradient time:  CPU 0.80 s  wall 0.81 s
 ----------------------------------------------------------------
             Standard Nuclear Orientation (Angstroms)
    I     Atom           X                Y                Z
 ----------------------------------------------------------------
    1      Br      1.3910637511    -0.3635544995    -0.0000000000
    2      P      -0.0876461184     1.3518377993     0.0000000000
    3      N      -1.5515816990     0.8098123635     0.0000000000
    4      Cl     -2.1477333893    -0.7756968267    -0.0000000000
 ----------------------------------------------------------------
 Nuclear Repulsion Energy =   370.3061189226 hartrees
 There are       37 alpha and       37 beta electrons

                       Distance Matrix (Angstroms)
             Br(  1)   P (  2)   N (  3)
   P (  2)  2.264763
   N (  3)  3.167957  1.561057
   Cl(  4)  3.562716  2.961480  1.693882

 Requested basis set is 6-311++G(d,p)
 There are 51 shells and 130 basis functions
 A cutoff of  1.0D-14 yielded   1149 shell pairs
 There are      8009 function pairs (      8805 Cartesian)
 Smallest overlap matrix eigenvalue = 1.36E-03
 Guess MOs from SCF MO coefficient file

 -----------------------------------------------------------------------
  General SCF calculation program by
  Eric Jon Sundstrom, Paul Horn, Yuezhi Mao, Dmitri Zuev, Alec White,
  David Stuck, Shaama M.S., Shane Yost, Joonho Lee, David Small,
  Daniel Levine, Susi Lehtola, Hugh Burton, Evgeny Epifanovsky
 -----------------------------------------------------------------------
 Hartree-Fock
 using 6 threads for integral computing
 -------------------------------------------------------
 OpenMP Integral computing Module                
 Release: version 2.0, May 2017, Q-Chem Inc. Pleasanton 
 -------------------------------------------------------
 A restricted SCF calculation will be
 performed using DIIS
 SCF converges when DIIS error is below 1.0e-08
 ---------------------------------------
  Cycle       Energy         DIIS error
 ---------------------------------------
    1   -3427.0295224401      4.82e-06  
    2   -3427.0295225448      1.43e-06  
    3   -3427.0295225606      6.29e-07  
    4   -3427.0295225625      3.46e-07  
    5   -3427.0295225631      9.30e-08  
    6   -3427.0295225631      3.07e-08  
    7   -3427.0295225631      1.37e-08  
    8   -3427.0295225631      6.23e-09  Convergence criterion met
 ---------------------------------------
 SCF time:   CPU 7.17s  wall 1.00s 
 SCF   energy in the final basis set =    -3427.0295225631
 Total energy in the final basis set =    -3427.0295225631


 ------------------------------------------------------------------------------

   CCMAN2: suite of methods based on coupled cluster
           and equation of motion theories.

   Components:
   * libvmm-1.3-trunk
     by Evgeny Epifanovsky, Ilya Kaliman.
   * libtensor-2.5-trunk
     by Evgeny Epifanovsky, Michael Wormit, Dmitry Zuev, Sam Manzer, 
        Ilya Kaliman.
   * libcc-2.5-trunk
     by Evgeny Epifanovsky, Arik Landau, Tomasz Kus, Kirill Khistyaev, 
        Dmitry Zuev, Prashant Manohar, Xintian Feng, Anna Krylov, 
        Matthew Goldey, Alec White, Thomas Jagau, Kaushik Nanda, 
        Anastasia Gunina, Alexander Kunitsa, Joonho Lee.

   CCMAN original authors:
   Anna I. Krylov, C. David Sherrill, Steven R. Gwaltney,
   Edward F. C. Byrd (2000)
   Sergey V. Levchenko, Lyudmila V. Slipchenko, Tao Wang,
   Ana-Maria C. Cristian (2003)
   Piotr A. Pieniazek, C. Melania Oana, Evgeny Epifanovsky (2007)
   Prashant Manohar (2009)

 ------------------------------------------------------------------------------


 Allocating and initializing 30808MB of RAM...
 Calculation will run on 6 cores.


 Alpha MOs, Restricted
 -- Occupied --                  
-490.04 -104.89  -80.07  -65.18  -58.53  -58.53  -58.53  -15.65
  1 A     2 A     3 A     4 A     5 A     6 A     7 A     8 A                  
-10.614  -9.855  -8.083  -8.079  -8.079  -7.604  -7.468  -7.461
  9 A    10 A    11 A    12 A    13 A    14 A    15 A    16 A                  
 -7.460  -5.497  -5.495  -5.494  -3.206  -3.204  -3.203  -3.196
 17 A    18 A    19 A    20 A    21 A    22 A    23 A    24 A                  
 -3.196  -1.270  -1.074  -1.023  -0.753  -0.618  -0.588  -0.568
 25 A    26 A    27 A    28 A    29 A    30 A    31 A    32 A                  
 -0.462  -0.460  -0.432  -0.420  -0.407
 33 A    34 A    35 A    36 A    37 A                                          
 -- Virtual --                   
  0.004   0.044   0.057   0.076   0.085   0.088   0.100   0.116
 38 A    39 A    40 A    41 A    42 A    43 A    44 A    45 A                  
  0.125   0.130   0.138   0.148   0.178   0.182   0.202   0.235
 46 A    47 A    48 A    49 A    50 A    51 A    52 A    53 A                  
  0.259   0.264   0.287   0.352   0.367   0.388   0.469   0.517
 54 A    55 A    56 A    57 A    58 A    59 A    60 A    61 A                  
  0.554   0.561   0.569   0.599   0.627   0.674   0.752   0.764
 62 A    63 A    64 A    65 A    66 A    67 A    68 A    69 A                  
  0.769   0.803   0.808   0.874   0.877   0.906   0.956   0.959
 70 A    71 A    72 A    73 A    74 A    75 A    76 A    77 A                  
  0.988   1.093   1.112   1.127   1.149   1.230   1.258   1.310
 78 A    79 A    80 A    81 A    82 A    83 A    84 A    85 A                  
  1.335   1.394   1.482   1.776   1.862   1.950   2.253   2.271
 86 A    87 A    88 A    89 A    90 A    91 A    92 A    93 A                  
  2.299   2.336   2.397   2.444   2.577   2.635   2.636   2.915
 94 A    95 A    96 A    97 A    98 A    99 A   100 A   101 A                  
  3.022   4.240   4.310   4.532   4.533   4.551   4.555   4.589
102 A   103 A   104 A   105 A   106 A   107 A   108 A   109 A                  
  4.757   7.186   7.514   8.204   8.221   8.282  10.351  14.705
110 A   111 A   112 A   113 A   114 A   115 A   116 A   117 A                  
 14.812  14.914  26.638  26.733  27.073  36.678  49.466 166.140
118 A   119 A   120 A   121 A   122 A   123 A   124 A   125 A                  
219.192 293.890 293.904 293.9791028.406
126 A   127 A   128 A   129 A   130 A                                          

 Beta MOs, Restricted
 -- Occupied --                  
-490.04 -104.89  -80.07  -65.18  -58.53  -58.53  -58.53  -15.65
  1 A     2 A     3 A     4 A     5 A     6 A     7 A     8 A                  
-10.614  -9.855  -8.083  -8.079  -8.079  -7.604  -7.468  -7.461
  9 A    10 A    11 A    12 A    13 A    14 A    15 A    16 A                  
 -7.460  -5.497  -5.495  -5.494  -3.206  -3.204  -3.203  -3.196
 17 A    18 A    19 A    20 A    21 A    22 A    23 A    24 A                  
 -3.196  -1.270  -1.074  -1.023  -0.753  -0.618  -0.588  -0.568
 25 A    26 A    27 A    28 A    29 A    30 A    31 A    32 A                  
 -0.462  -0.460  -0.432  -0.420  -0.407
 33 A    34 A    35 A    36 A    37 A                                          
 -- Virtual --                   
  0.004   0.044   0.057   0.076   0.085   0.088   0.100   0.116
 38 A    39 A    40 A    41 A    42 A    43 A    44 A    45 A                  
  0.125   0.130   0.138   0.148   0.178   0.182   0.202   0.235
 46 A    47 A    48 A    49 A    50 A    51 A    52 A    53 A                  
  0.259   0.264   0.287   0.352   0.367   0.388   0.469   0.517
 54 A    55 A    56 A    57 A    58 A    59 A    60 A    61 A                  
  0.554   0.561   0.569   0.599   0.627   0.674   0.752   0.764
 62 A    63 A    64 A    65 A    66 A    67 A    68 A    69 A                  
  0.769   0.803   0.808   0.874   0.877   0.906   0.956   0.959
 70 A    71 A    72 A    73 A    74 A    75 A    76 A    77 A                  
  0.988   1.093   1.112   1.127   1.149   1.230   1.258   1.310
 78 A    79 A    80 A    81 A    82 A    83 A    84 A    85 A                  
  1.335   1.394   1.482   1.776   1.862   1.950   2.253   2.271
 86 A    87 A    88 A    89 A    90 A    91 A    92 A    93 A                  
  2.299   2.336   2.397   2.444   2.577   2.635   2.636   2.915
 94 A    95 A    96 A    97 A    98 A    99 A   100 A   101 A                  
  3.022   4.240   4.310   4.532   4.533   4.551   4.555   4.589
102 A   103 A   104 A   105 A   106 A   107 A   108 A   109 A                  
  4.757   7.186   7.514   8.204   8.221   8.282  10.351  14.705
110 A   111 A   112 A   113 A   114 A   115 A   116 A   117 A                  
 14.812  14.914  26.638  26.733  27.073  36.678  49.466 166.140
118 A   119 A   120 A   121 A   122 A   123 A   124 A   125 A                  
219.192 293.890 293.904 293.9791028.406
126 A   127 A   128 A   129 A   130 A                                          

 Occupation and symmetry of molecular orbitals

 Point group: C1 (1 irreducible representation).

                           A     All 
 -------------------------------------
 All molecular orbitals:
  - Alpha                  130   130 
  - Beta                   130   130 
 -------------------------------------
 Alpha orbitals:
  - Frozen occupied        20    20  
  - Active occupied        17    17  
  - Active virtual         93    93  
  - Frozen virtual         0     0   
 -------------------------------------
 Beta orbitals:
  - Frozen occupied        20    20  
  - Active occupied        17    17  
  - Active virtual         93    93  
  - Frozen virtual         0     0   
 -------------------------------------

 Import integrals:   CPU 0.00 s  wall 0.00 s

 Import integrals:   CPU 47.73 s  wall 8.74 s

 MP2 amplitudes:   CPU 0.13 s  wall 0.09 s

Running a double precision version
           CCSD T amplitudes will be solved using DIIS.

           Start     Size      MaxIter   EConv     TConv     
           3         7         100       1.00e-07  1.00e-05  
 ------------------------------------------------------------------------------
           Energy (a.u.)   Ediff      Tdiff       Comment
 ------------------------------------------------------------------------------
         -3427.74092790                           
     1   -3427.72735901   1.36e-02   7.95e-01     
     2   -3427.75182608   2.45e-02   1.10e-01     
     3   -3427.75045090   1.38e-03   4.84e-02     
     4   -3427.75288862   2.44e-03   1.72e-02     Switched to DIIS steps.
     5   -3427.75382428   9.36e-04   1.24e-02     
     6   -3427.75386837   4.41e-05   2.73e-03     
     7   -3427.75387611   7.74e-06   1.43e-03     
     8   -3427.75388415   8.04e-06   3.78e-04     
     9   -3427.75388587   1.72e-06   2.17e-04     
    10   -3427.75388554   3.23e-07   6.29e-05     
    11   -3427.75388575   2.09e-07   2.60e-05     
    12   -3427.75388566   9.23e-08   1.27e-05     
    13   -3427.75388566   2.52e-09   5.76e-06     
 ------------------------------------------------------------------------------
         -3427.75388566                           CCSD T converged.

End of double precision
 SCF energy                 = -3427.02952256
 MP2 energy                 = -3427.74092790
 CCSD correlation energy     =    -0.72436310
 CCSD total energy           = -3427.75388566

 CCSD  T1^2 = 0.0159  T2^2 = 0.2760  Leading amplitudes:

 Amplitude    Orbitals with energies
 -0.0390       33 (A) A                  ->    38 (A) A                   
              -0.4615                          0.0039                     
 -0.0390       33 (A) B                  ->    38 (A) B                   
              -0.4615                          0.0039                     
  0.0213       35 (A) A                  ->    39 (A) A                   
              -0.4316                          0.0442                     
  0.0213       35 (A) B                  ->    39 (A) B                   
              -0.4316                          0.0442                     

 Amplitude    Orbitals with energies
 -0.0734       37 (A) A      37 (A) B    ->    38 (A) A      38 (A) B     
              -0.4066       -0.4066            0.0039        0.0039       
  0.0734       37 (A) A      37 (A) B    ->    38 (A) B      38 (A) A     
              -0.4066       -0.4066            0.0039        0.0039       
  0.0734       37 (A) B      37 (A) A    ->    38 (A) A      38 (A) B     
              -0.4066       -0.4066            0.0039        0.0039       
 -0.0734       37 (A) B      37 (A) A    ->    38 (A) B      38 (A) A     
              -0.4066       -0.4066            0.0039        0.0039       

 Computing CCSD intemediates for later calculations in double precision
 Finished.

Running a double precision version
           CCSD Lambda amplitudes will be solved using DIIS.
           Start     Size      MaxIter   EConv     LConv     
           3         7         100       1.00e-07  1.00e-05  
 ------------------------------------------------------------------------------
            Enorm      Ldiff       Comment
 ------------------------------------------------------------------------------
     1     5.66e-02   4.12e-02     
     2     1.61e-02   6.29e-03     
     3     7.05e-03   1.77e-03     
     4     4.20e-03   1.35e-03     Switched to DIIS steps.
     5     1.28e-03   7.80e-04     
     6     6.05e-04   2.05e-04     
     7     1.94e-04   5.97e-05     
     8     9.03e-05   2.65e-06     
     9     3.24e-05   1.59e-06     
    10     1.53e-05   4.21e-07     
    11     7.11e-06   2.11e-09     
    12     3.46e-06   6.85e-08     
    13     1.45e-06   1.10e-07     
    14     6.12e-07   1.80e-08     
    15     3.01e-07   4.48e-08     
    16     1.34e-07   1.64e-08     
    17     6.78e-08   9.80e-09     
 ------------------------------------------------------------------------------
                                   CCSD Lambda converged.

 Computing density matrices in double precision...
           Orbital response amplitudes will be solved using DIIS.
           Start     Size      MaxIter   EConv     LConv     
           3         7         100       1.00e-06  1.00e-06  
 ------------------------------------------------------------------------------
            Enorm      Ldiff       Comment
 ------------------------------------------------------------------------------
     1     1.11e-01   5.80e-04     
     2     1.08e-01   3.30e-03     
     3     1.34e-01   2.34e-02     
     4     1.69e-02   5.25e-02     Switched to DIIS steps.
     5     7.82e-03   5.33e-03     
     6     1.13e-03   8.49e-04     
     7     7.77e-04   8.15e-05     
     8     2.05e-04   1.88e-04     
     9     4.88e-05   2.06e-05     
    10     1.59e-05   4.23e-06     
    11     3.93e-06   1.63e-06     
    12     1.49e-06   2.68e-07     
    13     5.97e-07   3.71e-07     
 ------------------------------------------------------------------------------
                                   Orbital response converged.

 Computing density matrices... Done.
 CCSD calculation:   CPU 1552.59 s  wall 269.16 s

 Transferring MO TPDM to AO TPDM
 Transferring g2_o1o1o1o1
 Transferring g2_o1o1o1v1
 Transferring g2_o1o1v1v1
 Transferring g2_o1v1o1v1
 Transferring g2_o1v1v1v1
 Transferring g2_v1v1v1v1
 Adding separable TPDM
 Computing TPDM gradient
 --------------------------------------------------------
 2e gradient
  Atom          X               Y               Z
 --------------------------------------------------------
    1        -38.840952       22.768598        0.000000  
    2          0.106674      -33.102164        0.000000  
    3         17.695933       -7.530697        0.000000  
    4         21.038346       17.864263       -0.000000  
 --------------------------------------------------------
 --------------------------------------------------------
 Final gradient
  Atom          X               Y               Z
 --------------------------------------------------------
    1        -38.840952       22.768598        0.000000  
    2          0.106674      -33.102164        0.000000  
    3         17.695933       -7.530697        0.000000  
    4         21.038346       17.864263       -0.000000  
 --------------------------------------------------------
 Analytic gradient from two-electron contribution:   CPU 264.16 s  wall 51.17 s

 Total ccman2 time:   CPU 1870.17 s  wall 330.44 s


 --------------------------------------------------------------

                    Orbital Energies (a.u.)
 --------------------------------------------------------------

 Alpha MOs
 -- Occupied --
********-104.8911 -80.0667 -65.1752 -58.5350 -58.5338 -58.5336 -15.6549
-10.6143  -9.8549  -8.0830  -8.0788  -8.0786  -7.6041  -7.4677  -7.4612
 -7.4605  -5.4966  -5.4949  -5.4943  -3.2065  -3.2039  -3.2030  -3.1959
 -3.1959  -1.2699  -1.0736  -1.0230  -0.7528  -0.6182  -0.5875  -0.5675
 -0.4615  -0.4605  -0.4316  -0.4197  -0.4066
 -- Virtual --
  0.0039   0.0442   0.0570   0.0765   0.0851   0.0879   0.1002   0.1160
  0.1245   0.1304   0.1381   0.1477   0.1784   0.1817   0.2022   0.2352
  0.2587   0.2638   0.2869   0.3522   0.3672   0.3875   0.4691   0.5166
  0.5536   0.5615   0.5685   0.5989   0.6273   0.6744   0.7523   0.7638
  0.7687   0.8035   0.8080   0.8736   0.8769   0.9063   0.9555   0.9590
  0.9881   1.0928   1.1124   1.1270   1.1493   1.2297   1.2581   1.3095
  1.3355   1.3942   1.4818   1.7763   1.8620   1.9502   2.2533   2.2707
  2.2995   2.3356   2.3969   2.4438   2.5766   2.6346   2.6356   2.9146
  3.0217   4.2402   4.3104   4.5321   4.5329   4.5507   4.5553   4.5894
  4.7568   7.1857   7.5137   8.2036   8.2207   8.2821  10.3507  14.7052
 14.8120  14.9138  26.6382  26.7329  27.0725  36.6784  49.4657 166.1396
219.1919 293.8898 293.9045 293.97921028.4058
 --------------------------------------------------------------

          Ground-State Mulliken Net Atomic Charges

     Atom                 Charge (a.u.)
  ----------------------------------------
      1 Br                   -0.231281
      2 P                     0.344781
      3 N                    -0.121369
      4 Cl                    0.007870
  ----------------------------------------
  Sum of atomic charges =    -0.000000

 -----------------------------------------------------------------
                    Cartesian Multipole Moments
 -----------------------------------------------------------------
    Charge (ESU x 10^10)
                 0.0000
    Dipole Moment (Debye)
         X       0.3819      Y       0.6089      Z      -0.0000
       Tot       0.7187
    Quadrupole Moments (Debye-Ang)
        XX     -53.2704     XY       2.7994     YY     -47.8292
        XZ      -0.0000     YZ      -0.0000     ZZ     -48.9520
    Octopole Moments (Debye-Ang^2)
       XXX      37.8135    XXY     -14.1025    XYY      11.7879
       YYY     -18.2123    XXZ      -0.0000    XYZ      -0.0000
       YYZ      -0.0000    XZZ      10.8255    YZZ      -3.4074
       ZZZ      -0.0000
    Hexadecapole Moments (Debye-Ang^3)
      XXXX    -723.6119   XXXY       5.2352   XXYY    -158.6268
      XYYY       1.0243   YYYY    -276.1870   XXXZ       0.0000
      XXYZ       0.0000   XYYZ       0.0000   YYYZ      -0.0000
      XXZZ    -130.9404   XYZZ      -2.7496   YYZZ     -56.4723
      XZZZ      -0.0000   YZZZ      -0.0000   ZZZZ     -60.4624
 -----------------------------------------------------------------
 DrvMan completing analytic gradient of the correlated energy
 Correlated dipole moment
            1
    1   0.1502456
    2   0.2395514
    3  -0.0000000
 Energy read as -3427.753885664
 Full Analytical Gradient: (in a.u., or Hartree/Bohr)
             1             2             3             4
    1   -0.00012293    0.00014143   -0.00005234    0.00003384
    2    0.00016805   -0.00015311   -0.00018789    0.00017294
    3    0.00000000   -0.00000000    0.00000000   -0.00000000
 Gradient time:  CPU 0.75 s  wall 0.76 s
 ----------------------------------------------------------------
             Standard Nuclear Orientation (Angstroms)
    I     Atom           X                Y                Z
 ----------------------------------------------------------------
    1      Br      1.3910637511    -0.3655544995    -0.0000000000
    2      P      -0.0876461184     1.3518377993     0.0000000000
    3      N      -1.5515816990     0.8098123635     0.0000000000
    4      Cl     -2.1477333893    -0.7756968267    -0.0000000000
 ----------------------------------------------------------------
 Nuclear Repulsion Energy =   370.2202535978 hartrees
 There are       37 alpha and       37 beta electrons

                       Distance Matrix (Angstroms)
             Br(  1)   P (  2)   N (  3)
   P (  2)  2.266279
   N (  3)  3.168698  1.561057
   Cl(  4)  3.562485  2.961480  1.693882

 Requested basis set is 6-311++G(d,p)
 There are 51 shells and 130 basis functions
 A cutoff of  1.0D-14 yielded   1149 shell pairs
 There are      8009 function pairs (      8805 Cartesian)
 Smallest overlap matrix eigenvalue = 1.36E-03
 Guess MOs from SCF MO coefficient file

 -----------------------------------------------------------------------
  General SCF calculation program by
  Eric Jon Sundstrom, Paul Horn, Yuezhi Mao, Dmitri Zuev, Alec White,
  David Stuck, Shaama M.S., Shane Yost, Joonho Lee, David Small,
  Daniel Levine, Susi Lehtola, Hugh Burton, Evgeny Epifanovsky
 -----------------------------------------------------------------------
 Hartree-Fock
 using 6 threads for integral computing
 -------------------------------------------------------
 OpenMP Integral computing Module                
 Release: version 2.0, May 2017, Q-Chem Inc. Pleasanton 
 -------------------------------------------------------
 A restricted SCF calculation will be
 performed using DIIS
 SCF converges when DIIS error is below 1.0e-08
 ---------------------------------------
  Cycle       Energy         DIIS error
 ---------------------------------------
    1   -3427.0295064283      1.12e-05  
    2   -3427.0295068479      2.96e-06  
    3   -3427.0295068907      1.53e-06  
    4   -3427.0295068973      5.87e-07  
    5   -3427.0295068987      2.30e-07  
    6   -3427.0295068990      7.63e-08  
    7   -3427.0295068991      2.77e-08  
    8   -3427.0295068990      9.90e-09  Convergence criterion met
 ---------------------------------------
 SCF time:   CPU 7.12s  wall 2.00s 
 SCF   energy in the final basis set =    -3427.0295068990
 Total energy in the final basis set =    -3427.0295068990


 ------------------------------------------------------------------------------

   CCMAN2: suite of methods based on coupled cluster
           and equation of motion theories.

   Components:
   * libvmm-1.3-trunk
     by Evgeny Epifanovsky, Ilya Kaliman.
   * libtensor-2.5-trunk
     by Evgeny Epifanovsky, Michael Wormit, Dmitry Zuev, Sam Manzer, 
        Ilya Kaliman.
   * libcc-2.5-trunk
     by Evgeny Epifanovsky, Arik Landau, Tomasz Kus, Kirill Khistyaev, 
        Dmitry Zuev, Prashant Manohar, Xintian Feng, Anna Krylov, 
        Matthew Goldey, Alec White, Thomas Jagau, Kaushik Nanda, 
        Anastasia Gunina, Alexander Kunitsa, Joonho Lee.

   CCMAN original authors:
   Anna I. Krylov, C. David Sherrill, Steven R. Gwaltney,
   Edward F. C. Byrd (2000)
   Sergey V. Levchenko, Lyudmila V. Slipchenko, Tao Wang,
   Ana-Maria C. Cristian (2003)
   Piotr A. Pieniazek, C. Melania Oana, Evgeny Epifanovsky (2007)
   Prashant Manohar (2009)

 ------------------------------------------------------------------------------


 Allocating and initializing 30808MB of RAM...
 Calculation will run on 6 cores.


 Alpha MOs, Restricted
 -- Occupied --                  
-490.04 -104.89  -80.07  -65.18  -58.53  -58.53  -58.53  -15.66
  1 A     2 A     3 A     4 A     5 A     6 A     7 A     8 A                  
-10.614  -9.855  -8.083  -8.079  -8.079  -7.604  -7.468  -7.461
  9 A    10 A    11 A    12 A    13 A    14 A    15 A    16 A                  
 -7.460  -5.497  -5.495  -5.494  -3.206  -3.204  -3.203  -3.196
 17 A    18 A    19 A    20 A    21 A    22 A    23 A    24 A                  
 -3.196  -1.270  -1.074  -1.023  -0.753  -0.618  -0.588  -0.568
 25 A    26 A    27 A    28 A    29 A    30 A    31 A    32 A                  
 -0.461  -0.460  -0.432  -0.420  -0.407
 33 A    34 A    35 A    36 A    37 A                                          
 -- Virtual --                   
  0.004   0.044   0.057   0.076   0.085   0.088   0.100   0.116
 38 A    39 A    40 A    41 A    42 A    43 A    44 A    45 A                  
  0.125   0.130   0.138   0.148   0.178   0.182   0.202   0.235
 46 A    47 A    48 A    49 A    50 A    51 A    52 A    53 A                  
  0.259   0.264   0.287   0.352   0.367   0.387   0.469   0.517
 54 A    55 A    56 A    57 A    58 A    59 A    60 A    61 A                  
  0.554   0.562   0.569   0.599   0.627   0.675   0.752   0.764
 62 A    63 A    64 A    65 A    66 A    67 A    68 A    69 A                  
  0.769   0.803   0.808   0.874   0.877   0.906   0.955   0.959
 70 A    71 A    72 A    73 A    74 A    75 A    76 A    77 A                  
  0.988   1.093   1.112   1.127   1.149   1.230   1.258   1.309
 78 A    79 A    80 A    81 A    82 A    83 A    84 A    85 A                  
  1.335   1.394   1.482   1.776   1.862   1.950   2.253   2.271
 86 A    87 A    88 A    89 A    90 A    91 A    92 A    93 A                  
  2.300   2.336   2.397   2.444   2.577   2.635   2.636   2.915
 94 A    95 A    96 A    97 A    98 A    99 A   100 A   101 A                  
  3.022   4.240   4.310   4.532   4.533   4.551   4.555   4.589
102 A   103 A   104 A   105 A   106 A   107 A   108 A   109 A                  
  4.756   7.186   7.514   8.204   8.221   8.282  10.351  14.705
110 A   111 A   112 A   113 A   114 A   115 A   116 A   117 A                  
 14.812  14.914  26.638  26.733  27.072  36.678  49.466 166.139
118 A   119 A   120 A   121 A   122 A   123 A   124 A   125 A                  
219.192 293.890 293.905 293.9791028.406
126 A   127 A   128 A   129 A   130 A                                          

 Beta MOs, Restricted
 -- Occupied --                  
-490.04 -104.89  -80.07  -65.18  -58.53  -58.53  -58.53  -15.66
  1 A     2 A     3 A     4 A     5 A     6 A     7 A     8 A                  
-10.614  -9.855  -8.083  -8.079  -8.079  -7.604  -7.468  -7.461
  9 A    10 A    11 A    12 A    13 A    14 A    15 A    16 A                  
 -7.460  -5.497  -5.495  -5.494  -3.206  -3.204  -3.203  -3.196
 17 A    18 A    19 A    20 A    21 A    22 A    23 A    24 A                  
 -3.196  -1.270  -1.074  -1.023  -0.753  -0.618  -0.588  -0.568
 25 A    26 A    27 A    28 A    29 A    30 A    31 A    32 A                  
 -0.461  -0.460  -0.432  -0.420  -0.407
 33 A    34 A    35 A    36 A    37 A                                          
 -- Virtual --                   
  0.004   0.044   0.057   0.076   0.085   0.088   0.100   0.116
 38 A    39 A    40 A    41 A    42 A    43 A    44 A    45 A                  
  0.125   0.130   0.138   0.148   0.178   0.182   0.202   0.235
 46 A    47 A    48 A    49 A    50 A    51 A    52 A    53 A                  
  0.259   0.264   0.287   0.352   0.367   0.387   0.469   0.517
 54 A    55 A    56 A    57 A    58 A    59 A    60 A    61 A                  
  0.554   0.562   0.569   0.599   0.627   0.675   0.752   0.764
 62 A    63 A    64 A    65 A    66 A    67 A    68 A    69 A                  
  0.769   0.803   0.808   0.874   0.877   0.906   0.955   0.959
 70 A    71 A    72 A    73 A    74 A    75 A    76 A    77 A                  
  0.988   1.093   1.112   1.127   1.149   1.230   1.258   1.309
 78 A    79 A    80 A    81 A    82 A    83 A    84 A    85 A                  
  1.335   1.394   1.482   1.776   1.862   1.950   2.253   2.271
 86 A    87 A    88 A    89 A    90 A    91 A    92 A    93 A                  
  2.300   2.336   2.397   2.444   2.577   2.635   2.636   2.915
 94 A    95 A    96 A    97 A    98 A    99 A   100 A   101 A                  
  3.022   4.240   4.310   4.532   4.533   4.551   4.555   4.589
102 A   103 A   104 A   105 A   106 A   107 A   108 A   109 A                  
  4.756   7.186   7.514   8.204   8.221   8.282  10.351  14.705
110 A   111 A   112 A   113 A   114 A   115 A   116 A   117 A                  
 14.812  14.914  26.638  26.733  27.072  36.678  49.466 166.139
118 A   119 A   120 A   121 A   122 A   123 A   124 A   125 A                  
219.192 293.890 293.905 293.9791028.406
126 A   127 A   128 A   129 A   130 A                                          

 Occupation and symmetry of molecular orbitals

 Point group: C1 (1 irreducible representation).

                           A     All 
 -------------------------------------
 All molecular orbitals:
  - Alpha                  130   130 
  - Beta                   130   130 
 -------------------------------------
 Alpha orbitals:
  - Frozen occupied        20    20  
  - Active occupied        17    17  
  - Active virtual         93    93  
  - Frozen virtual         0     0   
 -------------------------------------
 Beta orbitals:
  - Frozen occupied        20    20  
  - Active occupied        17    17  
  - Active virtual         93    93  
  - Frozen virtual         0     0   
 -------------------------------------

 Import integrals:   CPU 0.00 s  wall 0.00 s

 Import integrals:   CPU 46.36 s  wall 8.21 s

 MP2 amplitudes:   CPU 0.15 s  wall 0.09 s

Running a double precision version
           CCSD T amplitudes will be solved using DIIS.

           Start     Size      MaxIter   EConv     TConv     
           3         7         100       1.00e-07  1.00e-05  
 ------------------------------------------------------------------------------
           Energy (a.u.)   Ediff      Tdiff       Comment
 ------------------------------------------------------------------------------
         -3427.74092373                           
     1   -3427.72735234   1.36e-02   7.95e-01     
     2   -3427.75182609   2.45e-02   1.10e-01     
     3   -3427.75044908   1.38e-03   4.84e-02     
     4   -3427.75288794   2.44e-03   1.72e-02     Switched to DIIS steps.
     5   -3427.75382430   9.36e-04   1.24e-02     
     6   -3427.75386847   4.42e-05   2.73e-03     
     7   -3427.75387621   7.74e-06   1.43e-03     
     8   -3427.75388426   8.05e-06   3.78e-04     
     9   -3427.75388598   1.72e-06   2.17e-04     
    10   -3427.75388566   3.22e-07   6.29e-05     
    11   -3427.75388587   2.10e-07   2.60e-05     
    12   -3427.75388578   9.22e-08   1.27e-05     
    13   -3427.75388578   2.71e-09   5.80e-06     
 ------------------------------------------------------------------------------
         -3427.75388578                           CCSD T converged.

End of double precision
 SCF energy                 = -3427.02950690
 MP2 energy                 = -3427.74092373
 CCSD correlation energy     =    -0.72437888
 CCSD total energy           = -3427.75388578

 CCSD  T1^2 = 0.0159  T2^2 = 0.2760  Leading amplitudes:

 Amplitude    Orbitals with energies
 -0.0390       33 (A) A                  ->    38 (A) A                   
              -0.4614                          0.0038                     
 -0.0390       33 (A) B                  ->    38 (A) B                   
              -0.4614                          0.0038                     
  0.0214       35 (A) A                  ->    39 (A) A                   
              -0.4316                          0.0441                     
  0.0214       35 (A) B                  ->    39 (A) B                   
              -0.4316                          0.0441                     

 Amplitude    Orbitals with energies
 -0.0733       37 (A) A      37 (A) B    ->    38 (A) A      38 (A) B     
              -0.4066       -0.4066            0.0038        0.0038       
  0.0733       37 (A) A      37 (A) B    ->    38 (A) B      38 (A) A     
              -0.4066       -0.4066            0.0038        0.0038       
  0.0733       37 (A) B      37 (A) A    ->    38 (A) A      38 (A) B     
              -0.4066       -0.4066            0.0038        0.0038       
 -0.0733       37 (A) B      37 (A) A    ->    38 (A) B      38 (A) A     
              -0.4066       -0.4066            0.0038        0.0038       

 Computing CCSD intemediates for later calculations in double precision
 Finished.

Running a double precision version
           CCSD Lambda amplitudes will be solved using DIIS.
           Start     Size      MaxIter   EConv     LConv     
           3         7         100       1.00e-07  1.00e-05  
 ------------------------------------------------------------------------------
            Enorm      Ldiff       Comment
 ------------------------------------------------------------------------------
     1     5.66e-02   4.12e-02     
     2     1.61e-02   6.29e-03     
     3     7.05e-03   1.77e-03     
     4     4.21e-03   1.35e-03     Switched to DIIS steps.
     5     1.28e-03   7.81e-04     
     6     6.06e-04   2.05e-04     
     7     1.94e-04   5.97e-05     
     8     9.06e-05   2.63e-06     
     9     3.25e-05   1.61e-06     
    10     1.54e-05   4.28e-07     
    11     7.16e-06   2.38e-10     
    12     3.48e-06   6.81e-08     
    13     1.46e-06   1.11e-07     
    14     6.15e-07   1.83e-08     
    15     3.02e-07   4.51e-08     
    16     1.35e-07   1.66e-08     
    17     6.82e-08   9.89e-09     
 ------------------------------------------------------------------------------
                                   CCSD Lambda converged.

 Computing density matrices in double precision...
           Orbital response amplitudes will be solved using DIIS.
           Start     Size      MaxIter   EConv     LConv     
           3         7         100       1.00e-06  1.00e-06  
 ------------------------------------------------------------------------------
            Enorm      Ldiff       Comment
 ------------------------------------------------------------------------------
     1     1.11e-01   6.18e-04     
     2     1.08e-01   3.28e-03     
     3     1.34e-01   2.34e-02     
     4     1.69e-02   5.26e-02     Switched to DIIS steps.
     5     7.82e-03   5.31e-03     
     6     1.13e-03   8.49e-04     
     7     7.79e-04   8.18e-05     
     8     2.05e-04   1.88e-04     
     9     4.89e-05   2.07e-05     
    10     1.59e-05   4.23e-06     
    11     3.94e-06   1.63e-06     
    12     1.50e-06   2.69e-07     
    13     5.99e-07   3.72e-07     
 ------------------------------------------------------------------------------
                                   Orbital response converged.

 Computing density matrices... Done.
 CCSD calculation:   CPU 1550.34 s  wall 268.53 s

 Transferring MO TPDM to AO TPDM
 Transferring g2_o1o1o1o1
 Transferring g2_o1o1o1v1
 Transferring g2_o1o1v1v1
 Transferring g2_o1v1o1v1
 Transferring g2_o1v1v1v1
 Transferring g2_v1v1v1v1
 Adding separable TPDM
 Computing TPDM gradient
 --------------------------------------------------------
 2e gradient
  Atom          X               Y               Z
 --------------------------------------------------------
    1        -38.802644       22.765614        0.000000  
    2          0.070961      -33.091956       -0.000000  
    3         17.691725       -7.533902        0.000000  
    4         21.039958       17.860244       -0.000000  
 --------------------------------------------------------
 --------------------------------------------------------
 Final gradient
  Atom          X               Y               Z
 --------------------------------------------------------
    1        -38.802644       22.765614        0.000000  
    2          0.070961      -33.091956       -0.000000  
    3         17.691725       -7.533902        0.000000  
    4         21.039958       17.860244       -0.000000  
 --------------------------------------------------------
 Analytic gradient from two-electron contribution:   CPU 271.03 s  wall 52.64 s

 Total ccman2 time:   CPU 1874.33 s  wall 331.01 s


 --------------------------------------------------------------

                    Orbital Energies (a.u.)
 --------------------------------------------------------------

 Alpha MOs
 -- Occupied --
********-104.8912 -80.0668 -65.1750 -58.5348 -58.5336 -58.5335 -15.6550
-10.6144  -9.8548  -8.0831  -8.0789  -8.0787  -7.6042  -7.4675  -7.4610
 -7.4603  -5.4967  -5.4950  -5.4944  -3.2063  -3.2038  -3.2028  -3.1958
 -3.1957  -1.2700  -1.0735  -1.0229  -0.7528  -0.6181  -0.5875  -0.5676
 -0.4614  -0.4604  -0.4316  -0.4197  -0.4066
 -- Virtual --
  0.0038   0.0441   0.0569   0.0765   0.0851   0.0878   0.1001   0.1160
  0.1245   0.1304   0.1381   0.1477   0.1784   0.1817   0.2022   0.2351
  0.2587   0.2638   0.2869   0.3522   0.3672   0.3875   0.4691   0.5167
  0.5536   0.5615   0.5686   0.5989   0.6272   0.6747   0.7524   0.7640
  0.7688   0.8035   0.8079   0.8735   0.8767   0.9062   0.9554   0.9587
  0.9877   1.0928   1.1123   1.1269   1.1492   1.2297   1.2578   1.3093
  1.3352   1.3942   1.4817   1.7762   1.8619   1.9499   2.2533   2.2707
  2.2996   2.3356   2.3968   2.4437   2.5765   2.6345   2.6355   2.9145
  3.0216   4.2400   4.3103   4.5322   4.5330   4.5507   4.5553   4.5894
  4.7564   7.1857   7.5136   8.2038   8.2209   8.2821  10.3506  14.7051
 14.8119  14.9136  26.6381  26.7329  27.0725  36.6783  49.4657 166.1394
219.1918 293.8900 293.9046 293.97911028.4058
 --------------------------------------------------------------

          Ground-State Mulliken Net Atomic Charges

     Atom                 Charge (a.u.)
  ----------------------------------------
      1 Br                   -0.231835
      2 P                     0.344860
      3 N                    -0.121130
      4 Cl                    0.008105
  ----------------------------------------
  Sum of atomic charges =     0.000000

 -----------------------------------------------------------------
                    Cartesian Multipole Moments
 -----------------------------------------------------------------
    Charge (ESU x 10^10)
                 0.0000
    Dipole Moment (Debye)
         X       0.3743      Y       0.6149      Z       0.0000
       Tot       0.7199
    Quadrupole Moments (Debye-Ang)
        XX     -53.2745     XY       2.8031     YY     -47.8200
        XZ       0.0000     YZ      -0.0000     ZZ     -48.9547
    Octopole Moments (Debye-Ang^2)
       XXX      37.7703    XXY     -14.0615    XYY      11.7802
       YYY     -18.0798    XXZ       0.0000    XYZ       0.0000
       YYZ       0.0000    XZZ      10.8170    YZZ      -3.3659
       ZZZ       0.0000
    Hexadecapole Moments (Debye-Ang^3)
      XXXX    -723.6528   XXXY       5.4077   XXYY    -158.6369
      XYYY       1.1773   YYYY    -276.2781   XXXZ      -0.0000
      XXYZ      -0.0000   XYYZ      -0.0000   YYYZ      -0.0000
      XXZZ    -130.9477   XYZZ      -2.6944   YYZZ     -56.4962
      XZZZ      -0.0000   YZZZ      -0.0000   ZZZZ     -60.4717
 -----------------------------------------------------------------
 DrvMan completing analytic gradient of the correlated energy
 Correlated dipole moment
            1
    1   0.1472651
    2   0.2419363
    3   0.0000000
 Energy read as -3427.753885783
 Full Analytical Gradient: (in a.u., or Hartree/Bohr)
             1             2             3             4
    1    0.00007380   -0.00001578   -0.00009845    0.00004042
    2   -0.00010628    0.00016146   -0.00019429    0.00013910
    3   -0.00000000    0.00000000   -0.00000000    0.00000000
 Gradient time:  CPU 0.74 s  wall 0.75 s
 ----------------------------------------------------------------
             Standard Nuclear Orientation (Angstroms)
    I     Atom           X                Y                Z
 ----------------------------------------------------------------
    1      Br      1.3910637511    -0.3645544995     0.0010000000
    2      P      -0.0876461184     1.3518377993     0.0000000000
    3      N      -1.5515816990     0.8098123635     0.0000000000
    4      Cl     -2.1477333893    -0.7756968267    -0.0000000000
 ----------------------------------------------------------------
 Nuclear Repulsion Energy =   370.2631647105 hartrees
 There are       37 alpha and       37 beta electrons

                       Distance Matrix (Angstroms)
             Br(  1)   P (  2)   N (  3)
   P (  2)  2.265521
   N (  3)  3.168328  1.561057
   Cl(  4)  3.562601  2.961480  1.693882

 Requested basis set is 6-311++G(d,p)
 There are 51 shells and 130 basis functions
 A cutoff of  1.0D-14 yielded   1149 shell pairs
 There are      8009 function pairs (      8805 Cartesian)
 Smallest overlap matrix eigenvalue = 1.36E-03
 Guess MOs from SCF MO coefficient file

 -----------------------------------------------------------------------
  General SCF calculation program by
  Eric Jon Sundstrom, Paul Horn, Yuezhi Mao, Dmitri Zuev, Alec White,
  David Stuck, Shaama M.S., Shane Yost, Joonho Lee, David Small,
  Daniel Levine, Susi Lehtola, Hugh Burton, Evgeny Epifanovsky
 -----------------------------------------------------------------------
 Hartree-Fock
 using 6 threads for integral computing
 -------------------------------------------------------
 OpenMP Integral computing Module                
 Release: version 2.0, May 2017, Q-Chem Inc. Pleasanton 
 -------------------------------------------------------
 A restricted SCF calculation will be
 performed using DIIS
 SCF converges when DIIS error is below 1.0e-08
 ---------------------------------------
  Cycle       Energy         DIIS error
 ---------------------------------------
    1   -3427.0295146708      6.55e-06  
    2   -3427.0295148334      1.81e-06  
    3   -3427.0295148537      8.84e-07  
    4   -3427.0295148567      3.90e-07  
    5   -3427.0295148576      1.61e-07  
    6   -3427.0295148577      6.36e-08  
    7   -3427.0295148578      3.09e-08  
    8   -3427.0295148577      1.27e-08  
    9   -3427.0295148578      4.20e-09  Convergence criterion met
 ---------------------------------------
 SCF time:   CPU 8.00s  wall 2.00s 
 SCF   energy in the final basis set =    -3427.0295148578
 Total energy in the final basis set =    -3427.0295148578


 ------------------------------------------------------------------------------

   CCMAN2: suite of methods based on coupled cluster
           and equation of motion theories.

   Components:
   * libvmm-1.3-trunk
     by Evgeny Epifanovsky, Ilya Kaliman.
   * libtensor-2.5-trunk
     by Evgeny Epifanovsky, Michael Wormit, Dmitry Zuev, Sam Manzer, 
        Ilya Kaliman.
   * libcc-2.5-trunk
     by Evgeny Epifanovsky, Arik Landau, Tomasz Kus, Kirill Khistyaev, 
        Dmitry Zuev, Prashant Manohar, Xintian Feng, Anna Krylov, 
        Matthew Goldey, Alec White, Thomas Jagau, Kaushik Nanda, 
        Anastasia Gunina, Alexander Kunitsa, Joonho Lee.

   CCMAN original authors:
   Anna I. Krylov, C. David Sherrill, Steven R. Gwaltney,
   Edward F. C. Byrd (2000)
   Sergey V. Levchenko, Lyudmila V. Slipchenko, Tao Wang,
   Ana-Maria C. Cristian (2003)
   Piotr A. Pieniazek, C. Melania Oana, Evgeny Epifanovsky (2007)
   Prashant Manohar (2009)

 ------------------------------------------------------------------------------


 Allocating and initializing 30808MB of RAM...
 Calculation will run on 6 cores.


 Alpha MOs, Restricted
 -- Occupied --                  
-490.04 -104.89  -80.07  -65.18  -58.53  -58.53  -58.53  -15.65
  1 A     2 A     3 A     4 A     5 A     6 A     7 A     8 A                  
-10.614  -9.855  -8.083  -8.079  -8.079  -7.604  -7.468  -7.461
  9 A    10 A    11 A    12 A    13 A    14 A    15 A    16 A                  
 -7.460  -5.497  -5.495  -5.494  -3.206  -3.204  -3.203  -3.196
 17 A    18 A    19 A    20 A    21 A    22 A    23 A    24 A                  
 -3.196  -1.270  -1.074  -1.023  -0.753  -0.618  -0.588  -0.568
 25 A    26 A    27 A    28 A    29 A    30 A    31 A    32 A                  
 -0.461  -0.460  -0.432  -0.420  -0.407
 33 A    34 A    35 A    36 A    37 A                                          
 -- Virtual --                   
  0.004   0.044   0.057   0.076   0.085   0.088   0.100   0.116
 38 A    39 A    40 A    41 A    42 A    43 A    44 A    45 A                  
  0.125   0.130   0.138   0.148   0.178   0.182   0.202   0.235
 46 A    47 A    48 A    49 A    50 A    51 A    52 A    53 A                  
  0.259   0.264   0.287   0.352   0.367   0.388   0.469   0.517
 54 A    55 A    56 A    57 A    58 A    59 A    60 A    61 A                  
  0.554   0.562   0.569   0.599   0.627   0.675   0.752   0.764
 62 A    63 A    64 A    65 A    66 A    67 A    68 A    69 A                  
  0.769   0.803   0.808   0.874   0.877   0.906   0.955   0.959
 70 A    71 A    72 A    73 A    74 A    75 A    76 A    77 A                  
  0.988   1.093   1.112   1.127   1.149   1.230   1.258   1.309
 78 A    79 A    80 A    81 A    82 A    83 A    84 A    85 A                  
  1.335   1.394   1.482   1.776   1.862   1.950   2.253   2.271
 86 A    87 A    88 A    89 A    90 A    91 A    92 A    93 A                  
  2.300   2.336   2.397   2.444   2.577   2.635   2.636   2.915
 94 A    95 A    96 A    97 A    98 A    99 A   100 A   101 A                  
  3.022   4.240   4.310   4.532   4.533   4.551   4.555   4.589
102 A   103 A   104 A   105 A   106 A   107 A   108 A   109 A                  
  4.757   7.186   7.514   8.204   8.221   8.282  10.351  14.705
110 A   111 A   112 A   113 A   114 A   115 A   116 A   117 A                  
 14.812  14.914  26.638  26.733  27.073  36.678  49.466 166.140
118 A   119 A   120 A   121 A   122 A   123 A   124 A   125 A                  
219.192 293.890 293.905 293.9791028.406
126 A   127 A   128 A   129 A   130 A                                          

 Beta MOs, Restricted
 -- Occupied --                  
-490.04 -104.89  -80.07  -65.18  -58.53  -58.53  -58.53  -15.65
  1 A     2 A     3 A     4 A     5 A     6 A     7 A     8 A                  
-10.614  -9.855  -8.083  -8.079  -8.079  -7.604  -7.468  -7.461
  9 A    10 A    11 A    12 A    13 A    14 A    15 A    16 A                  
 -7.460  -5.497  -5.495  -5.494  -3.206  -3.204  -3.203  -3.196
 17 A    18 A    19 A    20 A    21 A    22 A    23 A    24 A                  
 -3.196  -1.270  -1.074  -1.023  -0.753  -0.618  -0.588  -0.568
 25 A    26 A    27 A    28 A    29 A    30 A    31 A    32 A                  
 -0.461  -0.460  -0.432  -0.420  -0.407
 33 A    34 A    35 A    36 A    37 A                                          
 -- Virtual --                   
  0.004   0.044   0.057   0.076   0.085   0.088   0.100   0.116
 38 A    39 A    40 A    41 A    42 A    43 A    44 A    45 A                  
  0.125   0.130   0.138   0.148   0.178   0.182   0.202   0.235
 46 A    47 A    48 A    49 A    50 A    51 A    52 A    53 A                  
  0.259   0.264   0.287   0.352   0.367   0.388   0.469   0.517
 54 A    55 A    56 A    57 A    58 A    59 A    60 A    61 A                  
  0.554   0.562   0.569   0.599   0.627   0.675   0.752   0.764
 62 A    63 A    64 A    65 A    66 A    67 A    68 A    69 A                  
  0.769   0.803   0.808   0.874   0.877   0.906   0.955   0.959
 70 A    71 A    72 A    73 A    74 A    75 A    76 A    77 A                  
  0.988   1.093   1.112   1.127   1.149   1.230   1.258   1.309
 78 A    79 A    80 A    81 A    82 A    83 A    84 A    85 A                  
  1.335   1.394   1.482   1.776   1.862   1.950   2.253   2.271
 86 A    87 A    88 A    89 A    90 A    91 A    92 A    93 A                  
  2.300   2.336   2.397   2.444   2.577   2.635   2.636   2.915
 94 A    95 A    96 A    97 A    98 A    99 A   100 A   101 A                  
  3.022   4.240   4.310   4.532   4.533   4.551   4.555   4.589
102 A   103 A   104 A   105 A   106 A   107 A   108 A   109 A                  
  4.757   7.186   7.514   8.204   8.221   8.282  10.351  14.705
110 A   111 A   112 A   113 A   114 A   115 A   116 A   117 A                  
 14.812  14.914  26.638  26.733  27.073  36.678  49.466 166.140
118 A   119 A   120 A   121 A   122 A   123 A   124 A   125 A                  
219.192 293.890 293.905 293.9791028.406
126 A   127 A   128 A   129 A   130 A                                          

 Occupation and symmetry of molecular orbitals

 Point group: C1 (1 irreducible representation).

                           A     All 
 -------------------------------------
 All molecular orbitals:
  - Alpha                  130   130 
  - Beta                   130   130 
 -------------------------------------
 Alpha orbitals:
  - Frozen occupied        20    20  
  - Active occupied        17    17  
  - Active virtual         93    93  
  - Frozen virtual         0     0   
 -------------------------------------
 Beta orbitals:
  - Frozen occupied        20    20  
  - Active occupied        17    17  
  - Active virtual         93    93  
  - Frozen virtual         0     0   
 -------------------------------------

 Import integrals:   CPU 0.00 s  wall 0.00 s

 Import integrals:   CPU 46.40 s  wall 8.22 s

 MP2 amplitudes:   CPU 0.13 s  wall 0.09 s

Running a double precision version
           CCSD T amplitudes will be solved using DIIS.

           Start     Size      MaxIter   EConv     TConv     
           3         7         100       1.00e-07  1.00e-05  
 ------------------------------------------------------------------------------
           Energy (a.u.)   Ediff      Tdiff       Comment
 ------------------------------------------------------------------------------
         -3427.74092594                           
     1   -3427.72735580   1.36e-02   7.95e-01     
     2   -3427.75182621   2.45e-02   1.10e-01     
     3   -3427.75045011   1.38e-03   4.84e-02     
     4   -3427.75288840   2.44e-03   1.72e-02     Switched to DIIS steps.
     5   -3427.75382441   9.36e-04   1.24e-02     
     6   -3427.75386855   4.41e-05   2.73e-03     
     7   -3427.75387628   7.74e-06   1.43e-03     
     8   -3427.75388433   8.05e-06   3.78e-04     
     9   -3427.75388605   1.72e-06   2.17e-04     
    10   -3427.75388573   3.22e-07   6.29e-05     
    11   -3427.75388594   2.09e-07   2.60e-05     
    12   -3427.75388585   9.23e-08   1.27e-05     
    13   -3427.75388585   2.61e-09   5.78e-06     
 ------------------------------------------------------------------------------
         -3427.75388585                           CCSD T converged.

End of double precision
 SCF energy                 = -3427.02951486
 MP2 energy                 = -3427.74092594
 CCSD correlation energy     =    -0.72437099
 CCSD total energy           = -3427.75388585

 CCSD  T1^2 = 0.0159  T2^2 = 0.2760  Leading amplitudes:

 Amplitude    Orbitals with energies
 -0.0390       33 (A) A                  ->    38 (A) A                   
              -0.4615                          0.0038                     
 -0.0390       33 (A) B                  ->    38 (A) B                   
              -0.4615                          0.0038                     
 -0.0213       35 (A) A                  ->    39 (A) A                   
              -0.4316                          0.0442                     
 -0.0213       35 (A) B                  ->    39 (A) B                   
              -0.4316                          0.0442                     

 Amplitude    Orbitals with energies
 -0.0734       37 (A) A      37 (A) B    ->    38 (A) A      38 (A) B     
              -0.4066       -0.4066            0.0038        0.0038       
  0.0734       37 (A) A      37 (A) B    ->    38 (A) B      38 (A) A     
              -0.4066       -0.4066            0.0038        0.0038       
  0.0734       37 (A) B      37 (A) A    ->    38 (A) A      38 (A) B     
              -0.4066       -0.4066            0.0038        0.0038       
 -0.0734       37 (A) B      37 (A) A    ->    38 (A) B      38 (A) A     
              -0.4066       -0.4066            0.0038        0.0038       

 Computing CCSD intemediates for later calculations in double precision
 Finished.

Running a double precision version
           CCSD Lambda amplitudes will be solved using DIIS.
           Start     Size      MaxIter   EConv     LConv     
           3         7         100       1.00e-07  1.00e-05  
 ------------------------------------------------------------------------------
            Enorm      Ldiff       Comment
 ------------------------------------------------------------------------------
     1     5.66e-02   4.12e-02     
     2     1.61e-02   6.29e-03     
     3     7.05e-03   1.77e-03     
     4     4.20e-03   1.35e-03     Switched to DIIS steps.
     5     1.28e-03   7.80e-04     
     6     6.06e-04   2.05e-04     
     7     1.94e-04   5.97e-05     
     8     9.05e-05   2.64e-06     
     9     3.24e-05   1.60e-06     
    10     1.53e-05   4.24e-07     
    11     7.13e-06   9.34e-10     
    12     3.47e-06   6.83e-08     
    13     1.46e-06   1.11e-07     
    14     6.13e-07   1.82e-08     
    15     3.02e-07   4.50e-08     
    16     1.34e-07   1.65e-08     
    17     6.80e-08   9.84e-09     
 ------------------------------------------------------------------------------
                                   CCSD Lambda converged.

 Computing density matrices in double precision...
           Orbital response amplitudes will be solved using DIIS.
           Start     Size      MaxIter   EConv     LConv     
           3         7         100       1.00e-06  1.00e-06  
 ------------------------------------------------------------------------------
            Enorm      Ldiff       Comment
 ------------------------------------------------------------------------------
     1     1.11e-01   5.99e-04     
     2     1.08e-01   3.29e-03     
     3     1.34e-01   2.34e-02     
     4     1.69e-02   5.26e-02     Switched to DIIS steps.
     5     7.82e-03   5.32e-03     
     6     1.13e-03   8.49e-04     
     7     7.78e-04   8.17e-05     
     8     2.05e-04   1.88e-04     
     9     4.89e-05   2.07e-05     
    10     1.59e-05   4.23e-06     
    11     3.94e-06   1.63e-06     
    12     1.49e-06   2.68e-07     
    13     5.98e-07   3.72e-07     
 ------------------------------------------------------------------------------
                                   Orbital response converged.

 Computing density matrices... Done.
 CCSD calculation:   CPU 1551.26 s  wall 268.74 s

 Transferring MO TPDM to AO TPDM
 Transferring g2_o1o1o1o1
 Transferring g2_o1o1o1v1
 Transferring g2_o1o1v1v1
 Transferring g2_o1v1o1v1
 Transferring g2_o1v1v1v1
 Transferring g2_v1v1v1v1
 Adding separable TPDM
 Computing TPDM gradient
 --------------------------------------------------------
 2e gradient
  Atom          X               Y               Z
 --------------------------------------------------------
    1        -38.821784       22.767105       -0.018696  
    2          0.088806      -33.097061        0.013591  
    3         17.693826       -7.532300        0.001744  
    4         21.039152       17.862255        0.003361  
 --------------------------------------------------------
 --------------------------------------------------------
 Final gradient
  Atom          X               Y               Z
 --------------------------------------------------------
    1        -38.821784       22.767105       -0.018696  
    2          0.088806      -33.097061        0.013591  
    3         17.693826       -7.532300        0.001744  
    4         21.039152       17.862255        0.003361  
 --------------------------------------------------------
 Analytic gradient from two-electron contribution:   CPU 269.05 s  wall 52.51 s

 Total ccman2 time:   CPU 1873.87 s  wall 331.15 s


 --------------------------------------------------------------

                    Orbital Energies (a.u.)
 --------------------------------------------------------------

 Alpha MOs
 -- Occupied --
********-104.8912 -80.0668 -65.1751 -58.5349 -58.5337 -58.5335 -15.6550
-10.6144  -9.8549  -8.0830  -8.0788  -8.0786  -7.6042  -7.4676  -7.4611
 -7.4604  -5.4966  -5.4949  -5.4943  -3.2064  -3.2038  -3.2029  -3.1958
 -3.1958  -1.2700  -1.0736  -1.0229  -0.7528  -0.6182  -0.5875  -0.5675
 -0.4615  -0.4604  -0.4316  -0.4197  -0.4066
 -- Virtual --
  0.0038   0.0442   0.0569   0.0765   0.0851   0.0879   0.1001   0.1160
  0.1245   0.1304   0.1381   0.1477   0.1784   0.1817   0.2022   0.2351
  0.2587   0.2638   0.2869   0.3522   0.3672   0.3875   0.4691   0.5167
  0.5536   0.5615   0.5686   0.5989   0.6273   0.6745   0.7523   0.7639
  0.7687   0.8035   0.8079   0.8736   0.8768   0.9062   0.9554   0.9589
  0.9879   1.0928   1.1123   1.1269   1.1492   1.2297   1.2579   1.3094
  1.3353   1.3942   1.4818   1.7763   1.8619   1.9500   2.2533   2.2707
  2.2995   2.3356   2.3968   2.4438   2.5766   2.6346   2.6356   2.9146
  3.0216   4.2401   4.3104   4.5321   4.5329   4.5507   4.5553   4.5894
  4.7566   7.1857   7.5137   8.2037   8.2208   8.2821  10.3506  14.7052
 14.8119  14.9137  26.6381  26.7329  27.0725  36.6783  49.4657 166.1395
219.1918 293.8899 293.9046 293.97921028.4058
 --------------------------------------------------------------

          Ground-State Mulliken Net Atomic Charges

     Atom                 Charge (a.u.)
  ----------------------------------------
      1 Br                   -0.231558
      2 P                     0.344820
      3 N                    -0.121249
      4 Cl                    0.007988
  ----------------------------------------
  Sum of atomic charges =     0.000000

 -----------------------------------------------------------------
                    Cartesian Multipole Moments
 -----------------------------------------------------------------
    Charge (ESU x 10^10)
                 0.0000
    Dipole Moment (Debye)
         X       0.3781      Y       0.6119      Z      -0.0006
       Tot       0.7193
    Quadrupole Moments (Debye-Ang)
        XX     -53.2725     XY       2.8013     YY     -47.8246
        XZ      -0.0010     YZ       0.0002     ZZ     -48.9533
    Octopole Moments (Debye-Ang^2)
       XXX      37.7919    XXY     -14.0820    XYY      11.7841
       YYY     -18.1461    XXZ      -0.0178    XYZ      -0.0022
       YYZ      -0.0172    XZZ      10.8212    YZZ      -3.3866
       ZZZ      -0.0574
    Hexadecapole Moments (Debye-Ang^3)
      XXXX    -723.6324   XXXY       5.3214   XXYY    -158.6319
      XYYY       1.1008   YYYY    -276.2324   XXXZ      -0.0765
      XXYZ       0.0037   XYYZ      -0.0235   YYYZ       0.0208
      XXZZ    -130.9441   XYZZ      -2.7220   YYZZ     -56.4842
      XZZZ      -0.0802   YZZZ       0.0214   ZZZZ     -60.4671
 -----------------------------------------------------------------
 DrvMan completing analytic gradient of the correlated energy
 Correlated dipole moment
            1
    1   0.1487545
    2   0.2407439
    3  -0.0002448
 Energy read as -3427.753885848
 Full Analytical Gradient: (in a.u., or Hartree/Bohr)
             1             2             3             4
    1   -0.00002434    0.00006261   -0.00007538    0.00003712
    2    0.00003068    0.00000441   -0.00019109    0.00015601
    3    0.00000590   -0.00001584    0.00001974   -0.00000980
 Gradient time:  CPU 0.82 s  wall 0.91 s
 ----------------------------------------------------------------
             Standard Nuclear Orientation (Angstroms)
    I     Atom           X                Y                Z
 ----------------------------------------------------------------
    1      Br      1.3910637511    -0.3645544995    -0.0000000000
    2      P      -0.0866461184     1.3518377993     0.0000000000
    3      N      -1.5515816990     0.8098123635     0.0000000000
    4      Cl     -2.1477333893    -0.7756968267    -0.0000000000
 ----------------------------------------------------------------
 Nuclear Repulsion Energy =   370.2664429996 hartrees
 There are       37 alpha and       37 beta electrons

                       Distance Matrix (Angstroms)
             Br(  1)   P (  2)   N (  3)
   P (  2)  2.264868
   N (  3)  3.168328  1.561995
   Cl(  4)  3.562601  2.962176  1.693882

 Requested basis set is 6-311++G(d,p)
 There are 51 shells and 130 basis functions
 A cutoff of  1.0D-14 yielded   1149 shell pairs
 There are      8009 function pairs (      8805 Cartesian)
 Smallest overlap matrix eigenvalue = 1.36E-03
 Guess MOs from SCF MO coefficient file

 -----------------------------------------------------------------------
  General SCF calculation program by
  Eric Jon Sundstrom, Paul Horn, Yuezhi Mao, Dmitri Zuev, Alec White,
  David Stuck, Shaama M.S., Shane Yost, Joonho Lee, David Small,
  Daniel Levine, Susi Lehtola, Hugh Burton, Evgeny Epifanovsky
 -----------------------------------------------------------------------
 Hartree-Fock
 using 6 threads for integral computing
 -------------------------------------------------------
 OpenMP Integral computing Module                
 Release: version 2.0, May 2017, Q-Chem Inc. Pleasanton 
 -------------------------------------------------------
 A restricted SCF calculation will be
 performed using DIIS
 SCF converges when DIIS error is below 1.0e-08
 ---------------------------------------
  Cycle       Energy         DIIS error
 ---------------------------------------
    1   -3427.0294559589      1.49e-05  
    2   -3427.0294564917      7.44e-06  
    3   -3427.0294565931      3.56e-06  
    4   -3427.0294566303      8.44e-07  
    5   -3427.0294566351      3.37e-07  
    6   -3427.0294566363      1.47e-07  
    7   -3427.0294566366      5.61e-08  
    8   -3427.0294566367      2.20e-08  
    9   -3427.0294566366      8.90e-09  Convergence criterion met
 ---------------------------------------
 SCF time:   CPU 8.00s  wall 2.00s 
 SCF   energy in the final basis set =    -3427.0294566366
 Total energy in the final basis set =    -3427.0294566366


 ------------------------------------------------------------------------------

   CCMAN2: suite of methods based on coupled cluster
           and equation of motion theories.

   Components:
   * libvmm-1.3-trunk
     by Evgeny Epifanovsky, Ilya Kaliman.
   * libtensor-2.5-trunk
     by Evgeny Epifanovsky, Michael Wormit, Dmitry Zuev, Sam Manzer, 
        Ilya Kaliman.
   * libcc-2.5-trunk
     by Evgeny Epifanovsky, Arik Landau, Tomasz Kus, Kirill Khistyaev, 
        Dmitry Zuev, Prashant Manohar, Xintian Feng, Anna Krylov, 
        Matthew Goldey, Alec White, Thomas Jagau, Kaushik Nanda, 
        Anastasia Gunina, Alexander Kunitsa, Joonho Lee.

   CCMAN original authors:
   Anna I. Krylov, C. David Sherrill, Steven R. Gwaltney,
   Edward F. C. Byrd (2000)
   Sergey V. Levchenko, Lyudmila V. Slipchenko, Tao Wang,
   Ana-Maria C. Cristian (2003)
   Piotr A. Pieniazek, C. Melania Oana, Evgeny Epifanovsky (2007)
   Prashant Manohar (2009)

 ------------------------------------------------------------------------------


 Allocating and initializing 30808MB of RAM...
 Calculation will run on 6 cores.


 Alpha MOs, Restricted
 -- Occupied --                  
-490.04 -104.89  -80.07  -65.18  -58.54  -58.53  -58.53  -15.66
  1 A     2 A     3 A     4 A     5 A     6 A     7 A     8 A                  
-10.614  -9.855  -8.083  -8.079  -8.079  -7.604  -7.468  -7.461
  9 A    10 A    11 A    12 A    13 A    14 A    15 A    16 A                  
 -7.461  -5.497  -5.495  -5.494  -3.207  -3.204  -3.203  -3.196
 17 A    18 A    19 A    20 A    21 A    22 A    23 A    24 A                  
 -3.196  -1.270  -1.073  -1.023  -0.753  -0.618  -0.587  -0.567
 25 A    26 A    27 A    28 A    29 A    30 A    31 A    32 A                  
 -0.462  -0.460  -0.432  -0.420  -0.406
 33 A    34 A    35 A    36 A    37 A                                          
 -- Virtual --                   
  0.004   0.044   0.057   0.076   0.085   0.088   0.100   0.116
 38 A    39 A    40 A    41 A    42 A    43 A    44 A    45 A                  
  0.124   0.130   0.138   0.148   0.178   0.182   0.202   0.235
 46 A    47 A    48 A    49 A    50 A    51 A    52 A    53 A                  
  0.259   0.264   0.287   0.352   0.367   0.388   0.469   0.517
 54 A    55 A    56 A    57 A    58 A    59 A    60 A    61 A                  
  0.554   0.561   0.569   0.599   0.627   0.674   0.752   0.764
 62 A    63 A    64 A    65 A    66 A    67 A    68 A    69 A                  
  0.769   0.803   0.808   0.873   0.877   0.906   0.956   0.959
 70 A    71 A    72 A    73 A    74 A    75 A    76 A    77 A                  
  0.988   1.093   1.112   1.127   1.149   1.230   1.258   1.309
 78 A    79 A    80 A    81 A    82 A    83 A    84 A    85 A                  
  1.335   1.394   1.482   1.776   1.862   1.950   2.253   2.271
 86 A    87 A    88 A    89 A    90 A    91 A    92 A    93 A                  
  2.299   2.336   2.396   2.444   2.576   2.635   2.636   2.914
 94 A    95 A    96 A    97 A    98 A    99 A   100 A   101 A                  
  3.021   4.240   4.310   4.532   4.533   4.551   4.555   4.589
102 A   103 A   104 A   105 A   106 A   107 A   108 A   109 A                  
  4.757   7.186   7.513   8.204   8.221   8.282  10.351  14.705
110 A   111 A   112 A   113 A   114 A   115 A   116 A   117 A                  
 14.812  14.913  26.638  26.733  27.072  36.678  49.466 166.139
118 A   119 A   120 A   121 A   122 A   123 A   124 A   125 A                  
219.192 293.890 293.904 293.9791028.406
126 A   127 A   128 A   129 A   130 A                                          

 Beta MOs, Restricted
 -- Occupied --                  
-490.04 -104.89  -80.07  -65.18  -58.54  -58.53  -58.53  -15.66
  1 A     2 A     3 A     4 A     5 A     6 A     7 A     8 A                  
-10.614  -9.855  -8.083  -8.079  -8.079  -7.604  -7.468  -7.461
  9 A    10 A    11 A    12 A    13 A    14 A    15 A    16 A                  
 -7.461  -5.497  -5.495  -5.494  -3.207  -3.204  -3.203  -3.196
 17 A    18 A    19 A    20 A    21 A    22 A    23 A    24 A                  
 -3.196  -1.270  -1.073  -1.023  -0.753  -0.618  -0.587  -0.567
 25 A    26 A    27 A    28 A    29 A    30 A    31 A    32 A                  
 -0.462  -0.460  -0.432  -0.420  -0.406
 33 A    34 A    35 A    36 A    37 A                                          
 -- Virtual --                   
  0.004   0.044   0.057   0.076   0.085   0.088   0.100   0.116
 38 A    39 A    40 A    41 A    42 A    43 A    44 A    45 A                  
  0.124   0.130   0.138   0.148   0.178   0.182   0.202   0.235
 46 A    47 A    48 A    49 A    50 A    51 A    52 A    53 A                  
  0.259   0.264   0.287   0.352   0.367   0.388   0.469   0.517
 54 A    55 A    56 A    57 A    58 A    59 A    60 A    61 A                  
  0.554   0.561   0.569   0.599   0.627   0.674   0.752   0.764
 62 A    63 A    64 A    65 A    66 A    67 A    68 A    69 A                  
  0.769   0.803   0.808   0.873   0.877   0.906   0.956   0.959
 70 A    71 A    72 A    73 A    74 A    75 A    76 A    77 A                  
  0.988   1.093   1.112   1.127   1.149   1.230   1.258   1.309
 78 A    79 A    80 A    81 A    82 A    83 A    84 A    85 A                  
  1.335   1.394   1.482   1.776   1.862   1.950   2.253   2.271
 86 A    87 A    88 A    89 A    90 A    91 A    92 A    93 A                  
  2.299   2.336   2.396   2.444   2.576   2.635   2.636   2.914
 94 A    95 A    96 A    97 A    98 A    99 A   100 A   101 A                  
  3.021   4.240   4.310   4.532   4.533   4.551   4.555   4.589
102 A   103 A   104 A   105 A   106 A   107 A   108 A   109 A                  
  4.757   7.186   7.513   8.204   8.221   8.282  10.351  14.705
110 A   111 A   112 A   113 A   114 A   115 A   116 A   117 A                  
 14.812  14.913  26.638  26.733  27.072  36.678  49.466 166.139
118 A   119 A   120 A   121 A   122 A   123 A   124 A   125 A                  
219.192 293.890 293.904 293.9791028.406
126 A   127 A   128 A   129 A   130 A                                          

 Occupation and symmetry of molecular orbitals

 Point group: C1 (1 irreducible representation).

                           A     All 
 -------------------------------------
 All molecular orbitals:
  - Alpha                  130   130 
  - Beta                   130   130 
 -------------------------------------
 Alpha orbitals:
  - Frozen occupied        20    20  
  - Active occupied        17    17  
  - Active virtual         93    93  
  - Frozen virtual         0     0   
 -------------------------------------
 Beta orbitals:
  - Frozen occupied        20    20  
  - Active occupied        17    17  
  - Active virtual         93    93  
  - Frozen virtual         0     0   
 -------------------------------------

 Import integrals:   CPU 0.00 s  wall 0.00 s

 Import integrals:   CPU 46.48 s  wall 8.23 s

 MP2 amplitudes:   CPU 0.13 s  wall 0.09 s

Running a double precision version
           CCSD T amplitudes will be solved using DIIS.

           Start     Size      MaxIter   EConv     TConv     
           3         7         100       1.00e-07  1.00e-05  
 ------------------------------------------------------------------------------
           Energy (a.u.)   Ediff      Tdiff       Comment
 ------------------------------------------------------------------------------
         -3427.74094384                           
     1   -3427.72733717   1.36e-02   7.95e-01     
     2   -3427.75182822   2.45e-02   1.10e-01     
     3   -3427.75044535   1.38e-03   4.84e-02     
     4   -3427.75288663   2.44e-03   1.72e-02     Switched to DIIS steps.
     5   -3427.75382353   9.37e-04   1.24e-02     
     6   -3427.75386774   4.42e-05   2.74e-03     
     7   -3427.75387543   7.69e-06   1.43e-03     
     8   -3427.75388347   8.04e-06   3.78e-04     
     9   -3427.75388520   1.73e-06   2.18e-04     
    10   -3427.75388488   3.26e-07   6.30e-05     
    11   -3427.75388509   2.11e-07   2.60e-05     
    12   -3427.75388500   9.25e-08   1.27e-05     
    13   -3427.75388500   2.69e-09   5.77e-06     
 ------------------------------------------------------------------------------
         -3427.75388500                           CCSD T converged.

End of double precision
 SCF energy                 = -3427.02945664
 MP2 energy                 = -3427.74094384
 CCSD correlation energy     =    -0.72442836
 CCSD total energy           = -3427.75388500

 CCSD  T1^2 = 0.0159  T2^2 = 0.2761  Leading amplitudes:

 Amplitude    Orbitals with energies
  0.0390       33 (A) A                  ->    38 (A) A                   
              -0.4615                          0.0038                     
  0.0390       33 (A) B                  ->    38 (A) B                   
              -0.4615                          0.0038                     
  0.0213       35 (A) A                  ->    39 (A) A                   
              -0.4316                          0.0442                     
  0.0213       35 (A) B                  ->    39 (A) B                   
              -0.4316                          0.0442                     

 Amplitude    Orbitals with energies
 -0.0737       37 (A) A      37 (A) B    ->    38 (A) A      38 (A) B     
              -0.4064       -0.4064            0.0038        0.0038       
  0.0737       37 (A) A      37 (A) B    ->    38 (A) B      38 (A) A     
              -0.4064       -0.4064            0.0038        0.0038       
  0.0737       37 (A) B      37 (A) A    ->    38 (A) A      38 (A) B     
              -0.4064       -0.4064            0.0038        0.0038       
 -0.0737       37 (A) B      37 (A) A    ->    38 (A) B      38 (A) A     
              -0.4064       -0.4064            0.0038        0.0038       

 Computing CCSD intemediates for later calculations in double precision
 Finished.

Running a double precision version
           CCSD Lambda amplitudes will be solved using DIIS.
           Start     Size      MaxIter   EConv     LConv     
           3         7         100       1.00e-07  1.00e-05  
 ------------------------------------------------------------------------------
            Enorm      Ldiff       Comment
 ------------------------------------------------------------------------------
     1     5.67e-02   4.13e-02     
     2     1.61e-02   6.29e-03     
     3     7.06e-03   1.77e-03     
     4     4.21e-03   1.35e-03     Switched to DIIS steps.
     5     1.28e-03   7.81e-04     
     6     6.06e-04   2.05e-04     
     7     1.94e-04   5.99e-05     
     8     9.06e-05   2.64e-06     
     9     3.25e-05   1.61e-06     
    10     1.53e-05   4.31e-07     
    11     7.13e-06   1.36e-09     
    12     3.47e-06   6.78e-08     
    13     1.46e-06   1.11e-07     
    14     6.14e-07   1.79e-08     
    15     3.02e-07   4.49e-08     
    16     1.34e-07   1.65e-08     
    17     6.80e-08   9.83e-09     
 ------------------------------------------------------------------------------
                                   CCSD Lambda converged.

 Computing density matrices in double precision...
           Orbital response amplitudes will be solved using DIIS.
           Start     Size      MaxIter   EConv     LConv     
           3         7         100       1.00e-06  1.00e-06  
 ------------------------------------------------------------------------------
            Enorm      Ldiff       Comment
 ------------------------------------------------------------------------------
     1     1.11e-01   6.02e-04     
     2     1.08e-01   3.29e-03     
     3     1.34e-01   2.34e-02     
     4     1.70e-02   5.26e-02     Switched to DIIS steps.
     5     7.85e-03   5.35e-03     
     6     1.14e-03   8.49e-04     
     7     7.81e-04   8.09e-05     
     8     2.06e-04   1.89e-04     
     9     4.91e-05   2.08e-05     
    10     1.60e-05   4.24e-06     
    11     3.95e-06   1.64e-06     
    12     1.50e-06   2.68e-07     
    13     6.03e-07   3.74e-07     
 ------------------------------------------------------------------------------
                                   Orbital response converged.

 Computing density matrices... Done.
 CCSD calculation:   CPU 1550.80 s  wall 268.68 s

 Transferring MO TPDM to AO TPDM
 Transferring g2_o1o1o1o1
 Transferring g2_o1o1o1v1
 Transferring g2_o1o1v1v1
 Transferring g2_o1v1o1v1
 Transferring g2_o1v1v1v1
 Transferring g2_v1v1v1v1
 Adding separable TPDM
 Computing TPDM gradient
 --------------------------------------------------------
 2e gradient
  Atom          X               Y               Z
 --------------------------------------------------------
    1        -38.824866       22.786267        0.000001  
    2          0.103250      -33.105833       -0.000001  
    3         17.682370       -7.537878        0.000001  
    4         21.039246       17.857443       -0.000000  
 --------------------------------------------------------
 --------------------------------------------------------
 Final gradient
  Atom          X               Y               Z
 --------------------------------------------------------
    1        -38.824866       22.786267        0.000001  
    2          0.103250      -33.105833       -0.000001  
    3         17.682370       -7.537878        0.000001  
    4         21.039246       17.857443       -0.000000  
 --------------------------------------------------------
 Analytic gradient from two-electron contribution:   CPU 268.75 s  wall 52.30 s

 Total ccman2 time:   CPU 1871.89 s  wall 330.70 s


 --------------------------------------------------------------

                    Orbital Energies (a.u.)
 --------------------------------------------------------------

 Alpha MOs
 -- Occupied --
********-104.8911 -80.0668 -65.1752 -58.5350 -58.5338 -58.5337 -15.6550
-10.6143  -9.8550  -8.0830  -8.0788  -8.0786  -7.6042  -7.4677  -7.4612
 -7.4605  -5.4967  -5.4950  -5.4944  -3.2065  -3.2040  -3.2031  -3.1960
 -3.1959  -1.2698  -1.0735  -1.0230  -0.7528  -0.6181  -0.5874  -0.5674
 -0.4615  -0.4605  -0.4316  -0.4198  -0.4064
 -- Virtual --
  0.0038   0.0442   0.0570   0.0765   0.0851   0.0879   0.1001   0.1160
  0.1245   0.1304   0.1381   0.1477   0.1784   0.1817   0.2021   0.2352
  0.2588   0.2638   0.2870   0.3522   0.3672   0.3875   0.4689   0.5166
  0.5536   0.5615   0.5685   0.5989   0.6273   0.6743   0.7522   0.7638
  0.7687   0.8034   0.8079   0.8734   0.8767   0.9064   0.9556   0.9589
  0.9880   1.0929   1.1124   1.1270   1.1494   1.2297   1.2578   1.3095
  1.3347   1.3942   1.4817   1.7763   1.8621   1.9502   2.2534   2.2707
  2.2994   2.3355   2.3965   2.4437   2.5765   2.6345   2.6356   2.9141
  3.0213   4.2401   4.3103   4.5317   4.5328   4.5506   4.5549   4.5892
  4.7566   7.1857   7.5131   8.2036   8.2207   8.2821  10.3507  14.7051
 14.8118  14.9128  26.6382  26.7330  27.0725  36.6782  49.4656 166.1387
219.1918 293.8898 293.9044 293.97911028.4057
 --------------------------------------------------------------

          Ground-State Mulliken Net Atomic Charges

     Atom                 Charge (a.u.)
  ----------------------------------------
      1 Br                   -0.231081
      2 P                     0.344732
      3 N                    -0.121599
      4 Cl                    0.007948
  ----------------------------------------
  Sum of atomic charges =    -0.000000

 -----------------------------------------------------------------
                    Cartesian Multipole Moments
 -----------------------------------------------------------------
    Charge (ESU x 10^10)
                 0.0000
    Dipole Moment (Debye)
         X       0.3853      Y       0.6091      Z       0.0000
       Tot       0.7207
    Quadrupole Moments (Debye-Ang)
        XX     -53.2726     XY       2.8032     YY     -47.8290
        XZ      -0.0000     YZ       0.0000     ZZ     -48.9554
    Octopole Moments (Debye-Ang^2)
       XXX      37.7843    XXY     -14.0879    XYY      11.7875
       YYY     -18.1588    XXZ       0.0000    XYZ      -0.0000
       YYZ      -0.0000    XZZ      10.8167    YZZ      -3.3930
       ZZZ      -0.0000
    Hexadecapole Moments (Debye-Ang^3)
      XXXX    -723.6241   XXXY       5.2797   XXYY    -158.6406
      XYYY       1.0526   YYYY    -276.2600   XXXZ      -0.0000
      XXYZ       0.0000   XYYZ      -0.0000   YYYZ      -0.0000
      XXZZ    -130.9418   XYZZ      -2.7353   YYZZ     -56.4930
      XZZZ      -0.0000   YZZZ      -0.0000   ZZZZ     -60.4723
 -----------------------------------------------------------------
 DrvMan completing analytic gradient of the correlated energy
 Correlated dipole moment
            1
    1   0.1516017
    2   0.2396188
    3   0.0000001
 Energy read as -3427.753884999
 Full Analytical Gradient: (in a.u., or Hartree/Bohr)
             1             2             3             4
    1   -0.00009301    0.00084347   -0.00074391   -0.00000656
    2    0.00010953    0.00024385   -0.00052561    0.00017223
    3   -0.00000001   -0.00000002    0.00000004   -0.00000001
 Gradient time:  CPU 0.78 s  wall 0.77 s
 ----------------------------------------------------------------
             Standard Nuclear Orientation (Angstroms)
    I     Atom           X                Y                Z
 ----------------------------------------------------------------
    1      Br      1.3910637511    -0.3645544995    -0.0000000000
    2      P      -0.0886461184     1.3518377993     0.0000000000
    3      N      -1.5515816990     0.8098123635     0.0000000000
    4      Cl     -2.1477333893    -0.7756968267    -0.0000000000
 ----------------------------------------------------------------
 Nuclear Repulsion Energy =   370.2599542730 hartrees
 There are       37 alpha and       37 beta electrons

                       Distance Matrix (Angstroms)
             Br(  1)   P (  2)   N (  3)
   P (  2)  2.266174
   N (  3)  3.168328  1.560119
   Cl(  4)  3.562601  2.960784  1.693882

 Requested basis set is 6-311++G(d,p)
 There are 51 shells and 130 basis functions
 A cutoff of  1.0D-14 yielded   1149 shell pairs
 There are      8009 function pairs (      8805 Cartesian)
 Smallest overlap matrix eigenvalue = 1.36E-03
 Guess MOs from SCF MO coefficient file

 -----------------------------------------------------------------------
  General SCF calculation program by
  Eric Jon Sundstrom, Paul Horn, Yuezhi Mao, Dmitri Zuev, Alec White,
  David Stuck, Shaama M.S., Shane Yost, Joonho Lee, David Small,
  Daniel Levine, Susi Lehtola, Hugh Burton, Evgeny Epifanovsky
 -----------------------------------------------------------------------
 Hartree-Fock
 using 6 threads for integral computing
 -------------------------------------------------------
 OpenMP Integral computing Module                
 Release: version 2.0, May 2017, Q-Chem Inc. Pleasanton 
 -------------------------------------------------------
 A restricted SCF calculation will be
 performed using DIIS
 SCF converges when DIIS error is below 1.0e-08
 ---------------------------------------
  Cycle       Energy         DIIS error
 ---------------------------------------
    1   -3427.0295691381      2.89e-05  
    2   -3427.0295710387      1.47e-05  
    3   -3427.0295714193      6.77e-06  
    4   -3427.0295715500      1.59e-06  
    5   -3427.0295715663      6.46e-07  
    6   -3427.0295715707      2.84e-07  
    7   -3427.0295715715      1.00e-07  
    8   -3427.0295715716      3.84e-08  
    9   -3427.0295715717      1.53e-08  
   10   -3427.0295715716      5.94e-09  Convergence criterion met
 ---------------------------------------
 SCF time:   CPU 9.03s  wall 2.00s 
 SCF   energy in the final basis set =    -3427.0295715716
 Total energy in the final basis set =    -3427.0295715716


 ------------------------------------------------------------------------------

   CCMAN2: suite of methods based on coupled cluster
           and equation of motion theories.

   Components:
   * libvmm-1.3-trunk
     by Evgeny Epifanovsky, Ilya Kaliman.
   * libtensor-2.5-trunk
     by Evgeny Epifanovsky, Michael Wormit, Dmitry Zuev, Sam Manzer, 
        Ilya Kaliman.
   * libcc-2.5-trunk
     by Evgeny Epifanovsky, Arik Landau, Tomasz Kus, Kirill Khistyaev, 
        Dmitry Zuev, Prashant Manohar, Xintian Feng, Anna Krylov, 
        Matthew Goldey, Alec White, Thomas Jagau, Kaushik Nanda, 
        Anastasia Gunina, Alexander Kunitsa, Joonho Lee.

   CCMAN original authors:
   Anna I. Krylov, C. David Sherrill, Steven R. Gwaltney,
   Edward F. C. Byrd (2000)
   Sergey V. Levchenko, Lyudmila V. Slipchenko, Tao Wang,
   Ana-Maria C. Cristian (2003)
   Piotr A. Pieniazek, C. Melania Oana, Evgeny Epifanovsky (2007)
   Prashant Manohar (2009)

 ------------------------------------------------------------------------------


 Allocating and initializing 30808MB of RAM...
 Calculation will run on 6 cores.


 Alpha MOs, Restricted
 -- Occupied --                  
-490.04 -104.89  -80.07  -65.17  -58.53  -58.53  -58.53  -15.65
  1 A     2 A     3 A     4 A     5 A     6 A     7 A     8 A                  
-10.614  -9.855  -8.083  -8.079  -8.079  -7.604  -7.467  -7.461
  9 A    10 A    11 A    12 A    13 A    14 A    15 A    16 A                  
 -7.460  -5.497  -5.495  -5.494  -3.206  -3.204  -3.203  -3.196
 17 A    18 A    19 A    20 A    21 A    22 A    23 A    24 A                  
 -3.196  -1.270  -1.074  -1.023  -0.753  -0.618  -0.588  -0.568
 25 A    26 A    27 A    28 A    29 A    30 A    31 A    32 A                  
 -0.461  -0.460  -0.432  -0.420  -0.407
 33 A    34 A    35 A    36 A    37 A                                          
 -- Virtual --                   
  0.004   0.044   0.057   0.076   0.085   0.088   0.100   0.116
 38 A    39 A    40 A    41 A    42 A    43 A    44 A    45 A                  
  0.125   0.130   0.138   0.148   0.178   0.182   0.202   0.235
 46 A    47 A    48 A    49 A    50 A    51 A    52 A    53 A                  
  0.259   0.264   0.287   0.352   0.367   0.388   0.469   0.517
 54 A    55 A    56 A    57 A    58 A    59 A    60 A    61 A                  
  0.554   0.562   0.569   0.599   0.627   0.675   0.753   0.764
 62 A    63 A    64 A    65 A    66 A    67 A    68 A    69 A                  
  0.769   0.804   0.808   0.874   0.877   0.906   0.955   0.959
 70 A    71 A    72 A    73 A    74 A    75 A    76 A    77 A                  
  0.988   1.093   1.112   1.127   1.149   1.230   1.258   1.309
 78 A    79 A    80 A    81 A    82 A    83 A    84 A    85 A                  
  1.336   1.394   1.482   1.776   1.862   1.950   2.253   2.271
 86 A    87 A    88 A    89 A    90 A    91 A    92 A    93 A                  
  2.300   2.336   2.397   2.444   2.577   2.635   2.636   2.915
 94 A    95 A    96 A    97 A    98 A    99 A   100 A   101 A                  
  3.022   4.240   4.310   4.533   4.533   4.551   4.556   4.590
102 A   103 A   104 A   105 A   106 A   107 A   108 A   109 A                  
  4.757   7.186   7.514   8.204   8.221   8.282  10.351  14.705
110 A   111 A   112 A   113 A   114 A   115 A   116 A   117 A                  
 14.812  14.915  26.638  26.733  27.073  36.678  49.466 166.140
118 A   119 A   120 A   121 A   122 A   123 A   124 A   125 A                  
219.192 293.890 293.905 293.9791028.406
126 A   127 A   128 A   129 A   130 A                                          

 Beta MOs, Restricted
 -- Occupied --                  
-490.04 -104.89  -80.07  -65.17  -58.53  -58.53  -58.53  -15.65
  1 A     2 A     3 A     4 A     5 A     6 A     7 A     8 A                  
-10.614  -9.855  -8.083  -8.079  -8.079  -7.604  -7.467  -7.461
  9 A    10 A    11 A    12 A    13 A    14 A    15 A    16 A                  
 -7.460  -5.497  -5.495  -5.494  -3.206  -3.204  -3.203  -3.196
 17 A    18 A    19 A    20 A    21 A    22 A    23 A    24 A                  
 -3.196  -1.270  -1.074  -1.023  -0.753  -0.618  -0.588  -0.568
 25 A    26 A    27 A    28 A    29 A    30 A    31 A    32 A                  
 -0.461  -0.460  -0.432  -0.420  -0.407
 33 A    34 A    35 A    36 A    37 A                                          
 -- Virtual --                   
  0.004   0.044   0.057   0.076   0.085   0.088   0.100   0.116
 38 A    39 A    40 A    41 A    42 A    43 A    44 A    45 A                  
  0.125   0.130   0.138   0.148   0.178   0.182   0.202   0.235
 46 A    47 A    48 A    49 A    50 A    51 A    52 A    53 A                  
  0.259   0.264   0.287   0.352   0.367   0.388   0.469   0.517
 54 A    55 A    56 A    57 A    58 A    59 A    60 A    61 A                  
  0.554   0.562   0.569   0.599   0.627   0.675   0.753   0.764
 62 A    63 A    64 A    65 A    66 A    67 A    68 A    69 A                  
  0.769   0.804   0.808   0.874   0.877   0.906   0.955   0.959
 70 A    71 A    72 A    73 A    74 A    75 A    76 A    77 A                  
  0.988   1.093   1.112   1.127   1.149   1.230   1.258   1.309
 78 A    79 A    80 A    81 A    82 A    83 A    84 A    85 A                  
  1.336   1.394   1.482   1.776   1.862   1.950   2.253   2.271
 86 A    87 A    88 A    89 A    90 A    91 A    92 A    93 A                  
  2.300   2.336   2.397   2.444   2.577   2.635   2.636   2.915
 94 A    95 A    96 A    97 A    98 A    99 A   100 A   101 A                  
  3.022   4.240   4.310   4.533   4.533   4.551   4.556   4.590
102 A   103 A   104 A   105 A   106 A   107 A   108 A   109 A                  
  4.757   7.186   7.514   8.204   8.221   8.282  10.351  14.705
110 A   111 A   112 A   113 A   114 A   115 A   116 A   117 A                  
 14.812  14.915  26.638  26.733  27.073  36.678  49.466 166.140
118 A   119 A   120 A   121 A   122 A   123 A   124 A   125 A                  
219.192 293.890 293.905 293.9791028.406
126 A   127 A   128 A   129 A   130 A                                          

 Occupation and symmetry of molecular orbitals

 Point group: C1 (1 irreducible representation).

                           A     All 
 -------------------------------------
 All molecular orbitals:
  - Alpha                  130   130 
  - Beta                   130   130 
 -------------------------------------
 Alpha orbitals:
  - Frozen occupied        20    20  
  - Active occupied        17    17  
  - Active virtual         93    93  
  - Frozen virtual         0     0   
 -------------------------------------
 Beta orbitals:
  - Frozen occupied        20    20  
  - Active occupied        17    17  
  - Active virtual         93    93  
  - Frozen virtual         0     0   
 -------------------------------------

 Import integrals:   CPU 0.00 s  wall 0.00 s

 Import integrals:   CPU 46.40 s  wall 8.20 s

 MP2 amplitudes:   CPU 0.13 s  wall 0.09 s

Running a double precision version
           CCSD T amplitudes will be solved using DIIS.

           Start     Size      MaxIter   EConv     TConv     
           3         7         100       1.00e-07  1.00e-05  
 ------------------------------------------------------------------------------
           Energy (a.u.)   Ediff      Tdiff       Comment
 ------------------------------------------------------------------------------
         -3427.74090662                           
     1   -3427.72737293   1.35e-02   7.95e-01     
     2   -3427.75182274   2.44e-02   1.10e-01     
     3   -3427.75045340   1.37e-03   4.83e-02     
     4   -3427.75288871   2.44e-03   1.72e-02     Switched to DIIS steps.
     5   -3427.75382383   9.35e-04   1.23e-02     
     6   -3427.75386788   4.40e-05   2.73e-03     
     7   -3427.75387566   7.79e-06   1.43e-03     
     8   -3427.75388372   8.05e-06   3.78e-04     
     9   -3427.75388543   1.71e-06   2.17e-04     
    10   -3427.75388511   3.19e-07   6.28e-05     
    11   -3427.75388532   2.07e-07   2.60e-05     
    12   -3427.75388522   9.20e-08   1.27e-05     
    13   -3427.75388523   2.54e-09   5.79e-06     
 ------------------------------------------------------------------------------
         -3427.75388523                           CCSD T converged.

End of double precision
 SCF energy                 = -3427.02957157
 MP2 energy                 = -3427.74090662
 CCSD correlation energy     =    -0.72431366
 CCSD total energy           = -3427.75388523

 CCSD  T1^2 = 0.0159  T2^2 = 0.2759  Leading amplitudes:

 Amplitude    Orbitals with energies
  0.0391       33 (A) A                  ->    38 (A) A                   
              -0.4614                          0.0039                     
  0.0391       33 (A) B                  ->    38 (A) B                   
              -0.4614                          0.0039                     
  0.0214       35 (A) A                  ->    39 (A) A                   
              -0.4316                          0.0441                     
  0.0214       35 (A) B                  ->    39 (A) B                   
              -0.4316                          0.0441                     

 Amplitude    Orbitals with energies
 -0.0730       37 (A) A      37 (A) B    ->    38 (A) A      38 (A) B     
              -0.4067       -0.4067            0.0039        0.0039       
  0.0730       37 (A) A      37 (A) B    ->    38 (A) B      38 (A) A     
              -0.4067       -0.4067            0.0039        0.0039       
  0.0730       37 (A) B      37 (A) A    ->    38 (A) A      38 (A) B     
              -0.4067       -0.4067            0.0039        0.0039       
 -0.0730       37 (A) B      37 (A) A    ->    38 (A) B      38 (A) A     
              -0.4067       -0.4067            0.0039        0.0039       

 Computing CCSD intemediates for later calculations in double precision
 Finished.

Running a double precision version
           CCSD Lambda amplitudes will be solved using DIIS.
           Start     Size      MaxIter   EConv     LConv     
           3         7         100       1.00e-07  1.00e-05  
 ------------------------------------------------------------------------------
            Enorm      Ldiff       Comment
 ------------------------------------------------------------------------------
     1     5.66e-02   4.12e-02     
     2     1.61e-02   6.29e-03     
     3     7.04e-03   1.76e-03     
     4     4.20e-03   1.35e-03     Switched to DIIS steps.
     5     1.28e-03   7.79e-04     
     6     6.05e-04   2.05e-04     
     7     1.94e-04   5.96e-05     
     8     9.04e-05   2.64e-06     
     9     3.24e-05   1.59e-06     
    10     1.53e-05   4.18e-07     
    11     7.14e-06   3.22e-09     
    12     3.47e-06   6.87e-08     
    13     1.46e-06   1.11e-07     
    14     6.13e-07   1.84e-08     
    15     3.02e-07   4.50e-08     
    16     1.34e-07   1.66e-08     
    17     6.79e-08   9.86e-09     
 ------------------------------------------------------------------------------
                                   CCSD Lambda converged.

 Computing density matrices in double precision...
           Orbital response amplitudes will be solved using DIIS.
           Start     Size      MaxIter   EConv     LConv     
           3         7         100       1.00e-06  1.00e-06  
 ------------------------------------------------------------------------------
            Enorm      Ldiff       Comment
 ------------------------------------------------------------------------------
     1     1.11e-01   5.96e-04     
     2     1.08e-01   3.29e-03     
     3     1.34e-01   2.34e-02     
     4     1.69e-02   5.26e-02     Switched to DIIS steps.
     5     7.79e-03   5.29e-03     
     6     1.13e-03   8.48e-04     
     7     7.75e-04   8.25e-05     
     8     2.04e-04   1.88e-04     
     9     4.86e-05   2.05e-05     
    10     1.58e-05   4.22e-06     
    11     3.92e-06   1.62e-06     
    12     1.49e-06   2.69e-07     
    13     5.93e-07   3.70e-07     
 ------------------------------------------------------------------------------
                                   Orbital response converged.

 Computing density matrices... Done.
 CCSD calculation:   CPU 1552.80 s  wall 269.05 s

 Transferring MO TPDM to AO TPDM
 Transferring g2_o1o1o1o1
 Transferring g2_o1o1o1v1
 Transferring g2_o1o1v1v1
 Transferring g2_o1v1o1v1
 Transferring g2_o1v1v1v1
 Transferring g2_v1v1v1v1
 Adding separable TPDM
 Computing TPDM gradient
 --------------------------------------------------------
 2e gradient
  Atom          X               Y               Z
 --------------------------------------------------------
    1        -38.818699       22.747961        0.000000  
    2          0.074367      -33.088307       -0.000000  
    3         17.705271       -7.526726        0.000000  
    4         21.039061       17.867072       -0.000000  
 --------------------------------------------------------
 --------------------------------------------------------
 Final gradient
  Atom          X               Y               Z
 --------------------------------------------------------
    1        -38.818699       22.747961        0.000000  
    2          0.074367      -33.088307       -0.000000  
    3         17.705271       -7.526726        0.000000  
    4         21.039061       17.867072       -0.000000  
 --------------------------------------------------------
 Analytic gradient from two-electron contribution:   CPU 268.75 s  wall 53.05 s

 Total ccman2 time:   CPU 1874.42 s  wall 331.94 s


 --------------------------------------------------------------

                    Orbital Energies (a.u.)
 --------------------------------------------------------------

 Alpha MOs
 -- Occupied --
********-104.8913 -80.0667 -65.1750 -58.5347 -58.5336 -58.5334 -15.6549
-10.6144  -9.8547  -8.0831  -8.0789  -8.0787  -7.6042  -7.4675  -7.4610
 -7.4603  -5.4966  -5.4949  -5.4943  -3.2063  -3.2037  -3.2028  -3.1957
 -3.1957  -1.2702  -1.0737  -1.0229  -0.7528  -0.6182  -0.5876  -0.5677
 -0.4614  -0.4604  -0.4316  -0.4196  -0.4067
 -- Virtual --
  0.0039   0.0441   0.0569   0.0765   0.0851   0.0878   0.1001   0.1160
  0.1245   0.1304   0.1381   0.1477   0.1784   0.1817   0.2022   0.2351
  0.2587   0.2638   0.2869   0.3522   0.3673   0.3875   0.4693   0.5167
  0.5536   0.5615   0.5686   0.5988   0.6273   0.6748   0.7525   0.7641
  0.7688   0.8036   0.8080   0.8737   0.8769   0.9060   0.9553   0.9589
  0.9878   1.0928   1.1123   1.1269   1.1491   1.2297   1.2581   1.3094
  1.3360   1.3942   1.4819   1.7763   1.8618   1.9499   2.2532   2.2707
  2.2996   2.3356   2.3972   2.4438   2.5766   2.6346   2.6356   2.9150
  3.0219   4.2401   4.3104   4.5326   4.5331   4.5508   4.5557   4.5896
  4.7566   7.1858   7.5143   8.2038   8.2209   8.2821  10.3506  14.7052
 14.8120  14.9146  26.6381  26.7329  27.0725  36.6785  49.4658 166.1403
219.1918 293.8900 293.9047 293.97921028.4059
 --------------------------------------------------------------

          Ground-State Mulliken Net Atomic Charges

     Atom                 Charge (a.u.)
  ----------------------------------------
      1 Br                   -0.232036
      2 P                     0.344908
      3 N                    -0.120899
      4 Cl                    0.008027
  ----------------------------------------
  Sum of atomic charges =     0.000000

 -----------------------------------------------------------------
                    Cartesian Multipole Moments
 -----------------------------------------------------------------
    Charge (ESU x 10^10)
                -0.0000
    Dipole Moment (Debye)
         X       0.3708      Y       0.6148      Z       0.0000
       Tot       0.7180
    Quadrupole Moments (Debye-Ang)
        XX     -53.2723     XY       2.7993     YY     -47.8202
        XZ      -0.0000     YZ       0.0000     ZZ     -48.9513
    Octopole Moments (Debye-Ang^2)
       XXX      37.7994    XXY     -14.0760    XYY      11.7806
       YYY     -18.1333    XXZ       0.0000    XYZ      -0.0000
       YYZ      -0.0000    XZZ      10.8257    YZZ      -3.3803
       ZZZ      -0.0000
    Hexadecapole Moments (Debye-Ang^3)
      XXXX    -723.6407   XXXY       5.3631   XXYY    -158.6231
      XYYY       1.1490   YYYY    -276.2048   XXXZ      -0.0000
      XXYZ       0.0000   XYYZ      -0.0000   YYYZ      -0.0000
      XXZZ    -130.9463   XYZZ      -2.7087   YYZZ     -56.4754
      XZZZ      -0.0000   YZZZ      -0.0000   ZZZZ     -60.4617
 -----------------------------------------------------------------
 DrvMan completing analytic gradient of the correlated energy
 Correlated dipole moment
            1
    1   0.1459019
    2   0.2418696
    3   0.0000000
 Energy read as -3427.753885227
 Full Analytical Gradient: (in a.u., or Hartree/Bohr)
             1             2             3             4
    1    0.00004405   -0.00072209    0.00059719    0.00008085
    2   -0.00004776   -0.00023747    0.00014549    0.00013975
    3   -0.00000000   -0.00000000    0.00000000   -0.00000000
 Gradient time:  CPU 0.78 s  wall 0.80 s
 ----------------------------------------------------------------
             Standard Nuclear Orientation (Angstroms)
    I     Atom           X                Y                Z
 ----------------------------------------------------------------
    1      Br      1.3910637511    -0.3645544995    -0.0000000000
    2      P      -0.0876461184     1.3528377993     0.0000000000
    3      N      -1.5515816990     0.8098123635     0.0000000000
    4      Cl     -2.1477333893    -0.7756968267    -0.0000000000
 ----------------------------------------------------------------
 Nuclear Repulsion Energy =   370.2032090123 hartrees
 There are       37 alpha and       37 beta electrons

                       Distance Matrix (Angstroms)
             Br(  1)   P (  2)   N (  3)
   P (  2)  2.266279
   N (  3)  3.168328  1.561404
   Cl(  4)  3.562601  2.962198  1.693882

 Requested basis set is 6-311++G(d,p)
 There are 51 shells and 130 basis functions
 A cutoff of  1.0D-14 yielded   1149 shell pairs
 There are      8009 function pairs (      8805 Cartesian)
 Smallest overlap matrix eigenvalue = 1.36E-03
 Guess MOs from SCF MO coefficient file

 -----------------------------------------------------------------------
  General SCF calculation program by
  Eric Jon Sundstrom, Paul Horn, Yuezhi Mao, Dmitri Zuev, Alec White,
  David Stuck, Shaama M.S., Shane Yost, Joonho Lee, David Small,
  Daniel Levine, Susi Lehtola, Hugh Burton, Evgeny Epifanovsky
 -----------------------------------------------------------------------
 Hartree-Fock
 using 6 threads for integral computing
 -------------------------------------------------------
 OpenMP Integral computing Module                
 Release: version 2.0, May 2017, Q-Chem Inc. Pleasanton 
 -------------------------------------------------------
 A restricted SCF calculation will be
 performed using DIIS
 SCF converges when DIIS error is below 1.0e-08
 ---------------------------------------
  Cycle       Energy         DIIS error
 ---------------------------------------
    1   -3427.0294811098      1.84e-05  
    2   -3427.0294818515      9.69e-06  
    3   -3427.0294820165      4.08e-06  
    4   -3427.0294820700      1.20e-06  
    5   -3427.0294820787      5.00e-07  
    6   -3427.0294820810      2.31e-07  
    7   -3427.0294820816      7.17e-08  
    8   -3427.0294820817      2.42e-08  
    9   -3427.0294820817      6.86e-09  Convergence criterion met
 ---------------------------------------
 SCF time:   CPU 7.98s  wall 2.00s 
 SCF   energy in the final basis set =    -3427.0294820817
 Total energy in the final basis set =    -3427.0294820817


 ------------------------------------------------------------------------------

   CCMAN2: suite of methods based on coupled cluster
           and equation of motion theories.

   Components:
   * libvmm-1.3-trunk
     by Evgeny Epifanovsky, Ilya Kaliman.
   * libtensor-2.5-trunk
     by Evgeny Epifanovsky, Michael Wormit, Dmitry Zuev, Sam Manzer, 
        Ilya Kaliman.
   * libcc-2.5-trunk
     by Evgeny Epifanovsky, Arik Landau, Tomasz Kus, Kirill Khistyaev, 
        Dmitry Zuev, Prashant Manohar, Xintian Feng, Anna Krylov, 
        Matthew Goldey, Alec White, Thomas Jagau, Kaushik Nanda, 
        Anastasia Gunina, Alexander Kunitsa, Joonho Lee.

   CCMAN original authors:
   Anna I. Krylov, C. David Sherrill, Steven R. Gwaltney,
   Edward F. C. Byrd (2000)
   Sergey V. Levchenko, Lyudmila V. Slipchenko, Tao Wang,
   Ana-Maria C. Cristian (2003)
   Piotr A. Pieniazek, C. Melania Oana, Evgeny Epifanovsky (2007)
   Prashant Manohar (2009)

 ------------------------------------------------------------------------------


 Allocating and initializing 30808MB of RAM...
 Calculation will run on 6 cores.


 Alpha MOs, Restricted
 -- Occupied --                  
-490.04 -104.89  -80.07  -65.18  -58.53  -58.53  -58.53  -15.66
  1 A     2 A     3 A     4 A     5 A     6 A     7 A     8 A                  
-10.614  -9.855  -8.083  -8.079  -8.079  -7.604  -7.467  -7.461
  9 A    10 A    11 A    12 A    13 A    14 A    15 A    16 A                  
 -7.460  -5.497  -5.495  -5.494  -3.206  -3.204  -3.203  -3.196
 17 A    18 A    19 A    20 A    21 A    22 A    23 A    24 A                  
 -3.196  -1.270  -1.073  -1.023  -0.753  -0.618  -0.588  -0.567
 25 A    26 A    27 A    28 A    29 A    30 A    31 A    32 A                  
 -0.461  -0.460  -0.432  -0.420  -0.407
 33 A    34 A    35 A    36 A    37 A                                          
 -- Virtual --                   
  0.004   0.044   0.057   0.076   0.085   0.088   0.100   0.116
 38 A    39 A    40 A    41 A    42 A    43 A    44 A    45 A                  
  0.125   0.130   0.138   0.148   0.178   0.182   0.202   0.235
 46 A    47 A    48 A    49 A    50 A    51 A    52 A    53 A                  
  0.259   0.264   0.287   0.352   0.367   0.387   0.469   0.517
 54 A    55 A    56 A    57 A    58 A    59 A    60 A    61 A                  
  0.554   0.562   0.569   0.599   0.627   0.675   0.752   0.764
 62 A    63 A    64 A    65 A    66 A    67 A    68 A    69 A                  
  0.769   0.803   0.808   0.873   0.877   0.906   0.955   0.959
 70 A    71 A    72 A    73 A    74 A    75 A    76 A    77 A                  
  0.988   1.093   1.112   1.127   1.149   1.230   1.258   1.309
 78 A    79 A    80 A    81 A    82 A    83 A    84 A    85 A                  
  1.335   1.394   1.482   1.776   1.862   1.950   2.253   2.271
 86 A    87 A    88 A    89 A    90 A    91 A    92 A    93 A                  
  2.300   2.336   2.397   2.444   2.577   2.634   2.636   2.914
 94 A    95 A    96 A    97 A    98 A    99 A   100 A   101 A                  
  3.022   4.240   4.310   4.532   4.533   4.551   4.555   4.589
102 A   103 A   104 A   105 A   106 A   107 A   108 A   109 A                  
  4.756   7.186   7.513   8.204   8.221   8.282  10.351  14.705
110 A   111 A   112 A   113 A   114 A   115 A   116 A   117 A                  
 14.812  14.913  26.638  26.733  27.072  36.678  49.466 166.139
118 A   119 A   120 A   121 A   122 A   123 A   124 A   125 A                  
219.192 293.890 293.905 293.9791028.406
126 A   127 A   128 A   129 A   130 A                                          

 Beta MOs, Restricted
 -- Occupied --                  
-490.04 -104.89  -80.07  -65.18  -58.53  -58.53  -58.53  -15.66
  1 A     2 A     3 A     4 A     5 A     6 A     7 A     8 A                  
-10.614  -9.855  -8.083  -8.079  -8.079  -7.604  -7.467  -7.461
  9 A    10 A    11 A    12 A    13 A    14 A    15 A    16 A                  
 -7.460  -5.497  -5.495  -5.494  -3.206  -3.204  -3.203  -3.196
 17 A    18 A    19 A    20 A    21 A    22 A    23 A    24 A                  
 -3.196  -1.270  -1.073  -1.023  -0.753  -0.618  -0.588  -0.567
 25 A    26 A    27 A    28 A    29 A    30 A    31 A    32 A                  
 -0.461  -0.460  -0.432  -0.420  -0.407
 33 A    34 A    35 A    36 A    37 A                                          
 -- Virtual --                   
  0.004   0.044   0.057   0.076   0.085   0.088   0.100   0.116
 38 A    39 A    40 A    41 A    42 A    43 A    44 A    45 A                  
  0.125   0.130   0.138   0.148   0.178   0.182   0.202   0.235
 46 A    47 A    48 A    49 A    50 A    51 A    52 A    53 A                  
  0.259   0.264   0.287   0.352   0.367   0.387   0.469   0.517
 54 A    55 A    56 A    57 A    58 A    59 A    60 A    61 A                  
  0.554   0.562   0.569   0.599   0.627   0.675   0.752   0.764
 62 A    63 A    64 A    65 A    66 A    67 A    68 A    69 A                  
  0.769   0.803   0.808   0.873   0.877   0.906   0.955   0.959
 70 A    71 A    72 A    73 A    74 A    75 A    76 A    77 A                  
  0.988   1.093   1.112   1.127   1.149   1.230   1.258   1.309
 78 A    79 A    80 A    81 A    82 A    83 A    84 A    85 A                  
  1.335   1.394   1.482   1.776   1.862   1.950   2.253   2.271
 86 A    87 A    88 A    89 A    90 A    91 A    92 A    93 A                  
  2.300   2.336   2.397   2.444   2.577   2.634   2.636   2.914
 94 A    95 A    96 A    97 A    98 A    99 A   100 A   101 A                  
  3.022   4.240   4.310   4.532   4.533   4.551   4.555   4.589
102 A   103 A   104 A   105 A   106 A   107 A   108 A   109 A                  
  4.756   7.186   7.513   8.204   8.221   8.282  10.351  14.705
110 A   111 A   112 A   113 A   114 A   115 A   116 A   117 A                  
 14.812  14.913  26.638  26.733  27.072  36.678  49.466 166.139
118 A   119 A   120 A   121 A   122 A   123 A   124 A   125 A                  
219.192 293.890 293.905 293.9791028.406
126 A   127 A   128 A   129 A   130 A                                          

 Occupation and symmetry of molecular orbitals

 Point group: C1 (1 irreducible representation).

                           A     All 
 -------------------------------------
 All molecular orbitals:
  - Alpha                  130   130 
  - Beta                   130   130 
 -------------------------------------
 Alpha orbitals:
  - Frozen occupied        20    20  
  - Active occupied        17    17  
  - Active virtual         93    93  
  - Frozen virtual         0     0   
 -------------------------------------
 Beta orbitals:
  - Frozen occupied        20    20  
  - Active occupied        17    17  
  - Active virtual         93    93  
  - Frozen virtual         0     0   
 -------------------------------------

 Import integrals:   CPU 0.00 s  wall 0.00 s

 Import integrals:   CPU 46.49 s  wall 8.19 s

 MP2 amplitudes:   CPU 0.13 s  wall 0.09 s

Running a double precision version
           CCSD T amplitudes will be solved using DIIS.

           Start     Size      MaxIter   EConv     TConv     
           3         7         100       1.00e-07  1.00e-05  
 ------------------------------------------------------------------------------
           Energy (a.u.)   Ediff      Tdiff       Comment
 ------------------------------------------------------------------------------
         -3427.74092927                           
     1   -3427.72734390   1.36e-02   7.95e-01     
     2   -3427.75182652   2.45e-02   1.10e-01     
     3   -3427.75044690   1.38e-03   4.84e-02     
     4   -3427.75288707   2.44e-03   1.72e-02     Switched to DIIS steps.
     5   -3427.75382393   9.37e-04   1.24e-02     
     6   -3427.75386816   4.42e-05   2.73e-03     
     7   -3427.75387589   7.73e-06   1.43e-03     
     8   -3427.75388395   8.06e-06   3.78e-04     
     9   -3427.75388567   1.73e-06   2.18e-04     
    10   -3427.75388535   3.23e-07   6.30e-05     
    11   -3427.75388556   2.11e-07   2.61e-05     
    12   -3427.75388547   9.22e-08   1.27e-05     
    13   -3427.75388547   2.84e-09   5.80e-06     
 ------------------------------------------------------------------------------
         -3427.75388547                           CCSD T converged.

End of double precision
 SCF energy                 = -3427.02948208
 MP2 energy                 = -3427.74092927
 CCSD correlation energy     =    -0.72440339
 CCSD total energy           = -3427.75388547

 CCSD  T1^2 = 0.0159  T2^2 = 0.2760  Leading amplitudes:

 Amplitude    Orbitals with energies
  0.0390       33 (A) A                  ->    38 (A) A                   
              -0.4614                          0.0038                     
  0.0390       33 (A) B                  ->    38 (A) B                   
              -0.4614                          0.0038                     
  0.0213       35 (A) A                  ->    39 (A) A                   
              -0.4316                          0.0441                     
  0.0213       35 (A) B                  ->    39 (A) B                   
              -0.4316                          0.0441                     

 Amplitude    Orbitals with energies
 -0.0734       37 (A) A      37 (A) B    ->    38 (A) A      38 (A) B     
              -0.4065       -0.4065            0.0038        0.0038       
  0.0734       37 (A) A      37 (A) B    ->    38 (A) B      38 (A) A     
              -0.4065       -0.4065            0.0038        0.0038       
  0.0734       37 (A) B      37 (A) A    ->    38 (A) A      38 (A) B     
              -0.4065       -0.4065            0.0038        0.0038       
 -0.0734       37 (A) B      37 (A) A    ->    38 (A) B      38 (A) A     
              -0.4065       -0.4065            0.0038        0.0038       

 Computing CCSD intemediates for later calculations in double precision
 Finished.

Running a double precision version
           CCSD Lambda amplitudes will be solved using DIIS.
           Start     Size      MaxIter   EConv     LConv     
           3         7         100       1.00e-07  1.00e-05  
 ------------------------------------------------------------------------------
            Enorm      Ldiff       Comment
 ------------------------------------------------------------------------------
     1     5.67e-02   4.12e-02     
     2     1.61e-02   6.29e-03     
     3     7.06e-03   1.77e-03     
     4     4.21e-03   1.35e-03     Switched to DIIS steps.
     5     1.28e-03   7.81e-04     
     6     6.07e-04   2.05e-04     
     7     1.94e-04   5.98e-05     
     8     9.07e-05   2.64e-06     
     9     3.26e-05   1.61e-06     
    10     1.54e-05   4.32e-07     
    11     7.17e-06   1.76e-09     
    12     3.49e-06   6.76e-08     
    13     1.46e-06   1.12e-07     
    14     6.16e-07   1.83e-08     
    15     3.03e-07   4.52e-08     
    16     1.35e-07   1.66e-08     
    17     6.83e-08   9.90e-09     
 ------------------------------------------------------------------------------
                                   CCSD Lambda converged.

 Computing density matrices in double precision...
           Orbital response amplitudes will be solved using DIIS.
           Start     Size      MaxIter   EConv     LConv     
           3         7         100       1.00e-06  1.00e-06  
 ------------------------------------------------------------------------------
            Enorm      Ldiff       Comment
 ------------------------------------------------------------------------------
     1     1.11e-01   6.25e-04     
     2     1.08e-01   3.28e-03     
     3     1.35e-01   2.34e-02     
     4     1.69e-02   5.26e-02     Switched to DIIS steps.
     5     7.83e-03   5.32e-03     
     6     1.14e-03   8.49e-04     
     7     7.80e-04   8.15e-05     
     8     2.05e-04   1.89e-04     
     9     4.90e-05   2.08e-05     
    10     1.59e-05   4.24e-06     
    11     3.95e-06   1.63e-06     
    12     1.50e-06   2.69e-07     
    13     6.01e-07   3.73e-07     
 ------------------------------------------------------------------------------
                                   Orbital response converged.

 Computing density matrices... Done.
 CCSD calculation:   CPU 1549.24 s  wall 268.30 s

 Transferring MO TPDM to AO TPDM
 Transferring g2_o1o1o1o1
 Transferring g2_o1o1o1v1
 Transferring g2_o1o1v1v1
 Transferring g2_o1v1o1v1
 Transferring g2_o1v1v1v1
 Transferring g2_v1v1v1v1
 Adding separable TPDM
 Computing TPDM gradient
 --------------------------------------------------------
 2e gradient
  Atom          X               Y               Z
 --------------------------------------------------------
    1        -38.801549       22.761916        0.000000  
    2          0.080686      -33.103509       -0.000000  
    3         17.684662       -7.521470        0.000000  
    4         21.036201       17.863064       -0.000000  
 --------------------------------------------------------
 --------------------------------------------------------
 Final gradient
  Atom          X               Y               Z
 --------------------------------------------------------
    1        -38.801549       22.761916        0.000000  
    2          0.080686      -33.103509       -0.000000  
    3         17.684662       -7.521470        0.000000  
    4         21.036201       17.863064       -0.000000  
 --------------------------------------------------------
 Analytic gradient from two-electron contribution:   CPU 270.67 s  wall 52.88 s

 Total ccman2 time:   CPU 1872.55 s  wall 330.89 s


 --------------------------------------------------------------

                    Orbital Energies (a.u.)
 --------------------------------------------------------------

 Alpha MOs
 -- Occupied --
********-104.8912 -80.0669 -65.1750 -58.5348 -58.5336 -58.5335 -15.6551
-10.6144  -9.8548  -8.0831  -8.0789  -8.0787  -7.6043  -7.4675  -7.4610
 -7.4603  -5.4967  -5.4950  -5.4944  -3.2063  -3.2037  -3.2028  -3.1957
 -3.1957  -1.2699  -1.0735  -1.0228  -0.7528  -0.6181  -0.5875  -0.5675
 -0.4614  -0.4604  -0.4316  -0.4197  -0.4065
 -- Virtual --
  0.0038   0.0441   0.0569   0.0765   0.0851   0.0878   0.1001   0.1160
  0.1245   0.1304   0.1381   0.1477   0.1784   0.1817   0.2022   0.2351
  0.2587   0.2638   0.2869   0.3522   0.3672   0.3875   0.4691   0.5167
  0.5535   0.5615   0.5686   0.5989   0.6272   0.6747   0.7523   0.7640
  0.7687   0.8035   0.8079   0.8734   0.8767   0.9063   0.9554   0.9587
  0.9877   1.0928   1.1123   1.1269   1.1493   1.2297   1.2576   1.3093
  1.3349   1.3942   1.4817   1.7762   1.8620   1.9498   2.2533   2.2706
  2.2996   2.3355   2.3966   2.4437   2.5766   2.6344   2.6355   2.9142
  3.0216   4.2400   4.3102   4.5321   4.5330   4.5507   4.5551   4.5894
  4.7564   7.1857   7.5134   8.2038   8.2209   8.2821  10.3506  14.7051
 14.8118  14.9132  26.6381  26.7329  27.0724  36.6782  49.4657 166.1391
219.1918 293.8900 293.9046 293.97911028.4058
 --------------------------------------------------------------

          Ground-State Mulliken Net Atomic Charges

     Atom                 Charge (a.u.)
  ----------------------------------------
      1 Br                   -0.231858
      2 P                     0.344922
      3 N                    -0.121223
      4 Cl                    0.008159
  ----------------------------------------
  Sum of atomic charges =    -0.000000

 -----------------------------------------------------------------
                    Cartesian Multipole Moments
 -----------------------------------------------------------------
    Charge (ESU x 10^10)
                 0.0000
    Dipole Moment (Debye)
         X       0.3745      Y       0.6162      Z       0.0000
       Tot       0.7211
    Quadrupole Moments (Debye-Ang)
        XX     -53.2758     XY       2.8048     YY     -47.8132
        XZ      -0.0000     YZ       0.0000     ZZ     -48.9560
    Octopole Moments (Debye-Ang^2)
       XXX      37.7674    XXY     -14.0978    XYY      11.7830
       YYY     -18.1610    XXZ       0.0000    XYZ      -0.0000
       YYZ      -0.0000    XZZ      10.8174    YZZ      -3.3976
       ZZZ      -0.0000
    Hexadecapole Moments (Debye-Ang^3)
      XXXX    -723.6661   XXXY       5.3515   XXYY    -158.6579
      XYYY       1.1127   YYYY    -276.3758   XXXZ      -0.0000
      XXYZ       0.0000   XYYZ      -0.0000   YYYZ      -0.0000
      XXZZ    -130.9496   XYZZ      -2.7174   YYZZ     -56.5142
      XZZZ      -0.0000   YZZZ      -0.0000   ZZZZ     -60.4758
 -----------------------------------------------------------------
 DrvMan completing analytic gradient of the correlated energy
 Correlated dipole moment
            1
    1   0.1473344
    2   0.2424469
    3   0.0000000
 Energy read as -3427.753885473
 Full Analytical Gradient: (in a.u., or Hartree/Bohr)
             1             2             3             4
    1    0.00004605    0.00030325   -0.00031940   -0.00002989
    2   -0.00012634    0.00040429   -0.00038198    0.00010403
    3   -0.00000000   -0.00000000    0.00000000   -0.00000000
 Gradient time:  CPU 0.79 s  wall 0.81 s
 ----------------------------------------------------------------
             Standard Nuclear Orientation (Angstroms)
    I     Atom           X                Y                Z
 ----------------------------------------------------------------
    1      Br      1.3910637511    -0.3645544995    -0.0000000000
    2      P      -0.0876461184     1.3508377993     0.0000000000
    3      N      -1.5515816990     0.8098123635     0.0000000000
    4      Cl     -2.1477333893    -0.7756968267    -0.0000000000
 ----------------------------------------------------------------
 Nuclear Repulsion Energy =   370.3231661147 hartrees
 There are       37 alpha and       37 beta electrons

                       Distance Matrix (Angstroms)
             Br(  1)   P (  2)   N (  3)
   P (  2)  2.264763
   N (  3)  3.168328  1.560710
   Cl(  4)  3.562601  2.960762  1.693882

 Requested basis set is 6-311++G(d,p)
 There are 51 shells and 130 basis functions
 A cutoff of  1.0D-14 yielded   1149 shell pairs
 There are      8009 function pairs (      8805 Cartesian)
 Smallest overlap matrix eigenvalue = 1.36E-03
 Guess MOs from SCF MO coefficient file

 -----------------------------------------------------------------------
  General SCF calculation program by
  Eric Jon Sundstrom, Paul Horn, Yuezhi Mao, Dmitri Zuev, Alec White,
  David Stuck, Shaama M.S., Shane Yost, Joonho Lee, David Small,
  Daniel Levine, Susi Lehtola, Hugh Burton, Evgeny Epifanovsky
 -----------------------------------------------------------------------
 Hartree-Fock
 using 6 threads for integral computing
 -------------------------------------------------------
 OpenMP Integral computing Module                
 Release: version 2.0, May 2017, Q-Chem Inc. Pleasanton 
 -------------------------------------------------------
 A restricted SCF calculation will be
 performed using DIIS
 SCF converges when DIIS error is below 1.0e-08
 ---------------------------------------
  Cycle       Energy         DIIS error
 ---------------------------------------
    1   -3427.0295454957      1.98e-05  
    2   -3427.0295466421      6.59e-06  
    3   -3427.0295467551      4.01e-06  
    4   -3427.0295467979      1.30e-06  
    5   -3427.0295468046      4.50e-07  
    6   -3427.0295468061      2.21e-07  
    7   -3427.0295468066      7.86e-08  
    8   -3427.0295468066      2.91e-08  
    9   -3427.0295468067      1.10e-08  
   10   -3427.0295468067      3.81e-09  Convergence criterion met
 ---------------------------------------
 SCF time:   CPU 8.84s  wall 2.00s 
 SCF   energy in the final basis set =    -3427.0295468067
 Total energy in the final basis set =    -3427.0295468067


 ------------------------------------------------------------------------------

   CCMAN2: suite of methods based on coupled cluster
           and equation of motion theories.

   Components:
   * libvmm-1.3-trunk
     by Evgeny Epifanovsky, Ilya Kaliman.
   * libtensor-2.5-trunk
     by Evgeny Epifanovsky, Michael Wormit, Dmitry Zuev, Sam Manzer, 
        Ilya Kaliman.
   * libcc-2.5-trunk
     by Evgeny Epifanovsky, Arik Landau, Tomasz Kus, Kirill Khistyaev, 
        Dmitry Zuev, Prashant Manohar, Xintian Feng, Anna Krylov, 
        Matthew Goldey, Alec White, Thomas Jagau, Kaushik Nanda, 
        Anastasia Gunina, Alexander Kunitsa, Joonho Lee.

   CCMAN original authors:
   Anna I. Krylov, C. David Sherrill, Steven R. Gwaltney,
   Edward F. C. Byrd (2000)
   Sergey V. Levchenko, Lyudmila V. Slipchenko, Tao Wang,
   Ana-Maria C. Cristian (2003)
   Piotr A. Pieniazek, C. Melania Oana, Evgeny Epifanovsky (2007)
   Prashant Manohar (2009)

 ------------------------------------------------------------------------------


 Allocating and initializing 30808MB of RAM...
 Calculation will run on 6 cores.


 Alpha MOs, Restricted
 -- Occupied --                  
-490.04 -104.89  -80.07  -65.18  -58.53  -58.53  -58.53  -15.65
  1 A     2 A     3 A     4 A     5 A     6 A     7 A     8 A                  
-10.614  -9.855  -8.083  -8.079  -8.079  -7.604  -7.468  -7.461
  9 A    10 A    11 A    12 A    13 A    14 A    15 A    16 A                  
 -7.460  -5.497  -5.495  -5.494  -3.207  -3.204  -3.203  -3.196
 17 A    18 A    19 A    20 A    21 A    22 A    23 A    24 A                  
 -3.196  -1.270  -1.074  -1.023  -0.753  -0.618  -0.588  -0.568
 25 A    26 A    27 A    28 A    29 A    30 A    31 A    32 A                  
 -0.462  -0.460  -0.432  -0.420  -0.407
 33 A    34 A    35 A    36 A    37 A                                          
 -- Virtual --                   
  0.004   0.044   0.057   0.077   0.085   0.088   0.100   0.116
 38 A    39 A    40 A    41 A    42 A    43 A    44 A    45 A                  
  0.125   0.130   0.138   0.148   0.178   0.182   0.202   0.235
 46 A    47 A    48 A    49 A    50 A    51 A    52 A    53 A                  
  0.259   0.264   0.287   0.352   0.367   0.388   0.469   0.517
 54 A    55 A    56 A    57 A    58 A    59 A    60 A    61 A                  
  0.554   0.561   0.569   0.599   0.627   0.674   0.752   0.764
 62 A    63 A    64 A    65 A    66 A    67 A    68 A    69 A                  
  0.769   0.803   0.808   0.874   0.877   0.906   0.955   0.959
 70 A    71 A    72 A    73 A    74 A    75 A    76 A    77 A                  
  0.988   1.093   1.112   1.127   1.149   1.230   1.258   1.310
 78 A    79 A    80 A    81 A    82 A    83 A    84 A    85 A                  
  1.336   1.394   1.482   1.776   1.862   1.950   2.253   2.271
 86 A    87 A    88 A    89 A    90 A    91 A    92 A    93 A                  
  2.299   2.336   2.397   2.444   2.577   2.635   2.636   2.915
 94 A    95 A    96 A    97 A    98 A    99 A   100 A   101 A                  
  3.022   4.240   4.311   4.532   4.533   4.551   4.555   4.589
102 A   103 A   104 A   105 A   106 A   107 A   108 A   109 A                  
  4.757   7.186   7.514   8.204   8.221   8.282  10.351  14.705
110 A   111 A   112 A   113 A   114 A   115 A   116 A   117 A                  
 14.812  14.914  26.638  26.733  27.073  36.678  49.466 166.140
118 A   119 A   120 A   121 A   122 A   123 A   124 A   125 A                  
219.192 293.890 293.904 293.9791028.406
126 A   127 A   128 A   129 A   130 A                                          

 Beta MOs, Restricted
 -- Occupied --                  
-490.04 -104.89  -80.07  -65.18  -58.53  -58.53  -58.53  -15.65
  1 A     2 A     3 A     4 A     5 A     6 A     7 A     8 A                  
-10.614  -9.855  -8.083  -8.079  -8.079  -7.604  -7.468  -7.461
  9 A    10 A    11 A    12 A    13 A    14 A    15 A    16 A                  
 -7.460  -5.497  -5.495  -5.494  -3.207  -3.204  -3.203  -3.196
 17 A    18 A    19 A    20 A    21 A    22 A    23 A    24 A                  
 -3.196  -1.270  -1.074  -1.023  -0.753  -0.618  -0.588  -0.568
 25 A    26 A    27 A    28 A    29 A    30 A    31 A    32 A                  
 -0.462  -0.460  -0.432  -0.420  -0.407
 33 A    34 A    35 A    36 A    37 A                                          
 -- Virtual --                   
  0.004   0.044   0.057   0.077   0.085   0.088   0.100   0.116
 38 A    39 A    40 A    41 A    42 A    43 A    44 A    45 A                  
  0.125   0.130   0.138   0.148   0.178   0.182   0.202   0.235
 46 A    47 A    48 A    49 A    50 A    51 A    52 A    53 A                  
  0.259   0.264   0.287   0.352   0.367   0.388   0.469   0.517
 54 A    55 A    56 A    57 A    58 A    59 A    60 A    61 A                  
  0.554   0.561   0.569   0.599   0.627   0.674   0.752   0.764
 62 A    63 A    64 A    65 A    66 A    67 A    68 A    69 A                  
  0.769   0.803   0.808   0.874   0.877   0.906   0.955   0.959
 70 A    71 A    72 A    73 A    74 A    75 A    76 A    77 A                  
  0.988   1.093   1.112   1.127   1.149   1.230   1.258   1.310
 78 A    79 A    80 A    81 A    82 A    83 A    84 A    85 A                  
  1.336   1.394   1.482   1.776   1.862   1.950   2.253   2.271
 86 A    87 A    88 A    89 A    90 A    91 A    92 A    93 A                  
  2.299   2.336   2.397   2.444   2.577   2.635   2.636   2.915
 94 A    95 A    96 A    97 A    98 A    99 A   100 A   101 A                  
  3.022   4.240   4.311   4.532   4.533   4.551   4.555   4.589
102 A   103 A   104 A   105 A   106 A   107 A   108 A   109 A                  
  4.757   7.186   7.514   8.204   8.221   8.282  10.351  14.705
110 A   111 A   112 A   113 A   114 A   115 A   116 A   117 A                  
 14.812  14.914  26.638  26.733  27.073  36.678  49.466 166.140
118 A   119 A   120 A   121 A   122 A   123 A   124 A   125 A                  
219.192 293.890 293.904 293.9791028.406
126 A   127 A   128 A   129 A   130 A                                          

 Occupation and symmetry of molecular orbitals

 Point group: C1 (1 irreducible representation).

                           A     All 
 -------------------------------------
 All molecular orbitals:
  - Alpha                  130   130 
  - Beta                   130   130 
 -------------------------------------
 Alpha orbitals:
  - Frozen occupied        20    20  
  - Active occupied        17    17  
  - Active virtual         93    93  
  - Frozen virtual         0     0   
 -------------------------------------
 Beta orbitals:
  - Frozen occupied        20    20  
  - Active occupied        17    17  
  - Active virtual         93    93  
  - Frozen virtual         0     0   
 -------------------------------------

 Import integrals:   CPU 0.00 s  wall 0.00 s

 Import integrals:   CPU 46.59 s  wall 8.26 s

 MP2 amplitudes:   CPU 0.13 s  wall 0.09 s

Running a double precision version
           CCSD T amplitudes will be solved using DIIS.

           Start     Size      MaxIter   EConv     TConv     
           3         7         100       1.00e-07  1.00e-05  
 ------------------------------------------------------------------------------
           Energy (a.u.)   Ediff      Tdiff       Comment
 ------------------------------------------------------------------------------
         -3427.74092189                           
     1   -3427.72736693   1.36e-02   7.95e-01     
     2   -3427.75182516   2.45e-02   1.10e-01     
     3   -3427.75045258   1.37e-03   4.84e-02     
     4   -3427.75288900   2.44e-03   1.72e-02     Switched to DIIS steps.
     5   -3427.75382415   9.35e-04   1.23e-02     
     6   -3427.75386819   4.40e-05   2.73e-03     
     7   -3427.75387594   7.75e-06   1.43e-03     
     8   -3427.75388397   8.03e-06   3.78e-04     
     9   -3427.75388568   1.71e-06   2.17e-04     
    10   -3427.75388536   3.22e-07   6.28e-05     
    11   -3427.75388557   2.08e-07   2.60e-05     
    12   -3427.75388548   9.23e-08   1.27e-05     
    13   -3427.75388548   2.39e-09   5.75e-06     
 ------------------------------------------------------------------------------
         -3427.75388548                           CCSD T converged.

End of double precision
 SCF energy                 = -3427.02954681
 MP2 energy                 = -3427.74092189
 CCSD correlation energy     =    -0.72433867
 CCSD total energy           = -3427.75388548

 CCSD  T1^2 = 0.0159  T2^2 = 0.2759  Leading amplitudes:

 Amplitude    Orbitals with energies
 -0.0390       33 (A) A                  ->    38 (A) A                   
              -0.4616                          0.0039                     
 -0.0390       33 (A) B                  ->    38 (A) B                   
              -0.4616                          0.0039                     
  0.0213       35 (A) A                  ->    39 (A) A                   
              -0.4317                          0.0442                     
  0.0213       35 (A) B                  ->    39 (A) B                   
              -0.4317                          0.0442                     

 Amplitude    Orbitals with energies
 -0.0733       37 (A) A      37 (A) B    ->    38 (A) A      38 (A) B     
              -0.4066       -0.4066            0.0039        0.0039       
  0.0733       37 (A) A      37 (A) B    ->    38 (A) B      38 (A) A     
              -0.4066       -0.4066            0.0039        0.0039       
  0.0733       37 (A) B      37 (A) A    ->    38 (A) A      38 (A) B     
              -0.4066       -0.4066            0.0039        0.0039       
 -0.0733       37 (A) B      37 (A) A    ->    38 (A) B      38 (A) A     
              -0.4066       -0.4066            0.0039        0.0039       

 Computing CCSD intemediates for later calculations in double precision
 Finished.

Running a double precision version
           CCSD Lambda amplitudes will be solved using DIIS.
           Start     Size      MaxIter   EConv     LConv     
           3         7         100       1.00e-07  1.00e-05  
 ------------------------------------------------------------------------------
            Enorm      Ldiff       Comment
 ------------------------------------------------------------------------------
     1     5.66e-02   4.12e-02     
     2     1.61e-02   6.28e-03     
     3     7.04e-03   1.77e-03     
     4     4.20e-03   1.35e-03     Switched to DIIS steps.
     5     1.28e-03   7.79e-04     
     6     6.05e-04   2.05e-04     
     7     1.93e-04   5.96e-05     
     8     9.02e-05   2.64e-06     
     9     3.23e-05   1.59e-06     
    10     1.53e-05   4.17e-07     
    11     7.10e-06   3.62e-09     
    12     3.46e-06   6.89e-08     
    13     1.45e-06   1.10e-07     
    14     6.11e-07   1.80e-08     
    15     3.01e-07   4.48e-08     
    16     1.34e-07   1.64e-08     
    17     6.76e-08   9.79e-09     
 ------------------------------------------------------------------------------
                                   CCSD Lambda converged.

 Computing density matrices in double precision...
           Orbital response amplitudes will be solved using DIIS.
           Start     Size      MaxIter   EConv     LConv     
           3         7         100       1.00e-06  1.00e-06  
 ------------------------------------------------------------------------------
            Enorm      Ldiff       Comment
 ------------------------------------------------------------------------------
     1     1.11e-01   5.73e-04     
     2     1.08e-01   3.30e-03     
     3     1.34e-01   2.33e-02     
     4     1.69e-02   5.25e-02     Switched to DIIS steps.
     5     7.81e-03   5.32e-03     
     6     1.13e-03   8.49e-04     
     7     7.76e-04   8.19e-05     
     8     2.04e-04   1.87e-04     
     9     4.87e-05   2.06e-05     
    10     1.58e-05   4.22e-06     
    11     3.92e-06   1.62e-06     
    12     1.49e-06   2.68e-07     
    13     5.95e-07   3.70e-07     
 ------------------------------------------------------------------------------
                                   Orbital response converged.

 Computing density matrices... Done.
 CCSD calculation:   CPU 1550.24 s  wall 268.68 s

 Transferring MO TPDM to AO TPDM
 Transferring g2_o1o1o1o1
 Transferring g2_o1o1o1v1
 Transferring g2_o1o1v1v1
 Transferring g2_o1v1o1v1
 Transferring g2_o1v1v1v1
 Transferring g2_v1v1v1v1
 Adding separable TPDM
 Computing TPDM gradient
 --------------------------------------------------------
 2e gradient
  Atom          X               Y               Z
 --------------------------------------------------------
    1        -38.842050       22.772293       -0.000000  
    2          0.096962      -33.090586        0.000000  
    3         17.702978       -7.543144       -0.000000  
    4         21.042110       17.861437        0.000000  
 --------------------------------------------------------
 --------------------------------------------------------
 Final gradient
  Atom          X               Y               Z
 --------------------------------------------------------
    1        -38.842050       22.772293       -0.000000  
    2          0.096962      -33.090586        0.000000  
    3         17.702978       -7.543144       -0.000000  
    4         21.042110       17.861437        0.000000  
 --------------------------------------------------------
 Analytic gradient from two-electron contribution:   CPU 275.77 s  wall 54.52 s

 Total ccman2 time:   CPU 1878.84 s  wall 333.05 s


 --------------------------------------------------------------

                    Orbital Energies (a.u.)
 --------------------------------------------------------------

 Alpha MOs
 -- Occupied --
********-104.8911 -80.0666 -65.1752 -58.5350 -58.5338 -58.5336 -15.6549
-10.6143  -9.8549  -8.0830  -8.0788  -8.0786  -7.6041  -7.4677  -7.4612
 -7.4605  -5.4965  -5.4948  -5.4942  -3.2065  -3.2039  -3.2030  -3.1959
 -3.1959  -1.2700  -1.0736  -1.0231  -0.7527  -0.6182  -0.5876  -0.5676
 -0.4616  -0.4604  -0.4317  -0.4197  -0.4066
 -- Virtual --
  0.0039   0.0442   0.0570   0.0765   0.0851   0.0879   0.1002   0.1160
  0.1245   0.1304   0.1381   0.1477   0.1785   0.1817   0.2022   0.2352
  0.2587   0.2638   0.2869   0.3523   0.3673   0.3875   0.4691   0.5166
  0.5536   0.5615   0.5685   0.5988   0.6273   0.6744   0.7524   0.7638
  0.7687   0.8035   0.8080   0.8737   0.8769   0.9062   0.9555   0.9590
  0.9881   1.0928   1.1124   1.1270   1.1492   1.2297   1.2582   1.3095
  1.3358   1.3942   1.4819   1.7764   1.8619   1.9502   2.2533   2.2708
  2.2995   2.3356   2.3970   2.4438   2.5766   2.6347   2.6356   2.9150
  3.0216   4.2401   4.3106   4.5322   4.5328   4.5507   4.5555   4.5893
  4.7568   7.1858   7.5140   8.2036   8.2207   8.2821  10.3507  14.7053
 14.8120  14.9142  26.6382  26.7330  27.0726  36.6784  49.4657 166.1399
219.1919 293.8898 293.9045 293.97921028.4058
 --------------------------------------------------------------

          Ground-State Mulliken Net Atomic Charges

     Atom                 Charge (a.u.)
  ----------------------------------------
      1 Br                   -0.231258
      2 P                     0.344718
      3 N                    -0.121276
      4 Cl                    0.007816
  ----------------------------------------
  Sum of atomic charges =    -0.000000

 -----------------------------------------------------------------
                    Cartesian Multipole Moments
 -----------------------------------------------------------------
    Charge (ESU x 10^10)
                -0.0000
    Dipole Moment (Debye)
         X       0.3817      Y       0.6076      Z      -0.0000
       Tot       0.7175
    Quadrupole Moments (Debye-Ang)
        XX     -53.2691     XY       2.7977     YY     -47.8361
        XZ       0.0000     YZ      -0.0000     ZZ     -48.9506
    Octopole Moments (Debye-Ang^2)
       XXX      37.8163    XXY     -14.0662    XYY      11.7851
       YYY     -18.1311    XXZ      -0.0000    XYZ       0.0000
       YYZ      -0.0000    XZZ      10.8251    YZZ      -3.3757
       ZZZ      -0.0000
    Hexadecapole Moments (Debye-Ang^3)
      XXXX    -723.5987   XXXY       5.2914   XXYY    -158.6059
      XYYY       1.0889   YYYY    -276.0892   XXXZ       0.0000
      XXYZ       0.0000   XYYZ       0.0000   YYYZ      -0.0000
      XXZZ    -130.9385   XYZZ      -2.7266   YYZZ     -56.4543
      XZZZ       0.0000   YZZZ       0.0000   ZZZZ     -60.4582
 -----------------------------------------------------------------
 DrvMan completing analytic gradient of the correlated energy
 Correlated dipole moment
            1
    1   0.1501764
    2   0.2390394
    3  -0.0000000
 Energy read as -3427.753885482
 Full Analytical Gradient: (in a.u., or Hartree/Bohr)
             1             2             3             4
    1   -0.00009517   -0.00017807    0.00016903    0.00010421
    2    0.00018820   -0.00039586   -0.00000043    0.00020809
    3   -0.00000000    0.00000000   -0.00000000    0.00000000
 Gradient time:  CPU 0.84 s  wall 0.83 s
 ----------------------------------------------------------------
             Standard Nuclear Orientation (Angstroms)
    I     Atom           X                Y                Z
 ----------------------------------------------------------------
    1      Br      1.3910637511    -0.3645544995    -0.0000000000
    2      P      -0.0876461184     1.3518377993     0.0010000000
    3      N      -1.5515816990     0.8098123635     0.0000000000
    4      Cl     -2.1477333893    -0.7756968267    -0.0000000000
 ----------------------------------------------------------------
 Nuclear Repulsion Energy =   370.2631603297 hartrees
 There are       37 alpha and       37 beta electrons

                       Distance Matrix (Angstroms)
             Br(  1)   P (  2)   N (  3)
   P (  2)  2.265521
   N (  3)  3.168328  1.561057
   Cl(  4)  3.562601  2.961480  1.693882

 Requested basis set is 6-311++G(d,p)
 There are 51 shells and 130 basis functions
 A cutoff of  1.0D-14 yielded   1149 shell pairs
 There are      8009 function pairs (      8805 Cartesian)
 Smallest overlap matrix eigenvalue = 1.36E-03
 Guess MOs from SCF MO coefficient file

 -----------------------------------------------------------------------
  General SCF calculation program by
  Eric Jon Sundstrom, Paul Horn, Yuezhi Mao, Dmitri Zuev, Alec White,
  David Stuck, Shaama M.S., Shane Yost, Joonho Lee, David Small,
  Daniel Levine, Susi Lehtola, Hugh Burton, Evgeny Epifanovsky
 -----------------------------------------------------------------------
 Hartree-Fock
 using 6 threads for integral computing
 -------------------------------------------------------
 OpenMP Integral computing Module                
 Release: version 2.0, May 2017, Q-Chem Inc. Pleasanton 
 -------------------------------------------------------
 A restricted SCF calculation will be
 performed using DIIS
 SCF converges when DIIS error is below 1.0e-08
 ---------------------------------------
  Cycle       Energy         DIIS error
 ---------------------------------------
    1   -3427.0295141328      1.33e-05  
    2   -3427.0295147119      4.13e-06  
    3   -3427.0295147771      2.47e-06  
    4   -3427.0295147943      8.56e-07  
    5   -3427.0295147977      2.92e-07  
    6   -3427.0295147984      1.45e-07  
    7   -3427.0295147986      6.05e-08  
    8   -3427.0295147986      2.17e-08  
    9   -3427.0295147987      8.32e-09  Convergence criterion met
 ---------------------------------------
 SCF time:   CPU 8.02s  wall 1.00s 
 SCF   energy in the final basis set =    -3427.0295147987
 Total energy in the final basis set =    -3427.0295147987


 ------------------------------------------------------------------------------

   CCMAN2: suite of methods based on coupled cluster
           and equation of motion theories.

   Components:
   * libvmm-1.3-trunk
     by Evgeny Epifanovsky, Ilya Kaliman.
   * libtensor-2.5-trunk
     by Evgeny Epifanovsky, Michael Wormit, Dmitry Zuev, Sam Manzer, 
        Ilya Kaliman.
   * libcc-2.5-trunk
     by Evgeny Epifanovsky, Arik Landau, Tomasz Kus, Kirill Khistyaev, 
        Dmitry Zuev, Prashant Manohar, Xintian Feng, Anna Krylov, 
        Matthew Goldey, Alec White, Thomas Jagau, Kaushik Nanda, 
        Anastasia Gunina, Alexander Kunitsa, Joonho Lee.

   CCMAN original authors:
   Anna I. Krylov, C. David Sherrill, Steven R. Gwaltney,
   Edward F. C. Byrd (2000)
   Sergey V. Levchenko, Lyudmila V. Slipchenko, Tao Wang,
   Ana-Maria C. Cristian (2003)
   Piotr A. Pieniazek, C. Melania Oana, Evgeny Epifanovsky (2007)
   Prashant Manohar (2009)

 ------------------------------------------------------------------------------


 Allocating and initializing 30808MB of RAM...
 Calculation will run on 6 cores.


 Alpha MOs, Restricted
 -- Occupied --                  
-490.04 -104.89  -80.07  -65.18  -58.53  -58.53  -58.53  -15.65
  1 A     2 A     3 A     4 A     5 A     6 A     7 A     8 A                  
-10.614  -9.855  -8.083  -8.079  -8.079  -7.604  -7.468  -7.461
  9 A    10 A    11 A    12 A    13 A    14 A    15 A    16 A                  
 -7.460  -5.497  -5.495  -5.494  -3.206  -3.204  -3.203  -3.196
 17 A    18 A    19 A    20 A    21 A    22 A    23 A    24 A                  
 -3.196  -1.270  -1.074  -1.023  -0.753  -0.618  -0.588  -0.568
 25 A    26 A    27 A    28 A    29 A    30 A    31 A    32 A                  
 -0.461  -0.460  -0.432  -0.420  -0.407
 33 A    34 A    35 A    36 A    37 A                                          
 -- Virtual --                   
  0.004   0.044   0.057   0.076   0.085   0.088   0.100   0.116
 38 A    39 A    40 A    41 A    42 A    43 A    44 A    45 A                  
  0.125   0.130   0.138   0.148   0.178   0.182   0.202   0.235
 46 A    47 A    48 A    49 A    50 A    51 A    52 A    53 A                  
  0.259   0.264   0.287   0.352   0.367   0.388   0.469   0.517
 54 A    55 A    56 A    57 A    58 A    59 A    60 A    61 A                  
  0.554   0.562   0.569   0.599   0.627   0.675   0.752   0.764
 62 A    63 A    64 A    65 A    66 A    67 A    68 A    69 A                  
  0.769   0.803   0.808   0.874   0.877   0.906   0.955   0.959
 70 A    71 A    72 A    73 A    74 A    75 A    76 A    77 A                  
  0.988   1.093   1.112   1.127   1.149   1.230   1.258   1.309
 78 A    79 A    80 A    81 A    82 A    83 A    84 A    85 A                  
  1.335   1.394   1.482   1.776   1.862   1.950   2.253   2.271
 86 A    87 A    88 A    89 A    90 A    91 A    92 A    93 A                  
  2.300   2.336   2.397   2.444   2.577   2.635   2.636   2.915
 94 A    95 A    96 A    97 A    98 A    99 A   100 A   101 A                  
  3.022   4.240   4.310   4.532   4.533   4.551   4.555   4.589
102 A   103 A   104 A   105 A   106 A   107 A   108 A   109 A                  
  4.757   7.186   7.514   8.204   8.221   8.282  10.351  14.705
110 A   111 A   112 A   113 A   114 A   115 A   116 A   117 A                  
 14.812  14.914  26.638  26.733  27.073  36.678  49.466 166.140
118 A   119 A   120 A   121 A   122 A   123 A   124 A   125 A                  
219.192 293.890 293.905 293.9791028.406
126 A   127 A   128 A   129 A   130 A                                          

 Beta MOs, Restricted
 -- Occupied --                  
-490.04 -104.89  -80.07  -65.18  -58.53  -58.53  -58.53  -15.65
  1 A     2 A     3 A     4 A     5 A     6 A     7 A     8 A                  
-10.614  -9.855  -8.083  -8.079  -8.079  -7.604  -7.468  -7.461
  9 A    10 A    11 A    12 A    13 A    14 A    15 A    16 A                  
 -7.460  -5.497  -5.495  -5.494  -3.206  -3.204  -3.203  -3.196
 17 A    18 A    19 A    20 A    21 A    22 A    23 A    24 A                  
 -3.196  -1.270  -1.074  -1.023  -0.753  -0.618  -0.588  -0.568
 25 A    26 A    27 A    28 A    29 A    30 A    31 A    32 A                  
 -0.461  -0.460  -0.432  -0.420  -0.407
 33 A    34 A    35 A    36 A    37 A                                          
 -- Virtual --                   
  0.004   0.044   0.057   0.076   0.085   0.088   0.100   0.116
 38 A    39 A    40 A    41 A    42 A    43 A    44 A    45 A                  
  0.125   0.130   0.138   0.148   0.178   0.182   0.202   0.235
 46 A    47 A    48 A    49 A    50 A    51 A    52 A    53 A                  
  0.259   0.264   0.287   0.352   0.367   0.388   0.469   0.517
 54 A    55 A    56 A    57 A    58 A    59 A    60 A    61 A                  
  0.554   0.562   0.569   0.599   0.627   0.675   0.752   0.764
 62 A    63 A    64 A    65 A    66 A    67 A    68 A    69 A                  
  0.769   0.803   0.808   0.874   0.877   0.906   0.955   0.959
 70 A    71 A    72 A    73 A    74 A    75 A    76 A    77 A                  
  0.988   1.093   1.112   1.127   1.149   1.230   1.258   1.309
 78 A    79 A    80 A    81 A    82 A    83 A    84 A    85 A                  
  1.335   1.394   1.482   1.776   1.862   1.950   2.253   2.271
 86 A    87 A    88 A    89 A    90 A    91 A    92 A    93 A                  
  2.300   2.336   2.397   2.444   2.577   2.635   2.636   2.915
 94 A    95 A    96 A    97 A    98 A    99 A   100 A   101 A                  
  3.022   4.240   4.310   4.532   4.533   4.551   4.555   4.589
102 A   103 A   104 A   105 A   106 A   107 A   108 A   109 A                  
  4.757   7.186   7.514   8.204   8.221   8.282  10.351  14.705
110 A   111 A   112 A   113 A   114 A   115 A   116 A   117 A                  
 14.812  14.914  26.638  26.733  27.073  36.678  49.466 166.140
118 A   119 A   120 A   121 A   122 A   123 A   124 A   125 A                  
219.192 293.890 293.905 293.9791028.406
126 A   127 A   128 A   129 A   130 A                                          

 Occupation and symmetry of molecular orbitals

 Point group: C1 (1 irreducible representation).

                           A     All 
 -------------------------------------
 All molecular orbitals:
  - Alpha                  130   130 
  - Beta                   130   130 
 -------------------------------------
 Alpha orbitals:
  - Frozen occupied        20    20  
  - Active occupied        17    17  
  - Active virtual         93    93  
  - Frozen virtual         0     0   
 -------------------------------------
 Beta orbitals:
  - Frozen occupied        20    20  
  - Active occupied        17    17  
  - Active virtual         93    93  
  - Frozen virtual         0     0   
 -------------------------------------

 Import integrals:   CPU 0.00 s  wall 0.00 s

 Import integrals:   CPU 46.65 s  wall 8.26 s

 MP2 amplitudes:   CPU 0.13 s  wall 0.09 s

Running a double precision version
           CCSD T amplitudes will be solved using DIIS.

           Start     Size      MaxIter   EConv     TConv     
           3         7         100       1.00e-07  1.00e-05  
 ------------------------------------------------------------------------------
           Energy (a.u.)   Ediff      Tdiff       Comment
 ------------------------------------------------------------------------------
         -3427.74092591                           
     1   -3427.72735576   1.36e-02   7.95e-01     
     2   -3427.75182617   2.45e-02   1.10e-01     
     3   -3427.75045008   1.38e-03   4.84e-02     
     4   -3427.75288837   2.44e-03   1.72e-02     Switched to DIIS steps.
     5   -3427.75382438   9.36e-04   1.24e-02     
     6   -3427.75386851   4.41e-05   2.73e-03     
     7   -3427.75387625   7.74e-06   1.43e-03     
     8   -3427.75388429   8.05e-06   3.78e-04     
     9   -3427.75388601   1.72e-06   2.17e-04     
    10   -3427.75388569   3.22e-07   6.29e-05     
    11   -3427.75388590   2.09e-07   2.60e-05     
    12   -3427.75388581   9.23e-08   1.27e-05     
    13   -3427.75388581   2.61e-09   5.78e-06     
 ------------------------------------------------------------------------------
         -3427.75388581                           CCSD T converged.

End of double precision
 SCF energy                 = -3427.02951480
 MP2 energy                 = -3427.74092591
 CCSD correlation energy     =    -0.72437101
 CCSD total energy           = -3427.75388581

 CCSD  T1^2 = 0.0159  T2^2 = 0.2760  Leading amplitudes:

 Amplitude    Orbitals with energies
  0.0390       33 (A) A                  ->    38 (A) A                   
              -0.4615                          0.0038                     
  0.0390       33 (A) B                  ->    38 (A) B                   
              -0.4615                          0.0038                     
 -0.0213       35 (A) A                  ->    39 (A) A                   
              -0.4316                          0.0442                     
 -0.0213       35 (A) B                  ->    39 (A) B                   
              -0.4316                          0.0442                     

 Amplitude    Orbitals with energies
 -0.0734       37 (A) A      37 (A) B    ->    38 (A) A      38 (A) B     
              -0.4066       -0.4066            0.0038        0.0038       
  0.0734       37 (A) A      37 (A) B    ->    38 (A) B      38 (A) A     
              -0.4066       -0.4066            0.0038        0.0038       
  0.0734       37 (A) B      37 (A) A    ->    38 (A) A      38 (A) B     
              -0.4066       -0.4066            0.0038        0.0038       
 -0.0734       37 (A) B      37 (A) A    ->    38 (A) B      38 (A) A     
              -0.4066       -0.4066            0.0038        0.0038       

 Computing CCSD intemediates for later calculations in double precision
 Finished.

Running a double precision version
           CCSD Lambda amplitudes will be solved using DIIS.
           Start     Size      MaxIter   EConv     LConv     
           3         7         100       1.00e-07  1.00e-05  
 ------------------------------------------------------------------------------
            Enorm      Ldiff       Comment
 ------------------------------------------------------------------------------
     1     5.66e-02   4.12e-02     
     2     1.61e-02   6.29e-03     
     3     7.05e-03   1.77e-03     
     4     4.20e-03   1.35e-03     Switched to DIIS steps.
     5     1.28e-03   7.80e-04     
     6     6.06e-04   2.05e-04     
     7     1.94e-04   5.97e-05     
     8     9.05e-05   2.64e-06     
     9     3.24e-05   1.60e-06     
    10     1.53e-05   4.24e-07     
    11     7.13e-06   9.33e-10     
    12     3.47e-06   6.83e-08     
    13     1.46e-06   1.11e-07     
    14     6.13e-07   1.82e-08     
    15     3.02e-07   4.50e-08     
    16     1.34e-07   1.65e-08     
    17     6.80e-08   9.84e-09     
 ------------------------------------------------------------------------------
                                   CCSD Lambda converged.

 Computing density matrices in double precision...
           Orbital response amplitudes will be solved using DIIS.
           Start     Size      MaxIter   EConv     LConv     
           3         7         100       1.00e-06  1.00e-06  
 ------------------------------------------------------------------------------
            Enorm      Ldiff       Comment
 ------------------------------------------------------------------------------
     1     1.11e-01   5.99e-04     
     2     1.08e-01   3.29e-03     
     3     1.34e-01   2.34e-02     
     4     1.69e-02   5.26e-02     Switched to DIIS steps.
     5     7.82e-03   5.32e-03     
     6     1.13e-03   8.49e-04     
     7     7.78e-04   8.17e-05     
     8     2.05e-04   1.88e-04     
     9     4.89e-05   2.07e-05     
    10     1.59e-05   4.23e-06     
    11     3.94e-06   1.63e-06     
    12     1.49e-06   2.69e-07     
    13     5.98e-07   3.72e-07     
 ------------------------------------------------------------------------------
                                   Orbital response converged.

 Computing density matrices... Done.
 CCSD calculation:   CPU 1551.33 s  wall 268.74 s

 Transferring MO TPDM to AO TPDM
 Transferring g2_o1o1o1o1
 Transferring g2_o1o1o1v1
 Transferring g2_o1o1v1v1
 Transferring g2_o1v1o1v1
 Transferring g2_o1v1v1v1
 Transferring g2_v1v1v1v1
 Adding separable TPDM
 Computing TPDM gradient
 --------------------------------------------------------
 2e gradient
  Atom          X               Y               Z
 --------------------------------------------------------
    1        -38.821787       22.767106        0.012608  
    2          0.088815      -33.097057       -0.026553  
    3         17.693819       -7.532301        0.011607  
    4         21.039153       17.862253        0.002338  
 --------------------------------------------------------
 --------------------------------------------------------
 Final gradient
  Atom          X               Y               Z
 --------------------------------------------------------
    1        -38.821787       22.767106        0.012608  
    2          0.088815      -33.097057       -0.026553  
    3         17.693819       -7.532301        0.011607  
    4         21.039153       17.862253        0.002338  
 --------------------------------------------------------
 Analytic gradient from two-electron contribution:   CPU 269.93 s  wall 52.68 s

 Total ccman2 time:   CPU 1874.44 s  wall 331.31 s


 --------------------------------------------------------------

                    Orbital Energies (a.u.)
 --------------------------------------------------------------

 Alpha MOs
 -- Occupied --
********-104.8912 -80.0668 -65.1751 -58.5349 -58.5337 -58.5335 -15.6550
-10.6144  -9.8549  -8.0830  -8.0788  -8.0786  -7.6042  -7.4676  -7.4611
 -7.4604  -5.4966  -5.4949  -5.4943  -3.2064  -3.2038  -3.2029  -3.1958
 -3.1958  -1.2700  -1.0736  -1.0229  -0.7528  -0.6182  -0.5875  -0.5675
 -0.4615  -0.4604  -0.4316  -0.4197  -0.4066
 -- Virtual --
  0.0038   0.0442   0.0569   0.0765   0.0851   0.0879   0.1001   0.1160
  0.1245   0.1304   0.1381   0.1477   0.1784   0.1817   0.2022   0.2351
  0.2587   0.2638   0.2869   0.3522   0.3672   0.3875   0.4691   0.5167
  0.5536   0.5615   0.5686   0.5989   0.6273   0.6745   0.7523   0.7639
  0.7687   0.8035   0.8079   0.8736   0.8768   0.9062   0.9554   0.9589
  0.9879   1.0928   1.1123   1.1269   1.1492   1.2297   1.2579   1.3094
  1.3353   1.3942   1.4818   1.7763   1.8619   1.9500   2.2533   2.2707
  2.2995   2.3356   2.3968   2.4438   2.5766   2.6345   2.6356   2.9146
  3.0216   4.2401   4.3104   4.5321   4.5329   4.5507   4.5553   4.5894
  4.7566   7.1857   7.5137   8.2037   8.2208   8.2821  10.3506  14.7052
 14.8119  14.9137  26.6381  26.7329  27.0725  36.6783  49.4657 166.1395
219.1918 293.8899 293.9046 293.97921028.4058
 --------------------------------------------------------------

          Ground-State Mulliken Net Atomic Charges

     Atom                 Charge (a.u.)
  ----------------------------------------
      1 Br                   -0.231558
      2 P                     0.344820
      3 N                    -0.121250
      4 Cl                    0.007988
  ----------------------------------------
  Sum of atomic charges =     0.000000

 -----------------------------------------------------------------
                    Cartesian Multipole Moments
 -----------------------------------------------------------------
    Charge (ESU x 10^10)
                -0.0000
    Dipole Moment (Debye)
         X       0.3781      Y       0.6119      Z       0.0018
       Tot       0.7193
    Quadrupole Moments (Debye-Ang)
        XX     -53.2725     XY       2.8013     YY     -47.8246
        XZ      -0.0010     YZ       0.0021     ZZ     -48.9533
    Octopole Moments (Debye-Ang^2)
       XXX      37.7918    XXY     -14.0820    XYY      11.7841
       YYY     -18.1461    XXZ      -0.0136    XYZ       0.0013
       YYZ      -0.0116    XZZ      10.8212    YZZ      -3.3866
       ZZZ      -0.0334
    Hexadecapole Moments (Debye-Ang^3)
      XXXX    -723.6324   XXXY       5.3214   XXYY    -158.6319
      XYYY       1.1008   YYYY    -276.2324   XXXZ      -0.0029
      XXYZ      -0.0139   XYYZ      -0.0024   YYYZ      -0.0498
      XXZZ    -130.9441   XYZZ      -2.7220   YYZZ     -56.4842
      XZZZ       0.0020   YZZZ      -0.0463   ZZZZ     -60.4671
 -----------------------------------------------------------------
 DrvMan completing analytic gradient of the correlated energy
 Correlated dipole moment
            1
    1   0.1487544
    2   0.2407441
    3   0.0007037
 Energy read as -3427.753885812
 Full Analytical Gradient: (in a.u., or Hartree/Bohr)
             1             2             3             4
    1   -0.00002434    0.00006285   -0.00007562    0.00003711
    2    0.00003069    0.00000450   -0.00019120    0.00015602
    3   -0.00001583    0.00004264   -0.00005312    0.00002632
 Gradient time:  CPU 0.76 s  wall 0.78 s
 ----------------------------------------------------------------
             Standard Nuclear Orientation (Angstroms)
    I     Atom           X                Y                Z
 ----------------------------------------------------------------
    1      Br      1.3910637511    -0.3645544995    -0.0000000000
    2      P      -0.0876461184     1.3518377993     0.0000000000
    3      N      -1.5505816990     0.8098123635     0.0000000000
    4      Cl     -2.1477333893    -0.7756968267    -0.0000000000
 ----------------------------------------------------------------
 Nuclear Repulsion Energy =   370.2888468713 hartrees
 There are       37 alpha and       37 beta electrons

                       Distance Matrix (Angstroms)
             Br(  1)   P (  2)   N (  3)
   P (  2)  2.265521
   N (  3)  3.167399  1.560119
   Cl(  4)  3.562601  2.961480  1.694234

 Requested basis set is 6-311++G(d,p)
 There are 51 shells and 130 basis functions
 A cutoff of  1.0D-14 yielded   1149 shell pairs
 There are      8009 function pairs (      8805 Cartesian)
 Smallest overlap matrix eigenvalue = 1.36E-03
 Guess MOs from SCF MO coefficient file

 -----------------------------------------------------------------------
  General SCF calculation program by
  Eric Jon Sundstrom, Paul Horn, Yuezhi Mao, Dmitri Zuev, Alec White,
  David Stuck, Shaama M.S., Shane Yost, Joonho Lee, David Small,
  Daniel Levine, Susi Lehtola, Hugh Burton, Evgeny Epifanovsky
 -----------------------------------------------------------------------
 Hartree-Fock
 using 6 threads for integral computing
 -------------------------------------------------------
 OpenMP Integral computing Module                
 Release: version 2.0, May 2017, Q-Chem Inc. Pleasanton 
 -------------------------------------------------------
 A restricted SCF calculation will be
 performed using DIIS
 SCF converges when DIIS error is below 1.0e-08
 ---------------------------------------
  Cycle       Energy         DIIS error
 ---------------------------------------
    1   -3427.0295683504      1.73e-05  
    2   -3427.0295692080      6.47e-06  
    3   -3427.0295693110      4.21e-06  
    4   -3427.0295693584      1.05e-06  
    5   -3427.0295693648      3.45e-07  
    6   -3427.0295693660      1.69e-07  
    7   -3427.0295693662      7.35e-08  
    8   -3427.0295693663      2.67e-08  
    9   -3427.0295693663      1.08e-08  
   10   -3427.0295693663      4.55e-09  Convergence criterion met
 ---------------------------------------
 SCF time:   CPU 8.96s  wall 2.00s 
 SCF   energy in the final basis set =    -3427.0295693663
 Total energy in the final basis set =    -3427.0295693663


 ------------------------------------------------------------------------------

   CCMAN2: suite of methods based on coupled cluster
           and equation of motion theories.

   Components:
   * libvmm-1.3-trunk
     by Evgeny Epifanovsky, Ilya Kaliman.
   * libtensor-2.5-trunk
     by Evgeny Epifanovsky, Michael Wormit, Dmitry Zuev, Sam Manzer, 
        Ilya Kaliman.
   * libcc-2.5-trunk
     by Evgeny Epifanovsky, Arik Landau, Tomasz Kus, Kirill Khistyaev, 
        Dmitry Zuev, Prashant Manohar, Xintian Feng, Anna Krylov, 
        Matthew Goldey, Alec White, Thomas Jagau, Kaushik Nanda, 
        Anastasia Gunina, Alexander Kunitsa, Joonho Lee.

   CCMAN original authors:
   Anna I. Krylov, C. David Sherrill, Steven R. Gwaltney,
   Edward F. C. Byrd (2000)
   Sergey V. Levchenko, Lyudmila V. Slipchenko, Tao Wang,
   Ana-Maria C. Cristian (2003)
   Piotr A. Pieniazek, C. Melania Oana, Evgeny Epifanovsky (2007)
   Prashant Manohar (2009)

 ------------------------------------------------------------------------------


 Allocating and initializing 30808MB of RAM...
 Calculation will run on 6 cores.


 Alpha MOs, Restricted
 -- Occupied --                  
-490.04 -104.89  -80.07  -65.18  -58.53  -58.53  -58.53  -15.65
  1 A     2 A     3 A     4 A     5 A     6 A     7 A     8 A                  
-10.614  -9.855  -8.083  -8.079  -8.079  -7.604  -7.468  -7.461
  9 A    10 A    11 A    12 A    13 A    14 A    15 A    16 A                  
 -7.460  -5.497  -5.495  -5.494  -3.206  -3.204  -3.203  -3.196
 17 A    18 A    19 A    20 A    21 A    22 A    23 A    24 A                  
 -3.196  -1.270  -1.074  -1.023  -0.753  -0.618  -0.588  -0.568
 25 A    26 A    27 A    28 A    29 A    30 A    31 A    32 A                  
 -0.461  -0.460  -0.432  -0.420  -0.407
 33 A    34 A    35 A    36 A    37 A                                          
 -- Virtual --                   
  0.004   0.044   0.057   0.076   0.085   0.088   0.100   0.116
 38 A    39 A    40 A    41 A    42 A    43 A    44 A    45 A                  
  0.125   0.130   0.138   0.148   0.178   0.182   0.202   0.235
 46 A    47 A    48 A    49 A    50 A    51 A    52 A    53 A                  
  0.259   0.264   0.287   0.352   0.367   0.388   0.469   0.517
 54 A    55 A    56 A    57 A    58 A    59 A    60 A    61 A                  
  0.554   0.562   0.569   0.599   0.627   0.675   0.752   0.764
 62 A    63 A    64 A    65 A    66 A    67 A    68 A    69 A                  
  0.769   0.804   0.808   0.874   0.877   0.906   0.955   0.959
 70 A    71 A    72 A    73 A    74 A    75 A    76 A    77 A                  
  0.988   1.093   1.112   1.127   1.149   1.230   1.258   1.309
 78 A    79 A    80 A    81 A    82 A    83 A    84 A    85 A                  
  1.336   1.394   1.482   1.776   1.862   1.950   2.253   2.271
 86 A    87 A    88 A    89 A    90 A    91 A    92 A    93 A                  
  2.300   2.336   2.397   2.444   2.576   2.634   2.636   2.915
 94 A    95 A    96 A    97 A    98 A    99 A   100 A   101 A                  
  3.022   4.240   4.310   4.533   4.533   4.551   4.556   4.590
102 A   103 A   104 A   105 A   106 A   107 A   108 A   109 A                  
  4.757   7.186   7.514   8.204   8.221   8.282  10.351  14.705
110 A   111 A   112 A   113 A   114 A   115 A   116 A   117 A                  
 14.812  14.915  26.638  26.733  27.073  36.679  49.466 166.140
118 A   119 A   120 A   121 A   122 A   123 A   124 A   125 A                  
219.192 293.890 293.905 293.9791028.406
126 A   127 A   128 A   129 A   130 A                                          

 Beta MOs, Restricted
 -- Occupied --                  
-490.04 -104.89  -80.07  -65.18  -58.53  -58.53  -58.53  -15.65
  1 A     2 A     3 A     4 A     5 A     6 A     7 A     8 A                  
-10.614  -9.855  -8.083  -8.079  -8.079  -7.604  -7.468  -7.461
  9 A    10 A    11 A    12 A    13 A    14 A    15 A    16 A                  
 -7.460  -5.497  -5.495  -5.494  -3.206  -3.204  -3.203  -3.196
 17 A    18 A    19 A    20 A    21 A    22 A    23 A    24 A                  
 -3.196  -1.270  -1.074  -1.023  -0.753  -0.618  -0.588  -0.568
 25 A    26 A    27 A    28 A    29 A    30 A    31 A    32 A                  
 -0.461  -0.460  -0.432  -0.420  -0.407
 33 A    34 A    35 A    36 A    37 A                                          
 -- Virtual --                   
  0.004   0.044   0.057   0.076   0.085   0.088   0.100   0.116
 38 A    39 A    40 A    41 A    42 A    43 A    44 A    45 A                  
  0.125   0.130   0.138   0.148   0.178   0.182   0.202   0.235
 46 A    47 A    48 A    49 A    50 A    51 A    52 A    53 A                  
  0.259   0.264   0.287   0.352   0.367   0.388   0.469   0.517
 54 A    55 A    56 A    57 A    58 A    59 A    60 A    61 A                  
  0.554   0.562   0.569   0.599   0.627   0.675   0.752   0.764
 62 A    63 A    64 A    65 A    66 A    67 A    68 A    69 A                  
  0.769   0.804   0.808   0.874   0.877   0.906   0.955   0.959
 70 A    71 A    72 A    73 A    74 A    75 A    76 A    77 A                  
  0.988   1.093   1.112   1.127   1.149   1.230   1.258   1.309
 78 A    79 A    80 A    81 A    82 A    83 A    84 A    85 A                  
  1.336   1.394   1.482   1.776   1.862   1.950   2.253   2.271
 86 A    87 A    88 A    89 A    90 A    91 A    92 A    93 A                  
  2.300   2.336   2.397   2.444   2.576   2.634   2.636   2.915
 94 A    95 A    96 A    97 A    98 A    99 A   100 A   101 A                  
  3.022   4.240   4.310   4.533   4.533   4.551   4.556   4.590
102 A   103 A   104 A   105 A   106 A   107 A   108 A   109 A                  
  4.757   7.186   7.514   8.204   8.221   8.282  10.351  14.705
110 A   111 A   112 A   113 A   114 A   115 A   116 A   117 A                  
 14.812  14.915  26.638  26.733  27.073  36.679  49.466 166.140
118 A   119 A   120 A   121 A   122 A   123 A   124 A   125 A                  
219.192 293.890 293.905 293.9791028.406
126 A   127 A   128 A   129 A   130 A                                          

 Occupation and symmetry of molecular orbitals

 Point group: C1 (1 irreducible representation).

                           A     All 
 -------------------------------------
 All molecular orbitals:
  - Alpha                  130   130 
  - Beta                   130   130 
 -------------------------------------
 Alpha orbitals:
  - Frozen occupied        20    20  
  - Active occupied        17    17  
  - Active virtual         93    93  
  - Frozen virtual         0     0   
 -------------------------------------
 Beta orbitals:
  - Frozen occupied        20    20  
  - Active occupied        17    17  
  - Active virtual         93    93  
  - Frozen virtual         0     0   
 -------------------------------------

 Import integrals:   CPU 0.00 s  wall 0.00 s

 Import integrals:   CPU 46.60 s  wall 8.28 s

 MP2 amplitudes:   CPU 0.13 s  wall 0.09 s

Running a double precision version
           CCSD T amplitudes will be solved using DIIS.

           Start     Size      MaxIter   EConv     TConv     
           3         7         100       1.00e-07  1.00e-05  
 ------------------------------------------------------------------------------
           Energy (a.u.)   Ediff      Tdiff       Comment
 ------------------------------------------------------------------------------
         -3427.74090700                           
     1   -3427.72737237   1.35e-02   7.95e-01     
     2   -3427.75182223   2.44e-02   1.10e-01     
     3   -3427.75045352   1.37e-03   4.83e-02     
     4   -3427.75288880   2.44e-03   1.72e-02     Switched to DIIS steps.
     5   -3427.75382383   9.35e-04   1.23e-02     
     6   -3427.75386787   4.40e-05   2.73e-03     
     7   -3427.75387567   7.80e-06   1.43e-03     
     8   -3427.75388373   8.05e-06   3.78e-04     
     9   -3427.75388544   1.71e-06   2.17e-04     
    10   -3427.75388512   3.19e-07   6.28e-05     
    11   -3427.75388533   2.07e-07   2.60e-05     
    12   -3427.75388523   9.21e-08   1.27e-05     
    13   -3427.75388524   2.51e-09   5.78e-06     
 ------------------------------------------------------------------------------
         -3427.75388524                           CCSD T converged.

End of double precision
 SCF energy                 = -3427.02956937
 MP2 energy                 = -3427.74090700
 CCSD correlation energy     =    -0.72431587
 CCSD total energy           = -3427.75388524

 CCSD  T1^2 = 0.0159  T2^2 = 0.2759  Leading amplitudes:

 Amplitude    Orbitals with energies
  0.0390       33 (A) A                  ->    38 (A) A                   
              -0.4615                          0.0040                     
  0.0390       33 (A) B                  ->    38 (A) B                   
              -0.4615                          0.0040                     
  0.0213       35 (A) A                  ->    39 (A) A                   
              -0.4316                          0.0442                     
  0.0213       35 (A) B                  ->    39 (A) B                   
              -0.4316                          0.0442                     

 Amplitude    Orbitals with energies
 -0.0731       37 (A) A      37 (A) B    ->    38 (A) A      38 (A) B     
              -0.4067       -0.4067            0.0040        0.0040       
  0.0731       37 (A) A      37 (A) B    ->    38 (A) B      38 (A) A     
              -0.4067       -0.4067            0.0040        0.0040       
  0.0731       37 (A) B      37 (A) A    ->    38 (A) A      38 (A) B     
              -0.4067       -0.4067            0.0040        0.0040       
 -0.0731       37 (A) B      37 (A) A    ->    38 (A) B      38 (A) A     
              -0.4067       -0.4067            0.0040        0.0040       

 Computing CCSD intemediates for later calculations in double precision
 Finished.

Running a double precision version
           CCSD Lambda amplitudes will be solved using DIIS.
           Start     Size      MaxIter   EConv     LConv     
           3         7         100       1.00e-07  1.00e-05  
 ------------------------------------------------------------------------------
            Enorm      Ldiff       Comment
 ------------------------------------------------------------------------------
     1     5.65e-02   4.12e-02     
     2     1.61e-02   6.28e-03     
     3     7.04e-03   1.77e-03     
     4     4.20e-03   1.34e-03     Switched to DIIS steps.
     5     1.28e-03   7.79e-04     
     6     6.05e-04   2.05e-04     
     7     1.94e-04   5.96e-05     
     8     9.03e-05   2.65e-06     
     9     3.24e-05   1.58e-06     
    10     1.53e-05   4.15e-07     
    11     7.13e-06   4.28e-09     
    12     3.47e-06   6.90e-08     
    13     1.46e-06   1.11e-07     
    14     6.13e-07   1.82e-08     
    15     3.02e-07   4.51e-08     
    16     1.34e-07   1.65e-08     
    17     6.79e-08   9.84e-09     
 ------------------------------------------------------------------------------
                                   CCSD Lambda converged.

 Computing density matrices in double precision...
           Orbital response amplitudes will be solved using DIIS.
           Start     Size      MaxIter   EConv     LConv     
           3         7         100       1.00e-06  1.00e-06  
 ------------------------------------------------------------------------------
            Enorm      Ldiff       Comment
 ------------------------------------------------------------------------------
     1     1.11e-01   5.76e-04     
     2     1.08e-01   3.29e-03     
     3     1.34e-01   2.34e-02     
     4     1.69e-02   5.25e-02     Switched to DIIS steps.
     5     7.79e-03   5.30e-03     
     6     1.13e-03   8.48e-04     
     7     7.74e-04   8.23e-05     
     8     2.04e-04   1.87e-04     
     9     4.86e-05   2.05e-05     
    10     1.58e-05   4.21e-06     
    11     3.92e-06   1.62e-06     
    12     1.49e-06   2.68e-07     
    13     5.93e-07   3.69e-07     
 ------------------------------------------------------------------------------
                                   Orbital response converged.

 Computing density matrices... Done.
 CCSD calculation:   CPU 1551.88 s  wall 268.82 s

 Transferring MO TPDM to AO TPDM
 Transferring g2_o1o1o1o1
 Transferring g2_o1o1o1v1
 Transferring g2_o1o1v1v1
 Transferring g2_o1v1o1v1
 Transferring g2_o1v1v1v1
 Transferring g2_v1v1v1v1
 Adding separable TPDM
 Computing TPDM gradient
 --------------------------------------------------------
 2e gradient
  Atom          X               Y               Z
 --------------------------------------------------------
    1        -38.822424       22.767933       -0.000000  
    2          0.075702      -33.106243        0.000001  
    3         17.701398       -7.521185       -0.000000  
    4         21.045324       17.859495       -0.000000  
 --------------------------------------------------------
 --------------------------------------------------------
 Final gradient
  Atom          X               Y               Z
 --------------------------------------------------------
    1        -38.822424       22.767933       -0.000000  
    2          0.075702      -33.106243        0.000001  
    3         17.701398       -7.521185       -0.000000  
    4         21.045324       17.859495       -0.000000  
 --------------------------------------------------------
 Analytic gradient from two-electron contribution:   CPU 270.09 s  wall 52.68 s

 Total ccman2 time:   CPU 1875.71 s  wall 331.54 s


 --------------------------------------------------------------

                    Orbital Energies (a.u.)
 --------------------------------------------------------------

 Alpha MOs
 -- Occupied --
********-104.8912 -80.0667 -65.1750 -58.5348 -58.5336 -58.5335 -15.6549
-10.6144  -9.8548  -8.0831  -8.0789  -8.0787  -7.6041  -7.4675  -7.4610
 -7.4603  -5.4966  -5.4949  -5.4943  -3.2063  -3.2038  -3.2028  -3.1958
 -3.1957  -1.2700  -1.0737  -1.0230  -0.7527  -0.6182  -0.5876  -0.5676
 -0.4615  -0.4604  -0.4316  -0.4196  -0.4067
 -- Virtual --
  0.0040   0.0442   0.0569   0.0765   0.0851   0.0878   0.1002   0.1160
  0.1245   0.1304   0.1381   0.1477   0.1785   0.1817   0.2022   0.2351
  0.2587   0.2639   0.2869   0.3522   0.3673   0.3875   0.4693   0.5167
  0.5536   0.5615   0.5686   0.5989   0.6273   0.6746   0.7525   0.7640
  0.7687   0.8036   0.8080   0.8738   0.8770   0.9062   0.9553   0.9591
  0.9879   1.0927   1.1123   1.1269   1.1492   1.2297   1.2582   1.3095
  1.3361   1.3941   1.4819   1.7763   1.8619   1.9501   2.2532   2.2706
  2.2996   2.3356   2.3972   2.4439   2.5764   2.6345   2.6356   2.9150
  3.0221   4.2401   4.3103   4.5326   4.5330   4.5508   4.5557   4.5897
  4.7567   7.1858   7.5143   8.2038   8.2209   8.2822  10.3505  14.7053
 14.8121  14.9146  26.6381  26.7328  27.0726  36.6785  49.4658 166.1404
219.1917 293.8900 293.9046 293.97931028.4059
 --------------------------------------------------------------

          Ground-State Mulliken Net Atomic Charges

     Atom                 Charge (a.u.)
  ----------------------------------------
      1 Br                   -0.231865
      2 P                     0.344974
      3 N                    -0.121072
      4 Cl                    0.007964
  ----------------------------------------
  Sum of atomic charges =    -0.000000

 -----------------------------------------------------------------
                    Cartesian Multipole Moments
 -----------------------------------------------------------------
    Charge (ESU x 10^10)
                 0.0000
    Dipole Moment (Debye)
         X       0.3745      Y       0.6139      Z       0.0000
       Tot       0.7191
    Quadrupole Moments (Debye-Ang)
        XX     -53.2694     XY       2.8016     YY     -47.8202
        XZ      -0.0000     YZ       0.0000     ZZ     -48.9507
    Octopole Moments (Debye-Ang^2)
       XXX      37.7415    XXY     -14.0767    XYY      11.7690
       YYY     -18.1345    XXZ       0.0000    XYZ      -0.0000
       YYZ      -0.0000    XZZ      10.8132    YZZ      -3.3807
       ZZZ      -0.0000
    Hexadecapole Moments (Debye-Ang^3)
      XXXX    -723.4927   XXXY       5.3108   XXYY    -158.5934
      XYYY       1.0829   YYYY    -276.2091   XXXZ      -0.0000
      XXYZ       0.0000   XYYZ       0.0000   YYYZ       0.0000
      XXZZ    -130.9273   XYZZ      -2.7289   YYZZ     -56.4746
      XZZZ      -0.0000   YZZZ       0.0000   ZZZZ     -60.4591
 -----------------------------------------------------------------
 DrvMan completing analytic gradient of the correlated energy
 Correlated dipole moment
            1
    1   0.1473384
    2   0.2415087
    3   0.0000001
 Energy read as -3427.753885237
 Full Analytical Gradient: (in a.u., or Hartree/Bohr)
             1             2             3             4
    1   -0.00008092   -0.00060993    0.00072631   -0.00003547
    2    0.00005376   -0.00024085    0.00021212   -0.00002503
    3   -0.00000001   -0.00000001    0.00000002   -0.00000000
 Gradient time:  CPU 0.80 s  wall 0.82 s
 ----------------------------------------------------------------
             Standard Nuclear Orientation (Angstroms)
    I     Atom           X                Y                Z
 ----------------------------------------------------------------
    1      Br      1.3910637511    -0.3645544995    -0.0000000000
    2      P      -0.0876461184     1.3518377993     0.0000000000
    3      N      -1.5525816990     0.8098123635     0.0000000000
    4      Cl     -2.1477333893    -0.7756968267    -0.0000000000
 ----------------------------------------------------------------
 Nuclear Repulsion Energy =   370.2375397418 hartrees
 There are       37 alpha and       37 beta electrons

                       Distance Matrix (Angstroms)
             Br(  1)   P (  2)   N (  3)
   P (  2)  2.265521
   N (  3)  3.169256  1.561995
   Cl(  4)  3.562601  2.961480  1.693530

 Requested basis set is 6-311++G(d,p)
 There are 51 shells and 130 basis functions
 A cutoff of  1.0D-14 yielded   1149 shell pairs
 There are      8009 function pairs (      8805 Cartesian)
 Smallest overlap matrix eigenvalue = 1.36E-03
 Guess MOs from SCF MO coefficient file

 -----------------------------------------------------------------------
  General SCF calculation program by
  Eric Jon Sundstrom, Paul Horn, Yuezhi Mao, Dmitri Zuev, Alec White,
  David Stuck, Shaama M.S., Shane Yost, Joonho Lee, David Small,
  Daniel Levine, Susi Lehtola, Hugh Burton, Evgeny Epifanovsky
 -----------------------------------------------------------------------
 Hartree-Fock
 using 6 threads for integral computing
 -------------------------------------------------------
 OpenMP Integral computing Module                
 Release: version 2.0, May 2017, Q-Chem Inc. Pleasanton 
 -------------------------------------------------------
 A restricted SCF calculation will be
 performed using DIIS
 SCF converges when DIIS error is below 1.0e-08
 ---------------------------------------
  Cycle       Energy         DIIS error
 ---------------------------------------
    1   -3427.0294560523      2.96e-05  
    2   -3427.0294583128      1.20e-05  
    3   -3427.0294586028      7.21e-06  
    4   -3427.0294587415      1.81e-06  
    5   -3427.0294587592      6.03e-07  
    6   -3427.0294587627      2.92e-07  
    7   -3427.0294587635      1.23e-07  
    8   -3427.0294587636      4.61e-08  
    9   -3427.0294587636      1.71e-08  
   10   -3427.0294587637      5.87e-09  Convergence criterion met
 ---------------------------------------
 SCF time:   CPU 9.02s  wall 2.00s 
 SCF   energy in the final basis set =    -3427.0294587637
 Total energy in the final basis set =    -3427.0294587637


 ------------------------------------------------------------------------------

   CCMAN2: suite of methods based on coupled cluster
           and equation of motion theories.

   Components:
   * libvmm-1.3-trunk
     by Evgeny Epifanovsky, Ilya Kaliman.
   * libtensor-2.5-trunk
     by Evgeny Epifanovsky, Michael Wormit, Dmitry Zuev, Sam Manzer, 
        Ilya Kaliman.
   * libcc-2.5-trunk
     by Evgeny Epifanovsky, Arik Landau, Tomasz Kus, Kirill Khistyaev, 
        Dmitry Zuev, Prashant Manohar, Xintian Feng, Anna Krylov, 
        Matthew Goldey, Alec White, Thomas Jagau, Kaushik Nanda, 
        Anastasia Gunina, Alexander Kunitsa, Joonho Lee.

   CCMAN original authors:
   Anna I. Krylov, C. David Sherrill, Steven R. Gwaltney,
   Edward F. C. Byrd (2000)
   Sergey V. Levchenko, Lyudmila V. Slipchenko, Tao Wang,
   Ana-Maria C. Cristian (2003)
   Piotr A. Pieniazek, C. Melania Oana, Evgeny Epifanovsky (2007)
   Prashant Manohar (2009)

 ------------------------------------------------------------------------------


 Allocating and initializing 30808MB of RAM...
 Calculation will run on 6 cores.


 Alpha MOs, Restricted
 -- Occupied --                  
-490.04 -104.89  -80.07  -65.18  -58.53  -58.53  -58.53  -15.66
  1 A     2 A     3 A     4 A     5 A     6 A     7 A     8 A                  
-10.614  -9.855  -8.083  -8.079  -8.079  -7.604  -7.468  -7.461
  9 A    10 A    11 A    12 A    13 A    14 A    15 A    16 A                  
 -7.460  -5.497  -5.495  -5.494  -3.206  -3.204  -3.203  -3.196
 17 A    18 A    19 A    20 A    21 A    22 A    23 A    24 A                  
 -3.196  -1.270  -1.073  -1.023  -0.753  -0.618  -0.588  -0.567
 25 A    26 A    27 A    28 A    29 A    30 A    31 A    32 A                  
 -0.461  -0.460  -0.432  -0.420  -0.406
 33 A    34 A    35 A    36 A    37 A                                          
 -- Virtual --                   
  0.004   0.044   0.057   0.076   0.085   0.088   0.100   0.116
 38 A    39 A    40 A    41 A    42 A    43 A    44 A    45 A                  
  0.125   0.130   0.138   0.148   0.178   0.182   0.202   0.235
 46 A    47 A    48 A    49 A    50 A    51 A    52 A    53 A                  
  0.259   0.264   0.287   0.352   0.367   0.388   0.469   0.517
 54 A    55 A    56 A    57 A    58 A    59 A    60 A    61 A                  
  0.554   0.561   0.569   0.599   0.627   0.674   0.752   0.764
 62 A    63 A    64 A    65 A    66 A    67 A    68 A    69 A                  
  0.769   0.803   0.808   0.873   0.877   0.906   0.956   0.959
 70 A    71 A    72 A    73 A    74 A    75 A    76 A    77 A                  
  0.988   1.093   1.112   1.127   1.149   1.230   1.258   1.309
 78 A    79 A    80 A    81 A    82 A    83 A    84 A    85 A                  
  1.335   1.394   1.482   1.776   1.862   1.950   2.253   2.271
 86 A    87 A    88 A    89 A    90 A    91 A    92 A    93 A                  
  2.299   2.336   2.396   2.444   2.577   2.635   2.636   2.914
 94 A    95 A    96 A    97 A    98 A    99 A   100 A   101 A                  
  3.021   4.240   4.310   4.532   4.533   4.551   4.555   4.589
102 A   103 A   104 A   105 A   106 A   107 A   108 A   109 A                  
  4.756   7.186   7.513   8.204   8.221   8.282  10.351  14.705
110 A   111 A   112 A   113 A   114 A   115 A   116 A   117 A                  
 14.812  14.913  26.638  26.733  27.072  36.678  49.466 166.139
118 A   119 A   120 A   121 A   122 A   123 A   124 A   125 A                  
219.192 293.890 293.904 293.9791028.406
126 A   127 A   128 A   129 A   130 A                                          

 Beta MOs, Restricted
 -- Occupied --                  
-490.04 -104.89  -80.07  -65.18  -58.53  -58.53  -58.53  -15.66
  1 A     2 A     3 A     4 A     5 A     6 A     7 A     8 A                  
-10.614  -9.855  -8.083  -8.079  -8.079  -7.604  -7.468  -7.461
  9 A    10 A    11 A    12 A    13 A    14 A    15 A    16 A                  
 -7.460  -5.497  -5.495  -5.494  -3.206  -3.204  -3.203  -3.196
 17 A    18 A    19 A    20 A    21 A    22 A    23 A    24 A                  
 -3.196  -1.270  -1.073  -1.023  -0.753  -0.618  -0.588  -0.567
 25 A    26 A    27 A    28 A    29 A    30 A    31 A    32 A                  
 -0.461  -0.460  -0.432  -0.420  -0.406
 33 A    34 A    35 A    36 A    37 A                                          
 -- Virtual --                   
  0.004   0.044   0.057   0.076   0.085   0.088   0.100   0.116
 38 A    39 A    40 A    41 A    42 A    43 A    44 A    45 A                  
  0.125   0.130   0.138   0.148   0.178   0.182   0.202   0.235
 46 A    47 A    48 A    49 A    50 A    51 A    52 A    53 A                  
  0.259   0.264   0.287   0.352   0.367   0.388   0.469   0.517
 54 A    55 A    56 A    57 A    58 A    59 A    60 A    61 A                  
  0.554   0.561   0.569   0.599   0.627   0.674   0.752   0.764
 62 A    63 A    64 A    65 A    66 A    67 A    68 A    69 A                  
  0.769   0.803   0.808   0.873   0.877   0.906   0.956   0.959
 70 A    71 A    72 A    73 A    74 A    75 A    76 A    77 A                  
  0.988   1.093   1.112   1.127   1.149   1.230   1.258   1.309
 78 A    79 A    80 A    81 A    82 A    83 A    84 A    85 A                  
  1.335   1.394   1.482   1.776   1.862   1.950   2.253   2.271
 86 A    87 A    88 A    89 A    90 A    91 A    92 A    93 A                  
  2.299   2.336   2.396   2.444   2.577   2.635   2.636   2.914
 94 A    95 A    96 A    97 A    98 A    99 A   100 A   101 A                  
  3.021   4.240   4.310   4.532   4.533   4.551   4.555   4.589
102 A   103 A   104 A   105 A   106 A   107 A   108 A   109 A                  
  4.756   7.186   7.513   8.204   8.221   8.282  10.351  14.705
110 A   111 A   112 A   113 A   114 A   115 A   116 A   117 A                  
 14.812  14.913  26.638  26.733  27.072  36.678  49.466 166.139
118 A   119 A   120 A   121 A   122 A   123 A   124 A   125 A                  
219.192 293.890 293.904 293.9791028.406
126 A   127 A   128 A   129 A   130 A                                          

 Occupation and symmetry of molecular orbitals

 Point group: C1 (1 irreducible representation).

                           A     All 
 -------------------------------------
 All molecular orbitals:
  - Alpha                  130   130 
  - Beta                   130   130 
 -------------------------------------
 Alpha orbitals:
  - Frozen occupied        20    20  
  - Active occupied        17    17  
  - Active virtual         93    93  
  - Frozen virtual         0     0   
 -------------------------------------
 Beta orbitals:
  - Frozen occupied        20    20  
  - Active occupied        17    17  
  - Active virtual         93    93  
  - Frozen virtual         0     0   
 -------------------------------------

 Import integrals:   CPU 0.00 s  wall 0.00 s

 Import integrals:   CPU 46.52 s  wall 8.19 s

 MP2 amplitudes:   CPU 0.13 s  wall 0.09 s

Running a double precision version
           CCSD T amplitudes will be solved using DIIS.

           Start     Size      MaxIter   EConv     TConv     
           3         7         100       1.00e-07  1.00e-05  
 ------------------------------------------------------------------------------
           Energy (a.u.)   Ediff      Tdiff       Comment
 ------------------------------------------------------------------------------
         -3427.74094343                           
     1   -3427.72733770   1.36e-02   7.95e-01     
     2   -3427.75182870   2.45e-02   1.10e-01     
     3   -3427.75044520   1.38e-03   4.84e-02     
     4   -3427.75288651   2.44e-03   1.72e-02     Switched to DIIS steps.
     5   -3427.75382350   9.37e-04   1.24e-02     
     6   -3427.75386772   4.42e-05   2.74e-03     
     7   -3427.75387540   7.68e-06   1.43e-03     
     8   -3427.75388344   8.04e-06   3.78e-04     
     9   -3427.75388516   1.73e-06   2.18e-04     
    10   -3427.75388484   3.25e-07   6.30e-05     
    11   -3427.75388505   2.12e-07   2.60e-05     
    12   -3427.75388496   9.24e-08   1.27e-05     
    13   -3427.75388496   2.72e-09   5.77e-06     
 ------------------------------------------------------------------------------
         -3427.75388496                           CCSD T converged.

End of double precision
 SCF energy                 = -3427.02945876
 MP2 energy                 = -3427.74094343
 CCSD correlation energy     =    -0.72442620
 CCSD total energy           = -3427.75388496

 CCSD  T1^2 = 0.0159  T2^2 = 0.2761  Leading amplitudes:

 Amplitude    Orbitals with energies
  0.0390       33 (A) A                  ->    38 (A) A                   
              -0.4615                          0.0037                     
  0.0390       33 (A) B                  ->    38 (A) B                   
              -0.4615                          0.0037                     
  0.0213       35 (A) A                  ->    39 (A) A                   
              -0.4316                          0.0441                     
  0.0213       35 (A) B                  ->    39 (A) B                   
              -0.4316                          0.0441                     

 Amplitude    Orbitals with energies
 -0.0737       37 (A) A      37 (A) B    ->    38 (A) A      38 (A) B     
              -0.4064       -0.4064            0.0037        0.0037       
  0.0737       37 (A) A      37 (A) B    ->    38 (A) B      38 (A) A     
              -0.4064       -0.4064            0.0037        0.0037       
  0.0737       37 (A) B      37 (A) A    ->    38 (A) A      38 (A) B     
              -0.4064       -0.4064            0.0037        0.0037       
 -0.0737       37 (A) B      37 (A) A    ->    38 (A) B      38 (A) A     
              -0.4064       -0.4064            0.0037        0.0037       

 Computing CCSD intemediates for later calculations in double precision
 Finished.

Running a double precision version
           CCSD Lambda amplitudes will be solved using DIIS.
           Start     Size      MaxIter   EConv     LConv     
           3         7         100       1.00e-07  1.00e-05  
 ------------------------------------------------------------------------------
            Enorm      Ldiff       Comment
 ------------------------------------------------------------------------------
     1     5.67e-02   4.13e-02     
     2     1.61e-02   6.29e-03     
     3     7.06e-03   1.77e-03     
     4     4.21e-03   1.35e-03     Switched to DIIS steps.
     5     1.28e-03   7.82e-04     
     6     6.07e-04   2.05e-04     
     7     1.94e-04   5.99e-05     
     8     9.07e-05   2.63e-06     
     9     3.25e-05   1.62e-06     
    10     1.53e-05   4.34e-07     
    11     7.14e-06   2.43e-09     
    12     3.47e-06   6.75e-08     
    13     1.46e-06   1.11e-07     
    14     6.14e-07   1.81e-08     
    15     3.02e-07   4.49e-08     
    16     1.34e-07   1.65e-08     
    17     6.80e-08   9.84e-09     
 ------------------------------------------------------------------------------
                                   CCSD Lambda converged.

 Computing density matrices in double precision...
           Orbital response amplitudes will be solved using DIIS.
           Start     Size      MaxIter   EConv     LConv     
           3         7         100       1.00e-06  1.00e-06  
 ------------------------------------------------------------------------------
            Enorm      Ldiff       Comment
 ------------------------------------------------------------------------------
     1     1.11e-01   6.22e-04     
     2     1.08e-01   3.30e-03     
     3     1.34e-01   2.34e-02     
     4     1.70e-02   5.26e-02     Switched to DIIS steps.
     5     7.85e-03   5.34e-03     
     6     1.14e-03   8.50e-04     
     7     7.82e-04   8.10e-05     
     8     2.06e-04   1.89e-04     
     9     4.91e-05   2.09e-05     
    10     1.60e-05   4.25e-06     
    11     3.95e-06   1.64e-06     
    12     1.50e-06   2.68e-07     
    13     6.03e-07   3.74e-07     
 ------------------------------------------------------------------------------
                                   Orbital response converged.

 Computing density matrices... Done.
 CCSD calculation:   CPU 1547.44 s  wall 267.99 s

 Transferring MO TPDM to AO TPDM
 Transferring g2_o1o1o1o1
 Transferring g2_o1o1o1v1
 Transferring g2_o1o1v1v1
 Transferring g2_o1v1o1v1
 Transferring g2_o1v1v1v1
 Transferring g2_v1v1v1v1
 Adding separable TPDM
 Computing TPDM gradient
 --------------------------------------------------------
 2e gradient
  Atom          X               Y               Z
 --------------------------------------------------------
    1        -38.821155       22.766286        0.000000  
    2          0.101928      -33.087886       -0.000000  
    3         17.686249       -7.543410        0.000000  
    4         21.032978       17.865010       -0.000000  
 --------------------------------------------------------
 --------------------------------------------------------
 Final gradient
  Atom          X               Y               Z
 --------------------------------------------------------
    1        -38.821155       22.766286        0.000000  
    2          0.101928      -33.087886       -0.000000  
    3         17.686249       -7.543410        0.000000  
    4         21.032978       17.865010       -0.000000  
 --------------------------------------------------------
 Analytic gradient from two-electron contribution:   CPU 269.23 s  wall 52.51 s

 Total ccman2 time:   CPU 1869.97 s  wall 330.33 s


 --------------------------------------------------------------

                    Orbital Energies (a.u.)
 --------------------------------------------------------------

 Alpha MOs
 -- Occupied --
********-104.8911 -80.0669 -65.1752 -58.5350 -58.5338 -58.5336 -15.6551
-10.6143  -9.8549  -8.0830  -8.0788  -8.0786  -7.6043  -7.4677  -7.4612
 -7.4605  -5.4967  -5.4950  -5.4944  -3.2065  -3.2039  -3.2030  -3.1959
 -3.1959  -1.2700  -1.0734  -1.0229  -0.7529  -0.6181  -0.5875  -0.5675
 -0.4615  -0.4604  -0.4316  -0.4198  -0.4064
 -- Virtual --
  0.0037   0.0441   0.0570   0.0765   0.0851   0.0879   0.1001   0.1160
  0.1245   0.1304   0.1381   0.1477   0.1784   0.1817   0.2022   0.2352
  0.2587   0.2638   0.2869   0.3522   0.3672   0.3875   0.4689   0.5166
  0.5536   0.5615   0.5686   0.5989   0.6272   0.6745   0.7522   0.7639
  0.7688   0.8034   0.8079   0.8734   0.8766   0.9063   0.9555   0.9587
  0.9879   1.0929   1.1123   1.1270   1.1492   1.2297   1.2576   1.3094
  1.3346   1.3943   1.4816   1.7762   1.8620   1.9500   2.2534   2.2708
  2.2995   2.3356   2.3964   2.4437   2.5768   2.6346   2.6356   2.9142
  3.0212   4.2401   4.3104   4.5317   4.5329   4.5506   4.5550   4.5891
  4.7565   7.1857   7.5130   8.2036   8.2207   8.2820  10.3508  14.7051
 14.8118  14.9128  26.6382  26.7330  27.0725  36.6781  49.4656 166.1387
219.1919 293.8898 293.9045 293.97911028.4057
 --------------------------------------------------------------

          Ground-State Mulliken Net Atomic Charges

     Atom                 Charge (a.u.)
  ----------------------------------------
      1 Br                   -0.231252
      2 P                     0.344666
      3 N                    -0.121426
      4 Cl                    0.008011
  ----------------------------------------
  Sum of atomic charges =    -0.000000

 -----------------------------------------------------------------
                    Cartesian Multipole Moments
 -----------------------------------------------------------------
    Charge (ESU x 10^10)
                 0.0000
    Dipole Moment (Debye)
         X       0.3817      Y       0.6100      Z       0.0000
       Tot       0.7195
    Quadrupole Moments (Debye-Ang)
        XX     -53.2755     XY       2.8009     YY     -47.8290
        XZ      -0.0000     YZ       0.0000     ZZ     -48.9560
    Octopole Moments (Debye-Ang^2)
       XXX      37.8421    XXY     -14.0872    XYY      11.7991
       YYY     -18.1577    XXZ       0.0000    XYZ      -0.0000
       YYZ      -0.0000    XZZ      10.8293    YZZ      -3.3926
       ZZZ      -0.0000
    Hexadecapole Moments (Debye-Ang^3)
      XXXX    -723.7721   XXXY       5.3320   XXYY    -158.6703
      XYYY       1.1187   YYYY    -276.2558   XXXZ      -0.0000
      XXYZ       0.0000   XYYZ      -0.0000   YYYZ      -0.0000
      XXZZ    -130.9609   XYZZ      -2.7150   YYZZ     -56.4938
      XZZZ      -0.0000   YZZZ      -0.0000   ZZZZ     -60.4749
 -----------------------------------------------------------------
 DrvMan completing analytic gradient of the correlated energy
 Correlated dipole moment
            1
    1   0.1501657
    2   0.2399785
    3   0.0000000
 Energy read as -3427.753884961
 Full Analytical Gradient: (in a.u., or Hartree/Bohr)
             1             2             3             4
    1    0.00003206    0.00073114   -0.00087282    0.00010962
    2    0.00000776    0.00024755   -0.00059241    0.00033710
    3   -0.00000000   -0.00000000    0.00000000   -0.00000000
 Gradient time:  CPU 0.80 s  wall 0.81 s
 ----------------------------------------------------------------
             Standard Nuclear Orientation (Angstroms)
    I     Atom           X                Y                Z
 ----------------------------------------------------------------
    1      Br      1.3910637511    -0.3645544995    -0.0000000000
    2      P      -0.0876461184     1.3518377993     0.0000000000
    3      N      -1.5515816990     0.8108123635     0.0000000000
    4      Cl     -2.1477333893    -0.7756968267    -0.0000000000
 ----------------------------------------------------------------
 Nuclear Repulsion Energy =   370.2457733752 hartrees
 There are       37 alpha and       37 beta electrons

                       Distance Matrix (Angstroms)
             Br(  1)   P (  2)   N (  3)
   P (  2)  2.265521
   N (  3)  3.168698  1.560710
   Cl(  4)  3.562601  2.961480  1.694818

 Requested basis set is 6-311++G(d,p)
 There are 51 shells and 130 basis functions
 A cutoff of  1.0D-14 yielded   1149 shell pairs
 There are      8009 function pairs (      8805 Cartesian)
 Smallest overlap matrix eigenvalue = 1.36E-03
 Guess MOs from SCF MO coefficient file

 -----------------------------------------------------------------------
  General SCF calculation program by
  Eric Jon Sundstrom, Paul Horn, Yuezhi Mao, Dmitri Zuev, Alec White,
  David Stuck, Shaama M.S., Shane Yost, Joonho Lee, David Small,
  Daniel Levine, Susi Lehtola, Hugh Burton, Evgeny Epifanovsky
 -----------------------------------------------------------------------
 Hartree-Fock
 using 6 threads for integral computing
 -------------------------------------------------------
 OpenMP Integral computing Module                
 Release: version 2.0, May 2017, Q-Chem Inc. Pleasanton 
 -------------------------------------------------------
 A restricted SCF calculation will be
 performed using DIIS
 SCF converges when DIIS error is below 1.0e-08
 ---------------------------------------
  Cycle       Energy         DIIS error
 ---------------------------------------
    1   -3427.0295150941      2.39e-05  
    2   -3427.0295165920      6.87e-06  
    3   -3427.0295167227      3.90e-06  
    4   -3427.0295167618      1.56e-06  
    5   -3427.0295167699      4.27e-07  
    6   -3427.0295167719      2.42e-07  
    7   -3427.0295167724      9.43e-08  
    8   -3427.0295167725      2.90e-08  
    9   -3427.0295167725      9.16e-09  Convergence criterion met
 ---------------------------------------
 SCF time:   CPU 7.97s  wall 1.00s 
 SCF   energy in the final basis set =    -3427.0295167725
 Total energy in the final basis set =    -3427.0295167725


 ------------------------------------------------------------------------------

   CCMAN2: suite of methods based on coupled cluster
           and equation of motion theories.

   Components:
   * libvmm-1.3-trunk
     by Evgeny Epifanovsky, Ilya Kaliman.
   * libtensor-2.5-trunk
     by Evgeny Epifanovsky, Michael Wormit, Dmitry Zuev, Sam Manzer, 
        Ilya Kaliman.
   * libcc-2.5-trunk
     by Evgeny Epifanovsky, Arik Landau, Tomasz Kus, Kirill Khistyaev, 
        Dmitry Zuev, Prashant Manohar, Xintian Feng, Anna Krylov, 
        Matthew Goldey, Alec White, Thomas Jagau, Kaushik Nanda, 
        Anastasia Gunina, Alexander Kunitsa, Joonho Lee.

   CCMAN original authors:
   Anna I. Krylov, C. David Sherrill, Steven R. Gwaltney,
   Edward F. C. Byrd (2000)
   Sergey V. Levchenko, Lyudmila V. Slipchenko, Tao Wang,
   Ana-Maria C. Cristian (2003)
   Piotr A. Pieniazek, C. Melania Oana, Evgeny Epifanovsky (2007)
   Prashant Manohar (2009)

 ------------------------------------------------------------------------------


 Allocating and initializing 30808MB of RAM...
 Calculation will run on 6 cores.


 Alpha MOs, Restricted
 -- Occupied --                  
-490.04 -104.89  -80.07  -65.18  -58.53  -58.53  -58.53  -15.66
  1 A     2 A     3 A     4 A     5 A     6 A     7 A     8 A                  
-10.614  -9.855  -8.083  -8.079  -8.079  -7.604  -7.468  -7.461
  9 A    10 A    11 A    12 A    13 A    14 A    15 A    16 A                  
 -7.460  -5.497  -5.495  -5.494  -3.206  -3.204  -3.203  -3.196
 17 A    18 A    19 A    20 A    21 A    22 A    23 A    24 A                  
 -3.196  -1.270  -1.074  -1.023  -0.753  -0.618  -0.587  -0.567
 25 A    26 A    27 A    28 A    29 A    30 A    31 A    32 A                  
 -0.461  -0.460  -0.432  -0.420  -0.407
 33 A    34 A    35 A    36 A    37 A                                          
 -- Virtual --                   
  0.004   0.044   0.057   0.076   0.085   0.088   0.100   0.116
 38 A    39 A    40 A    41 A    42 A    43 A    44 A    45 A                  
  0.125   0.130   0.138   0.148   0.178   0.182   0.202   0.235
 46 A    47 A    48 A    49 A    50 A    51 A    52 A    53 A                  
  0.259   0.264   0.287   0.352   0.367   0.388   0.469   0.517
 54 A    55 A    56 A    57 A    58 A    59 A    60 A    61 A                  
  0.554   0.561   0.569   0.599   0.627   0.675   0.752   0.764
 62 A    63 A    64 A    65 A    66 A    67 A    68 A    69 A                  
  0.769   0.803   0.808   0.874   0.877   0.906   0.955   0.959
 70 A    71 A    72 A    73 A    74 A    75 A    76 A    77 A                  
  0.988   1.093   1.112   1.127   1.149   1.230   1.258   1.309
 78 A    79 A    80 A    81 A    82 A    83 A    84 A    85 A                  
  1.336   1.394   1.482   1.776   1.862   1.950   2.253   2.271
 86 A    87 A    88 A    89 A    90 A    91 A    92 A    93 A                  
  2.299   2.336   2.397   2.444   2.576   2.635   2.635   2.915
 94 A    95 A    96 A    97 A    98 A    99 A   100 A   101 A                  
  3.022   4.240   4.310   4.532   4.533   4.551   4.555   4.589
102 A   103 A   104 A   105 A   106 A   107 A   108 A   109 A                  
  4.757   7.186   7.514   8.204   8.221   8.282  10.350  14.705
110 A   111 A   112 A   113 A   114 A   115 A   116 A   117 A                  
 14.812  14.914  26.638  26.733  27.073  36.678  49.466 166.140
118 A   119 A   120 A   121 A   122 A   123 A   124 A   125 A                  
219.191 293.890 293.905 293.9791028.406
126 A   127 A   128 A   129 A   130 A                                          

 Beta MOs, Restricted
 -- Occupied --                  
-490.04 -104.89  -80.07  -65.18  -58.53  -58.53  -58.53  -15.66
  1 A     2 A     3 A     4 A     5 A     6 A     7 A     8 A                  
-10.614  -9.855  -8.083  -8.079  -8.079  -7.604  -7.468  -7.461
  9 A    10 A    11 A    12 A    13 A    14 A    15 A    16 A                  
 -7.460  -5.497  -5.495  -5.494  -3.206  -3.204  -3.203  -3.196
 17 A    18 A    19 A    20 A    21 A    22 A    23 A    24 A                  
 -3.196  -1.270  -1.074  -1.023  -0.753  -0.618  -0.587  -0.567
 25 A    26 A    27 A    28 A    29 A    30 A    31 A    32 A                  
 -0.461  -0.460  -0.432  -0.420  -0.407
 33 A    34 A    35 A    36 A    37 A                                          
 -- Virtual --                   
  0.004   0.044   0.057   0.076   0.085   0.088   0.100   0.116
 38 A    39 A    40 A    41 A    42 A    43 A    44 A    45 A                  
  0.125   0.130   0.138   0.148   0.178   0.182   0.202   0.235
 46 A    47 A    48 A    49 A    50 A    51 A    52 A    53 A                  
  0.259   0.264   0.287   0.352   0.367   0.388   0.469   0.517
 54 A    55 A    56 A    57 A    58 A    59 A    60 A    61 A                  
  0.554   0.561   0.569   0.599   0.627   0.675   0.752   0.764
 62 A    63 A    64 A    65 A    66 A    67 A    68 A    69 A                  
  0.769   0.803   0.808   0.874   0.877   0.906   0.955   0.959
 70 A    71 A    72 A    73 A    74 A    75 A    76 A    77 A                  
  0.988   1.093   1.112   1.127   1.149   1.230   1.258   1.309
 78 A    79 A    80 A    81 A    82 A    83 A    84 A    85 A                  
  1.336   1.394   1.482   1.776   1.862   1.950   2.253   2.271
 86 A    87 A    88 A    89 A    90 A    91 A    92 A    93 A                  
  2.299   2.336   2.397   2.444   2.576   2.635   2.635   2.915
 94 A    95 A    96 A    97 A    98 A    99 A   100 A   101 A                  
  3.022   4.240   4.310   4.532   4.533   4.551   4.555   4.589
102 A   103 A   104 A   105 A   106 A   107 A   108 A   109 A                  
  4.757   7.186   7.514   8.204   8.221   8.282  10.350  14.705
110 A   111 A   112 A   113 A   114 A   115 A   116 A   117 A                  
 14.812  14.914  26.638  26.733  27.073  36.678  49.466 166.140
118 A   119 A   120 A   121 A   122 A   123 A   124 A   125 A                  
219.191 293.890 293.905 293.9791028.406
126 A   127 A   128 A   129 A   130 A                                          

 Occupation and symmetry of molecular orbitals

 Point group: C1 (1 irreducible representation).

                           A     All 
 -------------------------------------
 All molecular orbitals:
  - Alpha                  130   130 
  - Beta                   130   130 
 -------------------------------------
 Alpha orbitals:
  - Frozen occupied        20    20  
  - Active occupied        17    17  
  - Active virtual         93    93  
  - Frozen virtual         0     0   
 -------------------------------------
 Beta orbitals:
  - Frozen occupied        20    20  
  - Active occupied        17    17  
  - Active virtual         93    93  
  - Frozen virtual         0     0   
 -------------------------------------

 Import integrals:   CPU 0.00 s  wall 0.00 s

 Import integrals:   CPU 46.50 s  wall 8.24 s

 MP2 amplitudes:   CPU 0.19 s  wall 0.15 s

Running a double precision version
           CCSD T amplitudes will be solved using DIIS.

           Start     Size      MaxIter   EConv     TConv     
           3         7         100       1.00e-07  1.00e-05  
 ------------------------------------------------------------------------------
           Energy (a.u.)   Ediff      Tdiff       Comment
 ------------------------------------------------------------------------------
         -3427.74091825                           
     1   -3427.72735475   1.36e-02   7.95e-01     
     2   -3427.75182493   2.45e-02   1.10e-01     
     3   -3427.75044988   1.38e-03   4.84e-02     
     4   -3427.75288826   2.44e-03   1.72e-02     Switched to DIIS steps.
     5   -3427.75382424   9.36e-04   1.24e-02     
     6   -3427.75386836   4.41e-05   2.73e-03     
     7   -3427.75387613   7.77e-06   1.43e-03     
     8   -3427.75388419   8.06e-06   3.79e-04     
     9   -3427.75388591   1.71e-06   2.17e-04     
    10   -3427.75388559   3.21e-07   6.29e-05     
    11   -3427.75388579   2.08e-07   2.61e-05     
    12   -3427.75388570   9.25e-08   1.27e-05     
    13   -3427.75388570   2.42e-09   5.79e-06     
 ------------------------------------------------------------------------------
         -3427.75388570                           CCSD T converged.

End of double precision
 SCF energy                 = -3427.02951677
 MP2 energy                 = -3427.74091825
 CCSD correlation energy     =    -0.72436893
 CCSD total energy           = -3427.75388570

 CCSD  T1^2 = 0.0159  T2^2 = 0.2760  Leading amplitudes:

 Amplitude    Orbitals with energies
  0.0390       33 (A) A                  ->    38 (A) A                   
              -0.4615                          0.0039                     
  0.0390       33 (A) B                  ->    38 (A) B                   
              -0.4615                          0.0039                     
  0.0214       35 (A) A                  ->    39 (A) A                   
              -0.4317                          0.0441                     
  0.0214       35 (A) B                  ->    39 (A) B                   
              -0.4317                          0.0441                     

 Amplitude    Orbitals with energies
 -0.0732       37 (A) A      37 (A) B    ->    38 (A) A      38 (A) B     
              -0.4067       -0.4067            0.0039        0.0039       
  0.0732       37 (A) A      37 (A) B    ->    38 (A) B      38 (A) A     
              -0.4067       -0.4067            0.0039        0.0039       
  0.0732       37 (A) B      37 (A) A    ->    38 (A) A      38 (A) B     
              -0.4067       -0.4067            0.0039        0.0039       
 -0.0732       37 (A) B      37 (A) A    ->    38 (A) B      38 (A) A     
              -0.4067       -0.4067            0.0039        0.0039       

 Computing CCSD intemediates for later calculations in double precision
 Finished.

Running a double precision version
           CCSD Lambda amplitudes will be solved using DIIS.
           Start     Size      MaxIter   EConv     LConv     
           3         7         100       1.00e-07  1.00e-05  
 ------------------------------------------------------------------------------
            Enorm      Ldiff       Comment
 ------------------------------------------------------------------------------
     1     5.66e-02   4.12e-02     
     2     1.61e-02   6.29e-03     
     3     7.04e-03   1.77e-03     
     4     4.20e-03   1.35e-03     Switched to DIIS steps.
     5     1.28e-03   7.80e-04     
     6     6.05e-04   2.05e-04     
     7     1.94e-04   5.97e-05     
     8     9.04e-05   2.65e-06     
     9     3.25e-05   1.59e-06     
    10     1.54e-05   4.19e-07     
    11     7.14e-06   3.64e-09     
    12     3.48e-06   6.93e-08     
    13     1.46e-06   1.11e-07     
    14     6.15e-07   1.80e-08     
    15     3.03e-07   4.51e-08     
    16     1.34e-07   1.65e-08     
    17     6.81e-08   9.87e-09     
 ------------------------------------------------------------------------------
                                   CCSD Lambda converged.

 Computing density matrices in double precision...
           Orbital response amplitudes will be solved using DIIS.
           Start     Size      MaxIter   EConv     LConv     
           3         7         100       1.00e-06  1.00e-06  
 ------------------------------------------------------------------------------
            Enorm      Ldiff       Comment
 ------------------------------------------------------------------------------
     1     1.11e-01   5.88e-04     
     2     1.08e-01   3.26e-03     
     3     1.34e-01   2.34e-02     
     4     1.70e-02   5.26e-02     Switched to DIIS steps.
     5     7.82e-03   5.33e-03     
     6     1.13e-03   8.48e-04     
     7     7.76e-04   8.20e-05     
     8     2.05e-04   1.87e-04     
     9     4.88e-05   2.05e-05     
    10     1.59e-05   4.23e-06     
    11     3.93e-06   1.62e-06     
    12     1.50e-06   2.70e-07     
    13     5.96e-07   3.71e-07     
 ------------------------------------------------------------------------------
                                   Orbital response converged.

 Computing density matrices... Done.
 CCSD calculation:   CPU 1551.17 s  wall 268.75 s

 Transferring MO TPDM to AO TPDM
 Transferring g2_o1o1o1o1
 Transferring g2_o1o1o1v1
 Transferring g2_o1o1v1v1
 Transferring g2_o1v1o1v1
 Transferring g2_o1v1v1v1
 Transferring g2_v1v1v1v1
 Adding separable TPDM
 Computing TPDM gradient
 --------------------------------------------------------
 2e gradient
  Atom          X               Y               Z
 --------------------------------------------------------
    1        -38.821328       22.768633        0.000000  
    2          0.081746      -33.086686       -0.000000  
    3         17.702853       -7.539105        0.000000  
    4         21.036730       17.857157       -0.000000  
 --------------------------------------------------------
 --------------------------------------------------------
 Final gradient
  Atom          X               Y               Z
 --------------------------------------------------------
    1        -38.821328       22.768633        0.000000  
    2          0.081746      -33.086686       -0.000000  
    3         17.702853       -7.539105        0.000000  
    4         21.036730       17.857157       -0.000000  
 --------------------------------------------------------
 Analytic gradient from two-electron contribution:   CPU 269.61 s  wall 52.69 s

 Total ccman2 time:   CPU 1879.16 s  wall 332.94 s


 --------------------------------------------------------------

                    Orbital Energies (a.u.)
 --------------------------------------------------------------

 Alpha MOs
 -- Occupied --
********-104.8912 -80.0667 -65.1751 -58.5349 -58.5337 -58.5336 -15.6550
-10.6143  -9.8549  -8.0830  -8.0788  -8.0786  -7.6042  -7.4676  -7.4611
 -7.4604  -5.4966  -5.4949  -5.4943  -3.2064  -3.2039  -3.2030  -3.1959
 -3.1958  -1.2698  -1.0736  -1.0230  -0.7527  -0.6181  -0.5874  -0.5674
 -0.4615  -0.4604  -0.4317  -0.4198  -0.4067
 -- Virtual --
  0.0039   0.0441   0.0569   0.0765   0.0851   0.0878   0.1001   0.1160
  0.1245   0.1304   0.1381   0.1477   0.1784   0.1817   0.2022   0.2350
  0.2587   0.2638   0.2869   0.3522   0.3672   0.3875   0.4692   0.5166
  0.5536   0.5615   0.5685   0.5989   0.6272   0.6745   0.7524   0.7639
  0.7688   0.8035   0.8079   0.8737   0.8768   0.9061   0.9554   0.9589
  0.9879   1.0926   1.1124   1.1270   1.1492   1.2297   1.2580   1.3093
  1.3355   1.3938   1.4819   1.7763   1.8618   1.9500   2.2532   2.2707
  2.2995   2.3356   2.3970   2.4438   2.5756   2.6346   2.6354   2.9150
  3.0215   4.2401   4.3104   4.5321   4.5329   4.5507   4.5553   4.5893
  4.7566   7.1857   7.5138   8.2037   8.2208   8.2821  10.3502  14.7052
 14.8119  14.9140  26.6381  26.7328  27.0727  36.6783  49.4657 166.1397
219.1914 293.8899 293.9045 293.97911028.4058
 --------------------------------------------------------------

          Ground-State Mulliken Net Atomic Charges

     Atom                 Charge (a.u.)
  ----------------------------------------
      1 Br                   -0.231425
      2 P                     0.344803
      3 N                    -0.121287
      4 Cl                    0.007909
  ----------------------------------------
  Sum of atomic charges =    -0.000000

 -----------------------------------------------------------------
                    Cartesian Multipole Moments
 -----------------------------------------------------------------
    Charge (ESU x 10^10)
                 0.0000
    Dipole Moment (Debye)
         X       0.3808      Y       0.6116      Z       0.0000
       Tot       0.7205
    Quadrupole Moments (Debye-Ang)
        XX     -53.2766     XY       2.7997     YY     -47.8264
        XZ      -0.0000     YZ       0.0000     ZZ     -48.9532
    Octopole Moments (Debye-Ang^2)
       XXX      37.8161    XXY     -14.0882    XYY      11.7865
       YYY     -18.1690    XXZ       0.0000    XYZ      -0.0000
       YYZ      -0.0000    XZZ      10.8257    YZZ      -3.3898
       ZZZ      -0.0000
    Hexadecapole Moments (Debye-Ang^3)
      XXXX    -723.6747   XXXY       5.3357   XXYY    -158.6515
      XYYY       1.1272   YYYY    -276.2928   XXXZ      -0.0000
      XXYZ       0.0000   XYYZ      -0.0000   YYYZ      -0.0000
      XXZZ    -130.9507   XYZZ      -2.7163   YYZZ     -56.4908
      XZZZ      -0.0000   YZZZ      -0.0000   ZZZZ     -60.4646
 -----------------------------------------------------------------
 DrvMan completing analytic gradient of the correlated energy
 Correlated dipole moment
            1
    1   0.1498195
    2   0.2406166
    3   0.0000000
 Energy read as -3427.753885705
 Full Analytical Gradient: (in a.u., or Hartree/Bohr)
             1             2             3             4
    1    0.00000280   -0.00027311    0.00032668   -0.00005637
    2    0.00003390   -0.00018631    0.00033935   -0.00018694
    3   -0.00000000   -0.00000000    0.00000000   -0.00000000
 Gradient time:  CPU 0.85 s  wall 0.82 s
 ----------------------------------------------------------------
             Standard Nuclear Orientation (Angstroms)
    I     Atom           X                Y                Z
 ----------------------------------------------------------------
    1      Br      1.3910637511    -0.3645544995    -0.0000000000
    2      P      -0.0876461184     1.3518377993     0.0000000000
    3      N      -1.5515816990     0.8088123635     0.0000000000
    4      Cl     -2.1477333893    -0.7756968267    -0.0000000000
 ----------------------------------------------------------------
 Nuclear Repulsion Energy =   370.2806003572 hartrees
 There are       37 alpha and       37 beta electrons

                       Distance Matrix (Angstroms)
             Br(  1)   P (  2)   N (  3)
   P (  2)  2.265521
   N (  3)  3.167957  1.561404
   Cl(  4)  3.562601  2.961480  1.692946

 Requested basis set is 6-311++G(d,p)
 There are 51 shells and 130 basis functions
 A cutoff of  1.0D-14 yielded   1149 shell pairs
 There are      8009 function pairs (      8805 Cartesian)
 Smallest overlap matrix eigenvalue = 1.36E-03
 Guess MOs from SCF MO coefficient file

 -----------------------------------------------------------------------
  General SCF calculation program by
  Eric Jon Sundstrom, Paul Horn, Yuezhi Mao, Dmitri Zuev, Alec White,
  David Stuck, Shaama M.S., Shane Yost, Joonho Lee, David Small,
  Daniel Levine, Susi Lehtola, Hugh Burton, Evgeny Epifanovsky
 -----------------------------------------------------------------------
 Hartree-Fock
 using 6 threads for integral computing
 -------------------------------------------------------
 OpenMP Integral computing Module                
 Release: version 2.0, May 2017, Q-Chem Inc. Pleasanton 
 -------------------------------------------------------
 A restricted SCF calculation will be
 performed using DIIS
 SCF converges when DIIS error is below 1.0e-08
 ---------------------------------------
  Cycle       Energy         DIIS error
 ---------------------------------------
    1   -3427.0295090956      2.92e-05  
    2   -3427.0295115536      7.29e-06  
    3   -3427.0295117959      3.46e-06  
    4   -3427.0295118273      1.49e-06  
    5   -3427.0295118368      5.48e-07  
    6   -3427.0295118389      1.90e-07  
    7   -3427.0295118391      7.74e-08  
    8   -3427.0295118392      3.16e-08  
    9   -3427.0295118392      1.01e-08  
   10   -3427.0295118392      3.12e-09  Convergence criterion met
 ---------------------------------------
 SCF time:   CPU 8.83s  wall 1.00s 
 SCF   energy in the final basis set =    -3427.0295118392
 Total energy in the final basis set =    -3427.0295118392


 ------------------------------------------------------------------------------

   CCMAN2: suite of methods based on coupled cluster
           and equation of motion theories.

   Components:
   * libvmm-1.3-trunk
     by Evgeny Epifanovsky, Ilya Kaliman.
   * libtensor-2.5-trunk
     by Evgeny Epifanovsky, Michael Wormit, Dmitry Zuev, Sam Manzer, 
        Ilya Kaliman.
   * libcc-2.5-trunk
     by Evgeny Epifanovsky, Arik Landau, Tomasz Kus, Kirill Khistyaev, 
        Dmitry Zuev, Prashant Manohar, Xintian Feng, Anna Krylov, 
        Matthew Goldey, Alec White, Thomas Jagau, Kaushik Nanda, 
        Anastasia Gunina, Alexander Kunitsa, Joonho Lee.

   CCMAN original authors:
   Anna I. Krylov, C. David Sherrill, Steven R. Gwaltney,
   Edward F. C. Byrd (2000)
   Sergey V. Levchenko, Lyudmila V. Slipchenko, Tao Wang,
   Ana-Maria C. Cristian (2003)
   Piotr A. Pieniazek, C. Melania Oana, Evgeny Epifanovsky (2007)
   Prashant Manohar (2009)

 ------------------------------------------------------------------------------


 Allocating and initializing 30808MB of RAM...
 Calculation will run on 6 cores.


 Alpha MOs, Restricted
 -- Occupied --                  
-490.04 -104.89  -80.07  -65.18  -58.53  -58.53  -58.53  -15.65
  1 A     2 A     3 A     4 A     5 A     6 A     7 A     8 A                  
-10.614  -9.855  -8.083  -8.079  -8.079  -7.604  -7.468  -7.461
  9 A    10 A    11 A    12 A    13 A    14 A    15 A    16 A                  
 -7.460  -5.497  -5.495  -5.494  -3.206  -3.204  -3.203  -3.196
 17 A    18 A    19 A    20 A    21 A    22 A    23 A    24 A                  
 -3.196  -1.270  -1.074  -1.023  -0.753  -0.618  -0.588  -0.568
 25 A    26 A    27 A    28 A    29 A    30 A    31 A    32 A                  
 -0.461  -0.460  -0.432  -0.420  -0.406
 33 A    34 A    35 A    36 A    37 A                                          
 -- Virtual --                   
  0.004   0.044   0.057   0.076   0.085   0.088   0.100   0.116
 38 A    39 A    40 A    41 A    42 A    43 A    44 A    45 A                  
  0.125   0.130   0.138   0.148   0.178   0.182   0.202   0.235
 46 A    47 A    48 A    49 A    50 A    51 A    52 A    53 A                  
  0.259   0.264   0.287   0.352   0.367   0.388   0.469   0.517
 54 A    55 A    56 A    57 A    58 A    59 A    60 A    61 A                  
  0.554   0.562   0.569   0.599   0.627   0.675   0.752   0.764
 62 A    63 A    64 A    65 A    66 A    67 A    68 A    69 A                  
  0.769   0.803   0.808   0.873   0.877   0.906   0.956   0.959
 70 A    71 A    72 A    73 A    74 A    75 A    76 A    77 A                  
  0.988   1.093   1.112   1.127   1.149   1.230   1.258   1.310
 78 A    79 A    80 A    81 A    82 A    83 A    84 A    85 A                  
  1.335   1.395   1.482   1.776   1.862   1.950   2.253   2.271
 86 A    87 A    88 A    89 A    90 A    91 A    92 A    93 A                  
  2.300   2.336   2.397   2.444   2.578   2.634   2.636   2.914
 94 A    95 A    96 A    97 A    98 A    99 A   100 A   101 A                  
  3.022   4.240   4.310   4.532   4.533   4.551   4.555   4.589
102 A   103 A   104 A   105 A   106 A   107 A   108 A   109 A                  
  4.757   7.186   7.514   8.204   8.221   8.282  10.351  14.705
110 A   111 A   112 A   113 A   114 A   115 A   116 A   117 A                  
 14.812  14.913  26.638  26.733  27.072  36.678  49.466 166.139
118 A   119 A   120 A   121 A   122 A   123 A   124 A   125 A                  
219.192 293.890 293.905 293.9791028.406
126 A   127 A   128 A   129 A   130 A                                          

 Beta MOs, Restricted
 -- Occupied --                  
-490.04 -104.89  -80.07  -65.18  -58.53  -58.53  -58.53  -15.65
  1 A     2 A     3 A     4 A     5 A     6 A     7 A     8 A                  
-10.614  -9.855  -8.083  -8.079  -8.079  -7.604  -7.468  -7.461
  9 A    10 A    11 A    12 A    13 A    14 A    15 A    16 A                  
 -7.460  -5.497  -5.495  -5.494  -3.206  -3.204  -3.203  -3.196
 17 A    18 A    19 A    20 A    21 A    22 A    23 A    24 A                  
 -3.196  -1.270  -1.074  -1.023  -0.753  -0.618  -0.588  -0.568
 25 A    26 A    27 A    28 A    29 A    30 A    31 A    32 A                  
 -0.461  -0.460  -0.432  -0.420  -0.406
 33 A    34 A    35 A    36 A    37 A                                          
 -- Virtual --                   
  0.004   0.044   0.057   0.076   0.085   0.088   0.100   0.116
 38 A    39 A    40 A    41 A    42 A    43 A    44 A    45 A                  
  0.125   0.130   0.138   0.148   0.178   0.182   0.202   0.235
 46 A    47 A    48 A    49 A    50 A    51 A    52 A    53 A                  
  0.259   0.264   0.287   0.352   0.367   0.388   0.469   0.517
 54 A    55 A    56 A    57 A    58 A    59 A    60 A    61 A                  
  0.554   0.562   0.569   0.599   0.627   0.675   0.752   0.764
 62 A    63 A    64 A    65 A    66 A    67 A    68 A    69 A                  
  0.769   0.803   0.808   0.873   0.877   0.906   0.956   0.959
 70 A    71 A    72 A    73 A    74 A    75 A    76 A    77 A                  
  0.988   1.093   1.112   1.127   1.149   1.230   1.258   1.310
 78 A    79 A    80 A    81 A    82 A    83 A    84 A    85 A                  
  1.335   1.395   1.482   1.776   1.862   1.950   2.253   2.271
 86 A    87 A    88 A    89 A    90 A    91 A    92 A    93 A                  
  2.300   2.336   2.397   2.444   2.578   2.634   2.636   2.914
 94 A    95 A    96 A    97 A    98 A    99 A   100 A   101 A                  
  3.022   4.240   4.310   4.532   4.533   4.551   4.555   4.589
102 A   103 A   104 A   105 A   106 A   107 A   108 A   109 A                  
  4.757   7.186   7.514   8.204   8.221   8.282  10.351  14.705
110 A   111 A   112 A   113 A   114 A   115 A   116 A   117 A                  
 14.812  14.913  26.638  26.733  27.072  36.678  49.466 166.139
118 A   119 A   120 A   121 A   122 A   123 A   124 A   125 A                  
219.192 293.890 293.905 293.9791028.406
126 A   127 A   128 A   129 A   130 A                                          

 Occupation and symmetry of molecular orbitals

 Point group: C1 (1 irreducible representation).

                           A     All 
 -------------------------------------
 All molecular orbitals:
  - Alpha                  130   130 
  - Beta                   130   130 
 -------------------------------------
 Alpha orbitals:
  - Frozen occupied        20    20  
  - Active occupied        17    17  
  - Active virtual         93    93  
  - Frozen virtual         0     0   
 -------------------------------------
 Beta orbitals:
  - Frozen occupied        20    20  
  - Active occupied        17    17  
  - Active virtual         93    93  
  - Frozen virtual         0     0   
 -------------------------------------

 Import integrals:   CPU 0.00 s  wall 0.00 s

 Import integrals:   CPU 46.25 s  wall 8.11 s

 MP2 amplitudes:   CPU 0.13 s  wall 0.09 s

Running a double precision version
           CCSD T amplitudes will be solved using DIIS.

           Start     Size      MaxIter   EConv     TConv     
           3         7         100       1.00e-07  1.00e-05  
 ------------------------------------------------------------------------------
           Energy (a.u.)   Ediff      Tdiff       Comment
 ------------------------------------------------------------------------------
         -3427.74093266                           
     1   -3427.72735582   1.36e-02   7.95e-01     
     2   -3427.75182648   2.45e-02   1.10e-01     
     3   -3427.75044934   1.38e-03   4.84e-02     
     4   -3427.75288754   2.44e-03   1.72e-02     Switched to DIIS steps.
     5   -3427.75382359   9.36e-04   1.24e-02     
     6   -3427.75386773   4.41e-05   2.73e-03     
     7   -3427.75387543   7.70e-06   1.43e-03     
     8   -3427.75388346   8.03e-06   3.78e-04     
     9   -3427.75388519   1.73e-06   2.17e-04     
    10   -3427.75388487   3.23e-07   6.29e-05     
    11   -3427.75388508   2.11e-07   2.60e-05     
    12   -3427.75388499   9.21e-08   1.27e-05     
    13   -3427.75388499   2.81e-09   5.77e-06     
 ------------------------------------------------------------------------------
         -3427.75388499                           CCSD T converged.

End of double precision
 SCF energy                 = -3427.02951184
 MP2 energy                 = -3427.74093266
 CCSD correlation energy     =    -0.72437315
 CCSD total energy           = -3427.75388499

 CCSD  T1^2 = 0.0159  T2^2 = 0.2760  Leading amplitudes:

 Amplitude    Orbitals with energies
 -0.0390       33 (A) A                  ->    38 (A) A                   
              -0.4614                          0.0038                     
 -0.0390       33 (A) B                  ->    38 (A) B                   
              -0.4614                          0.0038                     
  0.0213       35 (A) A                  ->    39 (A) A                   
              -0.4315                          0.0442                     
  0.0213       35 (A) B                  ->    39 (A) B                   
              -0.4315                          0.0442                     

 Amplitude    Orbitals with energies
 -0.0735       37 (A) A      37 (A) B    ->    38 (A) A      38 (A) B     
              -0.4064       -0.4064            0.0038        0.0038       
  0.0735       37 (A) A      37 (A) B    ->    38 (A) B      38 (A) A     
              -0.4064       -0.4064            0.0038        0.0038       
  0.0735       37 (A) B      37 (A) A    ->    38 (A) A      38 (A) B     
              -0.4064       -0.4064            0.0038        0.0038       
 -0.0735       37 (A) B      37 (A) A    ->    38 (A) B      38 (A) A     
              -0.4064       -0.4064            0.0038        0.0038       

 Computing CCSD intemediates for later calculations in double precision
 Finished.

Running a double precision version
           CCSD Lambda amplitudes will be solved using DIIS.
           Start     Size      MaxIter   EConv     LConv     
           3         7         100       1.00e-07  1.00e-05  
 ------------------------------------------------------------------------------
            Enorm      Ldiff       Comment
 ------------------------------------------------------------------------------
     1     5.66e-02   4.12e-02     
     2     1.61e-02   6.29e-03     
     3     7.06e-03   1.77e-03     
     4     4.21e-03   1.35e-03     Switched to DIIS steps.
     5     1.28e-03   7.81e-04     
     6     6.06e-04   2.05e-04     
     7     1.94e-04   5.98e-05     
     8     9.05e-05   2.63e-06     
     9     3.24e-05   1.61e-06     
    10     1.53e-05   4.30e-07     
    11     7.13e-06   1.75e-09     
    12     3.47e-06   6.72e-08     
    13     1.46e-06   1.11e-07     
    14     6.12e-07   1.83e-08     
    15     3.01e-07   4.49e-08     
    16     1.34e-07   1.65e-08     
    17     6.78e-08   9.82e-09     
 ------------------------------------------------------------------------------
                                   CCSD Lambda converged.

 Computing density matrices in double precision...
           Orbital response amplitudes will be solved using DIIS.
           Start     Size      MaxIter   EConv     LConv     
           3         7         100       1.00e-06  1.00e-06  
 ------------------------------------------------------------------------------
            Enorm      Ldiff       Comment
 ------------------------------------------------------------------------------
     1     1.11e-01   6.10e-04     
     2     1.08e-01   3.33e-03     
     3     1.34e-01   2.34e-02     
     4     1.69e-02   5.25e-02     Switched to DIIS steps.
     5     7.82e-03   5.31e-03     
     6     1.14e-03   8.49e-04     
     7     7.80e-04   8.13e-05     
     8     2.05e-04   1.89e-04     
     9     4.89e-05   2.08e-05     
    10     1.59e-05   4.23e-06     
    11     3.94e-06   1.64e-06     
    12     1.49e-06   2.67e-07     
    13     6.00e-07   3.72e-07     
 ------------------------------------------------------------------------------
                                   Orbital response converged.

 Computing density matrices... Done.
 CCSD calculation:   CPU 1549.31 s  wall 268.32 s

 Transferring MO TPDM to AO TPDM
 Transferring g2_o1o1o1o1
 Transferring g2_o1o1o1v1
 Transferring g2_o1o1v1v1
 Transferring g2_o1v1o1v1
 Transferring g2_o1v1v1v1
 Transferring g2_v1v1v1v1
 Adding separable TPDM
 Computing TPDM gradient
 --------------------------------------------------------
 2e gradient
  Atom          X               Y               Z
 --------------------------------------------------------
    1        -38.822249       22.765584       -0.000000  
    2          0.095887      -33.107425       -0.000000  
    3         17.684776       -7.525503        0.000000  
    4         21.041586       17.867344       -0.000000  
 --------------------------------------------------------
 --------------------------------------------------------
 Final gradient
  Atom          X               Y               Z
 --------------------------------------------------------
    1        -38.822249       22.765584       -0.000000  
    2          0.095887      -33.107425       -0.000000  
    3         17.684776       -7.525503        0.000000  
    4         21.041586       17.867344       -0.000000  
 --------------------------------------------------------
 Analytic gradient from two-electron contribution:   CPU 270.40 s  wall 53.20 s

 Total ccman2 time:   CPU 1871.84 s  wall 331.14 s


 --------------------------------------------------------------

                    Orbital Energies (a.u.)
 --------------------------------------------------------------

 Alpha MOs
 -- Occupied --
********-104.8912 -80.0668 -65.1751 -58.5348 -58.5337 -58.5335 -15.6549
-10.6144  -9.8548  -8.0831  -8.0789  -8.0787  -7.6042  -7.4676  -7.4611
 -7.4604  -5.4966  -5.4949  -5.4943  -3.2064  -3.2038  -3.2029  -3.1958
 -3.1958  -1.2702  -1.0735  -1.0229  -0.7529  -0.6182  -0.5876  -0.5676
 -0.4614  -0.4604  -0.4315  -0.4197  -0.4064
 -- Virtual --
  0.0038   0.0442   0.0570   0.0765   0.0851   0.0879   0.1001   0.1160
  0.1245   0.1304   0.1380   0.1477   0.1784   0.1817   0.2021   0.2353
  0.2587   0.2638   0.2869   0.3522   0.3673   0.3875   0.4690   0.5167
  0.5536   0.5615   0.5686   0.5988   0.6273   0.6745   0.7523   0.7640
  0.7687   0.8035   0.8079   0.8735   0.8768   0.9064   0.9555   0.9588
  0.9879   1.0931   1.1123   1.1269   1.1493   1.2297   1.2578   1.3096
  1.3351   1.3946   1.4816   1.7763   1.8621   1.9501   2.2534   2.2707
  2.2996   2.3356   2.3966   2.4438   2.5776   2.6345   2.6357   2.9141
  3.0217   4.2401   4.3104   4.5322   4.5330   4.5507   4.5553   4.5894
  4.7566   7.1858   7.5135   8.2037   8.2208   8.2821  10.3511  14.7052
 14.8120  14.9134  26.6382  26.7330  27.0723  36.6783  49.4657 166.1393
219.1923 293.8899 293.9046 293.97921028.4058
 --------------------------------------------------------------

          Ground-State Mulliken Net Atomic Charges

     Atom                 Charge (a.u.)
  ----------------------------------------
      1 Br                   -0.231691
      2 P                     0.344837
      3 N                    -0.121212
      4 Cl                    0.008066
  ----------------------------------------
  Sum of atomic charges =    -0.000000

 -----------------------------------------------------------------
                    Cartesian Multipole Moments
 -----------------------------------------------------------------
    Charge (ESU x 10^10)
                 0.0000
    Dipole Moment (Debye)
         X       0.3754      Y       0.6122      Z       0.0000
       Tot       0.7182
    Quadrupole Moments (Debye-Ang)
        XX     -53.2683     XY       2.8028     YY     -47.8229
        XZ      -0.0000     YZ      -0.0000     ZZ     -48.9534
    Octopole Moments (Debye-Ang^2)
       XXX      37.7676    XXY     -14.0758    XYY      11.7816
       YYY     -18.1232    XXZ       0.0000    XYZ       0.0000
       YYZ      -0.0000    XZZ      10.8168    YZZ      -3.3835
       ZZZ       0.0000
    Hexadecapole Moments (Debye-Ang^3)
      XXXX    -723.5900   XXXY       5.3072   XXYY    -158.6122
      XYYY       1.0744   YYYY    -276.1722   XXXZ      -0.0000
      XXYZ      -0.0000   XYYZ      -0.0000   YYYZ      -0.0000
      XXZZ    -130.9374   XYZZ      -2.7276   YYZZ     -56.4777
      XZZZ      -0.0000   YZZZ      -0.0000   ZZZZ     -60.4695
 -----------------------------------------------------------------
 DrvMan completing analytic gradient of the correlated energy
 Correlated dipole moment
            1
    1   0.1476886
    2   0.2408700
    3   0.0000000
 Energy read as -3427.753884989
 Full Analytical Gradient: (in a.u., or Hartree/Bohr)
             1             2             3             4
    1   -0.00005158    0.00039799   -0.00047784    0.00013144
    2    0.00002758    0.00019526   -0.00072364    0.00050081
    3    0.00000000   -0.00000000    0.00000000   -0.00000000
 Gradient time:  CPU 0.81 s  wall 0.84 s
 ----------------------------------------------------------------
             Standard Nuclear Orientation (Angstroms)
    I     Atom           X                Y                Z
 ----------------------------------------------------------------
    1      Br      1.3910637511    -0.3645544995    -0.0000000000
    2      P      -0.0876461184     1.3518377993     0.0000000000
    3      N      -1.5515816990     0.8098123635     0.0010000000
    4      Cl     -2.1477333893    -0.7756968267    -0.0000000000
 ----------------------------------------------------------------
 Nuclear Repulsion Energy =   370.2631663569 hartrees
 There are       37 alpha and       37 beta electrons

                       Distance Matrix (Angstroms)
             Br(  1)   P (  2)   N (  3)
   P (  2)  2.265521
   N (  3)  3.168328  1.561057
   Cl(  4)  3.562601  2.961480  1.693882

 Requested basis set is 6-311++G(d,p)
 There are 51 shells and 130 basis functions
 A cutoff of  1.0D-14 yielded   1149 shell pairs
 There are      8009 function pairs (      8805 Cartesian)
 Smallest overlap matrix eigenvalue = 1.36E-03
 Guess MOs from SCF MO coefficient file

 -----------------------------------------------------------------------
  General SCF calculation program by
  Eric Jon Sundstrom, Paul Horn, Yuezhi Mao, Dmitri Zuev, Alec White,
  David Stuck, Shaama M.S., Shane Yost, Joonho Lee, David Small,
  Daniel Levine, Susi Lehtola, Hugh Burton, Evgeny Epifanovsky
 -----------------------------------------------------------------------
 Hartree-Fock
 using 6 threads for integral computing
 -------------------------------------------------------
 OpenMP Integral computing Module                
 Release: version 2.0, May 2017, Q-Chem Inc. Pleasanton 
 -------------------------------------------------------
 A restricted SCF calculation will be
 performed using DIIS
 SCF converges when DIIS error is below 1.0e-08
 ---------------------------------------
  Cycle       Energy         DIIS error
 ---------------------------------------
    1   -3427.0295136343      1.81e-05  
    2   -3427.0295146334      4.66e-06  
    3   -3427.0295147493      2.01e-06  
    4   -3427.0295147639      1.02e-06  
    5   -3427.0295147689      4.07e-07  
    6   -3427.0295147705      1.55e-07  
    7   -3427.0295147707      6.85e-08  
    8   -3427.0295147708      2.81e-08  
    9   -3427.0295147708      9.93e-09  Convergence criterion met
 ---------------------------------------
 SCF time:   CPU 8.10s  wall 2.00s 
 SCF   energy in the final basis set =    -3427.0295147708
 Total energy in the final basis set =    -3427.0295147708


 ------------------------------------------------------------------------------

   CCMAN2: suite of methods based on coupled cluster
           and equation of motion theories.

   Components:
   * libvmm-1.3-trunk
     by Evgeny Epifanovsky, Ilya Kaliman.
   * libtensor-2.5-trunk
     by Evgeny Epifanovsky, Michael Wormit, Dmitry Zuev, Sam Manzer, 
        Ilya Kaliman.
   * libcc-2.5-trunk
     by Evgeny Epifanovsky, Arik Landau, Tomasz Kus, Kirill Khistyaev, 
        Dmitry Zuev, Prashant Manohar, Xintian Feng, Anna Krylov, 
        Matthew Goldey, Alec White, Thomas Jagau, Kaushik Nanda, 
        Anastasia Gunina, Alexander Kunitsa, Joonho Lee.

   CCMAN original authors:
   Anna I. Krylov, C. David Sherrill, Steven R. Gwaltney,
   Edward F. C. Byrd (2000)
   Sergey V. Levchenko, Lyudmila V. Slipchenko, Tao Wang,
   Ana-Maria C. Cristian (2003)
   Piotr A. Pieniazek, C. Melania Oana, Evgeny Epifanovsky (2007)
   Prashant Manohar (2009)

 ------------------------------------------------------------------------------


 Allocating and initializing 30808MB of RAM...
 Calculation will run on 6 cores.


 Alpha MOs, Restricted
 -- Occupied --                  
-490.04 -104.89  -80.07  -65.18  -58.53  -58.53  -58.53  -15.65
  1 A     2 A     3 A     4 A     5 A     6 A     7 A     8 A                  
-10.614  -9.855  -8.083  -8.079  -8.079  -7.604  -7.468  -7.461
  9 A    10 A    11 A    12 A    13 A    14 A    15 A    16 A                  
 -7.460  -5.497  -5.495  -5.494  -3.206  -3.204  -3.203  -3.196
 17 A    18 A    19 A    20 A    21 A    22 A    23 A    24 A                  
 -3.196  -1.270  -1.074  -1.023  -0.753  -0.618  -0.588  -0.568
 25 A    26 A    27 A    28 A    29 A    30 A    31 A    32 A                  
 -0.461  -0.460  -0.432  -0.420  -0.407
 33 A    34 A    35 A    36 A    37 A                                          
 -- Virtual --                   
  0.004   0.044   0.057   0.076   0.085   0.088   0.100   0.116
 38 A    39 A    40 A    41 A    42 A    43 A    44 A    45 A                  
  0.125   0.130   0.138   0.148   0.178   0.182   0.202   0.235
 46 A    47 A    48 A    49 A    50 A    51 A    52 A    53 A                  
  0.259   0.264   0.287   0.352   0.367   0.388   0.469   0.517
 54 A    55 A    56 A    57 A    58 A    59 A    60 A    61 A                  
  0.554   0.562   0.569   0.599   0.627   0.675   0.752   0.764
 62 A    63 A    64 A    65 A    66 A    67 A    68 A    69 A                  
  0.769   0.803   0.808   0.874   0.877   0.906   0.955   0.959
 70 A    71 A    72 A    73 A    74 A    75 A    76 A    77 A                  
  0.988   1.093   1.112   1.127   1.149   1.230   1.258   1.309
 78 A    79 A    80 A    81 A    82 A    83 A    84 A    85 A                  
  1.335   1.394   1.482   1.776   1.862   1.950   2.253   2.271
 86 A    87 A    88 A    89 A    90 A    91 A    92 A    93 A                  
  2.300   2.336   2.397   2.444   2.577   2.635   2.636   2.915
 94 A    95 A    96 A    97 A    98 A    99 A   100 A   101 A                  
  3.022   4.240   4.310   4.532   4.533   4.551   4.555   4.589
102 A   103 A   104 A   105 A   106 A   107 A   108 A   109 A                  
  4.757   7.186   7.514   8.204   8.221   8.282  10.351  14.705
110 A   111 A   112 A   113 A   114 A   115 A   116 A   117 A                  
 14.812  14.914  26.638  26.733  27.073  36.678  49.466 166.140
118 A   119 A   120 A   121 A   122 A   123 A   124 A   125 A                  
219.192 293.890 293.905 293.9791028.406
126 A   127 A   128 A   129 A   130 A                                          

 Beta MOs, Restricted
 -- Occupied --                  
-490.04 -104.89  -80.07  -65.18  -58.53  -58.53  -58.53  -15.65
  1 A     2 A     3 A     4 A     5 A     6 A     7 A     8 A                  
-10.614  -9.855  -8.083  -8.079  -8.079  -7.604  -7.468  -7.461
  9 A    10 A    11 A    12 A    13 A    14 A    15 A    16 A                  
 -7.460  -5.497  -5.495  -5.494  -3.206  -3.204  -3.203  -3.196
 17 A    18 A    19 A    20 A    21 A    22 A    23 A    24 A                  
 -3.196  -1.270  -1.074  -1.023  -0.753  -0.618  -0.588  -0.568
 25 A    26 A    27 A    28 A    29 A    30 A    31 A    32 A                  
 -0.461  -0.460  -0.432  -0.420  -0.407
 33 A    34 A    35 A    36 A    37 A                                          
 -- Virtual --                   
  0.004   0.044   0.057   0.076   0.085   0.088   0.100   0.116
 38 A    39 A    40 A    41 A    42 A    43 A    44 A    45 A                  
  0.125   0.130   0.138   0.148   0.178   0.182   0.202   0.235
 46 A    47 A    48 A    49 A    50 A    51 A    52 A    53 A                  
  0.259   0.264   0.287   0.352   0.367   0.388   0.469   0.517
 54 A    55 A    56 A    57 A    58 A    59 A    60 A    61 A                  
  0.554   0.562   0.569   0.599   0.627   0.675   0.752   0.764
 62 A    63 A    64 A    65 A    66 A    67 A    68 A    69 A                  
  0.769   0.803   0.808   0.874   0.877   0.906   0.955   0.959
 70 A    71 A    72 A    73 A    74 A    75 A    76 A    77 A                  
  0.988   1.093   1.112   1.127   1.149   1.230   1.258   1.309
 78 A    79 A    80 A    81 A    82 A    83 A    84 A    85 A                  
  1.335   1.394   1.482   1.776   1.862   1.950   2.253   2.271
 86 A    87 A    88 A    89 A    90 A    91 A    92 A    93 A                  
  2.300   2.336   2.397   2.444   2.577   2.635   2.636   2.915
 94 A    95 A    96 A    97 A    98 A    99 A   100 A   101 A                  
  3.022   4.240   4.310   4.532   4.533   4.551   4.555   4.589
102 A   103 A   104 A   105 A   106 A   107 A   108 A   109 A                  
  4.757   7.186   7.514   8.204   8.221   8.282  10.351  14.705
110 A   111 A   112 A   113 A   114 A   115 A   116 A   117 A                  
 14.812  14.914  26.638  26.733  27.073  36.678  49.466 166.140
118 A   119 A   120 A   121 A   122 A   123 A   124 A   125 A                  
219.192 293.890 293.905 293.9791028.406
126 A   127 A   128 A   129 A   130 A                                          

 Occupation and symmetry of molecular orbitals

 Point group: C1 (1 irreducible representation).

                           A     All 
 -------------------------------------
 All molecular orbitals:
  - Alpha                  130   130 
  - Beta                   130   130 
 -------------------------------------
 Alpha orbitals:
  - Frozen occupied        20    20  
  - Active occupied        17    17  
  - Active virtual         93    93  
  - Frozen virtual         0     0   
 -------------------------------------
 Beta orbitals:
  - Frozen occupied        20    20  
  - Active occupied        17    17  
  - Active virtual         93    93  
  - Frozen virtual         0     0   
 -------------------------------------

 Import integrals:   CPU 0.00 s  wall 0.00 s

 Import integrals:   CPU 46.29 s  wall 8.15 s

 MP2 amplitudes:   CPU 0.13 s  wall 0.09 s

Running a double precision version
           CCSD T amplitudes will be solved using DIIS.

           Start     Size      MaxIter   EConv     TConv     
           3         7         100       1.00e-07  1.00e-05  
 ------------------------------------------------------------------------------
           Energy (a.u.)   Ediff      Tdiff       Comment
 ------------------------------------------------------------------------------
         -3427.74092589                           
     1   -3427.72735573   1.36e-02   7.95e-01     
     2   -3427.75182615   2.45e-02   1.10e-01     
     3   -3427.75045005   1.38e-03   4.84e-02     
     4   -3427.75288834   2.44e-03   1.72e-02     Switched to DIIS steps.
     5   -3427.75382435   9.36e-04   1.24e-02     
     6   -3427.75386849   4.41e-05   2.73e-03     
     7   -3427.75387622   7.74e-06   1.43e-03     
     8   -3427.75388427   8.05e-06   3.78e-04     
     9   -3427.75388599   1.72e-06   2.17e-04     
    10   -3427.75388567   3.22e-07   6.29e-05     
    11   -3427.75388588   2.09e-07   2.60e-05     
    12   -3427.75388579   9.23e-08   1.27e-05     
    13   -3427.75388579   2.61e-09   5.78e-06     
 ------------------------------------------------------------------------------
         -3427.75388579                           CCSD T converged.

End of double precision
 SCF energy                 = -3427.02951477
 MP2 energy                 = -3427.74092589
 CCSD correlation energy     =    -0.72437102
 CCSD total energy           = -3427.75388579

 CCSD  T1^2 = 0.0159  T2^2 = 0.2760  Leading amplitudes:

 Amplitude    Orbitals with energies
  0.0390       33 (A) A                  ->    38 (A) A                   
              -0.4615                          0.0038                     
  0.0390       33 (A) B                  ->    38 (A) B                   
              -0.4615                          0.0038                     
 -0.0213       35 (A) A                  ->    39 (A) A                   
              -0.4316                          0.0442                     
 -0.0213       35 (A) B                  ->    39 (A) B                   
              -0.4316                          0.0442                     

 Amplitude    Orbitals with energies
 -0.0734       37 (A) A      37 (A) B    ->    38 (A) A      38 (A) B     
              -0.4066       -0.4066            0.0038        0.0038       
  0.0734       37 (A) A      37 (A) B    ->    38 (A) B      38 (A) A     
              -0.4066       -0.4066            0.0038        0.0038       
  0.0734       37 (A) B      37 (A) A    ->    38 (A) A      38 (A) B     
              -0.4066       -0.4066            0.0038        0.0038       
 -0.0734       37 (A) B      37 (A) A    ->    38 (A) B      38 (A) A     
              -0.4066       -0.4066            0.0038        0.0038       

 Computing CCSD intemediates for later calculations in double precision
 Finished.

Running a double precision version
           CCSD Lambda amplitudes will be solved using DIIS.
           Start     Size      MaxIter   EConv     LConv     
           3         7         100       1.00e-07  1.00e-05  
 ------------------------------------------------------------------------------
            Enorm      Ldiff       Comment
 ------------------------------------------------------------------------------
     1     5.66e-02   4.12e-02     
     2     1.61e-02   6.29e-03     
     3     7.05e-03   1.77e-03     
     4     4.20e-03   1.35e-03     Switched to DIIS steps.
     5     1.28e-03   7.80e-04     
     6     6.06e-04   2.05e-04     
     7     1.94e-04   5.97e-05     
     8     9.05e-05   2.64e-06     
     9     3.24e-05   1.60e-06     
    10     1.53e-05   4.24e-07     
    11     7.13e-06   9.35e-10     
    12     3.47e-06   6.83e-08     
    13     1.46e-06   1.11e-07     
    14     6.14e-07   1.82e-08     
    15     3.02e-07   4.50e-08     
    16     1.34e-07   1.65e-08     
    17     6.80e-08   9.84e-09     
 ------------------------------------------------------------------------------
                                   CCSD Lambda converged.

 Computing density matrices in double precision...
           Orbital response amplitudes will be solved using DIIS.
           Start     Size      MaxIter   EConv     LConv     
           3         7         100       1.00e-06  1.00e-06  
 ------------------------------------------------------------------------------
            Enorm      Ldiff       Comment
 ------------------------------------------------------------------------------
     1     1.11e-01   6.00e-04     
     2     1.08e-01   3.29e-03     
     3     1.34e-01   2.34e-02     
     4     1.69e-02   5.26e-02     Switched to DIIS steps.
     5     7.82e-03   5.32e-03     
     6     1.13e-03   8.49e-04     
     7     7.78e-04   8.17e-05     
     8     2.05e-04   1.88e-04     
     9     4.89e-05   2.07e-05     
    10     1.59e-05   4.23e-06     
    11     3.94e-06   1.63e-06     
    12     1.49e-06   2.69e-07     
    13     5.98e-07   3.72e-07     
 ------------------------------------------------------------------------------
                                   Orbital response converged.

 Computing density matrices... Done.
 CCSD calculation:   CPU 1551.14 s  wall 269.18 s

 Transferring MO TPDM to AO TPDM
 Transferring g2_o1o1o1o1
 Transferring g2_o1o1o1v1
 Transferring g2_o1o1v1v1
 Transferring g2_o1v1o1v1
 Transferring g2_o1v1v1v1
 Transferring g2_v1v1v1v1
 Adding separable TPDM
 Computing TPDM gradient
 --------------------------------------------------------
 2e gradient
  Atom          X               Y               Z
 --------------------------------------------------------
    1        -38.821791       22.767114        0.002290  
    2          0.088819      -33.097066        0.011230  
    3         17.693817       -7.532295       -0.020776  
    4         21.039155       17.862247        0.007256  
 --------------------------------------------------------
 --------------------------------------------------------
 Final gradient
  Atom          X               Y               Z
 --------------------------------------------------------
    1        -38.821791       22.767114        0.002290  
    2          0.088819      -33.097066        0.011230  
    3         17.693817       -7.532295       -0.020776  
    4         21.039155       17.862247        0.007256  
 --------------------------------------------------------
 Analytic gradient from two-electron contribution:   CPU 269.43 s  wall 52.61 s

 Total ccman2 time:   CPU 1873.51 s  wall 331.59 s


 --------------------------------------------------------------

                    Orbital Energies (a.u.)
 --------------------------------------------------------------

 Alpha MOs
 -- Occupied --
********-104.8912 -80.0668 -65.1751 -58.5349 -58.5337 -58.5335 -15.6550
-10.6144  -9.8549  -8.0830  -8.0788  -8.0786  -7.6042  -7.4676  -7.4611
 -7.4604  -5.4966  -5.4949  -5.4943  -3.2064  -3.2038  -3.2029  -3.1958
 -3.1958  -1.2700  -1.0736  -1.0229  -0.7528  -0.6182  -0.5875  -0.5675
 -0.4615  -0.4604  -0.4316  -0.4197  -0.4066
 -- Virtual --
  0.0038   0.0442   0.0569   0.0765   0.0851   0.0879   0.1001   0.1160
  0.1245   0.1304   0.1381   0.1477   0.1784   0.1817   0.2022   0.2351
  0.2587   0.2638   0.2869   0.3522   0.3672   0.3875   0.4691   0.5167
  0.5536   0.5615   0.5686   0.5989   0.6273   0.6745   0.7523   0.7639
  0.7687   0.8035   0.8079   0.8736   0.8768   0.9062   0.9554   0.9589
  0.9879   1.0928   1.1123   1.1269   1.1492   1.2297   1.2579   1.3094
  1.3353   1.3942   1.4818   1.7763   1.8619   1.9500   2.2533   2.2707
  2.2995   2.3356   2.3968   2.4438   2.5766   2.6345   2.6356   2.9146
  3.0216   4.2401   4.3104   4.5321   4.5329   4.5507   4.5553   4.5894
  4.7566   7.1857   7.5137   8.2037   8.2208   8.2821  10.3506  14.7052
 14.8119  14.9137  26.6381  26.7329  27.0725  36.6783  49.4657 166.1395
219.1918 293.8899 293.9046 293.97921028.4058
 --------------------------------------------------------------

          Ground-State Mulliken Net Atomic Charges

     Atom                 Charge (a.u.)
  ----------------------------------------
      1 Br                   -0.231558
      2 P                     0.344820
      3 N                    -0.121250
      4 Cl                    0.007988
  ----------------------------------------
  Sum of atomic charges =    -0.000000

 -----------------------------------------------------------------
                    Cartesian Multipole Moments
 -----------------------------------------------------------------
    Charge (ESU x 10^10)
                -0.0000
    Dipole Moment (Debye)
         X       0.3781      Y       0.6119      Z      -0.0019
       Tot       0.7193
    Quadrupole Moments (Debye-Ang)
        XX     -53.2725     XY       2.8013     YY     -47.8246
        XZ       0.0036     YZ      -0.0019     ZZ     -48.9533
    Octopole Moments (Debye-Ang^2)
       XXX      37.7919    XXY     -14.0820    XYY      11.7841
       YYY     -18.1461    XXZ      -0.0120    XYZ       0.0008
       YYZ      -0.0106    XZZ      10.8212    YZZ      -3.3866
       ZZZ      -0.0185
    Hexadecapole Moments (Debye-Ang^3)
      XXXX    -723.6324   XXXY       5.3214   XXYY    -158.6319
      XYYY       1.1008   YYYY    -276.2324   XXXZ       0.0456
      XXYZ      -0.0067   XYYZ       0.0193   YYYZ      -0.0148
      XXZZ    -130.9441   XYZZ      -2.7220   YYZZ     -56.4842
      XZZZ       0.0288   YZZZ      -0.0171   ZZZZ     -60.4671
 -----------------------------------------------------------------
 DrvMan completing analytic gradient of the correlated energy
 Correlated dipole moment
            1
    1   0.1487559
    2   0.2407440
    3  -0.0007288
 Energy read as -3427.753885789
 Full Analytical Gradient: (in a.u., or Hartree/Bohr)
             1             2             3             4
    1   -0.00002437    0.00006284   -0.00007556    0.00003709
    2    0.00003070    0.00000446   -0.00019113    0.00015596
    3    0.00001975   -0.00005310    0.00006600   -0.00003265
 Gradient time:  CPU 0.77 s  wall 0.79 s
 ----------------------------------------------------------------
             Standard Nuclear Orientation (Angstroms)
    I     Atom           X                Y                Z
 ----------------------------------------------------------------
    1      Br      1.3910637511    -0.3645544995    -0.0000000000
    2      P      -0.0876461184     1.3518377993     0.0000000000
    3      N      -1.5515816990     0.8098123635     0.0000000000
    4      Cl     -2.1467333893    -0.7756968267    -0.0000000000
 ----------------------------------------------------------------
 Nuclear Repulsion Energy =   370.3062550084 hartrees
 There are       37 alpha and       37 beta electrons

                       Distance Matrix (Angstroms)
             Br(  1)   P (  2)   N (  3)
   P (  2)  2.265521
   N (  3)  3.168328  1.561057
   Cl(  4)  3.561607  2.960784  1.693530

 Requested basis set is 6-311++G(d,p)
 There are 51 shells and 130 basis functions
 A cutoff of  1.0D-14 yielded   1149 shell pairs
 There are      8009 function pairs (      8805 Cartesian)
 Smallest overlap matrix eigenvalue = 1.36E-03
 Guess MOs from SCF MO coefficient file

 -----------------------------------------------------------------------
  General SCF calculation program by
  Eric Jon Sundstrom, Paul Horn, Yuezhi Mao, Dmitri Zuev, Alec White,
  David Stuck, Shaama M.S., Shane Yost, Joonho Lee, David Small,
  Daniel Levine, Susi Lehtola, Hugh Burton, Evgeny Epifanovsky
 -----------------------------------------------------------------------
 Hartree-Fock
 using 6 threads for integral computing
 -------------------------------------------------------
 OpenMP Integral computing Module                
 Release: version 2.0, May 2017, Q-Chem Inc. Pleasanton 
 -------------------------------------------------------
 A restricted SCF calculation will be
 performed using DIIS
 SCF converges when DIIS error is below 1.0e-08
 ---------------------------------------
  Cycle       Energy         DIIS error
 ---------------------------------------
    1   -3427.0295233066      1.31e-05  
    2   -3427.0295238679      3.71e-06  
    3   -3427.0295239456      1.90e-06  
    4   -3427.0295239589      9.01e-07  
    5   -3427.0295239638      3.16e-07  
    6   -3427.0295239649      1.35e-07  
    7   -3427.0295239652      6.31e-08  
    8   -3427.0295239652      2.47e-08  
    9   -3427.0295239653      9.54e-09  Convergence criterion met
 ---------------------------------------
 SCF time:   CPU 8.00s  wall 2.00s 
 SCF   energy in the final basis set =    -3427.0295239653
 Total energy in the final basis set =    -3427.0295239653


 ------------------------------------------------------------------------------

   CCMAN2: suite of methods based on coupled cluster
           and equation of motion theories.

   Components:
   * libvmm-1.3-trunk
     by Evgeny Epifanovsky, Ilya Kaliman.
   * libtensor-2.5-trunk
     by Evgeny Epifanovsky, Michael Wormit, Dmitry Zuev, Sam Manzer, 
        Ilya Kaliman.
   * libcc-2.5-trunk
     by Evgeny Epifanovsky, Arik Landau, Tomasz Kus, Kirill Khistyaev, 
        Dmitry Zuev, Prashant Manohar, Xintian Feng, Anna Krylov, 
        Matthew Goldey, Alec White, Thomas Jagau, Kaushik Nanda, 
        Anastasia Gunina, Alexander Kunitsa, Joonho Lee.

   CCMAN original authors:
   Anna I. Krylov, C. David Sherrill, Steven R. Gwaltney,
   Edward F. C. Byrd (2000)
   Sergey V. Levchenko, Lyudmila V. Slipchenko, Tao Wang,
   Ana-Maria C. Cristian (2003)
   Piotr A. Pieniazek, C. Melania Oana, Evgeny Epifanovsky (2007)
   Prashant Manohar (2009)

 ------------------------------------------------------------------------------


 Allocating and initializing 30808MB of RAM...
 Calculation will run on 6 cores.


 Alpha MOs, Restricted
 -- Occupied --                  
-490.04 -104.89  -80.07  -65.18  -58.53  -58.53  -58.53  -15.65
  1 A     2 A     3 A     4 A     5 A     6 A     7 A     8 A                  
-10.614  -9.855  -8.083  -8.079  -8.079  -7.604  -7.468  -7.461
  9 A    10 A    11 A    12 A    13 A    14 A    15 A    16 A                  
 -7.460  -5.497  -5.495  -5.494  -3.206  -3.204  -3.203  -3.196
 17 A    18 A    19 A    20 A    21 A    22 A    23 A    24 A                  
 -3.196  -1.270  -1.074  -1.023  -0.753  -0.618  -0.588  -0.568
 25 A    26 A    27 A    28 A    29 A    30 A    31 A    32 A                  
 -0.461  -0.460  -0.432  -0.420  -0.407
 33 A    34 A    35 A    36 A    37 A                                          
 -- Virtual --                   
  0.004   0.044   0.057   0.076   0.085   0.088   0.100   0.116
 38 A    39 A    40 A    41 A    42 A    43 A    44 A    45 A                  
  0.125   0.130   0.138   0.148   0.178   0.182   0.202   0.235
 46 A    47 A    48 A    49 A    50 A    51 A    52 A    53 A                  
  0.259   0.264   0.287   0.352   0.367   0.388   0.469   0.517
 54 A    55 A    56 A    57 A    58 A    59 A    60 A    61 A                  
  0.554   0.561   0.569   0.599   0.627   0.675   0.752   0.764
 62 A    63 A    64 A    65 A    66 A    67 A    68 A    69 A                  
  0.769   0.804   0.808   0.874   0.877   0.906   0.955   0.959
 70 A    71 A    72 A    73 A    74 A    75 A    76 A    77 A                  
  0.988   1.093   1.112   1.127   1.149   1.230   1.258   1.309
 78 A    79 A    80 A    81 A    82 A    83 A    84 A    85 A                  
  1.335   1.394   1.482   1.776   1.862   1.950   2.253   2.271
 86 A    87 A    88 A    89 A    90 A    91 A    92 A    93 A                  
  2.300   2.336   2.397   2.444   2.577   2.635   2.636   2.915
 94 A    95 A    96 A    97 A    98 A    99 A   100 A   101 A                  
  3.021   4.240   4.310   4.532   4.533   4.551   4.555   4.589
102 A   103 A   104 A   105 A   106 A   107 A   108 A   109 A                  
  4.757   7.186   7.514   8.204   8.221   8.282  10.351  14.705
110 A   111 A   112 A   113 A   114 A   115 A   116 A   117 A                  
 14.812  14.914  26.638  26.733  27.073  36.678  49.466 166.140
118 A   119 A   120 A   121 A   122 A   123 A   124 A   125 A                  
219.192 293.890 293.905 293.9791028.406
126 A   127 A   128 A   129 A   130 A                                          

 Beta MOs, Restricted
 -- Occupied --                  
-490.04 -104.89  -80.07  -65.18  -58.53  -58.53  -58.53  -15.65
  1 A     2 A     3 A     4 A     5 A     6 A     7 A     8 A                  
-10.614  -9.855  -8.083  -8.079  -8.079  -7.604  -7.468  -7.461
  9 A    10 A    11 A    12 A    13 A    14 A    15 A    16 A                  
 -7.460  -5.497  -5.495  -5.494  -3.206  -3.204  -3.203  -3.196
 17 A    18 A    19 A    20 A    21 A    22 A    23 A    24 A                  
 -3.196  -1.270  -1.074  -1.023  -0.753  -0.618  -0.588  -0.568
 25 A    26 A    27 A    28 A    29 A    30 A    31 A    32 A                  
 -0.461  -0.460  -0.432  -0.420  -0.407
 33 A    34 A    35 A    36 A    37 A                                          
 -- Virtual --                   
  0.004   0.044   0.057   0.076   0.085   0.088   0.100   0.116
 38 A    39 A    40 A    41 A    42 A    43 A    44 A    45 A                  
  0.125   0.130   0.138   0.148   0.178   0.182   0.202   0.235
 46 A    47 A    48 A    49 A    50 A    51 A    52 A    53 A                  
  0.259   0.264   0.287   0.352   0.367   0.388   0.469   0.517
 54 A    55 A    56 A    57 A    58 A    59 A    60 A    61 A                  
  0.554   0.561   0.569   0.599   0.627   0.675   0.752   0.764
 62 A    63 A    64 A    65 A    66 A    67 A    68 A    69 A                  
  0.769   0.804   0.808   0.874   0.877   0.906   0.955   0.959
 70 A    71 A    72 A    73 A    74 A    75 A    76 A    77 A                  
  0.988   1.093   1.112   1.127   1.149   1.230   1.258   1.309
 78 A    79 A    80 A    81 A    82 A    83 A    84 A    85 A                  
  1.335   1.394   1.482   1.776   1.862   1.950   2.253   2.271
 86 A    87 A    88 A    89 A    90 A    91 A    92 A    93 A                  
  2.300   2.336   2.397   2.444   2.577   2.635   2.636   2.915
 94 A    95 A    96 A    97 A    98 A    99 A   100 A   101 A                  
  3.021   4.240   4.310   4.532   4.533   4.551   4.555   4.589
102 A   103 A   104 A   105 A   106 A   107 A   108 A   109 A                  
  4.757   7.186   7.514   8.204   8.221   8.282  10.351  14.705
110 A   111 A   112 A   113 A   114 A   115 A   116 A   117 A                  
 14.812  14.914  26.638  26.733  27.073  36.678  49.466 166.140
118 A   119 A   120 A   121 A   122 A   123 A   124 A   125 A                  
219.192 293.890 293.905 293.9791028.406
126 A   127 A   128 A   129 A   130 A                                          

 Occupation and symmetry of molecular orbitals

 Point group: C1 (1 irreducible representation).

                           A     All 
 -------------------------------------
 All molecular orbitals:
  - Alpha                  130   130 
  - Beta                   130   130 
 -------------------------------------
 Alpha orbitals:
  - Frozen occupied        20    20  
  - Active occupied        17    17  
  - Active virtual         93    93  
  - Frozen virtual         0     0   
 -------------------------------------
 Beta orbitals:
  - Frozen occupied        20    20  
  - Active occupied        17    17  
  - Active virtual         93    93  
  - Frozen virtual         0     0   
 -------------------------------------

 Import integrals:   CPU 0.00 s  wall 0.00 s

 Import integrals:   CPU 46.24 s  wall 8.15 s

 MP2 amplitudes:   CPU 0.14 s  wall 0.09 s

Running a double precision version
           CCSD T amplitudes will be solved using DIIS.

           Start     Size      MaxIter   EConv     TConv     
           3         7         100       1.00e-07  1.00e-05  
 ------------------------------------------------------------------------------
           Energy (a.u.)   Ediff      Tdiff       Comment
 ------------------------------------------------------------------------------
         -3427.74092550                           
     1   -3427.72736035   1.36e-02   7.95e-01     
     2   -3427.75182605   2.45e-02   1.10e-01     
     3   -3427.75045111   1.37e-03   4.84e-02     
     4   -3427.75288864   2.44e-03   1.72e-02     Switched to DIIS steps.
     5   -3427.75382432   9.36e-04   1.24e-02     
     6   -3427.75386841   4.41e-05   2.73e-03     
     7   -3427.75387613   7.72e-06   1.43e-03     
     8   -3427.75388416   8.04e-06   3.78e-04     
     9   -3427.75388588   1.72e-06   2.17e-04     
    10   -3427.75388556   3.22e-07   6.29e-05     
    11   -3427.75388577   2.09e-07   2.60e-05     
    12   -3427.75388568   9.22e-08   1.27e-05     
    13   -3427.75388568   2.60e-09   5.77e-06     
 ------------------------------------------------------------------------------
         -3427.75388568                           CCSD T converged.

End of double precision
 SCF energy                 = -3427.02952397
 MP2 energy                 = -3427.74092550
 CCSD correlation energy     =    -0.72436171
 CCSD total energy           = -3427.75388568

 CCSD  T1^2 = 0.0159  T2^2 = 0.2760  Leading amplitudes:

 Amplitude    Orbitals with energies
  0.0390       33 (A) A                  ->    38 (A) A                   
              -0.4615                          0.0038                     
  0.0390       33 (A) B                  ->    38 (A) B                   
              -0.4615                          0.0038                     
  0.0213       35 (A) A                  ->    39 (A) A                   
              -0.4316                          0.0442                     
  0.0213       35 (A) B                  ->    39 (A) B                   
              -0.4316                          0.0442                     

 Amplitude    Orbitals with energies
 -0.0734       37 (A) A      37 (A) B    ->    38 (A) A      38 (A) B     
              -0.4066       -0.4066            0.0038        0.0038       
  0.0734       37 (A) A      37 (A) B    ->    38 (A) B      38 (A) A     
              -0.4066       -0.4066            0.0038        0.0038       
  0.0734       37 (A) B      37 (A) A    ->    38 (A) A      38 (A) B     
              -0.4066       -0.4066            0.0038        0.0038       
 -0.0734       37 (A) B      37 (A) A    ->    38 (A) B      38 (A) A     
              -0.4066       -0.4066            0.0038        0.0038       

 Computing CCSD intemediates for later calculations in double precision
 Finished.

Running a double precision version
           CCSD Lambda amplitudes will be solved using DIIS.
           Start     Size      MaxIter   EConv     LConv     
           3         7         100       1.00e-07  1.00e-05  
 ------------------------------------------------------------------------------
            Enorm      Ldiff       Comment
 ------------------------------------------------------------------------------
     1     5.66e-02   4.12e-02     
     2     1.61e-02   6.29e-03     
     3     7.05e-03   1.77e-03     
     4     4.20e-03   1.35e-03     Switched to DIIS steps.
     5     1.28e-03   7.80e-04     
     6     6.05e-04   2.05e-04     
     7     1.94e-04   5.97e-05     
     8     9.04e-05   2.63e-06     
     9     3.24e-05   1.60e-06     
    10     1.53e-05   4.25e-07     
    11     7.12e-06   4.20e-10     
    12     3.47e-06   6.80e-08     
    13     1.46e-06   1.11e-07     
    14     6.12e-07   1.82e-08     
    15     3.01e-07   4.49e-08     
    16     1.34e-07   1.65e-08     
    17     6.78e-08   9.82e-09     
 ------------------------------------------------------------------------------
                                   CCSD Lambda converged.

 Computing density matrices in double precision...
           Orbital response amplitudes will be solved using DIIS.
           Start     Size      MaxIter   EConv     LConv     
           3         7         100       1.00e-06  1.00e-06  
 ------------------------------------------------------------------------------
            Enorm      Ldiff       Comment
 ------------------------------------------------------------------------------
     1     1.11e-01   6.02e-04     
     2     1.08e-01   3.30e-03     
     3     1.34e-01   2.34e-02     
     4     1.69e-02   5.26e-02     Switched to DIIS steps.
     5     7.82e-03   5.32e-03     
     6     1.13e-03   8.49e-04     
     7     7.78e-04   8.17e-05     
     8     2.05e-04   1.88e-04     
     9     4.88e-05   2.07e-05     
    10     1.59e-05   4.23e-06     
    11     3.93e-06   1.63e-06     
    12     1.49e-06   2.68e-07     
    13     5.97e-07   3.71e-07     
 ------------------------------------------------------------------------------
                                   Orbital response converged.

 Computing density matrices... Done.
 CCSD calculation:   CPU 1548.91 s  wall 268.28 s

 Transferring MO TPDM to AO TPDM
 Transferring g2_o1o1o1o1
 Transferring g2_o1o1o1v1
 Transferring g2_o1o1v1v1
 Transferring g2_o1v1o1v1
 Transferring g2_o1v1v1v1
 Transferring g2_v1v1v1v1
 Adding separable TPDM
 Computing TPDM gradient
 --------------------------------------------------------
 2e gradient
  Atom          X               Y               Z
 --------------------------------------------------------
    1        -38.829118       22.765949       -0.000001  
    2          0.089476      -33.098375       -0.000001  
    3         17.700645       -7.539049        0.000002  
    4         21.038996       17.871475        0.000001  
 --------------------------------------------------------
 --------------------------------------------------------
 Final gradient
  Atom          X               Y               Z
 --------------------------------------------------------
    1        -38.829118       22.765949       -0.000001  
    2          0.089476      -33.098375       -0.000001  
    3         17.700645       -7.539049        0.000002  
    4         21.038996       17.871475        0.000001  
 --------------------------------------------------------
 Analytic gradient from two-electron contribution:   CPU 271.43 s  wall 53.31 s

 Total ccman2 time:   CPU 1872.82 s  wall 331.31 s


 --------------------------------------------------------------

                    Orbital Energies (a.u.)
 --------------------------------------------------------------

 Alpha MOs
 -- Occupied --
********-104.8912 -80.0667 -65.1751 -58.5349 -58.5337 -58.5335 -15.6550
-10.6143  -9.8549  -8.0830  -8.0788  -8.0786  -7.6042  -7.4676  -7.4611
 -7.4604  -5.4966  -5.4949  -5.4943  -3.2064  -3.2038  -3.2029  -3.1958
 -3.1958  -1.2701  -1.0735  -1.0229  -0.7528  -0.6182  -0.5876  -0.5676
 -0.4615  -0.4604  -0.4316  -0.4197  -0.4066
 -- Virtual --
  0.0038   0.0442   0.0570   0.0765   0.0851   0.0879   0.1001   0.1160
  0.1245   0.1304   0.1381   0.1477   0.1785   0.1817   0.2022   0.2352
  0.2587   0.2638   0.2869   0.3522   0.3672   0.3875   0.4691   0.5167
  0.5536   0.5615   0.5685   0.5988   0.6272   0.6746   0.7524   0.7639
  0.7688   0.8035   0.8080   0.8736   0.8767   0.9062   0.9554   0.9588
  0.9879   1.0929   1.1123   1.1270   1.1492   1.2297   1.2579   1.3095
  1.3354   1.3943   1.4817   1.7763   1.8619   1.9500   2.2534   2.2708
  2.2995   2.3356   2.3968   2.4438   2.5769   2.6347   2.6356   2.9147
  3.0215   4.2401   4.3105   4.5322   4.5329   4.5507   4.5553   4.5894
  4.7566   7.1857   7.5137   8.2037   8.2208   8.2821  10.3508  14.7052
 14.8120  14.9137  26.6382  26.7331  27.0725  36.6783  49.4657 166.1395
219.1920 293.8899 293.9046 293.97921028.4058
 --------------------------------------------------------------

          Ground-State Mulliken Net Atomic Charges

     Atom                 Charge (a.u.)
  ----------------------------------------
      1 Br                   -0.231516
      2 P                     0.344745
      3 N                    -0.121252
      4 Cl                    0.008023
  ----------------------------------------
  Sum of atomic charges =     0.000000

 -----------------------------------------------------------------
                    Cartesian Multipole Moments
 -----------------------------------------------------------------
    Charge (ESU x 10^10)
                 0.0000
    Dipole Moment (Debye)
         X       0.3781      Y       0.6113      Z      -0.0000
       Tot       0.7188
    Quadrupole Moments (Debye-Ang)
        XX     -53.2737     XY       2.7994     YY     -47.8256
        XZ       0.0000     YZ      -0.0000     ZZ     -48.9528
    Octopole Moments (Debye-Ang^2)
       XXX      37.7626    XXY     -14.0758    XYY      11.7716
       YYY     -18.1514    XXZ      -0.0000    XYZ       0.0000
       YYZ       0.0000    XZZ      10.8072    YZZ      -3.3873
       ZZZ       0.0000
    Hexadecapole Moments (Debye-Ang^3)
      XXXX    -723.3303   XXXY       5.3207   XXYY    -158.5907
      XYYY       1.1240   YYYY    -276.2358   XXXZ       0.0000
      XXYZ      -0.0000   XYYZ      -0.0000   YYYZ      -0.0000
      XXZZ    -130.8864   XYZZ      -2.7125   YYZZ     -56.4854
      XZZZ       0.0000   YZZZ      -0.0000   ZZZZ     -60.4660
 -----------------------------------------------------------------
 DrvMan completing analytic gradient of the correlated energy
 Correlated dipole moment
            1
    1   0.1487741
    2   0.2404998
    3  -0.0000001
 Energy read as -3427.753885680
 Full Analytical Gradient: (in a.u., or Hartree/Bohr)
             1             2             3             4
    1   -0.00001841    0.00001893   -0.00014790    0.00014738
    2    0.00002743   -0.00006273   -0.00028508    0.00032038
    3    0.00000001    0.00000002   -0.00000003   -0.00000001
 Gradient time:  CPU 0.77 s  wall 0.79 s
 ----------------------------------------------------------------
             Standard Nuclear Orientation (Angstroms)
    I     Atom           X                Y                Z
 ----------------------------------------------------------------
    1      Br      1.3910637511    -0.3645544995    -0.0000000000
    2      P      -0.0876461184     1.3518377993     0.0000000000
    3      N      -1.5515816990     0.8098123635     0.0000000000
    4      Cl     -2.1487333893    -0.7756968267    -0.0000000000
 ----------------------------------------------------------------
 Nuclear Repulsion Energy =   370.2201171976 hartrees
 There are       37 alpha and       37 beta electrons

                       Distance Matrix (Angstroms)
             Br(  1)   P (  2)   N (  3)
   P (  2)  2.265521
   N (  3)  3.168328  1.561057
   Cl(  4)  3.563594  2.962176  1.694234

 Requested basis set is 6-311++G(d,p)
 There are 51 shells and 130 basis functions
 A cutoff of  1.0D-14 yielded   1149 shell pairs
 There are      8009 function pairs (      8805 Cartesian)
 Smallest overlap matrix eigenvalue = 1.36E-03
 Guess MOs from SCF MO coefficient file

 -----------------------------------------------------------------------
  General SCF calculation program by
  Eric Jon Sundstrom, Paul Horn, Yuezhi Mao, Dmitri Zuev, Alec White,
  David Stuck, Shaama M.S., Shane Yost, Joonho Lee, David Small,
  Daniel Levine, Susi Lehtola, Hugh Burton, Evgeny Epifanovsky
 -----------------------------------------------------------------------
 Hartree-Fock
 using 6 threads for integral computing
 -------------------------------------------------------
 OpenMP Integral computing Module                
 Release: version 2.0, May 2017, Q-Chem Inc. Pleasanton 
 -------------------------------------------------------
 A restricted SCF calculation will be
 performed using DIIS
 SCF converges when DIIS error is below 1.0e-08
 ---------------------------------------
  Cycle       Energy         DIIS error
 ---------------------------------------
    1   -3427.0295046931      1.52e-05  
    2   -3427.0295054025      4.64e-06  
    3   -3427.0295054940      3.00e-06  
    4   -3427.0295055205      1.02e-06  
    5   -3427.0295055273      3.38e-07  
    6   -3427.0295055284      1.14e-07  
    7   -3427.0295055285      4.88e-08  
    8   -3427.0295055285      1.61e-08  
    9   -3427.0295055285      6.00e-09  Convergence criterion met
 ---------------------------------------
 SCF time:   CPU 7.95s  wall 2.00s 
 SCF   energy in the final basis set =    -3427.0295055285
 Total energy in the final basis set =    -3427.0295055285


 ------------------------------------------------------------------------------

   CCMAN2: suite of methods based on coupled cluster
           and equation of motion theories.

   Components:
   * libvmm-1.3-trunk
     by Evgeny Epifanovsky, Ilya Kaliman.
   * libtensor-2.5-trunk
     by Evgeny Epifanovsky, Michael Wormit, Dmitry Zuev, Sam Manzer, 
        Ilya Kaliman.
   * libcc-2.5-trunk
     by Evgeny Epifanovsky, Arik Landau, Tomasz Kus, Kirill Khistyaev, 
        Dmitry Zuev, Prashant Manohar, Xintian Feng, Anna Krylov, 
        Matthew Goldey, Alec White, Thomas Jagau, Kaushik Nanda, 
        Anastasia Gunina, Alexander Kunitsa, Joonho Lee.

   CCMAN original authors:
   Anna I. Krylov, C. David Sherrill, Steven R. Gwaltney,
   Edward F. C. Byrd (2000)
   Sergey V. Levchenko, Lyudmila V. Slipchenko, Tao Wang,
   Ana-Maria C. Cristian (2003)
   Piotr A. Pieniazek, C. Melania Oana, Evgeny Epifanovsky (2007)
   Prashant Manohar (2009)

 ------------------------------------------------------------------------------


 Allocating and initializing 30808MB of RAM...
 Calculation will run on 6 cores.


 Alpha MOs, Restricted
 -- Occupied --                  
-490.04 -104.89  -80.07  -65.18  -58.53  -58.53  -58.53  -15.65
  1 A     2 A     3 A     4 A     5 A     6 A     7 A     8 A                  
-10.614  -9.855  -8.083  -8.079  -8.079  -7.604  -7.468  -7.461
  9 A    10 A    11 A    12 A    13 A    14 A    15 A    16 A                  
 -7.460  -5.497  -5.495  -5.494  -3.206  -3.204  -3.203  -3.196
 17 A    18 A    19 A    20 A    21 A    22 A    23 A    24 A                  
 -3.196  -1.270  -1.074  -1.023  -0.753  -0.618  -0.587  -0.567
 25 A    26 A    27 A    28 A    29 A    30 A    31 A    32 A                  
 -0.461  -0.460  -0.432  -0.420  -0.407
 33 A    34 A    35 A    36 A    37 A                                          
 -- Virtual --                   
  0.004   0.044   0.057   0.076   0.085   0.088   0.100   0.116
 38 A    39 A    40 A    41 A    42 A    43 A    44 A    45 A                  
  0.125   0.130   0.138   0.148   0.178   0.182   0.202   0.235
 46 A    47 A    48 A    49 A    50 A    51 A    52 A    53 A                  
  0.259   0.264   0.287   0.352   0.367   0.388   0.469   0.517
 54 A    55 A    56 A    57 A    58 A    59 A    60 A    61 A                  
  0.554   0.562   0.569   0.599   0.627   0.675   0.752   0.764
 62 A    63 A    64 A    65 A    66 A    67 A    68 A    69 A                  
  0.769   0.803   0.808   0.874   0.877   0.906   0.955   0.959
 70 A    71 A    72 A    73 A    74 A    75 A    76 A    77 A                  
  0.988   1.093   1.112   1.127   1.149   1.230   1.258   1.309
 78 A    79 A    80 A    81 A    82 A    83 A    84 A    85 A                  
  1.335   1.394   1.482   1.776   1.862   1.950   2.253   2.271
 86 A    87 A    88 A    89 A    90 A    91 A    92 A    93 A                  
  2.300   2.336   2.397   2.444   2.576   2.634   2.636   2.914
 94 A    95 A    96 A    97 A    98 A    99 A   100 A   101 A                  
  3.022   4.240   4.310   4.532   4.533   4.551   4.555   4.589
102 A   103 A   104 A   105 A   106 A   107 A   108 A   109 A                  
  4.757   7.186   7.514   8.204   8.221   8.282  10.351  14.705
110 A   111 A   112 A   113 A   114 A   115 A   116 A   117 A                  
 14.812  14.914  26.638  26.733  27.072  36.678  49.466 166.140
118 A   119 A   120 A   121 A   122 A   123 A   124 A   125 A                  
219.192 293.890 293.905 293.9791028.406
126 A   127 A   128 A   129 A   130 A                                          

 Beta MOs, Restricted
 -- Occupied --                  
-490.04 -104.89  -80.07  -65.18  -58.53  -58.53  -58.53  -15.65
  1 A     2 A     3 A     4 A     5 A     6 A     7 A     8 A                  
-10.614  -9.855  -8.083  -8.079  -8.079  -7.604  -7.468  -7.461
  9 A    10 A    11 A    12 A    13 A    14 A    15 A    16 A                  
 -7.460  -5.497  -5.495  -5.494  -3.206  -3.204  -3.203  -3.196
 17 A    18 A    19 A    20 A    21 A    22 A    23 A    24 A                  
 -3.196  -1.270  -1.074  -1.023  -0.753  -0.618  -0.587  -0.567
 25 A    26 A    27 A    28 A    29 A    30 A    31 A    32 A                  
 -0.461  -0.460  -0.432  -0.420  -0.407
 33 A    34 A    35 A    36 A    37 A                                          
 -- Virtual --                   
  0.004   0.044   0.057   0.076   0.085   0.088   0.100   0.116
 38 A    39 A    40 A    41 A    42 A    43 A    44 A    45 A                  
  0.125   0.130   0.138   0.148   0.178   0.182   0.202   0.235
 46 A    47 A    48 A    49 A    50 A    51 A    52 A    53 A                  
  0.259   0.264   0.287   0.352   0.367   0.388   0.469   0.517
 54 A    55 A    56 A    57 A    58 A    59 A    60 A    61 A                  
  0.554   0.562   0.569   0.599   0.627   0.675   0.752   0.764
 62 A    63 A    64 A    65 A    66 A    67 A    68 A    69 A                  
  0.769   0.803   0.808   0.874   0.877   0.906   0.955   0.959
 70 A    71 A    72 A    73 A    74 A    75 A    76 A    77 A                  
  0.988   1.093   1.112   1.127   1.149   1.230   1.258   1.309
 78 A    79 A    80 A    81 A    82 A    83 A    84 A    85 A                  
  1.335   1.394   1.482   1.776   1.862   1.950   2.253   2.271
 86 A    87 A    88 A    89 A    90 A    91 A    92 A    93 A                  
  2.300   2.336   2.397   2.444   2.576   2.634   2.636   2.914
 94 A    95 A    96 A    97 A    98 A    99 A   100 A   101 A                  
  3.022   4.240   4.310   4.532   4.533   4.551   4.555   4.589
102 A   103 A   104 A   105 A   106 A   107 A   108 A   109 A                  
  4.757   7.186   7.514   8.204   8.221   8.282  10.351  14.705
110 A   111 A   112 A   113 A   114 A   115 A   116 A   117 A                  
 14.812  14.914  26.638  26.733  27.072  36.678  49.466 166.140
118 A   119 A   120 A   121 A   122 A   123 A   124 A   125 A                  
219.192 293.890 293.905 293.9791028.406
126 A   127 A   128 A   129 A   130 A                                          

 Occupation and symmetry of molecular orbitals

 Point group: C1 (1 irreducible representation).

                           A     All 
 -------------------------------------
 All molecular orbitals:
  - Alpha                  130   130 
  - Beta                   130   130 
 -------------------------------------
 Alpha orbitals:
  - Frozen occupied        20    20  
  - Active occupied        17    17  
  - Active virtual         93    93  
  - Frozen virtual         0     0   
 -------------------------------------
 Beta orbitals:
  - Frozen occupied        20    20  
  - Active occupied        17    17  
  - Active virtual         93    93  
  - Frozen virtual         0     0   
 -------------------------------------

 Import integrals:   CPU 0.00 s  wall 0.00 s

 Import integrals:   CPU 48.08 s  wall 8.75 s

 MP2 amplitudes:   CPU 0.13 s  wall 0.09 s

Running a double precision version
           CCSD T amplitudes will be solved using DIIS.

           Start     Size      MaxIter   EConv     TConv     
           3         7         100       1.00e-07  1.00e-05  
 ------------------------------------------------------------------------------
           Energy (a.u.)   Ediff      Tdiff       Comment
 ------------------------------------------------------------------------------
         -3427.74092618                           
     1   -3427.72735104   1.36e-02   7.95e-01     
     2   -3427.75182617   2.45e-02   1.10e-01     
     3   -3427.75044892   1.38e-03   4.84e-02     
     4   -3427.75288797   2.44e-03   1.72e-02     Switched to DIIS steps.
     5   -3427.75382431   9.36e-04   1.24e-02     
     6   -3427.75386849   4.42e-05   2.73e-03     
     7   -3427.75387624   7.76e-06   1.43e-03     
     8   -3427.75388430   8.05e-06   3.78e-04     
     9   -3427.75388602   1.72e-06   2.17e-04     
    10   -3427.75388570   3.23e-07   6.29e-05     
    11   -3427.75388591   2.10e-07   2.60e-05     
    12   -3427.75388582   9.24e-08   1.27e-05     
    13   -3427.75388582   2.63e-09   5.79e-06     
 ------------------------------------------------------------------------------
         -3427.75388582                           CCSD T converged.

End of double precision
 SCF energy                 = -3427.02950553
 MP2 energy                 = -3427.74092618
 CCSD correlation energy     =    -0.72438029
 CCSD total energy           = -3427.75388582

 CCSD  T1^2 = 0.0159  T2^2 = 0.2760  Leading amplitudes:

 Amplitude    Orbitals with energies
  0.0390       33 (A) A                  ->    38 (A) A                   
              -0.4615                          0.0038                     
  0.0390       33 (A) B                  ->    38 (A) B                   
              -0.4615                          0.0038                     
  0.0213       35 (A) A                  ->    39 (A) A                   
              -0.4316                          0.0441                     
  0.0213       35 (A) B                  ->    39 (A) B                   
              -0.4316                          0.0441                     

 Amplitude    Orbitals with energies
 -0.0734       37 (A) A      37 (A) B    ->    38 (A) A      38 (A) B     
              -0.4066       -0.4066            0.0038        0.0038       
  0.0734       37 (A) A      37 (A) B    ->    38 (A) B      38 (A) A     
              -0.4066       -0.4066            0.0038        0.0038       
  0.0734       37 (A) B      37 (A) A    ->    38 (A) A      38 (A) B     
              -0.4066       -0.4066            0.0038        0.0038       
 -0.0734       37 (A) B      37 (A) A    ->    38 (A) B      38 (A) A     
              -0.4066       -0.4066            0.0038        0.0038       

 Computing CCSD intemediates for later calculations in double precision
 Finished.

Running a double precision version
           CCSD Lambda amplitudes will be solved using DIIS.
           Start     Size      MaxIter   EConv     LConv     
           3         7         100       1.00e-07  1.00e-05  
 ------------------------------------------------------------------------------
            Enorm      Ldiff       Comment
 ------------------------------------------------------------------------------
     1     5.66e-02   4.12e-02     
     2     1.61e-02   6.29e-03     
     3     7.05e-03   1.77e-03     
     4     4.20e-03   1.35e-03     Switched to DIIS steps.
     5     1.28e-03   7.80e-04     
     6     6.06e-04   2.05e-04     
     7     1.94e-04   5.98e-05     
     8     9.05e-05   2.65e-06     
     9     3.25e-05   1.60e-06     
    10     1.54e-05   4.23e-07     
    11     7.14e-06   1.45e-09     
    12     3.48e-06   6.85e-08     
    13     1.46e-06   1.11e-07     
    14     6.15e-07   1.82e-08     
    15     3.02e-07   4.51e-08     
    16     1.34e-07   1.65e-08     
    17     6.81e-08   9.86e-09     
 ------------------------------------------------------------------------------
                                   CCSD Lambda converged.

 Computing density matrices in double precision...
           Orbital response amplitudes will be solved using DIIS.
           Start     Size      MaxIter   EConv     LConv     
           3         7         100       1.00e-06  1.00e-06  
 ------------------------------------------------------------------------------
            Enorm      Ldiff       Comment
 ------------------------------------------------------------------------------
     1     1.11e-01   5.96e-04     
     2     1.08e-01   3.28e-03     
     3     1.34e-01   2.34e-02     
     4     1.69e-02   5.26e-02     Switched to DIIS steps.
     5     7.82e-03   5.32e-03     
     6     1.13e-03   8.49e-04     
     7     7.78e-04   8.16e-05     
     8     2.05e-04   1.88e-04     
     9     4.89e-05   2.07e-05     
    10     1.59e-05   4.23e-06     
    11     3.94e-06   1.63e-06     
    12     1.50e-06   2.69e-07     
    13     5.99e-07   3.72e-07     
 ------------------------------------------------------------------------------
                                   Orbital response converged.

 Computing density matrices... Done.
 CCSD calculation:   CPU 1550.41 s  wall 268.69 s

 Transferring MO TPDM to AO TPDM
 Transferring g2_o1o1o1o1
 Transferring g2_o1o1o1v1
 Transferring g2_o1o1v1v1
 Transferring g2_o1v1o1v1
 Transferring g2_o1v1v1v1
 Transferring g2_v1v1v1v1
 Adding separable TPDM
 Computing TPDM gradient
 --------------------------------------------------------
 2e gradient
  Atom          X               Y               Z
 --------------------------------------------------------
    1        -38.814469       22.768272       -0.000000  
    2          0.088146      -33.095757        0.000000  
    3         17.687018       -7.525544       -0.000000  
    4         21.039304       17.853030        0.000000  
 --------------------------------------------------------
 --------------------------------------------------------
 Final gradient
  Atom          X               Y               Z
 --------------------------------------------------------
    1        -38.814469       22.768272       -0.000000  
    2          0.088146      -33.095757        0.000000  
    3         17.687018       -7.525544       -0.000000  
    4         21.039304       17.853030        0.000000  
 --------------------------------------------------------
 Analytic gradient from two-electron contribution:   CPU 269.13 s  wall 51.62 s

 Total ccman2 time:   CPU 1873.59 s  wall 330.52 s


 --------------------------------------------------------------

                    Orbital Energies (a.u.)
 --------------------------------------------------------------

 Alpha MOs
 -- Occupied --
********-104.8912 -80.0668 -65.1751 -58.5349 -58.5337 -58.5335 -15.6550
-10.6144  -9.8548  -8.0830  -8.0788  -8.0787  -7.6042  -7.4676  -7.4611
 -7.4604  -5.4967  -5.4950  -5.4943  -3.2064  -3.2038  -3.2029  -3.1958
 -3.1958  -1.2698  -1.0736  -1.0229  -0.7528  -0.6181  -0.5875  -0.5675
 -0.4615  -0.4605  -0.4316  -0.4197  -0.4066
 -- Virtual --
  0.0038   0.0441   0.0569   0.0765   0.0851   0.0878   0.1001   0.1160
  0.1245   0.1304   0.1381   0.1477   0.1784   0.1817   0.2022   0.2351
  0.2587   0.2638   0.2869   0.3522   0.3672   0.3875   0.4691   0.5166
  0.5536   0.5615   0.5686   0.5989   0.6273   0.6745   0.7523   0.7639
  0.7687   0.8034   0.8079   0.8736   0.8769   0.9062   0.9554   0.9589
  0.9879   1.0927   1.1123   1.1269   1.1493   1.2297   1.2579   1.3094
  1.3353   1.3941   1.4818   1.7763   1.8620   1.9500   2.2532   2.2706
  2.2995   2.3355   2.3968   2.4437   2.5762   2.6344   2.6355   2.9145
  3.0217   4.2401   4.3103   4.5321   4.5329   4.5507   4.5553   4.5894
  4.7566   7.1857   7.5137   8.2037   8.2208   8.2821  10.3505  14.7052
 14.8119  14.9137  26.6381  26.7327  27.0725  36.6783  49.4657 166.1395
219.1917 293.8899 293.9045 293.97921028.4058
 --------------------------------------------------------------

          Ground-State Mulliken Net Atomic Charges

     Atom                 Charge (a.u.)
  ----------------------------------------
      1 Br                   -0.231600
      2 P                     0.344896
      3 N                    -0.121247
      4 Cl                    0.007952
  ----------------------------------------
  Sum of atomic charges =    -0.000000

 -----------------------------------------------------------------
                    Cartesian Multipole Moments
 -----------------------------------------------------------------
    Charge (ESU x 10^10)
                 0.0000
    Dipole Moment (Debye)
         X       0.3780      Y       0.6125      Z      -0.0000
       Tot       0.7198
    Quadrupole Moments (Debye-Ang)
        XX     -53.2713     XY       2.8032     YY     -47.8237
        XZ       0.0000     YZ      -0.0000     ZZ     -48.9538
    Octopole Moments (Debye-Ang^2)
       XXX      37.8211    XXY     -14.0882    XYY      11.7965
       YYY     -18.1408    XXZ      -0.0000    XYZ       0.0000
       YYZ       0.0000    XZZ      10.8353    YZZ      -3.3860
       ZZZ       0.0000
    Hexadecapole Moments (Debye-Ang^3)
      XXXX    -723.9346   XXXY       5.3222   XXYY    -158.6730
      XYYY       1.0776   YYYY    -276.2290   XXXZ       0.0000
      XXYZ      -0.0000   XYYZ       0.0000   YYYZ       0.0000
      XXZZ    -131.0018   XYZZ      -2.7314   YYZZ     -56.4830
      XZZZ       0.0000   YZZZ       0.0000   ZZZZ     -60.4680
 -----------------------------------------------------------------
 DrvMan completing analytic gradient of the correlated energy
 Correlated dipole moment
            1
    1   0.1487354
    2   0.2409874
    3  -0.0000000
 Energy read as -3427.753885818
 Full Analytical Gradient: (in a.u., or Hartree/Bohr)
             1             2             3             4
    1   -0.00003037    0.00010632   -0.00000278   -0.00007317
    2    0.00003399    0.00007138   -0.00009721   -0.00000816
    3    0.00000000    0.00000000   -0.00000000    0.00000000
 Gradient time:  CPU 0.78 s  wall 0.80 s
 ----------------------------------------------------------------
             Standard Nuclear Orientation (Angstroms)
    I     Atom           X                Y                Z
 ----------------------------------------------------------------
    1      Br      1.3910637511    -0.3645544995    -0.0000000000
    2      P      -0.0876461184     1.3518377993     0.0000000000
    3      N      -1.5515816990     0.8098123635     0.0000000000
    4      Cl     -2.1477333893    -0.7746968267    -0.0000000000
 ----------------------------------------------------------------
 Nuclear Repulsion Energy =   370.2976501875 hartrees
 There are       37 alpha and       37 beta electrons

                       Distance Matrix (Angstroms)
             Br(  1)   P (  2)   N (  3)
   P (  2)  2.265521
   N (  3)  3.168328  1.561057
   Cl(  4)  3.562485  2.960762  1.692946

 Requested basis set is 6-311++G(d,p)
 There are 51 shells and 130 basis functions
 A cutoff of  1.0D-14 yielded   1149 shell pairs
 There are      8009 function pairs (      8805 Cartesian)
 Smallest overlap matrix eigenvalue = 1.36E-03
 Guess MOs from SCF MO coefficient file

 -----------------------------------------------------------------------
  General SCF calculation program by
  Eric Jon Sundstrom, Paul Horn, Yuezhi Mao, Dmitri Zuev, Alec White,
  David Stuck, Shaama M.S., Shane Yost, Joonho Lee, David Small,
  Daniel Levine, Susi Lehtola, Hugh Burton, Evgeny Epifanovsky
 -----------------------------------------------------------------------
 Hartree-Fock
 using 6 threads for integral computing
 -------------------------------------------------------
 OpenMP Integral computing Module                
 Release: version 2.0, May 2017, Q-Chem Inc. Pleasanton 
 -------------------------------------------------------
 A restricted SCF calculation will be
 performed using DIIS
 SCF converges when DIIS error is below 1.0e-08
 ---------------------------------------
  Cycle       Energy         DIIS error
 ---------------------------------------
    1   -3427.0295357436      1.67e-05  
    2   -3427.0295364309      5.85e-06  
    3   -3427.0295364982      4.14e-06  
    4   -3427.0295365364      7.08e-07  
    5   -3427.0295365397      3.00e-07  
    6   -3427.0295365406      1.32e-07  
    7   -3427.0295365407      4.82e-08  
    8   -3427.0295365408      1.33e-08  
    9   -3427.0295365407      3.40e-09  Convergence criterion met
 ---------------------------------------
 SCF time:   CPU 8.05s  wall 2.00s 
 SCF   energy in the final basis set =    -3427.0295365407
 Total energy in the final basis set =    -3427.0295365407


 ------------------------------------------------------------------------------

   CCMAN2: suite of methods based on coupled cluster
           and equation of motion theories.

   Components:
   * libvmm-1.3-trunk
     by Evgeny Epifanovsky, Ilya Kaliman.
   * libtensor-2.5-trunk
     by Evgeny Epifanovsky, Michael Wormit, Dmitry Zuev, Sam Manzer, 
        Ilya Kaliman.
   * libcc-2.5-trunk
     by Evgeny Epifanovsky, Arik Landau, Tomasz Kus, Kirill Khistyaev, 
        Dmitry Zuev, Prashant Manohar, Xintian Feng, Anna Krylov, 
        Matthew Goldey, Alec White, Thomas Jagau, Kaushik Nanda, 
        Anastasia Gunina, Alexander Kunitsa, Joonho Lee.

   CCMAN original authors:
   Anna I. Krylov, C. David Sherrill, Steven R. Gwaltney,
   Edward F. C. Byrd (2000)
   Sergey V. Levchenko, Lyudmila V. Slipchenko, Tao Wang,
   Ana-Maria C. Cristian (2003)
   Piotr A. Pieniazek, C. Melania Oana, Evgeny Epifanovsky (2007)
   Prashant Manohar (2009)

 ------------------------------------------------------------------------------


 Allocating and initializing 30808MB of RAM...
 Calculation will run on 6 cores.


 Alpha MOs, Restricted
 -- Occupied --                  
-490.04 -104.89  -80.07  -65.18  -58.53  -58.53  -58.53  -15.65
  1 A     2 A     3 A     4 A     5 A     6 A     7 A     8 A                  
-10.614  -9.855  -8.083  -8.079  -8.079  -7.604  -7.468  -7.461
  9 A    10 A    11 A    12 A    13 A    14 A    15 A    16 A                  
 -7.460  -5.497  -5.495  -5.494  -3.206  -3.204  -3.203  -3.196
 17 A    18 A    19 A    20 A    21 A    22 A    23 A    24 A                  
 -3.196  -1.270  -1.074  -1.023  -0.753  -0.618  -0.588  -0.568
 25 A    26 A    27 A    28 A    29 A    30 A    31 A    32 A                  
 -0.461  -0.460  -0.432  -0.420  -0.407
 33 A    34 A    35 A    36 A    37 A                                          
 -- Virtual --                   
  0.004   0.044   0.057   0.076   0.085   0.088   0.100   0.116
 38 A    39 A    40 A    41 A    42 A    43 A    44 A    45 A                  
  0.125   0.130   0.138   0.148   0.178   0.182   0.202   0.235
 46 A    47 A    48 A    49 A    50 A    51 A    52 A    53 A                  
  0.259   0.264   0.287   0.352   0.367   0.388   0.469   0.517
 54 A    55 A    56 A    57 A    58 A    59 A    60 A    61 A                  
  0.554   0.562   0.569   0.599   0.627   0.675   0.752   0.764
 62 A    63 A    64 A    65 A    66 A    67 A    68 A    69 A                  
  0.769   0.804   0.808   0.874   0.877   0.906   0.955   0.959
 70 A    71 A    72 A    73 A    74 A    75 A    76 A    77 A                  
  0.988   1.093   1.112   1.127   1.149   1.230   1.258   1.310
 78 A    79 A    80 A    81 A    82 A    83 A    84 A    85 A                  
  1.335   1.395   1.482   1.776   1.862   1.950   2.253   2.271
 86 A    87 A    88 A    89 A    90 A    91 A    92 A    93 A                  
  2.300   2.336   2.397   2.444   2.578   2.635   2.636   2.914
 94 A    95 A    96 A    97 A    98 A    99 A   100 A   101 A                  
  3.022   4.240   4.311   4.532   4.533   4.551   4.555   4.589
102 A   103 A   104 A   105 A   106 A   107 A   108 A   109 A                  
  4.757   7.186   7.514   8.204   8.221   8.282  10.351  14.705
110 A   111 A   112 A   113 A   114 A   115 A   116 A   117 A                  
 14.812  14.914  26.638  26.733  27.072  36.678  49.466 166.140
118 A   119 A   120 A   121 A   122 A   123 A   124 A   125 A                  
219.192 293.890 293.905 293.9791028.406
126 A   127 A   128 A   129 A   130 A                                          

 Beta MOs, Restricted
 -- Occupied --                  
-490.04 -104.89  -80.07  -65.18  -58.53  -58.53  -58.53  -15.65
  1 A     2 A     3 A     4 A     5 A     6 A     7 A     8 A                  
-10.614  -9.855  -8.083  -8.079  -8.079  -7.604  -7.468  -7.461
  9 A    10 A    11 A    12 A    13 A    14 A    15 A    16 A                  
 -7.460  -5.497  -5.495  -5.494  -3.206  -3.204  -3.203  -3.196
 17 A    18 A    19 A    20 A    21 A    22 A    23 A    24 A                  
 -3.196  -1.270  -1.074  -1.023  -0.753  -0.618  -0.588  -0.568
 25 A    26 A    27 A    28 A    29 A    30 A    31 A    32 A                  
 -0.461  -0.460  -0.432  -0.420  -0.407
 33 A    34 A    35 A    36 A    37 A                                          
 -- Virtual --                   
  0.004   0.044   0.057   0.076   0.085   0.088   0.100   0.116
 38 A    39 A    40 A    41 A    42 A    43 A    44 A    45 A                  
  0.125   0.130   0.138   0.148   0.178   0.182   0.202   0.235
 46 A    47 A    48 A    49 A    50 A    51 A    52 A    53 A                  
  0.259   0.264   0.287   0.352   0.367   0.388   0.469   0.517
 54 A    55 A    56 A    57 A    58 A    59 A    60 A    61 A                  
  0.554   0.562   0.569   0.599   0.627   0.675   0.752   0.764
 62 A    63 A    64 A    65 A    66 A    67 A    68 A    69 A                  
  0.769   0.804   0.808   0.874   0.877   0.906   0.955   0.959
 70 A    71 A    72 A    73 A    74 A    75 A    76 A    77 A                  
  0.988   1.093   1.112   1.127   1.149   1.230   1.258   1.310
 78 A    79 A    80 A    81 A    82 A    83 A    84 A    85 A                  
  1.335   1.395   1.482   1.776   1.862   1.950   2.253   2.271
 86 A    87 A    88 A    89 A    90 A    91 A    92 A    93 A                  
  2.300   2.336   2.397   2.444   2.578   2.635   2.636   2.914
 94 A    95 A    96 A    97 A    98 A    99 A   100 A   101 A                  
  3.022   4.240   4.311   4.532   4.533   4.551   4.555   4.589
102 A   103 A   104 A   105 A   106 A   107 A   108 A   109 A                  
  4.757   7.186   7.514   8.204   8.221   8.282  10.351  14.705
110 A   111 A   112 A   113 A   114 A   115 A   116 A   117 A                  
 14.812  14.914  26.638  26.733  27.072  36.678  49.466 166.140
118 A   119 A   120 A   121 A   122 A   123 A   124 A   125 A                  
219.192 293.890 293.905 293.9791028.406
126 A   127 A   128 A   129 A   130 A                                          

 Occupation and symmetry of molecular orbitals

 Point group: C1 (1 irreducible representation).

                           A     All 
 -------------------------------------
 All molecular orbitals:
  - Alpha                  130   130 
  - Beta                   130   130 
 -------------------------------------
 Alpha orbitals:
  - Frozen occupied        20    20  
  - Active occupied        17    17  
  - Active virtual         93    93  
  - Frozen virtual         0     0   
 -------------------------------------
 Beta orbitals:
  - Frozen occupied        20    20  
  - Active occupied        17    17  
  - Active virtual         93    93  
  - Frozen virtual         0     0   
 -------------------------------------

 Import integrals:   CPU 0.00 s  wall 0.00 s

 Import integrals:   CPU 46.07 s  wall 8.11 s

 MP2 amplitudes:   CPU 0.13 s  wall 0.09 s

Running a double precision version
           CCSD T amplitudes will be solved using DIIS.

           Start     Size      MaxIter   EConv     TConv     
           3         7         100       1.00e-07  1.00e-05  
 ------------------------------------------------------------------------------
           Energy (a.u.)   Ediff      Tdiff       Comment
 ------------------------------------------------------------------------------
         -3427.74092702                           
     1   -3427.72736416   1.36e-02   7.95e-01     
     2   -3427.75182596   2.45e-02   1.10e-01     
     3   -3427.75045142   1.37e-03   4.84e-02     
     4   -3427.75288832   2.44e-03   1.72e-02     Switched to DIIS steps.
     5   -3427.75382386   9.36e-04   1.23e-02     
     6   -3427.75386794   4.41e-05   2.73e-03     
     7   -3427.75387565   7.71e-06   1.43e-03     
     8   -3427.75388368   8.03e-06   3.78e-04     
     9   -3427.75388540   1.72e-06   2.17e-04     
    10   -3427.75388508   3.22e-07   6.28e-05     
    11   -3427.75388529   2.10e-07   2.60e-05     
    12   -3427.75388520   9.20e-08   1.27e-05     
    13   -3427.75388520   2.68e-09   5.77e-06     
 ------------------------------------------------------------------------------
         -3427.75388520                           CCSD T converged.

End of double precision
 SCF energy                 = -3427.02953654
 MP2 energy                 = -3427.74092702
 CCSD correlation energy     =    -0.72434866
 CCSD total energy           = -3427.75388520

 CCSD  T1^2 = 0.0159  T2^2 = 0.2759  Leading amplitudes:

 Amplitude    Orbitals with energies
 -0.0390       33 (A) A                  ->    38 (A) A                   
              -0.4614                          0.0039                     
 -0.0390       33 (A) B                  ->    38 (A) B                   
              -0.4614                          0.0039                     
 -0.0213       35 (A) A                  ->    39 (A) A                   
              -0.4316                          0.0442                     
 -0.0213       35 (A) B                  ->    39 (A) B                   
              -0.4316                          0.0442                     

 Amplitude    Orbitals with energies
 -0.0734       37 (A) A      37 (A) B    ->    38 (A) A      38 (A) B     
              -0.4065       -0.4065            0.0039        0.0039       
  0.0734       37 (A) A      37 (A) B    ->    38 (A) B      38 (A) A     
              -0.4065       -0.4065            0.0039        0.0039       
  0.0734       37 (A) B      37 (A) A    ->    38 (A) A      38 (A) B     
              -0.4065       -0.4065            0.0039        0.0039       
 -0.0734       37 (A) B      37 (A) A    ->    38 (A) B      38 (A) A     
              -0.4065       -0.4065            0.0039        0.0039       

 Computing CCSD intemediates for later calculations in double precision
 Finished.

Running a double precision version
           CCSD Lambda amplitudes will be solved using DIIS.
           Start     Size      MaxIter   EConv     LConv     
           3         7         100       1.00e-07  1.00e-05  
 ------------------------------------------------------------------------------
            Enorm      Ldiff       Comment
 ------------------------------------------------------------------------------
     1     5.66e-02   4.12e-02     
     2     1.61e-02   6.29e-03     
     3     7.05e-03   1.76e-03     
     4     4.20e-03   1.35e-03     Switched to DIIS steps.
     5     1.28e-03   7.80e-04     
     6     6.05e-04   2.05e-04     
     7     1.94e-04   5.97e-05     
     8     9.04e-05   2.63e-06     
     9     3.24e-05   1.60e-06     
    10     1.53e-05   4.26e-07     
    11     7.12e-06   2.40e-10     
    12     3.46e-06   6.76e-08     
    13     1.45e-06   1.11e-07     
    14     6.11e-07   1.83e-08     
    15     3.01e-07   4.48e-08     
    16     1.34e-07   1.65e-08     
    17     6.77e-08   9.81e-09     
 ------------------------------------------------------------------------------
                                   CCSD Lambda converged.

 Computing density matrices in double precision...
           Orbital response amplitudes will be solved using DIIS.
           Start     Size      MaxIter   EConv     LConv     
           3         7         100       1.00e-06  1.00e-06  
 ------------------------------------------------------------------------------
            Enorm      Ldiff       Comment
 ------------------------------------------------------------------------------
     1     1.11e-01   6.03e-04     
     2     1.08e-01   3.33e-03     
     3     1.34e-01   2.34e-02     
     4     1.69e-02   5.25e-02     Switched to DIIS steps.
     5     7.81e-03   5.31e-03     
     6     1.13e-03   8.49e-04     
     7     7.79e-04   8.17e-05     
     8     2.05e-04   1.88e-04     
     9     4.88e-05   2.07e-05     
    10     1.59e-05   4.23e-06     
    11     3.93e-06   1.63e-06     
    12     1.49e-06   2.67e-07     
    13     5.98e-07   3.71e-07     
 ------------------------------------------------------------------------------
                                   Orbital response converged.

 Computing density matrices... Done.
 CCSD calculation:   CPU 1551.02 s  wall 268.80 s

 Transferring MO TPDM to AO TPDM
 Transferring g2_o1o1o1o1
 Transferring g2_o1o1o1v1
 Transferring g2_o1o1v1v1
 Transferring g2_o1v1o1v1
 Transferring g2_o1v1v1v1
 Transferring g2_v1v1v1v1
 Adding separable TPDM
 Computing TPDM gradient
 --------------------------------------------------------
 2e gradient
  Atom          X               Y               Z
 --------------------------------------------------------
    1        -38.823347       22.769284       -0.000000  
    2          0.086165      -33.095868        0.000000  
    3         17.691841       -7.537938       -0.000000  
    4         21.045342       17.864522        0.000000  
 --------------------------------------------------------
 --------------------------------------------------------
 Final gradient
  Atom          X               Y               Z
 --------------------------------------------------------
    1        -38.823347       22.769284       -0.000000  
    2          0.086165      -33.095868        0.000000  
    3         17.691841       -7.537938       -0.000000  
    4         21.045342       17.864522        0.000000  
 --------------------------------------------------------
 Analytic gradient from two-electron contribution:   CPU 270.86 s  wall 52.99 s

 Total ccman2 time:   CPU 1873.50 s  wall 331.35 s


 --------------------------------------------------------------

                    Orbital Energies (a.u.)
 --------------------------------------------------------------

 Alpha MOs
 -- Occupied --
********-104.8912 -80.0667 -65.1751 -58.5349 -58.5337 -58.5335 -15.6549
-10.6144  -9.8548  -8.0831  -8.0789  -8.0787  -7.6042  -7.4676  -7.4611
 -7.4604  -5.4966  -5.4949  -5.4943  -3.2064  -3.2038  -3.2029  -3.1958
 -3.1958  -1.2703  -1.0736  -1.0229  -0.7529  -0.6183  -0.5877  -0.5677
 -0.4614  -0.4604  -0.4316  -0.4197  -0.4065
 -- Virtual --
  0.0039   0.0442   0.0570   0.0765   0.0851   0.0879   0.1001   0.1160
  0.1245   0.1304   0.1380   0.1477   0.1785   0.1817   0.2022   0.2353
  0.2587   0.2638   0.2869   0.3522   0.3673   0.3875   0.4691   0.5167
  0.5536   0.5615   0.5686   0.5988   0.6273   0.6746   0.7524   0.7639
  0.7688   0.8035   0.8079   0.8735   0.8768   0.9063   0.9555   0.9588
  0.9880   1.0930   1.1123   1.1269   1.1492   1.2297   1.2579   1.3096
  1.3354   1.3946   1.4817   1.7763   1.8620   1.9501   2.2534   2.2708
  2.2996   2.3356   2.3968   2.4438   2.5776   2.6346   2.6357   2.9145
  3.0217   4.2401   4.3105   4.5323   4.5330   4.5507   4.5555   4.5894
  4.7566   7.1858   7.5137   8.2037   8.2208   8.2821  10.3511  14.7052
 14.8120  14.9138  26.6382  26.7331  27.0724  36.6784  49.4657 166.1396
219.1923 293.8899 293.9046 293.97921028.4058
 --------------------------------------------------------------

          Ground-State Mulliken Net Atomic Charges

     Atom                 Charge (a.u.)
  ----------------------------------------
      1 Br                   -0.231668
      2 P                     0.344774
      3 N                    -0.121118
      4 Cl                    0.008012
  ----------------------------------------
  Sum of atomic charges =     0.000000

 -----------------------------------------------------------------
                    Cartesian Multipole Moments
 -----------------------------------------------------------------
    Charge (ESU x 10^10)
                 0.0000
    Dipole Moment (Debye)
         X       0.3752      Y       0.6109      Z      -0.0000
       Tot       0.7170
    Quadrupole Moments (Debye-Ang)
        XX     -53.2671     XY       2.8015     YY     -47.8285
        XZ       0.0000     YZ      -0.0000     ZZ     -48.9521
    Octopole Moments (Debye-Ang^2)
       XXX      37.7704    XXY     -14.0927    XYY      11.7844
       YYY     -18.1854    XXZ      -0.0000    XYZ       0.0000
       YYZ       0.0000    XZZ      10.8163    YZZ      -3.4007
       ZZZ       0.0000
    Hexadecapole Moments (Debye-Ang^3)
      XXXX    -723.5768   XXXY       5.4012   XXYY    -158.6194
      XYYY       1.1744   YYYY    -276.1470   XXXZ       0.0000
      XXYZ      -0.0000   XYYZ       0.0000   YYYZ       0.0000
      XXZZ    -130.9355   XYZZ      -2.6938   YYZZ     -56.4665
      XZZZ       0.0000   YZZZ       0.0000   ZZZZ     -60.4653
 -----------------------------------------------------------------
 DrvMan completing analytic gradient of the correlated energy
 Correlated dipole moment
            1
    1   0.1476197
    2   0.2403589
    3  -0.0000000
 Energy read as -3427.753885202
 Full Analytical Gradient: (in a.u., or Hartree/Bohr)
             1             2             3             4
    1   -0.00002380    0.00007884   -0.00025690    0.00020186
    2    0.00004765   -0.00004771   -0.00053591    0.00053596
    3    0.00000000    0.00000000   -0.00000000    0.00000000
 Gradient time:  CPU 0.78 s  wall 0.79 s
 ----------------------------------------------------------------
             Standard Nuclear Orientation (Angstroms)
    I     Atom           X                Y                Z
 ----------------------------------------------------------------
    1      Br      1.3910637511    -0.3645544995    -0.0000000000
    2      P      -0.0876461184     1.3518377993     0.0000000000
    3      N      -1.5515816990     0.8098123635     0.0000000000
    4      Cl     -2.1477333893    -0.7766968267    -0.0000000000
 ----------------------------------------------------------------
 Nuclear Repulsion Energy =   370.2287314280 hartrees
 There are       37 alpha and       37 beta electrons

                       Distance Matrix (Angstroms)
             Br(  1)   P (  2)   N (  3)
   P (  2)  2.265521
   N (  3)  3.168328  1.561057
   Cl(  4)  3.562716  2.962198  1.694818

 Requested basis set is 6-311++G(d,p)
 There are 51 shells and 130 basis functions
 A cutoff of  1.0D-14 yielded   1149 shell pairs
 There are      8009 function pairs (      8805 Cartesian)
 Smallest overlap matrix eigenvalue = 1.36E-03
 Guess MOs from SCF MO coefficient file

 -----------------------------------------------------------------------
  General SCF calculation program by
  Eric Jon Sundstrom, Paul Horn, Yuezhi Mao, Dmitri Zuev, Alec White,
  David Stuck, Shaama M.S., Shane Yost, Joonho Lee, David Small,
  Daniel Levine, Susi Lehtola, Hugh Burton, Evgeny Epifanovsky
 -----------------------------------------------------------------------
 Hartree-Fock
 using 6 threads for integral computing
 -------------------------------------------------------
 OpenMP Integral computing Module                
 Release: version 2.0, May 2017, Q-Chem Inc. Pleasanton 
 -------------------------------------------------------
 A restricted SCF calculation will be
 performed using DIIS
 SCF converges when DIIS error is below 1.0e-08
 ---------------------------------------
  Cycle       Energy         DIIS error
 ---------------------------------------
    1   -3427.0294906687      2.44e-05  
    2   -3427.0294921661      8.67e-06  
    3   -3427.0294923180      6.28e-06  
    4   -3427.0294924052      1.01e-06  
    5   -3427.0294924118      3.94e-07  
    6   -3427.0294924129      1.63e-07  
    7   -3427.0294924130      5.92e-08  
    8   -3427.0294924131      2.17e-08  
    9   -3427.0294924131      7.02e-09  Convergence criterion met
 ---------------------------------------
 SCF time:   CPU 7.97s  wall 2.00s 
 SCF   energy in the final basis set =    -3427.0294924131
 Total energy in the final basis set =    -3427.0294924131


 ------------------------------------------------------------------------------

   CCMAN2: suite of methods based on coupled cluster
           and equation of motion theories.

   Components:
   * libvmm-1.3-trunk
     by Evgeny Epifanovsky, Ilya Kaliman.
   * libtensor-2.5-trunk
     by Evgeny Epifanovsky, Michael Wormit, Dmitry Zuev, Sam Manzer, 
        Ilya Kaliman.
   * libcc-2.5-trunk
     by Evgeny Epifanovsky, Arik Landau, Tomasz Kus, Kirill Khistyaev, 
        Dmitry Zuev, Prashant Manohar, Xintian Feng, Anna Krylov, 
        Matthew Goldey, Alec White, Thomas Jagau, Kaushik Nanda, 
        Anastasia Gunina, Alexander Kunitsa, Joonho Lee.

   CCMAN original authors:
   Anna I. Krylov, C. David Sherrill, Steven R. Gwaltney,
   Edward F. C. Byrd (2000)
   Sergey V. Levchenko, Lyudmila V. Slipchenko, Tao Wang,
   Ana-Maria C. Cristian (2003)
   Piotr A. Pieniazek, C. Melania Oana, Evgeny Epifanovsky (2007)
   Prashant Manohar (2009)

 ------------------------------------------------------------------------------


 Allocating and initializing 30808MB of RAM...
 Calculation will run on 6 cores.


 Alpha MOs, Restricted
 -- Occupied --                  
-490.04 -104.89  -80.07  -65.18  -58.53  -58.53  -58.53  -15.66
  1 A     2 A     3 A     4 A     5 A     6 A     7 A     8 A                  
-10.614  -9.855  -8.083  -8.079  -8.079  -7.604  -7.468  -7.461
  9 A    10 A    11 A    12 A    13 A    14 A    15 A    16 A                  
 -7.460  -5.497  -5.495  -5.494  -3.206  -3.204  -3.203  -3.196
 17 A    18 A    19 A    20 A    21 A    22 A    23 A    24 A                  
 -3.196  -1.270  -1.074  -1.023  -0.753  -0.618  -0.587  -0.567
 25 A    26 A    27 A    28 A    29 A    30 A    31 A    32 A                  
 -0.461  -0.460  -0.432  -0.420  -0.407
 33 A    34 A    35 A    36 A    37 A                                          
 -- Virtual --                   
  0.004   0.044   0.057   0.076   0.085   0.088   0.100   0.116
 38 A    39 A    40 A    41 A    42 A    43 A    44 A    45 A                  
  0.125   0.130   0.138   0.148   0.178   0.182   0.202   0.235
 46 A    47 A    48 A    49 A    50 A    51 A    52 A    53 A                  
  0.259   0.264   0.287   0.352   0.367   0.387   0.469   0.517
 54 A    55 A    56 A    57 A    58 A    59 A    60 A    61 A                  
  0.554   0.561   0.569   0.599   0.627   0.675   0.752   0.764
 62 A    63 A    64 A    65 A    66 A    67 A    68 A    69 A                  
  0.769   0.803   0.808   0.874   0.877   0.906   0.955   0.959
 70 A    71 A    72 A    73 A    74 A    75 A    76 A    77 A                  
  0.988   1.093   1.112   1.127   1.149   1.230   1.258   1.309
 78 A    79 A    80 A    81 A    82 A    83 A    84 A    85 A                  
  1.335   1.394   1.482   1.776   1.862   1.950   2.253   2.271
 86 A    87 A    88 A    89 A    90 A    91 A    92 A    93 A                  
  2.300   2.336   2.397   2.444   2.576   2.635   2.635   2.915
 94 A    95 A    96 A    97 A    98 A    99 A   100 A   101 A                  
  3.022   4.240   4.310   4.532   4.533   4.551   4.555   4.589
102 A   103 A   104 A   105 A   106 A   107 A   108 A   109 A                  
  4.757   7.186   7.514   8.204   8.221   8.282  10.350  14.705
110 A   111 A   112 A   113 A   114 A   115 A   116 A   117 A                  
 14.812  14.914  26.638  26.733  27.073  36.678  49.466 166.139
118 A   119 A   120 A   121 A   122 A   123 A   124 A   125 A                  
219.191 293.890 293.905 293.9791028.406
126 A   127 A   128 A   129 A   130 A                                          

 Beta MOs, Restricted
 -- Occupied --                  
-490.04 -104.89  -80.07  -65.18  -58.53  -58.53  -58.53  -15.66
  1 A     2 A     3 A     4 A     5 A     6 A     7 A     8 A                  
-10.614  -9.855  -8.083  -8.079  -8.079  -7.604  -7.468  -7.461
  9 A    10 A    11 A    12 A    13 A    14 A    15 A    16 A                  
 -7.460  -5.497  -5.495  -5.494  -3.206  -3.204  -3.203  -3.196
 17 A    18 A    19 A    20 A    21 A    22 A    23 A    24 A                  
 -3.196  -1.270  -1.074  -1.023  -0.753  -0.618  -0.587  -0.567
 25 A    26 A    27 A    28 A    29 A    30 A    31 A    32 A                  
 -0.461  -0.460  -0.432  -0.420  -0.407
 33 A    34 A    35 A    36 A    37 A                                          
 -- Virtual --                   
  0.004   0.044   0.057   0.076   0.085   0.088   0.100   0.116
 38 A    39 A    40 A    41 A    42 A    43 A    44 A    45 A                  
  0.125   0.130   0.138   0.148   0.178   0.182   0.202   0.235
 46 A    47 A    48 A    49 A    50 A    51 A    52 A    53 A                  
  0.259   0.264   0.287   0.352   0.367   0.387   0.469   0.517
 54 A    55 A    56 A    57 A    58 A    59 A    60 A    61 A                  
  0.554   0.561   0.569   0.599   0.627   0.675   0.752   0.764
 62 A    63 A    64 A    65 A    66 A    67 A    68 A    69 A                  
  0.769   0.803   0.808   0.874   0.877   0.906   0.955   0.959
 70 A    71 A    72 A    73 A    74 A    75 A    76 A    77 A                  
  0.988   1.093   1.112   1.127   1.149   1.230   1.258   1.309
 78 A    79 A    80 A    81 A    82 A    83 A    84 A    85 A                  
  1.335   1.394   1.482   1.776   1.862   1.950   2.253   2.271
 86 A    87 A    88 A    89 A    90 A    91 A    92 A    93 A                  
  2.300   2.336   2.397   2.444   2.576   2.635   2.635   2.915
 94 A    95 A    96 A    97 A    98 A    99 A   100 A   101 A                  
  3.022   4.240   4.310   4.532   4.533   4.551   4.555   4.589
102 A   103 A   104 A   105 A   106 A   107 A   108 A   109 A                  
  4.757   7.186   7.514   8.204   8.221   8.282  10.350  14.705
110 A   111 A   112 A   113 A   114 A   115 A   116 A   117 A                  
 14.812  14.914  26.638  26.733  27.073  36.678  49.466 166.139
118 A   119 A   120 A   121 A   122 A   123 A   124 A   125 A                  
219.191 293.890 293.905 293.9791028.406
126 A   127 A   128 A   129 A   130 A                                          

 Occupation and symmetry of molecular orbitals

 Point group: C1 (1 irreducible representation).

                           A     All 
 -------------------------------------
 All molecular orbitals:
  - Alpha                  130   130 
  - Beta                   130   130 
 -------------------------------------
 Alpha orbitals:
  - Frozen occupied        20    20  
  - Active occupied        17    17  
  - Active virtual         93    93  
  - Frozen virtual         0     0   
 -------------------------------------
 Beta orbitals:
  - Frozen occupied        20    20  
  - Active occupied        17    17  
  - Active virtual         93    93  
  - Frozen virtual         0     0   
 -------------------------------------

 Import integrals:   CPU 0.00 s  wall 0.00 s

 Import integrals:   CPU 46.47 s  wall 8.21 s

 MP2 amplitudes:   CPU 0.13 s  wall 0.09 s

Running a double precision version
           CCSD T amplitudes will be solved using DIIS.

           Start     Size      MaxIter   EConv     TConv     
           3         7         100       1.00e-07  1.00e-05  
 ------------------------------------------------------------------------------
           Energy (a.u.)   Ediff      Tdiff       Comment
 ------------------------------------------------------------------------------
         -3427.74092416                           
     1   -3427.72734672   1.36e-02   7.95e-01     
     2   -3427.75182575   2.45e-02   1.10e-01     
     3   -3427.75044810   1.38e-03   4.84e-02     
     4   -3427.75288778   2.44e-03   1.72e-02     Switched to DIIS steps.
     5   -3427.75382426   9.36e-04   1.24e-02     
     6   -3427.75386844   4.42e-05   2.73e-03     
     7   -3427.75387621   7.76e-06   1.43e-03     
     8   -3427.75388427   8.06e-06   3.79e-04     
     9   -3427.75388599   1.72e-06   2.17e-04     
    10   -3427.75388567   3.22e-07   6.30e-05     
    11   -3427.75388588   2.09e-07   2.61e-05     
    12   -3427.75388578   9.25e-08   1.27e-05     
    13   -3427.75388579   2.55e-09   5.79e-06     
 ------------------------------------------------------------------------------
         -3427.75388579                           CCSD T converged.

End of double precision
 SCF energy                 = -3427.02949241
 MP2 energy                 = -3427.74092416
 CCSD correlation energy     =    -0.72439337
 CCSD total energy           = -3427.75388579

 CCSD  T1^2 = 0.0159  T2^2 = 0.2760  Leading amplitudes:

 Amplitude    Orbitals with energies
  0.0390       33 (A) A                  ->    38 (A) A                   
              -0.4615                          0.0038                     
  0.0390       33 (A) B                  ->    38 (A) B                   
              -0.4615                          0.0038                     
  0.0214       35 (A) A                  ->    39 (A) A                   
              -0.4316                          0.0441                     
  0.0214       35 (A) B                  ->    39 (A) B                   
              -0.4316                          0.0441                     

 Amplitude    Orbitals with energies
 -0.0733       37 (A) A      37 (A) B    ->    38 (A) A      38 (A) B     
              -0.4067       -0.4067            0.0038        0.0038       
  0.0733       37 (A) A      37 (A) B    ->    38 (A) B      38 (A) A     
              -0.4067       -0.4067            0.0038        0.0038       
  0.0733       37 (A) B      37 (A) A    ->    38 (A) A      38 (A) B     
              -0.4067       -0.4067            0.0038        0.0038       
 -0.0733       37 (A) B      37 (A) A    ->    38 (A) B      38 (A) A     
              -0.4067       -0.4067            0.0038        0.0038       

 Computing CCSD intemediates for later calculations in double precision
 Finished.

Running a double precision version
           CCSD Lambda amplitudes will be solved using DIIS.
           Start     Size      MaxIter   EConv     LConv     
           3         7         100       1.00e-07  1.00e-05
[truncated: 40,214 more chars]
