# Supplementary material for: Geometric and energetic data from ab initio calculations of haloethene, haloimine, halomethylenephosphine, haloiminophosphine, halodiazene, halodiphosphene and halocyclopropane
Source: Data Brief. 2019 Nov 2;27:104738. doi: 10.1016/j.dib.2019.104738 (PMC6861602; doi:10.1016/j.dib.2019.104738)
Supplement: Multimedia component 7 [file mmc7.zip › NP/CCSD/freq/ClENPEBr.out]

Q-Chem Developer Version!
                  Welcome to Q-Chem
     A Quantum Leap Into The Future Of Chemistry


 Q-Chem 5.1, Q-Chem, Inc., Pleasanton, CA (2018)

 Yihan Shao,  Zhengting Gan,  E. Epifanovsky,  A. T. B. Gilbert,  M. Wormit,  
 J. Kussmann,  A. W. Lange,  A. Behn,  Jia Deng,  Xintian Feng,  D. Ghosh,  
 M. Goldey,  P. R. Horn,  L. D. Jacobson,  I. Kaliman,  T. Kus,  A. Landau,  
 Jie Liu,  E. I. Proynov,  R. M. Richard,  R. P. Steele,  E. J. Sundstrom,  
 H. L. Woodcock III,  P. M. Zimmerman,  D. Zuev,  B. Albrecht,  E. Alguire,  
 S. A. Baeppler,  D. Barton,  Z. Benda,  Y. A. Bernard,  E. J. Berquist,  
 K. B. Bravaya,  H. Burton,  D. Casanova,  Chun-Min Chang,  Yunqing Chen,  
 A. Chien,  K. D. Closser,  M. P. Coons,  S. Coriani,  S. Dasgupta,  
 A. L. Dempwolff,  M. Diedenhofen,  Hainam Do,  R. G. Edgar,  Po-Tung Fang,  
 S. Faraji,  S. Fatehi,  Qingguo Feng,  K. D. Fenk,  J. Fosso-Tande,  
 J. Gayvert,  Qinghui Ge,  A. Ghysels,  G. Gidofalvi,  J. Gomes,  
 J. Gonthier,  A. Gunina,  D. Hait,  M. W. D. Hanson-Heine,  
 P. H. P. Harbach,  A. W. Hauser,  J. E. Herr,  E. G. Hohenstein,  
 Z. C. Holden,  Kerwin Hui,  B. C. Huynh,  T.-C. Jagau,  Hyunjun Ji,  
 B. Kaduk,  K. Khistyaev,  Jaehoon Kim,  P. Klunzinger,  K. Koh,  
 D. Kosenkov,  L. Koulias,  T. Kowalczyk,  C. M. Krauter,  A. Kunitsa,  
 Ka Un Lao,  A. Laurent,  K. V. Lawler,  Joonho Lee,  D. Lefrancois,  
 S. Lehtola,  D. S. Levine,  Yi-Pei Li,  You-Sheng Lin,  Fenglai Liu,  
 E. Livshits,  A. Luenser,  P. Manohar,  E. Mansoor,  S. F. Manzer,  
 Shan-Ping Mao,  Yuezhi Mao,  N. Mardirossian,  A. V. Marenich,  
 T. Markovich,  L. A. Martinez-Martinez,  S. A. Maurer,  N. J. Mayhall,  
 S. C. McKenzie,  J.-M. Mewes,  A. F. Morrison,  J. W. Mullinax,  K. Nanda,  
 T. S. Nguyen-Beck,  R. Olivares-Amaya,  J. A. Parkhill,  T. M. Perrine,  
 F. Plasser,  P. Pokhilko,  S. Prager,  A. Prociuk,  E. Ramos,  D. R. Rehn,  
 F. Rob,  M. Schneider,  N. Sergueev,  S. M. Sharada,  S. Sharma,  
 D. W. Small,  T. Stauch,  T. Stein,  Yu-Chuan Su,  A. J. W. Thom,  
 A. Tkatchenko,  T. Tsuchimochi,  N. M. Tubman,  L. Vogt,  M. L. Vidal,  
 O. Vydrov,  M. A. Watson,  J. Wenzel,  M. de Wergifosse,  T. A. Wesolowski,  
 A. White,  J. Witte,  A. Yamada,  Jun Yang,  K. Yao,  S. Yeganeh,  
 S. R. Yost,  Zhi-Qiang You,  A. Zech,  Igor Ying Zhang,  Xing Zhang,  
 Yan Zhao,  Ying Zhu,  B. R. Brooks,  G. K. L. Chan,  C. J. Cramer,  
 M. S. Gordon,  W. J. Hehre,  A. Klamt,  M. W. Schmidt,  C. D. Sherrill,  
 D. G. Truhlar,  A. Aspuru-Guzik,  R. Baer,  A. T. Bell,  N. A. Besley,  
 Jeng-Da Chai,  A. E. DePrince, III,  R. A. DiStasio Jr.,  A. Dreuw,  
 B. D. Dunietz,  T. R. Furlani,  Chao-Ping Hsu,  Yousung Jung,  Jing Kong,  
 D. S. Lambrecht,  WanZhen Liang,  C. Ochsenfeld,  V. A. Rassolov,  
 L. V. Slipchenko,  J. E. Subotnik,  T. Van Voorhis,  J. M. Herbert,  
 A. I. Krylov,  P. M. W. Gill,  M. Head-Gordon

 Contributors to earlier versions of Q-Chem not listed above: 
 R. D. Adamson,  B. Austin,  J. Baker,  G. J. O. Beran,  K. Brandhorst,  
 S. T. Brown,  E. F. C. Byrd,  A. K. Chakraborty,  C.-L. Cheng,  
 Siu Hung Chien,  D. M. Chipman,  D. L. Crittenden,  H. Dachsel,  
 R. J. Doerksen,  A. D. Dutoi,  L. Fusti-Molnar,  W. A. Goddard III,  
 A. Golubeva-Zadorozhnaya,  S. R. Gwaltney,  G. Hawkins,  A. Heyden,  
 S. Hirata,  G. Kedziora,  F. J. Keil,  C. Kelley,  Jihan Kim,  R. A. King,  
 R. Z. Khaliullin,  P. P. Korambath,  W. Kurlancheek,  A. M. Lee,  M. S. Lee,  
 S. V. Levchenko,  Ching Yeh Lin,  D. Liotard,  R. C. Lochan,  I. Lotan,  
 P. E. Maslen,  N. Nair,  D. P. O'Neill,  D. Neuhauser,  E. Neuscamman,  
 C. M. Oana,  R. Olson,  B. Peters,  R. Peverati,  P. A. Pieniazek,  
 Y. M. Rhee,  J. Ritchie,  M. A. Rohrdanz,  E. Rosta,  N. J. Russ,  
 H. F. Schaefer III,  N. E. Schultz,  N. Shenvi,  A. C. Simmonett,  A. Sodt,  
 D. Stuck,  K. S. Thanthiriwatte,  V. Vanovschi,  Tao Wang,  A. Warshel,  
 C. F. Williams,  Q. Wu,  X. Xu,  W. Zhang

 Please cite Q-Chem as follows:
 Y. Shao et al., Mol. Phys. 113, 184-215 (2015)
 DOI: 10.1080/00268976.2014.952696

 Q-Chem 5.1.2 for Intel X86 EM64T Linux

 Parts of Q-Chem use Armadillo 8.300.2 (Tropical Shenanigans).
 http://arma.sourceforge.net/

 Q-Chem begins on Tue May  7 03:34:17 2019  

Host: 
0

     Scratch files written to /scratch/taweetham/qchem10360//
Input Ideriv = 1
Curr. Ideriv = -1
Max.  Ideriv = 1


!!********************************************.
!!******************Warning*******************.
!!Desired Analytical derivatives not available.
!!Finite difference job might take a long time.
!!********************************************.
!!********************************************.


 2-order derivative to be evaluated numerically with 1-order analytical derivatives

Checking the input file for inconsistencies... 	...done.

--------------------------------------------------------------
User input:
--------------------------------------------------------------
Cl=Cl_E.out
$molecule
0 1
P 
N  1 1.591921
Cl 2 1.737985 1 113.519592
Cl 1 2.052478 2 99.818572 3 -180.000000 0
$end

$rem
   JOB_TYPE 	FREQUENCY
   BASIS 		6-311++G**
   METHOD	ccsd
   MEM_TOTAL	31000
   N_FROZEN_CORE      FC
$end

--------------------------------------------------------------
 ----------------------------------------------------------------
             Standard Nuclear Orientation (Angstroms)
    I     Atom           X                Y                Z
 ----------------------------------------------------------------
    1      P       0.3857122387    -0.6977298095     0.0000000000
    2      N      -0.6016186479     0.5510256472    -0.0000000000
    3      Cl     -2.2818491308     0.1067088860     0.0000000000
    4      Cl      2.1892401281     0.2820421500    -0.0000000000
 ----------------------------------------------------------------
 Molecular Point Group                 Cs    NOp =  2
 Largest Abelian Subgroup              Cs    NOp =  2
 Nuclear Repulsion Energy =   241.9506881254 hartrees
 There are       28 alpha and       28 beta electrons
 Requested basis set is 6-311++G(d,p)
 There are 45 shells and 112 basis functions
 Total memory of 31000 MB is distributed as follows: 
   MEM_STATIC is set to 192 MB
   QALLOC/CCMAN JOB total memory use is  30808 MB
 Warning: actual memory use might exceed 31000 MB

 Total QAlloc Memory Limit  31000 MB
 Mega-Array Size       188 MB
 MEM_STATIC part       192 MB

                       Distance Matrix (Angstroms)
             P (  1)   N (  2)   Cl(  3)
   N (  2)  1.591921
   Cl(  3)  2.786217  1.737985
   Cl(  4)  2.052478  2.803791  4.474526

 A cutoff of  1.0D-14 yielded    900 shell pairs
 There are      6004 function pairs (      6462 Cartesian)

 -------------------------------------------------------
 OpenMP Integral Computing Module                       
 Release: version 1.0, May 2013, Q-Chem Inc. Pittsburgh 
 -------------------------------------------------------
 Integral Job Info:
 Integral job number is                      11
 Integral operator is                         1
 short-range coefficients                     0
 long-range coefficients              100000000
 Omega coefficients                           0
 if combine SR and LR in K                    0
 Integral screening is                        0
 Integral computing path is                   2
 max size of driver memory is            800000
 size of driver memory is                593474
 size of scratch memory is              8114252
 max col of scratch BK array               1296
 max len of scratch array in speh3          155
 max len of scratch index in speh4           18
 max int batch size is                      520
 min int batch size is                       52
 fixed nKL is                                52
 max L of basis functions is                  2
 order of int derivative is                   0
 number of shells is                         45
 number of basis is                         116
 number of cartesian basis is               116
 number of contracted shell pairs           900
 number of primitive shell pairs           2558
 maxK2 (contraction) of shell pair           36
 max number of K2 of shell pair               1
 max number of CS2 of shell pair            108
 max number of PS2 of shell pair            228
 mem total for path MDJ                  513266
 -------------------------------------------------------
 Smallest overlap matrix eigenvalue = 1.32E-03
 Guess from superposition of atomic densities
 Warning:  Energy on first SCF cycle will be non-variational
 SAD guess density has 56.000000 electrons

 -----------------------------------------------------------------------
  General SCF calculation program by
  Eric Jon Sundstrom, Paul Horn, Yuezhi Mao, Dmitri Zuev, Alec White,
  David Stuck, Shaama M.S., Shane Yost, Joonho Lee, David Small,
  Daniel Levine, Susi Lehtola, Hugh Burton, Evgeny Epifanovsky
 -----------------------------------------------------------------------
 Hartree-Fock
 using 6 threads for integral computing
 -------------------------------------------------------
 OpenMP Integral computing Module                
 Release: version 2.0, May 2017, Q-Chem Inc. Pleasanton 
 -------------------------------------------------------
 A restricted SCF calculation will be
 performed using DIIS
 SCF converges when DIIS error is below 1.0e-08
 ---------------------------------------
  Cycle       Energy         DIIS error
 ---------------------------------------
    1   -1314.6304123313      4.61e-02  
    2   -1314.0979473532      5.28e-03  
    3   -1314.1464015804      2.39e-03  
    4   -1314.1560291741      5.04e-04  
    5   -1314.1570134564      2.03e-04  
    6   -1314.1572071295      1.16e-04  
    7   -1314.1572521813      4.90e-05  
    8   -1314.1572725621      2.38e-05  
    9   -1314.1572761047      6.70e-06  
   10   -1314.1572764939      2.25e-06  
   11   -1314.1572765308      4.58e-07  
   12   -1314.1572765321      1.19e-07  
   13   -1314.1572765322      4.61e-08  
   14   -1314.1572765322      1.78e-08  
   15   -1314.1572765322      5.59e-09  Convergence criterion met
 ---------------------------------------
 SCF time:   CPU 7.66s  wall 2.00s 
 SCF   energy in the final basis set =    -1314.1572765322
 Total energy in the final basis set =    -1314.1572765322


 ------------------------------------------------------------------------------

   CCMAN2: suite of methods based on coupled cluster
           and equation of motion theories.

   Components:
   * libvmm-1.3-trunk
     by Evgeny Epifanovsky, Ilya Kaliman.
   * libtensor-2.5-trunk
     by Evgeny Epifanovsky, Michael Wormit, Dmitry Zuev, Sam Manzer, 
        Ilya Kaliman.
   * libcc-2.5-trunk
     by Evgeny Epifanovsky, Arik Landau, Tomasz Kus, Kirill Khistyaev, 
        Dmitry Zuev, Prashant Manohar, Xintian Feng, Anna Krylov, 
        Matthew Goldey, Alec White, Thomas Jagau, Kaushik Nanda, 
        Anastasia Gunina, Alexander Kunitsa, Joonho Lee.

   CCMAN original authors:
   Anna I. Krylov, C. David Sherrill, Steven R. Gwaltney,
   Edward F. C. Byrd (2000)
   Sergey V. Levchenko, Lyudmila V. Slipchenko, Tao Wang,
   Ana-Maria C. Cristian (2003)
   Piotr A. Pieniazek, C. Melania Oana, Evgeny Epifanovsky (2007)
   Prashant Manohar (2009)

 ------------------------------------------------------------------------------


 Allocating and initializing 30808MB of RAM...
 Calculation will run on 6 cores.


 Alpha MOs, Restricted
 -- Occupied --                  
-104.88 -104.86  -80.07  -15.66  -10.61  -10.59   -8.08   -8.07
  1 A'    2 A'    3 A'    4 A'    5 A'    6 A'    7 A'    8 A'                 
 -8.071  -8.059  -8.056  -8.055  -7.609  -5.501  -5.500  -5.500
  1 A"    9 A'    2 A"   10 A'   11 A'   12 A'    3 A"   13 A'                 
 -1.265  -1.143  -1.036  -0.761  -0.615  -0.600  -0.564  -0.509
 14 A'   15 A'   16 A'   17 A'   18 A'   19 A'    4 A"    5 A"                 
 -0.497  -0.472  -0.425  -0.406
 20 A'   21 A'   22 A'    6 A"                                                 
 -- Virtual --                   
 -0.003   0.054   0.056   0.075   0.083   0.093   0.113   0.131
  7 A"   23 A'   24 A'   25 A'    8 A"   26 A'   27 A'   28 A'                 
  0.135   0.138   0.147   0.158   0.181   0.201   0.219   0.239
 29 A'    9 A"   30 A'   10 A"   31 A'   32 A'   33 A'   34 A'                 
  0.240   0.265   0.309   0.356   0.379   0.381   0.478   0.539
 11 A"   35 A'   36 A'   37 A'   12 A"   38 A'   39 A'   40 A'                 
  0.575   0.580   0.617   0.621   0.637   0.760   0.801   0.820
 13 A"   41 A'   42 A'   14 A"   43 A'   44 A'   15 A"   45 A'                 
  0.858   0.862   0.937   0.960   1.073   1.115   1.118   1.124
 46 A'   16 A"   47 A'   17 A"   48 A'   49 A'   18 A"   19 A"                 
  1.132   1.152   1.177   1.185   1.213   1.216   1.260   1.297
 50 A'   51 A'   52 A'   20 A"   53 A'   21 A"   54 A'   55 A'                 
  1.367   1.486   1.508   1.774   1.864   1.975   2.259   2.369
 56 A'   57 A'   58 A'   22 A"   59 A'   60 A'   23 A"   61 A'                 
  2.400   2.494   2.592   2.619   2.640   2.665   2.733   2.906
 24 A"   62 A'   25 A"   63 A'   26 A"   64 A'   65 A'   66 A'                 
  3.034   4.233   4.336   4.492   7.488  10.342  10.367  14.698
 67 A'   27 A"   68 A'   69 A'   70 A'   71 A'   72 A'   28 A"                 
 14.795  14.877  26.625  26.695  26.699  26.753  27.024  27.096
 73 A'   74 A'   29 A"   75 A'   30 A"   76 A'   77 A'   78 A'                 
 36.674 166.103 219.192 219.221
 79 A'   80 A'   81 A'   82 A'                                                 

 Beta MOs, Restricted
 -- Occupied --                  
-104.88 -104.86  -80.07  -15.66  -10.61  -10.59   -8.08   -8.07
  1 A'    2 A'    3 A'    4 A'    5 A'    6 A'    7 A'    8 A'                 
 -8.071  -8.059  -8.056  -8.055  -7.609  -5.501  -5.500  -5.500
  1 A"    9 A'    2 A"   10 A'   11 A'   12 A'    3 A"   13 A'                 
 -1.265  -1.143  -1.036  -0.761  -0.615  -0.600  -0.564  -0.509
 14 A'   15 A'   16 A'   17 A'   18 A'   19 A'    4 A"    5 A"                 
 -0.497  -0.472  -0.425  -0.406
 20 A'   21 A'   22 A'    6 A"                                                 
 -- Virtual --                   
 -0.003   0.054   0.056   0.075   0.083   0.093   0.113   0.131
  7 A"   23 A'   24 A'   25 A'    8 A"   26 A'   27 A'   28 A'                 
  0.135   0.138   0.147   0.158   0.181   0.201   0.219   0.239
 29 A'    9 A"   30 A'   10 A"   31 A'   32 A'   33 A'   34 A'                 
  0.240   0.265   0.309   0.356   0.379   0.381   0.478   0.539
 11 A"   35 A'   36 A'   37 A'   12 A"   38 A'   39 A'   40 A'                 
  0.575   0.580   0.617   0.621   0.637   0.760   0.801   0.820
 13 A"   41 A'   42 A'   14 A"   43 A'   44 A'   15 A"   45 A'                 
  0.858   0.862   0.937   0.960   1.073   1.115   1.118   1.124
 46 A'   16 A"   47 A'   17 A"   48 A'   49 A'   18 A"   19 A"                 
  1.132   1.152   1.177   1.185   1.213   1.216   1.260   1.297
 50 A'   51 A'   52 A'   20 A"   53 A'   21 A"   54 A'   55 A'                 
  1.367   1.486   1.508   1.774   1.864   1.975   2.259   2.369
 56 A'   57 A'   58 A'   22 A"   59 A'   60 A'   23 A"   61 A'                 
  2.400   2.494   2.592   2.619   2.640   2.665   2.733   2.906
 24 A"   62 A'   25 A"   63 A'   26 A"   64 A'   65 A'   66 A'                 
  3.034   4.233   4.336   4.492   7.488  10.342  10.367  14.698
 67 A'   27 A"   68 A'   69 A'   70 A'   71 A'   72 A'   28 A"                 
 14.795  14.877  26.625  26.695  26.699  26.753  27.024  27.096
 73 A'   74 A'   29 A"   75 A'   30 A"   76 A'   77 A'   78 A'                 
 36.674 166.103 219.192 219.221
 79 A'   80 A'   81 A'   82 A'                                                 

 Occupation and symmetry of molecular orbitals

 Point group: Cs (2 irreducible representations).

                           A'   A"    All 
 ------------------------------------------
 All molecular orbitals:
  - Alpha                  82   30    112 
  - Beta                   82   30    112 
 ------------------------------------------
 Alpha orbitals:
  - Frozen occupied        13   3     16  
  - Active occupied        9    3     12  
  - Active virtual         60   24    84  
  - Frozen virtual         0    0     0   
 ------------------------------------------
 Beta orbitals:
  - Frozen occupied        13   3     16  
  - Active occupied        9    3     12  
  - Active virtual         60   24    84  
  - Frozen virtual         0    0     0   
 ------------------------------------------

 Import integrals:   CPU 0.00 s  wall 0.00 s

 Import integrals:   CPU 21.41 s  wall 4.02 s

 MP2 amplitudes:   CPU 0.16 s  wall 0.19 s

Running a double precision version
           CCSD T amplitudes will be solved using DIIS.

           Start     Size      MaxIter   EConv     TConv     
           3         7         100       1.00e-07  1.00e-05  
 ------------------------------------------------------------------------------
           Energy (a.u.)   Ediff      Tdiff       Comment
 ------------------------------------------------------------------------------
         -1314.72548476                           
     1   -1314.73158385   6.10e-03   7.65e-01     
     2   -1314.75236269   2.08e-02   1.06e-01     
     3   -1314.75216406   1.99e-04   4.68e-02     
     4   -1314.75444062   2.28e-03   1.38e-02     Switched to DIIS steps.
     5   -1314.75525191   8.11e-04   1.19e-02     
     6   -1314.75528173   2.98e-05   2.34e-03     
     7   -1314.75527898   2.75e-06   1.17e-03     
     8   -1314.75528139   2.41e-06   2.94e-04     
     9   -1314.75528205   6.68e-07   1.71e-04     
    10   -1314.75528198   7.50e-08   5.72e-05     
    11   -1314.75528189   9.08e-08   2.65e-05     
    12   -1314.75528187   1.61e-08   8.85e-06     
 ------------------------------------------------------------------------------
         -1314.75528187                           CCSD T converged.

End of double precision
 SCF energy                 = -1314.15727653
 MP2 energy                 = -1314.72548476
 CCSD correlation energy     =    -0.59800534
 CCSD total energy           = -1314.75528187

 CCSD  T1^2 = 0.0124  T2^2 = 0.2631  Leading amplitudes:

 Amplitude    Orbitals with energies
 -0.0295       6 (A") A                  ->    7 (A") A                   
              -0.4063                         -0.0027                     
 -0.0295       6 (A") B                  ->    7 (A") B                   
              -0.4063                         -0.0027                     
 -0.0263       5 (A") A                  ->    7 (A") A                   
              -0.5088                         -0.0027                     
 -0.0263       5 (A") B                  ->    7 (A") B                   
              -0.5088                         -0.0027                     

 Amplitude    Orbitals with energies
 -0.0887       6 (A") A      6 (A") B    ->    7 (A") A      7 (A") B     
              -0.4063       -0.4063           -0.0027       -0.0027       
  0.0887       6 (A") A      6 (A") B    ->    7 (A") B      7 (A") A     
              -0.4063       -0.4063           -0.0027       -0.0027       
  0.0887       6 (A") B      6 (A") A    ->    7 (A") A      7 (A") B     
              -0.4063       -0.4063           -0.0027       -0.0027       
 -0.0887       6 (A") B      6 (A") A    ->    7 (A") B      7 (A") A     
              -0.4063       -0.4063           -0.0027       -0.0027       

 Computing CCSD intemediates for later calculations in double precision
 Finished.

Running a double precision version
           CCSD Lambda amplitudes will be solved using DIIS.
           Start     Size      MaxIter   EConv     LConv     
           3         7         100       1.00e-07  1.00e-05  
 ------------------------------------------------------------------------------
            Enorm      Ldiff       Comment
 ------------------------------------------------------------------------------
     1     5.33e-02   4.07e-02     
     2     1.39e-02   5.68e-03     
     3     6.02e-03   2.08e-03     
     4     3.40e-03   1.25e-03     Switched to DIIS steps.
     5     1.06e-03   6.33e-04     
     6     4.61e-04   1.68e-04     
     7     1.56e-04   3.71e-05     
     8     6.85e-05   5.53e-08     
     9     2.35e-05   2.48e-06     
    10     9.77e-06   6.73e-07     
    11     3.22e-06   5.45e-08     
    12     1.55e-06   6.10e-10     
    13     6.78e-07   4.05e-08     
    14     3.07e-07   1.18e-08     
    15     1.54e-07   1.01e-08     
    16     6.59e-08   1.67e-10     
 ------------------------------------------------------------------------------
                                   CCSD Lambda converged.

 Computing density matrices in double precision...
           Orbital response amplitudes will be solved using DIIS.
           Start     Size      MaxIter   EConv     LConv     
           3         7         100       1.00e-06  1.00e-06  
 ------------------------------------------------------------------------------
            Enorm      Ldiff       Comment
 ------------------------------------------------------------------------------
     1     7.50e-02   8.22e-03     
     2     3.81e-02   1.51e-02     
     3     3.61e-02   7.44e-03     
     4     1.40e-02   4.49e-03     Switched to DIIS steps.
     5     3.08e-03   4.47e-03     
     6     1.07e-03   4.76e-04     
     7     3.35e-04   8.49e-05     
     8     6.78e-05   6.27e-05     
     9     2.39e-05   2.73e-06     
    10     6.88e-06   3.64e-06     
    11     1.97e-06   2.80e-07     
    12     4.13e-07   8.45e-08     
 ------------------------------------------------------------------------------
                                   Orbital response converged.

 Computing density matrices... Done.
 CCSD calculation:   CPU 162.12 s  wall 31.45 s

 Transferring MO TPDM to AO TPDM
 Transferring g2_o1o1o1o1
 Transferring g2_o1o1o1v1
 Transferring g2_o1o1v1v1
 Transferring g2_o1v1o1v1
 Transferring g2_o1v1v1v1
 Transferring g2_v1v1v1v1
 Adding separable TPDM
 Computing TPDM gradient
 --------------------------------------------------------
 2e gradient
  Atom          X               Y               Z
 --------------------------------------------------------
    1         -1.144777       22.407427       -0.000000  
    2          2.863692      -15.004513        0.000000  
    3         22.005314        0.758835       -0.000000  
    4        -23.724229       -8.161749       -0.000000  
 --------------------------------------------------------
 --------------------------------------------------------
 Final gradient
  Atom          X               Y               Z
 --------------------------------------------------------
    1         -1.144777       22.407427       -0.000000  
    2          2.863692      -15.004513        0.000000  
    3         22.005314        0.758835       -0.000000  
    4        -23.724229       -8.161749       -0.000000  
 --------------------------------------------------------
 Analytic gradient from two-electron contribution:   CPU 134.54 s  wall 25.98 s

 Total ccman2 time:   CPU 322.59 s  wall 62.80 s


 --------------------------------------------------------------
             Orbital Energies (a.u.) and Symmetries
 --------------------------------------------------------------

 Alpha MOs, Restricted
 -- Occupied --                  
-104.88 -104.86  -80.07  -15.66  -10.61  -10.59   -8.08   -8.07
  1 A'    2 A'    3 A'    4 A'    5 A'    6 A'    7 A'    8 A'                 
 -8.059  -8.055  -7.609  -5.501  -5.500  -8.071  -8.056  -5.500
  9 A'   10 A'   11 A'   12 A'   13 A'    1 A"    2 A"    3 A"                 
 -1.265  -1.143  -1.036  -0.761  -0.615  -0.600  -0.497  -0.472
 14 A'   15 A'   16 A'   17 A'   18 A'   19 A'   20 A'   21 A'                 
 -0.425  -0.564  -0.509  -0.406
 22 A'    4 A"    5 A"    6 A"                                                 
 -- Virtual --                   
  0.054   0.056   0.075   0.093   0.113   0.131   0.135   0.147
 23 A'   24 A'   25 A'   26 A'   27 A'   28 A'   29 A'   30 A'                 
  0.181   0.201   0.219   0.239   0.265   0.309   0.356   0.381
 31 A'   32 A'   33 A'   34 A'   35 A'   36 A'   37 A'   38 A'                 
  0.478   0.539   0.580   0.617   0.637   0.760   0.820   0.858
 39 A'   40 A'   41 A'   42 A'   43 A'   44 A'   45 A'   46 A'                 
  0.937   1.073   1.115   1.132   1.152   1.177   1.213   1.260
 47 A'   48 A'   49 A'   50 A'   51 A'   52 A'   53 A'   54 A'                 
  1.297   1.367   1.486   1.508   1.864   1.975   2.369   2.494
 55 A'   56 A'   57 A'   58 A'   59 A'   60 A'   61 A'   62 A'                 
  2.619   2.665   2.733   2.906   3.034   4.336   4.492   7.488
 63 A'   64 A'   65 A'   66 A'   67 A'   68 A'   69 A'   70 A'                 
 10.342  10.367  14.795  14.877  26.695  26.753  27.024  27.096
 71 A'   72 A'   73 A'   74 A'   75 A'   76 A'   77 A'   78 A'                 
 36.674 166.103 219.192 219.221  -0.003   0.083   0.138   0.158
 79 A'   80 A'   81 A'   82 A'    7 A"    8 A"    9 A"   10 A"                 
  0.240   0.379   0.575   0.621   0.801   0.862   0.960   1.118
 11 A"   12 A"   13 A"   14 A"   15 A"   16 A"   17 A"   18 A"                 
  1.124   1.185   1.216   1.774   2.259   2.400   2.592   2.640
 19 A"   20 A"   21 A"   22 A"   23 A"   24 A"   25 A"   26 A"                 
  4.233  14.698  26.625  26.699
 27 A"   28 A"   29 A"   30 A"                                                 

 Beta MOs, Restricted
 -- Occupied --                  
-104.88 -104.86  -80.07  -15.66  -10.61  -10.59   -8.08   -8.07
  1 A'    2 A'    3 A'    4 A'    5 A'    6 A'    7 A'    8 A'                 
 -8.059  -8.055  -7.609  -5.501  -5.500  -8.071  -8.056  -5.500
  9 A'   10 A'   11 A'   12 A'   13 A'    1 A"    2 A"    3 A"                 
 -1.265  -1.143  -1.036  -0.761  -0.615  -0.600  -0.497  -0.472
 14 A'   15 A'   16 A'   17 A'   18 A'   19 A'   20 A'   21 A'                 
 -0.425  -0.564  -0.509  -0.406
 22 A'    4 A"    5 A"    6 A"                                                 
 -- Virtual --                   
  0.054   0.056   0.075   0.093   0.113   0.131   0.135   0.147
 23 A'   24 A'   25 A'   26 A'   27 A'   28 A'   29 A'   30 A'                 
  0.181   0.201   0.219   0.239   0.265   0.309   0.356   0.381
 31 A'   32 A'   33 A'   34 A'   35 A'   36 A'   37 A'   38 A'                 
  0.478   0.539   0.580   0.617   0.637   0.760   0.820   0.858
 39 A'   40 A'   41 A'   42 A'   43 A'   44 A'   45 A'   46 A'                 
  0.937   1.073   1.115   1.132   1.152   1.177   1.213   1.260
 47 A'   48 A'   49 A'   50 A'   51 A'   52 A'   53 A'   54 A'                 
  1.297   1.367   1.486   1.508   1.864   1.975   2.369   2.494
 55 A'   56 A'   57 A'   58 A'   59 A'   60 A'   61 A'   62 A'                 
  2.619   2.665   2.733   2.906   3.034   4.336   4.492   7.488
 63 A'   64 A'   65 A'   66 A'   67 A'   68 A'   69 A'   70 A'                 
 10.342  10.367  14.795  14.877  26.695  26.753  27.024  27.096
 71 A'   72 A'   73 A'   74 A'   75 A'   76 A'   77 A'   78 A'                 
 36.674 166.103 219.192 219.221  -0.003   0.083   0.138   0.158
 79 A'   80 A'   81 A'   82 A'    7 A"    8 A"    9 A"   10 A"                 
  0.240   0.379   0.575   0.621   0.801   0.862   0.960   1.118
 11 A"   12 A"   13 A"   14 A"   15 A"   16 A"   17 A"   18 A"                 
  1.124   1.185   1.216   1.774   2.259   2.400   2.592   2.640
 19 A"   20 A"   21 A"   22 A"   23 A"   24 A"   25 A"   26 A"                 
  4.233  14.698  26.625  26.699
 27 A"   28 A"   29 A"   30 A"                                                 
 --------------------------------------------------------------

          Ground-State Mulliken Net Atomic Charges

     Atom                 Charge (a.u.)
  ----------------------------------------
      1 P                     0.289450
      2 N                    -0.202707
      3 Cl                   -0.013740
      4 Cl                   -0.073004
  ----------------------------------------
  Sum of atomic charges =     0.000000

 -----------------------------------------------------------------
                    Cartesian Multipole Moments
 -----------------------------------------------------------------
    Charge (ESU x 10^10)
                -0.0000
    Dipole Moment (Debye)
         X      -0.0845      Y      -2.0351      Z       0.0000
       Tot       2.0368
    Quadrupole Moments (Debye-Ang)
        XX     -44.8356     XY       0.1737     YY     -45.3699
        XZ       0.0000     YZ      -0.0000     ZZ     -43.0632
    Octopole Moments (Debye-Ang^2)
       XXX     -11.3092    XXY       0.0316    XYY       1.0956
       YYY       0.7616    XXZ       0.0000    XYZ      -0.0000
       YYZ       0.0000    XZZ       0.1453    YZZ      -0.2221
       ZZZ       0.0000
    Hexadecapole Moments (Debye-Ang^3)
      XXXX    -802.4720   XXXY      11.5961   XXYY    -158.3905
      XYYY       1.6630   YYYY    -116.1777   XXXZ       0.0000
      XXYZ      -0.0000   XYYZ      -0.0000   YYYZ      -0.0000
      XXZZ    -152.0669   XYZZ      -0.1137   YYZZ     -27.2886
      XZZZ       0.0000   YZZZ      -0.0000   ZZZZ     -52.4015
 -----------------------------------------------------------------
 DrvMan completing analytic gradient of the correlated energy
 Correlated dipole moment
            1
    1  -0.0332317
    2  -0.8006649
    3   0.0000000
 Energy read as -1314.755281873
 Full Analytical Gradient: (in a.u., or Hartree/Bohr)
             1             2             3             4
    1    0.00006040    0.00013514   -0.00011081   -0.00008474
    2   -0.00001189    0.00016694   -0.00009863   -0.00005642
    3   -0.00000000    0.00000000   -0.00000000    0.00000000
 Gradient time:  CPU 0.76 s  wall 0.77 s
 ######################################################
 ######################################################
 # Starting finite difference calculation for IDERIV  #
 Finite diff step size:  1.88973e-03 a.u.
 ----------------------------------------------------------------
             Standard Nuclear Orientation (Angstroms)
    I     Atom           X                Y                Z
 ----------------------------------------------------------------
    1      P       0.3867122387    -0.6977298095     0.0000000000
    2      N      -0.6016186479     0.5510256472    -0.0000000000
    3      Cl     -2.2818491308     0.1067088860     0.0000000000
    4      Cl      2.1892401281     0.2820421500    -0.0000000000
 ----------------------------------------------------------------
 Nuclear Repulsion Energy =   241.9486110639 hartrees
 There are       28 alpha and       28 beta electrons

                       Distance Matrix (Angstroms)
             P (  1)   N (  2)   Cl(  3)
   N (  2)  1.592541
   Cl(  3)  2.787174  1.737985
   Cl(  4)  2.051599  2.803791  4.474526

 Requested basis set is 6-311++G(d,p)
 There are 45 shells and 112 basis functions
 A cutoff of  1.0D-14 yielded    900 shell pairs
 There are      6004 function pairs (      6462 Cartesian)
 Smallest overlap matrix eigenvalue = 1.33E-03
 Guess MOs from SCF MO coefficient file

 -----------------------------------------------------------------------
  General SCF calculation program by
  Eric Jon Sundstrom, Paul Horn, Yuezhi Mao, Dmitri Zuev, Alec White,
  David Stuck, Shaama M.S., Shane Yost, Joonho Lee, David Small,
  Daniel Levine, Susi Lehtola, Hugh Burton, Evgeny Epifanovsky
 -----------------------------------------------------------------------
 Hartree-Fock
 using 6 threads for integral computing
 -------------------------------------------------------
 OpenMP Integral computing Module                
 Release: version 2.0, May 2017, Q-Chem Inc. Pleasanton 
 -------------------------------------------------------
 A restricted SCF calculation will be
 performed using DIIS
 SCF converges when DIIS error is below 1.0e-08
 ---------------------------------------
  Cycle       Energy         DIIS error
 ---------------------------------------
    1   -1314.1572377834      1.51e-05  
    2   -1314.1572382151      6.10e-06  
    3   -1314.1572382608      3.65e-06  
    4   -1314.1572382826      5.88e-07  
    5   -1314.1572382836      1.51e-07  
    6   -1314.1572382837      5.59e-08  
    7   -1314.1572382837      2.25e-08  
    8   -1314.1572382837      8.76e-09  Convergence criterion met
 ---------------------------------------
 SCF time:   CPU 4.27s  wall 1.00s 
 SCF   energy in the final basis set =    -1314.1572382837
 Total energy in the final basis set =    -1314.1572382837


 ------------------------------------------------------------------------------

   CCMAN2: suite of methods based on coupled cluster
           and equation of motion theories.

   Components:
   * libvmm-1.3-trunk
     by Evgeny Epifanovsky, Ilya Kaliman.
   * libtensor-2.5-trunk
     by Evgeny Epifanovsky, Michael Wormit, Dmitry Zuev, Sam Manzer, 
        Ilya Kaliman.
   * libcc-2.5-trunk
     by Evgeny Epifanovsky, Arik Landau, Tomasz Kus, Kirill Khistyaev, 
        Dmitry Zuev, Prashant Manohar, Xintian Feng, Anna Krylov, 
        Matthew Goldey, Alec White, Thomas Jagau, Kaushik Nanda, 
        Anastasia Gunina, Alexander Kunitsa, Joonho Lee.

   CCMAN original authors:
   Anna I. Krylov, C. David Sherrill, Steven R. Gwaltney,
   Edward F. C. Byrd (2000)
   Sergey V. Levchenko, Lyudmila V. Slipchenko, Tao Wang,
   Ana-Maria C. Cristian (2003)
   Piotr A. Pieniazek, C. Melania Oana, Evgeny Epifanovsky (2007)
   Prashant Manohar (2009)

 ------------------------------------------------------------------------------


 Allocating and initializing 30808MB of RAM...
 Calculation will run on 6 cores.


 Alpha MOs, Restricted
 -- Occupied --                  
-104.88 -104.86  -80.07  -15.66  -10.61  -10.59   -8.08   -8.07
  1 A     2 A     3 A     4 A     5 A     6 A     7 A     8 A                  
 -8.071  -8.059  -8.056  -8.056  -7.609  -5.501  -5.500  -5.500
  9 A    10 A    11 A    12 A    13 A    14 A    15 A    16 A                  
 -1.265  -1.144  -1.036  -0.761  -0.615  -0.600  -0.564  -0.509
 17 A    18 A    19 A    20 A    21 A    22 A    23 A    24 A                  
 -0.497  -0.472  -0.425  -0.406
 25 A    26 A    27 A    28 A                                                  
 -- Virtual --                   
 -0.003   0.054   0.056   0.075   0.083   0.093   0.113   0.131
 29 A    30 A    31 A    32 A    33 A    34 A    35 A    36 A                  
  0.135   0.138   0.147   0.158   0.181   0.201   0.219   0.239
 37 A    38 A    39 A    40 A    41 A    42 A    43 A    44 A                  
  0.240   0.265   0.309   0.356   0.379   0.381   0.478   0.539
 45 A    46 A    47 A    48 A    49 A    50 A    51 A    52 A                  
  0.575   0.580   0.617   0.621   0.637   0.759   0.800   0.820
 53 A    54 A    55 A    56 A    57 A    58 A    59 A    60 A                  
  0.858   0.862   0.937   0.960   1.073   1.115   1.118   1.124
 61 A    62 A    63 A    64 A    65 A    66 A    67 A    68 A                  
  1.132   1.152   1.177   1.185   1.213   1.216   1.260   1.296
 69 A    70 A    71 A    72 A    73 A    74 A    75 A    76 A                  
  1.367   1.486   1.508   1.774   1.864   1.975   2.259   2.369
 77 A    78 A    79 A    80 A    81 A    82 A    83 A    84 A                  
  2.400   2.494   2.592   2.619   2.640   2.665   2.733   2.905
 85 A    86 A    87 A    88 A    89 A    90 A    91 A    92 A                  
  3.034   4.233   4.336   4.491   7.488  10.342  10.367  14.698
 93 A    94 A    95 A    96 A    97 A    98 A    99 A   100 A                  
 14.795  14.877  26.625  26.695  26.699  26.753  27.025  27.096
101 A   102 A   103 A   104 A   105 A   106 A   107 A   108 A                  
 36.674 166.103 219.192 219.221
109 A   110 A   111 A   112 A                                                  

 Beta MOs, Restricted
 -- Occupied --                  
-104.88 -104.86  -80.07  -15.66  -10.61  -10.59   -8.08   -8.07
  1 A     2 A     3 A     4 A     5 A     6 A     7 A     8 A                  
 -8.071  -8.059  -8.056  -8.056  -7.609  -5.501  -5.500  -5.500
  9 A    10 A    11 A    12 A    13 A    14 A    15 A    16 A                  
 -1.265  -1.144  -1.036  -0.761  -0.615  -0.600  -0.564  -0.509
 17 A    18 A    19 A    20 A    21 A    22 A    23 A    24 A                  
 -0.497  -0.472  -0.425  -0.406
 25 A    26 A    27 A    28 A                                                  
 -- Virtual --                   
 -0.003   0.054   0.056   0.075   0.083   0.093   0.113   0.131
 29 A    30 A    31 A    32 A    33 A    34 A    35 A    36 A                  
  0.135   0.138   0.147   0.158   0.181   0.201   0.219   0.239
 37 A    38 A    39 A    40 A    41 A    42 A    43 A    44 A                  
  0.240   0.265   0.309   0.356   0.379   0.381   0.478   0.539
 45 A    46 A    47 A    48 A    49 A    50 A    51 A    52 A                  
  0.575   0.580   0.617   0.621   0.637   0.759   0.800   0.820
 53 A    54 A    55 A    56 A    57 A    58 A    59 A    60 A                  
  0.858   0.862   0.937   0.960   1.073   1.115   1.118   1.124
 61 A    62 A    63 A    64 A    65 A    66 A    67 A    68 A                  
  1.132   1.152   1.177   1.185   1.213   1.216   1.260   1.296
 69 A    70 A    71 A    72 A    73 A    74 A    75 A    76 A                  
  1.367   1.486   1.508   1.774   1.864   1.975   2.259   2.369
 77 A    78 A    79 A    80 A    81 A    82 A    83 A    84 A                  
  2.400   2.494   2.592   2.619   2.640   2.665   2.733   2.905
 85 A    86 A    87 A    88 A    89 A    90 A    91 A    92 A                  
  3.034   4.233   4.336   4.491   7.488  10.342  10.367  14.698
 93 A    94 A    95 A    96 A    97 A    98 A    99 A   100 A                  
 14.795  14.877  26.625  26.695  26.699  26.753  27.025  27.096
101 A   102 A   103 A   104 A   105 A   106 A   107 A   108 A                  
 36.674 166.103 219.192 219.221
109 A   110 A   111 A   112 A                                                  

 Occupation and symmetry of molecular orbitals

 Point group: C1 (1 irreducible representation).

                           A     All 
 -------------------------------------
 All molecular orbitals:
  - Alpha                  112   112 
  - Beta                   112   112 
 -------------------------------------
 Alpha orbitals:
  - Frozen occupied        16    16  
  - Active occupied        12    12  
  - Active virtual         84    84  
  - Frozen virtual         0     0   
 -------------------------------------
 Beta orbitals:
  - Frozen occupied        16    16  
  - Active occupied        12    12  
  - Active virtual         84    84  
  - Frozen virtual         0     0   
 -------------------------------------

 Import integrals:   CPU 0.00 s  wall 0.00 s

 Import integrals:   CPU 21.75 s  wall 3.81 s

 MP2 amplitudes:   CPU 0.18 s  wall 0.09 s

Running a double precision version
           CCSD T amplitudes will be solved using DIIS.

           Start     Size      MaxIter   EConv     TConv     
           3         7         100       1.00e-07  1.00e-05  
 ------------------------------------------------------------------------------
           Energy (a.u.)   Ediff      Tdiff       Comment
 ------------------------------------------------------------------------------
         -1314.72550227                           
     1   -1314.73157176   6.07e-03   7.65e-01     
     2   -1314.75236494   2.08e-02   1.06e-01     
     3   -1314.75216073   2.04e-04   4.69e-02     
     4   -1314.75443921   2.28e-03   1.38e-02     Switched to DIIS steps.
     5   -1314.75525126   8.12e-04   1.19e-02     
     6   -1314.75528108   2.98e-05   2.34e-03     
     7   -1314.75527832   2.76e-06   1.17e-03     
     8   -1314.75528073   2.41e-06   2.94e-04     
     9   -1314.75528140   6.67e-07   1.71e-04     
    10   -1314.75528132   7.62e-08   5.72e-05     
    11   -1314.75528123   9.09e-08   2.66e-05     
    12   -1314.75528121   1.61e-08   8.85e-06     
 ------------------------------------------------------------------------------
         -1314.75528121                           CCSD T converged.

End of double precision
 SCF energy                 = -1314.15723828
 MP2 energy                 = -1314.72550227
 CCSD correlation energy     =    -0.59804293
 CCSD total energy           = -1314.75528121

 CCSD  T1^2 = 0.0124  T2^2 = 0.2632  Leading amplitudes:

 Amplitude    Orbitals with energies
 -0.0296       28 (A) A                  ->    29 (A) A                   
              -0.4062                         -0.0027                     
 -0.0296       28 (A) B                  ->    29 (A) B                   
              -0.4062                         -0.0027                     
 -0.0263       24 (A) A                  ->    29 (A) A                   
              -0.5089                         -0.0027                     
 -0.0263       24 (A) B                  ->    29 (A) B                   
              -0.5089                         -0.0027                     

 Amplitude    Orbitals with energies
 -0.0889       28 (A) A      28 (A) B    ->    29 (A) A      29 (A) B     
              -0.4062       -0.4062           -0.0027       -0.0027       
  0.0889       28 (A) A      28 (A) B    ->    29 (A) B      29 (A) A     
              -0.4062       -0.4062           -0.0027       -0.0027       
  0.0889       28 (A) B      28 (A) A    ->    29 (A) A      29 (A) B     
              -0.4062       -0.4062           -0.0027       -0.0027       
 -0.0889       28 (A) B      28 (A) A    ->    29 (A) B      29 (A) A     
              -0.4062       -0.4062           -0.0027       -0.0027       

 Computing CCSD intemediates for later calculations in double precision
 Finished.

Running a double precision version
           CCSD Lambda amplitudes will be solved using DIIS.
           Start     Size      MaxIter   EConv     LConv     
           3         7         100       1.00e-07  1.00e-05  
 ------------------------------------------------------------------------------
            Enorm      Ldiff       Comment
 ------------------------------------------------------------------------------
     1     5.34e-02   4.07e-02     
     2     1.39e-02   5.68e-03     
     3     6.02e-03   2.08e-03     
     4     3.41e-03   1.25e-03     Switched to DIIS steps.
     5     1.06e-03   6.35e-04     
     6     4.62e-04   1.68e-04     
     7     1.57e-04   3.73e-05     
     8     6.87e-05   2.31e-08     
     9     2.36e-05   2.48e-06     
    10     9.79e-06   6.72e-07     
    11     3.22e-06   5.34e-08     
    12     1.55e-06   1.20e-09     
    13     6.78e-07   4.01e-08     
    14     3.07e-07   1.20e-08     
    15     1.54e-07   9.94e-09     
    16     6.56e-08   2.13e-10     
 ------------------------------------------------------------------------------
                                   CCSD Lambda converged.

 Computing density matrices in double precision...
           Orbital response amplitudes will be solved using DIIS.
           Start     Size      MaxIter   EConv     LConv     
           3         7         100       1.00e-06  1.00e-06  
 ------------------------------------------------------------------------------
            Enorm      Ldiff       Comment
 ------------------------------------------------------------------------------
     1     7.50e-02   8.21e-03     
     2     3.81e-02   1.51e-02     
     3     3.61e-02   7.45e-03     
     4     1.40e-02   4.48e-03     Switched to DIIS steps.
     5     3.09e-03   4.49e-03     
     6     1.08e-03   4.77e-04     
     7     3.36e-04   8.58e-05     
     8     6.78e-05   6.28e-05     
     9     2.39e-05   2.77e-06     
    10     6.88e-06   3.64e-06     
    11     1.98e-06   2.84e-07     
    12     4.13e-07   8.47e-08     
 ------------------------------------------------------------------------------
                                   Orbital response converged.

 Computing density matrices... Done.
 CCSD calculation:   CPU 499.88 s  wall 90.93 s

 Transferring MO TPDM to AO TPDM
 Transferring g2_o1o1o1o1
 Transferring g2_o1o1o1v1
 Transferring g2_o1o1v1v1
 Transferring g2_o1v1o1v1
 Transferring g2_o1v1v1v1
 Transferring g2_v1v1v1v1
 Adding separable TPDM
 Computing TPDM gradient
 --------------------------------------------------------
 2e gradient
  Atom          X               Y               Z
 --------------------------------------------------------
    1         -1.135582       22.402528       -0.000000  
    2          2.867169      -14.992259        0.000000  
    3         22.001496        0.760884        0.000000  
    4        -23.733083       -8.171153       -0.000000  
 --------------------------------------------------------
 --------------------------------------------------------
 Final gradient
  Atom          X               Y               Z
 --------------------------------------------------------
    1         -1.135582       22.402528       -0.000000  
    2          2.867169      -14.992259        0.000000  
    3         22.001496        0.760884        0.000000  
    4        -23.733083       -8.171153       -0.000000  
 --------------------------------------------------------
 Analytic gradient from two-electron contribution:   CPU 135.36 s  wall 25.77 s

 Total ccman2 time:   CPU 659.58 s  wall 121.34 s


 --------------------------------------------------------------

                    Orbital Energies (a.u.)
 --------------------------------------------------------------

 Alpha MOs
 -- Occupied --
********-104.8640 -80.0709 -15.6574 -10.6069 -10.5906  -8.0754  -8.0714
 -8.0714  -8.0587  -8.0558  -8.0556  -7.6090  -5.5013  -5.5001  -5.5000
 -1.2645  -1.1437  -1.0355  -0.7612  -0.6155  -0.5998  -0.5644  -0.5089
 -0.4967  -0.4724  -0.4248  -0.4062
 -- Virtual --
 -0.0027   0.0545   0.0557   0.0747   0.0831   0.0933   0.1133   0.1311
  0.1353   0.1376   0.1470   0.1581   0.1809   0.2013   0.2190   0.2393
  0.2403   0.2653   0.3089   0.3558   0.3794   0.3814   0.4779   0.5388
  0.5755   0.5795   0.6173   0.6206   0.6372   0.7595   0.8004   0.8199
  0.8581   0.8616   0.9371   0.9602   1.0735   1.1153   1.1177   1.1242
  1.1324   1.1515   1.1773   1.1855   1.2130   1.2165   1.2601   1.2964
  1.3675   1.4865   1.5081   1.7736   1.8638   1.9750   2.2590   2.3686
  2.3999   2.4937   2.5919   2.6185   2.6398   2.6654   2.7328   2.9052
  3.0337   4.2326   4.3361   4.4913   7.4877  10.3424  10.3671  14.6981
 14.7951  14.8770  26.6255  26.6952  26.6987  26.7529  27.0248  27.0961
 36.6736 166.1029 219.1923 219.2208
 --------------------------------------------------------------

          Ground-State Mulliken Net Atomic Charges

     Atom                 Charge (a.u.)
  ----------------------------------------
      1 P                     0.289168
      2 N                    -0.203022
      3 Cl                   -0.013810
      4 Cl                   -0.072337
  ----------------------------------------
  Sum of atomic charges =    -0.000000

 -----------------------------------------------------------------
                    Cartesian Multipole Moments
 -----------------------------------------------------------------
    Charge (ESU x 10^10)
                -0.0000
    Dipole Moment (Debye)
         X      -0.0773      Y      -2.0333      Z      -0.0000
       Tot       2.0347
    Quadrupole Moments (Debye-Ang)
        XX     -44.8242     XY       0.1747     YY     -45.3726
        XZ      -0.0000     YZ      -0.0000     ZZ     -43.0640
    Octopole Moments (Debye-Ang^2)
       XXX     -11.3018    XXY       0.0335    XYY       1.0888
       YYY       0.7664    XXZ      -0.0000    XYZ      -0.0000
       YYZ      -0.0000    XZZ       0.1406    YZZ      -0.2201
       ZZZ      -0.0000
    Hexadecapole Moments (Debye-Ang^3)
      XXXX    -802.4380   XXXY      11.6210   XXYY    -158.3920
      XYYY       1.6971   YYYY    -116.1916   XXXZ      -0.0000
      XXYZ      -0.0000   XYYZ      -0.0000   YYYZ       0.0000
      XXZZ    -152.0644   XYZZ      -0.1037   YYZZ     -27.2918
      XZZZ      -0.0000   YZZZ       0.0000   ZZZZ     -52.4054
 -----------------------------------------------------------------
 DrvMan completing analytic gradient of the correlated energy
 Correlated dipole moment
            1
    1  -0.0304043
    2  -0.7999544
    3  -0.0000000
 Energy read as -1314.755281215
 Full Analytical Gradient: (in a.u., or Hartree/Bohr)
             1             2             3             4
    1    0.00063936   -0.00017029   -0.00017433   -0.00029475
    2   -0.00020059    0.00047014   -0.00006906   -0.00020049
    3   -0.00000000    0.00000000   -0.00000000    0.00000000
 Gradient time:  CPU 0.74 s  wall 0.76 s
 ----------------------------------------------------------------
             Standard Nuclear Orientation (Angstroms)
    I     Atom           X                Y                Z
 ----------------------------------------------------------------
    1      P       0.3847122387    -0.6977298095     0.0000000000
    2      N      -0.6016186479     0.5510256472    -0.0000000000
    3      Cl     -2.2818491308     0.1067088860     0.0000000000
    4      Cl      2.1892401281     0.2820421500    -0.0000000000
 ----------------------------------------------------------------
 Nuclear Repulsion Energy =   241.9527987694 hartrees
 There are       28 alpha and       28 beta electrons

                       Distance Matrix (Angstroms)
             P (  1)   N (  2)   Cl(  3)
   N (  2)  1.591301
   Cl(  3)  2.785260  1.737985
   Cl(  4)  2.053357  2.803791  4.474526

 Requested basis set is 6-311++G(d,p)
 There are 45 shells and 112 basis functions
 A cutoff of  1.0D-14 yielded    900 shell pairs
 There are      6004 function pairs (      6462 Cartesian)
 Smallest overlap matrix eigenvalue = 1.32E-03
 Guess MOs from SCF MO coefficient file

 -----------------------------------------------------------------------
  General SCF calculation program by
  Eric Jon Sundstrom, Paul Horn, Yuezhi Mao, Dmitri Zuev, Alec White,
  David Stuck, Shaama M.S., Shane Yost, Joonho Lee, David Small,
  Daniel Levine, Susi Lehtola, Hugh Burton, Evgeny Epifanovsky
 -----------------------------------------------------------------------
 Hartree-Fock
 using 6 threads for integral computing
 -------------------------------------------------------
 OpenMP Integral computing Module                
 Release: version 2.0, May 2017, Q-Chem Inc. Pleasanton 
 -------------------------------------------------------
 A restricted SCF calculation will be
 performed using DIIS
 SCF converges when DIIS error is below 1.0e-08
 ---------------------------------------
  Cycle       Energy         DIIS error
 ---------------------------------------
    1   -1314.1573116124      3.01e-05  
    2   -1314.1573133398      1.22e-05  
    3   -1314.1573135222      7.28e-06  
    4   -1314.1573136094      1.18e-06  
    5   -1314.1573136131      3.03e-07  
    6   -1314.1573136135      1.11e-07  
    7   -1314.1573136136      4.47e-08  
    8   -1314.1573136136      1.74e-08  
    9   -1314.1573136136      6.04e-09  Convergence criterion met
 ---------------------------------------
 SCF time:   CPU 4.58s  wall 1.00s 
 SCF   energy in the final basis set =    -1314.1573136136
 Total energy in the final basis set =    -1314.1573136136


 ------------------------------------------------------------------------------

   CCMAN2: suite of methods based on coupled cluster
           and equation of motion theories.

   Components:
   * libvmm-1.3-trunk
     by Evgeny Epifanovsky, Ilya Kaliman.
   * libtensor-2.5-trunk
     by Evgeny Epifanovsky, Michael Wormit, Dmitry Zuev, Sam Manzer, 
        Ilya Kaliman.
   * libcc-2.5-trunk
     by Evgeny Epifanovsky, Arik Landau, Tomasz Kus, Kirill Khistyaev, 
        Dmitry Zuev, Prashant Manohar, Xintian Feng, Anna Krylov, 
        Matthew Goldey, Alec White, Thomas Jagau, Kaushik Nanda, 
        Anastasia Gunina, Alexander Kunitsa, Joonho Lee.

   CCMAN original authors:
   Anna I. Krylov, C. David Sherrill, Steven R. Gwaltney,
   Edward F. C. Byrd (2000)
   Sergey V. Levchenko, Lyudmila V. Slipchenko, Tao Wang,
   Ana-Maria C. Cristian (2003)
   Piotr A. Pieniazek, C. Melania Oana, Evgeny Epifanovsky (2007)
   Prashant Manohar (2009)

 ------------------------------------------------------------------------------


 Allocating and initializing 30808MB of RAM...
 Calculation will run on 6 cores.


 Alpha MOs, Restricted
 -- Occupied --                  
-104.88 -104.86  -80.07  -15.66  -10.61  -10.59   -8.08   -8.07
  1 A     2 A     3 A     4 A     5 A     6 A     7 A     8 A                  
 -8.072  -8.058  -8.056  -8.055  -7.609  -5.501  -5.500  -5.500
  9 A    10 A    11 A    12 A    13 A    14 A    15 A    16 A                  
 -1.265  -1.143  -1.036  -0.761  -0.615  -0.600  -0.565  -0.509
 17 A    18 A    19 A    20 A    21 A    22 A    23 A    24 A                  
 -0.496  -0.472  -0.425  -0.406
 25 A    26 A    27 A    28 A                                                  
 -- Virtual --                   
 -0.003   0.054   0.056   0.075   0.083   0.093   0.113   0.131
 29 A    30 A    31 A    32 A    33 A    34 A    35 A    36 A                  
  0.135   0.138   0.147   0.158   0.181   0.201   0.219   0.239
 37 A    38 A    39 A    40 A    41 A    42 A    43 A    44 A                  
  0.240   0.265   0.309   0.356   0.379   0.381   0.478   0.539
 45 A    46 A    47 A    48 A    49 A    50 A    51 A    52 A                  
  0.575   0.580   0.617   0.621   0.637   0.760   0.801   0.820
 53 A    54 A    55 A    56 A    57 A    58 A    59 A    60 A                  
  0.858   0.862   0.937   0.960   1.073   1.115   1.118   1.124
 61 A    62 A    63 A    64 A    65 A    66 A    67 A    68 A                  
  1.132   1.152   1.177   1.185   1.213   1.216   1.260   1.297
 69 A    70 A    71 A    72 A    73 A    74 A    75 A    76 A                  
  1.367   1.486   1.507   1.773   1.863   1.975   2.259   2.369
 77 A    78 A    79 A    80 A    81 A    82 A    83 A    84 A                  
  2.400   2.493   2.592   2.619   2.640   2.665   2.733   2.906
 85 A    86 A    87 A    88 A    89 A    90 A    91 A    92 A                  
  3.034   4.233   4.336   4.492   7.488  10.342  10.367  14.698
 93 A    94 A    95 A    96 A    97 A    98 A    99 A   100 A                  
 14.795  14.878  26.625  26.695  26.699  26.753  27.024  27.096
101 A   102 A   103 A   104 A   105 A   106 A   107 A   108 A                  
 36.674 166.104 219.192 219.221
109 A   110 A   111 A   112 A                                                  

 Beta MOs, Restricted
 -- Occupied --                  
-104.88 -104.86  -80.07  -15.66  -10.61  -10.59   -8.08   -8.07
  1 A     2 A     3 A     4 A     5 A     6 A     7 A     8 A                  
 -8.072  -8.058  -8.056  -8.055  -7.609  -5.501  -5.500  -5.500
  9 A    10 A    11 A    12 A    13 A    14 A    15 A    16 A                  
 -1.265  -1.143  -1.036  -0.761  -0.615  -0.600  -0.565  -0.509
 17 A    18 A    19 A    20 A    21 A    22 A    23 A    24 A                  
 -0.496  -0.472  -0.425  -0.406
 25 A    26 A    27 A    28 A                                                  
 -- Virtual --                   
 -0.003   0.054   0.056   0.075   0.083   0.093   0.113   0.131
 29 A    30 A    31 A    32 A    33 A    34 A    35 A    36 A                  
  0.135   0.138   0.147   0.158   0.181   0.201   0.219   0.239
 37 A    38 A    39 A    40 A    41 A    42 A    43 A    44 A                  
  0.240   0.265   0.309   0.356   0.379   0.381   0.478   0.539
 45 A    46 A    47 A    48 A    49 A    50 A    51 A    52 A                  
  0.575   0.580   0.617   0.621   0.637   0.760   0.801   0.820
 53 A    54 A    55 A    56 A    57 A    58 A    59 A    60 A                  
  0.858   0.862   0.937   0.960   1.073   1.115   1.118   1.124
 61 A    62 A    63 A    64 A    65 A    66 A    67 A    68 A                  
  1.132   1.152   1.177   1.185   1.213   1.216   1.260   1.297
 69 A    70 A    71 A    72 A    73 A    74 A    75 A    76 A                  
  1.367   1.486   1.507   1.773   1.863   1.975   2.259   2.369
 77 A    78 A    79 A    80 A    81 A    82 A    83 A    84 A                  
  2.400   2.493   2.592   2.619   2.640   2.665   2.733   2.906
 85 A    86 A    87 A    88 A    89 A    90 A    91 A    92 A                  
  3.034   4.233   4.336   4.492   7.488  10.342  10.367  14.698
 93 A    94 A    95 A    96 A    97 A    98 A    99 A   100 A                  
 14.795  14.878  26.625  26.695  26.699  26.753  27.024  27.096
101 A   102 A   103 A   104 A   105 A   106 A   107 A   108 A                  
 36.674 166.104 219.192 219.221
109 A   110 A   111 A   112 A                                                  

 Occupation and symmetry of molecular orbitals

 Point group: C1 (1 irreducible representation).

                           A     All 
 -------------------------------------
 All molecular orbitals:
  - Alpha                  112   112 
  - Beta                   112   112 
 -------------------------------------
 Alpha orbitals:
  - Frozen occupied        16    16  
  - Active occupied        12    12  
  - Active virtual         84    84  
  - Frozen virtual         0     0   
 -------------------------------------
 Beta orbitals:
  - Frozen occupied        16    16  
  - Active occupied        12    12  
  - Active virtual         84    84  
  - Frozen virtual         0     0   
 -------------------------------------

 Import integrals:   CPU 0.00 s  wall 0.00 s

 Import integrals:   CPU 22.71 s  wall 4.09 s

 MP2 amplitudes:   CPU 0.04 s  wall 0.03 s

Running a double precision version
           CCSD T amplitudes will be solved using DIIS.

           Start     Size      MaxIter   EConv     TConv     
           3         7         100       1.00e-07  1.00e-05  
 ------------------------------------------------------------------------------
           Energy (a.u.)   Ediff      Tdiff       Comment
 ------------------------------------------------------------------------------
         -1314.72546620                           
     1   -1314.73159482   6.13e-03   7.65e-01     
     2   -1314.75235937   2.08e-02   1.06e-01     
     3   -1314.75216629   1.93e-04   4.68e-02     
     4   -1314.75444093   2.27e-03   1.38e-02     Switched to DIIS steps.
     5   -1314.75525147   8.11e-04   1.19e-02     
     6   -1314.75528128   2.98e-05   2.33e-03     
     7   -1314.75527854   2.74e-06   1.17e-03     
     8   -1314.75528095   2.40e-06   2.93e-04     
     9   -1314.75528162   6.70e-07   1.71e-04     
    10   -1314.75528154   7.38e-08   5.72e-05     
    11   -1314.75528145   9.07e-08   2.65e-05     
    12   -1314.75528144   1.62e-08   8.85e-06     
 ------------------------------------------------------------------------------
         -1314.75528144                           CCSD T converged.

End of double precision
 SCF energy                 = -1314.15731361
 MP2 energy                 = -1314.72546620
 CCSD correlation energy     =    -0.59796782
 CCSD total energy           = -1314.75528144

 CCSD  T1^2 = 0.0123  T2^2 = 0.2631  Leading amplitudes:

 Amplitude    Orbitals with energies
 -0.0294       28 (A) A                  ->    29 (A) A                   
              -0.4065                         -0.0026                     
 -0.0294       28 (A) B                  ->    29 (A) B                   
              -0.4065                         -0.0026                     
 -0.0264       24 (A) A                  ->    29 (A) A                   
              -0.5087                         -0.0026                     
 -0.0264       24 (A) B                  ->    29 (A) B                   
              -0.5087                         -0.0026                     

 Amplitude    Orbitals with energies
 -0.0886       28 (A) A      28 (A) B    ->    29 (A) A      29 (A) B     
              -0.4065       -0.4065           -0.0026       -0.0026       
  0.0886       28 (A) A      28 (A) B    ->    29 (A) B      29 (A) A     
              -0.4065       -0.4065           -0.0026       -0.0026       
  0.0886       28 (A) B      28 (A) A    ->    29 (A) A      29 (A) B     
              -0.4065       -0.4065           -0.0026       -0.0026       
 -0.0886       28 (A) B      28 (A) A    ->    29 (A) B      29 (A) A     
              -0.4065       -0.4065           -0.0026       -0.0026       

 Computing CCSD intemediates for later calculations in double precision
 Finished.

Running a double precision version
           CCSD Lambda amplitudes will be solved using DIIS.
           Start     Size      MaxIter   EConv     LConv     
           3         7         100       1.00e-07  1.00e-05  
 ------------------------------------------------------------------------------
            Enorm      Ldiff       Comment
 ------------------------------------------------------------------------------
     1     5.33e-02   4.07e-02     
     2     1.39e-02   5.68e-03     
     3     6.01e-03   2.08e-03     
     4     3.40e-03   1.25e-03     Switched to DIIS steps.
     5     1.06e-03   6.32e-04     
     6     4.60e-04   1.68e-04     
     7     1.56e-04   3.69e-05     
     8     6.84e-05   8.73e-08     
     9     2.35e-05   2.49e-06     
    10     9.74e-06   6.73e-07     
    11     3.21e-06   5.57e-08     
    12     1.54e-06   3.06e-11     
    13     6.78e-07   4.09e-08     
    14     3.08e-07   1.16e-08     
    15     1.55e-07   1.03e-08     
    16     6.62e-08   1.21e-10     
 ------------------------------------------------------------------------------
                                   CCSD Lambda converged.

 Computing density matrices in double precision...
           Orbital response amplitudes will be solved using DIIS.
           Start     Size      MaxIter   EConv     LConv     
           3         7         100       1.00e-06  1.00e-06  
 ------------------------------------------------------------------------------
            Enorm      Ldiff       Comment
 ------------------------------------------------------------------------------
     1     7.50e-02   8.23e-03     
     2     3.80e-02   1.51e-02     
     3     3.60e-02   7.44e-03     
     4     1.39e-02   4.49e-03     Switched to DIIS steps.
     5     3.07e-03   4.45e-03     
     6     1.07e-03   4.76e-04     
     7     3.34e-04   8.39e-05     
     8     6.77e-05   6.25e-05     
     9     2.40e-05   2.69e-06     
    10     6.87e-06   3.63e-06     
    11     1.97e-06   2.76e-07     
    12     4.13e-07   8.43e-08     
 ------------------------------------------------------------------------------
                                   Orbital response converged.

 Computing density matrices... Done.
 CCSD calculation:   CPU 502.08 s  wall 91.39 s

 Transferring MO TPDM to AO TPDM
 Transferring g2_o1o1o1o1
 Transferring g2_o1o1o1v1
 Transferring g2_o1o1v1v1
 Transferring g2_o1v1o1v1
 Transferring g2_o1v1v1v1
 Transferring g2_v1v1v1v1
 Adding separable TPDM
 Computing TPDM gradient
 --------------------------------------------------------
 2e gradient
  Atom          X               Y               Z
 --------------------------------------------------------
    1         -1.153956       22.412327        0.000000  
    2          2.860197      -15.016755        0.000000  
    3         22.009132        0.756780       -0.000000  
    4        -23.715373       -8.152353       -0.000000  
 --------------------------------------------------------
 --------------------------------------------------------
 Final gradient
  Atom          X               Y               Z
 --------------------------------------------------------
    1         -1.153956       22.412327        0.000000  
    2          2.860197      -15.016755        0.000000  
    3         22.009132        0.756780       -0.000000  
    4        -23.715373       -8.152353       -0.000000  
 --------------------------------------------------------
 Analytic gradient from two-electron contribution:   CPU 136.76 s  wall 25.84 s

 Total ccman2 time:   CPU 664.81 s  wall 122.21 s


 --------------------------------------------------------------

                    Orbital Energies (a.u.)
 --------------------------------------------------------------

 Alpha MOs
 -- Occupied --
********-104.8638 -80.0709 -15.6574 -10.6070 -10.5904  -8.0756  -8.0716
 -8.0716  -8.0584  -8.0555  -8.0553  -7.6090  -5.5014  -5.5001  -5.5000
 -1.2649  -1.1432  -1.0358  -0.7612  -0.6154  -0.5999  -0.5646  -0.5087
 -0.4965  -0.4723  -0.4250  -0.4065
 -- Virtual --
 -0.0026   0.0543   0.0557   0.0747   0.0831   0.0932   0.1131   0.1311
  0.1353   0.1376   0.1471   0.1582   0.1809   0.2013   0.2191   0.2392
  0.2403   0.2653   0.3089   0.3557   0.3794   0.3815   0.4783   0.5391
  0.5754   0.5795   0.6173   0.6206   0.6374   0.7596   0.8008   0.8202
  0.8576   0.8618   0.9366   0.9600   1.0733   1.1155   1.1176   1.1244
  1.1324   1.1517   1.1774   1.1851   1.2129   1.2163   1.2602   1.2972
  1.3674   1.4863   1.5072   1.7735   1.8635   1.9749   2.2588   2.3690
  2.4004   2.4935   2.5921   2.6187   2.6398   2.6654   2.7327   2.9058
  3.0338   4.2325   4.3363   4.4921   7.4883  10.3424  10.3672  14.6980
 14.7951  14.8778  26.6255  26.6952  26.6987  26.7528  27.0239  27.0960
 36.6737 166.1038 219.1923 219.2208
 --------------------------------------------------------------

          Ground-State Mulliken Net Atomic Charges

     Atom                 Charge (a.u.)
  ----------------------------------------
      1 P                     0.289732
      2 N                    -0.202392
      3 Cl                   -0.013670
      4 Cl                   -0.073670
  ----------------------------------------
  Sum of atomic charges =     0.000000

 -----------------------------------------------------------------
                    Cartesian Multipole Moments
 -----------------------------------------------------------------
    Charge (ESU x 10^10)
                -0.0000
    Dipole Moment (Debye)
         X      -0.0917      Y      -2.0369      Z       0.0000
       Tot       2.0390
    Quadrupole Moments (Debye-Ang)
        XX     -44.8469     XY       0.1728     YY     -45.3672
        XZ       0.0000     YZ      -0.0000     ZZ     -43.0624
    Octopole Moments (Debye-Ang^2)
       XXX     -11.3167    XXY       0.0297    XYY       1.1023
       YYY       0.7569    XXZ       0.0000    XYZ       0.0000
       YYZ       0.0000    XZZ       0.1501    YZZ      -0.2241
       ZZZ       0.0000
    Hexadecapole Moments (Debye-Ang^3)
      XXXX    -802.5060   XXXY      11.5712   XXYY    -158.3890
      XYYY       1.6289   YYYY    -116.1638   XXXZ       0.0000
      XXYZ       0.0000   XYYZ       0.0000   YYYZ      -0.0000
      XXZZ    -152.0694   XYZZ      -0.1236   YYZZ     -27.2854
      XZZZ       0.0000   YZZZ       0.0000   ZZZZ     -52.3976
 -----------------------------------------------------------------
 DrvMan completing analytic gradient of the correlated energy
 Correlated dipole moment
            1
    1  -0.0360602
    2  -0.8013749
    3   0.0000000
 Energy read as -1314.755281438
 Full Analytical Gradient: (in a.u., or Hartree/Bohr)
             1             2             3             4
    1   -0.00051839    0.00044116   -0.00004713    0.00012436
    2    0.00017895   -0.00013773   -0.00012823    0.00008700
    3    0.00000000   -0.00000000   -0.00000000   -0.00000000
 Gradient time:  CPU 0.75 s  wall 0.77 s
 ----------------------------------------------------------------
             Standard Nuclear Orientation (Angstroms)
    I     Atom           X                Y                Z
 ----------------------------------------------------------------
    1      P       0.3857122387    -0.6967298095     0.0000000000
    2      N      -0.6016186479     0.5510256472    -0.0000000000
    3      Cl     -2.2818491308     0.1067088860     0.0000000000
    4      Cl      2.1892401281     0.2820421500    -0.0000000000
 ----------------------------------------------------------------
 Nuclear Repulsion Energy =   241.9881976430 hartrees
 There are       28 alpha and       28 beta electrons

                       Distance Matrix (Angstroms)
             P (  1)   N (  2)   Cl(  3)
   N (  2)  1.591137
   Cl(  3)  2.785928  1.737985
   Cl(  4)  2.052001  2.803791  4.474526

 Requested basis set is 6-311++G(d,p)
 There are 45 shells and 112 basis functions
 A cutoff of  1.0D-14 yielded    900 shell pairs
 There are      6004 function pairs (      6462 Cartesian)
 Smallest overlap matrix eigenvalue = 1.32E-03
 Guess MOs from SCF MO coefficient file

 -----------------------------------------------------------------------
  General SCF calculation program by
  Eric Jon Sundstrom, Paul Horn, Yuezhi Mao, Dmitri Zuev, Alec White,
  David Stuck, Shaama M.S., Shane Yost, Joonho Lee, David Small,
  Daniel Levine, Susi Lehtola, Hugh Burton, Evgeny Epifanovsky
 -----------------------------------------------------------------------
 Hartree-Fock
 using 6 threads for integral computing
 -------------------------------------------------------
 OpenMP Integral computing Module                
 Release: version 2.0, May 2017, Q-Chem Inc. Pleasanton 
 -------------------------------------------------------
 A restricted SCF calculation will be
 performed using DIIS
 SCF converges when DIIS error is below 1.0e-08
 ---------------------------------------
  Cycle       Energy         DIIS error
 ---------------------------------------
    1   -1314.1573435764      1.83e-05  
    2   -1314.1573443285      4.67e-06  
    3   -1314.1573443964      1.50e-06  
    4   -1314.1573444038      4.71e-07  
    5   -1314.1573444049      1.83e-07  
    6   -1314.1573444052      1.12e-07  
    7   -1314.1573444052      4.44e-08  
    8   -1314.1573444052      2.29e-08  
    9   -1314.1573444052      6.34e-09  Convergence criterion met
 ---------------------------------------
 SCF time:   CPU 4.80s  wall 1.00s 
 SCF   energy in the final basis set =    -1314.1573444052
 Total energy in the final basis set =    -1314.1573444052


 ------------------------------------------------------------------------------

   CCMAN2: suite of methods based on coupled cluster
           and equation of motion theories.

   Components:
   * libvmm-1.3-trunk
     by Evgeny Epifanovsky, Ilya Kaliman.
   * libtensor-2.5-trunk
     by Evgeny Epifanovsky, Michael Wormit, Dmitry Zuev, Sam Manzer, 
        Ilya Kaliman.
   * libcc-2.5-trunk
     by Evgeny Epifanovsky, Arik Landau, Tomasz Kus, Kirill Khistyaev, 
        Dmitry Zuev, Prashant Manohar, Xintian Feng, Anna Krylov, 
        Matthew Goldey, Alec White, Thomas Jagau, Kaushik Nanda, 
        Anastasia Gunina, Alexander Kunitsa, Joonho Lee.

   CCMAN original authors:
   Anna I. Krylov, C. David Sherrill, Steven R. Gwaltney,
   Edward F. C. Byrd (2000)
   Sergey V. Levchenko, Lyudmila V. Slipchenko, Tao Wang,
   Ana-Maria C. Cristian (2003)
   Piotr A. Pieniazek, C. Melania Oana, Evgeny Epifanovsky (2007)
   Prashant Manohar (2009)

 ------------------------------------------------------------------------------


 Allocating and initializing 30808MB of RAM...
 Calculation will run on 6 cores.


 Alpha MOs, Restricted
 -- Occupied --                  
-104.88 -104.86  -80.07  -15.66  -10.61  -10.59   -8.08   -8.07
  1 A     2 A     3 A     4 A     5 A     6 A     7 A     8 A                  
 -8.072  -8.059  -8.056  -8.056  -7.609  -5.501  -5.500  -5.500
  9 A    10 A    11 A    12 A    13 A    14 A    15 A    16 A                  
 -1.265  -1.144  -1.036  -0.761  -0.616  -0.600  -0.565  -0.509
 17 A    18 A    19 A    20 A    21 A    22 A    23 A    24 A                  
 -0.497  -0.472  -0.425  -0.406
 25 A    26 A    27 A    28 A                                                  
 -- Virtual --                   
 -0.003   0.054   0.056   0.075   0.083   0.093   0.113   0.131
 29 A    30 A    31 A    32 A    33 A    34 A    35 A    36 A                  
  0.135   0.138   0.147   0.158   0.181   0.201   0.219   0.239
 37 A    38 A    39 A    40 A    41 A    42 A    43 A    44 A                  
  0.240   0.265   0.309   0.356   0.379   0.381   0.478   0.539
 45 A    46 A    47 A    48 A    49 A    50 A    51 A    52 A                  
  0.575   0.580   0.617   0.621   0.637   0.760   0.801   0.820
 53 A    54 A    55 A    56 A    57 A    58 A    59 A    60 A                  
  0.858   0.862   0.937   0.960   1.073   1.115   1.118   1.124
 61 A    62 A    63 A    64 A    65 A    66 A    67 A    68 A                  
  1.132   1.152   1.177   1.185   1.213   1.216   1.260   1.297
 69 A    70 A    71 A    72 A    73 A    74 A    75 A    76 A                  
  1.367   1.486   1.508   1.774   1.864   1.975   2.259   2.369
 77 A    78 A    79 A    80 A    81 A    82 A    83 A    84 A                  
  2.401   2.494   2.592   2.619   2.640   2.666   2.733   2.906
 85 A    86 A    87 A    88 A    89 A    90 A    91 A    92 A                  
  3.034   4.233   4.336   4.493   7.489  10.342  10.367  14.698
 93 A    94 A    95 A    96 A    97 A    98 A    99 A   100 A                  
 14.795  14.878  26.625  26.695  26.699  26.753  27.025  27.096
101 A   102 A   103 A   104 A   105 A   106 A   107 A   108 A                  
 36.674 166.104 219.192 219.221
109 A   110 A   111 A   112 A                                                  

 Beta MOs, Restricted
 -- Occupied --                  
-104.88 -104.86  -80.07  -15.66  -10.61  -10.59   -8.08   -8.07
  1 A     2 A     3 A     4 A     5 A     6 A     7 A     8 A                  
 -8.072  -8.059  -8.056  -8.056  -7.609  -5.501  -5.500  -5.500
  9 A    10 A    11 A    12 A    13 A    14 A    15 A    16 A                  
 -1.265  -1.144  -1.036  -0.761  -0.616  -0.600  -0.565  -0.509
 17 A    18 A    19 A    20 A    21 A    22 A    23 A    24 A                  
 -0.497  -0.472  -0.425  -0.406
 25 A    26 A    27 A    28 A                                                  
 -- Virtual --                   
 -0.003   0.054   0.056   0.075   0.083   0.093   0.113   0.131
 29 A    30 A    31 A    32 A    33 A    34 A    35 A    36 A                  
  0.135   0.138   0.147   0.158   0.181   0.201   0.219   0.239
 37 A    38 A    39 A    40 A    41 A    42 A    43 A    44 A                  
  0.240   0.265   0.309   0.356   0.379   0.381   0.478   0.539
 45 A    46 A    47 A    48 A    49 A    50 A    51 A    52 A                  
  0.575   0.580   0.617   0.621   0.637   0.760   0.801   0.820
 53 A    54 A    55 A    56 A    57 A    58 A    59 A    60 A                  
  0.858   0.862   0.937   0.960   1.073   1.115   1.118   1.124
 61 A    62 A    63 A    64 A    65 A    66 A    67 A    68 A                  
  1.132   1.152   1.177   1.185   1.213   1.216   1.260   1.297
 69 A    70 A    71 A    72 A    73 A    74 A    75 A    76 A                  
  1.367   1.486   1.508   1.774   1.864   1.975   2.259   2.369
 77 A    78 A    79 A    80 A    81 A    82 A    83 A    84 A                  
  2.401   2.494   2.592   2.619   2.640   2.666   2.733   2.906
 85 A    86 A    87 A    88 A    89 A    90 A    91 A    92 A                  
  3.034   4.233   4.336   4.493   7.489  10.342  10.367  14.698
 93 A    94 A    95 A    96 A    97 A    98 A    99 A   100 A                  
 14.795  14.878  26.625  26.695  26.699  26.753  27.025  27.096
101 A   102 A   103 A   104 A   105 A   106 A   107 A   108 A                  
 36.674 166.104 219.192 219.221
109 A   110 A   111 A   112 A                                                  

 Occupation and symmetry of molecular orbitals

 Point group: C1 (1 irreducible representation).

                           A     All 
 -------------------------------------
 All molecular orbitals:
  - Alpha                  112   112 
  - Beta                   112   112 
 -------------------------------------
 Alpha orbitals:
  - Frozen occupied        16    16  
  - Active occupied        12    12  
  - Active virtual         84    84  
  - Frozen virtual         0     0   
 -------------------------------------
 Beta orbitals:
  - Frozen occupied        16    16  
  - Active occupied        12    12  
  - Active virtual         84    84  
  - Frozen virtual         0     0   
 -------------------------------------

 Import integrals:   CPU 0.00 s  wall 0.00 s

 Import integrals:   CPU 22.24 s  wall 3.94 s

 MP2 amplitudes:   CPU 0.09 s  wall 0.04 s

Running a double precision version
           CCSD T amplitudes will be solved using DIIS.

           Start     Size      MaxIter   EConv     TConv     
           3         7         100       1.00e-07  1.00e-05  
 ------------------------------------------------------------------------------
           Energy (a.u.)   Ediff      Tdiff       Comment
 ------------------------------------------------------------------------------
         -1314.72546683                           
     1   -1314.73160537   6.14e-03   7.65e-01     
     2   -1314.75235984   2.08e-02   1.06e-01     
     3   -1314.75216862   1.91e-04   4.68e-02     
     4   -1314.75444157   2.27e-03   1.38e-02     Switched to DIIS steps.
     5   -1314.75525141   8.10e-04   1.19e-02     
     6   -1314.75528116   2.97e-05   2.33e-03     
     7   -1314.75527843   2.72e-06   1.16e-03     
     8   -1314.75528084   2.40e-06   2.94e-04     
     9   -1314.75528151   6.70e-07   1.71e-04     
    10   -1314.75528143   7.38e-08   5.71e-05     
    11   -1314.75528134   9.10e-08   2.65e-05     
    12   -1314.75528133   1.61e-08   8.83e-06     
 ------------------------------------------------------------------------------
         -1314.75528133                           CCSD T converged.

End of double precision
 SCF energy                 = -1314.15734441
 MP2 energy                 = -1314.72546683
 CCSD correlation energy     =    -0.59793692
 CCSD total energy           = -1314.75528133

 CCSD  T1^2 = 0.0123  T2^2 = 0.2630  Leading amplitudes:

 Amplitude    Orbitals with energies
  0.0295       28 (A) A                  ->    29 (A) A                   
              -0.4064                         -0.0025                     
  0.0295       28 (A) B                  ->    29 (A) B                   
              -0.4064                         -0.0025                     
  0.0263       24 (A) A                  ->    29 (A) A                   
              -0.5088                         -0.0025                     
  0.0263       24 (A) B                  ->    29 (A) B                   
              -0.5088                         -0.0025                     

 Amplitude    Orbitals with energies
 -0.0885       28 (A) A      28 (A) B    ->    29 (A) A      29 (A) B     
              -0.4064       -0.4064           -0.0025       -0.0025       
  0.0885       28 (A) A      28 (A) B    ->    29 (A) B      29 (A) A     
              -0.4064       -0.4064           -0.0025       -0.0025       
  0.0885       28 (A) B      28 (A) A    ->    29 (A) A      29 (A) B     
              -0.4064       -0.4064           -0.0025       -0.0025       
 -0.0885       28 (A) B      28 (A) A    ->    29 (A) B      29 (A) A     
              -0.4064       -0.4064           -0.0025       -0.0025       

 Computing CCSD intemediates for later calculations in double precision
 Finished.

Running a double precision version
           CCSD Lambda amplitudes will be solved using DIIS.
           Start     Size      MaxIter   EConv     LConv     
           3         7         100       1.00e-07  1.00e-05  
 ------------------------------------------------------------------------------
            Enorm      Ldiff       Comment
 ------------------------------------------------------------------------------
     1     5.33e-02   4.07e-02     
     2     1.39e-02   5.67e-03     
     3     6.01e-03   2.07e-03     
     4     3.39e-03   1.25e-03     Switched to DIIS steps.
     5     1.06e-03   6.32e-04     
     6     4.60e-04   1.67e-04     
     7     1.56e-04   3.69e-05     
     8     6.83e-05   6.69e-08     
     9     2.34e-05   2.47e-06     
    10     9.74e-06   6.66e-07     
    11     3.21e-06   5.27e-08     
    12     1.54e-06   8.75e-10     
    13     6.77e-07   4.04e-08     
    14     3.08e-07   1.17e-08     
    15     1.54e-07   1.02e-08     
    16     6.60e-08   1.25e-10     
 ------------------------------------------------------------------------------
                                   CCSD Lambda converged.

 Computing density matrices in double precision...
           Orbital response amplitudes will be solved using DIIS.
           Start     Size      MaxIter   EConv     LConv     
           3         7         100       1.00e-06  1.00e-06  
 ------------------------------------------------------------------------------
            Enorm      Ldiff       Comment
 ------------------------------------------------------------------------------
     1     7.49e-02   8.24e-03     
     2     3.80e-02   1.51e-02     
     3     3.60e-02   7.40e-03     
     4     1.39e-02   4.46e-03     Switched to DIIS steps.
     5     3.07e-03   4.44e-03     
     6     1.07e-03   4.75e-04     
     7     3.33e-04   8.37e-05     
     8     6.74e-05   6.23e-05     
     9     2.38e-05   2.70e-06     
    10     6.85e-06   3.62e-06     
    11     1.97e-06   2.80e-07     
    12     4.12e-07   8.40e-08     
 ------------------------------------------------------------------------------
                                   Orbital response converged.

 Computing density matrices... Done.
 CCSD calculation:   CPU 502.79 s  wall 91.55 s

 Transferring MO TPDM to AO TPDM
 Transferring g2_o1o1o1o1
 Transferring g2_o1o1o1v1
 Transferring g2_o1o1v1v1
 Transferring g2_o1v1o1v1
 Transferring g2_o1v1v1v1
 Transferring g2_v1v1v1v1
 Adding separable TPDM
 Computing TPDM gradient
 --------------------------------------------------------
 2e gradient
  Atom          X               Y               Z
 --------------------------------------------------------
    1         -1.149550       22.403585       -0.000000  
    2          2.874883      -15.008404        0.000000  
    3         22.009348        0.761721       -0.000000  
    4        -23.734681       -8.156903        0.000000  
 --------------------------------------------------------
 --------------------------------------------------------
 Final gradient
  Atom          X               Y               Z
 --------------------------------------------------------
    1         -1.149550       22.403585       -0.000000  
    2          2.874883      -15.008404        0.000000  
    3         22.009348        0.761721       -0.000000  
    4        -23.734681       -8.156903        0.000000  
 --------------------------------------------------------
 Analytic gradient from two-electron contribution:   CPU 136.61 s  wall 25.93 s

 Total ccman2 time:   CPU 664.91 s  wall 122.37 s


 --------------------------------------------------------------

                    Orbital Energies (a.u.)
 --------------------------------------------------------------

 Alpha MOs
 -- Occupied --
********-104.8639 -80.0708 -15.6572 -10.6070 -10.5905  -8.0755  -8.0715
 -8.0715  -8.0586  -8.0557  -8.0555  -7.6089  -5.5012  -5.5000  -5.4999
 -1.2649  -1.1436  -1.0358  -0.7611  -0.6155  -0.5999  -0.5646  -0.5088
 -0.4967  -0.4723  -0.4248  -0.4064
 -- Virtual --
 -0.0025   0.0544   0.0557   0.0748   0.0831   0.0932   0.1133   0.1312
  0.1353   0.1376   0.1471   0.1582   0.1809   0.2014   0.2192   0.2393
  0.2403   0.2653   0.3089   0.3558   0.3794   0.3815   0.4783   0.5389
  0.5755   0.5796   0.6173   0.6206   0.6373   0.7597   0.8005   0.8202
  0.8577   0.8619   0.9370   0.9600   1.0734   1.1153   1.1177   1.1242
  1.1324   1.1516   1.1774   1.1854   1.2131   1.2164   1.2605   1.2973
  1.3675   1.4863   1.5079   1.7736   1.8636   1.9752   2.2589   2.3689
  2.4005   2.4936   2.5919   2.6186   2.6398   2.6655   2.7328   2.9062
  3.0338   4.2326   4.3364   4.4925   7.4886  10.3424  10.3671  14.6982
 14.7952  14.8781  26.6255  26.6953  26.6988  26.7528  27.0248  27.0961
 36.6738 166.1041 219.1922 219.2208
 --------------------------------------------------------------

          Ground-State Mulliken Net Atomic Charges

     Atom                 Charge (a.u.)
  ----------------------------------------
      1 P                     0.289348
      2 N                    -0.203002
      3 Cl                   -0.013564
      4 Cl                   -0.072782
  ----------------------------------------
  Sum of atomic charges =    -0.000000

 -----------------------------------------------------------------
                    Cartesian Multipole Moments
 -----------------------------------------------------------------
    Charge (ESU x 10^10)
                -0.0000
    Dipole Moment (Debye)
         X      -0.0831      Y      -2.0323      Z      -0.0000
       Tot       2.0340
    Quadrupole Moments (Debye-Ang)
        XX     -44.8269     XY       0.1755     YY     -45.3749
        XZ      -0.0000     YZ      -0.0000     ZZ     -43.0603
    Octopole Moments (Debye-Ang^2)
       XXX     -11.3034    XXY       0.0182    XYY       1.0935
       YYY       0.7305    XXZ      -0.0000    XYZ      -0.0000
       YYZ      -0.0000    XZZ       0.1483    YZZ      -0.2332
       ZZZ      -0.0000
    Hexadecapole Moments (Debye-Ang^3)
      XXXX    -802.3721   XXXY      11.5754   XXYY    -158.3779
      XYYY       1.6521   YYYY    -116.0894   XXXZ      -0.0000
      XXYZ      -0.0000   XYYZ      -0.0000   YYYZ      -0.0000
      XXZZ    -152.0588   XYZZ      -0.1175   YYZZ     -27.2724
      XZZZ      -0.0000   YZZZ      -0.0000   ZZZZ     -52.3944
 -----------------------------------------------------------------
 DrvMan completing analytic gradient of the correlated energy
 Correlated dipole moment
            1
    1  -0.0326917
    2  -0.7995602
    3  -0.0000000
 Energy read as -1314.755281326
 Full Analytical Gradient: (in a.u., or Hartree/Bohr)
             1             2             3             4
    1   -0.00013017    0.00047609   -0.00014377   -0.00020215
    2    0.00059384   -0.00031885   -0.00010328   -0.00017172
    3    0.00000000   -0.00000000    0.00000000    0.00000000
 Gradient time:  CPU 0.78 s  wall 0.79 s
 ----------------------------------------------------------------
             Standard Nuclear Orientation (Angstroms)
    I     Atom           X                Y                Z
 ----------------------------------------------------------------
    1      P       0.3857122387    -0.6987298095     0.0000000000
    2      N      -0.6016186479     0.5510256472    -0.0000000000
    3      Cl     -2.2818491308     0.1067088860     0.0000000000
    4      Cl      2.1892401281     0.2820421500    -0.0000000000
 ----------------------------------------------------------------
 Nuclear Repulsion Energy =   241.9131806437 hartrees
 There are       28 alpha and       28 beta electrons

                       Distance Matrix (Angstroms)
             P (  1)   N (  2)   Cl(  3)
   N (  2)  1.592706
   Cl(  3)  2.786506  1.737985
   Cl(  4)  2.052956  2.803791  4.474526

 Requested basis set is 6-311++G(d,p)
 There are 45 shells and 112 basis functions
 A cutoff of  1.0D-14 yielded    900 shell pairs
 There are      6004 function pairs (      6462 Cartesian)
 Smallest overlap matrix eigenvalue = 1.33E-03
 Guess MOs from SCF MO coefficient file

 -----------------------------------------------------------------------
  General SCF calculation program by
  Eric Jon Sundstrom, Paul Horn, Yuezhi Mao, Dmitri Zuev, Alec White,
  David Stuck, Shaama M.S., Shane Yost, Joonho Lee, David Small,
  Daniel Levine, Susi Lehtola, Hugh Burton, Evgeny Epifanovsky
 -----------------------------------------------------------------------
 Hartree-Fock
 using 6 threads for integral computing
 -------------------------------------------------------
 OpenMP Integral computing Module                
 Release: version 2.0, May 2017, Q-Chem Inc. Pleasanton 
 -------------------------------------------------------
 A restricted SCF calculation will be
 performed using DIIS
 SCF converges when DIIS error is below 1.0e-08
 ---------------------------------------
  Cycle       Energy         DIIS error
 ---------------------------------------
    1   -1314.1572055333      2.85e-05  
    2   -1314.1572070714      1.28e-05  
    3   -1314.1572072950      6.77e-06  
    4   -1314.1572073891      1.65e-06  
    5   -1314.1572073975      4.97e-07  
    6   -1314.1572073988      2.25e-07  
    7   -1314.1572073991      9.21e-08  
    8   -1314.1572073992      3.33e-08  
    9   -1314.1572073992      1.01e-08  
   10   -1314.1572073992      4.06e-09  Convergence criterion met
 ---------------------------------------
 SCF time:   CPU 5.10s  wall 2.00s 
 SCF   energy in the final basis set =    -1314.1572073992
 Total energy in the final basis set =    -1314.1572073992


 ------------------------------------------------------------------------------

   CCMAN2: suite of methods based on coupled cluster
           and equation of motion theories.

   Components:
   * libvmm-1.3-trunk
     by Evgeny Epifanovsky, Ilya Kaliman.
   * libtensor-2.5-trunk
     by Evgeny Epifanovsky, Michael Wormit, Dmitry Zuev, Sam Manzer, 
        Ilya Kaliman.
   * libcc-2.5-trunk
     by Evgeny Epifanovsky, Arik Landau, Tomasz Kus, Kirill Khistyaev, 
        Dmitry Zuev, Prashant Manohar, Xintian Feng, Anna Krylov, 
        Matthew Goldey, Alec White, Thomas Jagau, Kaushik Nanda, 
        Anastasia Gunina, Alexander Kunitsa, Joonho Lee.

   CCMAN original authors:
   Anna I. Krylov, C. David Sherrill, Steven R. Gwaltney,
   Edward F. C. Byrd (2000)
   Sergey V. Levchenko, Lyudmila V. Slipchenko, Tao Wang,
   Ana-Maria C. Cristian (2003)
   Piotr A. Pieniazek, C. Melania Oana, Evgeny Epifanovsky (2007)
   Prashant Manohar (2009)

 ------------------------------------------------------------------------------


 Allocating and initializing 30808MB of RAM...
 Calculation will run on 6 cores.


 Alpha MOs, Restricted
 -- Occupied --                  
-104.88 -104.86  -80.07  -15.66  -10.61  -10.59   -8.08   -8.07
  1 A     2 A     3 A     4 A     5 A     6 A     7 A     8 A                  
 -8.071  -8.059  -8.056  -8.055  -7.609  -5.501  -5.500  -5.500
  9 A    10 A    11 A    12 A    13 A    14 A    15 A    16 A                  
 -1.265  -1.143  -1.036  -0.761  -0.615  -0.600  -0.564  -0.509
 17 A    18 A    19 A    20 A    21 A    22 A    23 A    24 A                  
 -0.497  -0.472  -0.425  -0.406
 25 A    26 A    27 A    28 A                                                  
 -- Virtual --                   
 -0.003   0.054   0.056   0.075   0.083   0.093   0.113   0.131
 29 A    30 A    31 A    32 A    33 A    34 A    35 A    36 A                  
  0.135   0.138   0.147   0.158   0.181   0.201   0.219   0.239
 37 A    38 A    39 A    40 A    41 A    42 A    43 A    44 A                  
  0.240   0.265   0.309   0.356   0.379   0.381   0.478   0.539
 45 A    46 A    47 A    48 A    49 A    50 A    51 A    52 A                  
  0.575   0.579   0.617   0.621   0.637   0.759   0.801   0.820
 53 A    54 A    55 A    56 A    57 A    58 A    59 A    60 A                  
  0.858   0.861   0.937   0.960   1.073   1.115   1.118   1.124
 61 A    62 A    63 A    64 A    65 A    66 A    67 A    68 A                  
  1.132   1.152   1.177   1.185   1.213   1.216   1.260   1.296
 69 A    70 A    71 A    72 A    73 A    74 A    75 A    76 A                  
  1.367   1.486   1.507   1.773   1.864   1.975   2.259   2.369
 77 A    78 A    79 A    80 A    81 A    82 A    83 A    84 A                  
  2.400   2.494   2.592   2.619   2.640   2.665   2.733   2.905
 85 A    86 A    87 A    88 A    89 A    90 A    91 A    92 A                  
  3.034   4.233   4.336   4.491   7.487  10.342  10.367  14.698
 93 A    94 A    95 A    96 A    97 A    98 A    99 A   100 A                  
 14.795  14.877  26.626  26.695  26.699  26.753  27.024  27.096
101 A   102 A   103 A   104 A   105 A   106 A   107 A   108 A                  
 36.673 166.103 219.192 219.221
109 A   110 A   111 A   112 A                                                  

 Beta MOs, Restricted
 -- Occupied --                  
-104.88 -104.86  -80.07  -15.66  -10.61  -10.59   -8.08   -8.07
  1 A     2 A     3 A     4 A     5 A     6 A     7 A     8 A                  
 -8.071  -8.059  -8.056  -8.055  -7.609  -5.501  -5.500  -5.500
  9 A    10 A    11 A    12 A    13 A    14 A    15 A    16 A                  
 -1.265  -1.143  -1.036  -0.761  -0.615  -0.600  -0.564  -0.509
 17 A    18 A    19 A    20 A    21 A    22 A    23 A    24 A                  
 -0.497  -0.472  -0.425  -0.406
 25 A    26 A    27 A    28 A                                                  
 -- Virtual --                   
 -0.003   0.054   0.056   0.075   0.083   0.093   0.113   0.131
 29 A    30 A    31 A    32 A    33 A    34 A    35 A    36 A                  
  0.135   0.138   0.147   0.158   0.181   0.201   0.219   0.239
 37 A    38 A    39 A    40 A    41 A    42 A    43 A    44 A                  
  0.240   0.265   0.309   0.356   0.379   0.381   0.478   0.539
 45 A    46 A    47 A    48 A    49 A    50 A    51 A    52 A                  
  0.575   0.579   0.617   0.621   0.637   0.759   0.801   0.820
 53 A    54 A    55 A    56 A    57 A    58 A    59 A    60 A                  
  0.858   0.861   0.937   0.960   1.073   1.115   1.118   1.124
 61 A    62 A    63 A    64 A    65 A    66 A    67 A    68 A                  
  1.132   1.152   1.177   1.185   1.213   1.216   1.260   1.296
 69 A    70 A    71 A    72 A    73 A    74 A    75 A    76 A                  
  1.367   1.486   1.507   1.773   1.864   1.975   2.259   2.369
 77 A    78 A    79 A    80 A    81 A    82 A    83 A    84 A                  
  2.400   2.494   2.592   2.619   2.640   2.665   2.733   2.905
 85 A    86 A    87 A    88 A    89 A    90 A    91 A    92 A                  
  3.034   4.233   4.336   4.491   7.487  10.342  10.367  14.698
 93 A    94 A    95 A    96 A    97 A    98 A    99 A   100 A                  
 14.795  14.877  26.626  26.695  26.699  26.753  27.024  27.096
101 A   102 A   103 A   104 A   105 A   106 A   107 A   108 A                  
 36.673 166.103 219.192 219.221
109 A   110 A   111 A   112 A                                                  

 Occupation and symmetry of molecular orbitals

 Point group: C1 (1 irreducible representation).

                           A     All 
 -------------------------------------
 All molecular orbitals:
  - Alpha                  112   112 
  - Beta                   112   112 
 -------------------------------------
 Alpha orbitals:
  - Frozen occupied        16    16  
  - Active occupied        12    12  
  - Active virtual         84    84  
  - Frozen virtual         0     0   
 -------------------------------------
 Beta orbitals:
  - Frozen occupied        16    16  
  - Active occupied        12    12  
  - Active virtual         84    84  
  - Frozen virtual         0     0   
 -------------------------------------

 Import integrals:   CPU 0.00 s  wall 0.00 s

 Import integrals:   CPU 21.84 s  wall 3.79 s

 MP2 amplitudes:   CPU 0.04 s  wall 0.03 s

Running a double precision version
           CCSD T amplitudes will be solved using DIIS.

           Start     Size      MaxIter   EConv     TConv     
           3         7         100       1.00e-07  1.00e-05  
 ------------------------------------------------------------------------------
           Energy (a.u.)   Ediff      Tdiff       Comment
 ------------------------------------------------------------------------------
         -1314.72550161                           
     1   -1314.73156114   6.06e-03   7.65e-01     
     2   -1314.75236442   2.08e-02   1.06e-01     
     3   -1314.75215834   2.06e-04   4.69e-02     
     4   -1314.75443852   2.28e-03   1.38e-02     Switched to DIIS steps.
     5   -1314.75525128   8.13e-04   1.19e-02     
     6   -1314.75528117   2.99e-05   2.34e-03     
     7   -1314.75527839   2.78e-06   1.17e-03     
     8   -1314.75528080   2.41e-06   2.94e-04     
     9   -1314.75528146   6.67e-07   1.71e-04     
    10   -1314.75528139   7.62e-08   5.73e-05     
    11   -1314.75528130   9.06e-08   2.66e-05     
    12   -1314.75528128   1.61e-08   8.87e-06     
 ------------------------------------------------------------------------------
         -1314.75528128                           CCSD T converged.

End of double precision
 SCF energy                 = -1314.15720740
 MP2 energy                 = -1314.72550161
 CCSD correlation energy     =    -0.59807388
 CCSD total energy           = -1314.75528128

 CCSD  T1^2 = 0.0124  T2^2 = 0.2632  Leading amplitudes:

 Amplitude    Orbitals with energies
  0.0295       28 (A) A                  ->    29 (A) A                   
              -0.4062                         -0.0028                     
  0.0295       28 (A) B                  ->    29 (A) B                   
              -0.4062                         -0.0028                     
  0.0263       24 (A) A                  ->    29 (A) A                   
              -0.5087                         -0.0028                     
  0.0263       24 (A) B                  ->    29 (A) B                   
              -0.5087                         -0.0028                     

 Amplitude    Orbitals with energies
 -0.0890       28 (A) A      28 (A) B    ->    29 (A) A      29 (A) B     
              -0.4062       -0.4062           -0.0028       -0.0028       
  0.0890       28 (A) A      28 (A) B    ->    29 (A) B      29 (A) A     
              -0.4062       -0.4062           -0.0028       -0.0028       
  0.0890       28 (A) B      28 (A) A    ->    29 (A) A      29 (A) B     
              -0.4062       -0.4062           -0.0028       -0.0028       
 -0.0890       28 (A) B      28 (A) A    ->    29 (A) B      29 (A) A     
              -0.4062       -0.4062           -0.0028       -0.0028       

 Computing CCSD intemediates for later calculations in double precision
 Finished.

Running a double precision version
           CCSD Lambda amplitudes will be solved using DIIS.
           Start     Size      MaxIter   EConv     LConv     
           3         7         100       1.00e-07  1.00e-05  
 ------------------------------------------------------------------------------
            Enorm      Ldiff       Comment
 ------------------------------------------------------------------------------
     1     5.34e-02   4.08e-02     
     2     1.39e-02   5.68e-03     
     3     6.03e-03   2.08e-03     
     4     3.41e-03   1.25e-03     Switched to DIIS steps.
     5     1.07e-03   6.35e-04     
     6     4.62e-04   1.69e-04     
     7     1.57e-04   3.73e-05     
     8     6.88e-05   4.36e-08     
     9     2.36e-05   2.50e-06     
    10     9.79e-06   6.79e-07     
    11     3.22e-06   5.64e-08     
    12     1.55e-06   3.37e-10     
    13     6.79e-07   4.06e-08     
    14     3.07e-07   1.18e-08     
    15     1.54e-07   1.01e-08     
    16     6.58e-08   2.09e-10     
 ------------------------------------------------------------------------------
                                   CCSD Lambda converged.

 Computing density matrices in double precision...
           Orbital response amplitudes will be solved using DIIS.
           Start     Size      MaxIter   EConv     LConv     
           3         7         100       1.00e-06  1.00e-06  
 ------------------------------------------------------------------------------
            Enorm      Ldiff       Comment
 ------------------------------------------------------------------------------
     1     7.50e-02   8.19e-03     
     2     3.81e-02   1.51e-02     
     3     3.62e-02   7.48e-03     
     4     1.40e-02   4.51e-03     Switched to DIIS steps.
     5     3.09e-03   4.49e-03     
     6     1.08e-03   4.78e-04     
     7     3.37e-04   8.60e-05     
     8     6.81e-05   6.31e-05     
     9     2.41e-05   2.76e-06     
    10     6.90e-06   3.66e-06     
    11     1.98e-06   2.81e-07     
    12     4.13e-07   8.50e-08     
 ------------------------------------------------------------------------------
                                   Orbital response converged.

 Computing density matrices... Done.
 CCSD calculation:   CPU 500.70 s  wall 91.11 s

 Transferring MO TPDM to AO TPDM
 Transferring g2_o1o1o1o1
 Transferring g2_o1o1o1v1
 Transferring g2_o1o1v1v1
 Transferring g2_o1v1o1v1
 Transferring g2_o1v1v1v1
 Transferring g2_v1v1v1v1
 Adding separable TPDM
 Computing TPDM gradient
 --------------------------------------------------------
 2e gradient
  Atom          X               Y               Z
 --------------------------------------------------------
    1         -1.140015       22.411231       -0.000000  
    2          2.852505      -15.000613        0.000000  
    3         22.001280        0.755958       -0.000000  
    4        -23.713770       -8.166577       -0.000000  
 --------------------------------------------------------
 --------------------------------------------------------
 Final gradient
  Atom          X               Y               Z
 --------------------------------------------------------
    1         -1.140015       22.411231       -0.000000  
    2          2.852505      -15.000613        0.000000  
    3         22.001280        0.755958       -0.000000  
    4        -23.713770       -8.166577       -0.000000  
 --------------------------------------------------------
 Analytic gradient from two-electron contribution:   CPU 135.29 s  wall 26.87 s

 Total ccman2 time:   CPU 660.83 s  wall 122.64 s


 --------------------------------------------------------------

                    Orbital Energies (a.u.)
 --------------------------------------------------------------

 Alpha MOs
 -- Occupied --
********-104.8639 -80.0710 -15.6576 -10.6069 -10.5905  -8.0755  -8.0715
 -8.0715  -8.0585  -8.0556  -8.0554  -7.6091  -5.5014  -5.5002  -5.5001
 -1.2646  -1.1434  -1.0355  -0.7613  -0.6153  -0.5998  -0.5644  -0.5087
 -0.4966  -0.4724  -0.4249  -0.4062
 -- Virtual --
 -0.0028   0.0544   0.0557   0.0747   0.0831   0.0932   0.1132   0.1311
  0.1353   0.1376   0.1470   0.1581   0.1809   0.2013   0.2190   0.2392
  0.2403   0.2653   0.3089   0.3558   0.3794   0.3814   0.4779   0.5390
  0.5755   0.5795   0.6173   0.6206   0.6373   0.7594   0.8007   0.8199
  0.8580   0.8615   0.9368   0.9601   1.0733   1.1154   1.1177   1.1244
  1.1324   1.1516   1.1774   1.1852   1.2128   1.2163   1.2598   1.2963
  1.3674   1.4864   1.5073   1.7734   1.8637   1.9747   2.2589   2.3687
  2.3997   2.4935   2.5920   2.6186   2.6398   2.6653   2.7326   2.9048
  3.0337   4.2325   4.3361   4.4909   7.4874  10.3424  10.3671  14.6979
 14.7950  14.8766  26.6255  26.6952  26.6987  26.7529  27.0240  27.0960
 36.6735 166.1026 219.1923 219.2208
 --------------------------------------------------------------

          Ground-State Mulliken Net Atomic Charges

     Atom                 Charge (a.u.)
  ----------------------------------------
      1 P                     0.289552
      2 N                    -0.202412
      3 Cl                   -0.013915
      4 Cl                   -0.073225
  ----------------------------------------
  Sum of atomic charges =     0.000000

 -----------------------------------------------------------------
                    Cartesian Multipole Moments
 -----------------------------------------------------------------
    Charge (ESU x 10^10)
                -0.0000
    Dipole Moment (Debye)
         X      -0.0858      Y      -2.0379      Z      -0.0000
       Tot       2.0397
    Quadrupole Moments (Debye-Ang)
        XX     -44.8442     XY       0.1720     YY     -45.3649
        XZ      -0.0000     YZ       0.0000     ZZ     -43.0661
    Octopole Moments (Debye-Ang^2)
       XXX     -11.3152    XXY       0.0449    XYY       1.0976
       YYY       0.7927    XXZ      -0.0000    XYZ      -0.0000
       YYZ      -0.0000    XZZ       0.1423    YZZ      -0.2110
       ZZZ      -0.0000
    Hexadecapole Moments (Debye-Ang^3)
      XXXX    -802.5718   XXXY      11.6168   XXYY    -158.4031
      XYYY       1.6739   YYYY    -116.2661   XXXZ      -0.0000
      XXYZ      -0.0000   XYYZ      -0.0000   YYYZ       0.0000
      XXZZ    -152.0751   XYZZ      -0.1099   YYZZ     -27.3047
      XZZZ      -0.0000   YZZZ      -0.0000   ZZZZ     -52.4086
 -----------------------------------------------------------------
 DrvMan completing analytic gradient of the correlated energy
 Correlated dipole moment
            1
    1  -0.0337750
    2  -0.8017679
    3  -0.0000000
 Energy read as -1314.755281281
 Full Analytical Gradient: (in a.u., or Hartree/Bohr)
             1             2             3             4
    1    0.00024938   -0.00020379   -0.00007791    0.00003232
    2   -0.00061572    0.00065110   -0.00009413    0.00005875
    3   -0.00000000    0.00000000   -0.00000000    0.00000000
 Gradient time:  CPU 0.81 s  wall 0.81 s
 ----------------------------------------------------------------
             Standard Nuclear Orientation (Angstroms)
    I     Atom           X                Y                Z
 ----------------------------------------------------------------
    1      P       0.3857122387    -0.6977298095     0.0010000000
    2      N      -0.6016186479     0.5510256472    -0.0000000000
    3      Cl     -2.2818491308     0.1067088860     0.0000000000
    4      Cl      2.1892401281     0.2820421500    -0.0000000000
 ----------------------------------------------------------------
 Nuclear Repulsion Energy =   241.9506703164 hartrees
 There are       28 alpha and       28 beta electrons

                       Distance Matrix (Angstroms)
             P (  1)   N (  2)   Cl(  3)
   N (  2)  1.591921
   Cl(  3)  2.786217  1.737985
   Cl(  4)  2.052478  2.803791  4.474526

 Requested basis set is 6-311++G(d,p)
 There are 45 shells and 112 basis functions
 A cutoff of  1.0D-14 yielded    900 shell pairs
 There are      6004 function pairs (      6462 Cartesian)
 Smallest overlap matrix eigenvalue = 1.32E-03
 Guess MOs from SCF MO coefficient file

 -----------------------------------------------------------------------
  General SCF calculation program by
  Eric Jon Sundstrom, Paul Horn, Yuezhi Mao, Dmitri Zuev, Alec White,
  David Stuck, Shaama M.S., Shane Yost, Joonho Lee, David Small,
  Daniel Levine, Susi Lehtola, Hugh Burton, Evgeny Epifanovsky
 -----------------------------------------------------------------------
 Hartree-Fock
 using 6 threads for integral computing
 -------------------------------------------------------
 OpenMP Integral computing Module                
 Release: version 2.0, May 2017, Q-Chem Inc. Pleasanton 
 -------------------------------------------------------
 A restricted SCF calculation will be
 performed using DIIS
 SCF converges when DIIS error is below 1.0e-08
 ---------------------------------------
  Cycle       Energy         DIIS error
 ---------------------------------------
    1   -1314.1572756301      1.77e-05  
    2   -1314.1572763470      7.13e-06  
    3   -1314.1572764433      4.50e-06  
    4   -1314.1572764883      1.18e-06  
    5   -1314.1572764958      5.09e-07  
    6   -1314.1572764983      2.85e-07  
    7   -1314.1572764993      1.12e-07  
    8   -1314.1572764995      3.30e-08  
    9   -1314.1572764995      1.25e-08  
   10   -1314.1572764995      4.72e-09  Convergence criterion met
 ---------------------------------------
 SCF time:   CPU 5.10s  wall 1.00s 
 SCF   energy in the final basis set =    -1314.1572764995
 Total energy in the final basis set =    -1314.1572764995


 ------------------------------------------------------------------------------

   CCMAN2: suite of methods based on coupled cluster
           and equation of motion theories.

   Components:
   * libvmm-1.3-trunk
     by Evgeny Epifanovsky, Ilya Kaliman.
   * libtensor-2.5-trunk
     by Evgeny Epifanovsky, Michael Wormit, Dmitry Zuev, Sam Manzer, 
        Ilya Kaliman.
   * libcc-2.5-trunk
     by Evgeny Epifanovsky, Arik Landau, Tomasz Kus, Kirill Khistyaev, 
        Dmitry Zuev, Prashant Manohar, Xintian Feng, Anna Krylov, 
        Matthew Goldey, Alec White, Thomas Jagau, Kaushik Nanda, 
        Anastasia Gunina, Alexander Kunitsa, Joonho Lee.

   CCMAN original authors:
   Anna I. Krylov, C. David Sherrill, Steven R. Gwaltney,
   Edward F. C. Byrd (2000)
   Sergey V. Levchenko, Lyudmila V. Slipchenko, Tao Wang,
   Ana-Maria C. Cristian (2003)
   Piotr A. Pieniazek, C. Melania Oana, Evgeny Epifanovsky (2007)
   Prashant Manohar (2009)

 ------------------------------------------------------------------------------


 Allocating and initializing 30808MB of RAM...
 Calculation will run on 6 cores.


 Alpha MOs, Restricted
 -- Occupied --                  
-104.88 -104.86  -80.07  -15.66  -10.61  -10.59   -8.08   -8.07
  1 A     2 A     3 A     4 A     5 A     6 A     7 A     8 A                  
 -8.071  -8.059  -8.056  -8.055  -7.609  -5.501  -5.500  -5.500
  9 A    10 A    11 A    12 A    13 A    14 A    15 A    16 A                  
 -1.265  -1.143  -1.036  -0.761  -0.615  -0.600  -0.564  -0.509
 17 A    18 A    19 A    20 A    21 A    22 A    23 A    24 A                  
 -0.497  -0.472  -0.425  -0.406
 25 A    26 A    27 A    28 A                                                  
 -- Virtual --                   
 -0.003   0.054   0.056   0.075   0.083   0.093   0.113   0.131
 29 A    30 A    31 A    32 A    33 A    34 A    35 A    36 A                  
  0.135   0.138   0.147   0.158   0.181   0.201   0.219   0.239
 37 A    38 A    39 A    40 A    41 A    42 A    43 A    44 A                  
  0.240   0.265   0.309   0.356   0.379   0.381   0.478   0.539
 45 A    46 A    47 A    48 A    49 A    50 A    51 A    52 A                  
  0.575   0.580   0.617   0.621   0.637   0.760   0.801   0.820
 53 A    54 A    55 A    56 A    57 A    58 A    59 A    60 A                  
  0.858   0.862   0.937   0.960   1.073   1.115   1.118   1.124
 61 A    62 A    63 A    64 A    65 A    66 A    67 A    68 A                  
  1.132   1.152   1.177   1.185   1.213   1.216   1.260   1.297
 69 A    70 A    71 A    72 A    73 A    74 A    75 A    76 A                  
  1.367   1.486   1.508   1.774   1.864   1.975   2.259   2.369
 77 A    78 A    79 A    80 A    81 A    82 A    83 A    84 A                  
  2.400   2.494   2.592   2.619   2.640   2.665   2.733   2.906
 85 A    86 A    87 A    88 A    89 A    90 A    91 A    92 A                  
  3.034   4.233   4.336   4.492   7.488  10.342  10.367  14.698
 93 A    94 A    95 A    96 A    97 A    98 A    99 A   100 A                  
 14.795  14.877  26.625  26.695  26.699  26.753  27.024  27.096
101 A   102 A   103 A   104 A   105 A   106 A   107 A   108 A                  
 36.674 166.103 219.192 219.221
109 A   110 A   111 A   112 A                                                  

 Beta MOs, Restricted
 -- Occupied --                  
-104.88 -104.86  -80.07  -15.66  -10.61  -10.59   -8.08   -8.07
  1 A     2 A     3 A     4 A     5 A     6 A     7 A     8 A                  
 -8.071  -8.059  -8.056  -8.055  -7.609  -5.501  -5.500  -5.500
  9 A    10 A    11 A    12 A    13 A    14 A    15 A    16 A                  
 -1.265  -1.143  -1.036  -0.761  -0.615  -0.600  -0.564  -0.509
 17 A    18 A    19 A    20 A    21 A    22 A    23 A    24 A                  
 -0.497  -0.472  -0.425  -0.406
 25 A    26 A    27 A    28 A                                                  
 -- Virtual --                   
 -0.003   0.054   0.056   0.075   0.083   0.093   0.113   0.131
 29 A    30 A    31 A    32 A    33 A    34 A    35 A    36 A                  
  0.135   0.138   0.147   0.158   0.181   0.201   0.219   0.239
 37 A    38 A    39 A    40 A    41 A    42 A    43 A    44 A                  
  0.240   0.265   0.309   0.356   0.379   0.381   0.478   0.539
 45 A    46 A    47 A    48 A    49 A    50 A    51 A    52 A                  
  0.575   0.580   0.617   0.621   0.637   0.760   0.801   0.820
 53 A    54 A    55 A    56 A    57 A    58 A    59 A    60 A                  
  0.858   0.862   0.937   0.960   1.073   1.115   1.118   1.124
 61 A    62 A    63 A    64 A    65 A    66 A    67 A    68 A                  
  1.132   1.152   1.177   1.185   1.213   1.216   1.260   1.297
 69 A    70 A    71 A    72 A    73 A    74 A    75 A    76 A                  
  1.367   1.486   1.508   1.774   1.864   1.975   2.259   2.369
 77 A    78 A    79 A    80 A    81 A    82 A    83 A    84 A                  
  2.400   2.494   2.592   2.619   2.640   2.665   2.733   2.906
 85 A    86 A    87 A    88 A    89 A    90 A    91 A    92 A                  
  3.034   4.233   4.336   4.492   7.488  10.342  10.367  14.698
 93 A    94 A    95 A    96 A    97 A    98 A    99 A   100 A                  
 14.795  14.877  26.625  26.695  26.699  26.753  27.024  27.096
101 A   102 A   103 A   104 A   105 A   106 A   107 A   108 A                  
 36.674 166.103 219.192 219.221
109 A   110 A   111 A   112 A                                                  

 Occupation and symmetry of molecular orbitals

 Point group: C1 (1 irreducible representation).

                           A     All 
 -------------------------------------
 All molecular orbitals:
  - Alpha                  112   112 
  - Beta                   112   112 
 -------------------------------------
 Alpha orbitals:
  - Frozen occupied        16    16  
  - Active occupied        12    12  
  - Active virtual         84    84  
  - Frozen virtual         0     0   
 -------------------------------------
 Beta orbitals:
  - Frozen occupied        16    16  
  - Active occupied        12    12  
  - Active virtual         84    84  
  - Frozen virtual         0     0   
 -------------------------------------

 Import integrals:   CPU 0.00 s  wall 0.00 s

 Import integrals:   CPU 22.71 s  wall 4.05 s

 MP2 amplitudes:   CPU 0.04 s  wall 0.03 s

Running a double precision version
           CCSD T amplitudes will be solved using DIIS.

           Start     Size      MaxIter   EConv     TConv     
           3         7         100       1.00e-07  1.00e-05  
 ------------------------------------------------------------------------------
           Energy (a.u.)   Ediff      Tdiff       Comment
 ------------------------------------------------------------------------------
         -1314.72548476                           
     1   -1314.73158384   6.10e-03   7.65e-01     
     2   -1314.75236269   2.08e-02   1.06e-01     
     3   -1314.75216405   1.99e-04   4.68e-02     
     4   -1314.75444061   2.28e-03   1.38e-02     Switched to DIIS steps.
     5   -1314.75525191   8.11e-04   1.19e-02     
     6   -1314.75528173   2.98e-05   2.34e-03     
     7   -1314.75527898   2.75e-06   1.17e-03     
     8   -1314.75528138   2.41e-06   2.94e-04     
     9   -1314.75528205   6.68e-07   1.71e-04     
    10   -1314.75528198   7.50e-08   5.72e-05     
    11   -1314.75528189   9.08e-08   2.65e-05     
    12   -1314.75528187   1.61e-08   8.85e-06     
 ------------------------------------------------------------------------------
         -1314.75528187                           CCSD T converged.

End of double precision
 SCF energy                 = -1314.15727650
 MP2 energy                 = -1314.72548476
 CCSD correlation energy     =    -0.59800537
 CCSD total energy           = -1314.75528187

 CCSD  T1^2 = 0.0124  T2^2 = 0.2631  Leading amplitudes:

 Amplitude    Orbitals with energies
 -0.0295       28 (A) A                  ->    29 (A) A                   
              -0.4063                         -0.0027                     
 -0.0295       28 (A) B                  ->    29 (A) B                   
              -0.4063                         -0.0027                     
  0.0263       24 (A) A                  ->    29 (A) A                   
              -0.5088                         -0.0027                     
  0.0263       24 (A) B                  ->    29 (A) B                   
              -0.5088                         -0.0027                     

 Amplitude    Orbitals with energies
 -0.0887       28 (A) A      28 (A) B    ->    29 (A) A      29 (A) B     
              -0.4063       -0.4063           -0.0027       -0.0027       
  0.0887       28 (A) A      28 (A) B    ->    29 (A) B      29 (A) A     
              -0.4063       -0.4063           -0.0027       -0.0027       
  0.0887       28 (A) B      28 (A) A    ->    29 (A) A      29 (A) B     
              -0.4063       -0.4063           -0.0027       -0.0027       
 -0.0887       28 (A) B      28 (A) A    ->    29 (A) B      29 (A) A     
              -0.4063       -0.4063           -0.0027       -0.0027       

 Computing CCSD intemediates for later calculations in double precision
 Finished.

Running a double precision version
           CCSD Lambda amplitudes will be solved using DIIS.
           Start     Size      MaxIter   EConv     LConv     
           3         7         100       1.00e-07  1.00e-05  
 ------------------------------------------------------------------------------
            Enorm      Ldiff       Comment
 ------------------------------------------------------------------------------
     1     5.33e-02   4.07e-02     
     2     1.39e-02   5.68e-03     
     3     6.02e-03   2.08e-03     
     4     3.40e-03   1.25e-03     Switched to DIIS steps.
     5     1.06e-03   6.33e-04     
     6     4.61e-04   1.68e-04     
     7     1.56e-04   3.71e-05     
     8     6.85e-05   5.53e-08     
     9     2.35e-05   2.48e-06     
    10     9.77e-06   6.73e-07     
    11     3.22e-06   5.45e-08     
    12     1.55e-06   6.11e-10     
    13     6.78e-07   4.05e-08     
    14     3.07e-07   1.18e-08     
    15     1.54e-07   1.01e-08     
    16     6.59e-08   1.67e-10     
 ------------------------------------------------------------------------------
                                   CCSD Lambda converged.

 Computing density matrices in double precision...
           Orbital response amplitudes will be solved using DIIS.
           Start     Size      MaxIter   EConv     LConv     
           3         7         100       1.00e-06  1.00e-06  
 ------------------------------------------------------------------------------
            Enorm      Ldiff       Comment
 ------------------------------------------------------------------------------
     1     7.50e-02   8.22e-03     
     2     3.81e-02   1.51e-02     
     3     3.61e-02   7.44e-03     
     4     1.40e-02   4.49e-03     Switched to DIIS steps.
     5     3.08e-03   4.47e-03     
     6     1.07e-03   4.76e-04     
     7     3.35e-04   8.49e-05     
     8     6.78e-05   6.27e-05     
     9     2.39e-05   2.73e-06     
    10     6.88e-06   3.64e-06     
    11     1.97e-06   2.80e-07     
    12     4.13e-07   8.45e-08     
 ------------------------------------------------------------------------------
                                   Orbital response converged.

 Computing density matrices... Done.
 CCSD calculation:   CPU 501.17 s  wall 91.13 s

 Transferring MO TPDM to AO TPDM
 Transferring g2_o1o1o1o1
 Transferring g2_o1o1o1v1
 Transferring g2_o1o1v1v1
 Transferring g2_o1v1o1v1
 Transferring g2_o1v1v1v1
 Transferring g2_v1v1v1v1
 Adding separable TPDM
 Computing TPDM gradient
 --------------------------------------------------------
 2e gradient
  Atom          X               Y               Z
 --------------------------------------------------------
    1         -1.144775       22.407417       -0.021033  
    2          2.863688      -15.004507        0.009347  
    3         22.005311        0.758835        0.002902  
    4        -23.724225       -8.161746        0.008784  
 --------------------------------------------------------
 --------------------------------------------------------
 Final gradient
  Atom          X               Y               Z
 --------------------------------------------------------
    1         -1.144775       22.407417       -0.021033  
    2          2.863688      -15.004507        0.009347  
    3         22.005311        0.758835        0.002902  
    4        -23.724225       -8.161746        0.008784  
 --------------------------------------------------------
 Analytic gradient from two-electron contribution:   CPU 137.61 s  wall 26.20 s

 Total ccman2 time:   CPU 665.22 s  wall 122.45 s


 --------------------------------------------------------------

                    Orbital Energies (a.u.)
 --------------------------------------------------------------

 Alpha MOs
 -- Occupied --
********-104.8639 -80.0709 -15.6574 -10.6070 -10.5905  -8.0755  -8.0715
 -8.0715  -8.0586  -8.0557  -8.0555  -7.6090  -5.5013  -5.5001  -5.5000
 -1.2647  -1.1435  -1.0357  -0.7612  -0.6154  -0.5998  -0.5645  -0.5088
 -0.4966  -0.4724  -0.4249  -0.4063
 -- Virtual --
 -0.0027   0.0544   0.0557   0.0747   0.0831   0.0932   0.1132   0.1311
  0.1353   0.1376   0.1470   0.1582   0.1809   0.2013   0.2191   0.2393
  0.2403   0.2653   0.3089   0.3558   0.3794   0.3814   0.4781   0.5390
  0.5755   0.5795   0.6173   0.6206   0.6373   0.7595   0.8006   0.8201
  0.8579   0.8617   0.9369   0.9601   1.0734   1.1154   1.1177   1.1243
  1.1324   1.1516   1.1774   1.1853   1.2130   1.2164   1.2602   1.2968
  1.3674   1.4864   1.5076   1.7735   1.8636   1.9749   2.2589   2.3688
  2.4001   2.4936   2.5920   2.6186   2.6398   2.6654   2.7327   2.9055
  3.0338   4.2326   4.3362   4.4917   7.4880  10.3424  10.3671  14.6981
 14.7951  14.8774  26.6255  26.6952  26.6987  26.7529  27.0244  27.0960
 36.6736 166.1033 219.1923 219.2208
 --------------------------------------------------------------

          Ground-State Mulliken Net Atomic Charges

     Atom                 Charge (a.u.)
  ----------------------------------------
      1 P                     0.289450
      2 N                    -0.202707
      3 Cl                   -0.013740
      4 Cl                   -0.073004
  ----------------------------------------
  Sum of atomic charges =     0.000000

 -----------------------------------------------------------------
                    Cartesian Multipole Moments
 -----------------------------------------------------------------
    Charge (ESU x 10^10)
                 0.0000
    Dipole Moment (Debye)
         X      -0.0845      Y      -2.0351      Z       0.0017
       Tot       2.0368
    Quadrupole Moments (Debye-Ang)
        XX     -44.8356     XY       0.1737     YY     -45.3699
        XZ       0.0004     YZ       0.0009     ZZ     -43.0632
    Octopole Moments (Debye-Ang^2)
       XXX     -11.3093    XXY       0.0316    XYY       1.0956
       YYY       0.7616    XXZ      -0.0145    XYZ      -0.0010
       YYZ      -0.0137    XZZ       0.1453    YZZ      -0.2221
       ZZZ      -0.0343
    Hexadecapole Moments (Debye-Ang^3)
      XXXX    -802.4720   XXXY      11.5961   XXYY    -158.3905
      XYYY       1.6630   YYYY    -116.1777   XXXZ      -0.0194
      XXYZ       0.0059   XYYZ      -0.0056   YYYZ       0.0313
      XXZZ    -152.0669   XYZZ      -0.1137   YYZZ     -27.2886
      XZZZ      -0.0125   YZZZ       0.0270   ZZZZ     -52.4016
 -----------------------------------------------------------------
 DrvMan completing analytic gradient of the correlated energy
 Correlated dipole moment
            1
    1  -0.0332320
    2  -0.8006651
    3   0.0006806
 Energy read as -1314.755281869
 Full Analytical Gradient: (in a.u., or Hartree/Bohr)
             1             2             3             4
    1    0.00006045    0.00013500   -0.00011079   -0.00008467
    2   -0.00001213    0.00016714   -0.00009864   -0.00005637
    3    0.00000428    0.00001019   -0.00000810   -0.00000637
 Gradient time:  CPU 0.85 s  wall 0.77 s
 ----------------------------------------------------------------
             Standard Nuclear Orientation (Angstroms)
    I     Atom           X                Y                Z
 ----------------------------------------------------------------
    1      P       0.3857122387    -0.6977298095     0.0000000000
    2      N      -0.6006186479     0.5510256472    -0.0000000000
    3      Cl     -2.2818491308     0.1067088860     0.0000000000
    4      Cl      2.1892401281     0.2820421500    -0.0000000000
 ----------------------------------------------------------------
 Nuclear Repulsion Energy =   241.9521199221 hartrees
 There are       28 alpha and       28 beta electrons

                       Distance Matrix (Angstroms)
             P (  1)   N (  2)   Cl(  3)
   N (  2)  1.591301
   Cl(  3)  2.786217  1.738952
   Cl(  4)  2.052478  2.802796  4.474526

 Requested basis set is 6-311++G(d,p)
 There are 45 shells and 112 basis functions
 A cutoff of  1.0D-14 yielded    900 shell pairs
 There are      6004 function pairs (      6462 Cartesian)
 Smallest overlap matrix eigenvalue = 1.33E-03
 Guess MOs from SCF MO coefficient file

 -----------------------------------------------------------------------
  General SCF calculation program by
  Eric Jon Sundstrom, Paul Horn, Yuezhi Mao, Dmitri Zuev, Alec White,
  David Stuck, Shaama M.S., Shane Yost, Joonho Lee, David Small,
  Daniel Levine, Susi Lehtola, Hugh Burton, Evgeny Epifanovsky
 -----------------------------------------------------------------------
 Hartree-Fock
 using 6 threads for integral computing
 -------------------------------------------------------
 OpenMP Integral computing Module                
 Release: version 2.0, May 2017, Q-Chem Inc. Pleasanton 
 -------------------------------------------------------
 A restricted SCF calculation will be
 performed using DIIS
 SCF converges when DIIS error is below 1.0e-08
 ---------------------------------------
  Cycle       Energy         DIIS error
 ---------------------------------------
    1   -1314.1572954651      1.99e-05  
    2   -1314.1572963987      5.26e-06  
    3   -1314.1572965125      1.76e-06  
    4   -1314.1572965275      1.02e-06  
    5   -1314.1572965324      5.37e-07  
    6   -1314.1572965350      3.02e-07  
    7   -1314.1572965359      1.13e-07  
    8   -1314.1572965361      3.38e-08  
    9   -1314.1572965361      1.36e-08  
   10   -1314.1572965361      4.92e-09  Convergence criterion met
 ---------------------------------------
 SCF time:   CPU 5.10s  wall 1.00s 
 SCF   energy in the final basis set =    -1314.1572965361
 Total energy in the final basis set =    -1314.1572965361


 ------------------------------------------------------------------------------

   CCMAN2: suite of methods based on coupled cluster
           and equation of motion theories.

   Components:
   * libvmm-1.3-trunk
     by Evgeny Epifanovsky, Ilya Kaliman.
   * libtensor-2.5-trunk
     by Evgeny Epifanovsky, Michael Wormit, Dmitry Zuev, Sam Manzer, 
        Ilya Kaliman.
   * libcc-2.5-trunk
     by Evgeny Epifanovsky, Arik Landau, Tomasz Kus, Kirill Khistyaev, 
        Dmitry Zuev, Prashant Manohar, Xintian Feng, Anna Krylov, 
        Matthew Goldey, Alec White, Thomas Jagau, Kaushik Nanda, 
        Anastasia Gunina, Alexander Kunitsa, Joonho Lee.

   CCMAN original authors:
   Anna I. Krylov, C. David Sherrill, Steven R. Gwaltney,
   Edward F. C. Byrd (2000)
   Sergey V. Levchenko, Lyudmila V. Slipchenko, Tao Wang,
   Ana-Maria C. Cristian (2003)
   Piotr A. Pieniazek, C. Melania Oana, Evgeny Epifanovsky (2007)
   Prashant Manohar (2009)

 ------------------------------------------------------------------------------


 Allocating and initializing 30808MB of RAM...
 Calculation will run on 6 cores.


 Alpha MOs, Restricted
 -- Occupied --                  
-104.88 -104.86  -80.07  -15.66  -10.61  -10.59   -8.08   -8.07
  1 A     2 A     3 A     4 A     5 A     6 A     7 A     8 A                  
 -8.071  -8.059  -8.056  -8.055  -7.609  -5.501  -5.500  -5.500
  9 A    10 A    11 A    12 A    13 A    14 A    15 A    16 A                  
 -1.265  -1.143  -1.036  -0.761  -0.615  -0.600  -0.564  -0.509
 17 A    18 A    19 A    20 A    21 A    22 A    23 A    24 A                  
 -0.497  -0.472  -0.425  -0.407
 25 A    26 A    27 A    28 A                                                  
 -- Virtual --                   
 -0.003   0.054   0.056   0.075   0.083   0.093   0.113   0.131
 29 A    30 A    31 A    32 A    33 A    34 A    35 A    36 A                  
  0.135   0.138   0.147   0.158   0.181   0.201   0.219   0.239
 37 A    38 A    39 A    40 A    41 A    42 A    43 A    44 A                  
  0.240   0.265   0.309   0.356   0.379   0.381   0.478   0.539
 45 A    46 A    47 A    48 A    49 A    50 A    51 A    52 A                  
  0.575   0.579   0.617   0.621   0.637   0.760   0.801   0.820
 53 A    54 A    55 A    56 A    57 A    58 A    59 A    60 A                  
  0.858   0.862   0.937   0.960   1.073   1.115   1.118   1.124
 61 A    62 A    63 A    64 A    65 A    66 A    67 A    68 A                  
  1.132   1.152   1.178   1.185   1.213   1.216   1.260   1.297
 69 A    70 A    71 A    72 A    73 A    74 A    75 A    76 A                  
  1.367   1.487   1.508   1.774   1.864   1.975   2.259   2.369
 77 A    78 A    79 A    80 A    81 A    82 A    83 A    84 A                  
  2.400   2.493   2.592   2.619   2.640   2.665   2.733   2.906
 85 A    86 A    87 A    88 A    89 A    90 A    91 A    92 A                  
  3.034   4.233   4.336   4.492   7.488  10.342  10.367  14.698
 93 A    94 A    95 A    96 A    97 A    98 A    99 A   100 A                  
 14.795  14.878  26.625  26.695  26.699  26.753  27.024  27.096
101 A   102 A   103 A   104 A   105 A   106 A   107 A   108 A                  
 36.674 166.104 219.192 219.221
109 A   110 A   111 A   112 A                                                  

 Beta MOs, Restricted
 -- Occupied --                  
-104.88 -104.86  -80.07  -15.66  -10.61  -10.59   -8.08   -8.07
  1 A     2 A     3 A     4 A     5 A     6 A     7 A     8 A                  
 -8.071  -8.059  -8.056  -8.055  -7.609  -5.501  -5.500  -5.500
  9 A    10 A    11 A    12 A    13 A    14 A    15 A    16 A                  
 -1.265  -1.143  -1.036  -0.761  -0.615  -0.600  -0.564  -0.509
 17 A    18 A    19 A    20 A    21 A    22 A    23 A    24 A                  
 -0.497  -0.472  -0.425  -0.407
 25 A    26 A    27 A    28 A                                                  
 -- Virtual --                   
 -0.003   0.054   0.056   0.075   0.083   0.093   0.113   0.131
 29 A    30 A    31 A    32 A    33 A    34 A    35 A    36 A                  
  0.135   0.138   0.147   0.158   0.181   0.201   0.219   0.239
 37 A    38 A    39 A    40 A    41 A    42 A    43 A    44 A                  
  0.240   0.265   0.309   0.356   0.379   0.381   0.478   0.539
 45 A    46 A    47 A    48 A    49 A    50 A    51 A    52 A                  
  0.575   0.579   0.617   0.621   0.637   0.760   0.801   0.820
 53 A    54 A    55 A    56 A    57 A    58 A    59 A    60 A                  
  0.858   0.862   0.937   0.960   1.073   1.115   1.118   1.124
 61 A    62 A    63 A    64 A    65 A    66 A    67 A    68 A                  
  1.132   1.152   1.178   1.185   1.213   1.216   1.260   1.297
 69 A    70 A    71 A    72 A    73 A    74 A    75 A    76 A                  
  1.367   1.487   1.508   1.774   1.864   1.975   2.259   2.369
 77 A    78 A    79 A    80 A    81 A    82 A    83 A    84 A                  
  2.400   2.493   2.592   2.619   2.640   2.665   2.733   2.906
 85 A    86 A    87 A    88 A    89 A    90 A    91 A    92 A                  
  3.034   4.233   4.336   4.492   7.488  10.342  10.367  14.698
 93 A    94 A    95 A    96 A    97 A    98 A    99 A   100 A                  
 14.795  14.878  26.625  26.695  26.699  26.753  27.024  27.096
101 A   102 A   103 A   104 A   105 A   106 A   107 A   108 A                  
 36.674 166.104 219.192 219.221
109 A   110 A   111 A   112 A                                                  

 Occupation and symmetry of molecular orbitals

 Point group: C1 (1 irreducible representation).

                           A     All 
 -------------------------------------
 All molecular orbitals:
  - Alpha                  112   112 
  - Beta                   112   112 
 -------------------------------------
 Alpha orbitals:
  - Frozen occupied        16    16  
  - Active occupied        12    12  
  - Active virtual         84    84  
  - Frozen virtual         0     0   
 -------------------------------------
 Beta orbitals:
  - Frozen occupied        16    16  
  - Active occupied        12    12  
  - Active virtual         84    84  
  - Frozen virtual         0     0   
 -------------------------------------

 Import integrals:   CPU 0.00 s  wall 0.00 s

 Import integrals:   CPU 22.30 s  wall 4.01 s

 MP2 amplitudes:   CPU 0.04 s  wall 0.03 s

Running a double precision version
           CCSD T amplitudes will be solved using DIIS.

           Start     Size      MaxIter   EConv     TConv     
           3         7         100       1.00e-07  1.00e-05  
 ------------------------------------------------------------------------------
           Energy (a.u.)   Ediff      Tdiff       Comment
 ------------------------------------------------------------------------------
         -1314.72546898                           
     1   -1314.73158745   6.12e-03   7.65e-01     
     2   -1314.75235976   2.08e-02   1.06e-01     
     3   -1314.75216417   1.96e-04   4.68e-02     
     4   -1314.75444003   2.28e-03   1.38e-02     Switched to DIIS steps.
     5   -1314.75525096   8.11e-04   1.19e-02     
     6   -1314.75528080   2.98e-05   2.34e-03     
     7   -1314.75527808   2.72e-06   1.17e-03     
     8   -1314.75528049   2.41e-06   2.94e-04     
     9   -1314.75528117   6.74e-07   1.71e-04     
    10   -1314.75528109   7.47e-08   5.72e-05     
    11   -1314.75528100   9.09e-08   2.65e-05     
    12   -1314.75528099   1.63e-08   8.87e-06     
 ------------------------------------------------------------------------------
         -1314.75528099                           CCSD T converged.

End of double precision
 SCF energy                 = -1314.15729654
 MP2 energy                 = -1314.72546898
 CCSD correlation energy     =    -0.59798445
 CCSD total energy           = -1314.75528099

 CCSD  T1^2 = 0.0124  T2^2 = 0.2631  Leading amplitudes:

 Amplitude    Orbitals with energies
 -0.0295       28 (A) A                  ->    29 (A) A                   
              -0.4065                         -0.0026                     
 -0.0295       28 (A) B                  ->    29 (A) B                   
              -0.4065                         -0.0026                     
  0.0263       24 (A) A                  ->    29 (A) A                   
              -0.5088                         -0.0026                     
  0.0263       24 (A) B                  ->    29 (A) B                   
              -0.5088                         -0.0026                     

 Amplitude    Orbitals with energies
 -0.0885       28 (A) A      28 (A) B    ->    29 (A) A      29 (A) B     
              -0.4065       -0.4065           -0.0026       -0.0026       
  0.0885       28 (A) A      28 (A) B    ->    29 (A) B      29 (A) A     
              -0.4065       -0.4065           -0.0026       -0.0026       
  0.0885       28 (A) B      28 (A) A    ->    29 (A) A      29 (A) B     
              -0.4065       -0.4065           -0.0026       -0.0026       
 -0.0885       28 (A) B      28 (A) A    ->    29 (A) B      29 (A) A     
              -0.4065       -0.4065           -0.0026       -0.0026       

 Computing CCSD intemediates for later calculations in double precision
 Finished.

Running a double precision version
           CCSD Lambda amplitudes will be solved using DIIS.
           Start     Size      MaxIter   EConv     LConv     
           3         7         100       1.00e-07  1.00e-05  
 ------------------------------------------------------------------------------
            Enorm      Ldiff       Comment
 ------------------------------------------------------------------------------
     1     5.33e-02   4.07e-02     
     2     1.39e-02   5.68e-03     
     3     6.01e-03   2.08e-03     
     4     3.40e-03   1.25e-03     Switched to DIIS steps.
     5     1.06e-03   6.32e-04     
     6     4.60e-04   1.68e-04     
     7     1.56e-04   3.70e-05     
     8     6.84e-05   6.29e-08     
     9     2.35e-05   2.48e-06     
    10     9.75e-06   6.70e-07     
    11     3.21e-06   5.36e-08     
    12     1.54e-06   5.53e-10     
    13     6.77e-07   4.06e-08     
    14     3.07e-07   1.17e-08     
    15     1.54e-07   1.02e-08     
    16     6.60e-08   1.49e-10     
 ------------------------------------------------------------------------------
                                   CCSD Lambda converged.

 Computing density matrices in double precision...
           Orbital response amplitudes will be solved using DIIS.
           Start     Size      MaxIter   EConv     LConv     
           3         7         100       1.00e-06  1.00e-06  
 ------------------------------------------------------------------------------
            Enorm      Ldiff       Comment
 ------------------------------------------------------------------------------
     1     7.50e-02   8.24e-03     
     2     3.80e-02   1.50e-02     
     3     3.62e-02   7.43e-03     
     4     1.39e-02   4.52e-03     Switched to DIIS steps.
     5     3.07e-03   4.46e-03     
     6     1.07e-03   4.75e-04     
     7     3.34e-04   8.39e-05     
     8     6.75e-05   6.24e-05     
     9     2.38e-05   2.73e-06     
    10     6.87e-06   3.62e-06     
    11     1.98e-06   2.78e-07     
    12     4.14e-07   8.57e-08     
 ------------------------------------------------------------------------------
                                   Orbital response converged.

 Computing density matrices... Done.
 CCSD calculation:   CPU 499.48 s  wall 91.04 s

 Transferring MO TPDM to AO TPDM
 Transferring g2_o1o1o1o1
 Transferring g2_o1o1o1v1
 Transferring g2_o1o1v1v1
 Transferring g2_o1v1o1v1
 Transferring g2_o1v1v1v1
 Transferring g2_v1v1v1v1
 Adding separable TPDM
 Computing TPDM gradient
 --------------------------------------------------------
 2e gradient
  Atom          X               Y               Z
 --------------------------------------------------------
    1         -1.142240       22.420293        0.000000  
    2          2.868074      -15.011427       -0.000000  
    3         22.000137        0.753390        0.000000  
    4        -23.725971       -8.162255       -0.000000  
 --------------------------------------------------------
 --------------------------------------------------------
 Final gradient
  Atom          X               Y               Z
 --------------------------------------------------------
    1         -1.142240       22.420293        0.000000  
    2          2.868074      -15.011427       -0.000000  
    3         22.000137        0.753390        0.000000  
    4        -23.725971       -8.162255       -0.000000  
 --------------------------------------------------------
 Analytic gradient from two-electron contribution:   CPU 134.78 s  wall 25.46 s

 Total ccman2 time:   CPU 659.80 s  wall 121.49 s


 --------------------------------------------------------------

                    Orbital Energies (a.u.)
 --------------------------------------------------------------

 Alpha MOs
 -- Occupied --
********-104.8639 -80.0709 -15.6574 -10.6069 -10.5905  -8.0755  -8.0715
 -8.0715  -8.0585  -8.0556  -8.0555  -7.6090  -5.5013  -5.5001  -5.5000
 -1.2646  -1.1434  -1.0358  -0.7611  -0.6153  -0.5998  -0.5645  -0.5088
 -0.4965  -0.4723  -0.4250  -0.4065
 -- Virtual --
 -0.0026   0.0544   0.0557   0.0747   0.0831   0.0931   0.1132   0.1311
  0.1353   0.1376   0.1470   0.1582   0.1808   0.2013   0.2191   0.2393
  0.2403   0.2653   0.3089   0.3558   0.3794   0.3814   0.4783   0.5390
  0.5755   0.5795   0.6173   0.6206   0.6373   0.7596   0.8006   0.8201
  0.8577   0.8618   0.9368   0.9600   1.0732   1.1154   1.1177   1.1243
  1.1324   1.1516   1.1775   1.1853   1.2130   1.2164   1.2602   1.2973
  1.3670   1.4866   1.5077   1.7735   1.8635   1.9749   2.2587   2.3689
  2.4004   2.4927   2.5920   2.6186   2.6397   2.6654   2.7327   2.9059
  3.0339   4.2326   4.3362   4.4920   7.4884  10.3423  10.3671  14.6981
 14.7952  14.8778  26.6254  26.6952  26.6987  26.7528  27.0245  27.0961
 36.6737 166.1038 219.1921 219.2208
 --------------------------------------------------------------

          Ground-State Mulliken Net Atomic Charges

     Atom                 Charge (a.u.)
  ----------------------------------------
      1 P                     0.289578
      2 N                    -0.202600
      3 Cl                   -0.013854
      4 Cl                   -0.073124
  ----------------------------------------
  Sum of atomic charges =    -0.000000

 -----------------------------------------------------------------
                    Cartesian Multipole Moments
 -----------------------------------------------------------------
    Charge (ESU x 10^10)
                -0.0000
    Dipole Moment (Debye)
         X      -0.0837      Y      -2.0361      Z      -0.0000
       Tot       2.0378
    Quadrupole Moments (Debye-Ang)
        XX     -44.8397     XY       0.1733     YY     -45.3682
        XZ      -0.0000     YZ       0.0000     ZZ     -43.0623
    Octopole Moments (Debye-Ang^2)
       XXX     -11.3266    XXY       0.0312    XYY       1.0913
       YYY       0.7595    XXZ      -0.0000    XYZ       0.0000
       YYZ      -0.0000    XZZ       0.1434    YZZ      -0.2244
       ZZZ      -0.0000
    Hexadecapole Moments (Debye-Ang^3)
      XXXX    -802.4672   XXXY      11.5888   XXYY    -158.3854
      XYYY       1.6538   YYYY    -116.1701   XXXZ      -0.0000
      XXYZ       0.0000   XYYZ      -0.0000   YYYZ       0.0000
      XXZZ    -152.0668   XYZZ      -0.1167   YYZZ     -27.2857
      XZZZ      -0.0000   YZZZ       0.0000   ZZZZ     -52.3965
 -----------------------------------------------------------------
 DrvMan completing analytic gradient of the correlated energy
 Correlated dipole moment
            1
    1  -0.0329453
    2  -0.8010707
    3  -0.0000001
 Energy read as -1314.755280985
 Full Analytical Gradient: (in a.u., or Hartree/Bohr)
             1             2             3             4
    1   -0.00024573    0.00080800   -0.00043138   -0.00013089
    2    0.00032889   -0.00011506   -0.00018023   -0.00003360
    3   -0.00000002    0.00000002   -0.00000001    0.00000001
 Gradient time:  CPU 0.76 s  wall 0.77 s
 ----------------------------------------------------------------
             Standard Nuclear Orientation (Angstroms)
    I     Atom           X                Y                Z
 ----------------------------------------------------------------
    1      P       0.3857122387    -0.6977298095     0.0000000000
    2      N      -0.6026186479     0.5510256472    -0.0000000000
    3      Cl     -2.2818491308     0.1067088860     0.0000000000
    4      Cl      2.1892401281     0.2820421500    -0.0000000000
 ----------------------------------------------------------------
 Nuclear Repulsion Energy =   241.9492857235 hartrees
 There are       28 alpha and       28 beta electrons

                       Distance Matrix (Angstroms)
             P (  1)   N (  2)   Cl(  3)
   N (  2)  1.592541
   Cl(  3)  2.786217  1.737018
   Cl(  4)  2.052478  2.804787  4.474526

 Requested basis set is 6-311++G(d,p)
 There are 45 shells and 112 basis functions
 A cutoff of  1.0D-14 yielded    900 shell pairs
 There are      6004 function pairs (      6462 Cartesian)
 Smallest overlap matrix eigenvalue = 1.32E-03
 Guess MOs from SCF MO coefficient file

 -----------------------------------------------------------------------
  General SCF calculation program by
  Eric Jon Sundstrom, Paul Horn, Yuezhi Mao, Dmitri Zuev, Alec White,
  David Stuck, Shaama M.S., Shane Yost, Joonho Lee, David Small,
  Daniel Levine, Susi Lehtola, Hugh Burton, Evgeny Epifanovsky
 -----------------------------------------------------------------------
 Hartree-Fock
 using 6 threads for integral computing
 -------------------------------------------------------
 OpenMP Integral computing Module                
 Release: version 2.0, May 2017, Q-Chem Inc. Pleasanton 
 -------------------------------------------------------
 A restricted SCF calculation will be
 performed using DIIS
 SCF converges when DIIS error is below 1.0e-08
 ---------------------------------------
  Cycle       Energy         DIIS error
 ---------------------------------------
    1   -1314.1572524712      3.39e-05  
    2   -1314.1572548747      8.41e-06  
    3   -1314.1572551065      2.71e-06  
    4   -1314.1572551315      1.51e-06  
    5   -1314.1572551381      6.07e-07  
    6   -1314.1572551408      3.60e-07  
    7   -1314.1572551415      1.19e-07  
    8   -1314.1572551416      3.72e-08  
    9   -1314.1572551416      9.79e-09  Convergence criterion met
 ---------------------------------------
 SCF time:   CPU 4.60s  wall 1.00s 
 SCF   energy in the final basis set =    -1314.1572551416
 Total energy in the final basis set =    -1314.1572551416


 ------------------------------------------------------------------------------

   CCMAN2: suite of methods based on coupled cluster
           and equation of motion theories.

   Components:
   * libvmm-1.3-trunk
     by Evgeny Epifanovsky, Ilya Kaliman.
   * libtensor-2.5-trunk
     by Evgeny Epifanovsky, Michael Wormit, Dmitry Zuev, Sam Manzer, 
        Ilya Kaliman.
   * libcc-2.5-trunk
     by Evgeny Epifanovsky, Arik Landau, Tomasz Kus, Kirill Khistyaev, 
        Dmitry Zuev, Prashant Manohar, Xintian Feng, Anna Krylov, 
        Matthew Goldey, Alec White, Thomas Jagau, Kaushik Nanda, 
        Anastasia Gunina, Alexander Kunitsa, Joonho Lee.

   CCMAN original authors:
   Anna I. Krylov, C. David Sherrill, Steven R. Gwaltney,
   Edward F. C. Byrd (2000)
   Sergey V. Levchenko, Lyudmila V. Slipchenko, Tao Wang,
   Ana-Maria C. Cristian (2003)
   Piotr A. Pieniazek, C. Melania Oana, Evgeny Epifanovsky (2007)
   Prashant Manohar (2009)

 ------------------------------------------------------------------------------


 Allocating and initializing 30808MB of RAM...
 Calculation will run on 6 cores.


 Alpha MOs, Restricted
 -- Occupied --                  
-104.88 -104.86  -80.07  -15.66  -10.61  -10.59   -8.08   -8.07
  1 A     2 A     3 A     4 A     5 A     6 A     7 A     8 A                  
 -8.072  -8.059  -8.056  -8.055  -7.609  -5.501  -5.500  -5.500
  9 A    10 A    11 A    12 A    13 A    14 A    15 A    16 A                  
 -1.265  -1.144  -1.036  -0.761  -0.616  -0.600  -0.565  -0.509
 17 A    18 A    19 A    20 A    21 A    22 A    23 A    24 A                  
 -0.497  -0.472  -0.425  -0.406
 25 A    26 A    27 A    28 A                                                  
 -- Virtual --                   
 -0.003   0.054   0.056   0.075   0.083   0.093   0.113   0.131
 29 A    30 A    31 A    32 A    33 A    34 A    35 A    36 A                  
  0.135   0.138   0.147   0.158   0.181   0.201   0.219   0.239
 37 A    38 A    39 A    40 A    41 A    42 A    43 A    44 A                  
  0.240   0.265   0.309   0.356   0.379   0.381   0.478   0.539
 45 A    46 A    47 A    48 A    49 A    50 A    51 A    52 A                  
  0.575   0.580   0.617   0.621   0.637   0.759   0.801   0.820
 53 A    54 A    55 A    56 A    57 A    58 A    59 A    60 A                  
  0.858   0.862   0.937   0.960   1.074   1.115   1.118   1.124
 61 A    62 A    63 A    64 A    65 A    66 A    67 A    68 A                  
  1.132   1.152   1.177   1.185   1.213   1.216   1.260   1.296
 69 A    70 A    71 A    72 A    73 A    74 A    75 A    76 A                  
  1.368   1.486   1.508   1.774   1.864   1.975   2.259   2.369
 77 A    78 A    79 A    80 A    81 A    82 A    83 A    84 A                  
  2.400   2.494   2.592   2.619   2.640   2.665   2.733   2.905
 85 A    86 A    87 A    88 A    89 A    90 A    91 A    92 A                  
  3.034   4.233   4.336   4.491   7.488  10.343  10.367  14.698
 93 A    94 A    95 A    96 A    97 A    98 A    99 A   100 A                  
 14.795  14.877  26.626  26.695  26.699  26.753  27.024  27.096
101 A   102 A   103 A   104 A   105 A   106 A   107 A   108 A                  
 36.674 166.103 219.192 219.221
109 A   110 A   111 A   112 A                                                  

 Beta MOs, Restricted
 -- Occupied --                  
-104.88 -104.86  -80.07  -15.66  -10.61  -10.59   -8.08   -8.07
  1 A     2 A     3 A     4 A     5 A     6 A     7 A     8 A                  
 -8.072  -8.059  -8.056  -8.055  -7.609  -5.501  -5.500  -5.500
  9 A    10 A    11 A    12 A    13 A    14 A    15 A    16 A                  
 -1.265  -1.144  -1.036  -0.761  -0.616  -0.600  -0.565  -0.509
 17 A    18 A    19 A    20 A    21 A    22 A    23 A    24 A                  
 -0.497  -0.472  -0.425  -0.406
 25 A    26 A    27 A    28 A                                                  
 -- Virtual --                   
 -0.003   0.054   0.056   0.075   0.083   0.093   0.113   0.131
 29 A    30 A    31 A    32 A    33 A    34 A    35 A    36 A                  
  0.135   0.138   0.147   0.158   0.181   0.201   0.219   0.239
 37 A    38 A    39 A    40 A    41 A    42 A    43 A    44 A                  
  0.240   0.265   0.309   0.356   0.379   0.381   0.478   0.539
 45 A    46 A    47 A    48 A    49 A    50 A    51 A    52 A                  
  0.575   0.580   0.617   0.621   0.637   0.759   0.801   0.820
 53 A    54 A    55 A    56 A    57 A    58 A    59 A    60 A                  
  0.858   0.862   0.937   0.960   1.074   1.115   1.118   1.124
 61 A    62 A    63 A    64 A    65 A    66 A    67 A    68 A                  
  1.132   1.152   1.177   1.185   1.213   1.216   1.260   1.296
 69 A    70 A    71 A    72 A    73 A    74 A    75 A    76 A                  
  1.368   1.486   1.508   1.774   1.864   1.975   2.259   2.369
 77 A    78 A    79 A    80 A    81 A    82 A    83 A    84 A                  
  2.400   2.494   2.592   2.619   2.640   2.665   2.733   2.905
 85 A    86 A    87 A    88 A    89 A    90 A    91 A    92 A                  
  3.034   4.233   4.336   4.491   7.488  10.343  10.367  14.698
 93 A    94 A    95 A    96 A    97 A    98 A    99 A   100 A                  
 14.795  14.877  26.626  26.695  26.699  26.753  27.024  27.096
101 A   102 A   103 A   104 A   105 A   106 A   107 A   108 A                  
 36.674 166.103 219.192 219.221
109 A   110 A   111 A   112 A                                                  

 Occupation and symmetry of molecular orbitals

 Point group: C1 (1 irreducible representation).

                           A     All 
 -------------------------------------
 All molecular orbitals:
  - Alpha                  112   112 
  - Beta                   112   112 
 -------------------------------------
 Alpha orbitals:
  - Frozen occupied        16    16  
  - Active occupied        12    12  
  - Active virtual         84    84  
  - Frozen virtual         0     0   
 -------------------------------------
 Beta orbitals:
  - Frozen occupied        16    16  
  - Active occupied        12    12  
  - Active virtual         84    84  
  - Frozen virtual         0     0   
 -------------------------------------

 Import integrals:   CPU 0.00 s  wall 0.00 s

 Import integrals:   CPU 21.88 s  wall 3.80 s

 MP2 amplitudes:   CPU 0.04 s  wall 0.03 s

Running a double precision version
           CCSD T amplitudes will be solved using DIIS.

           Start     Size      MaxIter   EConv     TConv     
           3         7         100       1.00e-07  1.00e-05  
 ------------------------------------------------------------------------------
           Energy (a.u.)   Ediff      Tdiff       Comment
 ------------------------------------------------------------------------------
         -1314.72549930                           
     1   -1314.73157896   6.08e-03   7.65e-01     
     2   -1314.75236437   2.08e-02   1.06e-01     
     3   -1314.75216267   2.02e-04   4.68e-02     
     4   -1314.75443994   2.28e-03   1.38e-02     Switched to DIIS steps.
     5   -1314.75525160   8.12e-04   1.19e-02     
     6   -1314.75528139   2.98e-05   2.34e-03     
     7   -1314.75527861   2.79e-06   1.17e-03     
     8   -1314.75528101   2.41e-06   2.94e-04     
     9   -1314.75528168   6.63e-07   1.71e-04     
    10   -1314.75528160   7.53e-08   5.72e-05     
    11   -1314.75528151   9.07e-08   2.65e-05     
    12   -1314.75528149   1.60e-08   8.83e-06     
 ------------------------------------------------------------------------------
         -1314.75528149                           CCSD T converged.

End of double precision
 SCF energy                 = -1314.15725514
 MP2 energy                 = -1314.72549930
 CCSD correlation energy     =    -0.59802635
 CCSD total energy           = -1314.75528149

 CCSD  T1^2 = 0.0124  T2^2 = 0.2631  Leading amplitudes:

 Amplitude    Orbitals with energies
 -0.0295       28 (A) A                  ->    29 (A) A                   
              -0.4061                         -0.0027                     
 -0.0295       28 (A) B                  ->    29 (A) B                   
              -0.4061                         -0.0027                     
 -0.0263       24 (A) A                  ->    29 (A) A                   
              -0.5088                         -0.0027                     
 -0.0263       24 (A) B                  ->    29 (A) B                   
              -0.5088                         -0.0027                     

 Amplitude    Orbitals with energies
 -0.0890       28 (A) A      28 (A) B    ->    29 (A) A      29 (A) B     
              -0.4061       -0.4061           -0.0027       -0.0027       
  0.0890       28 (A) A      28 (A) B    ->    29 (A) B      29 (A) A     
              -0.4061       -0.4061           -0.0027       -0.0027       
  0.0890       28 (A) B      28 (A) A    ->    29 (A) A      29 (A) B     
              -0.4061       -0.4061           -0.0027       -0.0027       
 -0.0890       28 (A) B      28 (A) A    ->    29 (A) B      29 (A) A     
              -0.4061       -0.4061           -0.0027       -0.0027       

 Computing CCSD intemediates for later calculations in double precision
 Finished.

Running a double precision version
           CCSD Lambda amplitudes will be solved using DIIS.
           Start     Size      MaxIter   EConv     LConv     
           3         7         100       1.00e-07  1.00e-05  
 ------------------------------------------------------------------------------
            Enorm      Ldiff       Comment
 ------------------------------------------------------------------------------
     1     5.34e-02   4.07e-02     
     2     1.39e-02   5.68e-03     
     3     6.02e-03   2.08e-03     
     4     3.41e-03   1.25e-03     Switched to DIIS steps.
     5     1.06e-03   6.35e-04     
     6     4.62e-04   1.68e-04     
     7     1.57e-04   3.72e-05     
     8     6.87e-05   4.76e-08     
     9     2.35e-05   2.49e-06     
    10     9.78e-06   6.75e-07     
    11     3.22e-06   5.55e-08     
    12     1.55e-06   6.67e-10     
    13     6.78e-07   4.04e-08     
    14     3.08e-07   1.18e-08     
    15     1.54e-07   1.00e-08     
    16     6.58e-08   1.84e-10     
 ------------------------------------------------------------------------------
                                   CCSD Lambda converged.

 Computing density matrices in double precision...
           Orbital response amplitudes will be solved using DIIS.
           Start     Size      MaxIter   EConv     LConv     
           3         7         100       1.00e-06  1.00e-06  
 ------------------------------------------------------------------------------
            Enorm      Ldiff       Comment
 ------------------------------------------------------------------------------
     1     7.50e-02   8.19e-03     
     2     3.81e-02   1.51e-02     
     3     3.60e-02   7.45e-03     
     4     1.40e-02   4.46e-03     Switched to DIIS steps.
     5     3.09e-03   4.47e-03     
     6     1.08e-03   4.77e-04     
     7     3.36e-04   8.58e-05     
     8     6.80e-05   6.30e-05     
     9     2.41e-05   2.73e-06     
    10     6.88e-06   3.66e-06     
    11     1.97e-06   2.82e-07     
    12     4.12e-07   8.33e-08     
 ------------------------------------------------------------------------------
                                   Orbital response converged.

 Computing density matrices... Done.
 CCSD calculation:   CPU 501.90 s  wall 91.22 s

 Transferring MO TPDM to AO TPDM
 Transferring g2_o1o1o1o1
 Transferring g2_o1o1o1v1
 Transferring g2_o1o1v1v1
 Transferring g2_o1v1o1v1
 Transferring g2_o1v1v1v1
 Transferring g2_v1v1v1v1
 Adding separable TPDM
 Computing TPDM gradient
 --------------------------------------------------------
 2e gradient
  Atom          X               Y               Z
 --------------------------------------------------------
    1         -1.147287       22.394545       -0.000000  
    2          2.859284      -14.997596        0.000000  
    3         22.010488        0.764290        0.000000  
    4        -23.722485       -8.161239       -0.000000  
 --------------------------------------------------------
 --------------------------------------------------------
 Final gradient
  Atom          X               Y               Z
 --------------------------------------------------------
    1         -1.147287       22.394545       -0.000000  
    2          2.859284      -14.997596        0.000000  
    3         22.010488        0.764290        0.000000  
    4        -23.722485       -8.161239       -0.000000  
 --------------------------------------------------------
 Analytic gradient from two-electron contribution:   CPU 135.91 s  wall 27.23 s

 Total ccman2 time:   CPU 662.48 s  wall 123.06 s


 --------------------------------------------------------------

                    Orbital Energies (a.u.)
 --------------------------------------------------------------

 Alpha MOs
 -- Occupied --
********-104.8639 -80.0709 -15.6574 -10.6070 -10.5905  -8.0755  -8.0715
 -8.0715  -8.0586  -8.0557  -8.0555  -7.6090  -5.5013  -5.5001  -5.5000
 -1.2649  -1.1435  -1.0355  -0.7613  -0.6155  -0.5999  -0.5645  -0.5088
 -0.4967  -0.4724  -0.4248  -0.4061
 -- Virtual --
 -0.0027   0.0545   0.0557   0.0747   0.0831   0.0933   0.1133   0.1311
  0.1354   0.1376   0.1470   0.1581   0.1810   0.2013   0.2191   0.2392
  0.2403   0.2653   0.3089   0.3557   0.3794   0.3814   0.4779   0.5389
  0.5755   0.5796   0.6173   0.6206   0.6373   0.7595   0.8006   0.8200
  0.8580   0.8616   0.9369   0.9602   1.0735   1.1153   1.1176   1.1243
  1.1324   1.1516   1.1772   1.1853   1.2130   1.2164   1.2602   1.2963
  1.3679   1.4862   1.5076   1.7735   1.8638   1.9750   2.2591   2.3687
  2.3998   2.4945   2.5920   2.6186   2.6399   2.6655   2.7327   2.9051
  3.0336   4.2326   4.3362   4.4914   7.4877  10.3425  10.3672  14.6981
 14.7950  14.8769  26.6255  26.6953  26.6987  26.7529  27.0243  27.0959
 36.6736 166.1029 219.1924 219.2208
 --------------------------------------------------------------

          Ground-State Mulliken Net Atomic Charges

     Atom                 Charge (a.u.)
  ----------------------------------------
      1 P                     0.289323
      2 N                    -0.202814
      3 Cl                   -0.013625
      4 Cl                   -0.072884
  ----------------------------------------
  Sum of atomic charges =    -0.000000

 -----------------------------------------------------------------
                    Cartesian Multipole Moments
 -----------------------------------------------------------------
    Charge (ESU x 10^10)
                -0.0000
    Dipole Moment (Debye)
         X      -0.0852      Y      -2.0341      Z      -0.0000
       Tot       2.0358
    Quadrupole Moments (Debye-Ang)
        XX     -44.8315     XY       0.1742     YY     -45.3716
        XZ      -0.0000     YZ       0.0000     ZZ     -43.0642
    Octopole Moments (Debye-Ang^2)
       XXX     -11.2919    XXY       0.0320    XYY       1.0998
       YYY       0.7637    XXZ      -0.0000    XYZ       0.0000
       YYZ      -0.0000    XZZ       0.1472    YZZ      -0.2198
       ZZZ      -0.0000
    Hexadecapole Moments (Debye-Ang^3)
      XXXX    -802.4768   XXXY      11.6034   XXYY    -158.3956
      XYYY       1.6722   YYYY    -116.1852   XXXZ       0.0000
      XXYZ       0.0000   XYYZ      -0.0000   YYYZ       0.0000
      XXZZ    -152.0670   XYZZ      -0.1106   YYZZ     -27.2915
      XZZZ       0.0000   YZZZ       0.0000   ZZZZ     -52.4065
 -----------------------------------------------------------------
 DrvMan completing analytic gradient of the correlated energy
 Correlated dipole moment
            1
    1  -0.0335200
    2  -0.8002582
    3  -0.0000000
 Energy read as -1314.755281495
 Full Analytical Gradient: (in a.u., or Hartree/Bohr)
             1             2             3             4
    1    0.00036579   -0.00053861    0.00021154   -0.00003873
    2   -0.00035100    0.00044677   -0.00001651   -0.00007925
    3   -0.00000000    0.00000000   -0.00000000    0.00000000
 Gradient time:  CPU 0.82 s  wall 0.83 s
 ----------------------------------------------------------------
             Standard Nuclear Orientation (Angstroms)
    I     Atom           X                Y                Z
 ----------------------------------------------------------------
    1      P       0.3857122387    -0.6977298095     0.0000000000
    2      N      -0.6016186479     0.5520256472    -0.0000000000
    3      Cl     -2.2818491308     0.1067088860     0.0000000000
    4      Cl      2.1892401281     0.2820421500    -0.0000000000
 ----------------------------------------------------------------
 Nuclear Repulsion Energy =   241.9273905522 hartrees
 There are       28 alpha and       28 beta electrons

                       Distance Matrix (Angstroms)
             P (  1)   N (  2)   Cl(  3)
   N (  2)  1.592706
   Cl(  3)  2.786217  1.738241
   Cl(  4)  2.052478  2.803887  4.474526

 Requested basis set is 6-311++G(d,p)
 There are 45 shells and 112 basis functions
 A cutoff of  1.0D-14 yielded    900 shell pairs
 There are      6004 function pairs (      6462 Cartesian)
 Smallest overlap matrix eigenvalue = 1.33E-03
 Guess MOs from SCF MO coefficient file

 -----------------------------------------------------------------------
  General SCF calculation program by
  Eric Jon Sundstrom, Paul Horn, Yuezhi Mao, Dmitri Zuev, Alec White,
  David Stuck, Shaama M.S., Shane Yost, Joonho Lee, David Small,
  Daniel Levine, Susi Lehtola, Hugh Burton, Evgeny Epifanovsky
 -----------------------------------------------------------------------
 Hartree-Fock
 using 6 threads for integral computing
 -------------------------------------------------------
 OpenMP Integral computing Module                
 Release: version 2.0, May 2017, Q-Chem Inc. Pleasanton 
 -------------------------------------------------------
 A restricted SCF calculation will be
 performed using DIIS
 SCF converges when DIIS error is below 1.0e-08
 ---------------------------------------
  Cycle       Energy         DIIS error
 ---------------------------------------
    1   -1314.1572067699      2.12e-05  
    2   -1314.1572077865      7.79e-06  
    3   -1314.1572079060      5.74e-06  
    4   -1314.1572079658      1.04e-06  
    5   -1314.1572079722      3.50e-07  
    6   -1314.1572079730      1.42e-07  
    7   -1314.1572079731      5.60e-08  
    8   -1314.1572079732      2.32e-08  
    9   -1314.1572079732      8.08e-09  Convergence criterion met
 ---------------------------------------
 SCF time:   CPU 4.63s  wall 1.00s 
 SCF   energy in the final basis set =    -1314.1572079732
 Total energy in the final basis set =    -1314.1572079732


 ------------------------------------------------------------------------------

   CCMAN2: suite of methods based on coupled cluster
           and equation of motion theories.

   Components:
   * libvmm-1.3-trunk
     by Evgeny Epifanovsky, Ilya Kaliman.
   * libtensor-2.5-trunk
     by Evgeny Epifanovsky, Michael Wormit, Dmitry Zuev, Sam Manzer, 
        Ilya Kaliman.
   * libcc-2.5-trunk
     by Evgeny Epifanovsky, Arik Landau, Tomasz Kus, Kirill Khistyaev, 
        Dmitry Zuev, Prashant Manohar, Xintian Feng, Anna Krylov, 
        Matthew Goldey, Alec White, Thomas Jagau, Kaushik Nanda, 
        Anastasia Gunina, Alexander Kunitsa, Joonho Lee.

   CCMAN original authors:
   Anna I. Krylov, C. David Sherrill, Steven R. Gwaltney,
   Edward F. C. Byrd (2000)
   Sergey V. Levchenko, Lyudmila V. Slipchenko, Tao Wang,
   Ana-Maria C. Cristian (2003)
   Piotr A. Pieniazek, C. Melania Oana, Evgeny Epifanovsky (2007)
   Prashant Manohar (2009)

 ------------------------------------------------------------------------------


 Allocating and initializing 30808MB of RAM...
 Calculation will run on 6 cores.


 Alpha MOs, Restricted
 -- Occupied --                  
-104.88 -104.86  -80.07  -15.66  -10.61  -10.59   -8.08   -8.07
  1 A     2 A     3 A     4 A     5 A     6 A     7 A     8 A                  
 -8.071  -8.059  -8.056  -8.056  -7.609  -5.501  -5.500  -5.500
  9 A    10 A    11 A    12 A    13 A    14 A    15 A    16 A                  
 -1.265  -1.143  -1.036  -0.761  -0.615  -0.600  -0.564  -0.509
 17 A    18 A    19 A    20 A    21 A    22 A    23 A    24 A                  
 -0.497  -0.472  -0.425  -0.406
 25 A    26 A    27 A    28 A                                                  
 -- Virtual --                   
 -0.003   0.054   0.056   0.075   0.083   0.093   0.113   0.131
 29 A    30 A    31 A    32 A    33 A    34 A    35 A    36 A                  
  0.135   0.138   0.147   0.158   0.181   0.201   0.219   0.239
 37 A    38 A    39 A    40 A    41 A    42 A    43 A    44 A                  
  0.240   0.265   0.309   0.356   0.379   0.381   0.478   0.539
 45 A    46 A    47 A    48 A    49 A    50 A    51 A    52 A                  
  0.575   0.580   0.617   0.621   0.637   0.759   0.801   0.820
 53 A    54 A    55 A    56 A    57 A    58 A    59 A    60 A                  
  0.858   0.861   0.937   0.960   1.073   1.115   1.118   1.124
 61 A    62 A    63 A    64 A    65 A    66 A    67 A    68 A                  
  1.132   1.152   1.177   1.185   1.213   1.216   1.260   1.296
 69 A    70 A    71 A    72 A    73 A    74 A    75 A    76 A                  
  1.367   1.487   1.508   1.773   1.864   1.975   2.259   2.369
 77 A    78 A    79 A    80 A    81 A    82 A    83 A    84 A                  
  2.400   2.493   2.592   2.619   2.640   2.665   2.733   2.905
 85 A    86 A    87 A    88 A    89 A    90 A    91 A    92 A                  
  3.034   4.233   4.336   4.491   7.487  10.342  10.367  14.698
 93 A    94 A    95 A    96 A    97 A    98 A    99 A   100 A                  
 14.795  14.877  26.625  26.695  26.699  26.753  27.024  27.096
101 A   102 A   103 A   104 A   105 A   106 A   107 A   108 A                  
 36.673 166.103 219.192 219.221
109 A   110 A   111 A   112 A                                                  

 Beta MOs, Restricted
 -- Occupied --                  
-104.88 -104.86  -80.07  -15.66  -10.61  -10.59   -8.08   -8.07
  1 A     2 A     3 A     4 A     5 A     6 A     7 A     8 A                  
 -8.071  -8.059  -8.056  -8.056  -7.609  -5.501  -5.500  -5.500
  9 A    10 A    11 A    12 A    13 A    14 A    15 A    16 A                  
 -1.265  -1.143  -1.036  -0.761  -0.615  -0.600  -0.564  -0.509
 17 A    18 A    19 A    20 A    21 A    22 A    23 A    24 A                  
 -0.497  -0.472  -0.425  -0.406
 25 A    26 A    27 A    28 A                                                  
 -- Virtual --                   
 -0.003   0.054   0.056   0.075   0.083   0.093   0.113   0.131
 29 A    30 A    31 A    32 A    33 A    34 A    35 A    36 A                  
  0.135   0.138   0.147   0.158   0.181   0.201   0.219   0.239
 37 A    38 A    39 A    40 A    41 A    42 A    43 A    44 A                  
  0.240   0.265   0.309   0.356   0.379   0.381   0.478   0.539
 45 A    46 A    47 A    48 A    49 A    50 A    51 A    52 A                  
  0.575   0.580   0.617   0.621   0.637   0.759   0.801   0.820
 53 A    54 A    55 A    56 A    57 A    58 A    59 A    60 A                  
  0.858   0.861   0.937   0.960   1.073   1.115   1.118   1.124
 61 A    62 A    63 A    64 A    65 A    66 A    67 A    68 A                  
  1.132   1.152   1.177   1.185   1.213   1.216   1.260   1.296
 69 A    70 A    71 A    72 A    73 A    74 A    75 A    76 A                  
  1.367   1.487   1.508   1.773   1.864   1.975   2.259   2.369
 77 A    78 A    79 A    80 A    81 A    82 A    83 A    84 A                  
  2.400   2.493   2.592   2.619   2.640   2.665   2.733   2.905
 85 A    86 A    87 A    88 A    89 A    90 A    91 A    92 A                  
  3.034   4.233   4.336   4.491   7.487  10.342  10.367  14.698
 93 A    94 A    95 A    96 A    97 A    98 A    99 A   100 A                  
 14.795  14.877  26.625  26.695  26.699  26.753  27.024  27.096
101 A   102 A   103 A   104 A   105 A   106 A   107 A   108 A                  
 36.673 166.103 219.192 219.221
109 A   110 A   111 A   112 A                                                  

 Occupation and symmetry of molecular orbitals

 Point group: C1 (1 irreducible representation).

                           A     All 
 -------------------------------------
 All molecular orbitals:
  - Alpha                  112   112 
  - Beta                   112   112 
 -------------------------------------
 Alpha orbitals:
  - Frozen occupied        16    16  
  - Active occupied        12    12  
  - Active virtual         84    84  
  - Frozen virtual         0     0   
 -------------------------------------
 Beta orbitals:
  - Frozen occupied        16    16  
  - Active occupied        12    12  
  - Active virtual         84    84  
  - Frozen virtual         0     0   
 -------------------------------------

 Import integrals:   CPU 0.00 s  wall 0.00 s

 Import integrals:   CPU 21.85 s  wall 3.80 s

 MP2 amplitudes:   CPU 0.04 s  wall 0.03 s

Running a double precision version
           CCSD T amplitudes will be solved using DIIS.

           Start     Size      MaxIter   EConv     TConv     
           3         7         100       1.00e-07  1.00e-05  
 ------------------------------------------------------------------------------
           Energy (a.u.)   Ediff      Tdiff       Comment
 ------------------------------------------------------------------------------
         -1314.72550370                           
     1   -1314.73156137   6.06e-03   7.65e-01     
     2   -1314.75236476   2.08e-02   1.06e-01     
     3   -1314.75215827   2.06e-04   4.69e-02     
     4   -1314.75443846   2.28e-03   1.38e-02     Switched to DIIS steps.
     5   -1314.75525110   8.13e-04   1.19e-02     
     6   -1314.75528097   2.99e-05   2.34e-03     
     7   -1314.75527820   2.77e-06   1.17e-03     
     8   -1314.75528061   2.41e-06   2.95e-04     
     9   -1314.75528128   6.68e-07   1.71e-04     
    10   -1314.75528120   7.63e-08   5.73e-05     
    11   -1314.75528111   9.08e-08   2.66e-05     
    12   -1314.75528110   1.61e-08   8.88e-06     
 ------------------------------------------------------------------------------
         -1314.75528110                           CCSD T converged.

End of double precision
 SCF energy                 = -1314.15720797
 MP2 energy                 = -1314.72550370
 CCSD correlation energy     =    -0.59807312
 CCSD total energy           = -1314.75528110

 CCSD  T1^2 = 0.0124  T2^2 = 0.2632  Leading amplitudes:

 Amplitude    Orbitals with energies
  0.0296       28 (A) A                  ->    29 (A) A                   
              -0.4062                         -0.0028                     
  0.0296       28 (A) B                  ->    29 (A) B                   
              -0.4062                         -0.0028                     
  0.0263       24 (A) A                  ->    29 (A) A                   
              -0.5088                         -0.0028                     
  0.0263       24 (A) B                  ->    29 (A) B                   
              -0.5088                         -0.0028                     

 Amplitude    Orbitals with energies
 -0.0889       28 (A) A      28 (A) B    ->    29 (A) A      29 (A) B     
              -0.4062       -0.4062           -0.0028       -0.0028       
  0.0889       28 (A) A      28 (A) B    ->    29 (A) B      29 (A) A     
              -0.4062       -0.4062           -0.0028       -0.0028       
  0.0889       28 (A) B      28 (A) A    ->    29 (A) A      29 (A) B     
              -0.4062       -0.4062           -0.0028       -0.0028       
 -0.0889       28 (A) B      28 (A) A    ->    29 (A) B      29 (A) A     
              -0.4062       -0.4062           -0.0028       -0.0028       

 Computing CCSD intemediates for later calculations in double precision
 Finished.

Running a double precision version
           CCSD Lambda amplitudes will be solved using DIIS.
           Start     Size      MaxIter   EConv     LConv     
           3         7         100       1.00e-07  1.00e-05  
 ------------------------------------------------------------------------------
            Enorm      Ldiff       Comment
 ------------------------------------------------------------------------------
     1     5.34e-02   4.08e-02     
     2     1.39e-02   5.68e-03     
     3     6.03e-03   2.08e-03     
     4     3.41e-03   1.25e-03     Switched to DIIS steps.
     5     1.07e-03   6.35e-04     
     6     4.62e-04   1.69e-04     
     7     1.57e-04   3.73e-05     
     8     6.87e-05   2.16e-08     
     9     2.36e-05   2.48e-06     
    10     9.80e-06   6.74e-07     
    11     3.23e-06   5.39e-08     
    12     1.55e-06   1.28e-09     
    13     6.79e-07   4.01e-08     
    14     3.07e-07   1.21e-08     
    15     1.54e-07   9.94e-09     
    16     6.55e-08   2.50e-10     
 ------------------------------------------------------------------------------
                                   CCSD Lambda converged.

 Computing density matrices in double precision...
           Orbital response amplitudes will be solved using DIIS.
           Start     Size      MaxIter   EConv     LConv     
           3         7         100       1.00e-06  1.00e-06  
 ------------------------------------------------------------------------------
            Enorm      Ldiff       Comment
 ------------------------------------------------------------------------------
     1     7.50e-02   8.20e-03     
     2     3.81e-02   1.51e-02     
     3     3.62e-02   7.48e-03     
     4     1.40e-02   4.51e-03     Switched to DIIS steps.
     5     3.09e-03   4.50e-03     
     6     1.08e-03   4.77e-04     
     7     3.37e-04   8.59e-05     
     8     6.80e-05   6.30e-05     
     9     2.40e-05   2.76e-06     
    10     6.90e-06   3.65e-06     
    11     1.98e-06   2.81e-07     
    12     4.14e-07   8.55e-08     
 ------------------------------------------------------------------------------
                                   Orbital response converged.

 Computing density matrices... Done.
 CCSD calculation:   CPU 499.25 s  wall 90.95 s

 Transferring MO TPDM to AO TPDM
 Transferring g2_o1o1o1o1
 Transferring g2_o1o1o1v1
 Transferring g2_o1o1v1v1
 Transferring g2_o1v1o1v1
 Transferring g2_o1v1v1v1
 Transferring g2_v1v1v1v1
 Adding separable TPDM
 Computing TPDM gradient
 --------------------------------------------------------
 2e gradient
  Atom          X               Y               Z
 --------------------------------------------------------
    1         -1.133977       22.403403       -0.000000  
    2          2.856916      -15.005731        0.000000  
    3         22.000784        0.762612        0.000000  
    4        -23.723724       -8.160285       -0.000000  
 --------------------------------------------------------
 --------------------------------------------------------
 Final gradient
  Atom          X               Y               Z
 --------------------------------------------------------
    1         -1.133977       22.403403       -0.000000  
    2          2.856916      -15.005731        0.000000  
    3         22.000784        0.762612        0.000000  
    4        -23.723724       -8.160285       -0.000000  
 --------------------------------------------------------
 Analytic gradient from two-electron contribution:   CPU 137.43 s  wall 26.71 s

 Total ccman2 time:   CPU 661.65 s  wall 122.36 s


 --------------------------------------------------------------

                    Orbital Energies (a.u.)
 --------------------------------------------------------------

 Alpha MOs
 -- Occupied --
********-104.8639 -80.0710 -15.6576 -10.6069 -10.5905  -8.0754  -8.0714
 -8.0714  -8.0586  -8.0557  -8.0555  -7.6091  -5.5014  -5.5002  -5.5001
 -1.2646  -1.1435  -1.0355  -0.7613  -0.6153  -0.5998  -0.5644  -0.5088
 -0.4966  -0.4724  -0.4250  -0.4062
 -- Virtual --
 -0.0028   0.0544   0.0557   0.0747   0.0831   0.0932   0.1132   0.1311
  0.1353   0.1376   0.1470   0.1582   0.1808   0.2013   0.2190   0.2392
  0.2403   0.2653   0.3089   0.3557   0.3794   0.3814   0.4779   0.5390
  0.5755   0.5795   0.6173   0.6206   0.6373   0.7594   0.8006   0.8199
  0.8580   0.8615   0.9369   0.9602   1.0733   1.1153   1.1177   1.1243
  1.1324   1.1516   1.1773   1.1853   1.2129   1.2163   1.2598   1.2963
  1.3673   1.4865   1.5076   1.7734   1.8637   1.9747   2.2589   2.3688
  2.3998   2.4932   2.5920   2.6186   2.6398   2.6654   2.7326   2.9048
  3.0338   4.2325   4.3361   4.4909   7.4875  10.3423  10.3671  14.6980
 14.7950  14.8767  26.6255  26.6952  26.6987  26.7528  27.0243  27.0961
 36.6735 166.1026 219.1922 219.2208
 --------------------------------------------------------------

          Ground-State Mulliken Net Atomic Charges

     Atom                 Charge (a.u.)
  ----------------------------------------
      1 P                     0.289473
      2 N                    -0.202684
      3 Cl                   -0.013849
      4 Cl                   -0.072939
  ----------------------------------------
  Sum of atomic charges =     0.000000

 -----------------------------------------------------------------
                    Cartesian Multipole Moments
 -----------------------------------------------------------------
    Charge (ESU x 10^10)
                -0.0000
    Dipole Moment (Debye)
         X      -0.0816      Y      -2.0364      Z      -0.0000
       Tot       2.0380
    Quadrupole Moments (Debye-Ang)
        XX     -44.8401     XY       0.1746     YY     -45.3704
        XZ      -0.0000     YZ       0.0000     ZZ     -43.0656
    Octopole Moments (Debye-Ang^2)
       XXX     -11.2834    XXY       0.0218    XYY       1.1000
       YYY       0.7366    XXZ      -0.0000    XYZ       0.0000
       YYZ      -0.0000    XZZ       0.1475    YZZ      -0.2279
       ZZZ      -0.0000
    Hexadecapole Moments (Debye-Ang^3)
      XXXX    -802.5265   XXXY      11.6273   XXYY    -158.3924
      XYYY       1.6727   YYYY    -116.2126   XXXZ       0.0000
      XXYZ       0.0000   XYYZ      -0.0000   YYYZ       0.0000
      XXZZ    -152.0702   XYZZ      -0.1098   YYZZ     -27.2957
      XZZZ      -0.0000   YZZZ       0.0000   ZZZZ     -52.4070
 -----------------------------------------------------------------
 DrvMan completing analytic gradient of the correlated energy
 Correlated dipole moment
            1
    1  -0.0321156
    2  -0.8011786
    3  -0.0000000
 Energy read as -1314.755281097
 Full Analytical Gradient: (in a.u., or Hartree/Bohr)
             1             2             3             4
    1    0.00036344   -0.00014475   -0.00014011   -0.00007858
    2   -0.00049612    0.00065748   -0.00012737   -0.00003399
    3   -0.00000000    0.00000000   -0.00000000    0.00000000
 Gradient time:  CPU 0.79 s  wall 0.81 s
 ----------------------------------------------------------------
             Standard Nuclear Orientation (Angstroms)
    I     Atom           X                Y                Z
 ----------------------------------------------------------------
    1      P       0.3857122387    -0.6977298095     0.0000000000
    2      N      -0.6016186479     0.5500256472    -0.0000000000
    3      Cl     -2.2818491308     0.1067088860     0.0000000000
    4      Cl      2.1892401281     0.2820421500    -0.0000000000
 ----------------------------------------------------------------
 Nuclear Repulsion Energy =   241.9739849292 hartrees
 There are       28 alpha and       28 beta electrons

                       Distance Matrix (Angstroms)
             P (  1)   N (  2)   Cl(  3)
   N (  2)  1.591137
   Cl(  3)  2.786217  1.737730
   Cl(  4)  2.052478  2.803695  4.474526

 Requested basis set is 6-311++G(d,p)
 There are 45 shells and 112 basis functions
 A cutoff of  1.0D-14 yielded    900 shell pairs
 There are      6004 function pairs (      6462 Cartesian)
 Smallest overlap matrix eigenvalue = 1.32E-03
 Guess MOs from SCF MO coefficient file

 -----------------------------------------------------------------------
  General SCF calculation program by
  Eric Jon Sundstrom, Paul Horn, Yuezhi Mao, Dmitri Zuev, Alec White,
  David Stuck, Shaama M.S., Shane Yost, Joonho Lee, David Small,
  Daniel Levine, Susi Lehtola, Hugh Burton, Evgeny Epifanovsky
 -----------------------------------------------------------------------
 Hartree-Fock
 using 6 threads for integral computing
 -------------------------------------------------------
 OpenMP Integral computing Module                
 Release: version 2.0, May 2017, Q-Chem Inc. Pleasanton 
 -------------------------------------------------------
 A restricted SCF calculation will be
 performed using DIIS
 SCF converges when DIIS error is below 1.0e-08
 ---------------------------------------
  Cycle       Energy         DIIS error
 ---------------------------------------
    1   -1314.1573417865      2.96e-05  
    2   -1314.1573435736      1.45e-05  
    3   -1314.1573438998      7.79e-06  
    4   -1314.1573440369      1.60e-06  
    5   -1314.1573440501      4.77e-07  
    6   -1314.1573440513      1.60e-07  
    7   -1314.1573440514      5.28e-08  
    8   -1314.1573440514      1.82e-08  
    9   -1314.1573440514      6.96e-09  Convergence criterion met
 ---------------------------------------
 SCF time:   CPU 4.87s  wall 2.00s 
 SCF   energy in the final basis set =    -1314.1573440514
 Total energy in the final basis set =    -1314.1573440514


 ------------------------------------------------------------------------------

   CCMAN2: suite of methods based on coupled cluster
           and equation of motion theories.

   Components:
   * libvmm-1.3-trunk
     by Evgeny Epifanovsky, Ilya Kaliman.
   * libtensor-2.5-trunk
     by Evgeny Epifanovsky, Michael Wormit, Dmitry Zuev, Sam Manzer, 
        Ilya Kaliman.
   * libcc-2.5-trunk
     by Evgeny Epifanovsky, Arik Landau, Tomasz Kus, Kirill Khistyaev, 
        Dmitry Zuev, Prashant Manohar, Xintian Feng, Anna Krylov, 
        Matthew Goldey, Alec White, Thomas Jagau, Kaushik Nanda, 
        Anastasia Gunina, Alexander Kunitsa, Joonho Lee.

   CCMAN original authors:
   Anna I. Krylov, C. David Sherrill, Steven R. Gwaltney,
   Edward F. C. Byrd (2000)
   Sergey V. Levchenko, Lyudmila V. Slipchenko, Tao Wang,
   Ana-Maria C. Cristian (2003)
   Piotr A. Pieniazek, C. Melania Oana, Evgeny Epifanovsky (2007)
   Prashant Manohar (2009)

 ------------------------------------------------------------------------------


 Allocating and initializing 30808MB of RAM...
 Calculation will run on 6 cores.


 Alpha MOs, Restricted
 -- Occupied --                  
-104.88 -104.86  -80.07  -15.66  -10.61  -10.59   -8.08   -8.07
  1 A     2 A     3 A     4 A     5 A     6 A     7 A     8 A                  
 -8.072  -8.059  -8.056  -8.055  -7.609  -5.501  -5.500  -5.500
  9 A    10 A    11 A    12 A    13 A    14 A    15 A    16 A                  
 -1.265  -1.143  -1.036  -0.761  -0.616  -0.600  -0.565  -0.509
 17 A    18 A    19 A    20 A    21 A    22 A    23 A    24 A                  
 -0.497  -0.472  -0.425  -0.406
 25 A    26 A    27 A    28 A                                                  
 -- Virtual --                   
 -0.003   0.054   0.056   0.075   0.083   0.093   0.113   0.131
 29 A    30 A    31 A    32 A    33 A    34 A    35 A    36 A                  
  0.135   0.138   0.147   0.158   0.181   0.201   0.219   0.239
 37 A    38 A    39 A    40 A    41 A    42 A    43 A    44 A                  
  0.240   0.265   0.309   0.356   0.379   0.382   0.478   0.539
 45 A    46 A    47 A    48 A    49 A    50 A    51 A    52 A                  
  0.575   0.580   0.617   0.621   0.637   0.760   0.801   0.820
 53 A    54 A    55 A    56 A    57 A    58 A    59 A    60 A                  
  0.858   0.862   0.937   0.960   1.073   1.115   1.118   1.124
 61 A    62 A    63 A    64 A    65 A    66 A    67 A    68 A                  
  1.132   1.152   1.177   1.185   1.213   1.216   1.261   1.297
 69 A    70 A    71 A    72 A    73 A    74 A    75 A    76 A                  
  1.368   1.486   1.508   1.774   1.864   1.975   2.259   2.369
 77 A    78 A    79 A    80 A    81 A    82 A    83 A    84 A                  
  2.400   2.494   2.592   2.619   2.640   2.665   2.733   2.906
 85 A    86 A    87 A    88 A    89 A    90 A    91 A    92 A                  
  3.034   4.233   4.336   4.493   7.489  10.342  10.367  14.698
 93 A    94 A    95 A    96 A    97 A    98 A    99 A   100 A                  
 14.795  14.878  26.625  26.695  26.699  26.753  27.024  27.096
101 A   102 A   103 A   104 A   105 A   106 A   107 A   108 A                  
 36.674 166.104 219.192 219.221
109 A   110 A   111 A   112 A                                                  

 Beta MOs, Restricted
 -- Occupied --                  
-104.88 -104.86  -80.07  -15.66  -10.61  -10.59   -8.08   -8.07
  1 A     2 A     3 A     4 A     5 A     6 A     7 A     8 A                  
 -8.072  -8.059  -8.056  -8.055  -7.609  -5.501  -5.500  -5.500
  9 A    10 A    11 A    12 A    13 A    14 A    15 A    16 A                  
 -1.265  -1.143  -1.036  -0.761  -0.616  -0.600  -0.565  -0.509
 17 A    18 A    19 A    20 A    21 A    22 A    23 A    24 A                  
 -0.497  -0.472  -0.425  -0.406
 25 A    26 A    27 A    28 A                                                  
 -- Virtual --                   
 -0.003   0.054   0.056   0.075   0.083   0.093   0.113   0.131
 29 A    30 A    31 A    32 A    33 A    34 A    35 A    36 A                  
  0.135   0.138   0.147   0.158   0.181   0.201   0.219   0.239
 37 A    38 A    39 A    40 A    41 A    42 A    43 A    44 A                  
  0.240   0.265   0.309   0.356   0.379   0.382   0.478   0.539
 45 A    46 A    47 A    48 A    49 A    50 A    51 A    52 A                  
  0.575   0.580   0.617   0.621   0.637   0.760   0.801   0.820
 53 A    54 A    55 A    56 A    57 A    58 A    59 A    60 A                  
  0.858   0.862   0.937   0.960   1.073   1.115   1.118   1.124
 61 A    62 A    63 A    64 A    65 A    66 A    67 A    68 A                  
  1.132   1.152   1.177   1.185   1.213   1.216   1.261   1.297
 69 A    70 A    71 A    72 A    73 A    74 A    75 A    76 A                  
  1.368   1.486   1.508   1.774   1.864   1.975   2.259   2.369
 77 A    78 A    79 A    80 A    81 A    82 A    83 A    84 A                  
  2.400   2.494   2.592   2.619   2.640   2.665   2.733   2.906
 85 A    86 A    87 A    88 A    89 A    90 A    91 A    92 A                  
  3.034   4.233   4.336   4.493   7.489  10.342  10.367  14.698
 93 A    94 A    95 A    96 A    97 A    98 A    99 A   100 A                  
 14.795  14.878  26.625  26.695  26.699  26.753  27.024  27.096
101 A   102 A   103 A   104 A   105 A   106 A   107 A   108 A                  
 36.674 166.104 219.192 219.221
109 A   110 A   111 A   112 A                                                  

 Occupation and symmetry of molecular orbitals

 Point group: C1 (1 irreducible representation).

                           A     All 
 -------------------------------------
 All molecular orbitals:
  - Alpha                  112   112 
  - Beta                   112   112 
 -------------------------------------
 Alpha orbitals:
  - Frozen occupied        16    16  
  - Active occupied        12    12  
  - Active virtual         84    84  
  - Frozen virtual         0     0   
 -------------------------------------
 Beta orbitals:
  - Frozen occupied        16    16  
  - Active occupied        12    12  
  - Active virtual         84    84  
  - Frozen virtual         0     0   
 -------------------------------------

 Import integrals:   CPU 0.00 s  wall 0.00 s

 Import integrals:   CPU 21.94 s  wall 3.82 s

 MP2 amplitudes:   CPU 0.04 s  wall 0.03 s

Running a double precision version
           CCSD T amplitudes will be solved using DIIS.

           Start     Size      MaxIter   EConv     TConv     
           3         7         100       1.00e-07  1.00e-05  
 ------------------------------------------------------------------------------
           Energy (a.u.)   Ediff      Tdiff       Comment
 ------------------------------------------------------------------------------
         -1314.72546497                           
     1   -1314.73160535   6.14e-03   7.65e-01     
     2   -1314.75235973   2.08e-02   1.06e-01     
     3   -1314.75216891   1.91e-04   4.68e-02     
     4   -1314.75444185   2.27e-03   1.38e-02     Switched to DIIS steps.
     5   -1314.75525180   8.10e-04   1.19e-02     
     6   -1314.75528157   2.98e-05   2.33e-03     
     7   -1314.75527884   2.73e-06   1.16e-03     
     8   -1314.75528124   2.40e-06   2.93e-04     
     9   -1314.75528191   6.69e-07   1.71e-04     
    10   -1314.75528183   7.37e-08   5.71e-05     
    11   -1314.75528174   9.08e-08   2.64e-05     
    12   -1314.75528173   1.62e-08   8.82e-06     
 ------------------------------------------------------------------------------
         -1314.75528173                           CCSD T converged.

End of double precision
 SCF energy                 = -1314.15734405
 MP2 energy                 = -1314.72546497
 CCSD correlation energy     =    -0.59793768
 CCSD total energy           = -1314.75528173

 CCSD  T1^2 = 0.0123  T2^2 = 0.2630  Leading amplitudes:

 Amplitude    Orbitals with energies
 -0.0294       28 (A) A                  ->    29 (A) A                   
              -0.4064                         -0.0025                     
 -0.0294       28 (A) B                  ->    29 (A) B                   
              -0.4064                         -0.0025                     
  0.0263       24 (A) A                  ->    29 (A) A                   
              -0.5088                         -0.0025                     
  0.0263       24 (A) B                  ->    29 (A) B                   
              -0.5088                         -0.0025                     

 Amplitude    Orbitals with energies
 -0.0885       28 (A) A      28 (A) B    ->    29 (A) A      29 (A) B     
              -0.4064       -0.4064           -0.0025       -0.0025       
  0.0885       28 (A) A      28 (A) B    ->    29 (A) B      29 (A) A     
              -0.4064       -0.4064           -0.0025       -0.0025       
  0.0885       28 (A) B      28 (A) A    ->    29 (A) A      29 (A) B     
              -0.4064       -0.4064           -0.0025       -0.0025       
 -0.0885       28 (A) B      28 (A) A    ->    29 (A) B      29 (A) A     
              -0.4064       -0.4064           -0.0025       -0.0025       

 Computing CCSD intemediates for later calculations in double precision
 Finished.

Running a double precision version
           CCSD Lambda amplitudes will be solved using DIIS.
           Start     Size      MaxIter   EConv     LConv     
           3         7         100       1.00e-07  1.00e-05  
 ------------------------------------------------------------------------------
            Enorm      Ldiff       Comment
 ------------------------------------------------------------------------------
     1     5.33e-02   4.07e-02     
     2     1.39e-02   5.68e-03     
     3     6.01e-03   2.07e-03     
     4     3.40e-03   1.25e-03     Switched to DIIS steps.
     5     1.06e-03   6.32e-04     
     6     4.60e-04   1.67e-04     
     7     1.56e-04   3.69e-05     
     8     6.83e-05   8.87e-08     
     9     2.34e-05   2.49e-06     
    10     9.73e-06   6.71e-07     
    11     3.21e-06   5.51e-08     
    12     1.54e-06   4.78e-11     
    13     6.77e-07   4.09e-08     
    14     3.08e-07   1.15e-08     
    15     1.55e-07   1.03e-08     
    16     6.63e-08   8.32e-11     
 ------------------------------------------------------------------------------
                                   CCSD Lambda converged.

 Computing density matrices in double precision...
           Orbital response amplitudes will be solved using DIIS.
           Start     Size      MaxIter   EConv     LConv     
           3         7         100       1.00e-06  1.00e-06  
 ------------------------------------------------------------------------------
            Enorm      Ldiff       Comment
 ------------------------------------------------------------------------------
     1     7.49e-02   8.23e-03     
     2     3.80e-02   1.51e-02     
     3     3.59e-02   7.41e-03     
     4     1.39e-02   4.46e-03     Switched to DIIS steps.
     5     3.07e-03   4.44e-03     
     6     1.07e-03   4.75e-04     
     7     3.34e-04   8.39e-05     
     8     6.75e-05   6.24e-05     
     9     2.39e-05   2.70e-06     
    10     6.86e-06   3.63e-06     
    11     1.96e-06   2.79e-07     
    12     4.12e-07   8.35e-08     
 ------------------------------------------------------------------------------
                                   Orbital response converged.

 Computing density matrices... Done.
 CCSD calculation:   CPU 500.62 s  wall 91.10 s

 Transferring MO TPDM to AO TPDM
 Transferring g2_o1o1o1o1
 Transferring g2_o1o1o1v1
 Transferring g2_o1o1v1v1
 Transferring g2_o1v1o1v1
 Transferring g2_o1v1v1v1
 Transferring g2_v1v1v1v1
 Adding separable TPDM
 Computing TPDM gradient
 --------------------------------------------------------
 2e gradient
  Atom          X               Y               Z
 --------------------------------------------------------
    1         -1.155589       22.411440        0.000000  
    2          2.870470      -15.003290        0.000000  
    3         22.009840        0.755057       -0.000000  
    4        -23.724722       -8.163207       -0.000000  
 --------------------------------------------------------
 --------------------------------------------------------
 Final gradient
  Atom          X               Y               Z
 --------------------------------------------------------
    1         -1.155589       22.411440        0.000000  
    2          2.870470      -15.003290        0.000000  
    3         22.009840        0.755057       -0.000000  
    4        -23.724722       -8.163207       -0.000000  
 --------------------------------------------------------
 Analytic gradient from two-electron contribution:   CPU 136.59 s  wall 26.93 s

 Total ccman2 time:   CPU 662.55 s  wall 122.79 s


 --------------------------------------------------------------

                    Orbital Energies (a.u.)
 --------------------------------------------------------------

 Alpha MOs
 -- Occupied --
********-104.8638 -80.0708 -15.6573 -10.6070 -10.5905  -8.0755  -8.0716
 -8.0716  -8.0585  -8.0556  -8.0554  -7.6089  -5.5012  -5.5000  -5.4999
 -1.2649  -1.1435  -1.0358  -0.7611  -0.6155  -0.5999  -0.5646  -0.5088
 -0.4966  -0.4723  -0.4248  -0.4064
 -- Virtual --
 -0.0025   0.0544   0.0557   0.0748   0.0831   0.0932   0.1132   0.1312
  0.1353   0.1376   0.1470   0.1582   0.1809   0.2014   0.2191   0.2393
  0.2403   0.2653   0.3089   0.3558   0.3794   0.3815   0.4783   0.5390
  0.5755   0.5795   0.6173   0.6206   0.6373   0.7597   0.8006   0.8202
  0.8577   0.8619   0.9369   0.9600   1.0734   1.1154   1.1176   1.1243
  1.1324   1.1516   1.1774   1.1853   1.2131   1.2164   1.2606   1.2973
  1.3676   1.4862   1.5077   1.7736   1.8636   1.9751   2.2589   2.3688
  2.4005   2.4939   2.5920   2.6186   2.6398   2.6655   2.7328   2.9063
  3.0337   4.2326   4.3364   4.4926   7.4886  10.3425  10.3672  14.6982
 14.7952  14.8781  26.6255  26.6952  26.6987  26.7529  27.0245  27.0960
 36.6738 166.1041 219.1924 219.2209
 --------------------------------------------------------------

          Ground-State Mulliken Net Atomic Charges

     Atom                 Charge (a.u.)
  ----------------------------------------
      1 P                     0.289427
      2 N                    -0.202729
      3 Cl                   -0.013630
      4 Cl                   -0.073068
  ----------------------------------------
  Sum of atomic charges =    -0.000000

 -----------------------------------------------------------------
                    Cartesian Multipole Moments
 -----------------------------------------------------------------
    Charge (ESU x 10^10)
                -0.0000
    Dipole Moment (Debye)
         X      -0.0873      Y      -2.0338      Z      -0.0000
       Tot       2.0357
    Quadrupole Moments (Debye-Ang)
        XX     -44.8311     XY       0.1729     YY     -45.3694
        XZ       0.0000     YZ       0.0000     ZZ     -43.0608
    Octopole Moments (Debye-Ang^2)
       XXX     -11.3351    XXY       0.0413    XYY       1.0911
       YYY       0.7866    XXZ       0.0000    XYZ       0.0000
       YYZ      -0.0000    XZZ       0.1431    YZZ      -0.2164
       ZZZ      -0.0000
    Hexadecapole Moments (Debye-Ang^3)
      XXXX    -802.4175   XXXY      11.5649   XXYY    -158.3887
      XYYY       1.6533   YYYY    -116.1429   XXXZ       0.0000
      XXYZ       0.0000   XYYZ       0.0000   YYYZ       0.0000
      XXZZ    -152.0637   XYZZ      -0.1175   YYZZ     -27.2814
      XZZZ       0.0000   YZZZ       0.0000   ZZZZ     -52.3960
 -----------------------------------------------------------------
 DrvMan completing analytic gradient of the correlated energy
 Correlated dipole moment
            1
    1  -0.0343518
    2  -0.8001494
    3  -0.0000000
 Energy read as -1314.755281728
 Full Analytical Gradient: (in a.u., or Hartree/Bohr)
             1             2             3             4
    1   -0.00024440    0.00041705   -0.00008159   -0.00009107
    2    0.00047386   -0.00032478   -0.00007017   -0.00007891
    3   -0.00000000    0.00000000    0.00000000    0.00000000
 Gradient time:  CPU 0.89 s  wall 0.80 s
 ----------------------------------------------------------------
             Standard Nuclear Orientation (Angstroms)
    I     Atom           X                Y                Z
 ----------------------------------------------------------------
    1      P       0.3857122387    -0.6977298095     0.0000000000
    2      N      -0.6016186479     0.5510256472     0.0010000000
    3      Cl     -2.2818491308     0.1067088860     0.0000000000
    4      Cl      2.1892401281     0.2820421500    -0.0000000000
 ----------------------------------------------------------------
 Nuclear Repulsion Energy =   241.9506738129 hartrees
 There are       28 alpha and       28 beta electrons

                       Distance Matrix (Angstroms)
             P (  1)   N (  2)   Cl(  3)
   N (  2)  1.591921
   Cl(  3)  2.786217  1.737985
   Cl(  4)  2.052478  2.803791  4.474526

 Requested basis set is 6-311++G(d,p)
 There are 45 shells and 112 basis functions
 A cutoff of  1.0D-14 yielded    900 shell pairs
 There are      6004 function pairs (      6462 Cartesian)
 Smallest overlap matrix eigenvalue = 1.32E-03
 Guess MOs from SCF MO coefficient file

 -----------------------------------------------------------------------
  General SCF calculation program by
  Eric Jon Sundstrom, Paul Horn, Yuezhi Mao, Dmitri Zuev, Alec White,
  David Stuck, Shaama M.S., Shane Yost, Joonho Lee, David Small,
  Daniel Levine, Susi Lehtola, Hugh Burton, Evgeny Epifanovsky
 -----------------------------------------------------------------------
 Hartree-Fock
 using 6 threads for integral computing
 -------------------------------------------------------
 OpenMP Integral computing Module                
 Release: version 2.0, May 2017, Q-Chem Inc. Pleasanton 
 -------------------------------------------------------
 A restricted SCF calculation will be
 performed using DIIS
 SCF converges when DIIS error is below 1.0e-08
 ---------------------------------------
  Cycle       Energy         DIIS error
 ---------------------------------------
    1   -1314.1572754512      1.89e-05  
    2   -1314.1572762748      8.04e-06  
    3   -1314.1572764001      5.24e-06  
    4   -1314.1572764620      1.20e-06  
    5   -1314.1572764718      4.75e-07  
    6   -1314.1572764739      2.44e-07  
    7   -1314.1572764746      1.16e-07  
    8   -1314.1572764748      4.18e-08  
    9   -1314.1572764748      1.17e-08  
   10   -1314.1572764748      3.45e-09  Convergence criterion met
 ---------------------------------------
 SCF time:   CPU 5.13s  wall 1.00s 
 SCF   energy in the final basis set =    -1314.1572764748
 Total energy in the final basis set =    -1314.1572764748


 ------------------------------------------------------------------------------

   CCMAN2: suite of methods based on coupled cluster
           and equation of motion theories.

   Components:
   * libvmm-1.3-trunk
     by Evgeny Epifanovsky, Ilya Kaliman.
   * libtensor-2.5-trunk
     by Evgeny Epifanovsky, Michael Wormit, Dmitry Zuev, Sam Manzer, 
        Ilya Kaliman.
   * libcc-2.5-trunk
     by Evgeny Epifanovsky, Arik Landau, Tomasz Kus, Kirill Khistyaev, 
        Dmitry Zuev, Prashant Manohar, Xintian Feng, Anna Krylov, 
        Matthew Goldey, Alec White, Thomas Jagau, Kaushik Nanda, 
        Anastasia Gunina, Alexander Kunitsa, Joonho Lee.

   CCMAN original authors:
   Anna I. Krylov, C. David Sherrill, Steven R. Gwaltney,
   Edward F. C. Byrd (2000)
   Sergey V. Levchenko, Lyudmila V. Slipchenko, Tao Wang,
   Ana-Maria C. Cristian (2003)
   Piotr A. Pieniazek, C. Melania Oana, Evgeny Epifanovsky (2007)
   Prashant Manohar (2009)

 ------------------------------------------------------------------------------


 Allocating and initializing 30808MB of RAM...
 Calculation will run on 6 cores.


 Alpha MOs, Restricted
 -- Occupied --                  
-104.88 -104.86  -80.07  -15.66  -10.61  -10.59   -8.08   -8.07
  1 A     2 A     3 A     4 A     5 A     6 A     7 A     8 A                  
 -8.071  -8.059  -8.056  -8.055  -7.609  -5.501  -5.500  -5.500
  9 A    10 A    11 A    12 A    13 A    14 A    15 A    16 A                  
 -1.265  -1.143  -1.036  -0.761  -0.615  -0.600  -0.564  -0.509
 17 A    18 A    19 A    20 A    21 A    22 A    23 A    24 A                  
 -0.497  -0.472  -0.425  -0.406
 25 A    26 A    27 A    28 A                                                  
 -- Virtual --                   
 -0.003   0.054   0.056   0.075   0.083   0.093   0.113   0.131
 29 A    30 A    31 A    32 A    33 A    34 A    35 A    36 A                  
  0.135   0.138   0.147   0.158   0.181   0.201   0.219   0.239
 37 A    38 A    39 A    40 A    41 A    42 A    43 A    44 A                  
  0.240   0.265   0.309   0.356   0.379   0.381   0.478   0.539
 45 A    46 A    47 A    48 A    49 A    50 A    51 A    52 A                  
  0.575   0.580   0.617   0.621   0.637   0.760   0.801   0.820
 53 A    54 A    55 A    56 A    57 A    58 A    59 A    60 A                  
  0.858   0.862   0.937   0.960   1.073   1.115   1.118   1.124
 61 A    62 A    63 A    64 A    65 A    66 A    67 A    68 A                  
  1.132   1.152   1.177   1.185   1.213   1.216   1.260   1.297
 69 A    70 A    71 A    72 A    73 A    74 A    75 A    76 A                  
  1.367   1.486   1.508   1.774   1.864   1.975   2.259   2.369
 77 A    78 A    79 A    80 A    81 A    82 A    83 A    84 A                  
  2.400   2.494   2.592   2.619   2.640   2.665   2.733   2.906
 85 A    86 A    87 A    88 A    89 A    90 A    91 A    92 A                  
  3.034   4.233   4.336   4.492   7.488  10.342  10.367  14.698
 93 A    94 A    95 A    96 A    97 A    98 A    99 A   100 A                  
 14.795  14.877  26.625  26.695  26.699  26.753  27.024  27.096
101 A   102 A   103 A   104 A   105 A   106 A   107 A   108 A                  
 36.674 166.103 219.192 219.221
109 A   110 A   111 A   112 A                                                  

 Beta MOs, Restricted
 -- Occupied --                  
-104.88 -104.86  -80.07  -15.66  -10.61  -10.59   -8.08   -8.07
  1 A     2 A     3 A     4 A     5 A     6 A     7 A     8 A                  
 -8.071  -8.059  -8.056  -8.055  -7.609  -5.501  -5.500  -5.500
  9 A    10 A    11 A    12 A    13 A    14 A    15 A    16 A                  
 -1.265  -1.143  -1.036  -0.761  -0.615  -0.600  -0.564  -0.509
 17 A    18 A    19 A    20 A    21 A    22 A    23 A    24 A                  
 -0.497  -0.472  -0.425  -0.406
 25 A    26 A    27 A    28 A                                                  
 -- Virtual --                   
 -0.003   0.054   0.056   0.075   0.083   0.093   0.113   0.131
 29 A    30 A    31 A    32 A    33 A    34 A    35 A    36 A                  
  0.135   0.138   0.147   0.158   0.181   0.201   0.219   0.239
 37 A    38 A    39 A    40 A    41 A    42 A    43 A    44 A                  
  0.240   0.265   0.309   0.356   0.379   0.381   0.478   0.539
 45 A    46 A    47 A    48 A    49 A    50 A    51 A    52 A                  
  0.575   0.580   0.617   0.621   0.637   0.760   0.801   0.820
 53 A    54 A    55 A    56 A    57 A    58 A    59 A    60 A                  
  0.858   0.862   0.937   0.960   1.073   1.115   1.118   1.124
 61 A    62 A    63 A    64 A    65 A    66 A    67 A    68 A                  
  1.132   1.152   1.177   1.185   1.213   1.216   1.260   1.297
 69 A    70 A    71 A    72 A    73 A    74 A    75 A    76 A                  
  1.367   1.486   1.508   1.774   1.864   1.975   2.259   2.369
 77 A    78 A    79 A    80 A    81 A    82 A    83 A    84 A                  
  2.400   2.494   2.592   2.619   2.640   2.665   2.733   2.906
 85 A    86 A    87 A    88 A    89 A    90 A    91 A    92 A                  
  3.034   4.233   4.336   4.492   7.488  10.342  10.367  14.698
 93 A    94 A    95 A    96 A    97 A    98 A    99 A   100 A                  
 14.795  14.877  26.625  26.695  26.699  26.753  27.024  27.096
101 A   102 A   103 A   104 A   105 A   106 A   107 A   108 A                  
 36.674 166.103 219.192 219.221
109 A   110 A   111 A   112 A                                                  

 Occupation and symmetry of molecular orbitals

 Point group: C1 (1 irreducible representation).

                           A     All 
 -------------------------------------
 All molecular orbitals:
  - Alpha                  112   112 
  - Beta                   112   112 
 -------------------------------------
 Alpha orbitals:
  - Frozen occupied        16    16  
  - Active occupied        12    12  
  - Active virtual         84    84  
  - Frozen virtual         0     0   
 -------------------------------------
 Beta orbitals:
  - Frozen occupied        16    16  
  - Active occupied        12    12  
  - Active virtual         84    84  
  - Frozen virtual         0     0   
 -------------------------------------

 Import integrals:   CPU 0.00 s  wall 0.00 s

 Import integrals:   CPU 21.92 s  wall 3.84 s

 MP2 amplitudes:   CPU 0.04 s  wall 0.03 s

Running a double precision version
           CCSD T amplitudes will be solved using DIIS.

           Start     Size      MaxIter   EConv     TConv     
           3         7         100       1.00e-07  1.00e-05  
 ------------------------------------------------------------------------------
           Energy (a.u.)   Ediff      Tdiff       Comment
 ------------------------------------------------------------------------------
         -1314.72548475                           
     1   -1314.73158382   6.10e-03   7.65e-01     
     2   -1314.75236268   2.08e-02   1.06e-01     
     3   -1314.75216404   1.99e-04   4.68e-02     
     4   -1314.75444060   2.28e-03   1.38e-02     Switched to DIIS steps.
     5   -1314.75525189   8.11e-04   1.19e-02     
     6   -1314.75528171   2.98e-05   2.34e-03     
     7   -1314.75527896   2.75e-06   1.17e-03     
     8   -1314.75528137   2.41e-06   2.94e-04     
     9   -1314.75528203   6.68e-07   1.71e-04     
    10   -1314.75528196   7.50e-08   5.72e-05     
    11   -1314.75528187   9.08e-08   2.65e-05     
    12   -1314.75528185   1.61e-08   8.85e-06     
 ------------------------------------------------------------------------------
         -1314.75528185                           CCSD T converged.

End of double precision
 SCF energy                 = -1314.15727647
 MP2 energy                 = -1314.72548475
 CCSD correlation energy     =    -0.59800538
 CCSD total energy           = -1314.75528185

 CCSD  T1^2 = 0.0124  T2^2 = 0.2631  Leading amplitudes:

 Amplitude    Orbitals with energies
  0.0295       28 (A) A                  ->    29 (A) A                   
              -0.4063                         -0.0027                     
  0.0295       28 (A) B                  ->    29 (A) B                   
              -0.4063                         -0.0027                     
  0.0263       24 (A) A                  ->    29 (A) A                   
              -0.5088                         -0.0027                     
  0.0263       24 (A) B                  ->    29 (A) B                   
              -0.5088                         -0.0027                     

 Amplitude    Orbitals with energies
 -0.0887       28 (A) A      28 (A) B    ->    29 (A) A      29 (A) B     
              -0.4063       -0.4063           -0.0027       -0.0027       
  0.0887       28 (A) A      28 (A) B    ->    29 (A) B      29 (A) A     
              -0.4063       -0.4063           -0.0027       -0.0027       
  0.0887       28 (A) B      28 (A) A    ->    29 (A) A      29 (A) B     
              -0.4063       -0.4063           -0.0027       -0.0027       
 -0.0887       28 (A) B      28 (A) A    ->    29 (A) B      29 (A) A     
              -0.4063       -0.4063           -0.0027       -0.0027       

 Computing CCSD intemediates for later calculations in double precision
 Finished.

Running a double precision version
           CCSD Lambda amplitudes will be solved using DIIS.
           Start     Size      MaxIter   EConv     LConv     
           3         7         100       1.00e-07  1.00e-05  
 ------------------------------------------------------------------------------
            Enorm      Ldiff       Comment
 ------------------------------------------------------------------------------
     1     5.33e-02   4.07e-02     
     2     1.39e-02   5.68e-03     
     3     6.02e-03   2.08e-03     
     4     3.40e-03   1.25e-03     Switched to DIIS steps.
     5     1.06e-03   6.33e-04     
     6     4.61e-04   1.68e-04     
     7     1.56e-04   3.71e-05     
     8     6.85e-05   5.53e-08     
     9     2.35e-05   2.48e-06     
    10     9.77e-06   6.73e-07     
    11     3.22e-06   5.45e-08     
    12     1.55e-06   6.12e-10     
    13     6.78e-07   4.05e-08     
    14     3.08e-07   1.18e-08     
    15     1.54e-07   1.01e-08     
    16     6.59e-08   1.67e-10     
 ------------------------------------------------------------------------------
                                   CCSD Lambda converged.

 Computing density matrices in double precision...
           Orbital response amplitudes will be solved using DIIS.
           Start     Size      MaxIter   EConv     LConv     
           3         7         100       1.00e-06  1.00e-06  
 ------------------------------------------------------------------------------
            Enorm      Ldiff       Comment
 ------------------------------------------------------------------------------
     1     7.50e-02   8.22e-03     
     2     3.81e-02   1.51e-02     
     3     3.61e-02   7.44e-03     
     4     1.40e-02   4.49e-03     Switched to DIIS steps.
     5     3.08e-03   4.47e-03     
     6     1.07e-03   4.76e-04     
     7     3.35e-04   8.49e-05     
     8     6.78e-05   6.27e-05     
     9     2.39e-05   2.73e-06     
    10     6.88e-06   3.64e-06     
    11     1.97e-06   2.80e-07     
    12     4.13e-07   8.45e-08     
 ------------------------------------------------------------------------------
                                   Orbital response converged.

 Computing density matrices... Done.
 CCSD calculation:   CPU 501.72 s  wall 91.34 s

 Transferring MO TPDM to AO TPDM
 Transferring g2_o1o1o1o1
 Transferring g2_o1o1o1v1
 Transferring g2_o1o1v1v1
 Transferring g2_o1v1o1v1
 Transferring g2_o1v1v1v1
 Transferring g2_v1v1v1v1
 Adding separable TPDM
 Computing TPDM gradient
 --------------------------------------------------------
 2e gradient
  Atom          X               Y               Z
 --------------------------------------------------------
    1         -1.144772       22.407419        0.008808  
    2          2.863691      -15.004504       -0.017494  
    3         22.005309        0.758833        0.006696  
    4        -23.724229       -8.161748        0.001990  
 --------------------------------------------------------
 --------------------------------------------------------
 Final gradient
  Atom          X               Y               Z
 --------------------------------------------------------
    1         -1.144772       22.407419        0.008808  
    2          2.863691      -15.004504       -0.017494  
    3         22.005309        0.758833        0.006696  
    4        -23.724229       -8.161748        0.001990  
 --------------------------------------------------------
 Analytic gradient from two-electron contribution:   CPU 136.95 s  wall 26.86 s

 Total ccman2 time:   CPU 663.69 s  wall 123.02 s


 --------------------------------------------------------------

                    Orbital Energies (a.u.)
 --------------------------------------------------------------

 Alpha MOs
 -- Occupied --
********-104.8639 -80.0709 -15.6574 -10.6070 -10.5905  -8.0755  -8.0715
 -8.0715  -8.0586  -8.0557  -8.0555  -7.6090  -5.5013  -5.5001  -5.5000
 -1.2647  -1.1435  -1.0357  -0.7612  -0.6154  -0.5998  -0.5645  -0.5088
 -0.4966  -0.4724  -0.4249  -0.4063
 -- Virtual --
 -0.0027   0.0544   0.0557   0.0747   0.0831   0.0932   0.1132   0.1311
  0.1353   0.1376   0.1470   0.1582   0.1809   0.2013   0.2191   0.2393
  0.2403   0.2653   0.3089   0.3558   0.3794   0.3814   0.4781   0.5390
  0.5755   0.5795   0.6173   0.6206   0.6373   0.7595   0.8006   0.8201
  0.8579   0.8617   0.9369   0.9601   1.0734   1.1154   1.1177   1.1243
  1.1324   1.1516   1.1774   1.1853   1.2130   1.2164   1.2602   1.2968
  1.3674   1.4864   1.5076   1.7735   1.8636   1.9749   2.2589   2.3688
  2.4001   2.4936   2.5920   2.6186   2.6398   2.6654   2.7327   2.9055
  3.0338   4.2326   4.3362   4.4917   7.4880  10.3424  10.3671  14.6981
 14.7951  14.8774  26.6255  26.6952  26.6987  26.7529  27.0244  27.0960
 36.6736 166.1033 219.1923 219.2208
 --------------------------------------------------------------

          Ground-State Mulliken Net Atomic Charges

     Atom                 Charge (a.u.)
  ----------------------------------------
      1 P                     0.289450
      2 N                    -0.202707
      3 Cl                   -0.013740
      4 Cl                   -0.073004
  ----------------------------------------
  Sum of atomic charges =    -0.000000

 -----------------------------------------------------------------
                    Cartesian Multipole Moments
 -----------------------------------------------------------------
    Charge (ESU x 10^10)
                -0.0000
    Dipole Moment (Debye)
         X      -0.0845      Y      -2.0351      Z      -0.0012
       Tot       2.0368
    Quadrupole Moments (Debye-Ang)
        XX     -44.8356     XY       0.1737     YY     -45.3699
        XZ       0.0016     YZ      -0.0029     ZZ     -43.0632
    Octopole Moments (Debye-Ang^2)
       XXX     -11.3092    XXY       0.0316    XYY       1.0956
       YYY       0.7616    XXZ      -0.0103    XYZ      -0.0000
       YYZ      -0.0064    XZZ       0.1453    YZZ      -0.2221
       ZZZ      -0.0173
    Hexadecapole Moments (Debye-Ang^3)
      XXXX    -802.4720   XXXY      11.5961   XXYY    -158.3905
      XYYY       1.6630   YYYY    -116.1777   XXXZ       0.0258
      XXYZ      -0.0037   XYYZ       0.0045   YYYZ      -0.0161
      XXZZ    -152.0669   XYZZ      -0.1137   YYZZ     -27.2886
      XZZZ       0.0108   YZZZ      -0.0127   ZZZZ     -52.4015
 -----------------------------------------------------------------
 DrvMan completing analytic gradient of the correlated energy
 Correlated dipole moment
            1
    1  -0.0332311
    2  -0.8006649
    3  -0.0004775
 Energy read as -1314.755281853
 Full Analytical Gradient: (in a.u., or Hartree/Bohr)
             1             2             3             4
    1    0.00006052    0.00013507   -0.00011085   -0.00008474
    2   -0.00001204    0.00016711   -0.00009865   -0.00005642
    3    0.00001019    0.00002496   -0.00001972   -0.00001543
 Gradient time:  CPU 0.82 s  wall 0.84 s
 ----------------------------------------------------------------
             Standard Nuclear Orientation (Angstroms)
    I     Atom           X                Y                Z
 ----------------------------------------------------------------
    1      P       0.3857122387    -0.6977298095     0.0000000000
    2      N      -0.6016186479     0.5510256472    -0.0000000000
    3      Cl     -2.2808491308     0.1067088860     0.0000000000
    4      Cl      2.1892401281     0.2820421500    -0.0000000000
 ----------------------------------------------------------------
 Nuclear Repulsion Energy =   241.9951357173 hartrees
 There are       28 alpha and       28 beta electrons

                       Distance Matrix (Angstroms)
             P (  1)   N (  2)   Cl(  3)
   N (  2)  1.591921
   Cl(  3)  2.785260  1.737018
   Cl(  4)  2.052478  2.803791  4.473527

 Requested basis set is 6-311++G(d,p)
 There are 45 shells and 112 basis functions
 A cutoff of  1.0D-14 yielded    900 shell pairs
 There are      6004 function pairs (      6462 Cartesian)
 Smallest overlap matrix eigenvalue = 1.32E-03
 Guess MOs from SCF MO coefficient file

 -----------------------------------------------------------------------
  General SCF calculation program by
  Eric Jon Sundstrom, Paul Horn, Yuezhi Mao, Dmitri Zuev, Alec White,
  David Stuck, Shaama M.S., Shane Yost, Joonho Lee, David Small,
  Daniel Levine, Susi Lehtola, Hugh Burton, Evgeny Epifanovsky
 -----------------------------------------------------------------------
 Hartree-Fock
 using 6 threads for integral computing
 -------------------------------------------------------
 OpenMP Integral computing Module                
 Release: version 2.0, May 2017, Q-Chem Inc. Pleasanton 
 -------------------------------------------------------
 A restricted SCF calculation will be
 performed using DIIS
 SCF converges when DIIS error is below 1.0e-08
 ---------------------------------------
  Cycle       Energy         DIIS error
 ---------------------------------------
    1   -1314.1572966556      1.78e-05  
    2   -1314.1572973669      5.75e-06  
    3   -1314.1572974549      4.16e-06  
    4   -1314.1572974902      1.11e-06  
    5   -1314.1572974989      5.13e-07  
    6   -1314.1572975017      2.32e-07  
    7   -1314.1572975024      9.21e-08  
    8   -1314.1572975025      3.40e-08  
    9   -1314.1572975025      1.31e-08  
   10   -1314.1572975025      4.79e-09  Convergence criterion met
 ---------------------------------------
 SCF time:   CPU 5.17s  wall 1.00s 
 SCF   energy in the final basis set =    -1314.1572975025
 Total energy in the final basis set =    -1314.1572975025


 ------------------------------------------------------------------------------

   CCMAN2: suite of methods based on coupled cluster
           and equation of motion theories.

   Components:
   * libvmm-1.3-trunk
     by Evgeny Epifanovsky, Ilya Kaliman.
   * libtensor-2.5-trunk
     by Evgeny Epifanovsky, Michael Wormit, Dmitry Zuev, Sam Manzer, 
        Ilya Kaliman.
   * libcc-2.5-trunk
     by Evgeny Epifanovsky, Arik Landau, Tomasz Kus, Kirill Khistyaev, 
        Dmitry Zuev, Prashant Manohar, Xintian Feng, Anna Krylov, 
        Matthew Goldey, Alec White, Thomas Jagau, Kaushik Nanda, 
        Anastasia Gunina, Alexander Kunitsa, Joonho Lee.

   CCMAN original authors:
   Anna I. Krylov, C. David Sherrill, Steven R. Gwaltney,
   Edward F. C. Byrd (2000)
   Sergey V. Levchenko, Lyudmila V. Slipchenko, Tao Wang,
   Ana-Maria C. Cristian (2003)
   Piotr A. Pieniazek, C. Melania Oana, Evgeny Epifanovsky (2007)
   Prashant Manohar (2009)

 ------------------------------------------------------------------------------


 Allocating and initializing 30808MB of RAM...
 Calculation will run on 6 cores.


 Alpha MOs, Restricted
 -- Occupied --                  
-104.88 -104.86  -80.07  -15.66  -10.61  -10.59   -8.08   -8.07
  1 A     2 A     3 A     4 A     5 A     6 A     7 A     8 A                  
 -8.072  -8.059  -8.056  -8.055  -7.609  -5.501  -5.500  -5.500
  9 A    10 A    11 A    12 A    13 A    14 A    15 A    16 A                  
 -1.265  -1.143  -1.036  -0.761  -0.616  -0.600  -0.565  -0.509
 17 A    18 A    19 A    20 A    21 A    22 A    23 A    24 A                  
 -0.497  -0.472  -0.425  -0.406
 25 A    26 A    27 A    28 A                                                  
 -- Virtual --                   
 -0.003   0.054   0.056   0.075   0.083   0.093   0.113   0.131
 29 A    30 A    31 A    32 A    33 A    34 A    35 A    36 A                  
  0.135   0.138   0.147   0.158   0.181   0.201   0.219   0.239
 37 A    38 A    39 A    40 A    41 A    42 A    43 A    44 A                  
  0.240   0.265   0.309   0.356   0.379   0.381   0.478   0.539
 45 A    46 A    47 A    48 A    49 A    50 A    51 A    52 A                  
  0.575   0.580   0.617   0.621   0.637   0.760   0.801   0.820
 53 A    54 A    55 A    56 A    57 A    58 A    59 A    60 A                  
  0.858   0.862   0.937   0.960   1.073   1.115   1.118   1.124
 61 A    62 A    63 A    64 A    65 A    66 A    67 A    68 A                  
  1.132   1.152   1.177   1.185   1.213   1.216   1.260   1.297
 69 A    70 A    71 A    72 A    73 A    74 A    75 A    76 A                  
  1.368   1.486   1.508   1.774   1.864   1.975   2.259   2.369
 77 A    78 A    79 A    80 A    81 A    82 A    83 A    84 A                  
  2.400   2.494   2.592   2.619   2.640   2.666   2.733   2.906
 85 A    86 A    87 A    88 A    89 A    90 A    91 A    92 A                  
  3.034   4.233   4.336   4.492   7.488  10.343  10.367  14.698
 93 A    94 A    95 A    96 A    97 A    98 A    99 A   100 A                  
 14.795  14.877  26.626  26.695  26.699  26.753  27.024  27.096
101 A   102 A   103 A   104 A   105 A   106 A   107 A   108 A                  
 36.674 166.103 219.192 219.221
109 A   110 A   111 A   112 A                                                  

 Beta MOs, Restricted
 -- Occupied --                  
-104.88 -104.86  -80.07  -15.66  -10.61  -10.59   -8.08   -8.07
  1 A     2 A     3 A     4 A     5 A     6 A     7 A     8 A                  
 -8.072  -8.059  -8.056  -8.055  -7.609  -5.501  -5.500  -5.500
  9 A    10 A    11 A    12 A    13 A    14 A    15 A    16 A                  
 -1.265  -1.143  -1.036  -0.761  -0.616  -0.600  -0.565  -0.509
 17 A    18 A    19 A    20 A    21 A    22 A    23 A    24 A                  
 -0.497  -0.472  -0.425  -0.406
 25 A    26 A    27 A    28 A                                                  
 -- Virtual --                   
 -0.003   0.054   0.056   0.075   0.083   0.093   0.113   0.131
 29 A    30 A    31 A    32 A    33 A    34 A    35 A    36 A                  
  0.135   0.138   0.147   0.158   0.181   0.201   0.219   0.239
 37 A    38 A    39 A    40 A    41 A    42 A    43 A    44 A                  
  0.240   0.265   0.309   0.356   0.379   0.381   0.478   0.539
 45 A    46 A    47 A    48 A    49 A    50 A    51 A    52 A                  
  0.575   0.580   0.617   0.621   0.637   0.760   0.801   0.820
 53 A    54 A    55 A    56 A    57 A    58 A    59 A    60 A                  
  0.858   0.862   0.937   0.960   1.073   1.115   1.118   1.124
 61 A    62 A    63 A    64 A    65 A    66 A    67 A    68 A                  
  1.132   1.152   1.177   1.185   1.213   1.216   1.260   1.297
 69 A    70 A    71 A    72 A    73 A    74 A    75 A    76 A                  
  1.368   1.486   1.508   1.774   1.864   1.975   2.259   2.369
 77 A    78 A    79 A    80 A    81 A    82 A    83 A    84 A                  
  2.400   2.494   2.592   2.619   2.640   2.666   2.733   2.906
 85 A    86 A    87 A    88 A    89 A    90 A    91 A    92 A                  
  3.034   4.233   4.336   4.492   7.488  10.343  10.367  14.698
 93 A    94 A    95 A    96 A    97 A    98 A    99 A   100 A                  
 14.795  14.877  26.626  26.695  26.699  26.753  27.024  27.096
101 A   102 A   103 A   104 A   105 A   106 A   107 A   108 A                  
 36.674 166.103 219.192 219.221
109 A   110 A   111 A   112 A                                                  

 Occupation and symmetry of molecular orbitals

 Point group: C1 (1 irreducible representation).

                           A     All 
 -------------------------------------
 All molecular orbitals:
  - Alpha                  112   112 
  - Beta                   112   112 
 -------------------------------------
 Alpha orbitals:
  - Frozen occupied        16    16  
  - Active occupied        12    12  
  - Active virtual         84    84  
  - Frozen virtual         0     0   
 -------------------------------------
 Beta orbitals:
  - Frozen occupied        16    16  
  - Active occupied        12    12  
  - Active virtual         84    84  
  - Frozen virtual         0     0   
 -------------------------------------

 Import integrals:   CPU 0.00 s  wall 0.00 s

 Import integrals:   CPU 21.90 s  wall 3.80 s

 MP2 amplitudes:   CPU 0.04 s  wall 0.03 s

Running a double precision version
           CCSD T amplitudes will be solved using DIIS.

           Start     Size      MaxIter   EConv     TConv     
           3         7         100       1.00e-07  1.00e-05  
 ------------------------------------------------------------------------------
           Energy (a.u.)   Ediff      Tdiff       Comment
 ------------------------------------------------------------------------------
         -1314.72548648                           
     1   -1314.73159413   6.11e-03   7.65e-01     
     2   -1314.75236260   2.08e-02   1.06e-01     
     3   -1314.75216631   1.96e-04   4.68e-02     
     4   -1314.75444116   2.27e-03   1.38e-02     Switched to DIIS steps.
     5   -1314.75525184   8.11e-04   1.19e-02     
     6   -1314.75528159   2.98e-05   2.34e-03     
     7   -1314.75527883   2.77e-06   1.17e-03     
     8   -1314.75528123   2.40e-06   2.94e-04     
     9   -1314.75528189   6.64e-07   1.71e-04     
    10   -1314.75528182   7.42e-08   5.71e-05     
    11   -1314.75528173   9.09e-08   2.65e-05     
    12   -1314.75528171   1.59e-08   8.82e-06     
 ------------------------------------------------------------------------------
         -1314.75528171                           CCSD T converged.

End of double precision
 SCF energy                 = -1314.15729750
 MP2 energy                 = -1314.72548648
 CCSD correlation energy     =    -0.59798421
 CCSD total energy           = -1314.75528171

 CCSD  T1^2 = 0.0123  T2^2 = 0.2631  Leading amplitudes:

 Amplitude    Orbitals with energies
 -0.0295       28 (A) A                  ->    29 (A) A                   
              -0.4062                         -0.0027                     
 -0.0295       28 (A) B                  ->    29 (A) B                   
              -0.4062                         -0.0027                     
  0.0263       24 (A) A                  ->    29 (A) A                   
              -0.5088                         -0.0027                     
  0.0263       24 (A) B                  ->    29 (A) B                   
              -0.5088                         -0.0027                     

 Amplitude    Orbitals with energies
 -0.0888       28 (A) A      28 (A) B    ->    29 (A) A      29 (A) B     
              -0.4062       -0.4062           -0.0027       -0.0027       
  0.0888       28 (A) A      28 (A) B    ->    29 (A) B      29 (A) A     
              -0.4062       -0.4062           -0.0027       -0.0027       
  0.0888       28 (A) B      28 (A) A    ->    29 (A) A      29 (A) B     
              -0.4062       -0.4062           -0.0027       -0.0027       
 -0.0888       28 (A) B      28 (A) A    ->    29 (A) B      29 (A) A     
              -0.4062       -0.4062           -0.0027       -0.0027       

 Computing CCSD intemediates for later calculations in double precision
 Finished.

Running a double precision version
           CCSD Lambda amplitudes will be solved using DIIS.
           Start     Size      MaxIter   EConv     LConv     
           3         7         100       1.00e-07  1.00e-05  
 ------------------------------------------------------------------------------
            Enorm      Ldiff       Comment
 ------------------------------------------------------------------------------
     1     5.33e-02   4.07e-02     
     2     1.39e-02   5.68e-03     
     3     6.02e-03   2.08e-03     
     4     3.40e-03   1.25e-03     Switched to DIIS steps.
     5     1.06e-03   6.33e-04     
     6     4.61e-04   1.68e-04     
     7     1.56e-04   3.71e-05     
     8     6.85e-05   5.82e-08     
     9     2.35e-05   2.48e-06     
    10     9.76e-06   6.71e-07     
    11     3.21e-06   5.44e-08     
    12     1.54e-06   9.84e-10     
    13     6.77e-07   4.03e-08     
    14     3.07e-07   1.19e-08     
    15     1.54e-07   1.00e-08     
    16     6.56e-08   1.88e-10     
 ------------------------------------------------------------------------------
                                   CCSD Lambda converged.

 Computing density matrices in double precision...
           Orbital response amplitudes will be solved using DIIS.
           Start     Size      MaxIter   EConv     LConv     
           3         7         100       1.00e-06  1.00e-06  
 ------------------------------------------------------------------------------
            Enorm      Ldiff       Comment
 ------------------------------------------------------------------------------
     1     7.50e-02   8.21e-03     
     2     3.80e-02   1.51e-02     
     3     3.59e-02   7.43e-03     
     4     1.39e-02   4.44e-03     Switched to DIIS steps.
     5     3.08e-03   4.46e-03     
     6     1.07e-03   4.77e-04     
     7     3.35e-04   8.49e-05     
     8     6.78e-05   6.28e-05     
     9     2.40e-05   2.72e-06     
    10     6.86e-06   3.65e-06     
    11     1.96e-06   2.81e-07     
    12     4.11e-07   8.28e-08     
 ------------------------------------------------------------------------------
                                   Orbital response converged.

 Computing density matrices... Done.
 CCSD calculation:   CPU 500.84 s  wall 91.18 s

 Transferring MO TPDM to AO TPDM
 Transferring g2_o1o1o1o1
 Transferring g2_o1o1o1v1
 Transferring g2_o1o1v1v1
 Transferring g2_o1v1o1v1
 Transferring g2_o1v1v1v1
 Transferring g2_v1v1v1v1
 Adding separable TPDM
 Computing TPDM gradient
 --------------------------------------------------------
 2e gradient
  Atom          X               Y               Z
 --------------------------------------------------------
    1         -1.147884       22.410273        0.000000  
    2          2.859059      -15.010175        0.000001  
    3         22.014529        0.762015       -0.000001  
    4        -23.725705       -8.162113        0.000000  
 --------------------------------------------------------
 --------------------------------------------------------
 Final gradient
  Atom          X               Y               Z
 --------------------------------------------------------
    1         -1.147884       22.410273        0.000000  
    2          2.859059      -15.010175        0.000001  
    3         22.014529        0.762015       -0.000001  
    4        -23.725705       -8.162113        0.000000  
 --------------------------------------------------------
 Analytic gradient from two-electron contribution:   CPU 137.80 s  wall 27.50 s

 Total ccman2 time:   CPU 663.43 s  wall 123.34 s


 --------------------------------------------------------------

                    Orbital Energies (a.u.)
 --------------------------------------------------------------

 Alpha MOs
 -- Occupied --
********-104.8638 -80.0709 -15.6573 -10.6070 -10.5905  -8.0755  -8.0715
 -8.0715  -8.0585  -8.0556  -8.0554  -7.6090  -5.5013  -5.5001  -5.5000
 -1.2650  -1.1435  -1.0356  -0.7613  -0.6155  -0.6000  -0.5646  -0.5088
 -0.4966  -0.4723  -0.4248  -0.4062
 -- Virtual --
 -0.0027   0.0545   0.0557   0.0747   0.0831   0.0933   0.1133   0.1311
  0.1354   0.1376   0.1470   0.1582   0.1810   0.2013   0.2191   0.2392
  0.2403   0.2653   0.3089   0.3557   0.3794   0.3814   0.4781   0.5390
  0.5754   0.5796   0.6174   0.6206   0.6373   0.7596   0.8006   0.8201
  0.8578   0.8617   0.9369   0.9601   1.0734   1.1154   1.1176   1.1243
  1.1324   1.1516   1.1773   1.1853   1.2131   1.2163   1.2603   1.2968
  1.3679   1.4861   1.5077   1.7736   1.8637   1.9750   2.2591   2.3690
  2.4001   2.4945   2.5920   2.6187   2.6399   2.6655   2.7328   2.9055
  3.0338   4.2326   4.3365   4.4919   7.4881  10.3426  10.3673  14.6981
 14.7951  14.8774  26.6256  26.6953  26.6988  26.7530  27.0244  27.0960
 36.6737 166.1034 219.1925 219.2209
 --------------------------------------------------------------

          Ground-State Mulliken Net Atomic Charges

     Atom                 Charge (a.u.)
  ----------------------------------------
      1 P                     0.289448
      2 N                    -0.202657
      3 Cl                   -0.013665
      4 Cl                   -0.073126
  ----------------------------------------
  Sum of atomic charges =    -0.000000

 -----------------------------------------------------------------
                    Cartesian Multipole Moments
 -----------------------------------------------------------------
    Charge (ESU x 10^10)
                -0.0000
    Dipole Moment (Debye)
         X      -0.0869      Y      -2.0347      Z       0.0000
       Tot       2.0366
    Quadrupole Moments (Debye-Ang)
        XX     -44.8356     XY       0.1727     YY     -45.3692
        XZ       0.0000     YZ      -0.0000     ZZ     -43.0619
    Octopole Moments (Debye-Ang^2)
       XXX     -11.3532    XXY       0.0321    XYY       1.0799
       YYY       0.7638    XXZ       0.0000    XYZ      -0.0000
       YYZ       0.0000    XZZ       0.1282    YZZ      -0.2210
       ZZZ       0.0000
    Hexadecapole Moments (Debye-Ang^3)
      XXXX    -802.1801   XXXY      11.5916   XXYY    -158.3273
      XYYY       1.6545   YYYY    -116.1773   XXXZ      -0.0000
      XXYZ      -0.0000   XYYZ       0.0000   YYYZ      -0.0000
      XXZZ    -152.0038   XYZZ      -0.1160   YYZZ     -27.2884
      XZZZ      -0.0000   YZZZ      -0.0000   ZZZZ     -52.3993
 -----------------------------------------------------------------
 DrvMan completing analytic gradient of the correlated energy
 Correlated dipole moment
            1
    1  -0.0341866
    2  -0.8005118
    3   0.0000001
 Energy read as -1314.755281711
 Full Analytical Gradient: (in a.u., or Hartree/Bohr)
             1             2             3             4
    1   -0.00000330   -0.00018720    0.00028457   -0.00009408
    2   -0.00004477    0.00013742   -0.00004602   -0.00004664
    3    0.00000002   -0.00000003    0.00000002   -0.00000000
 Gradient time:  CPU 0.76 s  wall 0.79 s
 ----------------------------------------------------------------
             Standard Nuclear Orientation (Angstroms)
    I     Atom           X                Y                Z
 ----------------------------------------------------------------
    1      P       0.3857122387    -0.6977298095     0.0000000000
    2      N      -0.6016186479     0.5510256472    -0.0000000000
    3      Cl     -2.2828491308     0.1067088860     0.0000000000
    4      Cl      2.1892401281     0.2820421500    -0.0000000000
 ----------------------------------------------------------------
 Nuclear Repulsion Energy =   241.9062764958 hartrees
 There are       28 alpha and       28 beta electrons

                       Distance Matrix (Angstroms)
             P (  1)   N (  2)   Cl(  3)
   N (  2)  1.591921
   Cl(  3)  2.787174  1.738952
   Cl(  4)  2.052478  2.803791  4.475525

 Requested basis set is 6-311++G(d,p)
 There are 45 shells and 112 basis functions
 A cutoff of  1.0D-14 yielded    900 shell pairs
 There are      6004 function pairs (      6462 Cartesian)
 Smallest overlap matrix eigenvalue = 1.33E-03
 Guess MOs from SCF MO coefficient file

 -----------------------------------------------------------------------
  General SCF calculation program by
  Eric Jon Sundstrom, Paul Horn, Yuezhi Mao, Dmitri Zuev, Alec White,
  David Stuck, Shaama M.S., Shane Yost, Joonho Lee, David Small,
  Daniel Levine, Susi Lehtola, Hugh Burton, Evgeny Epifanovsky
 -----------------------------------------------------------------------
 Hartree-Fock
 using 6 threads for integral computing
 -------------------------------------------------------
 OpenMP Integral computing Module                
 Release: version 2.0, May 2017, Q-Chem Inc. Pleasanton 
 -------------------------------------------------------
 A restricted SCF calculation will be
 performed using DIIS
 SCF converges when DIIS error is below 1.0e-08
 ---------------------------------------
  Cycle       Energy         DIIS error
 ---------------------------------------
    1   -1314.1572531978      2.67e-05  
    2   -1314.1572545359      9.23e-06  
    3   -1314.1572546699      6.63e-06  
    4   -1314.1572547454      1.23e-06  
    5   -1314.1572547542      5.61e-07  
    6   -1314.1572547569      2.28e-07  
    7   -1314.1572547574      7.71e-08  
    8   -1314.1572547574      2.73e-08  
    9   -1314.1572547574      1.01e-08  
   10   -1314.1572547574      3.43e-09  Convergence criterion met
 ---------------------------------------
 SCF time:   CPU 5.09s  wall 1.00s 
 SCF   energy in the final basis set =    -1314.1572547574
 Total energy in the final basis set =    -1314.1572547574


 ------------------------------------------------------------------------------

   CCMAN2: suite of methods based on coupled cluster
           and equation of motion theories.

   Components:
   * libvmm-1.3-trunk
     by Evgeny Epifanovsky, Ilya Kaliman.
   * libtensor-2.5-trunk
     by Evgeny Epifanovsky, Michael Wormit, Dmitry Zuev, Sam Manzer, 
        Ilya Kaliman.
   * libcc-2.5-trunk
     by Evgeny Epifanovsky, Arik Landau, Tomasz Kus, Kirill Khistyaev, 
        Dmitry Zuev, Prashant Manohar, Xintian Feng, Anna Krylov, 
        Matthew Goldey, Alec White, Thomas Jagau, Kaushik Nanda, 
        Anastasia Gunina, Alexander Kunitsa, Joonho Lee.

   CCMAN original authors:
   Anna I. Krylov, C. David Sherrill, Steven R. Gwaltney,
   Edward F. C. Byrd (2000)
   Sergey V. Levchenko, Lyudmila V. Slipchenko, Tao Wang,
   Ana-Maria C. Cristian (2003)
   Piotr A. Pieniazek, C. Melania Oana, Evgeny Epifanovsky (2007)
   Prashant Manohar (2009)

 ------------------------------------------------------------------------------


 Allocating and initializing 30808MB of RAM...
 Calculation will run on 6 cores.


 Alpha MOs, Restricted
 -- Occupied --                  
-104.88 -104.86  -80.07  -15.66  -10.61  -10.59   -8.08   -8.07
  1 A     2 A     3 A     4 A     5 A     6 A     7 A     8 A                  
 -8.071  -8.059  -8.056  -8.056  -7.609  -5.501  -5.500  -5.500
  9 A    10 A    11 A    12 A    13 A    14 A    15 A    16 A                  
 -1.264  -1.143  -1.036  -0.761  -0.615  -0.600  -0.564  -0.509
 17 A    18 A    19 A    20 A    21 A    22 A    23 A    24 A                  
 -0.497  -0.472  -0.425  -0.406
 25 A    26 A    27 A    28 A                                                  
 -- Virtual --                   
 -0.003   0.054   0.056   0.075   0.083   0.093   0.113   0.131
 29 A    30 A    31 A    32 A    33 A    34 A    35 A    36 A                  
  0.135   0.138   0.147   0.158   0.181   0.201   0.219   0.239
 37 A    38 A    39 A    40 A    41 A    42 A    43 A    44 A                  
  0.240   0.265   0.309   0.356   0.379   0.381   0.478   0.539
 45 A    46 A    47 A    48 A    49 A    50 A    51 A    52 A                  
  0.575   0.579   0.617   0.621   0.637   0.760   0.801   0.820
 53 A    54 A    55 A    56 A    57 A    58 A    59 A    60 A                  
  0.858   0.862   0.937   0.960   1.073   1.115   1.118   1.124
 61 A    62 A    63 A    64 A    65 A    66 A    67 A    68 A                  
  1.132   1.152   1.177   1.185   1.213   1.216   1.260   1.297
 69 A    70 A    71 A    72 A    73 A    74 A    75 A    76 A                  
  1.367   1.487   1.508   1.773   1.864   1.975   2.259   2.369
 77 A    78 A    79 A    80 A    81 A    82 A    83 A    84 A                  
  2.400   2.493   2.592   2.619   2.640   2.665   2.733   2.906
 85 A    86 A    87 A    88 A    89 A    90 A    91 A    92 A                  
  3.034   4.233   4.336   4.492   7.488  10.342  10.367  14.698
 93 A    94 A    95 A    96 A    97 A    98 A    99 A   100 A                  
 14.795  14.877  26.625  26.695  26.699  26.753  27.024  27.096
101 A   102 A   103 A   104 A   105 A   106 A   107 A   108 A                  
 36.674 166.103 219.192 219.221
109 A   110 A   111 A   112 A                                                  

 Beta MOs, Restricted
 -- Occupied --                  
-104.88 -104.86  -80.07  -15.66  -10.61  -10.59   -8.08   -8.07
  1 A     2 A     3 A     4 A     5 A     6 A     7 A     8 A                  
 -8.071  -8.059  -8.056  -8.056  -7.609  -5.501  -5.500  -5.500
  9 A    10 A    11 A    12 A    13 A    14 A    15 A    16 A                  
 -1.264  -1.143  -1.036  -0.761  -0.615  -0.600  -0.564  -0.509
 17 A    18 A    19 A    20 A    21 A    22 A    23 A    24 A                  
 -0.497  -0.472  -0.425  -0.406
 25 A    26 A    27 A    28 A                                                  
 -- Virtual --                   
 -0.003   0.054   0.056   0.075   0.083   0.093   0.113   0.131
 29 A    30 A    31 A    32 A    33 A    34 A    35 A    36 A                  
  0.135   0.138   0.147   0.158   0.181   0.201   0.219   0.239
 37 A    38 A    39 A    40 A    41 A    42 A    43 A    44 A                  
  0.240   0.265   0.309   0.356   0.379   0.381   0.478   0.539
 45 A    46 A    47 A    48 A    49 A    50 A    51 A    52 A                  
  0.575   0.579   0.617   0.621   0.637   0.760   0.801   0.820
 53 A    54 A    55 A    56 A    57 A    58 A    59 A    60 A                  
  0.858   0.862   0.937   0.960   1.073   1.115   1.118   1.124
 61 A    62 A    63 A    64 A    65 A    66 A    67 A    68 A                  
  1.132   1.152   1.177   1.185   1.213   1.216   1.260   1.297
 69 A    70 A    71 A    72 A    73 A    74 A    75 A    76 A                  
  1.367   1.487   1.508   1.773   1.864   1.975   2.259   2.369
 77 A    78 A    79 A    80 A    81 A    82 A    83 A    84 A                  
  2.400   2.493   2.592   2.619   2.640   2.665   2.733   2.906
 85 A    86 A    87 A    88 A    89 A    90 A    91 A    92 A                  
  3.034   4.233   4.336   4.492   7.488  10.342  10.367  14.698
 93 A    94 A    95 A    96 A    97 A    98 A    99 A   100 A                  
 14.795  14.877  26.625  26.695  26.699  26.753  27.024  27.096
101 A   102 A   103 A   104 A   105 A   106 A   107 A   108 A                  
 36.674 166.103 219.192 219.221
109 A   110 A   111 A   112 A                                                  

 Occupation and symmetry of molecular orbitals

 Point group: C1 (1 irreducible representation).

                           A     All 
 -------------------------------------
 All molecular orbitals:
  - Alpha                  112   112 
  - Beta                   112   112 
 -------------------------------------
 Alpha orbitals:
  - Frozen occupied        16    16  
  - Active occupied        12    12  
  - Active virtual         84    84  
  - Frozen virtual         0     0   
 -------------------------------------
 Beta orbitals:
  - Frozen occupied        16    16  
  - Active occupied        12    12  
  - Active virtual         84    84  
  - Frozen virtual         0     0   
 -------------------------------------

 Import integrals:   CPU 0.00 s  wall 0.00 s

 Import integrals:   CPU 22.07 s  wall 3.84 s

 MP2 amplitudes:   CPU 0.04 s  wall 0.03 s

Running a double precision version
           CCSD T amplitudes will be solved using DIIS.

           Start     Size      MaxIter   EConv     TConv     
           3         7         100       1.00e-07  1.00e-05  
 ------------------------------------------------------------------------------
           Energy (a.u.)   Ediff      Tdiff       Comment
 ------------------------------------------------------------------------------
         -1314.72548231                           
     1   -1314.73157281   6.09e-03   7.65e-01     
     2   -1314.75236204   2.08e-02   1.06e-01     
     3   -1314.75216107   2.01e-04   4.68e-02     
     4   -1314.75443933   2.28e-03   1.38e-02     Switched to DIIS steps.
     5   -1314.75525125   8.12e-04   1.19e-02     
     6   -1314.75528113   2.99e-05   2.34e-03     
     7   -1314.75527839   2.73e-06   1.17e-03     
     8   -1314.75528080   2.41e-06   2.94e-04     
     9   -1314.75528148   6.73e-07   1.71e-04     
    10   -1314.75528140   7.58e-08   5.72e-05     
    11   -1314.75528131   9.07e-08   2.65e-05     
    12   -1314.75528129   1.63e-08   8.88e-06     
 ------------------------------------------------------------------------------
         -1314.75528129                           CCSD T converged.

End of double precision
 SCF energy                 = -1314.15725476
 MP2 energy                 = -1314.72548231
 CCSD correlation energy     =    -0.59802654
 CCSD total energy           = -1314.75528129

 CCSD  T1^2 = 0.0124  T2^2 = 0.2632  Leading amplitudes:

 Amplitude    Orbitals with energies
 -0.0295       28 (A) A                  ->    29 (A) A                   
              -0.4064                         -0.0027                     
 -0.0295       28 (A) B                  ->    29 (A) B                   
              -0.4064                         -0.0027                     
 -0.0263       24 (A) A                  ->    29 (A) A                   
              -0.5088                         -0.0027                     
 -0.0263       24 (A) B                  ->    29 (A) B                   
              -0.5088                         -0.0027                     

 Amplitude    Orbitals with energies
 -0.0887       28 (A) A      28 (A) B    ->    29 (A) A      29 (A) B     
              -0.4064       -0.4064           -0.0027       -0.0027       
  0.0887       28 (A) A      28 (A) B    ->    29 (A) B      29 (A) A     
              -0.4064       -0.4064           -0.0027       -0.0027       
  0.0887       28 (A) B      28 (A) A    ->    29 (A) A      29 (A) B     
              -0.4064       -0.4064           -0.0027       -0.0027       
 -0.0887       28 (A) B      28 (A) A    ->    29 (A) B      29 (A) A     
              -0.4064       -0.4064           -0.0027       -0.0027       

 Computing CCSD intemediates for later calculations in double precision
 Finished.

Running a double precision version
           CCSD Lambda amplitudes will be solved using DIIS.
           Start     Size      MaxIter   EConv     LConv     
           3         7         100       1.00e-07  1.00e-05  
 ------------------------------------------------------------------------------
            Enorm      Ldiff       Comment
 ------------------------------------------------------------------------------
     1     5.34e-02   4.07e-02     
     2     1.39e-02   5.68e-03     
     3     6.02e-03   2.08e-03     
     4     3.40e-03   1.25e-03     Switched to DIIS steps.
     5     1.06e-03   6.33e-04     
     6     4.61e-04   1.68e-04     
     7     1.56e-04   3.71e-05     
     8     6.85e-05   5.24e-08     
     9     2.35e-05   2.48e-06     
    10     9.77e-06   6.74e-07     
    11     3.22e-06   5.47e-08     
    12     1.55e-06   2.35e-10     
    13     6.79e-07   4.07e-08     
    14     3.08e-07   1.17e-08     
    15     1.55e-07   1.02e-08     
    16     6.62e-08   1.45e-10     
 ------------------------------------------------------------------------------
                                   CCSD Lambda converged.

 Computing density matrices in double precision...
           Orbital response amplitudes will be solved using DIIS.
           Start     Size      MaxIter   EConv     LConv     
           3         7         100       1.00e-06  1.00e-06  
 ------------------------------------------------------------------------------
            Enorm      Ldiff       Comment
 ------------------------------------------------------------------------------
     1     7.50e-02   8.22e-03     
     2     3.81e-02   1.50e-02     
     3     3.62e-02   7.46e-03     
     4     1.40e-02   4.53e-03     Switched to DIIS steps.
     5     3.08e-03   4.48e-03     
     6     1.07e-03   4.76e-04     
     7     3.35e-04   8.48e-05     
     8     6.77e-05   6.26e-05     
     9     2.39e-05   2.74e-06     
    10     6.89e-06   3.63e-06     
    11     1.98e-06   2.80e-07     
    12     4.15e-07   8.63e-08     
 ------------------------------------------------------------------------------
                                   Orbital response converged.

 Computing density matrices... Done.
 CCSD calculation:   CPU 501.59 s  wall 91.20 s

 Transferring MO TPDM to AO TPDM
 Transferring g2_o1o1o1o1
 Transferring g2_o1o1o1v1
 Transferring g2_o1o1v1v1
 Transferring g2_o1v1o1v1
 Transferring g2_o1v1v1v1
 Transferring g2_v1v1v1v1
 Adding separable TPDM
 Computing TPDM gradient
 --------------------------------------------------------
 2e gradient
  Atom          X               Y               Z
 --------------------------------------------------------
    1         -1.141666       22.404577        0.000000  
    2          2.868327      -14.998853       -0.000000  
    3         21.996093        0.755660       -0.000000  
    4        -23.722755       -8.161383        0.000000  
 --------------------------------------------------------
 --------------------------------------------------------
 Final gradient
  Atom          X               Y               Z
 --------------------------------------------------------
    1         -1.141666       22.404577        0.000000  
    2          2.868327      -14.998853       -0.000000  
    3         21.996093        0.755660       -0.000000  
    4        -23.722755       -8.161383        0.000000  
 --------------------------------------------------------
 Analytic gradient from two-electron contribution:   CPU 134.85 s  wall 25.55 s

 Total ccman2 time:   CPU 662.44 s  wall 121.76 s


 --------------------------------------------------------------

                    Orbital Energies (a.u.)
 --------------------------------------------------------------

 Alpha MOs
 -- Occupied --
********-104.8639 -80.0709 -15.6575 -10.6069 -10.5905  -8.0754  -8.0715
 -8.0715  -8.0586  -8.0557  -8.0555  -7.6091  -5.5014  -5.5002  -5.5001
 -1.2644  -1.1435  -1.0358  -0.7611  -0.6153  -0.5997  -0.5644  -0.5088
 -0.4966  -0.4724  -0.4249  -0.4064
 -- Virtual --
 -0.0027   0.0544   0.0557   0.0747   0.0831   0.0931   0.1132   0.1311
  0.1353   0.1376   0.1470   0.1582   0.1808   0.2013   0.2191   0.2393
  0.2403   0.2653   0.3089   0.3558   0.3794   0.3814   0.4781   0.5389
  0.5755   0.5795   0.6173   0.6206   0.6373   0.7595   0.8006   0.8200
  0.8579   0.8617   0.9369   0.9600   1.0733   1.1154   1.1177   1.1243
  1.1324   1.1516   1.1774   1.1853   1.2129   1.2164   1.2601   1.2968
  1.3670   1.4866   1.5076   1.7735   1.8636   1.9749   2.2587   2.3686
  2.4001   2.4927   2.5919   2.6186   2.6397   2.6653   2.7326   2.9055
  3.0337   4.2326   4.3360   4.4915   7.4879  10.3422  10.3670  14.6980
 14.7951  14.8773  26.6254  26.6951  26.6987  26.7527  27.0244  27.0961
 36.6735 166.1033 219.1921 219.2207
 --------------------------------------------------------------

          Ground-State Mulliken Net Atomic Charges

     Atom                 Charge (a.u.)
  ----------------------------------------
      1 P                     0.289452
      2 N                    -0.202757
      3 Cl                   -0.013815
      4 Cl                   -0.072881
  ----------------------------------------
  Sum of atomic charges =    -0.000000

 -----------------------------------------------------------------
                    Cartesian Multipole Moments
 -----------------------------------------------------------------
    Charge (ESU x 10^10)
                 0.0000
    Dipole Moment (Debye)
         X      -0.0820      Y      -2.0355      Z       0.0000
       Tot       2.0371
    Quadrupole Moments (Debye-Ang)
        XX     -44.8356     XY       0.1748     YY     -45.3706
        XZ       0.0000     YZ      -0.0000     ZZ     -43.0645
    Octopole Moments (Debye-Ang^2)
       XXX     -11.2653    XXY       0.0311    XYY       1.1112
       YYY       0.7594    XXZ       0.0000    XYZ      -0.0000
       YYZ       0.0000    XZZ       0.1625    YZZ      -0.2233
       ZZZ       0.0000
    Hexadecapole Moments (Debye-Ang^3)
      XXXX    -802.7640   XXXY      11.6006   XXYY    -158.4537
      XYYY       1.6715   YYYY    -116.1781   XXXZ      -0.0000
      XXYZ      -0.0000   XYYZ       0.0000   YYYZ      -0.0000
      XXZZ    -152.1300   XYZZ      -0.1114   YYZZ     -27.2888
      XZZZ      -0.0000   YZZZ      -0.0000   ZZZZ     -52.4037
 -----------------------------------------------------------------
 DrvMan completing analytic gradient of the correlated energy
 Correlated dipole moment
            1
    1  -0.0322774
    2  -0.8008171
    3   0.0000000
 Energy read as -1314.755281295
 Full Analytical Gradient: (in a.u., or Hartree/Bohr)
             1             2             3             4
    1    0.00012386    0.00045571   -0.00050414   -0.00007542
    2    0.00002109    0.00019593   -0.00015080   -0.00006621
    3    0.00000000   -0.00000000    0.00000000   -0.00000000
 Gradient time:  CPU 0.76 s  wall 0.78 s
 ----------------------------------------------------------------
             Standard Nuclear Orientation (Angstroms)
    I     Atom           X                Y                Z
 ----------------------------------------------------------------
    1      P       0.3857122387    -0.6977298095     0.0000000000
    2      N      -0.6016186479     0.5510256472    -0.0000000000
    3      Cl     -2.2818491308     0.1077088860     0.0000000000
    4      Cl      2.1892401281     0.2820421500    -0.0000000000
 ----------------------------------------------------------------
 Nuclear Repulsion Energy =   241.9512904442 hartrees
 There are       28 alpha and       28 beta electrons

                       Distance Matrix (Angstroms)
             P (  1)   N (  2)   Cl(  3)
   N (  2)  1.591921
   Cl(  3)  2.786506  1.737730
   Cl(  4)  2.052478  2.803791  4.474487

 Requested basis set is 6-311++G(d,p)
 There are 45 shells and 112 basis functions
 A cutoff of  1.0D-14 yielded    900 shell pairs
 There are      6004 function pairs (      6462 Cartesian)
 Smallest overlap matrix eigenvalue = 1.32E-03
 Guess MOs from SCF MO coefficient file

 -----------------------------------------------------------------------
  General SCF calculation program by
  Eric Jon Sundstrom, Paul Horn, Yuezhi Mao, Dmitri Zuev, Alec White,
  David Stuck, Shaama M.S., Shane Yost, Joonho Lee, David Small,
  Daniel Levine, Susi Lehtola, Hugh Burton, Evgeny Epifanovsky
 -----------------------------------------------------------------------
 Hartree-Fock
 using 6 threads for integral computing
 -------------------------------------------------------
 OpenMP Integral computing Module                
 Release: version 2.0, May 2017, Q-Chem Inc. Pleasanton 
 -------------------------------------------------------
 A restricted SCF calculation will be
 performed using DIIS
 SCF converges when DIIS error is below 1.0e-08
 ---------------------------------------
  Cycle       Energy         DIIS error
 ---------------------------------------
    1   -1314.1572819464      1.75e-05  
    2   -1314.1572825599      6.04e-06  
    3   -1314.1572826277      4.52e-06  
    4   -1314.1572826635      8.77e-07  
    5   -1314.1572826680      3.40e-07  
    6   -1314.1572826689      1.32e-07  
    7   -1314.1572826691      5.20e-08  
    8   -1314.1572826691      1.99e-08  
    9   -1314.1572826691      6.45e-09  Convergence criterion met
 ---------------------------------------
 SCF time:   CPU 4.71s  wall 1.00s 
 SCF   energy in the final basis set =    -1314.1572826691
 Total energy in the final basis set =    -1314.1572826691


 ------------------------------------------------------------------------------

   CCMAN2: suite of methods based on coupled cluster
           and equation of motion theories.

   Components:
   * libvmm-1.3-trunk
     by Evgeny Epifanovsky, Ilya Kaliman.
   * libtensor-2.5-trunk
     by Evgeny Epifanovsky, Michael Wormit, Dmitry Zuev, Sam Manzer, 
        Ilya Kaliman.
   * libcc-2.5-trunk
     by Evgeny Epifanovsky, Arik Landau, Tomasz Kus, Kirill Khistyaev, 
        Dmitry Zuev, Prashant Manohar, Xintian Feng, Anna Krylov, 
        Matthew Goldey, Alec White, Thomas Jagau, Kaushik Nanda, 
        Anastasia Gunina, Alexander Kunitsa, Joonho Lee.

   CCMAN original authors:
   Anna I. Krylov, C. David Sherrill, Steven R. Gwaltney,
   Edward F. C. Byrd (2000)
   Sergey V. Levchenko, Lyudmila V. Slipchenko, Tao Wang,
   Ana-Maria C. Cristian (2003)
   Piotr A. Pieniazek, C. Melania Oana, Evgeny Epifanovsky (2007)
   Prashant Manohar (2009)

 ------------------------------------------------------------------------------


 Allocating and initializing 30808MB of RAM...
 Calculation will run on 6 cores.


 Alpha MOs, Restricted
 -- Occupied --                  
-104.88 -104.86  -80.07  -15.66  -10.61  -10.59   -8.08   -8.07
  1 A     2 A     3 A     4 A     5 A     6 A     7 A     8 A                  
 -8.072  -8.059  -8.056  -8.055  -7.609  -5.501  -5.500  -5.500
  9 A    10 A    11 A    12 A    13 A    14 A    15 A    16 A                  
 -1.265  -1.143  -1.036  -0.761  -0.615  -0.600  -0.565  -0.509
 17 A    18 A    19 A    20 A    21 A    22 A    23 A    24 A                  
 -0.497  -0.472  -0.425  -0.406
 25 A    26 A    27 A    28 A                                                  
 -- Virtual --                   
 -0.003   0.054   0.056   0.075   0.083   0.093   0.113   0.131
 29 A    30 A    31 A    32 A    33 A    34 A    35 A    36 A                  
  0.135   0.138   0.147   0.158   0.181   0.201   0.219   0.239
 37 A    38 A    39 A    40 A    41 A    42 A    43 A    44 A                  
  0.240   0.265   0.309   0.356   0.379   0.381   0.478   0.539
 45 A    46 A    47 A    48 A    49 A    50 A    51 A    52 A                  
  0.575   0.580   0.617   0.621   0.637   0.760   0.801   0.820
 53 A    54 A    55 A    56 A    57 A    58 A    59 A    60 A                  
  0.858   0.862   0.937   0.960   1.073   1.115   1.118   1.124
 61 A    62 A    63 A    64 A    65 A    66 A    67 A    68 A                  
  1.132   1.152   1.177   1.185   1.213   1.216   1.260   1.297
 69 A    70 A    71 A    72 A    73 A    74 A    75 A    76 A                  
  1.368   1.486   1.508   1.774   1.864   1.975   2.259   2.369
 77 A    78 A    79 A    80 A    81 A    82 A    83 A    84 A                  
  2.400   2.494   2.592   2.619   2.640   2.665   2.733   2.906
 85 A    86 A    87 A    88 A    89 A    90 A    91 A    92 A                  
  3.034   4.233   4.336   4.492   7.488  10.342  10.367  14.698
 93 A    94 A    95 A    96 A    97 A    98 A    99 A   100 A                  
 14.795  14.877  26.625  26.695  26.699  26.753  27.024  27.096
101 A   102 A   103 A   104 A   105 A   106 A   107 A   108 A                  
 36.674 166.103 219.192 219.221
109 A   110 A   111 A   112 A                                                  

 Beta MOs, Restricted
 -- Occupied --                  
-104.88 -104.86  -80.07  -15.66  -10.61  -10.59   -8.08   -8.07
  1 A     2 A     3 A     4 A     5 A     6 A     7 A     8 A                  
 -8.072  -8.059  -8.056  -8.055  -7.609  -5.501  -5.500  -5.500
  9 A    10 A    11 A    12 A    13 A    14 A    15 A    16 A                  
 -1.265  -1.143  -1.036  -0.761  -0.615  -0.600  -0.565  -0.509
 17 A    18 A    19 A    20 A    21 A    22 A    23 A    24 A                  
 -0.497  -0.472  -0.425  -0.406
 25 A    26 A    27 A    28 A                                                  
 -- Virtual --                   
 -0.003   0.054   0.056   0.075   0.083   0.093   0.113   0.131
 29 A    30 A    31 A    32 A    33 A    34 A    35 A    36 A                  
  0.135   0.138   0.147   0.158   0.181   0.201   0.219   0.239
 37 A    38 A    39 A    40 A    41 A    42 A    43 A    44 A                  
  0.240   0.265   0.309   0.356   0.379   0.381   0.478   0.539
 45 A    46 A    47 A    48 A    49 A    50 A    51 A    52 A                  
  0.575   0.580   0.617   0.621   0.637   0.760   0.801   0.820
 53 A    54 A    55 A    56 A    57 A    58 A    59 A    60 A                  
  0.858   0.862   0.937   0.960   1.073   1.115   1.118   1.124
 61 A    62 A    63 A    64 A    65 A    66 A    67 A    68 A                  
  1.132   1.152   1.177   1.185   1.213   1.216   1.260   1.297
 69 A    70 A    71 A    72 A    73 A    74 A    75 A    76 A                  
  1.368   1.486   1.508   1.774   1.864   1.975   2.259   2.369
 77 A    78 A    79 A    80 A    81 A    82 A    83 A    84 A                  
  2.400   2.494   2.592   2.619   2.640   2.665   2.733   2.906
 85 A    86 A    87 A    88 A    89 A    90 A    91 A    92 A                  
  3.034   4.233   4.336   4.492   7.488  10.342  10.367  14.698
 93 A    94 A    95 A    96 A    97 A    98 A    99 A   100 A                  
 14.795  14.877  26.625  26.695  26.699  26.753  27.024  27.096
101 A   102 A   103 A   104 A   105 A   106 A   107 A   108 A                  
 36.674 166.103 219.192 219.221
109 A   110 A   111 A   112 A                                                  

 Occupation and symmetry of molecular orbitals

 Point group: C1 (1 irreducible representation).

                           A     All 
 -------------------------------------
 All molecular orbitals:
  - Alpha                  112   112 
  - Beta                   112   112 
 -------------------------------------
 Alpha orbitals:
  - Frozen occupied        16    16  
  - Active occupied        12    12  
  - Active virtual         84    84  
  - Frozen virtual         0     0   
 -------------------------------------
 Beta orbitals:
  - Frozen occupied        16    16  
  - Active occupied        12    12  
  - Active virtual         84    84  
  - Frozen virtual         0     0   
 -------------------------------------

 Import integrals:   CPU 0.00 s  wall 0.00 s

 Import integrals:   CPU 22.42 s  wall 3.95 s

 MP2 amplitudes:   CPU 0.04 s  wall 0.03 s

Running a double precision version
           CCSD T amplitudes will be solved using DIIS.

           Start     Size      MaxIter   EConv     TConv     
           3         7         100       1.00e-07  1.00e-05  
 ------------------------------------------------------------------------------
           Energy (a.u.)   Ediff      Tdiff       Comment
 ------------------------------------------------------------------------------
         -1314.72548460                           
     1   -1314.73158626   6.10e-03   7.65e-01     
     2   -1314.75236278   2.08e-02   1.06e-01     
     3   -1314.75216473   1.98e-04   4.68e-02     
     4   -1314.75444088   2.28e-03   1.38e-02     Switched to DIIS steps.
     5   -1314.75525208   8.11e-04   1.19e-02     
     6   -1314.75528189   2.98e-05   2.34e-03     
     7   -1314.75527914   2.76e-06   1.17e-03     
     8   -1314.75528154   2.41e-06   2.94e-04     
     9   -1314.75528221   6.68e-07   1.71e-04     
    10   -1314.75528213   7.49e-08   5.72e-05     
    11   -1314.75528204   9.07e-08   2.65e-05     
    12   -1314.75528203   1.61e-08   8.84e-06     
 ------------------------------------------------------------------------------
         -1314.75528203                           CCSD T converged.

End of double precision
 SCF energy                 = -1314.15728267
 MP2 energy                 = -1314.72548460
 CCSD correlation energy     =    -0.59799936
 CCSD total energy           = -1314.75528203

 CCSD  T1^2 = 0.0124  T2^2 = 0.2631  Leading amplitudes:

 Amplitude    Orbitals with energies
  0.0295       28 (A) A                  ->    29 (A) A                   
              -0.4063                         -0.0027                     
  0.0295       28 (A) B                  ->    29 (A) B                   
              -0.4063                         -0.0027                     
  0.0263       24 (A) A                  ->    29 (A) A                   
              -0.5088                         -0.0027                     
  0.0263       24 (A) B                  ->    29 (A) B                   
              -0.5088                         -0.0027                     

 Amplitude    Orbitals with energies
 -0.0887       28 (A) A      28 (A) B    ->    29 (A) A      29 (A) B     
              -0.4063       -0.4063           -0.0027       -0.0027       
  0.0887       28 (A) A      28 (A) B    ->    29 (A) B      29 (A) A     
              -0.4063       -0.4063           -0.0027       -0.0027       
  0.0887       28 (A) B      28 (A) A    ->    29 (A) A      29 (A) B     
              -0.4063       -0.4063           -0.0027       -0.0027       
 -0.0887       28 (A) B      28 (A) A    ->    29 (A) B      29 (A) A     
              -0.4063       -0.4063           -0.0027       -0.0027       

 Computing CCSD intemediates for later calculations in double precision
 Finished.

Running a double precision version
           CCSD Lambda amplitudes will be solved using DIIS.
           Start     Size      MaxIter   EConv     LConv     
           3         7         100       1.00e-07  1.00e-05  
 ------------------------------------------------------------------------------
            Enorm      Ldiff       Comment
 ------------------------------------------------------------------------------
     1     5.33e-02   4.07e-02     
     2     1.39e-02   5.68e-03     
     3     6.02e-03   2.08e-03     
     4     3.40e-03   1.25e-03     Switched to DIIS steps.
     5     1.06e-03   6.34e-04     
     6     4.61e-04   1.68e-04     
     7     1.56e-04   3.71e-05     
     8     6.85e-05   6.41e-08     
     9     2.35e-05   2.49e-06     
    10     9.76e-06   6.74e-07     
    11     3.21e-06   5.54e-08     
    12     1.54e-06   2.35e-10     
    13     6.78e-07   4.07e-08     
    14     3.08e-07   1.17e-08     
    15     1.54e-07   1.01e-08     
    16     6.60e-08   1.44e-10     
 ------------------------------------------------------------------------------
                                   CCSD Lambda converged.

 Computing density matrices in double precision...
           Orbital response amplitudes will be solved using DIIS.
           Start     Size      MaxIter   EConv     LConv     
           3         7         100       1.00e-06  1.00e-06  
 ------------------------------------------------------------------------------
            Enorm      Ldiff       Comment
 ------------------------------------------------------------------------------
     1     7.50e-02   8.21e-03     
     2     3.80e-02   1.51e-02     
     3     3.60e-02   7.44e-03     
     4     1.39e-02   4.47e-03     Switched to DIIS steps.
     5     3.08e-03   4.46e-03     
     6     1.07e-03   4.76e-04     
     7     3.35e-04   8.49e-05     
     8     6.78e-05   6.27e-05     
     9     2.40e-05   2.73e-06     
    10     6.88e-06   3.64e-06     
    11     1.97e-06   2.81e-07     
    12     4.13e-07   8.40e-08     
 ------------------------------------------------------------------------------
                                   Orbital response converged.

 Computing density matrices... Done.
 CCSD calculation:   CPU 501.61 s  wall 91.51 s

 Transferring MO TPDM to AO TPDM
 Transferring g2_o1o1o1o1
 Transferring g2_o1o1o1v1
 Transferring g2_o1o1v1v1
 Transferring g2_o1v1o1v1
 Transferring g2_o1v1v1v1
 Transferring g2_v1v1v1v1
 Adding separable TPDM
 Computing TPDM gradient
 --------------------------------------------------------
 2e gradient
  Atom          X               Y               Z
 --------------------------------------------------------
    1         -1.142847       22.409993        0.000000  
    2          2.860374      -14.999938       -0.000000  
    3         22.006515        0.751293        0.000000  
    4        -23.724042       -8.161348        0.000000  
 --------------------------------------------------------
 --------------------------------------------------------
 Final gradient
  Atom          X               Y               Z
 --------------------------------------------------------
    1         -1.142847       22.409993        0.000000  
    2          2.860374      -14.999938       -0.000000  
    3         22.006515        0.751293        0.000000  
    4        -23.724042       -8.161348        0.000000  
 --------------------------------------------------------
 Analytic gradient from two-electron contribution:   CPU 133.28 s  wall 25.56 s

 Total ccman2 time:   CPU 660.69 s  wall 122.05 s


 --------------------------------------------------------------

                    Orbital Energies (a.u.)
 --------------------------------------------------------------

 Alpha MOs
 -- Occupied --
********-104.8639 -80.0709 -15.6574 -10.6070 -10.5905  -8.0755  -8.0715
 -8.0715  -8.0585  -8.0556  -8.0555  -7.6090  -5.5013  -5.5001  -5.5000
 -1.2648  -1.1435  -1.0357  -0.7612  -0.6155  -0.5999  -0.5645  -0.5088
 -0.4966  -0.4724  -0.4248  -0.4063
 -- Virtual --
 -0.0027   0.0544   0.0557   0.0747   0.0831   0.0932   0.1132   0.1311
  0.1353   0.1376   0.1470   0.1581   0.1809   0.2013   0.2191   0.2393
  0.2403   0.2653   0.3089   0.3558   0.3794   0.3814   0.4781   0.5390
  0.5755   0.5795   0.6173   0.6206   0.6373   0.7596   0.8006   0.8201
  0.8579   0.8617   0.9369   0.9601   1.0734   1.1154   1.1176   1.1243
  1.1324   1.1516   1.1774   1.1853   1.2130   1.2164   1.2603   1.2968
  1.3676   1.4863   1.5077   1.7736   1.8637   1.9750   2.2590   2.3687
  2.4001   2.4939   2.5920   2.6186   2.6398   2.6654   2.7327   2.9056
  3.0337   4.2326   4.3363   4.4918   7.4880  10.3425  10.3672  14.6981
 14.7951  14.8774  26.6255  26.6952  26.6987  26.7529  27.0244  27.0960
 36.6737 166.1034 219.1924 219.2208
 --------------------------------------------------------------

          Ground-State Mulliken Net Atomic Charges

     Atom                 Charge (a.u.)
  ----------------------------------------
      1 P                     0.289408
      2 N                    -0.202675
      3 Cl                   -0.013748
      4 Cl                   -0.072985
  ----------------------------------------
  Sum of atomic charges =    -0.000000

 -----------------------------------------------------------------
                    Cartesian Multipole Moments
 -----------------------------------------------------------------
    Charge (ESU x 10^10)
                -0.0000
    Dipole Moment (Debye)
         X      -0.0858      Y      -2.0349      Z       0.0000
       Tot       2.0367
    Quadrupole Moments (Debye-Ang)
        XX     -44.8334     XY       0.1727     YY     -45.3703
        XZ       0.0000     YZ      -0.0000     ZZ     -43.0631
    Octopole Moments (Debye-Ang^2)
       XXX     -11.3183    XXY       0.0245    XYY       1.0949
       YYY       0.7236    XXZ       0.0000    XYZ      -0.0000
       YYZ       0.0000    XZZ       0.1438    YZZ      -0.2345
       ZZZ       0.0000
    Hexadecapole Moments (Debye-Ang^3)
      XXXX    -802.4464   XXXY      11.6583   XXYY    -158.3971
      XYYY       1.7509   YYYY    -116.1951   XXXZ      -0.0000
      XXYZ      -0.0000   XYYZ       0.0000   YYYZ      -0.0000
      XXZZ    -152.0652   XYZZ      -0.0843   YYZZ     -27.2917
      XZZZ      -0.0000   YZZZ      -0.0000   ZZZZ     -52.4020
 -----------------------------------------------------------------
 DrvMan completing analytic gradient of the correlated energy
 Correlated dipole moment
            1
    1  -0.0337622
    2  -0.8005953
    3   0.0000000
 Energy read as -1314.755282028
 Full Analytical Gradient: (in a.u., or Hartree/Bohr)
             1             2             3             4
    1    0.00009002    0.00005329   -0.00005843   -0.00008488
    2   -0.00001646    0.00013838   -0.00006548   -0.00005644
    3    0.00000000   -0.00000000    0.00000000   -0.00000000
 Gradient time:  CPU 0.77 s  wall 0.80 s
 ----------------------------------------------------------------
             Standard Nuclear Orientation (Angstroms)
    I     Atom           X                Y                Z
 ----------------------------------------------------------------
    1      P       0.3857122387    -0.6977298095     0.0000000000
    2      N      -0.6016186479     0.5510256472    -0.0000000000
    3      Cl     -2.2818491308     0.1057088860     0.0000000000
    4      Cl      2.1892401281     0.2820421500    -0.0000000000
 ----------------------------------------------------------------
 Nuclear Repulsion Energy =   241.9500697856 hartrees
 There are       28 alpha and       28 beta electrons

                       Distance Matrix (Angstroms)
             P (  1)   N (  2)   Cl(  3)
   N (  2)  1.591921
   Cl(  3)  2.785928  1.738241
   Cl(  4)  2.052478  2.803791  4.474565

 Requested basis set is 6-311++G(d,p)
 There are 45 shells and 112 basis functions
 A cutoff of  1.0D-14 yielded    900 shell pairs
 There are      6004 function pairs (      6462 Cartesian)
 Smallest overlap matrix eigenvalue = 1.33E-03
 Guess MOs from SCF MO coefficient file

 -----------------------------------------------------------------------
  General SCF calculation program by
  Eric Jon Sundstrom, Paul Horn, Yuezhi Mao, Dmitri Zuev, Alec White,
  David Stuck, Shaama M.S., Shane Yost, Joonho Lee, David Small,
  Daniel Levine, Susi Lehtola, Hugh Burton, Evgeny Epifanovsky
 -----------------------------------------------------------------------
 Hartree-Fock
 using 6 threads for integral computing
 -------------------------------------------------------
 OpenMP Integral computing Module                
 Release: version 2.0, May 2017, Q-Chem Inc. Pleasanton 
 -------------------------------------------------------
 A restricted SCF calculation will be
 performed using DIIS
 SCF converges when DIIS error is below 1.0e-08
 ---------------------------------------
  Cycle       Energy         DIIS error
 ---------------------------------------
    1   -1314.1572695441      1.55e-05  
    2   -1314.1572701860      4.86e-06  
    3   -1314.1572702880      3.00e-06  
    4   -1314.1572703087      1.08e-06  
    5   -1314.1572703147      2.42e-07  
    6   -1314.1572703151      8.31e-08  
    7   -1314.1572703151      3.58e-08  
    8   -1314.1572703151      1.67e-08  
    9   -1314.1572703151      5.83e-09  Convergence criterion met
 ---------------------------------------
 SCF time:   CPU 4.55s  wall 1.00s 
 SCF   energy in the final basis set =    -1314.1572703151
 Total energy in the final basis set =    -1314.1572703151


 ------------------------------------------------------------------------------

   CCMAN2: suite of methods based on coupled cluster
           and equation of motion theories.

   Components:
   * libvmm-1.3-trunk
     by Evgeny Epifanovsky, Ilya Kaliman.
   * libtensor-2.5-trunk
     by Evgeny Epifanovsky, Michael Wormit, Dmitry Zuev, Sam Manzer, 
        Ilya Kaliman.
   * libcc-2.5-trunk
     by Evgeny Epifanovsky, Arik Landau, Tomasz Kus, Kirill Khistyaev, 
        Dmitry Zuev, Prashant Manohar, Xintian Feng, Anna Krylov, 
        Matthew Goldey, Alec White, Thomas Jagau, Kaushik Nanda, 
        Anastasia Gunina, Alexander Kunitsa, Joonho Lee.

   CCMAN original authors:
   Anna I. Krylov, C. David Sherrill, Steven R. Gwaltney,
   Edward F. C. Byrd (2000)
   Sergey V. Levchenko, Lyudmila V. Slipchenko, Tao Wang,
   Ana-Maria C. Cristian (2003)
   Piotr A. Pieniazek, C. Melania Oana, Evgeny Epifanovsky (2007)
   Prashant Manohar (2009)

 ------------------------------------------------------------------------------


 Allocating and initializing 30808MB of RAM...
 Calculation will run on 6 cores.


 Alpha MOs, Restricted
 -- Occupied --                  
-104.88 -104.86  -80.07  -15.66  -10.61  -10.59   -8.08   -8.07
  1 A     2 A     3 A     4 A     5 A     6 A     7 A     8 A                  
 -8.071  -8.059  -8.056  -8.055  -7.609  -5.501  -5.500  -5.500
  9 A    10 A    11 A    12 A    13 A    14 A    15 A    16 A                  
 -1.265  -1.143  -1.036  -0.761  -0.615  -0.600  -0.564  -0.509
 17 A    18 A    19 A    20 A    21 A    22 A    23 A    24 A                  
 -0.497  -0.472  -0.425  -0.406
 25 A    26 A    27 A    28 A                                                  
 -- Virtual --                   
 -0.003   0.054   0.056   0.075   0.083   0.093   0.113   0.131
 29 A    30 A    31 A    32 A    33 A    34 A    35 A    36 A                  
  0.135   0.138   0.147   0.158   0.181   0.201   0.219   0.239
 37 A    38 A    39 A    40 A    41 A    42 A    43 A    44 A                  
  0.240   0.265   0.309   0.356   0.379   0.381   0.478   0.539
 45 A    46 A    47 A    48 A    49 A    50 A    51 A    52 A                  
  0.575   0.580   0.617   0.621   0.637   0.760   0.801   0.820
 53 A    54 A    55 A    56 A    57 A    58 A    59 A    60 A                  
  0.858   0.862   0.937   0.960   1.073   1.115   1.118   1.124
 61 A    62 A    63 A    64 A    65 A    66 A    67 A    68 A                  
  1.132   1.152   1.177   1.185   1.213   1.216   1.260   1.297
 69 A    70 A    71 A    72 A    73 A    74 A    75 A    76 A                  
  1.367   1.486   1.508   1.774   1.864   1.975   2.259   2.369
 77 A    78 A    79 A    80 A    81 A    82 A    83 A    84 A                  
  2.400   2.493   2.592   2.619   2.640   2.665   2.733   2.905
 85 A    86 A    87 A    88 A    89 A    90 A    91 A    92 A                  
  3.034   4.233   4.336   4.492   7.488  10.342  10.367  14.698
 93 A    94 A    95 A    96 A    97 A    98 A    99 A   100 A                  
 14.795  14.877  26.625  26.695  26.699  26.753  27.024  27.096
101 A   102 A   103 A   104 A   105 A   106 A   107 A   108 A                  
 36.674 166.103 219.192 219.221
109 A   110 A   111 A   112 A                                                  

 Beta MOs, Restricted
 -- Occupied --                  
-104.88 -104.86  -80.07  -15.66  -10.61  -10.59   -8.08   -8.07
  1 A     2 A     3 A     4 A     5 A     6 A     7 A     8 A                  
 -8.071  -8.059  -8.056  -8.055  -7.609  -5.501  -5.500  -5.500
  9 A    10 A    11 A    12 A    13 A    14 A    15 A    16 A                  
 -1.265  -1.143  -1.036  -0.761  -0.615  -0.600  -0.564  -0.509
 17 A    18 A    19 A    20 A    21 A    22 A    23 A    24 A                  
 -0.497  -0.472  -0.425  -0.406
 25 A    26 A    27 A    28 A                                                  
 -- Virtual --                   
 -0.003   0.054   0.056   0.075   0.083   0.093   0.113   0.131
 29 A    30 A    31 A    32 A    33 A    34 A    35 A    36 A                  
  0.135   0.138   0.147   0.158   0.181   0.201   0.219   0.239
 37 A    38 A    39 A    40 A    41 A    42 A    43 A    44 A                  
  0.240   0.265   0.309   0.356   0.379   0.381   0.478   0.539
 45 A    46 A    47 A    48 A    49 A    50 A    51 A    52 A                  
  0.575   0.580   0.617   0.621   0.637   0.760   0.801   0.820
 53 A    54 A    55 A    56 A    57 A    58 A    59 A    60 A                  
  0.858   0.862   0.937   0.960   1.073   1.115   1.118   1.124
 61 A    62 A    63 A    64 A    65 A    66 A    67 A    68 A                  
  1.132   1.152   1.177   1.185   1.213   1.216   1.260   1.297
 69 A    70 A    71 A    72 A    73 A    74 A    75 A    76 A                  
  1.367   1.486   1.508   1.774   1.864   1.975   2.259   2.369
 77 A    78 A    79 A    80 A    81 A    82 A    83 A    84 A                  
  2.400   2.493   2.592   2.619   2.640   2.665   2.733   2.905
 85 A    86 A    87 A    88 A    89 A    90 A    91 A    92 A                  
  3.034   4.233   4.336   4.492   7.488  10.342  10.367  14.698
 93 A    94 A    95 A    96 A    97 A    98 A    99 A   100 A                  
 14.795  14.877  26.625  26.695  26.699  26.753  27.024  27.096
101 A   102 A   103 A   104 A   105 A   106 A   107 A   108 A                  
 36.674 166.103 219.192 219.221
109 A   110 A   111 A   112 A                                                  

 Occupation and symmetry of molecular orbitals

 Point group: C1 (1 irreducible representation).

                           A     All 
 -------------------------------------
 All molecular orbitals:
  - Alpha                  112   112 
  - Beta                   112   112 
 -------------------------------------
 Alpha orbitals:
  - Frozen occupied        16    16  
  - Active occupied        12    12  
  - Active virtual         84    84  
  - Frozen virtual         0     0   
 -------------------------------------
 Beta orbitals:
  - Frozen occupied        16    16  
  - Active occupied        12    12  
  - Active virtual         84    84  
  - Frozen virtual         0     0   
 -------------------------------------

 Import integrals:   CPU 0.00 s  wall 0.00 s

 Import integrals:   CPU 22.28 s  wall 3.93 s

 MP2 amplitudes:   CPU 0.04 s  wall 0.03 s

Running a double precision version
           CCSD T amplitudes will be solved using DIIS.

           Start     Size      MaxIter   EConv     TConv     
           3         7         100       1.00e-07  1.00e-05  
 ------------------------------------------------------------------------------
           Energy (a.u.)   Ediff      Tdiff       Comment
 ------------------------------------------------------------------------------
         -1314.72548486                           
     1   -1314.73158138   6.10e-03   7.65e-01     
     2   -1314.75236256   2.08e-02   1.06e-01     
     3   -1314.75216333   1.99e-04   4.68e-02     
     4   -1314.75444030   2.28e-03   1.38e-02     Switched to DIIS steps.
     5   -1314.75525169   8.11e-04   1.19e-02     
     6   -1314.75528151   2.98e-05   2.34e-03     
     7   -1314.75527876   2.75e-06   1.17e-03     
     8   -1314.75528117   2.41e-06   2.94e-04     
     9   -1314.75528184   6.69e-07   1.71e-04     
    10   -1314.75528177   7.51e-08   5.72e-05     
    11   -1314.75528168   9.09e-08   2.66e-05     
    12   -1314.75528166   1.62e-08   8.86e-06     
 ------------------------------------------------------------------------------
         -1314.75528166                           CCSD T converged.

End of double precision
 SCF energy                 = -1314.15727032
 MP2 energy                 = -1314.72548486
 CCSD correlation energy     =    -0.59801134
 CCSD total energy           = -1314.75528166

 CCSD  T1^2 = 0.0124  T2^2 = 0.2631  Leading amplitudes:

 Amplitude    Orbitals with energies
 -0.0295       28 (A) A                  ->    29 (A) A                   
              -0.4064                         -0.0027                     
 -0.0295       28 (A) B                  ->    29 (A) B                   
              -0.4064                         -0.0027                     
  0.0263       24 (A) A                  ->    29 (A) A                   
              -0.5088                         -0.0027                     
  0.0263       24 (A) B                  ->    29 (A) B                   
              -0.5088                         -0.0027                     

 Amplitude    Orbitals with energies
 -0.0887       28 (A) A      28 (A) B    ->    29 (A) A      29 (A) B     
              -0.4064       -0.4064           -0.0027       -0.0027       
  0.0887       28 (A) A      28 (A) B    ->    29 (A) B      29 (A) A     
              -0.4064       -0.4064           -0.0027       -0.0027       
  0.0887       28 (A) B      28 (A) A    ->    29 (A) A      29 (A) B     
              -0.4064       -0.4064           -0.0027       -0.0027       
 -0.0887       28 (A) B      28 (A) A    ->    29 (A) B      29 (A) A     
              -0.4064       -0.4064           -0.0027       -0.0027       

 Computing CCSD intemediates for later calculations in double precision
 Finished.

Running a double precision version
           CCSD Lambda amplitudes will be solved using DIIS.
           Start     Size      MaxIter   EConv     LConv     
           3         7         100       1.00e-07  1.00e-05  
 ------------------------------------------------------------------------------
            Enorm      Ldiff       Comment
 ------------------------------------------------------------------------------
     1     5.34e-02   4.07e-02     
     2     1.39e-02   5.68e-03     
     3     6.02e-03   2.08e-03     
     4     3.40e-03   1.25e-03     Switched to DIIS steps.
     5     1.06e-03   6.33e-04     
     6     4.61e-04   1.68e-04     
     7     1.56e-04   3.71e-05     
     8     6.85e-05   4.64e-08     
     9     2.35e-05   2.48e-06     
    10     9.77e-06   6.71e-07     
    11     3.22e-06   5.36e-08     
    12     1.55e-06   9.85e-10     
    13     6.78e-07   4.03e-08     
    14     3.07e-07   1.19e-08     
    15     1.54e-07   1.01e-08     
    16     6.58e-08   1.90e-10     
 ------------------------------------------------------------------------------
                                   CCSD Lambda converged.

 Computing density matrices in double precision...
           Orbital response amplitudes will be solved using DIIS.
           Start     Size      MaxIter   EConv     LConv     
           3         7         100       1.00e-06  1.00e-06  
 ------------------------------------------------------------------------------
            Enorm      Ldiff       Comment
 ------------------------------------------------------------------------------
     1     7.50e-02   8.22e-03     
     2     3.81e-02   1.51e-02     
     3     3.61e-02   7.45e-03     
     4     1.40e-02   4.50e-03     Switched to DIIS steps.
     5     3.08e-03   4.47e-03     
     6     1.07e-03   4.76e-04     
     7     3.35e-04   8.48e-05     
     8     6.77e-05   6.27e-05     
     9     2.39e-05   2.73e-06     
    10     6.88e-06   3.64e-06     
    11     1.98e-06   2.80e-07     
    12     4.13e-07   8.51e-08     
 ------------------------------------------------------------------------------
                                   Orbital response converged.

 Computing density matrices... Done.
 CCSD calculation:   CPU 499.80 s  wall 91.07 s

 Transferring MO TPDM to AO TPDM
 Transferring g2_o1o1o1o1
 Transferring g2_o1o1o1v1
 Transferring g2_o1o1v1v1
 Transferring g2_o1v1o1v1
 Transferring g2_o1v1v1v1
 Transferring g2_v1v1v1v1
 Adding separable TPDM
 Computing TPDM gradient
 --------------------------------------------------------
 2e gradient
  Atom          X               Y               Z
 --------------------------------------------------------
    1         -1.146704       22.404853        0.000000  
    2          2.867014      -15.009080       -0.000000  
    3         22.004106        0.766374        0.000000  
    4        -23.724415       -8.162147       -0.000000  
 --------------------------------------------------------
 --------------------------------------------------------
 Final gradient
  Atom          X               Y               Z
 --------------------------------------------------------
    1         -1.146704       22.404853        0.000000  
    2          2.867014      -15.009080       -0.000000  
    3         22.004106        0.766374        0.000000  
    4        -23.724415       -8.162147       -0.000000  
 --------------------------------------------------------
 Analytic gradient from two-electron contribution:   CPU 137.55 s  wall 26.03 s

 Total ccman2 time:   CPU 662.77 s  wall 121.99 s


 --------------------------------------------------------------

                    Orbital Energies (a.u.)
 --------------------------------------------------------------

 Alpha MOs
 -- Occupied --
********-104.8639 -80.0709 -15.6574 -10.6069 -10.5905  -8.0755  -8.0715
 -8.0715  -8.0586  -8.0557  -8.0555  -7.6090  -5.5014  -5.5001  -5.5000
 -1.2647  -1.1435  -1.0357  -0.7612  -0.6154  -0.5998  -0.5645  -0.5088
 -0.4966  -0.4724  -0.4249  -0.4064
 -- Virtual --
 -0.0027   0.0544   0.0557   0.0747   0.0831   0.0932   0.1132   0.1311
  0.1353   0.1376   0.1470   0.1582   0.1808   0.2013   0.2191   0.2392
  0.2403   0.2653   0.3089   0.3557   0.3794   0.3814   0.4781   0.5390
  0.5755   0.5795   0.6173   0.6206   0.6373   0.7595   0.8006   0.8200
  0.8578   0.8617   0.9369   0.9601   1.0733   1.1154   1.1177   1.1243
  1.1324   1.1516   1.1773   1.1853   1.2129   1.2164   1.2600   1.2968
  1.3673   1.4864   1.5076   1.7735   1.8636   1.9749   2.2589   2.3689
  2.4001   2.4933   2.5920   2.6186   2.6398   2.6654   2.7327   2.9054
  3.0338   4.2326   4.3362   4.4916   7.4880  10.3423  10.3671  14.6980
 14.7951  14.8774  26.6255  26.6952  26.6987  26.7528  27.0244  27.0961
 36.6736 166.1033 219.1922 219.2208
 --------------------------------------------------------------

          Ground-State Mulliken Net Atomic Charges

     Atom                 Charge (a.u.)
  ----------------------------------------
      1 P                     0.289493
      2 N                    -0.202738
      3 Cl                   -0.013732
      4 Cl                   -0.073023
  ----------------------------------------
  Sum of atomic charges =    -0.000000

 -----------------------------------------------------------------
                    Cartesian Multipole Moments
 -----------------------------------------------------------------
    Charge (ESU x 10^10)
                -0.0000
    Dipole Moment (Debye)
         X      -0.0831      Y      -2.0353      Z       0.0000
       Tot       2.0370
    Quadrupole Moments (Debye-Ang)
        XX     -44.8377     XY       0.1748     YY     -45.3695
        XZ       0.0000     YZ      -0.0000     ZZ     -43.0633
    Octopole Moments (Debye-Ang^2)
       XXX     -11.3002    XXY       0.0386    XYY       1.0962
       YYY       0.7996    XXZ       0.0000    XYZ       0.0000
       YYZ       0.0000    XZZ       0.1468    YZZ      -0.2097
       ZZZ       0.0000
    Hexadecapole Moments (Debye-Ang^3)
      XXXX    -802.4975   XXXY      11.5339   XXYY    -158.3839
      XYYY       1.5751   YYYY    -116.1604   XXXZ      -0.0000
      XXYZ       0.0000   XYYZ       0.0000   YYYZ      -0.0000
      XXZZ    -152.0686   XYZZ      -0.1431   YYZZ     -27.2855
      XZZZ      -0.0000   YZZZ      -0.0000   ZZZZ     -52.4010
 -----------------------------------------------------------------
 DrvMan completing analytic gradient of the correlated energy
 Correlated dipole moment
            1
    1  -0.0327016
    2  -0.8007341
    3   0.0000000
 Energy read as -1314.755281659
 Full Analytical Gradient: (in a.u., or Hartree/Bohr)
             1             2             3             4
    1    0.00003082    0.00021703   -0.00016323   -0.00008461
    2   -0.00000730    0.00019560   -0.00013187   -0.00005643
    3    0.00000000   -0.00000000    0.00000000   -0.00000000
 Gradient time:  CPU 0.81 s  wall 0.83 s
 ----------------------------------------------------------------
             Standard Nuclear Orientation (Angstroms)
    I     Atom           X                Y                Z
 ----------------------------------------------------------------
    1      P       0.3857122387    -0.6977298095     0.0000000000
    2      N      -0.6016186479     0.5510256472    -0.0000000000
    3      Cl     -2.2818491308     0.1067088860     0.0010000000
    4      Cl      2.1892401281     0.2820421500    -0.0000000000
 ----------------------------------------------------------------
 Nuclear Repulsion Energy =   241.9506781549 hartrees
 There are       28 alpha and       28 beta electrons

                       Distance Matrix (Angstroms)
             P (  1)   N (  2)   Cl(  3)
   N (  2)  1.591921
   Cl(  3)  2.786217  1.737985
   Cl(  4)  2.052478  2.803791  4.474526

 Requested basis set is 6-311++G(d,p)
 There are 45 shells and 112 basis functions
 A cutoff of  1.0D-14 yielded    900 shell pairs
 There are      6004 function pairs (      6462 Cartesian)
 Smallest overlap matrix eigenvalue = 1.32E-03
 Guess MOs from SCF MO coefficient file

 -----------------------------------------------------------------------
  General SCF calculation program by
  Eric Jon Sundstrom, Paul Horn, Yuezhi Mao, Dmitri Zuev, Alec White,
  David Stuck, Shaama M.S., Shane Yost, Joonho Lee, David Small,
  Daniel Levine, Susi Lehtola, Hugh Burton, Evgeny Epifanovsky
 -----------------------------------------------------------------------
 Hartree-Fock
 using 6 threads for integral computing
 -------------------------------------------------------
 OpenMP Integral computing Module                
 Release: version 2.0, May 2017, Q-Chem Inc. Pleasanton 
 -------------------------------------------------------
 A restricted SCF calculation will be
 performed using DIIS
 SCF converges when DIIS error is below 1.0e-08
 ---------------------------------------
  Cycle       Energy         DIIS error
 ---------------------------------------
    1   -1314.1572761420      1.05e-05  
    2   -1314.1572764469      3.23e-06  
    3   -1314.1572764980      1.69e-06  
    4   -1314.1572765060      7.78e-07  
    5   -1314.1572765086      1.82e-07  
    6   -1314.1572765088      6.66e-08  
    7   -1314.1572765089      3.46e-08  
    8   -1314.1572765089      1.65e-08  
    9   -1314.1572765089      5.85e-09  Convergence criterion met
 ---------------------------------------
 SCF time:   CPU 4.59s  wall 1.00s 
 SCF   energy in the final basis set =    -1314.1572765089
 Total energy in the final basis set =    -1314.1572765089


 ------------------------------------------------------------------------------

   CCMAN2: suite of methods based on coupled cluster
           and equation of motion theories.

   Components:
   * libvmm-1.3-trunk
     by Evgeny Epifanovsky, Ilya Kaliman.
   * libtensor-2.5-trunk
     by Evgeny Epifanovsky, Michael Wormit, Dmitry Zuev, Sam Manzer, 
        Ilya Kaliman.
   * libcc-2.5-trunk
     by Evgeny Epifanovsky, Arik Landau, Tomasz Kus, Kirill Khistyaev, 
        Dmitry Zuev, Prashant Manohar, Xintian Feng, Anna Krylov, 
        Matthew Goldey, Alec White, Thomas Jagau, Kaushik Nanda, 
        Anastasia Gunina, Alexander Kunitsa, Joonho Lee.

   CCMAN original authors:
   Anna I. Krylov, C. David Sherrill, Steven R. Gwaltney,
   Edward F. C. Byrd (2000)
   Sergey V. Levchenko, Lyudmila V. Slipchenko, Tao Wang,
   Ana-Maria C. Cristian (2003)
   Piotr A. Pieniazek, C. Melania Oana, Evgeny Epifanovsky (2007)
   Prashant Manohar (2009)

 ------------------------------------------------------------------------------


 Allocating and initializing 30808MB of RAM...
 Calculation will run on 6 cores.


 Alpha MOs, Restricted
 -- Occupied --                  
-104.88 -104.86  -80.07  -15.66  -10.61  -10.59   -8.08   -8.07
  1 A     2 A     3 A     4 A     5 A     6 A     7 A     8 A                  
 -8.071  -8.059  -8.056  -8.055  -7.609  -5.501  -5.500  -5.500
  9 A    10 A    11 A    12 A    13 A    14 A    15 A    16 A                  
 -1.265  -1.143  -1.036  -0.761  -0.615  -0.600  -0.564  -0.509
 17 A    18 A    19 A    20 A    21 A    22 A    23 A    24 A                  
 -0.497  -0.472  -0.425  -0.406
 25 A    26 A    27 A    28 A                                                  
 -- Virtual --                   
 -0.003   0.054   0.056   0.075   0.083   0.093   0.113   0.131
 29 A    30 A    31 A    32 A    33 A    34 A    35 A    36 A                  
  0.135   0.138   0.147   0.158   0.181   0.201   0.219   0.239
 37 A    38 A    39 A    40 A    41 A    42 A    43 A    44 A                  
  0.240   0.265   0.309   0.356   0.379   0.381   0.478   0.539
 45 A    46 A    47 A    48 A    49 A    50 A    51 A    52 A                  
  0.575   0.580   0.617   0.621   0.637   0.760   0.801   0.820
 53 A    54 A    55 A    56 A    57 A    58 A    59 A    60 A                  
  0.858   0.862   0.937   0.960   1.073   1.115   1.118   1.124
 61 A    62 A    63 A    64 A    65 A    66 A    67 A    68 A                  
  1.132   1.152   1.177   1.185   1.213   1.216   1.260   1.297
 69 A    70 A    71 A    72 A    73 A    74 A    75 A    76 A                  
  1.367   1.486   1.508   1.774   1.864   1.975   2.259   2.369
 77 A    78 A    79 A    80 A    81 A    82 A    83 A    84 A                  
  2.400   2.494   2.592   2.619   2.640   2.665   2.733   2.906
 85 A    86 A    87 A    88 A    89 A    90 A    91 A    92 A                  
  3.034   4.233   4.336   4.492   7.488  10.342  10.367  14.698
 93 A    94 A    95 A    96 A    97 A    98 A    99 A   100 A                  
 14.795  14.877  26.625  26.695  26.699  26.753  27.024  27.096
101 A   102 A   103 A   104 A   105 A   106 A   107 A   108 A                  
 36.674 166.103 219.192 219.221
109 A   110 A   111 A   112 A                                                  

 Beta MOs, Restricted
 -- Occupied --                  
-104.88 -104.86  -80.07  -15.66  -10.61  -10.59   -8.08   -8.07
  1 A     2 A     3 A     4 A     5 A     6 A     7 A     8 A                  
 -8.071  -8.059  -8.056  -8.055  -7.609  -5.501  -5.500  -5.500
  9 A    10 A    11 A    12 A    13 A    14 A    15 A    16 A                  
 -1.265  -1.143  -1.036  -0.761  -0.615  -0.600  -0.564  -0.509
 17 A    18 A    19 A    20 A    21 A    22 A    23 A    24 A                  
 -0.497  -0.472  -0.425  -0.406
 25 A    26 A    27 A    28 A                                                  
 -- Virtual --                   
 -0.003   0.054   0.056   0.075   0.083   0.093   0.113   0.131
 29 A    30 A    31 A    32 A    33 A    34 A    35 A    36 A                  
  0.135   0.138   0.147   0.158   0.181   0.201   0.219   0.239
 37 A    38 A    39 A    40 A    41 A    42 A    43 A    44 A                  
  0.240   0.265   0.309   0.356   0.379   0.381   0.478   0.539
 45 A    46 A    47 A    48 A    49 A    50 A    51 A    52 A                  
  0.575   0.580   0.617   0.621   0.637   0.760   0.801   0.820
 53 A    54 A    55 A    56 A    57 A    58 A    59 A    60 A                  
  0.858   0.862   0.937   0.960   1.073   1.115   1.118   1.124
 61 A    62 A    63 A    64 A    65 A    66 A    67 A    68 A                  
  1.132   1.152   1.177   1.185   1.213   1.216   1.260   1.297
 69 A    70 A    71 A    72 A    73 A    74 A    75 A    76 A                  
  1.367   1.486   1.508   1.774   1.864   1.975   2.259   2.369
 77 A    78 A    79 A    80 A    81 A    82 A    83 A    84 A                  
  2.400   2.494   2.592   2.619   2.640   2.665   2.733   2.906
 85 A    86 A    87 A    88 A    89 A    90 A    91 A    92 A                  
  3.034   4.233   4.336   4.492   7.488  10.342  10.367  14.698
 93 A    94 A    95 A    96 A    97 A    98 A    99 A   100 A                  
 14.795  14.877  26.625  26.695  26.699  26.753  27.024  27.096
101 A   102 A   103 A   104 A   105 A   106 A   107 A   108 A                  
 36.674 166.103 219.192 219.221
109 A   110 A   111 A   112 A                                                  

 Occupation and symmetry of molecular orbitals

 Point group: C1 (1 irreducible representation).

                           A     All 
 -------------------------------------
 All molecular orbitals:
  - Alpha                  112   112 
  - Beta                   112   112 
 -------------------------------------
 Alpha orbitals:
  - Frozen occupied        16    16  
  - Active occupied        12    12  
  - Active virtual         84    84  
  - Frozen virtual         0     0   
 -------------------------------------
 Beta orbitals:
  - Frozen occupied        16    16  
  - Active occupied        12    12  
  - Active virtual         84    84  
  - Frozen virtual         0     0   
 -------------------------------------

 Import integrals:   CPU 0.00 s  wall 0.00 s

 Import integrals:   CPU 23.64 s  wall 4.36 s

 MP2 amplitudes:   CPU 0.04 s  wall 0.03 s

Running a double precision version
           CCSD T amplitudes will be solved using DIIS.

           Start     Size      MaxIter   EConv     TConv     
           3         7         100       1.00e-07  1.00e-05  
 ------------------------------------------------------------------------------
           Energy (a.u.)   Ediff      Tdiff       Comment
 ------------------------------------------------------------------------------
         -1314.72548475                           
     1   -1314.73158384   6.10e-03   7.65e-01     
     2   -1314.75236268   2.08e-02   1.06e-01     
     3   -1314.75216405   1.99e-04   4.68e-02     
     4   -1314.75444060   2.28e-03   1.38e-02     Switched to DIIS steps.
     5   -1314.75525190   8.11e-04   1.19e-02     
     6   -1314.75528172   2.98e-05   2.34e-03     
     7   -1314.75527897   2.75e-06   1.17e-03     
     8   -1314.75528137   2.41e-06   2.94e-04     
     9   -1314.75528204   6.68e-07   1.71e-04     
    10   -1314.75528197   7.50e-08   5.72e-05     
    11   -1314.75528188   9.08e-08   2.65e-05     
    12   -1314.75528186   1.61e-08   8.85e-06     
 ------------------------------------------------------------------------------
         -1314.75528186                           CCSD T converged.

End of double precision
 SCF energy                 = -1314.15727651
 MP2 energy                 = -1314.72548475
 CCSD correlation energy     =    -0.59800535
 CCSD total energy           = -1314.75528186

 CCSD  T1^2 = 0.0124  T2^2 = 0.2631  Leading amplitudes:

 Amplitude    Orbitals with energies
 -0.0295       28 (A) A                  ->    29 (A) A                   
              -0.4063                         -0.0027                     
 -0.0295       28 (A) B                  ->    29 (A) B                   
              -0.4063                         -0.0027                     
 -0.0263       24 (A) A                  ->    29 (A) A                   
              -0.5088                         -0.0027                     
 -0.0263       24 (A) B                  ->    29 (A) B                   
              -0.5088                         -0.0027                     

 Amplitude    Orbitals with energies
 -0.0887       28 (A) A      28 (A) B    ->    29 (A) A      29 (A) B     
              -0.4063       -0.4063           -0.0027       -0.0027       
  0.0887       28 (A) A      28 (A) B    ->    29 (A) B      29 (A) A     
              -0.4063       -0.4063           -0.0027       -0.0027       
  0.0887       28 (A) B      28 (A) A    ->    29 (A) A      29 (A) B     
              -0.4063       -0.4063           -0.0027       -0.0027       
 -0.0887       28 (A) B      28 (A) A    ->    29 (A) B      29 (A) A     
              -0.4063       -0.4063           -0.0027       -0.0027       

 Computing CCSD intemediates for later calculations in double precision
 Finished.

Running a double precision version
           CCSD Lambda amplitudes will be solved using DIIS.
           Start     Size      MaxIter   EConv     LConv     
           3         7         100       1.00e-07  1.00e-05  
 ------------------------------------------------------------------------------
            Enorm      Ldiff       Comment
 ------------------------------------------------------------------------------
     1     5.33e-02   4.07e-02     
     2     1.39e-02   5.68e-03     
     3     6.02e-03   2.08e-03     
     4     3.40e-03   1.25e-03     Switched to DIIS steps.
     5     1.06e-03   6.33e-04     
     6     4.61e-04   1.68e-04     
     7     1.56e-04   3.71e-05     
     8     6.85e-05   5.53e-08     
     9     2.35e-05   2.48e-06     
    10     9.77e-06   6.73e-07     
    11     3.22e-06   5.45e-08     
    12     1.55e-06   6.11e-10     
    13     6.78e-07   4.05e-08     
    14     3.08e-07   1.18e-08     
    15     1.54e-07   1.01e-08     
    16     6.59e-08   1.67e-10     
 ------------------------------------------------------------------------------
                                   CCSD Lambda converged.

 Computing density matrices in double precision...
           Orbital response amplitudes will be solved using DIIS.
           Start     Size      MaxIter   EConv     LConv     
           3         7         100       1.00e-06  1.00e-06  
 ------------------------------------------------------------------------------
            Enorm      Ldiff       Comment
 ------------------------------------------------------------------------------
     1     7.50e-02   8.22e-03     
     2     3.81e-02   1.51e-02     
     3     3.61e-02   7.44e-03     
     4     1.40e-02   4.49e-03     Switched to DIIS steps.
     5     3.08e-03   4.47e-03     
     6     1.07e-03   4.76e-04     
     7     3.35e-04   8.49e-05     
     8     6.78e-05   6.27e-05     
     9     2.39e-05   2.73e-06     
    10     6.88e-06   3.64e-06     
    11     1.97e-06   2.80e-07     
    12     4.13e-07   8.45e-08     
 ------------------------------------------------------------------------------
                                   Orbital response converged.

 Computing density matrices... Done.
 CCSD calculation:   CPU 500.26 s  wall 91.08 s

 Transferring MO TPDM to AO TPDM
 Transferring g2_o1o1o1o1
 Transferring g2_o1o1o1v1
 Transferring g2_o1o1v1v1
 Transferring g2_o1v1o1v1
 Transferring g2_o1v1v1v1
 Transferring g2_v1v1v1v1
 Adding separable TPDM
 Computing TPDM gradient
 --------------------------------------------------------
 2e gradient
  Atom          X               Y               Z
 --------------------------------------------------------
    1         -1.144775       22.407424        0.003242  
    2          2.863696      -15.004510        0.006509  
    3         22.005308        0.758834       -0.010272  
    4        -23.724229       -8.161748        0.000521  
 --------------------------------------------------------
 --------------------------------------------------------
 Final gradient
  Atom          X               Y               Z
 --------------------------------------------------------
    1         -1.144775       22.407424        0.003242  
    2          2.863696      -15.004510        0.006509  
    3         22.005308        0.758834       -0.010272  
    4        -23.724229       -8.161748        0.000521  
 --------------------------------------------------------
 Analytic gradient from two-electron contribution:   CPU 134.73 s  wall 25.43 s

 Total ccman2 time:   CPU 661.16 s  wall 121.68 s


 --------------------------------------------------------------

                    Orbital Energies (a.u.)
 --------------------------------------------------------------

 Alpha MOs
 -- Occupied --
********-104.8639 -80.0709 -15.6574 -10.6070 -10.5905  -8.0755  -8.0715
 -8.0715  -8.0586  -8.0557  -8.0555  -7.6090  -5.5013  -5.5001  -5.5000
 -1.2647  -1.1435  -1.0357  -0.7612  -0.6154  -0.5998  -0.5645  -0.5088
 -0.4966  -0.4724  -0.4249  -0.4063
 -- Virtual --
 -0.0027   0.0544   0.0557   0.0747   0.0831   0.0932   0.1132   0.1311
  0.1353   0.1376   0.1470   0.1582   0.1809   0.2013   0.2191   0.2393
  0.2403   0.2653   0.3089   0.3558   0.3794   0.3814   0.4781   0.5390
  0.5755   0.5795   0.6173   0.6206   0.6373   0.7595   0.8006   0.8201
  0.8579   0.8617   0.9369   0.9601   1.0734   1.1154   1.1177   1.1243
  1.1324   1.1516   1.1774   1.1853   1.2130   1.2164   1.2602   1.2968
  1.3674   1.4864   1.5076   1.7735   1.8636   1.9749   2.2589   2.3688
  2.4001   2.4936   2.5920   2.6186   2.6398   2.6654   2.7327   2.9055
  3.0338   4.2326   4.3362   4.4917   7.4880  10.3424  10.3671  14.6981
 14.7951  14.8774  26.6255  26.6952  26.6987  26.7529  27.0244  27.0960
 36.6736 166.1033 219.1923 219.2208
 --------------------------------------------------------------

          Ground-State Mulliken Net Atomic Charges

     Atom                 Charge (a.u.)
  ----------------------------------------
      1 P                     0.289450
      2 N                    -0.202707
      3 Cl                   -0.013740
      4 Cl                   -0.073004
  ----------------------------------------
  Sum of atomic charges =    -0.000000

 -----------------------------------------------------------------
                    Cartesian Multipole Moments
 -----------------------------------------------------------------
    Charge (ESU x 10^10)
                -0.0000
    Dipole Moment (Debye)
         X      -0.0845      Y      -2.0351      Z       0.0001
       Tot       2.0368
    Quadrupole Moments (Debye-Ang)
        XX     -44.8356     XY       0.1737     YY     -45.3699
        XZ      -0.0008     YZ       0.0004     ZZ     -43.0632
    Octopole Moments (Debye-Ang^2)
       XXX     -11.3092    XXY       0.0316    XYY       1.0956
       YYY       0.7616    XXZ      -0.0071    XYZ       0.0005
       YYZ      -0.0130    XZZ       0.1453    YZZ      -0.2221
       ZZZ      -0.0387
    Hexadecapole Moments (Debye-Ang^3)
      XXXX    -802.4720   XXXY      11.5961   XXYY    -158.3905
      XYYY       1.6630   YYYY    -116.1777   XXXZ       0.0636
      XXYZ      -0.0027   XYYZ       0.0294   YYYZ      -0.0025
      XXZZ    -152.0669   XYZZ      -0.1137   YYZZ     -27.2886
      XZZZ       0.0888   YZZZ      -0.0032   ZZZZ     -52.4016
 -----------------------------------------------------------------
 DrvMan completing analytic gradient of the correlated energy
 Correlated dipole moment
            1
    1  -0.0332316
    2  -0.8006649
    3   0.0000310
 Energy read as -1314.755281860
 Full Analytical Gradient: (in a.u., or Hartree/Bohr)
             1             2             3             4
    1    0.00006040    0.00013523   -0.00011089   -0.00008474
    2   -0.00001185    0.00016693   -0.00009866   -0.00005643
    3   -0.00000805   -0.00001976    0.00001561    0.00001221
 Gradient time:  CPU 0.91 s  wall 0.83 s
 ----------------------------------------------------------------
             Standard Nuclear Orientation (Angstroms)
    I     Atom           X                Y                Z
 ----------------------------------------------------------------
    1      P       0.3857122387    -0.6977298095     0.0000000000
    2      N      -0.6016186479     0.5510256472    -0.0000000000
    3      Cl     -2.2818491308     0.1067088860     0.0000000000
    4      Cl      2.1902401281     0.2820421500    -0.0000000000
 ----------------------------------------------------------------
 Nuclear Repulsion Energy =   241.9069500609 hartrees
 There are       28 alpha and       28 beta electrons

                       Distance Matrix (Angstroms)
             P (  1)   N (  2)   Cl(  3)
   N (  2)  1.591921
   Cl(  3)  2.786217  1.737985
   Cl(  4)  2.053357  2.804787  4.475525

 Requested basis set is 6-311++G(d,p)
 There are 45 shells and 112 basis functions
 A cutoff of  1.0D-14 yielded    900 shell pairs
 There are      6004 function pairs (      6462 Cartesian)
 Smallest overlap matrix eigenvalue = 1.33E-03
 Guess MOs from SCF MO coefficient file

 -----------------------------------------------------------------------
  General SCF calculation program by
  Eric Jon Sundstrom, Paul Horn, Yuezhi Mao, Dmitri Zuev, Alec White,
  David Stuck, Shaama M.S., Shane Yost, Joonho Lee, David Small,
  Daniel Levine, Susi Lehtola, Hugh Burton, Evgeny Epifanovsky
 -----------------------------------------------------------------------
 Hartree-Fock
 using 6 threads for integral computing
 -------------------------------------------------------
 OpenMP Integral computing Module                
 Release: version 2.0, May 2017, Q-Chem Inc. Pleasanton 
 -------------------------------------------------------
 A restricted SCF calculation will be
 performed using DIIS
 SCF converges when DIIS error is below 1.0e-08
 ---------------------------------------
  Cycle       Energy         DIIS error
 ---------------------------------------
    1   -1314.1572714834      1.16e-05  
    2   -1314.1572718115      3.20e-06  
    3   -1314.1572718507      1.61e-06  
    4   -1314.1572718577      7.07e-07  
    5   -1314.1572718595      2.96e-07  
    6   -1314.1572718599      9.14e-08  
    7   -1314.1572718600      4.50e-08  
    8   -1314.1572718600      2.05e-08  
    9   -1314.1572718600      6.86e-09  Convergence criterion met
 ---------------------------------------
 SCF time:   CPU 4.59s  wall 1.00s 
 SCF   energy in the final basis set =    -1314.1572718600
 Total energy in the final basis set =    -1314.1572718600


 ------------------------------------------------------------------------------

   CCMAN2: suite of methods based on coupled cluster
           and equation of motion theories.

   Components:
   * libvmm-1.3-trunk
     by Evgeny Epifanovsky, Ilya Kaliman.
   * libtensor-2.5-trunk
     by Evgeny Epifanovsky, Michael Wormit, Dmitry Zuev, Sam Manzer, 
        Ilya Kaliman.
   * libcc-2.5-trunk
     by Evgeny Epifanovsky, Arik Landau, Tomasz Kus, Kirill Khistyaev, 
        Dmitry Zuev, Prashant Manohar, Xintian Feng, Anna Krylov, 
        Matthew Goldey, Alec White, Thomas Jagau, Kaushik Nanda, 
        Anastasia Gunina, Alexander Kunitsa, Joonho Lee.

   CCMAN original authors:
   Anna I. Krylov, C. David Sherrill, Steven R. Gwaltney,
   Edward F. C. Byrd (2000)
   Sergey V. Levchenko, Lyudmila V. Slipchenko, Tao Wang,
   Ana-Maria C. Cristian (2003)
   Piotr A. Pieniazek, C. Melania Oana, Evgeny Epifanovsky (2007)
   Prashant Manohar (2009)

 ------------------------------------------------------------------------------


 Allocating and initializing 30808MB of RAM...
 Calculation will run on 6 cores.


 Alpha MOs, Restricted
 -- Occupied --                  
-104.88 -104.86  -80.07  -15.66  -10.61  -10.59   -8.08   -8.07
  1 A     2 A     3 A     4 A     5 A     6 A     7 A     8 A                  
 -8.072  -8.058  -8.056  -8.055  -7.609  -5.501  -5.500  -5.500
  9 A    10 A    11 A    12 A    13 A    14 A    15 A    16 A                  
 -1.265  -1.143  -1.036  -0.761  -0.615  -0.600  -0.564  -0.509
 17 A    18 A    19 A    20 A    21 A    22 A    23 A    24 A                  
 -0.497  -0.472  -0.425  -0.406
 25 A    26 A    27 A    28 A                                                  
 -- Virtual --                   
 -0.003   0.054   0.056   0.075   0.083   0.093   0.113   0.131
 29 A    30 A    31 A    32 A    33 A    34 A    35 A    36 A                  
  0.135   0.138   0.147   0.158   0.181   0.201   0.219   0.239
 37 A    38 A    39 A    40 A    41 A    42 A    43 A    44 A                  
  0.240   0.265   0.309   0.356   0.379   0.381   0.478   0.539
 45 A    46 A    47 A    48 A    49 A    50 A    51 A    52 A                  
  0.575   0.580   0.617   0.621   0.637   0.760   0.801   0.820
 53 A    54 A    55 A    56 A    57 A    58 A    59 A    60 A                  
  0.858   0.862   0.937   0.960   1.073   1.115   1.118   1.124
 61 A    62 A    63 A    64 A    65 A    66 A    67 A    68 A                  
  1.132   1.152   1.177   1.185   1.213   1.216   1.260   1.297
 69 A    70 A    71 A    72 A    73 A    74 A    75 A    76 A                  
  1.367   1.486   1.507   1.773   1.864   1.975   2.259   2.369
 77 A    78 A    79 A    80 A    81 A    82 A    83 A    84 A                  
  2.400   2.493   2.592   2.619   2.640   2.665   2.733   2.905
 85 A    86 A    87 A    88 A    89 A    90 A    91 A    92 A                  
  3.034   4.233   4.336   4.492   7.488  10.342  10.367  14.698
 93 A    94 A    95 A    96 A    97 A    98 A    99 A   100 A                  
 14.795  14.877  26.625  26.695  26.699  26.753  27.024  27.096
101 A   102 A   103 A   104 A   105 A   106 A   107 A   108 A                  
 36.674 166.103 219.192 219.221
109 A   110 A   111 A   112 A                                                  

 Beta MOs, Restricted
 -- Occupied --                  
-104.88 -104.86  -80.07  -15.66  -10.61  -10.59   -8.08   -8.07
  1 A     2 A     3 A     4 A     5 A     6 A     7 A     8 A                  
 -8.072  -8.058  -8.056  -8.055  -7.609  -5.501  -5.500  -5.500
  9 A    10 A    11 A    12 A    13 A    14 A    15 A    16 A                  
 -1.265  -1.143  -1.036  -0.761  -0.615  -0.600  -0.564  -0.509
 17 A    18 A    19 A    20 A    21 A    22 A    23 A    24 A                  
 -0.497  -0.472  -0.425  -0.406
 25 A    26 A    27 A    28 A                                                  
 -- Virtual --                   
 -0.003   0.054   0.056   0.075   0.083   0.093   0.113   0.131
 29 A    30 A    31 A    32 A    33 A    34 A    35 A    36 A                  
  0.135   0.138   0.147   0.158   0.181   0.201   0.219   0.239
 37 A    38 A    39 A    40 A    41 A    42 A    43 A    44 A                  
  0.240   0.265   0.309   0.356   0.379   0.381   0.478   0.539
 45 A    46 A    47 A    48 A    49 A    50 A    51 A    52 A                  
  0.575   0.580   0.617   0.621   0.637   0.760   0.801   0.820
 53 A    54 A    55 A    56 A    57 A    58 A    59 A    60 A                  
  0.858   0.862   0.937   0.960   1.073   1.115   1.118   1.124
 61 A    62 A    63 A    64 A    65 A    66 A    67 A    68 A                  
  1.132   1.152   1.177   1.185   1.213   1.216   1.260   1.297
 69 A    70 A    71 A    72 A    73 A    74 A    75 A    76 A                  
  1.367   1.486   1.507   1.773   1.864   1.975   2.259   2.369
 77 A    78 A    79 A    80 A    81 A    82 A    83 A    84 A                  
  2.400   2.493   2.592   2.619   2.640   2.665   2.733   2.905
 85 A    86 A    87 A    88 A    89 A    90 A    91 A    92 A                  
  3.034   4.233   4.336   4.492   7.488  10.342  10.367  14.698
 93 A    94 A    95 A    96 A    97 A    98 A    99 A   100 A                  
 14.795  14.877  26.625  26.695  26.699  26.753  27.024  27.096
101 A   102 A   103 A   104 A   105 A   106 A   107 A   108 A                  
 36.674 166.103 219.192 219.221
109 A   110 A   111 A   112 A                                                  

 Occupation and symmetry of molecular orbitals

 Point group: C1 (1 irreducible representation).

                           A     All 
 -------------------------------------
 All molecular orbitals:
  - Alpha                  112   112 
  - Beta                   112   112 
 -------------------------------------
 Alpha orbitals:
  - Frozen occupied        16    16  
  - Active occupied        12    12  
  - Active virtual         84    84  
  - Frozen virtual         0     0   
 -------------------------------------
 Beta orbitals:
  - Frozen occupied        16    16  
  - Active occupied        12    12  
  - Active virtual         84    84  
  - Frozen virtual         0     0   
 -------------------------------------

 Import integrals:   CPU 0.00 s  wall 0.00 s

 Import integrals:   CPU 22.02 s  wall 4.25 s

 MP2 amplitudes:   CPU 0.04 s  wall 0.03 s

Running a double precision version
           CCSD T amplitudes will be solved using DIIS.

           Start     Size      MaxIter   EConv     TConv     
           3         7         100       1.00e-07  1.00e-05  
 ------------------------------------------------------------------------------
           Energy (a.u.)   Ediff      Tdiff       Comment
 ------------------------------------------------------------------------------
         -1314.72547956                           
     1   -1314.73158023   6.10e-03   7.65e-01     
     2   -1314.75236169   2.08e-02   1.06e-01     
     3   -1314.75216322   1.98e-04   4.68e-02     
     4   -1314.75444027   2.28e-03   1.38e-02     Switched to DIIS steps.
     5   -1314.75525180   8.12e-04   1.19e-02     
     6   -1314.75528165   2.99e-05   2.34e-03     
     7   -1314.75527889   2.76e-06   1.17e-03     
     8   -1314.75528130   2.41e-06   2.94e-04     
     9   -1314.75528197   6.69e-07   1.71e-04     
    10   -1314.75528189   7.49e-08   5.72e-05     
    11   -1314.75528180   9.04e-08   2.65e-05     
    12   -1314.75528179   1.62e-08   8.86e-06     
 ------------------------------------------------------------------------------
         -1314.75528179                           CCSD T converged.

End of double precision
 SCF energy                 = -1314.15727186
 MP2 energy                 = -1314.72547956
 CCSD correlation energy     =    -0.59800993
 CCSD total energy           = -1314.75528179

 CCSD  T1^2 = 0.0124  T2^2 = 0.2631  Leading amplitudes:

 Amplitude    Orbitals with energies
 -0.0295       28 (A) A                  ->    29 (A) A                   
              -0.4064                         -0.0027                     
 -0.0295       28 (A) B                  ->    29 (A) B                   
              -0.4064                         -0.0027                     
 -0.0264       24 (A) A                  ->    29 (A) A                   
              -0.5087                         -0.0027                     
 -0.0264       24 (A) B                  ->    29 (A) B                   
              -0.5087                         -0.0027                     

 Amplitude    Orbitals with energies
 -0.0887       28 (A) A      28 (A) B    ->    29 (A) A      29 (A) B     
              -0.4064       -0.4064           -0.0027       -0.0027       
  0.0887       28 (A) A      28 (A) B    ->    29 (A) B      29 (A) A     
              -0.4064       -0.4064           -0.0027       -0.0027       
  0.0887       28 (A) B      28 (A) A    ->    29 (A) A      29 (A) B     
              -0.4064       -0.4064           -0.0027       -0.0027       
 -0.0887       28 (A) B      28 (A) A    ->    29 (A) B      29 (A) A     
              -0.4064       -0.4064           -0.0027       -0.0027       

 Computing CCSD intemediates for later calculations in double precision
 Finished.

Running a double precision version
           CCSD Lambda amplitudes will be solved using DIIS.
           Start     Size      MaxIter   EConv     LConv     
           3         7         100       1.00e-07  1.00e-05  
 ------------------------------------------------------------------------------
            Enorm      Ldiff       Comment
 ------------------------------------------------------------------------------
     1     5.34e-02   4.07e-02     
     2     1.39e-02   5.68e-03     
     3     6.02e-03   2.08e-03     
     4     3.40e-03   1.25e-03     Switched to DIIS steps.
     5     1.06e-03   6.33e-04     
     6     4.61e-04   1.68e-04     
     7     1.56e-04   3.71e-05     
     8     6.85e-05   7.69e-08     
     9     2.35e-05   2.50e-06     
    10     9.76e-06   6.77e-07     
    11     3.22e-06   5.68e-08     
    12     1.55e-06   2.91e-10     
    13     6.79e-07   4.11e-08     
    14     3.09e-07   1.16e-08     
    15     1.55e-07   1.03e-08     
    16     6.64e-08   1.17e-10     
 ------------------------------------------------------------------------------
                                   CCSD Lambda converged.

 Computing density matrices in double precision...
           Orbital response amplitudes will be solved using DIIS.
           Start     Size      MaxIter   EConv     LConv     
           3         7         100       1.00e-06  1.00e-06  
 ------------------------------------------------------------------------------
            Enorm      Ldiff       Comment
 ------------------------------------------------------------------------------
     1     7.50e-02   8.21e-03     
     2     3.81e-02   1.51e-02     
     3     3.61e-02   7.46e-03     
     4     1.40e-02   4.50e-03     Switched to DIIS steps.
     5     3.08e-03   4.47e-03     
     6     1.07e-03   4.76e-04     
     7     3.36e-04   8.47e-05     
     8     6.79e-05   6.28e-05     
     9     2.41e-05   2.70e-06     
    10     6.89e-06   3.65e-06     
    11     1.97e-06   2.77e-07     
    12     4.14e-07   8.49e-08     
 ------------------------------------------------------------------------------
                                   Orbital response converged.

 Computing density matrices... Done.
 CCSD calculation:   CPU 500.98 s  wall 91.16 s

 Transferring MO TPDM to AO TPDM
 Transferring g2_o1o1o1o1
 Transferring g2_o1o1o1v1
 Transferring g2_o1o1v1v1
 Transferring g2_o1v1o1v1
 Transferring g2_o1v1v1v1
 Transferring g2_v1v1v1v1
 Adding separable TPDM
 Computing TPDM gradient
 --------------------------------------------------------
 2e gradient
  Atom          X               Y               Z
 --------------------------------------------------------
    1         -1.153380       22.396610        0.000000  
    2          2.860444      -15.004186        0.000001  
    3         22.005090        0.759058       -0.000000  
    4        -23.712154       -8.151481       -0.000001  
 --------------------------------------------------------
 --------------------------------------------------------
 Final gradient
  Atom          X               Y               Z
 --------------------------------------------------------
    1         -1.153380       22.396610        0.000000  
    2          2.860444      -15.004186        0.000001  
    3         22.005090        0.759058       -0.000000  
    4        -23.712154       -8.151481       -0.000001  
 --------------------------------------------------------
 Analytic gradient from two-electron contribution:   CPU 136.73 s  wall 26.52 s

 Total ccman2 time:   CPU 663.17 s  wall 122.94 s


 --------------------------------------------------------------

                    Orbital Energies (a.u.)
 --------------------------------------------------------------

 Alpha MOs
 -- Occupied --
********-104.8638 -80.0710 -15.6575 -10.6070 -10.5904  -8.0755  -8.0716
 -8.0716  -8.0585  -8.0556  -8.0554  -7.6091  -5.5014  -5.5002  -5.5001
 -1.2648  -1.1433  -1.0357  -0.7612  -0.6154  -0.5998  -0.5645  -0.5087
 -0.4966  -0.4724  -0.4249  -0.4064
 -- Virtual --
 -0.0027   0.0543   0.0557   0.0747   0.0831   0.0932   0.1131   0.1311
  0.1353   0.1376   0.1470   0.1582   0.1809   0.2013   0.2191   0.2392
  0.2403   0.2653   0.3089   0.3557   0.3794   0.3814   0.4781   0.5390
  0.5755   0.5795   0.6173   0.6206   0.6373   0.7596   0.8008   0.8202
  0.8578   0.8617   0.9367   0.9600   1.0734   1.1154   1.1176   1.1244
  1.1324   1.1516   1.1773   1.1851   1.2128   1.2163   1.2601   1.2967
  1.3674   1.4863   1.5071   1.7735   1.8635   1.9749   2.2588   2.3687
  2.4000   2.4935   2.5920   2.6186   2.6398   2.6654   2.7326   2.9054
  3.0336   4.2325   4.3361   4.4916   7.4879  10.3424  10.3671  14.6980
 14.7950  14.8773  26.6255  26.6952  26.6987  26.7527  27.0238  27.0960
 36.6736 166.1032 219.1922 219.2207
 --------------------------------------------------------------

          Ground-State Mulliken Net Atomic Charges

     Atom                 Charge (a.u.)
  ----------------------------------------
      1 P                     0.289607
      2 N                    -0.202549
      3 Cl                   -0.013630
      4 Cl                   -0.073427
  ----------------------------------------
  Sum of atomic charges =     0.000000

 -----------------------------------------------------------------
                    Cartesian Multipole Moments
 -----------------------------------------------------------------
    Charge (ESU x 10^10)
                -0.0000
    Dipole Moment (Debye)
         X      -0.0900      Y      -2.0362      Z      -0.0000
       Tot       2.0382
    Quadrupole Moments (Debye-Ang)
        XX     -44.8430     XY       0.1723     YY     -45.3696
        XZ      -0.0000     YZ       0.0000     ZZ     -43.0646
    Octopole Moments (Debye-Ang^2)
       XXX     -11.3900    XXY       0.0299    XYY       1.0768
       YYY       0.7568    XXZ      -0.0000    XYZ      -0.0000
       YYZ      -0.0000    XZZ       0.1261    YZZ      -0.2229
       ZZZ      -0.0000
    Hexadecapole Moments (Debye-Ang^3)
      XXXX    -802.8481   XXXY      11.5830   XXYY    -158.4551
      XYYY       1.6473   YYYY    -116.1718   XXXZ       0.0000
      XXYZ       0.0000   XYYZ      -0.0000   YYYZ       0.0000
      XXZZ    -152.1323   XYZZ      -0.1185   YYZZ     -27.2885
      XZZZ       0.0000   YZZZ       0.0000   ZZZZ     -52.4048
 -----------------------------------------------------------------
 DrvMan completing analytic gradient of the correlated energy
 Correlated dipole moment
            1
    1  -0.0353931
    2  -0.8011213
    3  -0.0000001
 Energy read as -1314.755281786
 Full Analytical Gradient: (in a.u., or Hartree/Bohr)
             1             2             3             4
    1   -0.00014872    0.00008913   -0.00012010    0.00017968
    2   -0.00012884    0.00017320   -0.00009878    0.00005441
    3   -0.00000006    0.00000004   -0.00000000    0.00000002
 Gradient time:  CPU 0.77 s  wall 0.79 s
 ----------------------------------------------------------------
             Standard Nuclear Orientation (Angstroms)
    I     Atom           X                Y                Z
 ----------------------------------------------------------------
    1      P       0.3857122387    -0.6977298095     0.0000000000
    2      N      -0.6016186479     0.5510256472    -0.0000000000
    3      Cl     -2.2818491308     0.1067088860     0.0000000000
    4      Cl      2.1882401281     0.2820421500    -0.0000000000
 ----------------------------------------------------------------
 Nuclear Repulsion Energy =   241.9944557755 hartrees
 There are       28 alpha and       28 beta electrons

                       Distance Matrix (Angstroms)
             P (  1)   N (  2)   Cl(  3)
   N (  2)  1.591921
   Cl(  3)  2.786217  1.737985
   Cl(  4)  2.051599  2.802796  4.473527

 Requested basis set is 6-311++G(d,p)
 There are 45 shells and 112 basis functions
 A cutoff of  1.0D-14 yielded    900 shell pairs
 There are      6004 function pairs (      6462 Cartesian)
 Smallest overlap matrix eigenvalue = 1.32E-03
 Guess MOs from SCF MO coefficient file

 -----------------------------------------------------------------------
  General SCF calculation program by
  Eric Jon Sundstrom, Paul Horn, Yuezhi Mao, Dmitri Zuev, Alec White,
  David Stuck, Shaama M.S., Shane Yost, Joonho Lee, David Small,
  Daniel Levine, Susi Lehtola, Hugh Burton, Evgeny Epifanovsky
 -----------------------------------------------------------------------
 Hartree-Fock
 using 6 threads for integral computing
 -------------------------------------------------------
 OpenMP Integral computing Module                
 Release: version 2.0, May 2017, Q-Chem Inc. Pleasanton 
 -------------------------------------------------------
 A restricted SCF calculation will be
 performed using DIIS
 SCF converges when DIIS error is below 1.0e-08
 ---------------------------------------
  Cycle       Energy         DIIS error
 ---------------------------------------
    1   -1314.1572798603      1.84e-05  
    2   -1314.1572805948      4.80e-06  
    3   -1314.1572806552      2.55e-06  
    4   -1314.1572806670      8.98e-07  
    5   -1314.1572806692      3.47e-07  
    6   -1314.1572806697      1.31e-07  
    7   -1314.1572806698      6.36e-08  
    8   -1314.1572806698      2.31e-08  
    9   -1314.1572806699      6.26e-09  Convergence criterion met
 ---------------------------------------
 SCF time:   CPU 4.58s  wall 1.00s 
 SCF   energy in the final basis set =    -1314.1572806699
 Total energy in the final basis set =    -1314.1572806699


 ------------------------------------------------------------------------------

   CCMAN2: suite of methods based on coupled cluster
           and equation of motion theories.

   Components:
   * libvmm-1.3-trunk
     by Evgeny Epifanovsky, Ilya Kaliman.
   * libtensor-2.5-trunk
     by Evgeny Epifanovsky, Michael Wormit, Dmitry Zuev, Sam Manzer, 
        Ilya Kaliman.
   * libcc-2.5-trunk
     by Evgeny Epifanovsky, Arik Landau, Tomasz Kus, Kirill Khistyaev, 
        Dmitry Zuev, Prashant Manohar, Xintian Feng, Anna Krylov, 
        Matthew Goldey, Alec White, Thomas Jagau, Kaushik Nanda, 
        Anastasia Gunina, Alexander Kunitsa, Joonho Lee.

   CCMAN original authors:
   Anna I. Krylov, C. David Sherrill, Steven R. Gwaltney,
   Edward F. C. Byrd (2000)
   Sergey V. Levchenko, Lyudmila V. Slipchenko, Tao Wang,
   Ana-Maria C. Cristian (2003)
   Piotr A. Pieniazek, C. Melania Oana, Evgeny Epifanovsky (2007)
   Prashant Manohar (2009)

 ------------------------------------------------------------------------------


 Allocating and initializing 30808MB of RAM...
 Calculation will run on 6 cores.


 Alpha MOs, Restricted
 -- Occupied --                  
-104.88 -104.86  -80.07  -15.66  -10.61  -10.59   -8.08   -8.07
  1 A     2 A     3 A     4 A     5 A     6 A     7 A     8 A                  
 -8.071  -8.059  -8.056  -8.056  -7.609  -5.501  -5.500  -5.500
  9 A    10 A    11 A    12 A    13 A    14 A    15 A    16 A                  
 -1.265  -1.144  -1.036  -0.761  -0.615  -0.600  -0.564  -0.509
 17 A    18 A    19 A    20 A    21 A    22 A    23 A    24 A                  
 -0.497  -0.472  -0.425  -0.406
 25 A    26 A    27 A    28 A                                                  
 -- Virtual --                   
 -0.003   0.054   0.056   0.075   0.083   0.093   0.113   0.131
 29 A    30 A    31 A    32 A    33 A    34 A    35 A    36 A                  
  0.135   0.138   0.147   0.158   0.181   0.201   0.219   0.239
 37 A    38 A    39 A    40 A    41 A    42 A    43 A    44 A                  
  0.240   0.265   0.309   0.356   0.379   0.381   0.478   0.539
 45 A    46 A    47 A    48 A    49 A    50 A    51 A    52 A                  
  0.575   0.580   0.617   0.621   0.637   0.760   0.800   0.820
 53 A    54 A    55 A    56 A    57 A    58 A    59 A    60 A                  
  0.858   0.862   0.937   0.960   1.073   1.115   1.118   1.124
 61 A    62 A    63 A    64 A    65 A    66 A    67 A    68 A                  
  1.132   1.152   1.177   1.185   1.213   1.216   1.260   1.297
 69 A    70 A    71 A    72 A    73 A    74 A    75 A    76 A                  
  1.368   1.486   1.508   1.774   1.864   1.975   2.259   2.369
 77 A    78 A    79 A    80 A    81 A    82 A    83 A    84 A                  
  2.400   2.494   2.592   2.619   2.640   2.665   2.733   2.906
 85 A    86 A    87 A    88 A    89 A    90 A    91 A    92 A                  
  3.034   4.233   4.336   4.492   7.488  10.342  10.367  14.698
 93 A    94 A    95 A    96 A    97 A    98 A    99 A   100 A                  
 14.795  14.877  26.626  26.695  26.699  26.753  27.025  27.096
101 A   102 A   103 A   104 A   105 A   106 A   107 A   108 A                  
 36.674 166.103 219.192 219.221
109 A   110 A   111 A   112 A                                                  

 Beta MOs, Restricted
 -- Occupied --                  
-104.88 -104.86  -80.07  -15.66  -10.61  -10.59   -8.08   -8.07
  1 A     2 A     3 A     4 A     5 A     6 A     7 A     8 A                  
 -8.071  -8.059  -8.056  -8.056  -7.609  -5.501  -5.500  -5.500
  9 A    10 A    11 A    12 A    13 A    14 A    15 A    16 A                  
 -1.265  -1.144  -1.036  -0.761  -0.615  -0.600  -0.564  -0.509
 17 A    18 A    19 A    20 A    21 A    22 A    23 A    24 A                  
 -0.497  -0.472  -0.425  -0.406
 25 A    26 A    27 A    28 A                                                  
 -- Virtual --                   
 -0.003   0.054   0.056   0.075   0.083   0.093   0.113   0.131
 29 A    30 A    31 A    32 A    33 A    34 A    35 A    36 A                  
  0.135   0.138   0.147   0.158   0.181   0.201   0.219   0.239
 37 A    38 A    39 A    40 A    41 A    42 A    43 A    44 A                  
  0.240   0.265   0.309   0.356   0.379   0.381   0.478   0.539
 45 A    46 A    47 A    48 A    49 A    50 A    51 A    52 A                  
  0.575   0.580   0.617   0.621   0.637   0.760   0.800   0.820
 53 A    54 A    55 A    56 A    57 A    58 A    59 A    60 A                  
  0.858   0.862   0.937   0.960   1.073   1.115   1.118   1.124
 61 A    62 A    63 A    64 A    65 A    66 A    67 A    68 A                  
  1.132   1.152   1.177   1.185   1.213   1.216   1.260   1.297
 69 A    70 A    71 A    72 A    73 A    74 A    75 A    76 A                  
  1.368   1.486   1.508   1.774   1.864   1.975   2.259   2.369
 77 A    78 A    79 A    80 A    81 A    82 A    83 A    84 A                  
  2.400   2.494   2.592   2.619   2.640   2.665   2.733   2.906
 85 A    86 A    87 A    88 A    89 A    90 A    91 A    92 A                  
  3.034   4.233   4.336   4.492   7.488  10.342  10.367  14.698
 93 A    94 A    95 A    96 A    97 A    98 A    99 A   100 A                  
 14.795  14.877  26.626  26.695  26.699  26.753  27.025  27.096
101 A   102 A   103 A   104 A   105 A   106 A   107 A   108 A                  
 36.674 166.103 219.192 219.221
109 A   110 A   111 A   112 A                                                  

 Occupation and symmetry of molecular orbitals

 Point group: C1 (1 irreducible representation).

                           A     All 
 -------------------------------------
 All molecular orbitals:
  - Alpha                  112   112 
  - Beta                   112   112 
 -------------------------------------
 Alpha orbitals:
  - Frozen occupied        16    16  
  - Active occupied        12    12  
  - Active virtual         84    84  
  - Frozen virtual         0     0   
 -------------------------------------
 Beta orbitals:
  - Frozen occupied        16    16  
  - Active occupied        12    12  
  - Active virtual         84    84  
  - Frozen virtual         0     0   
 -------------------------------------

 Import integrals:   CPU 0.00 s  wall 0.00 s

 Import integrals:   CPU 22.14 s  wall 3.91 s

 MP2 amplitudes:   CPU 0.04 s  wall 0.03 s

Running a double precision version
           CCSD T amplitudes will be solved using DIIS.

           Start     Size      MaxIter   EConv     TConv     
           3         7         100       1.00e-07  1.00e-05  
 ------------------------------------------------------------------------------
           Energy (a.u.)   Ediff      Tdiff       Comment
 ------------------------------------------------------------------------------
         -1314.72548947                           
     1   -1314.73158698   6.10e-03   7.65e-01     
     2   -1314.75236321   2.08e-02   1.06e-01     
     3   -1314.75216440   1.99e-04   4.68e-02     
     4   -1314.75444046   2.28e-03   1.38e-02     Switched to DIIS steps.
     5   -1314.75525154   8.11e-04   1.19e-02     
     6   -1314.75528132   2.98e-05   2.34e-03     
     7   -1314.75527857   2.75e-06   1.17e-03     
     8   -1314.75528098   2.41e-06   2.94e-04     
     9   -1314.75528165   6.68e-07   1.71e-04     
    10   -1314.75528157   7.52e-08   5.72e-05     
    11   -1314.75528148   9.12e-08   2.65e-05     
    12   -1314.75528146   1.61e-08   8.84e-06     
 ------------------------------------------------------------------------------
         -1314.75528146                           CCSD T converged.

End of double precision
 SCF energy                 = -1314.15728067
 MP2 energy                 = -1314.72548947
 CCSD correlation energy     =    -0.59800079
 CCSD total energy           = -1314.75528146

 CCSD  T1^2 = 0.0124  T2^2 = 0.2631  Leading amplitudes:

 Amplitude    Orbitals with energies
 -0.0295       28 (A) A                  ->    29 (A) A                   
              -0.4063                         -0.0026                     
 -0.0295       28 (A) B                  ->    29 (A) B                   
              -0.4063                         -0.0026                     
 -0.0263       24 (A) A                  ->    29 (A) A                   
              -0.5089                         -0.0026                     
 -0.0263       24 (A) B                  ->    29 (A) B                   
              -0.5089                         -0.0026                     

 Amplitude    Orbitals with energies
 -0.0887       28 (A) A      28 (A) B    ->    29 (A) A      29 (A) B     
              -0.4063       -0.4063           -0.0026       -0.0026       
  0.0887       28 (A) A      28 (A) B    ->    29 (A) B      29 (A) A     
              -0.4063       -0.4063           -0.0026       -0.0026       
  0.0887       28 (A) B      28 (A) A    ->    29 (A) A      29 (A) B     
              -0.4063       -0.4063           -0.0026       -0.0026       
 -0.0887       28 (A) B      28 (A) A    ->    29 (A) B      29 (A) A     
              -0.4063       -0.4063           -0.0026       -0.0026       

 Computing CCSD intemediates for later calculations in double precision
 Finished.

Running a double precision version
           CCSD Lambda amplitudes will be solved using DIIS.
           Start     Size      MaxIter   EConv     LConv     
           3         7         100       1.00e-07  1.00e-05  
 ------------------------------------------------------------------------------
            Enorm      Ldiff       Comment
 ------------------------------------------------------------------------------
     1     5.33e-02   4.07e-02     
     2     1.39e-02   5.68e-03     
     3     6.02e-03   2.08e-03     
     4     3.40e-03   1.25e-03     Switched to DIIS steps.
     5     1.06e-03   6.33e-04     
     6     4.61e-04   1.68e-04     
     7     1.56e-04   3.71e-05     
     8     6.85e-05   3.37e-08     
     9     2.35e-05   2.47e-06     
    10     9.77e-06   6.68e-07     
    11     3.21e-06   5.23e-08     
    12     1.54e-06   1.51e-09     
    13     6.77e-07   3.99e-08     
    14     3.06e-07   1.20e-08     
    15     1.53e-07   9.93e-09     
    16     6.54e-08   2.16e-10     
 ------------------------------------------------------------------------------
                                   CCSD Lambda converged.

 Computing density matrices in double precision...
           Orbital response amplitudes will be solved using DIIS.
           Start     Size      MaxIter   EConv     LConv     
           3         7         100       1.00e-06  1.00e-06  
 ------------------------------------------------------------------------------
            Enorm      Ldiff       Comment
 ------------------------------------------------------------------------------
     1     7.50e-02   8.22e-03     
     2     3.80e-02   1.51e-02     
     3     3.61e-02   7.42e-03     
     4     1.39e-02   4.47e-03     Switched to DIIS steps.
     5     3.08e-03   4.47e-03     
     6     1.07e-03   4.76e-04     
     7     3.35e-04   8.50e-05     
     8     6.76e-05   6.26e-05     
     9     2.38e-05   2.76e-06     
    10     6.86e-06   3.63e-06     
    11     1.97e-06   2.83e-07     
    12     4.12e-07   8.41e-08     
 ------------------------------------------------------------------------------
                                   Orbital response converged.

 Computing density matrices... Done.
 CCSD calculation:   CPU 501.08 s  wall 91.12 s

 Transferring MO TPDM to AO TPDM
 Transferring g2_o1o1o1o1
 Transferring g2_o1o1o1v1
 Transferring g2_o1o1v1v1
 Transferring g2_o1v1o1v1
 Transferring g2_o1v1v1v1
 Transferring g2_v1v1v1v1
 Adding separable TPDM
 Computing TPDM gradient
 --------------------------------------------------------
 2e gradient
  Atom          X               Y               Z
 --------------------------------------------------------
    1         -1.136175       22.418254       -0.000000  
    2          2.866940      -15.004840        0.000000  
    3         22.005536        0.758614        0.000000  
    4        -23.736302       -8.172027       -0.000000  
 --------------------------------------------------------
 --------------------------------------------------------
 Final gradient
  Atom          X               Y               Z
 --------------------------------------------------------
    1         -1.136175       22.418254       -0.000000  
    2          2.866940      -15.004840        0.000000  
    3         22.005536        0.758614        0.000000  
    4        -23.736302       -8.172027       -0.000000  
 --------------------------------------------------------
 Analytic gradient from two-electron contribution:   CPU 140.07 s  wall 27.87 s

 Total ccman2 time:   CPU 666.54 s  wall 123.84 s


 --------------------------------------------------------------

                    Orbital Energies (a.u.)
 --------------------------------------------------------------

 Alpha MOs
 -- Occupied --
********-104.8640 -80.0708 -15.6573 -10.6069 -10.5906  -8.0754  -8.0714
 -8.0714  -8.0586  -8.0557  -8.0556  -7.6089  -5.5013  -5.5001  -5.5000
 -1.2647  -1.1437  -1.0356  -0.7612  -0.6155  -0.5999  -0.5645  -0.5089
 -0.4967  -0.4724  -0.4248  -0.4063
 -- Virtual --
 -0.0026   0.0545   0.0557   0.0747   0.0831   0.0933   0.1133   0.1312
  0.1354   0.1376   0.1470   0.1582   0.1809   0.2013   0.2191   0.2393
  0.2403   0.2653   0.3089   0.3558   0.3794   0.3814   0.4781   0.5389
  0.5755   0.5795   0.6174   0.6206   0.6372   0.7595   0.8004   0.8199
  0.8580   0.8617   0.9371   0.9601   1.0733   1.1153   1.1177   1.1242
  1.1324   1.1516   1.1774   1.1855   1.2131   1.2164   1.2602   1.2969
  1.3675   1.4864   1.5082   1.7736   1.8637   1.9749   2.2590   2.3689
  2.4002   2.4937   2.5919   2.6186   2.6399   2.6655   2.7328   2.9056
  3.0339   4.2326   4.3363   4.4918   7.4881  10.3424  10.3672  14.6981
 14.7952  14.8775  26.6255  26.6953  26.6987  26.7530  27.0250  27.0961
 36.6737 166.1035 219.1923 219.2209
 --------------------------------------------------------------

          Ground-State Mulliken Net Atomic Charges

     Atom                 Charge (a.u.)
  ----------------------------------------
      1 P                     0.289294
      2 N                    -0.202865
      3 Cl                   -0.013849
      4 Cl                   -0.072580
  ----------------------------------------
  Sum of atomic charges =    -0.000000

 -----------------------------------------------------------------
                    Cartesian Multipole Moments
 -----------------------------------------------------------------
    Charge (ESU x 10^10)
                -0.0000
    Dipole Moment (Debye)
         X      -0.0790      Y      -2.0339      Z      -0.0000
       Tot       2.0355
    Quadrupole Moments (Debye-Ang)
        XX     -44.8281     XY       0.1752     YY     -45.3702
        XZ      -0.0000     YZ       0.0000     ZZ     -43.0618
    Octopole Moments (Debye-Ang^2)
       XXX     -11.2286    XXY       0.0332    XYY       1.1143
       YYY       0.7665    XXZ      -0.0000    XYZ       0.0000
       YYZ      -0.0000    XZZ       0.1646    YZZ      -0.2213
       ZZZ      -0.0000
    Hexadecapole Moments (Debye-Ang^3)
      XXXX    -802.0962   XXXY      11.6092   XXYY    -158.3259
      XYYY       1.6787   YYYY    -116.1836   XXXZ       0.0000
      XXYZ       0.0000   XYYZ      -0.0000   YYYZ       0.0000
      XXZZ    -152.0016   XYZZ      -0.1089   YYZZ     -27.2886
      XZZZ       0.0000   YZZZ       0.0000   ZZZZ     -52.3982
 -----------------------------------------------------------------
 DrvMan completing analytic gradient of the correlated energy
 Correlated dipole moment
            1
    1  -0.0310703
    2  -0.8002084
    3  -0.0000000
 Energy read as -1314.755281463
 Full Analytical Gradient: (in a.u., or Hartree/Bohr)
             1             2             3             4
    1    0.00027042    0.00018129   -0.00010147   -0.00035024
    2    0.00010566    0.00016072   -0.00009851   -0.00016786
    3   -0.00000000    0.00000000   -0.00000000    0.00000000
 Gradient time:  CPU 0.76 s  wall 0.78 s
 ----------------------------------------------------------------
             Standard Nuclear Orientation (Angstroms)
    I     Atom           X                Y                Z
 ----------------------------------------------------------------
    1      P       0.3857122387    -0.6977298095     0.0000000000
    2      N      -0.6016186479     0.5510256472    -0.0000000000
    3      Cl     -2.2818491308     0.1067088860     0.0000000000
    4      Cl      2.1892401281     0.2830421500    -0.0000000000
 ----------------------------------------------------------------
 Nuclear Repulsion Energy =   241.9358617775 hartrees
 There are       28 alpha and       28 beta electrons

                       Distance Matrix (Angstroms)
             P (  1)   N (  2)   Cl(  3)
   N (  2)  1.591921
   Cl(  3)  2.786217  1.737985
   Cl(  4)  2.052956  2.803695  4.474565

 Requested basis set is 6-311++G(d,p)
 There are 45 shells and 112 basis functions
 A cutoff of  1.0D-14 yielded    900 shell pairs
 There are      6004 function pairs (      6462 Cartesian)
 Smallest overlap matrix eigenvalue = 1.32E-03
 Guess MOs from SCF MO coefficient file

 -----------------------------------------------------------------------
  General SCF calculation program by
  Eric Jon Sundstrom, Paul Horn, Yuezhi Mao, Dmitri Zuev, Alec White,
  David Stuck, Shaama M.S., Shane Yost, Joonho Lee, David Small,
  Daniel Levine, Susi Lehtola, Hugh Burton, Evgeny Epifanovsky
 -----------------------------------------------------------------------
 Hartree-Fock
 using 6 threads for integral computing
 -------------------------------------------------------
 OpenMP Integral computing Module                
 Release: version 2.0, May 2017, Q-Chem Inc. Pleasanton 
 -------------------------------------------------------
 A restricted SCF calculation will be
 performed using DIIS
 SCF converges when DIIS error is below 1.0e-08
 ---------------------------------------
  Cycle       Energy         DIIS error
 ---------------------------------------
    1   -1314.1572693396      1.39e-05  
    2   -1314.1572697561      3.47e-06  
    3   -1314.1572697908      1.65e-06  
    4   -1314.1572697961      6.10e-07  
    5   -1314.1572697970      2.65e-07  
    6   -1314.1572697973      8.53e-08  
    7   -1314.1572697973      4.43e-08  
    8   -1314.1572697973      1.70e-08  
    9   -1314.1572697973      3.51e-09  Convergence criterion met
 ---------------------------------------
 SCF time:   CPU 4.56s  wall 1.00s 
 SCF   energy in the final basis set =    -1314.1572697973
 Total energy in the final basis set =    -1314.1572697973


 ------------------------------------------------------------------------------

   CCMAN2: suite of methods based on coupled cluster
           and equation of motion theories.

   Components:
   * libvmm-1.3-trunk
     by Evgeny Epifanovsky, Ilya Kaliman.
   * libtensor-2.5-trunk
     by Evgeny Epifanovsky, Michael Wormit, Dmitry Zuev, Sam Manzer, 
        Ilya Kaliman.
   * libcc-2.5-trunk
     by Evgeny Epifanovsky, Arik Landau, Tomasz Kus, Kirill Khistyaev, 
        Dmitry Zuev, Prashant Manohar, Xintian Feng, Anna Krylov, 
        Matthew Goldey, Alec White, Thomas Jagau, Kaushik Nanda, 
        Anastasia Gunina, Alexander Kunitsa, Joonho Lee.

   CCMAN original authors:
   Anna I. Krylov, C. David Sherrill, Steven R. Gwaltney,
   Edward F. C. Byrd (2000)
   Sergey V. Levchenko, Lyudmila V. Slipchenko, Tao Wang,
   Ana-Maria C. Cristian (2003)
   Piotr A. Pieniazek, C. Melania Oana, Evgeny Epifanovsky (2007)
   Prashant Manohar (2009)

 ------------------------------------------------------------------------------


 Allocating and initializing 30808MB of RAM...
 Calculation will run on 6 cores.


 Alpha MOs, Restricted
 -- Occupied --                  
-104.88 -104.86  -80.07  -15.66  -10.61  -10.59   -8.08   -8.07
  1 A     2 A     3 A     4 A     5 A     6 A     7 A     8 A                  
 -8.072  -8.058  -8.056  -8.055  -7.609  -5.501  -5.500  -5.500
  9 A    10 A    11 A    12 A    13 A    14 A    15 A    16 A                  
 -1.265  -1.143  -1.036  -0.761  -0.615  -0.600  -0.564  -0.509
 17 A    18 A    19 A    20 A    21 A    22 A    23 A    24 A                  
 -0.497  -0.472  -0.425  -0.406
 25 A    26 A    27 A    28 A                                                  
 -- Virtual --                   
 -0.003   0.054   0.056   0.075   0.083   0.093   0.113   0.131
 29 A    30 A    31 A    32 A    33 A    34 A    35 A    36 A                  
  0.135   0.138   0.147   0.158   0.181   0.201   0.219   0.239
 37 A    38 A    39 A    40 A    41 A    42 A    43 A    44 A                  
  0.240   0.265   0.309   0.356   0.379   0.381   0.478   0.539
 45 A    46 A    47 A    48 A    49 A    50 A    51 A    52 A                  
  0.575   0.579   0.617   0.621   0.637   0.760   0.801   0.820
 53 A    54 A    55 A    56 A    57 A    58 A    59 A    60 A                  
  0.858   0.862   0.937   0.960   1.073   1.115   1.118   1.124
 61 A    62 A    63 A    64 A    65 A    66 A    67 A    68 A                  
  1.132   1.152   1.177   1.185   1.213   1.216   1.260   1.297
 69 A    70 A    71 A    72 A    73 A    74 A    75 A    76 A                  
  1.367   1.486   1.507   1.773   1.864   1.975   2.259   2.369
 77 A    78 A    79 A    80 A    81 A    82 A    83 A    84 A                  
  2.400   2.494   2.592   2.619   2.640   2.665   2.733   2.905
 85 A    86 A    87 A    88 A    89 A    90 A    91 A    92 A                  
  3.034   4.233   4.336   4.492   7.488  10.342  10.367  14.698
 93 A    94 A    95 A    96 A    97 A    98 A    99 A   100 A                  
 14.795  14.877  26.625  26.695  26.699  26.753  27.024  27.096
101 A   102 A   103 A   104 A   105 A   106 A   107 A   108 A                  
 36.674 166.103 219.192 219.221
109 A   110 A   111 A   112 A                                                  

 Beta MOs, Restricted
 -- Occupied --                  
-104.88 -104.86  -80.07  -15.66  -10.61  -10.59   -8.08   -8.07
  1 A     2 A     3 A     4 A     5 A     6 A     7 A     8 A                  
 -8.072  -8.058  -8.056  -8.055  -7.609  -5.501  -5.500  -5.500
  9 A    10 A    11 A    12 A    13 A    14 A    15 A    16 A                  
 -1.265  -1.143  -1.036  -0.761  -0.615  -0.600  -0.564  -0.509
 17 A    18 A    19 A    20 A    21 A    22 A    23 A    24 A                  
 -0.497  -0.472  -0.425  -0.406
 25 A    26 A    27 A    28 A                                                  
 -- Virtual --                   
 -0.003   0.054   0.056   0.075   0.083   0.093   0.113   0.131
 29 A    30 A    31 A    32 A    33 A    34 A    35 A    36 A                  
  0.135   0.138   0.147   0.158   0.181   0.201   0.219   0.239
 37 A    38 A    39 A    40 A    41 A    42 A    43 A    44 A                  
  0.240   0.265   0.309   0.356   0.379   0.381   0.478   0.539
 45 A    46 A    47 A    48 A    49 A    50 A    51 A    52 A                  
  0.575   0.579   0.617   0.621   0.637   0.760   0.801   0.820
 53 A    54 A    55 A    56 A    57 A    58 A    59 A    60 A                  
  0.858   0.862   0.937   0.960   1.073   1.115   1.118   1.124
 61 A    62 A    63 A    64 A    65 A    66 A    67 A    68 A                  
  1.132   1.152   1.177   1.185   1.213   1.216   1.260   1.297
 69 A    70 A    71 A    72 A    73 A    74 A    75 A    76 A                  
  1.367   1.486   1.507   1.773   1.864   1.975   2.259   2.369
 77 A    78 A    79 A    80 A    81 A    82 A    83 A    84 A                  
  2.400   2.494   2.592   2.619   2.640   2.665   2.733   2.905
 85 A    86 A    87 A    88 A    89 A    90 A    91 A    92 A                  
  3.034   4.233   4.336   4.492   7.488  10.342  10.367  14.698
 93 A    94 A    95 A    96 A    97 A    98 A    99 A   100 A                  
 14.795  14.877  26.625  26.695  26.699  26.753  27.024  27.096
101 A   102 A   103 A   104 A   105 A   106 A   107 A   108 A                  
 36.674 166.103 219.192 219.221
109 A   110 A   111 A   112 A                                                  

 Occupation and symmetry of molecular orbitals

 Point group: C1 (1 irreducible representation).

                           A     All 
 -------------------------------------
 All molecular orbitals:
  - Alpha                  112   112 
  - Beta                   112   112 
 -------------------------------------
 Alpha orbitals:
  - Frozen occupied        16    16  
  - Active occupied        12    12  
  - Active virtual         84    84  
  - Frozen virtual         0     0   
 -------------------------------------
 Beta orbitals:
  - Frozen occupied        16    16  
  - Active occupied        12    12  
  - Active virtual         84    84  
  - Frozen virtual         0     0   
 -------------------------------------

 Import integrals:   CPU 0.00 s  wall 0.00 s

 Import integrals:   CPU 22.01 s  wall 3.83 s

 MP2 amplitudes:   CPU 0.04 s  wall 0.03 s

Running a double precision version
           CCSD T amplitudes will be solved using DIIS.

           Start     Size      MaxIter   EConv     TConv     
           3         7         100       1.00e-07  1.00e-05  
 ------------------------------------------------------------------------------
           Energy (a.u.)   Ediff      Tdiff       Comment
 ------------------------------------------------------------------------------
         -1314.72548283                           
     1   -1314.73158120   6.10e-03   7.65e-01     
     2   -1314.75236227   2.08e-02   1.06e-01     
     3   -1314.75216346   1.99e-04   4.68e-02     
     4   -1314.75444042   2.28e-03   1.38e-02     Switched to DIIS steps.
     5   -1314.75525192   8.11e-04   1.19e-02     
     6   -1314.75528176   2.98e-05   2.34e-03     
     7   -1314.75527900   2.76e-06   1.17e-03     
     8   -1314.75528141   2.41e-06   2.94e-04     
     9   -1314.75528208   6.69e-07   1.71e-04     
    10   -1314.75528200   7.50e-08   5.72e-05     
    11   -1314.75528191   9.06e-08   2.65e-05     
    12   -1314.75528189   1.62e-08   8.86e-06     
 ------------------------------------------------------------------------------
         -1314.75528189                           CCSD T converged.

End of double precision
 SCF energy                 = -1314.15726980
 MP2 energy                 = -1314.72548283
 CCSD correlation energy     =    -0.59801210
 CCSD total energy           = -1314.75528189

 CCSD  T1^2 = 0.0124  T2^2 = 0.2631  Leading amplitudes:

 Amplitude    Orbitals with energies
  0.0295       28 (A) A                  ->    29 (A) A                   
              -0.4063                         -0.0027                     
  0.0295       28 (A) B                  ->    29 (A) B                   
              -0.4063                         -0.0027                     
  0.0263       24 (A) A                  ->    29 (A) A                   
              -0.5087                         -0.0027                     
  0.0263       24 (A) B                  ->    29 (A) B                   
              -0.5087                         -0.0027                     

 Amplitude    Orbitals with energies
 -0.0887       28 (A) A      28 (A) B    ->    29 (A) A      29 (A) B     
              -0.4063       -0.4063           -0.0027       -0.0027       
  0.0887       28 (A) A      28 (A) B    ->    29 (A) B      29 (A) A     
              -0.4063       -0.4063           -0.0027       -0.0027       
  0.0887       28 (A) B      28 (A) A    ->    29 (A) A      29 (A) B     
              -0.4063       -0.4063           -0.0027       -0.0027       
 -0.0887       28 (A) B      28 (A) A    ->    29 (A) B      29 (A) A     
              -0.4063       -0.4063           -0.0027       -0.0027       

 Computing CCSD intemediates for later calculations in double precision
 Finished.

Running a double precision version
           CCSD Lambda amplitudes will be solved using DIIS.
           Start     Size      MaxIter   EConv     LConv     
           3         7         100       1.00e-07  1.00e-05  
 ------------------------------------------------------------------------------
            Enorm      Ldiff       Comment
 ------------------------------------------------------------------------------
     1     5.34e-02   4.07e-02     
     2     1.39e-02   5.68e-03     
     3     6.02e-03   2.08e-03     
     4     3.40e-03   1.25e-03     Switched to DIIS steps.
     5     1.06e-03   6.34e-04     
     6     4.61e-04   1.68e-04     
     7     1.56e-04   3.71e-05     
     8     6.85e-05   6.84e-08     
     9     2.35e-05   2.49e-06     
    10     9.76e-06   6.76e-07     
    11     3.22e-06   5.60e-08     
    12     1.55e-06   5.36e-11     
    13     6.78e-07   4.08e-08     
    14     3.08e-07   1.17e-08     
    15     1.54e-07   1.02e-08     
    16     6.60e-08   1.49e-10     
 ------------------------------------------------------------------------------
                                   CCSD Lambda converged.

 Computing density matrices in double precision...
           Orbital response amplitudes will be solved using DIIS.
           Start     Size      MaxIter   EConv     LConv     
           3         7         100       1.00e-06  1.00e-06  
 ------------------------------------------------------------------------------
            Enorm      Ldiff       Comment
 ------------------------------------------------------------------------------
     1     7.50e-02   8.21e-03     
     2     3.81e-02   1.51e-02     
     3     3.61e-02   7.45e-03     
     4     1.40e-02   4.49e-03     Switched to DIIS steps.
     5     3.08e-03   4.47e-03     
     6     1.07e-03   4.77e-04     
     7     3.35e-04   8.49e-05     
     8     6.78e-05   6.28e-05     
     9     2.40e-05   2.73e-06     
    10     6.89e-06   3.64e-06     
    11     1.97e-06   2.79e-07     
    12     4.13e-07   8.45e-08     
 ------------------------------------------------------------------------------
                                   Orbital response converged.

 Computing density matrices... Done.
 CCSD calculation:   CPU 500.81 s  wall 91.22 s

 Transferring MO TPDM to AO TPDM
 Transferring g2_o1o1o1o1
 Transferring g2_o1o1o1v1
 Transferring g2_o1o1v1v1
 Transferring g2_o1v1o1v1
 Transferring g2_o1v1v1v1
 Transferring g2_v1v1v1v1
 Adding separable TPDM
 Computing TPDM gradient
 --------------------------------------------------------
 2e gradient
  Atom          X               Y               Z
 --------------------------------------------------------
    1         -1.152745       22.412690       -0.000000  
    2          2.862600      -15.003967        0.000000  
    3         22.004603        0.759717        0.000000  
    4        -23.714458       -8.168439       -0.000000  
 --------------------------------------------------------
 --------------------------------------------------------
 Final gradient
  Atom          X               Y               Z
 --------------------------------------------------------
    1         -1.152745       22.412690       -0.000000  
    2          2.862600      -15.003967        0.000000  
    3         22.004603        0.759717        0.000000  
    4        -23.714458       -8.168439       -0.000000  
 --------------------------------------------------------
 Analytic gradient from two-electron contribution:   CPU 135.62 s  wall 26.37 s

 Total ccman2 time:   CPU 661.31 s  wall 122.24 s


 --------------------------------------------------------------

                    Orbital Energies (a.u.)
 --------------------------------------------------------------

 Alpha MOs
 -- Occupied --
********-104.8638 -80.0709 -15.6575 -10.6070 -10.5904  -8.0755  -8.0715
 -8.0715  -8.0585  -8.0556  -8.0554  -7.6090  -5.5014  -5.5002  -5.5001
 -1.2648  -1.1434  -1.0357  -0.7612  -0.6154  -0.5999  -0.5645  -0.5087
 -0.4966  -0.4724  -0.4249  -0.4063
 -- Virtual --
 -0.0027   0.0544   0.0557   0.0747   0.0831   0.0932   0.1132   0.1311
  0.1353   0.1376   0.1470   0.1581   0.1809   0.2013   0.2190   0.2392
  0.2403   0.2653   0.3089   0.3558   0.3794   0.3814   0.4781   0.5390
  0.5755   0.5795   0.6173   0.6206   0.6373   0.7595   0.8007   0.8201
  0.8578   0.8617   0.9368   0.9601   1.0733   1.1154   1.1176   1.1244
  1.1324   1.1516   1.1774   1.1852   1.2129   1.2163   1.2601   1.2968
  1.3674   1.4863   1.5074   1.7735   1.8636   1.9748   2.2589   2.3688
  2.4001   2.4936   2.5920   2.6186   2.6398   2.6654   2.7326   2.9055
  3.0337   4.2325   4.3362   4.4917   7.4879  10.3424  10.3672  14.6980
 14.7951  14.8773  26.6255  26.6952  26.6987  26.7529  27.0241  27.0960
 36.6736 166.1033 219.1923 219.2208
 --------------------------------------------------------------

          Ground-State Mulliken Net Atomic Charges

     Atom                 Charge (a.u.)
  ----------------------------------------
      1 P                     0.289572
      2 N                    -0.202466
      3 Cl                   -0.013798
      4 Cl                   -0.073308
  ----------------------------------------
  Sum of atomic charges =    -0.000000

 -----------------------------------------------------------------
                    Cartesian Multipole Moments
 -----------------------------------------------------------------
    Charge (ESU x 10^10)
                 0.0000
    Dipole Moment (Debye)
         X      -0.0873      Y      -2.0368      Z      -0.0000
       Tot       2.0386
    Quadrupole Moments (Debye-Ang)
        XX     -44.8419     XY       0.1721     YY     -45.3681
        XZ      -0.0000     YZ       0.0000     ZZ     -43.0638
    Octopole Moments (Debye-Ang^2)
       XXX     -11.3319    XXY       0.0169    XYY       1.0941
       YYY       0.7196    XXZ      -0.0000    XYZ       0.0000
       YYZ      -0.0000    XZZ       0.1417    YZZ      -0.2359
       ZZZ      -0.0000
    Hexadecapole Moments (Debye-Ang^3)
      XXXX    -802.5429   XXXY      11.5120   XXYY    -158.3946
      XYYY       1.5796   YYYY    -116.2109   XXXZ       0.0000
      XXYZ       0.0000   XYYZ      -0.0000   YYYZ       0.0000
      XXZZ    -152.0735   XYZZ      -0.1430   YYZZ     -27.2949
      XZZZ       0.0000   YZZZ       0.0000   ZZZZ     -52.4026
 -----------------------------------------------------------------
 DrvMan completing analytic gradient of the correlated energy
 Correlated dipole moment
            1
    1  -0.0343614
    2  -0.8013239
    3  -0.0000000
 Energy read as -1314.755281895
 Full Analytical Gradient: (in a.u., or Hartree/Bohr)
             1             2             3             4
    1   -0.00008322    0.00015795   -0.00010100    0.00002627
    2   -0.00012708    0.00018939   -0.00009865    0.00003633
    3   -0.00000000    0.00000000   -0.00000000    0.00000000
 Gradient time:  CPU 0.81 s  wall 0.83 s
 ----------------------------------------------------------------
             Standard Nuclear Orientation (Angstroms)
    I     Atom           X                Y                Z
 ----------------------------------------------------------------
    1      P       0.3857122387    -0.6977298095     0.0000000000
    2      N      -0.6016186479     0.5510256472    -0.0000000000
    3      Cl     -2.2818491308     0.1067088860     0.0000000000
    4      Cl      2.1892401281     0.2810421500    -0.0000000000
 ----------------------------------------------------------------
 Nuclear Repulsion Energy =   241.9655050584 hartrees
 There are       28 alpha and       28 beta electrons

                       Distance Matrix (Angstroms)
             P (  1)   N (  2)   Cl(  3)
   N (  2)  1.591921
   Cl(  3)  2.786217  1.737985
   Cl(  4)  2.052001  2.803887  4.474487

 Requested basis set is 6-311++G(d,p)
 There are 45 shells and 112 basis functions
 A cutoff of  1.0D-14 yielded    900 shell pairs
 There are      6004 function pairs (      6462 Cartesian)
 Smallest overlap matrix eigenvalue = 1.33E-03
 Guess MOs from SCF MO coefficient file

 -----------------------------------------------------------------------
  General SCF calculation program by
  Eric Jon Sundstrom, Paul Horn, Yuezhi Mao, Dmitri Zuev, Alec White,
  David Stuck, Shaama M.S., Shane Yost, Joonho Lee, David Small,
  Daniel Levine, Susi Lehtola, Hugh Burton, Evgeny Epifanovsky
 -----------------------------------------------------------------------
 Hartree-Fock
 using 6 threads for integral computing
 -------------------------------------------------------
 OpenMP Integral computing Module                
 Release: version 2.0, May 2017, Q-Chem Inc. Pleasanton 
 -------------------------------------------------------
 A restricted SCF calculation will be
 performed using DIIS
 SCF converges when DIIS error is below 1.0e-08
 ---------------------------------------
  Cycle       Energy         DIIS error
 ---------------------------------------
    1   -1314.1572825550      1.34e-05  
    2   -1314.1572830215      3.51e-06  
    3   -1314.1572830732      1.21e-06  
    4   -1314.1572830786      3.93e-07  
    5   -1314.1572830793      2.13e-07  
    6   -1314.1572830794      6.85e-08  
    7   -1314.1572830794      2.81e-08  
    8   -1314.1572830794      1.11e-08  
    9   -1314.1572830794      4.29e-09  Convergence criterion met
 ---------------------------------------
 SCF time:   CPU 4.61s  wall 1.00s 
 SCF   energy in the final basis set =    -1314.1572830794
 Total energy in the final basis set =    -1314.1572830794


 ------------------------------------------------------------------------------

   CCMAN2: suite of methods based on coupled cluster
           and equation of motion theories.

   Components:
   * libvmm-1.3-trunk
     by Evgeny Epifanovsky, Ilya Kaliman.
   * libtensor-2.5-trunk
     by Evgeny Epifanovsky, Michael Wormit, Dmitry Zuev, Sam Manzer, 
        Ilya Kaliman.
   * libcc-2.5-trunk
     by Evgeny Epifanovsky, Arik Landau, Tomasz Kus, Kirill Khistyaev, 
        Dmitry Zuev, Prashant Manohar, Xintian Feng, Anna Krylov, 
        Matthew Goldey, Alec White, Thomas Jagau, Kaushik Nanda, 
        Anastasia Gunina, Alexander Kunitsa, Joonho Lee.

   CCMAN original authors:
   Anna I. Krylov, C. David Sherrill, Steven R. Gwaltney,
   Edward F. C. Byrd (2000)
   Sergey V. Levchenko, Lyudmila V. Slipchenko, Tao Wang,
   Ana-Maria C. Cristian (2003)
   Piotr A. Pieniazek, C. Melania Oana, Evgeny Epifanovsky (2007)
   Prashant Manohar (2009)

 ------------------------------------------------------------------------------


 Allocating and initializing 30808MB of RAM...
 Calculation will run on 6 cores.


 Alpha MOs, Restricted
 -- Occupied --                  
-104.88 -104.86  -80.07  -15.66  -10.61  -10.59   -8.08   -8.07
  1 A     2 A     3 A     4 A     5 A     6 A     7 A     8 A                  
 -8.071  -8.059  -8.056  -8.056  -7.609  -5.501  -5.500  -5.500
  9 A    10 A    11 A    12 A    13 A    14 A    15 A    16 A                  
 -1.265  -1.144  -1.036  -0.761  -0.615  -0.600  -0.564  -0.509
 17 A    18 A    19 A    20 A    21 A    22 A    23 A    24 A                  
 -0.497  -0.472  -0.425  -0.406
 25 A    26 A    27 A    28 A                                                  
 -- Virtual --                   
 -0.003   0.054   0.056   0.075   0.083   0.093   0.113   0.131
 29 A    30 A    31 A    32 A    33 A    34 A    35 A    36 A                  
  0.135   0.138   0.147   0.158   0.181   0.201   0.219   0.239
 37 A    38 A    39 A    40 A    41 A    42 A    43 A    44 A                  
  0.240   0.265   0.309   0.356   0.379   0.381   0.478   0.539
 45 A    46 A    47 A    48 A    49 A    50 A    51 A    52 A                  
  0.575   0.580   0.617   0.621   0.637   0.760   0.800   0.820
 53 A    54 A    55 A    56 A    57 A    58 A    59 A    60 A                  
  0.858   0.862   0.937   0.960   1.073   1.115   1.118   1.124
 61 A    62 A    63 A    64 A    65 A    66 A    67 A    68 A                  
  1.132   1.152   1.177   1.185   1.213   1.216   1.260   1.297
 69 A    70 A    71 A    72 A    73 A    74 A    75 A    76 A                  
  1.367   1.486   1.508   1.774   1.864   1.975   2.259   2.369
 77 A    78 A    79 A    80 A    81 A    82 A    83 A    84 A                  
  2.400   2.494   2.592   2.619   2.640   2.665   2.733   2.906
 85 A    86 A    87 A    88 A    89 A    90 A    91 A    92 A                  
  3.034   4.233   4.336   4.492   7.488  10.342  10.367  14.698
 93 A    94 A    95 A    96 A    97 A    98 A    99 A   100 A                  
 14.795  14.877  26.625  26.695  26.699  26.753  27.025  27.096
101 A   102 A   103 A   104 A   105 A   106 A   107 A   108 A                  
 36.674 166.103 219.192 219.221
109 A   110 A   111 A   112 A                                                  

 Beta MOs, Restricted
 -- Occupied --                  
-104.88 -104.86  -80.07  -15.66  -10.61  -10.59   -8.08   -8.07
  1 A     2 A     3 A     4 A     5 A     6 A     7 A     8 A                  
 -8.071  -8.059  -8.056  -8.056  -7.609  -5.501  -5.500  -5.500
  9 A    10 A    11 A    12 A    13 A    14 A    15 A    16 A                  
 -1.265  -1.144  -1.036  -0.761  -0.615  -0.600  -0.564  -0.509
 17 A    18 A    19 A    20 A    21 A    22 A    23 A    24 A                  
 -0.497  -0.472  -0.425  -0.406
 25 A    26 A    27 A    28 A                                                  
 -- Virtual --                   
 -0.003   0.054   0.056   0.075   0.083   0.093   0.113   0.131
 29 A    30 A    31 A    32 A    33 A    34 A    35 A    36 A                  
  0.135   0.138   0.147   0.158   0.181   0.201   0.219   0.239
 37 A    38 A    39 A    40 A    41 A    42 A    43 A    44 A                  
  0.240   0.265   0.309   0.356   0.379   0.381   0.478   0.539
 45 A    46 A    47 A    48 A    49 A    50 A    51 A    52 A                  
  0.575   0.580   0.617   0.621   0.637   0.760   0.800   0.820
 53 A    54 A    55 A    56 A    57 A    58 A    59 A    60 A                  
  0.858   0.862   0.937   0.960   1.073   1.115   1.118   1.124
 61 A    62 A    63 A    64 A    65 A    66 A    67 A    68 A                  
  1.132   1.152   1.177   1.185   1.213   1.216   1.260   1.297
 69 A    70 A    71 A    72 A    73 A    74 A    75 A    76 A                  
  1.367   1.486   1.508   1.774   1.864   1.975   2.259   2.369
 77 A    78 A    79 A    80 A    81 A    82 A    83 A    84 A                  
  2.400   2.494   2.592   2.619   2.640   2.665   2.733   2.906
 85 A    86 A    87 A    88 A    89 A    90 A    91 A    92 A                  
  3.034   4.233   4.336   4.492   7.488  10.342  10.367  14.698
 93 A    94 A    95 A    96 A    97 A    98 A    99 A   100 A                  
 14.795  14.877  26.625  26.695  26.699  26.753  27.025  27.096
101 A   102 A   103 A   104 A   105 A   106 A   107 A   108 A                  
 36.674 166.103 219.192 219.221
109 A   110 A   111 A   112 A                                                  

 Occupation and symmetry of molecular orbitals

 Point group: C1 (1 irreducible representation).

                           A     All 
 -------------------------------------
 All molecular orbitals:
  - Alpha                  112   112 
  - Beta                   112   112 
 -------------------------------------
 Alpha orbitals:
  - Frozen occupied        16    16  
  - Active occupied        12    12  
  - Active virtual         84    84  
  - Frozen virtual         0     0   
 -------------------------------------
 Beta orbitals:
  - Frozen occupied        16    16  
  - Active occupied        12    12  
  - Active virtual         84    84  
  - Frozen virtual         0     0   
 -------------------------------------

 Import integrals:   CPU 0.00 s  wall 0.00 s

 Import integrals:   CPU 21.91 s  wall 3.81 s

 MP2 amplitudes:   CPU 0.04 s  wall 0.03 s

Running a double precision version
           CCSD T amplitudes will be solved using DIIS.

           Start     Size      MaxIter   EConv     TConv     
           3         7         100       1.00e-07  1.00e-05  
 ------------------------------------------------------------------------------
           Energy (a.u.)   Ediff      Tdiff       Comment
 ------------------------------------------------------------------------------
         -1314.72548652                           
     1   -1314.73158633   6.10e-03   7.65e-01     
     2   -1314.75236295   2.08e-02   1.06e-01     
     3   -1314.75216449   1.98e-04   4.68e-02     
     4   -1314.75444064   2.28e-03   1.38e-02     Switched to DIIS steps.
     5   -1314.75525174   8.11e-04   1.19e-02     
     6   -1314.75528154   2.98e-05   2.34e-03     
     7   -1314.75527879   2.75e-06   1.17e-03     
     8   -1314.75528119   2.41e-06   2.94e-04     
     9   -1314.75528186   6.68e-07   1.71e-04     
    10   -1314.75528179   7.50e-08   5.72e-05     
    11   -1314.75528170   9.10e-08   2.65e-05     
    12   -1314.75528168   1.61e-08   8.85e-06     
 ------------------------------------------------------------------------------
         -1314.75528168                           CCSD T converged.

End of double precision
 SCF energy                 = -1314.15728308
 MP2 energy                 = -1314.72548652
 CCSD correlation energy     =    -0.59799860
 CCSD total energy           = -1314.75528168

 CCSD  T1^2 = 0.0124  T2^2 = 0.2631  Leading amplitudes:

 Amplitude    Orbitals with energies
  0.0295       28 (A) A                  ->    29 (A) A                   
              -0.4063                         -0.0026                     
  0.0295       28 (A) B                  ->    29 (A) B                   
              -0.4063                         -0.0026                     
 -0.0263       24 (A) A                  ->    29 (A) A                   
              -0.5089                         -0.0026                     
 -0.0263       24 (A) B                  ->    29 (A) B                   
              -0.5089                         -0.0026                     

 Amplitude    Orbitals with energies
 -0.0887       28 (A) A      28 (A) B    ->    29 (A) A      29 (A) B     
              -0.4063       -0.4063           -0.0026       -0.0026       
  0.0887       28 (A) A      28 (A) B    ->    29 (A) B      29 (A) A     
              -0.4063       -0.4063           -0.0026       -0.0026       
  0.0887       28 (A) B      28 (A) A    ->    29 (A) A      29 (A) B     
              -0.4063       -0.4063           -0.0026       -0.0026       
 -0.0887       28 (A) B      28 (A) A    ->    29 (A) B      29 (A) A     
              -0.4063       -0.4063           -0.0026       -0.0026       

 Computing CCSD intemediates for later calculations in double precision
 Finished.

Running a double precision version
           CCSD Lambda amplitudes will be solved using DIIS.
           Start     Size      MaxIter   EConv     LConv     
           3         7         100       1.00e-07  1.00e-05  
 ------------------------------------------------------------------------------
            Enorm      Ldiff       Comment
 ------------------------------------------------------------------------------
     1     5.33e-02   4.07e-02     
     2     1.39e-02   5.68e-03     
     3     6.02e-03   2.08e-03     
     4     3.40e-03   1.25e-03     Switched to DIIS steps.
     5     1.06e-03   6.33e-04     
     6     4.61e-04   1.68e-04     
     7     1.56e-04   3.71e-05     
     8     6.85e-05   4.22e-08     
     9     2.35e-05   2.48e-06     
    10     9.77e-06   6.69e-07     
    11     3.22e-06   5.30e-08     
    12     1.55e-06   1.16e-09     
    13     6.78e-07   4.02e-08     
    14     3.07e-07   1.19e-08     
    15     1.54e-07   1.00e-08     
    16     6.57e-08   1.85e-10     
 ------------------------------------------------------------------------------
                                   CCSD Lambda converged.

 Computing density matrices in double precision...
           Orbital response amplitudes will be solved using DIIS.
           Start     Size      MaxIter   EConv     LConv     
           3         7         100       1.00e-06  1.00e-06  
 ------------------------------------------------------------------------------
            Enorm      Ldiff       Comment
 ------------------------------------------------------------------------------
     1     7.50e-02   8.22e-03     
     2     3.80e-02   1.51e-02     
     3     3.61e-02   7.43e-03     
     4     1.39e-02   4.48e-03     Switched to DIIS steps.
     5     3.08e-03   4.47e-03     
     6     1.07e-03   4.76e-04     
     7     3.35e-04   8.48e-05     
     8     6.77e-05   6.26e-05     
     9     2.39e-05   2.73e-06     
    10     6.87e-06   3.63e-06     
    11     1.97e-06   2.81e-07     
    12     4.13e-07   8.45e-08     
 ------------------------------------------------------------------------------
                                   Orbital response converged.

 Computing density matrices... Done.
 CCSD calculation:   CPU 502.66 s  wall 91.53 s

 Transferring MO TPDM to AO TPDM
 Transferring g2_o1o1o1o1
 Transferring g2_o1o1o1v1
 Transferring g2_o1o1v1v1
 Transferring g2_o1v1o1v1
 Transferring g2_o1v1v1v1
 Transferring g2_v1v1v1v1
 Adding separable TPDM
 Computing TPDM gradient
 --------------------------------------------------------
 2e gradient
  Atom          X               Y               Z
 --------------------------------------------------------
    1         -1.136809       22.402147       -0.000000  
    2          2.864782      -15.005058        0.000000  
    3         22.006024        0.757955        0.000000  
    4        -23.733996       -8.155044       -0.000000  
 --------------------------------------------------------
 --------------------------------------------------------
 Final gradient
  Atom          X               Y               Z
 --------------------------------------------------------
    1         -1.136809       22.402147       -0.000000  
    2          2.864782      -15.005058        0.000000  
    3         22.006024        0.757955        0.000000  
    4        -23.733996       -8.155044       -0.000000  
 --------------------------------------------------------
 Analytic gradient from two-electron contribution:   CPU 136.99 s  wall 26.55 s

 Total ccman2 time:   CPU 664.95 s  wall 122.89 s


 --------------------------------------------------------------

                    Orbital Energies (a.u.)
 --------------------------------------------------------------

 Alpha MOs
 -- Occupied --
********-104.8639 -80.0709 -15.6574 -10.6069 -10.5906  -8.0755  -8.0715
 -8.0715  -8.0586  -8.0557  -8.0555  -7.6090  -5.5013  -5.5001  -5.5000
 -1.2647  -1.1436  -1.0357  -0.7612  -0.6155  -0.5998  -0.5645  -0.5089
 -0.4967  -0.4724  -0.4248  -0.4063
 -- Virtual --
 -0.0026   0.0544   0.0557   0.0747   0.0831   0.0932   0.1133   0.1312
  0.1353   0.1376   0.1470   0.1582   0.1809   0.2014   0.2191   0.2393
  0.2403   0.2653   0.3089   0.3558   0.3794   0.3814   0.4781   0.5389
  0.5755   0.5796   0.6173   0.6206   0.6372   0.7596   0.8005   0.8200
  0.8579   0.8617   0.9370   0.9601   1.0734   1.1153   1.1177   1.1242
  1.1324   1.1516   1.1773   1.1854   1.2130   1.2164   1.2602   1.2968
  1.3674   1.4864   1.5079   1.7736   1.8637   1.9750   2.2589   2.3688
  2.4001   2.4936   2.5919   2.6186   2.6398   2.6655   2.7328   2.9056
  3.0338   4.2326   4.3362   4.4918   7.4881  10.3424  10.3671  14.6981
 14.7951  14.8775  26.6255  26.6953  26.6987  26.7528  27.0247  27.0961
 36.6737 166.1034 219.1922 219.2208
 --------------------------------------------------------------

          Ground-State Mulliken Net Atomic Charges

     Atom                 Charge (a.u.)
  ----------------------------------------
      1 P                     0.289329
      2 N                    -0.202948
      3 Cl                   -0.013682
      4 Cl                   -0.072699
  ----------------------------------------
  Sum of atomic charges =    -0.000000

 -----------------------------------------------------------------
                    Cartesian Multipole Moments
 -----------------------------------------------------------------
    Charge (ESU x 10^10)
                -0.0000
    Dipole Moment (Debye)
         X      -0.0816      Y      -2.0334      Z      -0.0000
       Tot       2.0351
    Quadrupole Moments (Debye-Ang)
        XX     -44.8293     XY       0.1753     YY     -45.3718
        XZ      -0.0000     YZ       0.0000     ZZ     -43.0626
    Octopole Moments (Debye-Ang^2)
       XXX     -11.2866    XXY       0.0463    XYY       1.0970
       YYY       0.8036    XXZ      -0.0000    XYZ       0.0000
       YYZ      -0.0000    XZZ       0.1490    YZZ      -0.2084
       ZZZ      -0.0000
    Hexadecapole Moments (Debye-Ang^3)
      XXXX    -802.4010   XXXY      11.6802   XXYY    -158.3865
      XYYY       1.7464   YYYY    -116.1446   XXXZ       0.0000
      XXYZ       0.0000   XYYZ      -0.0000   YYYZ       0.0000
      XXZZ    -152.0603   XYZZ      -0.0844   YYZZ     -27.2822
      XZZZ      -0.0000   YZZZ       0.0000   ZZZZ     -52.4004
 -----------------------------------------------------------------
 DrvMan completing analytic gradient of the correlated energy
 Correlated dipole moment
            1
    1  -0.0321024
    2  -0.8000065
    3  -0.0000000
 Energy read as -1314.755281680
 Full Analytical Gradient: (in a.u., or Hartree/Bohr)
             1             2             3             4
    1    0.00020428    0.00011231   -0.00012059   -0.00019599
    2    0.00010340    0.00014447   -0.00009864   -0.00014923
    3   -0.00000000    0.00000000   -0.00000000    0.00000000
 Gradient time:  CPU 0.80 s  wall 0.83 s
 ----------------------------------------------------------------
             Standard Nuclear Orientation (Angstroms)
    I     Atom           X                Y                Z
 ----------------------------------------------------------------
    1      P       0.3857122387    -0.6977298095     0.0000000000
    2      N      -0.6016186479     0.5510256472    -0.0000000000
    3      Cl     -2.2818491308     0.1067088860     0.0000000000
    4      Cl      2.1892401281     0.2820421500     0.0010000000
 ----------------------------------------------------------------
 Nuclear Repulsion Energy =   241.9506780401 hartrees
 There are       28 alpha and       28 beta electrons

                       Distance Matrix (Angstroms)
             P (  1)   N (  2)   Cl(  3)
   N (  2)  1.591921
   Cl(  3)  2.786217  1.737985
   Cl(  4)  2.052478  2.803791  4.474526

 Requested basis set is 6-311++G(d,p)
 There are 45 shells and 112 basis functions
 A cutoff of  1.0D-14 yielded    900 shell pairs
 There are      6004 function pairs (      6462 Cartesian)
 Smallest overlap matrix eigenvalue = 1.32E-03
 Guess MOs from SCF MO coefficient file

 -----------------------------------------------------------------------
  General SCF calculation program by
  Eric Jon Sundstrom, Paul Horn, Yuezhi Mao, Dmitri Zuev, Alec White,
  David Stuck, Shaama M.S., Shane Yost, Joonho Lee, David Small,
  Daniel Levine, Susi Lehtola, Hugh Burton, Evgeny Epifanovsky
 -----------------------------------------------------------------------
 Hartree-Fock
 using 6 threads for integral computing
 -------------------------------------------------------
 OpenMP Integral computing Module                
 Release: version 2.0, May 2017, Q-Chem Inc. Pleasanton 
 -------------------------------------------------------
 A restricted SCF calculation will be
 performed using DIIS
 SCF converges when DIIS error is below 1.0e-08
 ---------------------------------------
  Cycle       Energy         DIIS error
 ---------------------------------------
    1   -1314.1572762833      8.51e-06  
    2   -1314.1572764904      2.32e-06  
    3   -1314.1572765167      7.58e-07  
    4   -1314.1572765193      2.74e-07  
    5   -1314.1572765197      1.44e-07  
    6   -1314.1572765198      7.11e-08  
    7   -1314.1572765198      3.92e-08  
    8   -1314.1572765198      1.53e-08  
    9   -1314.1572765199      4.60e-09  Convergence criterion met
 ---------------------------------------
 SCF time:   CPU 4.57s  wall 1.00s 
 SCF   energy in the final basis set =    -1314.1572765199
 Total energy in the final basis set =    -1314.1572765199


 ------------------------------------------------------------------------------

   CCMAN2: suite of methods based on coupled cluster
           and equation of motion theories.

   Components:
   * libvmm-1.3-trunk
     by Evgeny Epifanovsky, Ilya Kaliman.
   * libtensor-2.5-trunk
     by Evgeny Epifanovsky, Michael Wormit, Dmitry Zuev, Sam Manzer, 
        Ilya Kaliman.
   * libcc-2.5-trunk
     by Evgeny Epifanovsky, Arik Landau, Tomasz Kus, Kirill Khistyaev, 
        Dmitry Zuev, Prashant Manohar, Xintian Feng, Anna Krylov, 
        Matthew Goldey, Alec White, Thomas Jagau, Kaushik Nanda, 
        Anastasia Gunina, Alexander Kunitsa, Joonho Lee.

   CCMAN original authors:
   Anna I. Krylov, C. David Sherrill, Steven R. Gwaltney,
   Edward F. C. Byrd (2000)
   Sergey V. Levchenko, Lyudmila V. Slipchenko, Tao Wang,
   Ana-Maria C. Cristian (2003)
   Piotr A. Pieniazek, C. Melania Oana, Evgeny Epifanovsky (2007)
   Prashant Manohar (2009)

 ------------------------------------------------------------------------------


 Allocating and initializing 30808MB of RAM...
 Calculation will run on 6 cores.


 Alpha MOs, Restricted
 -- Occupied --                  
-104.88 -104.86  -80.07  -15.66  -10.61  -10.59   -8.08   -8.07
  1 A     2 A     3 A     4 A     5 A     6 A     7 A     8 A                  
 -8.071  -8.059  -8.056  -8.055  -7.609  -5.501  -5.500  -5.500
  9 A    10 A    11 A    12 A    13 A    14 A    15 A    16 A                  
 -1.265  -1.143  -1.036  -0.761  -0.615  -0.600  -0.564  -0.509
 17 A    18 A    19 A    20 A    21 A    22 A    23 A    24 A                  
 -0.497  -0.472  -0.425  -0.406
 25 A    26 A    27 A    28 A                                                  
 -- Virtual --                   
 -0.003   0.054   0.056   0.075   0.083   0.093   0.113   0.131
 29 A    30 A    31 A    32 A    33 A    34 A    35 A    36 A                  
  0.135   0.138   0.147   0.158   0.181   0.201   0.219   0.239
 37 A    38 A    39 A    40 A    41 A    42 A    43 A    44 A                  
  0.240   0.265   0.309   0.356   0.379   0.381   0.478   0.539
 45 A    46 A    47 A    48 A    49 A    50 A    51 A    52 A                  
  0.575   0.580   0.617   0.621   0.637   0.760   0.801   0.820
 53 A    54 A    55 A    56 A    57 A    58 A    59 A    60 A                  
  0.858   0.862   0.937   0.960   1.073   1.115   1.118   1.124
 61 A    62 A    63 A    64 A    65 A    66 A    67 A    68 A                  
  1.132   1.152   1.177   1.185   1.213   1.216   1.260   1.297
 69 A    70 A    71 A    72 A    73 A    74 A    75 A    76 A                  
  1.367   1.486   1.508   1.774   1.864   1.975   2.259   2.369
 77 A    78 A    79 A    80 A    81 A    82 A    83 A    84 A                  
  2.400   2.494   2.592   2.619   2.640   2.665   2.733   2.906
 85 A    86 A    87 A    88 A    89 A    90 A    91 A    92 A                  
  3.034   4.233   4.336   4.492   7.488  10.342  10.367  14.698
 93 A    94 A    95 A    96 A    97 A    98 A    99 A   100 A                  
 14.795  14.877  26.625  26.695  26.699  26.753  27.024  27.096
101 A   102 A   103 A   104 A   105 A   106 A   107 A   108 A                  
 36.674 166.103 219.192 219.221
109 A   110 A   111 A   112 A                                                  

 Beta MOs, Restricted
 -- Occupied --                  
-104.88 -104.86  -80.07  -15.66  -10.61  -10.59   -8.08   -8.07
  1 A     2 A     3 A     4 A     5 A     6 A     7 A     8 A                  
 -8.071  -8.059  -8.056  -8.055  -7.609  -5.501  -5.500  -5.500
  9 A    10 A    11 A    12 A    13 A    14 A    15 A    16 A                  
 -1.265  -1.143  -1.036  -0.761  -0.615  -0.600  -0.564  -0.509
 17 A    18 A    19 A    20 A    21 A    22 A    23 A    24 A                  
 -0.497  -0.472  -0.425  -0.406
 25 A    26 A    27 A    28 A                                                  
 -- Virtual --                   
 -0.003   0.054   0.056   0.075   0.083   0.093   0.113   0.131
 29 A    30 A    31 A    32 A    33 A    34 A    35 A    36 A                  
  0.135   0.138   0.147   0.158   0.181   0.201   0.219   0.239
 37 A    38 A    39 A    40 A    41 A    42 A    43 A    44 A                  
  0.240   0.265   0.309   0.356   0.379   0.381   0.478   0.539
 45 A    46 A    47 A    48 A    49 A    50 A    51 A    52 A                  
  0.575   0.580   0.617   0.621   0.637   0.760   0.801   0.820
 53 A    54 A    55 A    56 A    57 A    58 A    59 A    60 A                  
  0.858   0.862   0.937   0.960   1.073   1.115   1.118   1.124
 61 A    62 A    63 A    64 A    65 A    66 A    67 A    68 A                  
  1.132   1.152   1.177   1.185   1.213   1.216   1.260   1.297
 69 A    70 A    71 A    72 A    73 A    74 A    75 A    76 A                  
  1.367   1.486   1.508   1.774   1.864   1.975   2.259   2.369
 77 A    78 A    79 A    80 A    81 A    82 A    83 A    84 A                  
  2.400   2.494   2.592   2.619   2.640   2.665   2.733   2.906
 85 A    86 A    87 A    88 A    89 A    90 A    91 A    92 A                  
  3.034   4.233   4.336   4.492   7.488  10.342  10.367  14.698
 93 A    94 A    95 A    96 A    97 A    98 A    99 A   100 A                  
 14.795  14.877  26.625  26.695  26.699  26.753  27.024  27.096
101 A   102 A   103 A   104 A   105 A   106 A   107 A   108 A                  
 36.674 166.103 219.192 219.221
109 A   110 A   111 A   112 A                                                  

 Occupation and symmetry of molecular orbitals

 Point group: C1 (1 irreducible representation).

                           A     All 
 -------------------------------------
 All molecular orbitals:
  - Alpha                  112   112 
  - Beta                   112   112 
 -------------------------------------
 Alpha orbitals:
  - Frozen occupied        16    16  
  - Active occupied        12    12  
  - Active virtual         84    84  
  - Frozen virtual         0     0   
 -------------------------------------
 Beta orbitals:
  - Frozen occupied        16    16  
  - Active occupied        12    12  
  - Active virtual         84    84  
  - Frozen virtual         0     0   
 -------------------------------------

 Import integrals:   CPU 0.00 s  wall 0.00 s

 Import integrals:   CPU 21.84 s  wall 3.79 s

 MP2 amplitudes:   CPU 0.09 s  wall 0.04 s

Running a double precision version
           CCSD T amplitudes will be solved using DIIS.

           Start     Size      MaxIter   EConv     TConv     
           3         7         100       1.00e-07  1.00e-05  
 ------------------------------------------------------------------------------
           Energy (a.u.)   Ediff      Tdiff       Comment
 ------------------------------------------------------------------------------
         -1314.72548475                           
     1   -1314.73158385   6.10e-03   7.65e-01     
     2   -1314.75236269   2.08e-02   1.06e-01     
     3   -1314.75216405   1.99e-04   4.68e-02     
     4   -1314.75444061   2.28e-03   1.38e-02     Switched to DIIS steps.
     5   -1314.75525191   8.11e-04   1.19e-02     
     6   -1314.75528172   2.98e-05   2.34e-03     
     7   -1314.75527897   2.75e-06   1.17e-03     
     8   -1314.75528138   2.41e-06   2.94e-04     
     9   -1314.75528205   6.68e-07   1.71e-04     
    10   -1314.75528197   7.50e-08   5.72e-05     
    11   -1314.75528188   9.08e-08   2.65e-05     
    12   -1314.75528187   1.61e-08   8.85e-06     
 ------------------------------------------------------------------------------
         -1314.75528187                           CCSD T converged.

End of double precision
 SCF energy                 = -1314.15727652
 MP2 energy                 = -1314.72548475
 CCSD correlation energy     =    -0.59800535
 CCSD total energy           = -1314.75528187

 CCSD  T1^2 = 0.0124  T2^2 = 0.2631  Leading amplitudes:

 Amplitude    Orbitals with energies
  0.0295       28 (A) A                  ->    29 (A) A                   
              -0.4063                         -0.0027                     
  0.0295       28 (A) B                  ->    29 (A) B                   
              -0.4063                         -0.0027                     
  0.0263       24 (A) A                  ->    29 (A) A                   
              -0.5088                         -0.0027                     
  0.0263       24 (A) B                  ->    29 (A) B                   
              -0.5088                         -0.0027                     

 Amplitude    Orbitals with energies
[truncated: 21,124 more chars]
