# Supplementary material for: Geometric and energetic data from ab initio calculations of haloethene, haloimine, halomethylenephosphine, haloiminophosphine, halodiazene, halodiphosphene and halocyclopropane
Source: Data Brief. 2019 Nov 2;27:104738. doi: 10.1016/j.dib.2019.104738 (PMC6861602; doi:10.1016/j.dib.2019.104738)
Supplement: Multimedia component 7 [file mmc7.zip › NP/CCSD/freq/ClENPECl.out]

Q-Chem Developer Version!
                  Welcome to Q-Chem
     A Quantum Leap Into The Future Of Chemistry


 Q-Chem 5.1, Q-Chem, Inc., Pleasanton, CA (2018)

 Yihan Shao,  Zhengting Gan,  E. Epifanovsky,  A. T. B. Gilbert,  M. Wormit,  
 J. Kussmann,  A. W. Lange,  A. Behn,  Jia Deng,  Xintian Feng,  D. Ghosh,  
 M. Goldey,  P. R. Horn,  L. D. Jacobson,  I. Kaliman,  T. Kus,  A. Landau,  
 Jie Liu,  E. I. Proynov,  R. M. Richard,  R. P. Steele,  E. J. Sundstrom,  
 H. L. Woodcock III,  P. M. Zimmerman,  D. Zuev,  B. Albrecht,  E. Alguire,  
 S. A. Baeppler,  D. Barton,  Z. Benda,  Y. A. Bernard,  E. J. Berquist,  
 K. B. Bravaya,  H. Burton,  D. Casanova,  Chun-Min Chang,  Yunqing Chen,  
 A. Chien,  K. D. Closser,  M. P. Coons,  S. Coriani,  S. Dasgupta,  
 A. L. Dempwolff,  M. Diedenhofen,  Hainam Do,  R. G. Edgar,  Po-Tung Fang,  
 S. Faraji,  S. Fatehi,  Qingguo Feng,  K. D. Fenk,  J. Fosso-Tande,  
 J. Gayvert,  Qinghui Ge,  A. Ghysels,  G. Gidofalvi,  J. Gomes,  
 J. Gonthier,  A. Gunina,  D. Hait,  M. W. D. Hanson-Heine,  
 P. H. P. Harbach,  A. W. Hauser,  J. E. Herr,  E. G. Hohenstein,  
 Z. C. Holden,  Kerwin Hui,  B. C. Huynh,  T.-C. Jagau,  Hyunjun Ji,  
 B. Kaduk,  K. Khistyaev,  Jaehoon Kim,  P. Klunzinger,  K. Koh,  
 D. Kosenkov,  L. Koulias,  T. Kowalczyk,  C. M. Krauter,  A. Kunitsa,  
 Ka Un Lao,  A. Laurent,  K. V. Lawler,  Joonho Lee,  D. Lefrancois,  
 S. Lehtola,  D. S. Levine,  Yi-Pei Li,  You-Sheng Lin,  Fenglai Liu,  
 E. Livshits,  A. Luenser,  P. Manohar,  E. Mansoor,  S. F. Manzer,  
 Shan-Ping Mao,  Yuezhi Mao,  N. Mardirossian,  A. V. Marenich,  
 T. Markovich,  L. A. Martinez-Martinez,  S. A. Maurer,  N. J. Mayhall,  
 S. C. McKenzie,  J.-M. Mewes,  A. F. Morrison,  J. W. Mullinax,  K. Nanda,  
 T. S. Nguyen-Beck,  R. Olivares-Amaya,  J. A. Parkhill,  T. M. Perrine,  
 F. Plasser,  P. Pokhilko,  S. Prager,  A. Prociuk,  E. Ramos,  D. R. Rehn,  
 F. Rob,  M. Schneider,  N. Sergueev,  S. M. Sharada,  S. Sharma,  
 D. W. Small,  T. Stauch,  T. Stein,  Yu-Chuan Su,  A. J. W. Thom,  
 A. Tkatchenko,  T. Tsuchimochi,  N. M. Tubman,  L. Vogt,  M. L. Vidal,  
 O. Vydrov,  M. A. Watson,  J. Wenzel,  M. de Wergifosse,  T. A. Wesolowski,  
 A. White,  J. Witte,  A. Yamada,  Jun Yang,  K. Yao,  S. Yeganeh,  
 S. R. Yost,  Zhi-Qiang You,  A. Zech,  Igor Ying Zhang,  Xing Zhang,  
 Yan Zhao,  Ying Zhu,  B. R. Brooks,  G. K. L. Chan,  C. J. Cramer,  
 M. S. Gordon,  W. J. Hehre,  A. Klamt,  M. W. Schmidt,  C. D. Sherrill,  
 D. G. Truhlar,  A. Aspuru-Guzik,  R. Baer,  A. T. Bell,  N. A. Besley,  
 Jeng-Da Chai,  A. E. DePrince, III,  R. A. DiStasio Jr.,  A. Dreuw,  
 B. D. Dunietz,  T. R. Furlani,  Chao-Ping Hsu,  Yousung Jung,  Jing Kong,  
 D. S. Lambrecht,  WanZhen Liang,  C. Ochsenfeld,  V. A. Rassolov,  
 L. V. Slipchenko,  J. E. Subotnik,  T. Van Voorhis,  J. M. Herbert,  
 A. I. Krylov,  P. M. W. Gill,  M. Head-Gordon

 Contributors to earlier versions of Q-Chem not listed above: 
 R. D. Adamson,  B. Austin,  J. Baker,  G. J. O. Beran,  K. Brandhorst,  
 S. T. Brown,  E. F. C. Byrd,  A. K. Chakraborty,  C.-L. Cheng,  
 Siu Hung Chien,  D. M. Chipman,  D. L. Crittenden,  H. Dachsel,  
 R. J. Doerksen,  A. D. Dutoi,  L. Fusti-Molnar,  W. A. Goddard III,  
 A. Golubeva-Zadorozhnaya,  S. R. Gwaltney,  G. Hawkins,  A. Heyden,  
 S. Hirata,  G. Kedziora,  F. J. Keil,  C. Kelley,  Jihan Kim,  R. A. King,  
 R. Z. Khaliullin,  P. P. Korambath,  W. Kurlancheek,  A. M. Lee,  M. S. Lee,  
 S. V. Levchenko,  Ching Yeh Lin,  D. Liotard,  R. C. Lochan,  I. Lotan,  
 P. E. Maslen,  N. Nair,  D. P. O'Neill,  D. Neuhauser,  E. Neuscamman,  
 C. M. Oana,  R. Olson,  B. Peters,  R. Peverati,  P. A. Pieniazek,  
 Y. M. Rhee,  J. Ritchie,  M. A. Rohrdanz,  E. Rosta,  N. J. Russ,  
 H. F. Schaefer III,  N. E. Schultz,  N. Shenvi,  A. C. Simmonett,  A. Sodt,  
 D. Stuck,  K. S. Thanthiriwatte,  V. Vanovschi,  Tao Wang,  A. Warshel,  
 C. F. Williams,  Q. Wu,  X. Xu,  W. Zhang

 Please cite Q-Chem as follows:
 Y. Shao et al., Mol. Phys. 113, 184-215 (2015)
 DOI: 10.1080/00268976.2014.952696

 Q-Chem 5.1.2 for Intel X86 EM64T Linux

 Parts of Q-Chem use Armadillo 8.300.2 (Tropical Shenanigans).
 http://arma.sourceforge.net/

 Q-Chem begins on Tue May  7 04:19:12 2019  

Host: 
0

     Scratch files written to /scratch/taweetham/qchem10636//
Input Ideriv = 1
Curr. Ideriv = -1
Max.  Ideriv = 1


!!********************************************.
!!******************Warning*******************.
!!Desired Analytical derivatives not available.
!!Finite difference job might take a long time.
!!********************************************.
!!********************************************.


 2-order derivative to be evaluated numerically with 1-order analytical derivatives

Checking the input file for inconsistencies... 	...done.

--------------------------------------------------------------
User input:
--------------------------------------------------------------
Cl=Cl_Z.out
$molecule
0 1
P 
N  1 1.562166
Cl 2 1.697648 1 129.820478
Cl 1 2.084691 2 110.134435 3 -0.000000 0
$end

$rem
   JOB_TYPE 	FREQUENCY
   BASIS 		6-311++G**
   METHOD	ccsd
   MEM_TOTAL	31000
   N_FROZEN_CORE      FC
$end

--------------------------------------------------------------
 ----------------------------------------------------------------
             Standard Nuclear Orientation (Angstroms)
    I     Atom           X                Y                Z
 ----------------------------------------------------------------
    1      P       0.6617346076    -1.0738885128     0.0000000000
    2      N      -0.8899139035    -0.8929202574     0.0000000000
    3      Cl     -1.8186935717     0.5281276165     0.0000000000
    4      Cl      1.6012452311     0.7870941185    -0.0000000000
 ----------------------------------------------------------------
 Molecular Point Group                 Cs    NOp =  2
 Largest Abelian Subgroup              Cs    NOp =  2
 Nuclear Repulsion Energy =   248.6382449717 hartrees
 There are       28 alpha and       28 beta electrons
 Requested basis set is 6-311++G(d,p)
 There are 45 shells and 112 basis functions
 Total memory of 31000 MB is distributed as follows: 
   MEM_STATIC is set to 192 MB
   QALLOC/CCMAN JOB total memory use is  30808 MB
 Warning: actual memory use might exceed 31000 MB

 Total QAlloc Memory Limit  31000 MB
 Mega-Array Size       188 MB
 MEM_STATIC part       192 MB

                       Distance Matrix (Angstroms)
             P (  1)   N (  2)   Cl(  3)
   N (  2)  1.562166
   Cl(  3)  2.952792  1.697648
   Cl(  4)  2.084691  3.004717  3.429730

 A cutoff of  1.0D-14 yielded    925 shell pairs
 There are      6137 function pairs (      6615 Cartesian)

 -------------------------------------------------------
 OpenMP Integral Computing Module                       
 Release: version 1.0, May 2013, Q-Chem Inc. Pittsburgh 
 -------------------------------------------------------
 Integral Job Info:
 Integral job number is                      11
 Integral operator is                         1
 short-range coefficients                     0
 long-range coefficients              100000000
 Omega coefficients                           0
 if combine SR and LR in K                    0
 Integral screening is                        0
 Integral computing path is                   2
 max size of driver memory is            800000
 size of driver memory is                593474
 size of scratch memory is              8114252
 max col of scratch BK array               1296
 max len of scratch array in speh3          155
 max len of scratch index in speh4           18
 max int batch size is                      520
 min int batch size is                       52
 fixed nKL is                                52
 max L of basis functions is                  2
 order of int derivative is                   0
 number of shells is                         45
 number of basis is                         116
 number of cartesian basis is               116
 number of contracted shell pairs           925
 number of primitive shell pairs           2632
 maxK2 (contraction) of shell pair           36
 max number of K2 of shell pair               1
 max number of CS2 of shell pair            110
 max number of PS2 of shell pair            222
 mem total for path MDJ                  513682
 -------------------------------------------------------
 Smallest overlap matrix eigenvalue = 1.42E-03
 Guess from superposition of atomic densities
 Warning:  Energy on first SCF cycle will be non-variational
 SAD guess density has 56.000000 electrons

 -----------------------------------------------------------------------
  General SCF calculation program by
  Eric Jon Sundstrom, Paul Horn, Yuezhi Mao, Dmitri Zuev, Alec White,
  David Stuck, Shaama M.S., Shane Yost, Joonho Lee, David Small,
  Daniel Levine, Susi Lehtola, Hugh Burton, Evgeny Epifanovsky
 -----------------------------------------------------------------------
 Hartree-Fock
 using 6 threads for integral computing
 -------------------------------------------------------
 OpenMP Integral computing Module                
 Release: version 2.0, May 2017, Q-Chem Inc. Pleasanton 
 -------------------------------------------------------
 A restricted SCF calculation will be
 performed using DIIS
 SCF converges when DIIS error is below 1.0e-08
 ---------------------------------------
  Cycle       Energy         DIIS error
 ---------------------------------------
    1   -1314.6756540346      4.67e-02  
    2   -1314.1045432350      5.12e-03  
    3   -1314.1528278207      2.48e-03  
    4   -1314.1637951805      5.76e-04  
    5   -1314.1650580364      2.68e-04  
    6   -1314.1653002996      1.34e-04  
    7   -1314.1653529819      4.22e-05  
    8   -1314.1653660152      1.92e-05  
    9   -1314.1653681315      6.25e-06  
   10   -1314.1653684532      2.37e-06  
   11   -1314.1653684946      5.19e-07  
   12   -1314.1653684963      9.36e-08  
   13   -1314.1653684964      3.39e-08  
   14   -1314.1653684964      1.16e-08  
   15   -1314.1653684964      3.72e-09  Convergence criterion met
 ---------------------------------------
 SCF time:   CPU 7.98s  wall 1.00s 
 SCF   energy in the final basis set =    -1314.1653684964
 Total energy in the final basis set =    -1314.1653684964


 ------------------------------------------------------------------------------

   CCMAN2: suite of methods based on coupled cluster
           and equation of motion theories.

   Components:
   * libvmm-1.3-trunk
     by Evgeny Epifanovsky, Ilya Kaliman.
   * libtensor-2.5-trunk
     by Evgeny Epifanovsky, Michael Wormit, Dmitry Zuev, Sam Manzer, 
        Ilya Kaliman.
   * libcc-2.5-trunk
     by Evgeny Epifanovsky, Arik Landau, Tomasz Kus, Kirill Khistyaev, 
        Dmitry Zuev, Prashant Manohar, Xintian Feng, Anna Krylov, 
        Matthew Goldey, Alec White, Thomas Jagau, Kaushik Nanda, 
        Anastasia Gunina, Alexander Kunitsa, Joonho Lee.

   CCMAN original authors:
   Anna I. Krylov, C. David Sherrill, Steven R. Gwaltney,
   Edward F. C. Byrd (2000)
   Sergey V. Levchenko, Lyudmila V. Slipchenko, Tao Wang,
   Ana-Maria C. Cristian (2003)
   Piotr A. Pieniazek, C. Melania Oana, Evgeny Epifanovsky (2007)
   Prashant Manohar (2009)

 ------------------------------------------------------------------------------


 Allocating and initializing 30808MB of RAM...
 Calculation will run on 6 cores.


 Alpha MOs, Restricted
 -- Occupied --                  
-104.89 -104.86  -80.07  -15.65  -10.61  -10.58   -8.08   -8.08
  1 A'    2 A'    3 A'    4 A'    5 A'    6 A'    7 A'    1 A"                 
 -8.077  -8.053  -8.050  -8.050  -7.606  -5.499  -5.497  -5.496
  8 A'    9 A'    2 A"   10 A'   11 A'   12 A'    3 A"   13 A'                 
 -1.270  -1.133  -1.051  -0.759  -0.634  -0.593  -0.570  -0.501
 14 A'   15 A'   16 A'   17 A'   18 A'   19 A'    4 A"    5 A"                 
 -0.493  -0.453  -0.431  -0.413
 20 A'   21 A'   22 A'    6 A"                                                 
 -- Virtual --                   
  0.007   0.051   0.058   0.076   0.084   0.091   0.118   0.127
  7 A"   23 A'   24 A'   25 A'    8 A"   26 A'   27 A'   28 A'                 
  0.137   0.137   0.147   0.163   0.189   0.193   0.230   0.242
  9 A"   29 A'   10 A"   30 A'   31 A'   32 A'   33 A'   34 A'                 
  0.259   0.260   0.293   0.352   0.379   0.385   0.474   0.535
 11 A"   35 A'   36 A'   37 A'   38 A'   12 A"   39 A'   40 A'                 
  0.569   0.583   0.587   0.610   0.654   0.791   0.811   0.852
 41 A'   13 A"   42 A'   14 A"   43 A'   44 A'   15 A"   45 A'                 
  0.868   0.873   0.943   0.962   1.086   1.114   1.122   1.126
 16 A"   46 A'   47 A'   17 A"   48 A'   18 A"   49 A'   19 A"                 
  1.132   1.148   1.158   1.181   1.184   1.229   1.287   1.322
 50 A'   51 A'   52 A'   53 A'   20 A"   21 A"   54 A'   55 A'                 
  1.389   1.487   1.490   1.781   1.865   2.000   2.258   2.322
 56 A'   57 A'   58 A'   22 A"   59 A'   60 A'   23 A"   61 A'                 
  2.397   2.569   2.601   2.622   2.636   2.642   2.736   2.926
 24 A"   62 A'   25 A"   63 A'   26 A"   64 A'   65 A'   66 A'                 
  3.019   4.241   4.318   4.551   7.514  10.349  10.351  14.702
 67 A'   27 A"   68 A'   69 A'   70 A'   71 A'   72 A'   28 A"                 
 14.805  14.911  26.635  26.672  26.707  26.724  27.009  27.081
 73 A'   74 A'   29 A"   30 A"   75 A'   76 A'   77 A'   78 A'                 
 36.678 166.138 219.191 219.206
 79 A'   80 A'   81 A'   82 A'                                                 

 Beta MOs, Restricted
 -- Occupied --                  
-104.89 -104.86  -80.07  -15.65  -10.61  -10.58   -8.08   -8.08
  1 A'    2 A'    3 A'    4 A'    5 A'    6 A'    7 A'    1 A"                 
 -8.077  -8.053  -8.050  -8.050  -7.606  -5.499  -5.497  -5.496
  8 A'    9 A'    2 A"   10 A'   11 A'   12 A'    3 A"   13 A'                 
 -1.270  -1.133  -1.051  -0.759  -0.634  -0.593  -0.570  -0.501
 14 A'   15 A'   16 A'   17 A'   18 A'   19 A'    4 A"    5 A"                 
 -0.493  -0.453  -0.431  -0.413
 20 A'   21 A'   22 A'    6 A"                                                 
 -- Virtual --                   
  0.007   0.051   0.058   0.076   0.084   0.091   0.118   0.127
  7 A"   23 A'   24 A'   25 A'    8 A"   26 A'   27 A'   28 A'                 
  0.137   0.137   0.147   0.163   0.189   0.193   0.230   0.242
  9 A"   29 A'   10 A"   30 A'   31 A'   32 A'   33 A'   34 A'                 
  0.259   0.260   0.293   0.352   0.379   0.385   0.474   0.535
 11 A"   35 A'   36 A'   37 A'   38 A'   12 A"   39 A'   40 A'                 
  0.569   0.583   0.587   0.610   0.654   0.791   0.811   0.852
 41 A'   13 A"   42 A'   14 A"   43 A'   44 A'   15 A"   45 A'                 
  0.868   0.873   0.943   0.962   1.086   1.114   1.122   1.126
 16 A"   46 A'   47 A'   17 A"   48 A'   18 A"   49 A'   19 A"                 
  1.132   1.148   1.158   1.181   1.184   1.229   1.287   1.322
 50 A'   51 A'   52 A'   53 A'   20 A"   21 A"   54 A'   55 A'                 
  1.389   1.487   1.490   1.781   1.865   2.000   2.258   2.322
 56 A'   57 A'   58 A'   22 A"   59 A'   60 A'   23 A"   61 A'                 
  2.397   2.569   2.601   2.622   2.636   2.642   2.736   2.926
 24 A"   62 A'   25 A"   63 A'   26 A"   64 A'   65 A'   66 A'                 
  3.019   4.241   4.318   4.551   7.514  10.349  10.351  14.702
 67 A'   27 A"   68 A'   69 A'   70 A'   71 A'   72 A'   28 A"                 
 14.805  14.911  26.635  26.672  26.707  26.724  27.009  27.081
 73 A'   74 A'   29 A"   30 A"   75 A'   76 A'   77 A'   78 A'                 
 36.678 166.138 219.191 219.206
 79 A'   80 A'   81 A'   82 A'                                                 

 Occupation and symmetry of molecular orbitals

 Point group: Cs (2 irreducible representations).

                           A'   A"    All 
 ------------------------------------------
 All molecular orbitals:
  - Alpha                  82   30    112 
  - Beta                   82   30    112 
 ------------------------------------------
 Alpha orbitals:
  - Frozen occupied        13   3     16  
  - Active occupied        9    3     12  
  - Active virtual         60   24    84  
  - Frozen virtual         0    0     0   
 ------------------------------------------
 Beta orbitals:
  - Frozen occupied        13   3     16  
  - Active occupied        9    3     12  
  - Active virtual         60   24    84  
  - Frozen virtual         0    0     0   
 ------------------------------------------

 Import integrals:   CPU 0.00 s  wall 0.00 s

 Import integrals:   CPU 21.35 s  wall 3.81 s

 MP2 amplitudes:   CPU 0.12 s  wall 0.10 s

Running a double precision version
           CCSD T amplitudes will be solved using DIIS.

           Start     Size      MaxIter   EConv     TConv     
           3         7         100       1.00e-07  1.00e-05  
 ------------------------------------------------------------------------------
           Energy (a.u.)   Ediff      Tdiff       Comment
 ------------------------------------------------------------------------------
         -1314.73390127                           
     1   -1314.73909623   5.19e-03   7.60e-01     
     2   -1314.76006572   2.10e-02   1.07e-01     
     3   -1314.75961055   4.55e-04   4.68e-02     
     4   -1314.76189473   2.28e-03   1.52e-02     Switched to DIIS steps.
     5   -1314.76277360   8.79e-04   1.20e-02     
     6   -1314.76282181   4.82e-05   2.49e-03     
     7   -1314.76282620   4.40e-06   1.31e-03     
     8   -1314.76283082   4.62e-06   3.51e-04     
     9   -1314.76283250   1.67e-06   1.86e-04     
    10   -1314.76283251   1.53e-08   5.64e-05     
    11   -1314.76283249   2.05e-08   2.48e-05     
    12   -1314.76283248   8.53e-09   9.42e-06     
 ------------------------------------------------------------------------------
         -1314.76283248                           CCSD T converged.

End of double precision
 SCF energy                 = -1314.16536850
 MP2 energy                 = -1314.73390127
 CCSD correlation energy     =    -0.59746399
 CCSD total energy           = -1314.76283248

 CCSD  T1^2 = 0.0146  T2^2 = 0.2596  Leading amplitudes:

 Amplitude    Orbitals with energies
 -0.0318       5 (A") A                  ->    7 (A") A                   
              -0.5013                          0.0066                     
 -0.0318       5 (A") B                  ->    7 (A") B                   
              -0.5013                          0.0066                     
 -0.0279       6 (A") A                  ->    7 (A") A                   
              -0.4127                          0.0066                     
 -0.0279       6 (A") B                  ->    7 (A") B                   
              -0.4127                          0.0066                     

 Amplitude    Orbitals with energies
 -0.0839       6 (A") A      6 (A") B    ->    7 (A") A      7 (A") B     
              -0.4127       -0.4127            0.0066        0.0066       
  0.0839       6 (A") A      6 (A") B    ->    7 (A") B      7 (A") A     
              -0.4127       -0.4127            0.0066        0.0066       
  0.0839       6 (A") B      6 (A") A    ->    7 (A") A      7 (A") B     
              -0.4127       -0.4127            0.0066        0.0066       
 -0.0839       6 (A") B      6 (A") A    ->    7 (A") B      7 (A") A     
              -0.4127       -0.4127            0.0066        0.0066       

 Computing CCSD intemediates for later calculations in double precision
 Finished.

Running a double precision version
           CCSD Lambda amplitudes will be solved using DIIS.
           Start     Size      MaxIter   EConv     LConv     
           3         7         100       1.00e-07  1.00e-05  
 ------------------------------------------------------------------------------
            Enorm      Ldiff       Comment
 ------------------------------------------------------------------------------
     1     5.36e-02   4.01e-02     
     2     1.50e-02   6.16e-03     
     3     6.54e-03   1.90e-03     
     4     3.87e-03   1.30e-03     Switched to DIIS steps.
     5     1.16e-03   7.35e-04     
     6     5.16e-04   1.86e-04     
     7     1.69e-04   4.95e-05     
     8     7.61e-05   2.54e-06     
     9     2.75e-05   1.23e-06     
    10     1.27e-05   2.61e-07     
    11     5.34e-06   6.47e-08     
    12     2.73e-06   3.91e-08     
    13     1.19e-06   9.07e-08     
    14     5.19e-07   3.88e-10     
    15     2.54e-07   3.44e-08     
    16     1.07e-07   1.16e-08     
    17     5.39e-08   5.86e-09     
 ------------------------------------------------------------------------------
                                   CCSD Lambda converged.

 Computing density matrices in double precision...
           Orbital response amplitudes will be solved using DIIS.
           Start     Size      MaxIter   EConv     LConv     
           3         7         100       1.00e-06  1.00e-06  
 ------------------------------------------------------------------------------
            Enorm      Ldiff       Comment
 ------------------------------------------------------------------------------
     1     7.72e-02   6.27e-03     
     2     3.97e-02   1.92e-02     
     3     2.75e-02   9.85e-03     
     4     4.48e-03   6.94e-03     Switched to DIIS steps.
     5     2.17e-03   9.57e-05     
     6     7.22e-04   4.07e-04     
     7     4.53e-04   1.23e-04     
     8     7.86e-05   9.72e-05     
     9     3.48e-05   6.12e-07     
    10     7.97e-06   4.93e-06     
    11     1.44e-06   1.50e-07     
    12     3.16e-07   6.59e-08     
 ------------------------------------------------------------------------------
                                   Orbital response converged.

 Computing density matrices... Done.
 CCSD calculation:   CPU 166.27 s  wall 32.17 s

 Transferring MO TPDM to AO TPDM
 Transferring g2_o1o1o1o1
 Transferring g2_o1o1o1v1
 Transferring g2_o1o1v1v1
 Transferring g2_o1v1o1v1
 Transferring g2_o1v1v1v1
 Transferring g2_v1v1v1v1
 Adding separable TPDM
 Computing TPDM gradient
 --------------------------------------------------------
 2e gradient
  Atom          X               Y               Z
 --------------------------------------------------------
    1        -12.977466       21.250956       -0.000000  
    2         12.339791        9.841818       -0.000000  
    3         18.594091      -13.528910        0.000000  
    4        -17.956416      -17.563864       -0.000000  
 --------------------------------------------------------
 --------------------------------------------------------
 Final gradient
  Atom          X               Y               Z
 --------------------------------------------------------
    1        -12.977466       21.250956       -0.000000  
    2         12.339791        9.841818       -0.000000  
    3         18.594091      -13.528910        0.000000  
    4        -17.956416      -17.563864       -0.000000  
 --------------------------------------------------------
 Analytic gradient from two-electron contribution:   CPU 136.58 s  wall 27.78 s

 Total ccman2 time:   CPU 328.74 s  wall 64.98 s


 --------------------------------------------------------------
             Orbital Energies (a.u.) and Symmetries
 --------------------------------------------------------------

 Alpha MOs, Restricted
 -- Occupied --                  
-104.89 -104.86  -80.07  -15.65  -10.61  -10.58   -8.08   -8.08
  1 A'    2 A'    3 A'    4 A'    5 A'    6 A'    7 A'    8 A'                 
 -8.053  -8.050  -7.606  -5.499  -5.496  -8.077  -8.050  -5.497
  9 A'   10 A'   11 A'   12 A'   13 A'    1 A"    2 A"    3 A"                 
 -1.270  -1.133  -1.051  -0.759  -0.634  -0.593  -0.493  -0.453
 14 A'   15 A'   16 A'   17 A'   18 A'   19 A'   20 A'   21 A'                 
 -0.431  -0.570  -0.501  -0.413
 22 A'    4 A"    5 A"    6 A"                                                 
 -- Virtual --                   
  0.051   0.058   0.076   0.091   0.118   0.127   0.137   0.163
 23 A'   24 A'   25 A'   26 A'   27 A'   28 A'   29 A'   30 A'                 
  0.189   0.193   0.230   0.242   0.260   0.293   0.352   0.379
 31 A'   32 A'   33 A'   34 A'   35 A'   36 A'   37 A'   38 A'                 
  0.474   0.535   0.569   0.587   0.654   0.791   0.852   0.873
 39 A'   40 A'   41 A'   42 A'   43 A'   44 A'   45 A'   46 A'                 
  0.943   1.086   1.122   1.132   1.148   1.158   1.181   1.287
 47 A'   48 A'   49 A'   50 A'   51 A'   52 A'   53 A'   54 A'                 
  1.322   1.389   1.487   1.490   1.865   2.000   2.322   2.569
 55 A'   56 A'   57 A'   58 A'   59 A'   60 A'   61 A'   62 A'                 
  2.622   2.642   2.736   2.926   3.019   4.318   4.551   7.514
 63 A'   64 A'   65 A'   66 A'   67 A'   68 A'   69 A'   70 A'                 
 10.349  10.351  14.805  14.911  26.707  26.724  27.009  27.081
 71 A'   72 A'   73 A'   74 A'   75 A'   76 A'   77 A'   78 A'                 
 36.678 166.138 219.191 219.206   0.007   0.084   0.137   0.147
 79 A'   80 A'   81 A'   82 A'    7 A"    8 A"    9 A"   10 A"                 
  0.259   0.385   0.583   0.610   0.811   0.868   0.962   1.114
 11 A"   12 A"   13 A"   14 A"   15 A"   16 A"   17 A"   18 A"                 
  1.126   1.184   1.229   1.781   2.258   2.397   2.601   2.636
 19 A"   20 A"   21 A"   22 A"   23 A"   24 A"   25 A"   26 A"                 
  4.241  14.702  26.635  26.672
 27 A"   28 A"   29 A"   30 A"                                                 

 Beta MOs, Restricted
 -- Occupied --                  
-104.89 -104.86  -80.07  -15.65  -10.61  -10.58   -8.08   -8.08
  1 A'    2 A'    3 A'    4 A'    5 A'    6 A'    7 A'    8 A'                 
 -8.053  -8.050  -7.606  -5.499  -5.496  -8.077  -8.050  -5.497
  9 A'   10 A'   11 A'   12 A'   13 A'    1 A"    2 A"    3 A"                 
 -1.270  -1.133  -1.051  -0.759  -0.634  -0.593  -0.493  -0.453
 14 A'   15 A'   16 A'   17 A'   18 A'   19 A'   20 A'   21 A'                 
 -0.431  -0.570  -0.501  -0.413
 22 A'    4 A"    5 A"    6 A"                                                 
 -- Virtual --                   
  0.051   0.058   0.076   0.091   0.118   0.127   0.137   0.163
 23 A'   24 A'   25 A'   26 A'   27 A'   28 A'   29 A'   30 A'                 
  0.189   0.193   0.230   0.242   0.260   0.293   0.352   0.379
 31 A'   32 A'   33 A'   34 A'   35 A'   36 A'   37 A'   38 A'                 
  0.474   0.535   0.569   0.587   0.654   0.791   0.852   0.873
 39 A'   40 A'   41 A'   42 A'   43 A'   44 A'   45 A'   46 A'                 
  0.943   1.086   1.122   1.132   1.148   1.158   1.181   1.287
 47 A'   48 A'   49 A'   50 A'   51 A'   52 A'   53 A'   54 A'                 
  1.322   1.389   1.487   1.490   1.865   2.000   2.322   2.569
 55 A'   56 A'   57 A'   58 A'   59 A'   60 A'   61 A'   62 A'                 
  2.622   2.642   2.736   2.926   3.019   4.318   4.551   7.514
 63 A'   64 A'   65 A'   66 A'   67 A'   68 A'   69 A'   70 A'                 
 10.349  10.351  14.805  14.911  26.707  26.724  27.009  27.081
 71 A'   72 A'   73 A'   74 A'   75 A'   76 A'   77 A'   78 A'                 
 36.678 166.138 219.191 219.206   0.007   0.084   0.137   0.147
 79 A'   80 A'   81 A'   82 A'    7 A"    8 A"    9 A"   10 A"                 
  0.259   0.385   0.583   0.610   0.811   0.868   0.962   1.114
 11 A"   12 A"   13 A"   14 A"   15 A"   16 A"   17 A"   18 A"                 
  1.126   1.184   1.229   1.781   2.258   2.397   2.601   2.636
 19 A"   20 A"   21 A"   22 A"   23 A"   24 A"   25 A"   26 A"                 
  4.241  14.702  26.635  26.672
 27 A"   28 A"   29 A"   30 A"                                                 
 --------------------------------------------------------------

          Ground-State Mulliken Net Atomic Charges

     Atom                 Charge (a.u.)
  ----------------------------------------
      1 P                     0.325119
      2 N                    -0.151864
      3 Cl                    0.002011
      4 Cl                   -0.175267
  ----------------------------------------
  Sum of atomic charges =    -0.000000

 -----------------------------------------------------------------
                    Cartesian Multipole Moments
 -----------------------------------------------------------------
    Charge (ESU x 10^10)
                -0.0000
    Dipole Moment (Debye)
         X       0.6828      Y      -0.5007      Z       0.0000
       Tot       0.8467
    Quadrupole Moments (Debye-Ang)
        XX     -45.4668     XY      -4.0831     YY     -44.3176
        XZ       0.0000     YZ       0.0000     ZZ     -42.9663
    Octopole Moments (Debye-Ang^2)
       XXX      -5.8065    XXY       5.3530    XYY       0.0548
       YYY       9.4528    XXZ       0.0000    XYZ       0.0000
       YYZ       0.0000    XZZ      -0.0649    YZZ       0.5212
       ZZZ       0.0000
    Hexadecapole Moments (Debye-Ang^3)
      XXXX    -563.9687   XXXY     -12.9469   XXYY    -128.3959
      XYYY      -4.5542   YYYY    -237.1134   XXXZ       0.0000
      XXYZ       0.0000   XYYZ       0.0000   YYYZ       0.0000
      XXZZ    -103.7906   XYZZ      -0.9850   YYZZ     -48.7634
      XZZZ       0.0000   YZZZ       0.0000   ZZZZ     -52.0875
 -----------------------------------------------------------------
 DrvMan completing analytic gradient of the correlated energy
 Correlated dipole moment
            1
    1   0.2686381
    2  -0.1969917
    3   0.0000000
 Energy read as -1314.762832484
 Full Analytical Gradient: (in a.u., or Hartree/Bohr)
             1             2             3             4
    1    0.00002379   -0.00002078    0.00000156   -0.00000457
    2    0.00001235    0.00000983   -0.00000767   -0.00001450
    3    0.00000000   -0.00000000    0.00000000    0.00000000
 Gradient time:  CPU 0.74 s  wall 0.76 s
 ######################################################
 ######################################################
 # Starting finite difference calculation for IDERIV  #
 Finite diff step size:  1.88973e-03 a.u.
 ----------------------------------------------------------------
             Standard Nuclear Orientation (Angstroms)
    I     Atom           X                Y                Z
 ----------------------------------------------------------------
    1      P       0.6627346076    -1.0738885128     0.0000000000
    2      N      -0.8899139035    -0.8929202574     0.0000000000
    3      Cl     -1.8186935717     0.5281276165     0.0000000000
    4      Cl      1.6012452311     0.7870941185    -0.0000000000
 ----------------------------------------------------------------
 Nuclear Repulsion Energy =   248.6166364113 hartrees
 There are       28 alpha and       28 beta electrons

                       Distance Matrix (Angstroms)
             P (  1)   N (  2)   Cl(  3)
   N (  2)  1.563159
   Cl(  3)  2.953632  1.697648
   Cl(  4)  2.084241  3.004717  3.429730

 Requested basis set is 6-311++G(d,p)
 There are 45 shells and 112 basis functions
 A cutoff of  1.0D-14 yielded    925 shell pairs
 There are      6137 function pairs (      6615 Cartesian)
 Smallest overlap matrix eigenvalue = 1.43E-03
 Guess MOs from SCF MO coefficient file

 -----------------------------------------------------------------------
  General SCF calculation program by
  Eric Jon Sundstrom, Paul Horn, Yuezhi Mao, Dmitri Zuev, Alec White,
  David Stuck, Shaama M.S., Shane Yost, Joonho Lee, David Small,
  Daniel Levine, Susi Lehtola, Hugh Burton, Evgeny Epifanovsky
 -----------------------------------------------------------------------
 Hartree-Fock
 using 6 threads for integral computing
 -------------------------------------------------------
 OpenMP Integral computing Module                
 Release: version 2.0, May 2017, Q-Chem Inc. Pleasanton 
 -------------------------------------------------------
 A restricted SCF calculation will be
 performed using DIIS
 SCF converges when DIIS error is below 1.0e-08
 ---------------------------------------
  Cycle       Energy         DIIS error
 ---------------------------------------
    1   -1314.1653037395      1.72e-05  
    2   -1314.1653042294      8.78e-06  
    3   -1314.1653043288      3.88e-06  
    4   -1314.1653043615      9.63e-07  
    5   -1314.1653043657      3.83e-07  
    6   -1314.1653043668      1.71e-07  
    7   -1314.1653043670      5.70e-08  
    8   -1314.1653043670      1.89e-08  
    9   -1314.1653043670      5.83e-09  Convergence criterion met
 ---------------------------------------
 SCF time:   CPU 4.95s  wall 1.00s 
 SCF   energy in the final basis set =    -1314.1653043670
 Total energy in the final basis set =    -1314.1653043670


 ------------------------------------------------------------------------------

   CCMAN2: suite of methods based on coupled cluster
           and equation of motion theories.

   Components:
   * libvmm-1.3-trunk
     by Evgeny Epifanovsky, Ilya Kaliman.
   * libtensor-2.5-trunk
     by Evgeny Epifanovsky, Michael Wormit, Dmitry Zuev, Sam Manzer, 
        Ilya Kaliman.
   * libcc-2.5-trunk
     by Evgeny Epifanovsky, Arik Landau, Tomasz Kus, Kirill Khistyaev, 
        Dmitry Zuev, Prashant Manohar, Xintian Feng, Anna Krylov, 
        Matthew Goldey, Alec White, Thomas Jagau, Kaushik Nanda, 
        Anastasia Gunina, Alexander Kunitsa, Joonho Lee.

   CCMAN original authors:
   Anna I. Krylov, C. David Sherrill, Steven R. Gwaltney,
   Edward F. C. Byrd (2000)
   Sergey V. Levchenko, Lyudmila V. Slipchenko, Tao Wang,
   Ana-Maria C. Cristian (2003)
   Piotr A. Pieniazek, C. Melania Oana, Evgeny Epifanovsky (2007)
   Prashant Manohar (2009)

 ------------------------------------------------------------------------------


 Allocating and initializing 30808MB of RAM...
 Calculation will run on 6 cores.


 Alpha MOs, Restricted
 -- Occupied --                  
-104.89 -104.86  -80.07  -15.65  -10.61  -10.58   -8.08   -8.08
  1 A     2 A     3 A     4 A     5 A     6 A     7 A     8 A                  
 -8.077  -8.053  -8.050  -8.050  -7.606  -5.499  -5.497  -5.496
  9 A    10 A    11 A    12 A    13 A    14 A    15 A    16 A                  
 -1.270  -1.133  -1.051  -0.759  -0.634  -0.593  -0.570  -0.501
 17 A    18 A    19 A    20 A    21 A    22 A    23 A    24 A                  
 -0.493  -0.453  -0.431  -0.413
 25 A    26 A    27 A    28 A                                                  
 -- Virtual --                   
  0.007   0.051   0.058   0.076   0.084   0.091   0.118   0.127
 29 A    30 A    31 A    32 A    33 A    34 A    35 A    36 A                  
  0.137   0.137   0.147   0.163   0.189   0.193   0.230   0.242
 37 A    38 A    39 A    40 A    41 A    42 A    43 A    44 A                  
  0.259   0.260   0.293   0.352   0.379   0.385   0.474   0.535
 45 A    46 A    47 A    48 A    49 A    50 A    51 A    52 A                  
  0.569   0.583   0.587   0.610   0.654   0.791   0.810   0.852
 53 A    54 A    55 A    56 A    57 A    58 A    59 A    60 A                  
  0.868   0.873   0.943   0.962   1.086   1.114   1.122   1.126
 61 A    62 A    63 A    64 A    65 A    66 A    67 A    68 A                  
  1.132   1.148   1.158   1.181   1.184   1.229   1.286   1.322
 69 A    70 A    71 A    72 A    73 A    74 A    75 A    76 A                  
  1.389   1.487   1.490   1.781   1.865   2.000   2.258   2.322
 77 A    78 A    79 A    80 A    81 A    82 A    83 A    84 A                  
  2.397   2.569   2.601   2.622   2.636   2.642   2.736   2.925
 85 A    86 A    87 A    88 A    89 A    90 A    91 A    92 A                  
  3.018   4.241   4.318   4.550   7.513  10.349  10.351  14.702
 93 A    94 A    95 A    96 A    97 A    98 A    99 A   100 A                  
 14.804  14.910  26.635  26.672  26.707  26.724  27.010  27.081
101 A   102 A   103 A   104 A   105 A   106 A   107 A   108 A                  
 36.678 166.137 219.191 219.206
109 A   110 A   111 A   112 A                                                  

 Beta MOs, Restricted
 -- Occupied --                  
-104.89 -104.86  -80.07  -15.65  -10.61  -10.58   -8.08   -8.08
  1 A     2 A     3 A     4 A     5 A     6 A     7 A     8 A                  
 -8.077  -8.053  -8.050  -8.050  -7.606  -5.499  -5.497  -5.496
  9 A    10 A    11 A    12 A    13 A    14 A    15 A    16 A                  
 -1.270  -1.133  -1.051  -0.759  -0.634  -0.593  -0.570  -0.501
 17 A    18 A    19 A    20 A    21 A    22 A    23 A    24 A                  
 -0.493  -0.453  -0.431  -0.413
 25 A    26 A    27 A    28 A                                                  
 -- Virtual --                   
  0.007   0.051   0.058   0.076   0.084   0.091   0.118   0.127
 29 A    30 A    31 A    32 A    33 A    34 A    35 A    36 A                  
  0.137   0.137   0.147   0.163   0.189   0.193   0.230   0.242
 37 A    38 A    39 A    40 A    41 A    42 A    43 A    44 A                  
  0.259   0.260   0.293   0.352   0.379   0.385   0.474   0.535
 45 A    46 A    47 A    48 A    49 A    50 A    51 A    52 A                  
  0.569   0.583   0.587   0.610   0.654   0.791   0.810   0.852
 53 A    54 A    55 A    56 A    57 A    58 A    59 A    60 A                  
  0.868   0.873   0.943   0.962   1.086   1.114   1.122   1.126
 61 A    62 A    63 A    64 A    65 A    66 A    67 A    68 A                  
  1.132   1.148   1.158   1.181   1.184   1.229   1.286   1.322
 69 A    70 A    71 A    72 A    73 A    74 A    75 A    76 A                  
  1.389   1.487   1.490   1.781   1.865   2.000   2.258   2.322
 77 A    78 A    79 A    80 A    81 A    82 A    83 A    84 A                  
  2.397   2.569   2.601   2.622   2.636   2.642   2.736   2.925
 85 A    86 A    87 A    88 A    89 A    90 A    91 A    92 A                  
  3.018   4.241   4.318   4.550   7.513  10.349  10.351  14.702
 93 A    94 A    95 A    96 A    97 A    98 A    99 A   100 A                  
 14.804  14.910  26.635  26.672  26.707  26.724  27.010  27.081
101 A   102 A   103 A   104 A   105 A   106 A   107 A   108 A                  
 36.678 166.137 219.191 219.206
109 A   110 A   111 A   112 A                                                  

 Occupation and symmetry of molecular orbitals

 Point group: C1 (1 irreducible representation).

                           A     All 
 -------------------------------------
 All molecular orbitals:
  - Alpha                  112   112 
  - Beta                   112   112 
 -------------------------------------
 Alpha orbitals:
  - Frozen occupied        16    16  
  - Active occupied        12    12  
  - Active virtual         84    84  
  - Frozen virtual         0     0   
 -------------------------------------
 Beta orbitals:
  - Frozen occupied        16    16  
  - Active occupied        12    12  
  - Active virtual         84    84  
  - Frozen virtual         0     0   
 -------------------------------------

 Import integrals:   CPU 0.00 s  wall 0.00 s

 Import integrals:   CPU 21.90 s  wall 3.79 s

 MP2 amplitudes:   CPU 0.04 s  wall 0.03 s

Running a double precision version
           CCSD T amplitudes will be solved using DIIS.

           Start     Size      MaxIter   EConv     TConv     
           3         7         100       1.00e-07  1.00e-05  
 ------------------------------------------------------------------------------
           Energy (a.u.)   Ediff      Tdiff       Comment
 ------------------------------------------------------------------------------
         -1314.73391856                           
     1   -1314.73907667   5.16e-03   7.60e-01     
     2   -1314.76006749   2.10e-02   1.07e-01     
     3   -1314.75960564   4.62e-04   4.68e-02     
     4   -1314.76189287   2.29e-03   1.52e-02     Switched to DIIS steps.
     5   -1314.76277270   8.80e-04   1.20e-02     
     6   -1314.76282097   4.83e-05   2.49e-03     
     7   -1314.76282533   4.36e-06   1.31e-03     
     8   -1314.76282995   4.62e-06   3.50e-04     
     9   -1314.76283162   1.68e-06   1.86e-04     
    10   -1314.76283164   1.38e-08   5.66e-05     
    11   -1314.76283162   1.96e-08   2.48e-05     
    12   -1314.76283161   8.80e-09   9.43e-06     
 ------------------------------------------------------------------------------
         -1314.76283161                           CCSD T converged.

End of double precision
 SCF energy                 = -1314.16530437
 MP2 energy                 = -1314.73391856
 CCSD correlation energy     =    -0.59752724
 CCSD total energy           = -1314.76283161

 CCSD  T1^2 = 0.0146  T2^2 = 0.2597  Leading amplitudes:

 Amplitude    Orbitals with energies
 -0.0317       24 (A) A                  ->    29 (A) A                   
              -0.5014                          0.0065                     
 -0.0317       24 (A) B                  ->    29 (A) B                   
              -0.5014                          0.0065                     
 -0.0280       28 (A) A                  ->    29 (A) A                   
              -0.4125                          0.0065                     
 -0.0280       28 (A) B                  ->    29 (A) B                   
              -0.4125                          0.0065                     

 Amplitude    Orbitals with energies
 -0.0842       28 (A) A      28 (A) B    ->    29 (A) A      29 (A) B     
              -0.4125       -0.4125            0.0065        0.0065       
  0.0842       28 (A) A      28 (A) B    ->    29 (A) B      29 (A) A     
              -0.4125       -0.4125            0.0065        0.0065       
  0.0842       28 (A) B      28 (A) A    ->    29 (A) A      29 (A) B     
              -0.4125       -0.4125            0.0065        0.0065       
 -0.0842       28 (A) B      28 (A) A    ->    29 (A) B      29 (A) A     
              -0.4125       -0.4125            0.0065        0.0065       

 Computing CCSD intemediates for later calculations in double precision
 Finished.

Running a double precision version
           CCSD Lambda amplitudes will be solved using DIIS.
           Start     Size      MaxIter   EConv     LConv     
           3         7         100       1.00e-07  1.00e-05  
 ------------------------------------------------------------------------------
            Enorm      Ldiff       Comment
 ------------------------------------------------------------------------------
     1     5.36e-02   4.01e-02     
     2     1.50e-02   6.17e-03     
     3     6.55e-03   1.90e-03     
     4     3.87e-03   1.30e-03     Switched to DIIS steps.
     5     1.16e-03   7.36e-04     
     6     5.17e-04   1.87e-04     
     7     1.69e-04   4.97e-05     
     8     7.62e-05   2.54e-06     
     9     2.75e-05   1.24e-06     
    10     1.27e-05   2.67e-07     
    11     5.34e-06   6.25e-08     
    12     2.73e-06   3.87e-08     
    13     1.19e-06   9.06e-08     
    14     5.20e-07   1.22e-10     
    15     2.54e-07   3.43e-08     
    16     1.07e-07   1.16e-08     
    17     5.40e-08   5.85e-09     
 ------------------------------------------------------------------------------
                                   CCSD Lambda converged.

 Computing density matrices in double precision...
           Orbital response amplitudes will be solved using DIIS.
           Start     Size      MaxIter   EConv     LConv     
           3         7         100       1.00e-06  1.00e-06  
 ------------------------------------------------------------------------------
            Enorm      Ldiff       Comment
 ------------------------------------------------------------------------------
     1     7.73e-02   6.24e-03     
     2     3.98e-02   1.92e-02     
     3     2.75e-02   9.86e-03     
     4     4.51e-03   6.95e-03     Switched to DIIS steps.
     5     2.20e-03   1.11e-04     
     6     7.16e-04   4.10e-04     
     7     4.54e-04   1.20e-04     
     8     7.91e-05   9.73e-05     
     9     3.50e-05   5.39e-07     
    10     8.01e-06   4.96e-06     
    11     1.45e-06   1.50e-07     
    12     3.18e-07   6.67e-08     
 ------------------------------------------------------------------------------
                                   Orbital response converged.

 Computing density matrices... Done.
 CCSD calculation:   CPU 509.11 s  wall 92.58 s

 Transferring MO TPDM to AO TPDM
 Transferring g2_o1o1o1o1
 Transferring g2_o1o1o1v1
 Transferring g2_o1o1v1v1
 Transferring g2_o1v1o1v1
 Transferring g2_o1v1v1v1
 Transferring g2_v1v1v1v1
 Adding separable TPDM
 Computing TPDM gradient
 --------------------------------------------------------
 2e gradient
  Atom          X               Y               Z
 --------------------------------------------------------
    1        -12.966699       21.256656       -0.000000  
    2         12.326044        9.841616        0.000000  
    3         18.592575      -13.524597       -0.000000  
    4        -17.951920      -17.573676        0.000000  
 --------------------------------------------------------
 --------------------------------------------------------
 Final gradient
  Atom          X               Y               Z
 --------------------------------------------------------
    1        -12.966699       21.256656       -0.000000  
    2         12.326044        9.841616        0.000000  
    3         18.592575      -13.524597       -0.000000  
    4        -17.951920      -17.573676        0.000000  
 --------------------------------------------------------
 Analytic gradient from two-electron contribution:   CPU 138.77 s  wall 27.51 s

 Total ccman2 time:   CPU 673.01 s  wall 125.07 s


 --------------------------------------------------------------

                    Orbital Energies (a.u.)
 --------------------------------------------------------------

 Alpha MOs
 -- Occupied --
********-104.8583 -80.0688 -15.6531 -10.6128 -10.5848  -8.0815  -8.0773
 -8.0771  -8.0528  -8.0501  -8.0499  -7.6062  -5.4988  -5.4970  -5.4964
 -1.2698  -1.1333  -1.0505  -0.7591  -0.6340  -0.5928  -0.5696  -0.5014
 -0.4931  -0.4527  -0.4311  -0.4125
 -- Virtual --
  0.0065   0.0513   0.0576   0.0757   0.0839   0.0914   0.1175   0.1272
  0.1369   0.1375   0.1469   0.1628   0.1892   0.1933   0.2296   0.2417
  0.2587   0.2600   0.2927   0.3523   0.3792   0.3853   0.4736   0.5349
  0.5694   0.5826   0.5867   0.6098   0.6539   0.7908   0.8105   0.8524
  0.8680   0.8729   0.9432   0.9621   1.0859   1.1137   1.1223   1.1256
  1.1321   1.1484   1.1577   1.1814   1.1843   1.2293   1.2865   1.3216
  1.3886   1.4871   1.4901   1.7808   1.8653   1.9996   2.2581   2.3223
  2.3969   2.5693   2.6009   2.6218   2.6363   2.6422   2.7360   2.9250
  3.0184   4.2408   4.3182   4.5500   7.5134  10.3489  10.3512  14.7022
 14.8045  14.9103  26.6347  26.6720  26.7066  26.7237  27.0096  27.0813
 36.6779 166.1369 219.1911 219.2064
 --------------------------------------------------------------

          Ground-State Mulliken Net Atomic Charges

     Atom                 Charge (a.u.)
  ----------------------------------------
      1 P                     0.324961
      2 N                    -0.152199
      3 Cl                    0.002008
      4 Cl                   -0.174770
  ----------------------------------------
  Sum of atomic charges =    -0.000000

 -----------------------------------------------------------------
                    Cartesian Multipole Moments
 -----------------------------------------------------------------
    Charge (ESU x 10^10)
                 0.0000
    Dipole Moment (Debye)
         X       0.6884      Y      -0.4981      Z      -0.0000
       Tot       0.8497
    Quadrupole Moments (Debye-Ang)
        XX     -45.4617     XY      -4.0833     YY     -44.3196
        XZ      -0.0000     YZ      -0.0000     ZZ     -42.9691
    Octopole Moments (Debye-Ang^2)
       XXX      -5.8215    XXY       5.3561    XYY       0.0539
       YYY       9.4648    XXZ      -0.0000    XYZ      -0.0000
       YYZ      -0.0000    XZZ      -0.0735    YZZ       0.5273
       ZZZ      -0.0000
    Hexadecapole Moments (Debye-Ang^3)
      XXXX    -564.0348   XXXY     -12.9081   XXYY    -128.4141
      XYYY      -4.5102   YYYY    -237.1225   XXXZ      -0.0000
      XXYZ      -0.0000   XYYZ      -0.0000   YYYZ      -0.0000
      XXZZ    -103.8036   XYZZ      -0.9705   YYZZ     -48.7703
      XZZZ      -0.0000   YZZZ      -0.0000   ZZZZ     -52.0962
 -----------------------------------------------------------------
 DrvMan completing analytic gradient of the correlated energy
 Correlated dipole moment
            1
    1   0.2708295
    2  -0.1959542
    3  -0.0000000
 Energy read as -1314.762831608
 Full Analytical Gradient: (in a.u., or Hartree/Bohr)
             1             2             3             4
    1    0.00090466   -0.00079175   -0.00005501   -0.00005790
    2   -0.00010072    0.00020641   -0.00002351   -0.00008218
    3   -0.00000000    0.00000000   -0.00000000    0.00000000
 Gradient time:  CPU 0.72 s  wall 0.74 s
 ----------------------------------------------------------------
             Standard Nuclear Orientation (Angstroms)
    I     Atom           X                Y                Z
 ----------------------------------------------------------------
    1      P       0.6607346076    -1.0738885128     0.0000000000
    2      N      -0.8899139035    -0.8929202574     0.0000000000
    3      Cl     -1.8186935717     0.5281276165     0.0000000000
    4      Cl      1.6012452311     0.7870941185    -0.0000000000
 ----------------------------------------------------------------
 Nuclear Repulsion Energy =   248.6598821307 hartrees
 There are       28 alpha and       28 beta electrons

                       Distance Matrix (Angstroms)
             P (  1)   N (  2)   Cl(  3)
   N (  2)  1.561173
   Cl(  3)  2.951952  1.697648
   Cl(  4)  2.085142  3.004717  3.429730

 Requested basis set is 6-311++G(d,p)
 There are 45 shells and 112 basis functions
 A cutoff of  1.0D-14 yielded    925 shell pairs
 There are      6137 function pairs (      6615 Cartesian)
 Smallest overlap matrix eigenvalue = 1.42E-03
 Guess MOs from SCF MO coefficient file

 -----------------------------------------------------------------------
  General SCF calculation program by
  Eric Jon Sundstrom, Paul Horn, Yuezhi Mao, Dmitri Zuev, Alec White,
  David Stuck, Shaama M.S., Shane Yost, Joonho Lee, David Small,
  Daniel Levine, Susi Lehtola, Hugh Burton, Evgeny Epifanovsky
 -----------------------------------------------------------------------
 Hartree-Fock
 using 6 threads for integral computing
 -------------------------------------------------------
 OpenMP Integral computing Module                
 Release: version 2.0, May 2017, Q-Chem Inc. Pleasanton 
 -------------------------------------------------------
 A restricted SCF calculation will be
 performed using DIIS
 SCF converges when DIIS error is below 1.0e-08
 ---------------------------------------
  Cycle       Energy         DIIS error
 ---------------------------------------
    1   -1314.1654283846      3.44e-05  
    2   -1314.1654303461      1.76e-05  
    3   -1314.1654307431      7.74e-06  
    4   -1314.1654308735      1.93e-06  
    5   -1314.1654308903      7.65e-07  
    6   -1314.1654308947      3.42e-07  
    7   -1314.1654308956      1.14e-07  
    8   -1314.1654308956      3.76e-08  
    9   -1314.1654308956      1.16e-08  
   10   -1314.1654308956      4.28e-09  Convergence criterion met
 ---------------------------------------
 SCF time:   CPU 5.35s  wall 1.00s 
 SCF   energy in the final basis set =    -1314.1654308956
 Total energy in the final basis set =    -1314.1654308956


 ------------------------------------------------------------------------------

   CCMAN2: suite of methods based on coupled cluster
           and equation of motion theories.

   Components:
   * libvmm-1.3-trunk
     by Evgeny Epifanovsky, Ilya Kaliman.
   * libtensor-2.5-trunk
     by Evgeny Epifanovsky, Michael Wormit, Dmitry Zuev, Sam Manzer, 
        Ilya Kaliman.
   * libcc-2.5-trunk
     by Evgeny Epifanovsky, Arik Landau, Tomasz Kus, Kirill Khistyaev, 
        Dmitry Zuev, Prashant Manohar, Xintian Feng, Anna Krylov, 
        Matthew Goldey, Alec White, Thomas Jagau, Kaushik Nanda, 
        Anastasia Gunina, Alexander Kunitsa, Joonho Lee.

   CCMAN original authors:
   Anna I. Krylov, C. David Sherrill, Steven R. Gwaltney,
   Edward F. C. Byrd (2000)
   Sergey V. Levchenko, Lyudmila V. Slipchenko, Tao Wang,
   Ana-Maria C. Cristian (2003)
   Piotr A. Pieniazek, C. Melania Oana, Evgeny Epifanovsky (2007)
   Prashant Manohar (2009)

 ------------------------------------------------------------------------------


 Allocating and initializing 30808MB of RAM...
 Calculation will run on 6 cores.


 Alpha MOs, Restricted
 -- Occupied --                  
-104.89 -104.86  -80.07  -15.65  -10.61  -10.58   -8.08   -8.08
  1 A     2 A     3 A     4 A     5 A     6 A     7 A     8 A                  
 -8.077  -8.053  -8.050  -8.050  -7.606  -5.499  -5.497  -5.496
  9 A    10 A    11 A    12 A    13 A    14 A    15 A    16 A                  
 -1.270  -1.133  -1.051  -0.759  -0.634  -0.593  -0.570  -0.501
 17 A    18 A    19 A    20 A    21 A    22 A    23 A    24 A                  
 -0.493  -0.453  -0.431  -0.413
 25 A    26 A    27 A    28 A                                                  
 -- Virtual --                   
  0.007   0.051   0.058   0.076   0.084   0.091   0.117   0.127
 29 A    30 A    31 A    32 A    33 A    34 A    35 A    36 A                  
  0.137   0.137   0.147   0.163   0.189   0.193   0.230   0.242
 37 A    38 A    39 A    40 A    41 A    42 A    43 A    44 A                  
  0.259   0.260   0.293   0.352   0.379   0.385   0.474   0.535
 45 A    46 A    47 A    48 A    49 A    50 A    51 A    52 A                  
  0.569   0.583   0.587   0.610   0.654   0.791   0.811   0.852
 53 A    54 A    55 A    56 A    57 A    58 A    59 A    60 A                  
  0.868   0.873   0.943   0.962   1.086   1.114   1.122   1.126
 61 A    62 A    63 A    64 A    65 A    66 A    67 A    68 A                  
  1.132   1.148   1.158   1.181   1.184   1.229   1.287   1.323
 69 A    70 A    71 A    72 A    73 A    74 A    75 A    76 A                  
  1.389   1.487   1.490   1.781   1.865   2.000   2.258   2.322
 77 A    78 A    79 A    80 A    81 A    82 A    83 A    84 A                  
  2.398   2.569   2.601   2.622   2.636   2.642   2.736   2.926
 85 A    86 A    87 A    88 A    89 A    90 A    91 A    92 A                  
  3.019   4.241   4.318   4.552   7.515  10.349  10.351  14.702
 93 A    94 A    95 A    96 A    97 A    98 A    99 A   100 A                  
 14.805  14.912  26.635  26.672  26.707  26.724  27.009  27.081
101 A   102 A   103 A   104 A   105 A   106 A   107 A   108 A                  
 36.678 166.139 219.191 219.207
109 A   110 A   111 A   112 A                                                  

 Beta MOs, Restricted
 -- Occupied --                  
-104.89 -104.86  -80.07  -15.65  -10.61  -10.58   -8.08   -8.08
  1 A     2 A     3 A     4 A     5 A     6 A     7 A     8 A                  
 -8.077  -8.053  -8.050  -8.050  -7.606  -5.499  -5.497  -5.496
  9 A    10 A    11 A    12 A    13 A    14 A    15 A    16 A                  
 -1.270  -1.133  -1.051  -0.759  -0.634  -0.593  -0.570  -0.501
 17 A    18 A    19 A    20 A    21 A    22 A    23 A    24 A                  
 -0.493  -0.453  -0.431  -0.413
 25 A    26 A    27 A    28 A                                                  
 -- Virtual --                   
  0.007   0.051   0.058   0.076   0.084   0.091   0.117   0.127
 29 A    30 A    31 A    32 A    33 A    34 A    35 A    36 A                  
  0.137   0.137   0.147   0.163   0.189   0.193   0.230   0.242
 37 A    38 A    39 A    40 A    41 A    42 A    43 A    44 A                  
  0.259   0.260   0.293   0.352   0.379   0.385   0.474   0.535
 45 A    46 A    47 A    48 A    49 A    50 A    51 A    52 A                  
  0.569   0.583   0.587   0.610   0.654   0.791   0.811   0.852
 53 A    54 A    55 A    56 A    57 A    58 A    59 A    60 A                  
  0.868   0.873   0.943   0.962   1.086   1.114   1.122   1.126
 61 A    62 A    63 A    64 A    65 A    66 A    67 A    68 A                  
  1.132   1.148   1.158   1.181   1.184   1.229   1.287   1.323
 69 A    70 A    71 A    72 A    73 A    74 A    75 A    76 A                  
  1.389   1.487   1.490   1.781   1.865   2.000   2.258   2.322
 77 A    78 A    79 A    80 A    81 A    82 A    83 A    84 A                  
  2.398   2.569   2.601   2.622   2.636   2.642   2.736   2.926
 85 A    86 A    87 A    88 A    89 A    90 A    91 A    92 A                  
  3.019   4.241   4.318   4.552   7.515  10.349  10.351  14.702
 93 A    94 A    95 A    96 A    97 A    98 A    99 A   100 A                  
 14.805  14.912  26.635  26.672  26.707  26.724  27.009  27.081
101 A   102 A   103 A   104 A   105 A   106 A   107 A   108 A                  
 36.678 166.139 219.191 219.207
109 A   110 A   111 A   112 A                                                  

 Occupation and symmetry of molecular orbitals

 Point group: C1 (1 irreducible representation).

                           A     All 
 -------------------------------------
 All molecular orbitals:
  - Alpha                  112   112 
  - Beta                   112   112 
 -------------------------------------
 Alpha orbitals:
  - Frozen occupied        16    16  
  - Active occupied        12    12  
  - Active virtual         84    84  
  - Frozen virtual         0     0   
 -------------------------------------
 Beta orbitals:
  - Frozen occupied        16    16  
  - Active occupied        12    12  
  - Active virtual         84    84  
  - Frozen virtual         0     0   
 -------------------------------------

 Import integrals:   CPU 0.00 s  wall 0.00 s

 Import integrals:   CPU 22.09 s  wall 3.86 s

 MP2 amplitudes:   CPU 0.04 s  wall 0.03 s

Running a double precision version
           CCSD T amplitudes will be solved using DIIS.

           Start     Size      MaxIter   EConv     TConv     
           3         7         100       1.00e-07  1.00e-05  
 ------------------------------------------------------------------------------
           Energy (a.u.)   Ediff      Tdiff       Comment
 ------------------------------------------------------------------------------
         -1314.73388236                           
     1   -1314.73911410   5.23e-03   7.60e-01     
     2   -1314.76006230   2.09e-02   1.07e-01     
     3   -1314.75961379   4.49e-04   4.67e-02     
     4   -1314.76189492   2.28e-03   1.52e-02     Switched to DIIS steps.
     5   -1314.76277282   8.78e-04   1.20e-02     
     6   -1314.76282097   4.81e-05   2.48e-03     
     7   -1314.76282540   4.43e-06   1.31e-03     
     8   -1314.76283004   4.63e-06   3.51e-04     
     9   -1314.76283170   1.67e-06   1.85e-04     
    10   -1314.76283172   1.68e-08   5.63e-05     
    11   -1314.76283170   2.15e-08   2.48e-05     
    12   -1314.76283169   8.27e-09   9.41e-06     
 ------------------------------------------------------------------------------
         -1314.76283169                           CCSD T converged.

End of double precision
 SCF energy                 = -1314.16543090
 MP2 energy                 = -1314.73388236
 CCSD correlation energy     =    -0.59740079
 CCSD total energy           = -1314.76283169

 CCSD  T1^2 = 0.0146  T2^2 = 0.2595  Leading amplitudes:

 Amplitude    Orbitals with energies
 -0.0318       24 (A) A                  ->    29 (A) A                   
              -0.5012                          0.0067                     
 -0.0318       24 (A) B                  ->    29 (A) B                   
              -0.5012                          0.0067                     
  0.0279       28 (A) A                  ->    29 (A) A                   
              -0.4129                          0.0067                     
  0.0279       28 (A) B                  ->    29 (A) B                   
              -0.4129                          0.0067                     

 Amplitude    Orbitals with energies
 -0.0836       28 (A) A      28 (A) B    ->    29 (A) A      29 (A) B     
              -0.4129       -0.4129            0.0067        0.0067       
  0.0836       28 (A) A      28 (A) B    ->    29 (A) B      29 (A) A     
              -0.4129       -0.4129            0.0067        0.0067       
  0.0836       28 (A) B      28 (A) A    ->    29 (A) A      29 (A) B     
              -0.4129       -0.4129            0.0067        0.0067       
 -0.0836       28 (A) B      28 (A) A    ->    29 (A) B      29 (A) A     
              -0.4129       -0.4129            0.0067        0.0067       

 Computing CCSD intemediates for later calculations in double precision
 Finished.

Running a double precision version
           CCSD Lambda amplitudes will be solved using DIIS.
           Start     Size      MaxIter   EConv     LConv     
           3         7         100       1.00e-07  1.00e-05  
 ------------------------------------------------------------------------------
            Enorm      Ldiff       Comment
 ------------------------------------------------------------------------------
     1     5.35e-02   4.00e-02     
     2     1.50e-02   6.16e-03     
     3     6.54e-03   1.90e-03     
     4     3.86e-03   1.29e-03     Switched to DIIS steps.
     5     1.16e-03   7.33e-04     
     6     5.15e-04   1.86e-04     
     7     1.69e-04   4.94e-05     
     8     7.59e-05   2.53e-06     
     9     2.75e-05   1.23e-06     
    10     1.27e-05   2.55e-07     
    11     5.35e-06   6.69e-08     
    12     2.73e-06   3.95e-08     
    13     1.19e-06   9.08e-08     
    14     5.18e-07   6.53e-10     
    15     2.53e-07   3.44e-08     
    16     1.06e-07   1.17e-08     
    17     5.38e-08   5.87e-09     
 ------------------------------------------------------------------------------
                                   CCSD Lambda converged.

 Computing density matrices in double precision...
           Orbital response amplitudes will be solved using DIIS.
           Start     Size      MaxIter   EConv     LConv     
           3         7         100       1.00e-06  1.00e-06  
 ------------------------------------------------------------------------------
            Enorm      Ldiff       Comment
 ------------------------------------------------------------------------------
     1     7.72e-02   6.29e-03     
     2     3.96e-02   1.92e-02     
     3     2.74e-02   9.83e-03     
     4     4.46e-03   6.94e-03     Switched to DIIS steps.
     5     2.13e-03   8.07e-05     
     6     7.27e-04   4.04e-04     
     7     4.52e-04   1.26e-04     
     8     7.81e-05   9.71e-05     
     9     3.46e-05   6.86e-07     
    10     7.94e-06   4.91e-06     
    11     1.44e-06   1.49e-07     
    12     3.15e-07   6.51e-08     
 ------------------------------------------------------------------------------
                                   Orbital response converged.

 Computing density matrices... Done.
 CCSD calculation:   CPU 509.86 s  wall 92.81 s

 Transferring MO TPDM to AO TPDM
 Transferring g2_o1o1o1o1
 Transferring g2_o1o1o1v1
 Transferring g2_o1o1v1v1
 Transferring g2_o1v1o1v1
 Transferring g2_o1v1v1v1
 Transferring g2_v1v1v1v1
 Adding separable TPDM
 Computing TPDM gradient
 --------------------------------------------------------
 2e gradient
  Atom          X               Y               Z
 --------------------------------------------------------
    1        -12.988238       21.245250       -0.000000  
    2         12.353526        9.842025        0.000000  
    3         18.595608      -13.533228        0.000000  
    4        -17.960897      -17.554046       -0.000000  
 --------------------------------------------------------
 --------------------------------------------------------
 Final gradient
  Atom          X               Y               Z
 --------------------------------------------------------
    1        -12.988238       21.245250       -0.000000  
    2         12.353526        9.842025        0.000000  
    3         18.595608      -13.533228        0.000000  
    4        -17.960897      -17.554046       -0.000000  
 --------------------------------------------------------
 Analytic gradient from two-electron contribution:   CPU 142.90 s  wall 30.34 s

 Total ccman2 time:   CPU 677.87 s  wall 127.88 s


 --------------------------------------------------------------

                    Orbital Energies (a.u.)
 --------------------------------------------------------------

 Alpha MOs
 -- Occupied --
********-104.8581 -80.0687 -15.6530 -10.6129 -10.5846  -8.0816  -8.0774
 -8.0772  -8.0525  -8.0499  -8.0497  -7.6061  -5.4987  -5.4969  -5.4963
 -1.2702  -1.1330  -1.0510  -0.7590  -0.6341  -0.5929  -0.5699  -0.5012
 -0.4929  -0.4526  -0.4312  -0.4129
 -- Virtual --
  0.0067   0.0513   0.0576   0.0757   0.0840   0.0913   0.1175   0.1272
  0.1368   0.1374   0.1469   0.1629   0.1892   0.1934   0.2296   0.2417
  0.2586   0.2600   0.2926   0.3523   0.3793   0.3853   0.4740   0.5350
  0.5695   0.5826   0.5867   0.6098   0.6540   0.7912   0.8107   0.8523
  0.8683   0.8732   0.9429   0.9618   1.0858   1.1136   1.1223   1.1258
  1.1322   1.1485   1.1578   1.1811   1.1842   1.2293   1.2871   1.3229
  1.3886   1.4870   1.4901   1.7808   1.8649   1.9996   2.2579   2.3225
  2.3977   2.5695   2.6011   2.6219   2.6363   2.6423   2.7361   2.9261
  3.0189   4.2408   4.3184   4.5520   7.5146  10.3489  10.3513  14.7023
 14.8048  14.9122  26.6347  26.6721  26.7066  26.7238  27.0092  27.0814
 36.6783 166.1386 219.1911 219.2066
 --------------------------------------------------------------

          Ground-State Mulliken Net Atomic Charges

     Atom                 Charge (a.u.)
  ----------------------------------------
      1 P                     0.325277
      2 N                    -0.151528
      3 Cl                    0.002015
      4 Cl                   -0.175764
  ----------------------------------------
  Sum of atomic charges =    -0.000000

 -----------------------------------------------------------------
                    Cartesian Multipole Moments
 -----------------------------------------------------------------
    Charge (ESU x 10^10)
                -0.0000
    Dipole Moment (Debye)
         X       0.6772      Y      -0.5033      Z       0.0000
       Tot       0.8438
    Quadrupole Moments (Debye-Ang)
        XX     -45.4719     XY      -4.0830     YY     -44.3156
        XZ       0.0000     YZ      -0.0000     ZZ     -42.9635
    Octopole Moments (Debye-Ang^2)
       XXX      -5.7915    XXY       5.3498    XYY       0.0557
       YYY       9.4407    XXZ       0.0000    XYZ       0.0000
       YYZ       0.0000    XZZ      -0.0563    YZZ       0.5151
       ZZZ       0.0000
    Hexadecapole Moments (Debye-Ang^3)
      XXXX    -563.9028   XXXY     -12.9856   XXYY    -128.3777
      XYYY      -4.5981   YYYY    -237.1042   XXXZ       0.0000
      XXYZ      -0.0000   XYYZ      -0.0000   YYYZ      -0.0000
      XXZZ    -103.7775   XYZZ      -0.9994   YYZZ     -48.7566
      XZZZ       0.0000   YZZZ      -0.0000   ZZZZ     -52.0787
 -----------------------------------------------------------------
 DrvMan completing analytic gradient of the correlated energy
 Correlated dipole moment
            1
    1   0.2664419
    2  -0.1980312
    3   0.0000000
 Energy read as -1314.762831690
 Full Analytical Gradient: (in a.u., or Hartree/Bohr)
             1             2             3             4
    1   -0.00086221    0.00075529    0.00005824    0.00004869
    2    0.00012656   -0.00018767    0.00000819    0.00005293
    3   -0.00000000   -0.00000000    0.00000000    0.00000000
 Gradient time:  CPU 0.79 s  wall 0.79 s
 ----------------------------------------------------------------
             Standard Nuclear Orientation (Angstroms)
    I     Atom           X                Y                Z
 ----------------------------------------------------------------
    1      P       0.6617346076    -1.0728885128     0.0000000000
    2      N      -0.8899139035    -0.8929202574     0.0000000000
    3      Cl     -1.8186935717     0.5281276165     0.0000000000
    4      Cl      1.6012452311     0.7870941185    -0.0000000000
 ----------------------------------------------------------------
 Nuclear Repulsion Energy =   248.6770001507 hartrees
 There are       28 alpha and       28 beta electrons

                       Distance Matrix (Angstroms)
             P (  1)   N (  2)   Cl(  3)
   N (  2)  1.562050
   Cl(  3)  2.952249  1.697648
   Cl(  4)  2.083798  3.004717  3.429730

 Requested basis set is 6-311++G(d,p)
 There are 45 shells and 112 basis functions
 A cutoff of  1.0D-14 yielded    925 shell pairs
 There are      6137 function pairs (      6615 Cartesian)
 Smallest overlap matrix eigenvalue = 1.42E-03
 Guess MOs from SCF MO coefficient file

 -----------------------------------------------------------------------
  General SCF calculation program by
  Eric Jon Sundstrom, Paul Horn, Yuezhi Mao, Dmitri Zuev, Alec White,
  David Stuck, Shaama M.S., Shane Yost, Joonho Lee, David Small,
  Daniel Levine, Susi Lehtola, Hugh Burton, Evgeny Epifanovsky
 -----------------------------------------------------------------------
 Hartree-Fock
 using 6 threads for integral computing
 -------------------------------------------------------
 OpenMP Integral computing Module                
 Release: version 2.0, May 2017, Q-Chem Inc. Pleasanton 
 -------------------------------------------------------
 A restricted SCF calculation will be
 performed using DIIS
 SCF converges when DIIS error is below 1.0e-08
 ---------------------------------------
  Cycle       Energy         DIIS error
 ---------------------------------------
    1   -1314.1653840165      2.26e-05  
    2   -1314.1653850071      9.08e-06  
    3   -1314.1653851198      5.59e-06  
    4   -1314.1653851743      1.04e-06  
    5   -1314.1653851785      3.57e-07  
    6   -1314.1653851795      1.50e-07  
    7   -1314.1653851796      5.33e-08  
    8   -1314.1653851797      2.02e-08  
    9   -1314.1653851796      6.87e-09  Convergence criterion met
 ---------------------------------------
 SCF time:   CPU 4.76s  wall 1.00s 
 SCF   energy in the final basis set =    -1314.1653851796
 Total energy in the final basis set =    -1314.1653851796


 ------------------------------------------------------------------------------

   CCMAN2: suite of methods based on coupled cluster
           and equation of motion theories.

   Components:
   * libvmm-1.3-trunk
     by Evgeny Epifanovsky, Ilya Kaliman.
   * libtensor-2.5-trunk
     by Evgeny Epifanovsky, Michael Wormit, Dmitry Zuev, Sam Manzer, 
        Ilya Kaliman.
   * libcc-2.5-trunk
     by Evgeny Epifanovsky, Arik Landau, Tomasz Kus, Kirill Khistyaev, 
        Dmitry Zuev, Prashant Manohar, Xintian Feng, Anna Krylov, 
        Matthew Goldey, Alec White, Thomas Jagau, Kaushik Nanda, 
        Anastasia Gunina, Alexander Kunitsa, Joonho Lee.

   CCMAN original authors:
   Anna I. Krylov, C. David Sherrill, Steven R. Gwaltney,
   Edward F. C. Byrd (2000)
   Sergey V. Levchenko, Lyudmila V. Slipchenko, Tao Wang,
   Ana-Maria C. Cristian (2003)
   Piotr A. Pieniazek, C. Melania Oana, Evgeny Epifanovsky (2007)
   Prashant Manohar (2009)

 ------------------------------------------------------------------------------


 Allocating and initializing 30808MB of RAM...
 Calculation will run on 6 cores.


 Alpha MOs, Restricted
 -- Occupied --                  
-104.89 -104.86  -80.07  -15.65  -10.61  -10.58   -8.08   -8.08
  1 A     2 A     3 A     4 A     5 A     6 A     7 A     8 A                  
 -8.077  -8.053  -8.050  -8.050  -7.606  -5.499  -5.497  -5.496
  9 A    10 A    11 A    12 A    13 A    14 A    15 A    16 A                  
 -1.270  -1.133  -1.051  -0.759  -0.634  -0.593  -0.570  -0.501
 17 A    18 A    19 A    20 A    21 A    22 A    23 A    24 A                  
 -0.493  -0.453  -0.431  -0.413
 25 A    26 A    27 A    28 A                                                  
 -- Virtual --                   
  0.007   0.051   0.058   0.076   0.084   0.091   0.118   0.127
 29 A    30 A    31 A    32 A    33 A    34 A    35 A    36 A                  
  0.137   0.137   0.147   0.163   0.189   0.193   0.230   0.242
 37 A    38 A    39 A    40 A    41 A    42 A    43 A    44 A                  
  0.259   0.260   0.293   0.352   0.379   0.385   0.474   0.535
 45 A    46 A    47 A    48 A    49 A    50 A    51 A    52 A                  
  0.569   0.583   0.587   0.610   0.654   0.791   0.810   0.852
 53 A    54 A    55 A    56 A    57 A    58 A    59 A    60 A                  
  0.868   0.873   0.943   0.962   1.086   1.114   1.122   1.126
 61 A    62 A    63 A    64 A    65 A    66 A    67 A    68 A                  
  1.132   1.148   1.158   1.181   1.184   1.229   1.287   1.322
 69 A    70 A    71 A    72 A    73 A    74 A    75 A    76 A                  
  1.389   1.487   1.490   1.781   1.865   2.000   2.258   2.323
 77 A    78 A    79 A    80 A    81 A    82 A    83 A    84 A                  
  2.397   2.569   2.601   2.622   2.636   2.642   2.736   2.926
 85 A    86 A    87 A    88 A    89 A    90 A    91 A    92 A                  
  3.019   4.241   4.318   4.551   7.514  10.349  10.351  14.702
 93 A    94 A    95 A    96 A    97 A    98 A    99 A   100 A                  
 14.805  14.911  26.635  26.672  26.707  26.724  27.010  27.081
101 A   102 A   103 A   104 A   105 A   106 A   107 A   108 A                  
 36.678 166.138 219.191 219.206
109 A   110 A   111 A   112 A                                                  

 Beta MOs, Restricted
 -- Occupied --                  
-104.89 -104.86  -80.07  -15.65  -10.61  -10.58   -8.08   -8.08
  1 A     2 A     3 A     4 A     5 A     6 A     7 A     8 A                  
 -8.077  -8.053  -8.050  -8.050  -7.606  -5.499  -5.497  -5.496
  9 A    10 A    11 A    12 A    13 A    14 A    15 A    16 A                  
 -1.270  -1.133  -1.051  -0.759  -0.634  -0.593  -0.570  -0.501
 17 A    18 A    19 A    20 A    21 A    22 A    23 A    24 A                  
 -0.493  -0.453  -0.431  -0.413
 25 A    26 A    27 A    28 A                                                  
 -- Virtual --                   
  0.007   0.051   0.058   0.076   0.084   0.091   0.118   0.127
 29 A    30 A    31 A    32 A    33 A    34 A    35 A    36 A                  
  0.137   0.137   0.147   0.163   0.189   0.193   0.230   0.242
 37 A    38 A    39 A    40 A    41 A    42 A    43 A    44 A                  
  0.259   0.260   0.293   0.352   0.379   0.385   0.474   0.535
 45 A    46 A    47 A    48 A    49 A    50 A    51 A    52 A                  
  0.569   0.583   0.587   0.610   0.654   0.791   0.810   0.852
 53 A    54 A    55 A    56 A    57 A    58 A    59 A    60 A                  
  0.868   0.873   0.943   0.962   1.086   1.114   1.122   1.126
 61 A    62 A    63 A    64 A    65 A    66 A    67 A    68 A                  
  1.132   1.148   1.158   1.181   1.184   1.229   1.287   1.322
 69 A    70 A    71 A    72 A    73 A    74 A    75 A    76 A                  
  1.389   1.487   1.490   1.781   1.865   2.000   2.258   2.323
 77 A    78 A    79 A    80 A    81 A    82 A    83 A    84 A                  
  2.397   2.569   2.601   2.622   2.636   2.642   2.736   2.926
 85 A    86 A    87 A    88 A    89 A    90 A    91 A    92 A                  
  3.019   4.241   4.318   4.551   7.514  10.349  10.351  14.702
 93 A    94 A    95 A    96 A    97 A    98 A    99 A   100 A                  
 14.805  14.911  26.635  26.672  26.707  26.724  27.010  27.081
101 A   102 A   103 A   104 A   105 A   106 A   107 A   108 A                  
 36.678 166.138 219.191 219.206
109 A   110 A   111 A   112 A                                                  

 Occupation and symmetry of molecular orbitals

 Point group: C1 (1 irreducible representation).

                           A     All 
 -------------------------------------
 All molecular orbitals:
  - Alpha                  112   112 
  - Beta                   112   112 
 -------------------------------------
 Alpha orbitals:
  - Frozen occupied        16    16  
  - Active occupied        12    12  
  - Active virtual         84    84  
  - Frozen virtual         0     0   
 -------------------------------------
 Beta orbitals:
  - Frozen occupied        16    16  
  - Active occupied        12    12  
  - Active virtual         84    84  
  - Frozen virtual         0     0   
 -------------------------------------

 Import integrals:   CPU 0.00 s  wall 0.00 s

 Import integrals:   CPU 22.23 s  wall 3.93 s

 MP2 amplitudes:   CPU 0.04 s  wall 0.03 s

Running a double precision version
           CCSD T amplitudes will be solved using DIIS.

           Start     Size      MaxIter   EConv     TConv     
           3         7         100       1.00e-07  1.00e-05  
 ------------------------------------------------------------------------------
           Energy (a.u.)   Ediff      Tdiff       Comment
 ------------------------------------------------------------------------------
         -1314.73390168                           
     1   -1314.73910351   5.20e-03   7.60e-01     
     2   -1314.76006553   2.10e-02   1.07e-01     
     3   -1314.75961206   4.53e-04   4.68e-02     
     4   -1314.76189511   2.28e-03   1.52e-02     Switched to DIIS steps.
     5   -1314.76277332   8.78e-04   1.20e-02     
     6   -1314.76282146   4.81e-05   2.48e-03     
     7   -1314.76282585   4.39e-06   1.31e-03     
     8   -1314.76283047   4.62e-06   3.50e-04     
     9   -1314.76283214   1.67e-06   1.86e-04     
    10   -1314.76283216   1.48e-08   5.64e-05     
    11   -1314.76283213   2.11e-08   2.48e-05     
    12   -1314.76283213   8.66e-09   9.40e-06     
 ------------------------------------------------------------------------------
         -1314.76283213                           CCSD T converged.

End of double precision
 SCF energy                 = -1314.16538518
 MP2 energy                 = -1314.73390168
 CCSD correlation energy     =    -0.59744695
 CCSD total energy           = -1314.76283213

 CCSD  T1^2 = 0.0146  T2^2 = 0.2595  Leading amplitudes:

 Amplitude    Orbitals with energies
  0.0317       24 (A) A                  ->    29 (A) A                   
              -0.5015                          0.0067                     
  0.0317       24 (A) B                  ->    29 (A) B                   
              -0.5015                          0.0067                     
  0.0280       28 (A) A                  ->    29 (A) A                   
              -0.4127                          0.0067                     
  0.0280       28 (A) B                  ->    29 (A) B                   
              -0.4127                          0.0067                     

 Amplitude    Orbitals with energies
 -0.0839       28 (A) A      28 (A) B    ->    29 (A) A      29 (A) B     
              -0.4127       -0.4127            0.0067        0.0067       
  0.0839       28 (A) A      28 (A) B    ->    29 (A) B      29 (A) A     
              -0.4127       -0.4127            0.0067        0.0067       
  0.0839       28 (A) B      28 (A) A    ->    29 (A) A      29 (A) B     
              -0.4127       -0.4127            0.0067        0.0067       
 -0.0839       28 (A) B      28 (A) A    ->    29 (A) B      29 (A) A     
              -0.4127       -0.4127            0.0067        0.0067       

 Computing CCSD intemediates for later calculations in double precision
 Finished.

Running a double precision version
           CCSD Lambda amplitudes will be solved using DIIS.
           Start     Size      MaxIter   EConv     LConv     
           3         7         100       1.00e-07  1.00e-05  
 ------------------------------------------------------------------------------
            Enorm      Ldiff       Comment
 ------------------------------------------------------------------------------
     1     5.36e-02   4.01e-02     
     2     1.50e-02   6.16e-03     
     3     6.54e-03   1.90e-03     
     4     3.86e-03   1.29e-03     Switched to DIIS steps.
     5     1.16e-03   7.34e-04     
     6     5.15e-04   1.86e-04     
     7     1.69e-04   4.95e-05     
     8     7.59e-05   2.54e-06     
     9     2.74e-05   1.22e-06     
    10     1.27e-05   2.55e-07     
    11     5.32e-06   6.74e-08     
    12     2.72e-06   3.98e-08     
    13     1.19e-06   8.98e-08     
    14     5.17e-07   1.92e-10     
    15     2.53e-07   3.41e-08     
    16     1.06e-07   1.15e-08     
    17     5.37e-08   5.82e-09     
 ------------------------------------------------------------------------------
                                   CCSD Lambda converged.

 Computing density matrices in double precision...
           Orbital response amplitudes will be solved using DIIS.
           Start     Size      MaxIter   EConv     LConv     
           3         7         100       1.00e-06  1.00e-06  
 ------------------------------------------------------------------------------
            Enorm      Ldiff       Comment
 ------------------------------------------------------------------------------
     1     7.72e-02   6.28e-03     
     2     3.97e-02   1.92e-02     
     3     2.74e-02   9.82e-03     
     4     4.49e-03   6.93e-03     Switched to DIIS steps.
     5     2.17e-03   1.04e-04     
     6     7.18e-04   4.08e-04     
     7     4.52e-04   1.22e-04     
     8     7.85e-05   9.69e-05     
     9     3.47e-05   5.87e-07     
    10     7.95e-06   4.92e-06     
    11     1.44e-06   1.47e-07     
    12     3.15e-07   6.71e-08     
 ------------------------------------------------------------------------------
                                   Orbital response converged.

 Computing density matrices... Done.
 CCSD calculation:   CPU 509.07 s  wall 92.49 s

 Transferring MO TPDM to AO TPDM
 Transferring g2_o1o1o1o1
 Transferring g2_o1o1o1v1
 Transferring g2_o1o1v1v1
 Transferring g2_o1v1o1v1
 Transferring g2_o1v1v1v1
 Transferring g2_v1v1v1v1
 Adding separable TPDM
 Computing TPDM gradient
 --------------------------------------------------------
 2e gradient
  Atom          X               Y               Z
 --------------------------------------------------------
    1        -12.971675       21.245213       -0.000000  
    2         12.343006        9.853728       -0.000000  
    3         18.596528      -13.526777        0.000000  
    4        -17.967859      -17.572164        0.000000  
 --------------------------------------------------------
 --------------------------------------------------------
 Final gradient
  Atom          X               Y               Z
 --------------------------------------------------------
    1        -12.971675       21.245213       -0.000000  
    2         12.343006        9.853728       -0.000000  
    3         18.596528      -13.526777        0.000000  
    4        -17.967859      -17.572164        0.000000  
 --------------------------------------------------------
 Analytic gradient from two-electron contribution:   CPU 137.62 s  wall 27.84 s

 Total ccman2 time:   CPU 671.60 s  wall 125.05 s


 --------------------------------------------------------------

                    Orbital Energies (a.u.)
 --------------------------------------------------------------

 Alpha MOs
 -- Occupied --
********-104.8583 -80.0686 -15.6530 -10.6128 -10.5849  -8.0815  -8.0773
 -8.0771  -8.0528  -8.0502  -8.0500  -7.6060  -5.4987  -5.4968  -5.4963
 -1.2700  -1.1334  -1.0508  -0.7590  -0.6342  -0.5929  -0.5698  -0.5015
 -0.4931  -0.4525  -0.4312  -0.4127
 -- Virtual --
  0.0067   0.0514   0.0577   0.0757   0.0839   0.0914   0.1176   0.1272
  0.1369   0.1375   0.1468   0.1628   0.1892   0.1934   0.2296   0.2417
  0.2587   0.2600   0.2927   0.3523   0.3793   0.3853   0.4738   0.5348
  0.5694   0.5826   0.5867   0.6097   0.6539   0.7911   0.8104   0.8522
  0.8682   0.8731   0.9432   0.9620   1.0859   1.1136   1.1222   1.1255
  1.1321   1.1483   1.1576   1.1813   1.1844   1.2293   1.2869   1.3224
  1.3886   1.4873   1.4904   1.7809   1.8651   1.9998   2.2581   2.3226
  2.3975   2.5694   2.6009   2.6218   2.6363   2.6423   2.7361   2.9258
  3.0186   4.2409   4.3185   4.5511   7.5142  10.3489  10.3512  14.7023
 14.8047  14.9115  26.6347  26.6720  26.7067  26.7237  27.0099  27.0814
 36.6782 166.1379 219.1912 219.2064
 --------------------------------------------------------------

          Ground-State Mulliken Net Atomic Charges

     Atom                 Charge (a.u.)
  ----------------------------------------
      1 P                     0.324866
      2 N                    -0.152003
      3 Cl                    0.001836
      4 Cl                   -0.174699
  ----------------------------------------
  Sum of atomic charges =     0.000000

 -----------------------------------------------------------------
                    Cartesian Multipole Moments
 -----------------------------------------------------------------
    Charge (ESU x 10^10)
                 0.0000
    Dipole Moment (Debye)
         X       0.6867      Y      -0.4945      Z      -0.0000
       Tot       0.8462
    Quadrupole Moments (Debye-Ang)
        XX     -45.4634     XY      -4.0735     YY     -44.3252
        XZ       0.0000     YZ      -0.0000     ZZ     -42.9645
    Octopole Moments (Debye-Ang^2)
       XXX      -5.7779    XXY       5.3506    XYY       0.0533
       YYY       9.4355    XXZ      -0.0000    XYZ      -0.0000
       YYZ      -0.0000    XZZ      -0.0599    YZZ       0.5132
       ZZZ      -0.0000
    Hexadecapole Moments (Debye-Ang^3)
      XXXX    -563.9302   XXXY     -12.9276   XXYY    -128.3730
      XYYY      -4.5535   YYYY    -236.9860   XXXZ      -0.0000
      XXYZ      -0.0000   XYYZ      -0.0000   YYYZ      -0.0000
      XXZZ    -103.7850   XYZZ      -0.9862   YYZZ     -48.7400
      XZZZ       0.0000   YZZZ      -0.0000   ZZZZ     -52.0827
 -----------------------------------------------------------------
 DrvMan completing analytic gradient of the correlated energy
 Correlated dipole moment
            1
    1   0.2701628
    2  -0.1945405
    3  -0.0000000
 Energy read as -1314.762832126
 Full Analytical Gradient: (in a.u., or Hartree/Bohr)
             1             2             3             4
    1   -0.00008946    0.00007542    0.00006884   -0.00005480
    2    0.00036928   -0.00007837   -0.00005073   -0.00024018
    3    0.00000000    0.00000000   -0.00000000   -0.00000000
 Gradient time:  CPU 0.77 s  wall 0.78 s
 ----------------------------------------------------------------
             Standard Nuclear Orientation (Angstroms)
    I     Atom           X                Y                Z
 ----------------------------------------------------------------
    1      P       0.6617346076    -1.0748885128     0.0000000000
    2      N      -0.8899139035    -0.8929202574     0.0000000000
    3      Cl     -1.8186935717     0.5281276165     0.0000000000
    4      Cl      1.6012452311     0.7870941185    -0.0000000000
 ----------------------------------------------------------------
 Nuclear Repulsion Energy =   248.5994959046 hartrees
 There are       28 alpha and       28 beta electrons

                       Distance Matrix (Angstroms)
             P (  1)   N (  2)   Cl(  3)
   N (  2)  1.562282
   Cl(  3)  2.953334  1.697648
   Cl(  4)  2.085584  3.004717  3.429730

 Requested basis set is 6-311++G(d,p)
 There are 45 shells and 112 basis functions
 A cutoff of  1.0D-14 yielded    925 shell pairs
 There are      6137 function pairs (      6615 Cartesian)
 Smallest overlap matrix eigenvalue = 1.42E-03
 Guess MOs from SCF MO coefficient file

 -----------------------------------------------------------------------
  General SCF calculation program by
  Eric Jon Sundstrom, Paul Horn, Yuezhi Mao, Dmitri Zuev, Alec White,
  David Stuck, Shaama M.S., Shane Yost, Joonho Lee, David Small,
  Daniel Levine, Susi Lehtola, Hugh Burton, Evgeny Epifanovsky
 -----------------------------------------------------------------------
 Hartree-Fock
 using 6 threads for integral computing
 -------------------------------------------------------
 OpenMP Integral computing Module                
 Release: version 2.0, May 2017, Q-Chem Inc. Pleasanton 
 -------------------------------------------------------
 A restricted SCF calculation will be
 performed using DIIS
 SCF converges when DIIS error is below 1.0e-08
 ---------------------------------------
  Cycle       Energy         DIIS error
 ---------------------------------------
    1   -1314.1653494745      2.53e-05  
    2   -1314.1653509025      6.39e-06  
    3   -1314.1653510329      2.12e-06  
    4   -1314.1653510470      8.78e-07  
    5   -1314.1653510495      4.20e-07  
    6   -1314.1653510502      1.92e-07  
    7   -1314.1653510504      5.99e-08  
    8   -1314.1653510504      2.87e-08  
    9   -1314.1653510504      8.85e-09  Convergence criterion met
 ---------------------------------------
 SCF time:   CPU 4.79s  wall 1.00s 
 SCF   energy in the final basis set =    -1314.1653510504
 Total energy in the final basis set =    -1314.1653510504


 ------------------------------------------------------------------------------

   CCMAN2: suite of methods based on coupled cluster
           and equation of motion theories.

   Components:
   * libvmm-1.3-trunk
     by Evgeny Epifanovsky, Ilya Kaliman.
   * libtensor-2.5-trunk
     by Evgeny Epifanovsky, Michael Wormit, Dmitry Zuev, Sam Manzer, 
        Ilya Kaliman.
   * libcc-2.5-trunk
     by Evgeny Epifanovsky, Arik Landau, Tomasz Kus, Kirill Khistyaev, 
        Dmitry Zuev, Prashant Manohar, Xintian Feng, Anna Krylov, 
        Matthew Goldey, Alec White, Thomas Jagau, Kaushik Nanda, 
        Anastasia Gunina, Alexander Kunitsa, Joonho Lee.

   CCMAN original authors:
   Anna I. Krylov, C. David Sherrill, Steven R. Gwaltney,
   Edward F. C. Byrd (2000)
   Sergey V. Levchenko, Lyudmila V. Slipchenko, Tao Wang,
   Ana-Maria C. Cristian (2003)
   Piotr A. Pieniazek, C. Melania Oana, Evgeny Epifanovsky (2007)
   Prashant Manohar (2009)

 ------------------------------------------------------------------------------


 Allocating and initializing 30808MB of RAM...
 Calculation will run on 6 cores.


 Alpha MOs, Restricted
 -- Occupied --                  
-104.89 -104.86  -80.07  -15.65  -10.61  -10.58   -8.08   -8.08
  1 A     2 A     3 A     4 A     5 A     6 A     7 A     8 A                  
 -8.077  -8.052  -8.050  -8.050  -7.606  -5.499  -5.497  -5.496
  9 A    10 A    11 A    12 A    13 A    14 A    15 A    16 A                  
 -1.270  -1.133  -1.051  -0.759  -0.634  -0.593  -0.570  -0.501
 17 A    18 A    19 A    20 A    21 A    22 A    23 A    24 A                  
 -0.493  -0.453  -0.431  -0.413
 25 A    26 A    27 A    28 A                                                  
 -- Virtual --                   
  0.007   0.051   0.058   0.076   0.084   0.091   0.117   0.127
 29 A    30 A    31 A    32 A    33 A    34 A    35 A    36 A                  
  0.137   0.137   0.147   0.163   0.189   0.193   0.230   0.242
 37 A    38 A    39 A    40 A    41 A    42 A    43 A    44 A                  
  0.259   0.260   0.293   0.352   0.379   0.385   0.474   0.535
 45 A    46 A    47 A    48 A    49 A    50 A    51 A    52 A                  
  0.569   0.583   0.587   0.610   0.654   0.791   0.811   0.852
 53 A    54 A    55 A    56 A    57 A    58 A    59 A    60 A                  
  0.868   0.873   0.943   0.962   1.086   1.114   1.122   1.126
 61 A    62 A    63 A    64 A    65 A    66 A    67 A    68 A                  
  1.132   1.149   1.158   1.181   1.184   1.229   1.287   1.322
 69 A    70 A    71 A    72 A    73 A    74 A    75 A    76 A                  
  1.389   1.487   1.490   1.781   1.865   1.999   2.258   2.322
 77 A    78 A    79 A    80 A    81 A    82 A    83 A    84 A                  
  2.397   2.569   2.601   2.622   2.636   2.642   2.736   2.925
 85 A    86 A    87 A    88 A    89 A    90 A    91 A    92 A                  
  3.019   4.241   4.318   4.551   7.514  10.349  10.351  14.702
 93 A    94 A    95 A    96 A    97 A    98 A    99 A   100 A                  
 14.805  14.911  26.635  26.672  26.707  26.724  27.009  27.081
101 A   102 A   103 A   104 A   105 A   106 A   107 A   108 A                  
 36.678 166.138 219.191 219.207
109 A   110 A   111 A   112 A                                                  

 Beta MOs, Restricted
 -- Occupied --                  
-104.89 -104.86  -80.07  -15.65  -10.61  -10.58   -8.08   -8.08
  1 A     2 A     3 A     4 A     5 A     6 A     7 A     8 A                  
 -8.077  -8.052  -8.050  -8.050  -7.606  -5.499  -5.497  -5.496
  9 A    10 A    11 A    12 A    13 A    14 A    15 A    16 A                  
 -1.270  -1.133  -1.051  -0.759  -0.634  -0.593  -0.570  -0.501
 17 A    18 A    19 A    20 A    21 A    22 A    23 A    24 A                  
 -0.493  -0.453  -0.431  -0.413
 25 A    26 A    27 A    28 A                                                  
 -- Virtual --                   
  0.007   0.051   0.058   0.076   0.084   0.091   0.117   0.127
 29 A    30 A    31 A    32 A    33 A    34 A    35 A    36 A                  
  0.137   0.137   0.147   0.163   0.189   0.193   0.230   0.242
 37 A    38 A    39 A    40 A    41 A    42 A    43 A    44 A                  
  0.259   0.260   0.293   0.352   0.379   0.385   0.474   0.535
 45 A    46 A    47 A    48 A    49 A    50 A    51 A    52 A                  
  0.569   0.583   0.587   0.610   0.654   0.791   0.811   0.852
 53 A    54 A    55 A    56 A    57 A    58 A    59 A    60 A                  
  0.868   0.873   0.943   0.962   1.086   1.114   1.122   1.126
 61 A    62 A    63 A    64 A    65 A    66 A    67 A    68 A                  
  1.132   1.149   1.158   1.181   1.184   1.229   1.287   1.322
 69 A    70 A    71 A    72 A    73 A    74 A    75 A    76 A                  
  1.389   1.487   1.490   1.781   1.865   1.999   2.258   2.322
 77 A    78 A    79 A    80 A    81 A    82 A    83 A    84 A                  
  2.397   2.569   2.601   2.622   2.636   2.642   2.736   2.925
 85 A    86 A    87 A    88 A    89 A    90 A    91 A    92 A                  
  3.019   4.241   4.318   4.551   7.514  10.349  10.351  14.702
 93 A    94 A    95 A    96 A    97 A    98 A    99 A   100 A                  
 14.805  14.911  26.635  26.672  26.707  26.724  27.009  27.081
101 A   102 A   103 A   104 A   105 A   106 A   107 A   108 A                  
 36.678 166.138 219.191 219.207
109 A   110 A   111 A   112 A                                                  

 Occupation and symmetry of molecular orbitals

 Point group: C1 (1 irreducible representation).

                           A     All 
 -------------------------------------
 All molecular orbitals:
  - Alpha                  112   112 
  - Beta                   112   112 
 -------------------------------------
 Alpha orbitals:
  - Frozen occupied        16    16  
  - Active occupied        12    12  
  - Active virtual         84    84  
  - Frozen virtual         0     0   
 -------------------------------------
 Beta orbitals:
  - Frozen occupied        16    16  
  - Active occupied        12    12  
  - Active virtual         84    84  
  - Frozen virtual         0     0   
 -------------------------------------

 Import integrals:   CPU 0.00 s  wall 0.00 s

 Import integrals:   CPU 22.37 s  wall 3.94 s

 MP2 amplitudes:   CPU 0.04 s  wall 0.03 s

Running a double precision version
           CCSD T amplitudes will be solved using DIIS.

           Start     Size      MaxIter   EConv     TConv     
           3         7         100       1.00e-07  1.00e-05  
 ------------------------------------------------------------------------------
           Energy (a.u.)   Ediff      Tdiff       Comment
 ------------------------------------------------------------------------------
         -1314.73390023                           
     1   -1314.73908826   5.19e-03   7.60e-01     
     2   -1314.76006525   2.10e-02   1.07e-01     
     3   -1314.75960836   4.57e-04   4.68e-02     
     4   -1314.76189369   2.29e-03   1.52e-02     Switched to DIIS steps.
     5   -1314.76277320   8.80e-04   1.20e-02     
     6   -1314.76282148   4.83e-05   2.49e-03     
     7   -1314.76282588   4.40e-06   1.31e-03     
     8   -1314.76283051   4.63e-06   3.51e-04     
     9   -1314.76283219   1.68e-06   1.86e-04     
    10   -1314.76283220   1.58e-08   5.65e-05     
    11   -1314.76283218   1.99e-08   2.48e-05     
    12   -1314.76283217   8.41e-09   9.44e-06     
 ------------------------------------------------------------------------------
         -1314.76283217                           CCSD T converged.

End of double precision
 SCF energy                 = -1314.16535105
 MP2 energy                 = -1314.73390023
 CCSD correlation energy     =    -0.59748112
 CCSD total energy           = -1314.76283217

 CCSD  T1^2 = 0.0146  T2^2 = 0.2596  Leading amplitudes:

 Amplitude    Orbitals with energies
  0.0318       24 (A) A                  ->    29 (A) A                   
              -0.5012                          0.0065                     
  0.0318       24 (A) B                  ->    29 (A) B                   
              -0.5012                          0.0065                     
 -0.0279       28 (A) A                  ->    29 (A) A                   
              -0.4127                          0.0065                     
 -0.0279       28 (A) B                  ->    29 (A) B                   
              -0.4127                          0.0065                     

 Amplitude    Orbitals with energies
 -0.0840       28 (A) A      28 (A) B    ->    29 (A) A      29 (A) B     
              -0.4127       -0.4127            0.0065        0.0065       
  0.0840       28 (A) A      28 (A) B    ->    29 (A) B      29 (A) A     
              -0.4127       -0.4127            0.0065        0.0065       
  0.0840       28 (A) B      28 (A) A    ->    29 (A) A      29 (A) B     
              -0.4127       -0.4127            0.0065        0.0065       
 -0.0840       28 (A) B      28 (A) A    ->    29 (A) B      29 (A) A     
              -0.4127       -0.4127            0.0065        0.0065       

 Computing CCSD intemediates for later calculations in double precision
 Finished.

Running a double precision version
           CCSD Lambda amplitudes will be solved using DIIS.
           Start     Size      MaxIter   EConv     LConv     
           3         7         100       1.00e-07  1.00e-05  
 ------------------------------------------------------------------------------
            Enorm      Ldiff       Comment
 ------------------------------------------------------------------------------
     1     5.36e-02   4.01e-02     
     2     1.50e-02   6.17e-03     
     3     6.55e-03   1.90e-03     
     4     3.87e-03   1.30e-03     Switched to DIIS steps.
     5     1.16e-03   7.35e-04     
     6     5.17e-04   1.87e-04     
     7     1.70e-04   4.96e-05     
     8     7.62e-05   2.53e-06     
     9     2.76e-05   1.25e-06     
    10     1.28e-05   2.67e-07     
    11     5.37e-06   6.20e-08     
    12     2.74e-06   3.84e-08     
    13     1.20e-06   9.16e-08     
    14     5.21e-07   5.82e-10     
    15     2.54e-07   3.46e-08     
    16     1.07e-07   1.17e-08     
    17     5.41e-08   5.89e-09     
 ------------------------------------------------------------------------------
                                   CCSD Lambda converged.

 Computing density matrices in double precision...
           Orbital response amplitudes will be solved using DIIS.
           Start     Size      MaxIter   EConv     LConv     
           3         7         100       1.00e-06  1.00e-06  
 ------------------------------------------------------------------------------
            Enorm      Ldiff       Comment
 ------------------------------------------------------------------------------
     1     7.73e-02   6.25e-03     
     2     3.97e-02   1.92e-02     
     3     2.75e-02   9.87e-03     
     4     4.48e-03   6.96e-03     Switched to DIIS steps.
     5     2.16e-03   8.78e-05     
     6     7.26e-04   4.07e-04     
     7     4.55e-04   1.24e-04     
     8     7.86e-05   9.75e-05     
     9     3.49e-05   6.38e-07     
    10     8.00e-06   4.95e-06     
    11     1.44e-06   1.53e-07     
    12     3.17e-07   6.47e-08     
 ------------------------------------------------------------------------------
                                   Orbital response converged.

 Computing density matrices... Done.
 CCSD calculation:   CPU 511.69 s  wall 93.10 s

 Transferring MO TPDM to AO TPDM
 Transferring g2_o1o1o1o1
 Transferring g2_o1o1o1v1
 Transferring g2_o1o1v1v1
 Transferring g2_o1v1o1v1
 Transferring g2_o1v1v1v1
 Transferring g2_v1v1v1v1
 Adding separable TPDM
 Computing TPDM gradient
 --------------------------------------------------------
 2e gradient
  Atom          X               Y               Z
 --------------------------------------------------------
    1        -12.983229       21.256688       -0.000000  
    2         12.336560        9.829907        0.000000  
    3         18.591654      -13.531033        0.000000  
    4        -17.944985      -17.555561       -0.000000  
 --------------------------------------------------------
 --------------------------------------------------------
 Final gradient
  Atom          X               Y               Z
 --------------------------------------------------------
    1        -12.983229       21.256688       -0.000000  
    2         12.336560        9.829907        0.000000  
    3         18.591654      -13.531033        0.000000  
    4        -17.944985      -17.555561       -0.000000  
 --------------------------------------------------------
 Analytic gradient from two-electron contribution:   CPU 137.80 s  wall 25.91 s

 Total ccman2 time:   CPU 675.25 s  wall 123.91 s


 --------------------------------------------------------------

                    Orbital Energies (a.u.)
 --------------------------------------------------------------

 Alpha MOs
 -- Occupied --
********-104.8580 -80.0689 -15.6531 -10.6129 -10.5846  -8.0816  -8.0774
 -8.0772  -8.0525  -8.0499  -8.0497  -7.6062  -5.4989  -5.4970  -5.4965
 -1.2700  -1.1329  -1.0508  -0.7590  -0.6340  -0.5928  -0.5697  -0.5012
 -0.4929  -0.4527  -0.4311  -0.4127
 -- Virtual --
  0.0065   0.0513   0.0576   0.0757   0.0839   0.0913   0.1174   0.1272
  0.1368   0.1375   0.1469   0.1628   0.1892   0.1933   0.2296   0.2417
  0.2586   0.2600   0.2926   0.3523   0.3792   0.3853   0.4738   0.5351
  0.5694   0.5826   0.5867   0.6098   0.6540   0.7909   0.8108   0.8524
  0.8681   0.8730   0.9429   0.9619   1.0858   1.1136   1.1223   1.1259
  1.1323   1.1486   1.1578   1.1812   1.1842   1.2293   1.2867   1.3221
  1.3886   1.4867   1.4899   1.7807   1.8651   1.9994   2.2579   2.3222
  2.3972   2.5694   2.6011   2.6219   2.6363   2.6421   2.7360   2.9252
  3.0187   4.2408   4.3181   4.5509   7.5139  10.3489  10.3513  14.7021
 14.8046  14.9109  26.6346  26.6721  26.7065  26.7238  27.0089  27.0813
 36.6780 166.1375 219.1911 219.2066
 --------------------------------------------------------------

          Ground-State Mulliken Net Atomic Charges

     Atom                 Charge (a.u.)
  ----------------------------------------
      1 P                     0.325372
      2 N                    -0.151725
      3 Cl                    0.002186
      4 Cl                   -0.175833
  ----------------------------------------
  Sum of atomic charges =    -0.000000

 -----------------------------------------------------------------
                    Cartesian Multipole Moments
 -----------------------------------------------------------------
    Charge (ESU x 10^10)
                -0.0000
    Dipole Moment (Debye)
         X       0.6789      Y      -0.5069      Z       0.0000
       Tot       0.8473
    Quadrupole Moments (Debye-Ang)
        XX     -45.4702     XY      -4.0928     YY     -44.3099
        XZ      -0.0000     YZ      -0.0000     ZZ     -42.9681
    Octopole Moments (Debye-Ang^2)
       XXX      -5.8350    XXY       5.3554    XYY       0.0564
       YYY       9.4701    XXZ       0.0000    XYZ       0.0000
       YYZ       0.0000    XZZ      -0.0700    YZZ       0.5292
       ZZZ       0.0000
    Hexadecapole Moments (Debye-Ang^3)
      XXXX    -564.0073   XXXY     -12.9661   XXYY    -128.4188
      XYYY      -4.5548   YYYY    -237.2408   XXXZ      -0.0000
      XXYZ       0.0000   XYYZ      -0.0000   YYYZ      -0.0000
      XXZZ    -103.7961   XYZZ      -0.9838   YYZZ     -48.7869
      XZZZ      -0.0000   YZZZ      -0.0000   ZZZZ     -52.0923
 -----------------------------------------------------------------
 DrvMan completing analytic gradient of the correlated energy
 Correlated dipole moment
            1
    1   0.2671148
    2  -0.1994417
    3   0.0000000
 Energy read as -1314.762832173
 Full Analytical Gradient: (in a.u., or Hartree/Bohr)
             1             2             3             4
    1    0.00013781   -0.00011740   -0.00006563    0.00004521
    2   -0.00034384    0.00009824    0.00003533    0.00021027
    3   -0.00000000   -0.00000000    0.00000000    0.00000000
 Gradient time:  CPU 0.81 s  wall 0.82 s
 ----------------------------------------------------------------
             Standard Nuclear Orientation (Angstroms)
    I     Atom           X                Y                Z
 ----------------------------------------------------------------
    1      P       0.6617346076    -1.0738885128     0.0010000000
    2      N      -0.8899139035    -0.8929202574     0.0000000000
    3      Cl     -1.8186935717     0.5281276165     0.0000000000
    4      Cl      1.6012452311     0.7870941185    -0.0000000000
 ----------------------------------------------------------------
 Nuclear Repulsion Energy =   248.6382276164 hartrees
 There are       28 alpha and       28 beta electrons

                       Distance Matrix (Angstroms)
             P (  1)   N (  2)   Cl(  3)
   N (  2)  1.562166
   Cl(  3)  2.952792  1.697648
   Cl(  4)  2.084691  3.004717  3.429730

 Requested basis set is 6-311++G(d,p)
 There are 45 shells and 112 basis functions
 A cutoff of  1.0D-14 yielded    925 shell pairs
 There are      6137 function pairs (      6615 Cartesian)
 Smallest overlap matrix eigenvalue = 1.42E-03
 Guess MOs from SCF MO coefficient file

 -----------------------------------------------------------------------
  General SCF calculation program by
  Eric Jon Sundstrom, Paul Horn, Yuezhi Mao, Dmitri Zuev, Alec White,
  David Stuck, Shaama M.S., Shane Yost, Joonho Lee, David Small,
  Daniel Levine, Susi Lehtola, Hugh Burton, Evgeny Epifanovsky
 -----------------------------------------------------------------------
 Hartree-Fock
 using 6 threads for integral computing
 -------------------------------------------------------
 OpenMP Integral computing Module                
 Release: version 2.0, May 2017, Q-Chem Inc. Pleasanton 
 -------------------------------------------------------
 A restricted SCF calculation will be
 performed using DIIS
 SCF converges when DIIS error is below 1.0e-08
 ---------------------------------------
  Cycle       Energy         DIIS error
 ---------------------------------------
    1   -1314.1653676647      1.65e-05  
    2   -1314.1653683396      4.38e-06  
    3   -1314.1653684159      1.38e-06  
    4   -1314.1653684237      5.88e-07  
    5   -1314.1653684252      2.99e-07  
    6   -1314.1653684256      1.43e-07  
    7   -1314.1653684257      5.14e-08  
    8   -1314.1653684257      2.14e-08  
    9   -1314.1653684257      7.81e-09  Convergence criterion met
 ---------------------------------------
 SCF time:   CPU 4.78s  wall 1.00s 
 SCF   energy in the final basis set =    -1314.1653684257
 Total energy in the final basis set =    -1314.1653684257


 ------------------------------------------------------------------------------

   CCMAN2: suite of methods based on coupled cluster
           and equation of motion theories.

   Components:
   * libvmm-1.3-trunk
     by Evgeny Epifanovsky, Ilya Kaliman.
   * libtensor-2.5-trunk
     by Evgeny Epifanovsky, Michael Wormit, Dmitry Zuev, Sam Manzer, 
        Ilya Kaliman.
   * libcc-2.5-trunk
     by Evgeny Epifanovsky, Arik Landau, Tomasz Kus, Kirill Khistyaev, 
        Dmitry Zuev, Prashant Manohar, Xintian Feng, Anna Krylov, 
        Matthew Goldey, Alec White, Thomas Jagau, Kaushik Nanda, 
        Anastasia Gunina, Alexander Kunitsa, Joonho Lee.

   CCMAN original authors:
   Anna I. Krylov, C. David Sherrill, Steven R. Gwaltney,
   Edward F. C. Byrd (2000)
   Sergey V. Levchenko, Lyudmila V. Slipchenko, Tao Wang,
   Ana-Maria C. Cristian (2003)
   Piotr A. Pieniazek, C. Melania Oana, Evgeny Epifanovsky (2007)
   Prashant Manohar (2009)

 ------------------------------------------------------------------------------


 Allocating and initializing 30808MB of RAM...
 Calculation will run on 6 cores.


 Alpha MOs, Restricted
 -- Occupied --                  
-104.89 -104.86  -80.07  -15.65  -10.61  -10.58   -8.08   -8.08
  1 A     2 A     3 A     4 A     5 A     6 A     7 A     8 A                  
 -8.077  -8.053  -8.050  -8.050  -7.606  -5.499  -5.497  -5.496
  9 A    10 A    11 A    12 A    13 A    14 A    15 A    16 A                  
 -1.270  -1.133  -1.051  -0.759  -0.634  -0.593  -0.570  -0.501
 17 A    18 A    19 A    20 A    21 A    22 A    23 A    24 A                  
 -0.493  -0.453  -0.431  -0.413
 25 A    26 A    27 A    28 A                                                  
 -- Virtual --                   
  0.007   0.051   0.058   0.076   0.084   0.091   0.118   0.127
 29 A    30 A    31 A    32 A    33 A    34 A    35 A    36 A                  
  0.137   0.137   0.147   0.163   0.189   0.193   0.230   0.242
 37 A    38 A    39 A    40 A    41 A    42 A    43 A    44 A                  
  0.259   0.260   0.293   0.352   0.379   0.385   0.474   0.535
 45 A    46 A    47 A    48 A    49 A    50 A    51 A    52 A                  
  0.569   0.583   0.587   0.610   0.654   0.791   0.811   0.852
 53 A    54 A    55 A    56 A    57 A    58 A    59 A    60 A                  
  0.868   0.873   0.943   0.962   1.086   1.114   1.122   1.126
 61 A    62 A    63 A    64 A    65 A    66 A    67 A    68 A                  
  1.132   1.148   1.158   1.181   1.184   1.229   1.287   1.322
 69 A    70 A    71 A    72 A    73 A    74 A    75 A    76 A                  
  1.389   1.487   1.490   1.781   1.865   2.000   2.258   2.322
 77 A    78 A    79 A    80 A    81 A    82 A    83 A    84 A                  
  2.397   2.569   2.601   2.622   2.636   2.642   2.736   2.926
 85 A    86 A    87 A    88 A    89 A    90 A    91 A    92 A                  
  3.019   4.241   4.318   4.551   7.514  10.349  10.351  14.702
 93 A    94 A    95 A    96 A    97 A    98 A    99 A   100 A                  
 14.805  14.911  26.635  26.672  26.707  26.724  27.009  27.081
101 A   102 A   103 A   104 A   105 A   106 A   107 A   108 A                  
 36.678 166.138 219.191 219.206
109 A   110 A   111 A   112 A                                                  

 Beta MOs, Restricted
 -- Occupied --                  
-104.89 -104.86  -80.07  -15.65  -10.61  -10.58   -8.08   -8.08
  1 A     2 A     3 A     4 A     5 A     6 A     7 A     8 A                  
 -8.077  -8.053  -8.050  -8.050  -7.606  -5.499  -5.497  -5.496
  9 A    10 A    11 A    12 A    13 A    14 A    15 A    16 A                  
 -1.270  -1.133  -1.051  -0.759  -0.634  -0.593  -0.570  -0.501
 17 A    18 A    19 A    20 A    21 A    22 A    23 A    24 A                  
 -0.493  -0.453  -0.431  -0.413
 25 A    26 A    27 A    28 A                                                  
 -- Virtual --                   
  0.007   0.051   0.058   0.076   0.084   0.091   0.118   0.127
 29 A    30 A    31 A    32 A    33 A    34 A    35 A    36 A                  
  0.137   0.137   0.147   0.163   0.189   0.193   0.230   0.242
 37 A    38 A    39 A    40 A    41 A    42 A    43 A    44 A                  
  0.259   0.260   0.293   0.352   0.379   0.385   0.474   0.535
 45 A    46 A    47 A    48 A    49 A    50 A    51 A    52 A                  
  0.569   0.583   0.587   0.610   0.654   0.791   0.811   0.852
 53 A    54 A    55 A    56 A    57 A    58 A    59 A    60 A                  
  0.868   0.873   0.943   0.962   1.086   1.114   1.122   1.126
 61 A    62 A    63 A    64 A    65 A    66 A    67 A    68 A                  
  1.132   1.148   1.158   1.181   1.184   1.229   1.287   1.322
 69 A    70 A    71 A    72 A    73 A    74 A    75 A    76 A                  
  1.389   1.487   1.490   1.781   1.865   2.000   2.258   2.322
 77 A    78 A    79 A    80 A    81 A    82 A    83 A    84 A                  
  2.397   2.569   2.601   2.622   2.636   2.642   2.736   2.926
 85 A    86 A    87 A    88 A    89 A    90 A    91 A    92 A                  
  3.019   4.241   4.318   4.551   7.514  10.349  10.351  14.702
 93 A    94 A    95 A    96 A    97 A    98 A    99 A   100 A                  
 14.805  14.911  26.635  26.672  26.707  26.724  27.009  27.081
101 A   102 A   103 A   104 A   105 A   106 A   107 A   108 A                  
 36.678 166.138 219.191 219.206
109 A   110 A   111 A   112 A                                                  

 Occupation and symmetry of molecular orbitals

 Point group: C1 (1 irreducible representation).

                           A     All 
 -------------------------------------
 All molecular orbitals:
  - Alpha                  112   112 
  - Beta                   112   112 
 -------------------------------------
 Alpha orbitals:
  - Frozen occupied        16    16  
  - Active occupied        12    12  
  - Active virtual         84    84  
  - Frozen virtual         0     0   
 -------------------------------------
 Beta orbitals:
  - Frozen occupied        16    16  
  - Active occupied        12    12  
  - Active virtual         84    84  
  - Frozen virtual         0     0   
 -------------------------------------

 Import integrals:   CPU 0.00 s  wall 0.00 s

 Import integrals:   CPU 22.16 s  wall 3.85 s

 MP2 amplitudes:   CPU 0.04 s  wall 0.03 s

Running a double precision version
           CCSD T amplitudes will be solved using DIIS.

           Start     Size      MaxIter   EConv     TConv     
           3         7         100       1.00e-07  1.00e-05  
 ------------------------------------------------------------------------------
           Energy (a.u.)   Ediff      Tdiff       Comment
 ------------------------------------------------------------------------------
         -1314.73390123                           
     1   -1314.73909618   5.19e-03   7.60e-01     
     2   -1314.76006568   2.10e-02   1.07e-01     
     3   -1314.75961050   4.55e-04   4.68e-02     
     4   -1314.76189469   2.28e-03   1.52e-02     Switched to DIIS steps.
     5   -1314.76277355   8.79e-04   1.20e-02     
     6   -1314.76282176   4.82e-05   2.49e-03     
     7   -1314.76282616   4.40e-06   1.31e-03     
     8   -1314.76283078   4.62e-06   3.51e-04     
     9   -1314.76283245   1.67e-06   1.86e-04     
    10   -1314.76283247   1.53e-08   5.64e-05     
    11   -1314.76283245   2.05e-08   2.48e-05     
    12   -1314.76283244   8.53e-09   9.42e-06     
 ------------------------------------------------------------------------------
         -1314.76283244                           CCSD T converged.

End of double precision
 SCF energy                 = -1314.16536843
 MP2 energy                 = -1314.73390123
 CCSD correlation energy     =    -0.59746401
 CCSD total energy           = -1314.76283244

 CCSD  T1^2 = 0.0146  T2^2 = 0.2596  Leading amplitudes:

 Amplitude    Orbitals with energies
 -0.0318       24 (A) A                  ->    29 (A) A                   
              -0.5013                          0.0066                     
 -0.0318       24 (A) B                  ->    29 (A) B                   
              -0.5013                          0.0066                     
 -0.0279       28 (A) A                  ->    29 (A) A                   
              -0.4127                          0.0066                     
 -0.0279       28 (A) B                  ->    29 (A) B                   
              -0.4127                          0.0066                     

 Amplitude    Orbitals with energies
 -0.0839       28 (A) A      28 (A) B    ->    29 (A) A      29 (A) B     
              -0.4127       -0.4127            0.0066        0.0066       
  0.0839       28 (A) A      28 (A) B    ->    29 (A) B      29 (A) A     
              -0.4127       -0.4127            0.0066        0.0066       
  0.0839       28 (A) B      28 (A) A    ->    29 (A) A      29 (A) B     
              -0.4127       -0.4127            0.0066        0.0066       
 -0.0839       28 (A) B      28 (A) A    ->    29 (A) B      29 (A) A     
              -0.4127       -0.4127            0.0066        0.0066       

 Computing CCSD intemediates for later calculations in double precision
 Finished.

Running a double precision version
           CCSD Lambda amplitudes will be solved using DIIS.
           Start     Size      MaxIter   EConv     LConv     
           3         7         100       1.00e-07  1.00e-05  
 ------------------------------------------------------------------------------
            Enorm      Ldiff       Comment
 ------------------------------------------------------------------------------
     1     5.36e-02   4.01e-02     
     2     1.50e-02   6.16e-03     
     3     6.54e-03   1.90e-03     
     4     3.87e-03   1.30e-03     Switched to DIIS steps.
     5     1.16e-03   7.35e-04     
     6     5.16e-04   1.86e-04     
     7     1.69e-04   4.95e-05     
     8     7.61e-05   2.54e-06     
     9     2.75e-05   1.23e-06     
    10     1.27e-05   2.61e-07     
    11     5.34e-06   6.47e-08     
    12     2.73e-06   3.91e-08     
    13     1.19e-06   9.07e-08     
    14     5.19e-07   3.87e-10     
    15     2.54e-07   3.44e-08     
    16     1.07e-07   1.16e-08     
    17     5.39e-08   5.86e-09     
 ------------------------------------------------------------------------------
                                   CCSD Lambda converged.

 Computing density matrices in double precision...
           Orbital response amplitudes will be solved using DIIS.
           Start     Size      MaxIter   EConv     LConv     
           3         7         100       1.00e-06  1.00e-06  
 ------------------------------------------------------------------------------
            Enorm      Ldiff       Comment
 ------------------------------------------------------------------------------
     1     7.72e-02   6.27e-03     
     2     3.97e-02   1.92e-02     
     3     2.75e-02   9.85e-03     
     4     4.48e-03   6.94e-03     Switched to DIIS steps.
     5     2.16e-03   9.57e-05     
     6     7.22e-04   4.07e-04     
     7     4.53e-04   1.23e-04     
     8     7.86e-05   9.72e-05     
     9     3.48e-05   6.12e-07     
    10     7.97e-06   4.93e-06     
    11     1.44e-06   1.50e-07     
    12     3.16e-07   6.59e-08     
 ------------------------------------------------------------------------------
                                   Orbital response converged.

 Computing density matrices... Done.
 CCSD calculation:   CPU 511.97 s  wall 93.31 s

 Transferring MO TPDM to AO TPDM
 Transferring g2_o1o1o1o1
 Transferring g2_o1o1o1v1
 Transferring g2_o1o1v1v1
 Transferring g2_o1v1o1v1
 Transferring g2_o1v1v1v1
 Transferring g2_v1v1v1v1
 Adding separable TPDM
 Computing TPDM gradient
 --------------------------------------------------------
 2e gradient
  Atom          X               Y               Z
 --------------------------------------------------------
    1        -12.977460       21.250952       -0.021493  
    2         12.339782        9.841816        0.011079  
    3         18.594091      -13.528908        0.002261  
    4        -17.956412      -17.563861        0.008153  
 --------------------------------------------------------
 --------------------------------------------------------
 Final gradient
  Atom          X               Y               Z
 --------------------------------------------------------
    1        -12.977460       21.250952       -0.021493  
    2         12.339782        9.841816        0.011079  
    3         18.594091      -13.528908        0.002261  
    4        -17.956412      -17.563861        0.008153  
 --------------------------------------------------------
 Analytic gradient from two-electron contribution:   CPU 136.01 s  wall 25.59 s

 Total ccman2 time:   CPU 672.88 s  wall 123.58 s


 --------------------------------------------------------------

                    Orbital Energies (a.u.)
 --------------------------------------------------------------

 Alpha MOs
 -- Occupied --
********-104.8582 -80.0688 -15.6530 -10.6129 -10.5847  -8.0815  -8.0773
 -8.0772  -8.0526  -8.0500  -8.0498  -7.6061  -5.4988  -5.4969  -5.4964
 -1.2700  -1.1331  -1.0508  -0.7590  -0.6341  -0.5928  -0.5697  -0.5013
 -0.4930  -0.4526  -0.4311  -0.4127
 -- Virtual --
  0.0066   0.0513   0.0576   0.0757   0.0839   0.0913   0.1175   0.1272
  0.1369   0.1375   0.1469   0.1628   0.1892   0.1934   0.2296   0.2417
  0.2587   0.2600   0.2926   0.3523   0.3793   0.3853   0.4738   0.5350
  0.5694   0.5826   0.5867   0.6098   0.6540   0.7910   0.8106   0.8523
  0.8682   0.8731   0.9430   0.9619   1.0859   1.1136   1.1223   1.1257
  1.1322   1.1484   1.1577   1.1813   1.1843   1.2293   1.2868   1.3222
  1.3886   1.4871   1.4901   1.7808   1.8651   1.9996   2.2580   2.3224
  2.3973   2.5694   2.6010   2.6218   2.6363   2.6422   2.7361   2.9255
  3.0186   4.2408   4.3183   4.5510   7.5140  10.3489  10.3513  14.7022
 14.8046  14.9112  26.6347  26.6721  26.7066  26.7237  27.0094  27.0814
 36.6781 166.1377 219.1911 219.2065
 --------------------------------------------------------------

          Ground-State Mulliken Net Atomic Charges

     Atom                 Charge (a.u.)
  ----------------------------------------
      1 P                     0.325120
      2 N                    -0.151864
      3 Cl                    0.002011
      4 Cl                   -0.175267
  ----------------------------------------
  Sum of atomic charges =     0.000000

 -----------------------------------------------------------------
                    Cartesian Multipole Moments
 -----------------------------------------------------------------
    Charge (ESU x 10^10)
                 0.0000
    Dipole Moment (Debye)
         X       0.6828      Y      -0.5007      Z       0.0019
       Tot       0.8467
    Quadrupole Moments (Debye-Ang)
        XX     -45.4668     XY      -4.0831     YY     -44.3176
        XZ       0.0006     YZ      -0.0013     ZZ     -42.9663
    Octopole Moments (Debye-Ang^2)
       XXX      -5.8065    XXY       5.3530    XYY       0.0549
       YYY       9.4528    XXZ      -0.0121    XYZ      -0.0017
       YYZ      -0.0128    XZZ      -0.0649    YZZ       0.5212
       ZZZ      -0.0332
    Hexadecapole Moments (Debye-Ang^3)
      XXXX    -563.9687   XXXY     -12.9469   XXYY    -128.3959
      XYYY      -4.5542   YYYY    -237.1134   XXXZ      -0.0268
      XXYZ       0.0115   XYYZ      -0.0125   YYYZ       0.0382
      XXZZ    -103.7906   XYZZ      -0.9850   YYZZ     -48.7635
      XZZZ      -0.0227   YZZZ       0.0378   ZZZZ     -52.0875
 -----------------------------------------------------------------
 DrvMan completing analytic gradient of the correlated energy
 Correlated dipole moment
            1
    1   0.2686383
    2  -0.1969924
    3   0.0007538
 Energy read as -1314.762832438
 Full Analytical Gradient: (in a.u., or Hartree/Bohr)
             1             2             3             4
    1    0.00002404   -0.00002103    0.00000156   -0.00000456
    2    0.00001222    0.00000992   -0.00000769   -0.00001445
    3    0.00004610   -0.00005535    0.00002763   -0.00001838
 Gradient time:  CPU 0.79 s  wall 0.85 s
 ----------------------------------------------------------------
             Standard Nuclear Orientation (Angstroms)
    I     Atom           X                Y                Z
 ----------------------------------------------------------------
    1      P       0.6617346076    -1.0738885128     0.0000000000
    2      N      -0.8889139035    -0.8929202574     0.0000000000
    3      Cl     -1.8186935717     0.5281276165     0.0000000000
    4      Cl      1.6012452311     0.7870941185    -0.0000000000
 ----------------------------------------------------------------
 Nuclear Repulsion Energy =   248.6547038197 hartrees
 There are       28 alpha and       28 beta electrons

                       Distance Matrix (Angstroms)
             P (  1)   N (  2)   Cl(  3)
   N (  2)  1.561173
   Cl(  3)  2.952792  1.698195
   Cl(  4)  2.084691  3.003888  3.429730

 Requested basis set is 6-311++G(d,p)
 There are 45 shells and 112 basis functions
 A cutoff of  1.0D-14 yielded    925 shell pairs
 There are      6137 function pairs (      6615 Cartesian)
 Smallest overlap matrix eigenvalue = 1.43E-03
 Guess MOs from SCF MO coefficient file

 -----------------------------------------------------------------------
  General SCF calculation program by
  Eric Jon Sundstrom, Paul Horn, Yuezhi Mao, Dmitri Zuev, Alec White,
  David Stuck, Shaama M.S., Shane Yost, Joonho Lee, David Small,
  Daniel Levine, Susi Lehtola, Hugh Burton, Evgeny Epifanovsky
 -----------------------------------------------------------------------
 Hartree-Fock
 using 6 threads for integral computing
 -------------------------------------------------------
 OpenMP Integral computing Module                
 Release: version 2.0, May 2017, Q-Chem Inc. Pleasanton 
 -------------------------------------------------------
 A restricted SCF calculation will be
 performed using DIIS
 SCF converges when DIIS error is below 1.0e-08
 ---------------------------------------
  Cycle       Energy         DIIS error
 ---------------------------------------
    1   -1314.1654215624      2.11e-05  
    2   -1314.1654225103      7.40e-06  
    3   -1314.1654226152      4.73e-06  
    4   -1314.1654226590      1.29e-06  
    5   -1314.1654226652      3.96e-07  
    6   -1314.1654226664      2.02e-07  
    7   -1314.1654226666      8.53e-08  
    8   -1314.1654226667      2.73e-08  
    9   -1314.1654226667      8.66e-09  Convergence criterion met
 ---------------------------------------
 SCF time:   CPU 4.77s  wall 1.00s 
 SCF   energy in the final basis set =    -1314.1654226667
 Total energy in the final basis set =    -1314.1654226667


 ------------------------------------------------------------------------------

   CCMAN2: suite of methods based on coupled cluster
           and equation of motion theories.

   Components:
   * libvmm-1.3-trunk
     by Evgeny Epifanovsky, Ilya Kaliman.
   * libtensor-2.5-trunk
     by Evgeny Epifanovsky, Michael Wormit, Dmitry Zuev, Sam Manzer, 
        Ilya Kaliman.
   * libcc-2.5-trunk
     by Evgeny Epifanovsky, Arik Landau, Tomasz Kus, Kirill Khistyaev, 
        Dmitry Zuev, Prashant Manohar, Xintian Feng, Anna Krylov, 
        Matthew Goldey, Alec White, Thomas Jagau, Kaushik Nanda, 
        Anastasia Gunina, Alexander Kunitsa, Joonho Lee.

   CCMAN original authors:
   Anna I. Krylov, C. David Sherrill, Steven R. Gwaltney,
   Edward F. C. Byrd (2000)
   Sergey V. Levchenko, Lyudmila V. Slipchenko, Tao Wang,
   Ana-Maria C. Cristian (2003)
   Piotr A. Pieniazek, C. Melania Oana, Evgeny Epifanovsky (2007)
   Prashant Manohar (2009)

 ------------------------------------------------------------------------------


 Allocating and initializing 30808MB of RAM...
 Calculation will run on 6 cores.


 Alpha MOs, Restricted
 -- Occupied --                  
-104.89 -104.86  -80.07  -15.65  -10.61  -10.58   -8.08   -8.08
  1 A     2 A     3 A     4 A     5 A     6 A     7 A     8 A                  
 -8.077  -8.053  -8.050  -8.050  -7.606  -5.499  -5.497  -5.496
  9 A    10 A    11 A    12 A    13 A    14 A    15 A    16 A                  
 -1.270  -1.133  -1.051  -0.759  -0.634  -0.593  -0.570  -0.501
 17 A    18 A    19 A    20 A    21 A    22 A    23 A    24 A                  
 -0.493  -0.453  -0.431  -0.413
 25 A    26 A    27 A    28 A                                                  
 -- Virtual --                   
  0.007   0.051   0.058   0.076   0.084   0.091   0.118   0.127
 29 A    30 A    31 A    32 A    33 A    34 A    35 A    36 A                  
  0.137   0.137   0.147   0.163   0.189   0.193   0.230   0.242
 37 A    38 A    39 A    40 A    41 A    42 A    43 A    44 A                  
  0.259   0.260   0.293   0.352   0.379   0.385   0.474   0.535
 45 A    46 A    47 A    48 A    49 A    50 A    51 A    52 A                  
  0.569   0.583   0.587   0.610   0.654   0.791   0.811   0.852
 53 A    54 A    55 A    56 A    57 A    58 A    59 A    60 A                  
  0.868   0.873   0.943   0.962   1.086   1.114   1.122   1.126
 61 A    62 A    63 A    64 A    65 A    66 A    67 A    68 A                  
  1.132   1.149   1.158   1.181   1.184   1.229   1.287   1.323
 69 A    70 A    71 A    72 A    73 A    74 A    75 A    76 A                  
  1.388   1.487   1.490   1.781   1.865   2.000   2.258   2.322
 77 A    78 A    79 A    80 A    81 A    82 A    83 A    84 A                  
  2.398   2.569   2.601   2.622   2.636   2.642   2.736   2.926
 85 A    86 A    87 A    88 A    89 A    90 A    91 A    92 A                  
  3.019   4.241   4.318   4.552   7.515  10.349  10.351  14.702
 93 A    94 A    95 A    96 A    97 A    98 A    99 A   100 A                  
 14.805  14.912  26.635  26.672  26.707  26.724  27.010  27.081
101 A   102 A   103 A   104 A   105 A   106 A   107 A   108 A                  
 36.678 166.139 219.191 219.207
109 A   110 A   111 A   112 A                                                  

 Beta MOs, Restricted
 -- Occupied --                  
-104.89 -104.86  -80.07  -15.65  -10.61  -10.58   -8.08   -8.08
  1 A     2 A     3 A     4 A     5 A     6 A     7 A     8 A                  
 -8.077  -8.053  -8.050  -8.050  -7.606  -5.499  -5.497  -5.496
  9 A    10 A    11 A    12 A    13 A    14 A    15 A    16 A                  
 -1.270  -1.133  -1.051  -0.759  -0.634  -0.593  -0.570  -0.501
 17 A    18 A    19 A    20 A    21 A    22 A    23 A    24 A                  
 -0.493  -0.453  -0.431  -0.413
 25 A    26 A    27 A    28 A                                                  
 -- Virtual --                   
  0.007   0.051   0.058   0.076   0.084   0.091   0.118   0.127
 29 A    30 A    31 A    32 A    33 A    34 A    35 A    36 A                  
  0.137   0.137   0.147   0.163   0.189   0.193   0.230   0.242
 37 A    38 A    39 A    40 A    41 A    42 A    43 A    44 A                  
  0.259   0.260   0.293   0.352   0.379   0.385   0.474   0.535
 45 A    46 A    47 A    48 A    49 A    50 A    51 A    52 A                  
  0.569   0.583   0.587   0.610   0.654   0.791   0.811   0.852
 53 A    54 A    55 A    56 A    57 A    58 A    59 A    60 A                  
  0.868   0.873   0.943   0.962   1.086   1.114   1.122   1.126
 61 A    62 A    63 A    64 A    65 A    66 A    67 A    68 A                  
  1.132   1.149   1.158   1.181   1.184   1.229   1.287   1.323
 69 A    70 A    71 A    72 A    73 A    74 A    75 A    76 A                  
  1.388   1.487   1.490   1.781   1.865   2.000   2.258   2.322
 77 A    78 A    79 A    80 A    81 A    82 A    83 A    84 A                  
  2.398   2.569   2.601   2.622   2.636   2.642   2.736   2.926
 85 A    86 A    87 A    88 A    89 A    90 A    91 A    92 A                  
  3.019   4.241   4.318   4.552   7.515  10.349  10.351  14.702
 93 A    94 A    95 A    96 A    97 A    98 A    99 A   100 A                  
 14.805  14.912  26.635  26.672  26.707  26.724  27.010  27.081
101 A   102 A   103 A   104 A   105 A   106 A   107 A   108 A                  
 36.678 166.139 219.191 219.207
109 A   110 A   111 A   112 A                                                  

 Occupation and symmetry of molecular orbitals

 Point group: C1 (1 irreducible representation).

                           A     All 
 -------------------------------------
 All molecular orbitals:
  - Alpha                  112   112 
  - Beta                   112   112 
 -------------------------------------
 Alpha orbitals:
  - Frozen occupied        16    16  
  - Active occupied        12    12  
  - Active virtual         84    84  
  - Frozen virtual         0     0   
 -------------------------------------
 Beta orbitals:
  - Frozen occupied        16    16  
  - Active occupied        12    12  
  - Active virtual         84    84  
  - Frozen virtual         0     0   
 -------------------------------------

 Import integrals:   CPU 0.00 s  wall 0.00 s

 Import integrals:   CPU 22.07 s  wall 3.83 s

 MP2 amplitudes:   CPU 0.04 s  wall 0.03 s

Running a double precision version
           CCSD T amplitudes will be solved using DIIS.

           Start     Size      MaxIter   EConv     TConv     
           3         7         100       1.00e-07  1.00e-05  
 ------------------------------------------------------------------------------
           Energy (a.u.)   Ediff      Tdiff       Comment
 ------------------------------------------------------------------------------
         -1314.73388060                           
     1   -1314.73911146   5.23e-03   7.60e-01     
     2   -1314.76006151   2.10e-02   1.07e-01     
     3   -1314.75961331   4.48e-04   4.67e-02     
     4   -1314.76189478   2.28e-03   1.52e-02     Switched to DIIS steps.
     5   -1314.76277271   8.78e-04   1.20e-02     
     6   -1314.76282087   4.82e-05   2.48e-03     
     7   -1314.76282532   4.45e-06   1.31e-03     
     8   -1314.76282995   4.64e-06   3.51e-04     
     9   -1314.76283162   1.67e-06   1.85e-04     
    10   -1314.76283164   1.67e-08   5.63e-05     
    11   -1314.76283162   2.18e-08   2.48e-05     
    12   -1314.76283161   8.32e-09   9.42e-06     
 ------------------------------------------------------------------------------
         -1314.76283161                           CCSD T converged.

End of double precision
 SCF energy                 = -1314.16542267
 MP2 energy                 = -1314.73388060
 CCSD correlation energy     =    -0.59740894
 CCSD total energy           = -1314.76283161

 CCSD  T1^2 = 0.0146  T2^2 = 0.2595  Leading amplitudes:

 Amplitude    Orbitals with energies
  0.0318       24 (A) A                  ->    29 (A) A                   
              -0.5013                          0.0067                     
  0.0318       24 (A) B                  ->    29 (A) B                   
              -0.5013                          0.0067                     
 -0.0279       28 (A) A                  ->    29 (A) A                   
              -0.4129                          0.0067                     
 -0.0279       28 (A) B                  ->    29 (A) B                   
              -0.4129                          0.0067                     

 Amplitude    Orbitals with energies
 -0.0836       28 (A) A      28 (A) B    ->    29 (A) A      29 (A) B     
              -0.4129       -0.4129            0.0067        0.0067       
  0.0836       28 (A) A      28 (A) B    ->    29 (A) B      29 (A) A     
              -0.4129       -0.4129            0.0067        0.0067       
  0.0836       28 (A) B      28 (A) A    ->    29 (A) A      29 (A) B     
              -0.4129       -0.4129            0.0067        0.0067       
 -0.0836       28 (A) B      28 (A) A    ->    29 (A) B      29 (A) A     
              -0.4129       -0.4129            0.0067        0.0067       

 Computing CCSD intemediates for later calculations in double precision
 Finished.

Running a double precision version
           CCSD Lambda amplitudes will be solved using DIIS.
           Start     Size      MaxIter   EConv     LConv     
           3         7         100       1.00e-07  1.00e-05  
 ------------------------------------------------------------------------------
            Enorm      Ldiff       Comment
 ------------------------------------------------------------------------------
     1     5.35e-02   4.00e-02     
     2     1.50e-02   6.16e-03     
     3     6.53e-03   1.90e-03     
     4     3.86e-03   1.29e-03     Switched to DIIS steps.
     5     1.16e-03   7.33e-04     
     6     5.15e-04   1.86e-04     
     7     1.69e-04   4.94e-05     
     8     7.59e-05   2.54e-06     
     9     2.75e-05   1.22e-06     
    10     1.27e-05   2.52e-07     
    11     5.35e-06   6.82e-08     
    12     2.73e-06   3.97e-08     
    13     1.19e-06   9.08e-08     
    14     5.19e-07   5.61e-10     
    15     2.54e-07   3.45e-08     
    16     1.07e-07   1.17e-08     
    17     5.39e-08   5.87e-09     
 ------------------------------------------------------------------------------
                                   CCSD Lambda converged.

 Computing density matrices in double precision...
           Orbital response amplitudes will be solved using DIIS.
           Start     Size      MaxIter   EConv     LConv     
           3         7         100       1.00e-06  1.00e-06  
 ------------------------------------------------------------------------------
            Enorm      Ldiff       Comment
 ------------------------------------------------------------------------------
     1     7.72e-02   6.31e-03     
     2     3.96e-02   1.91e-02     
     3     2.74e-02   9.79e-03     
     4     4.49e-03   6.89e-03     Switched to DIIS steps.
     5     2.17e-03   1.07e-04     
     6     7.15e-04   4.07e-04     
     7     4.50e-04   1.21e-04     
     8     7.82e-05   9.65e-05     
     9     3.46e-05   6.26e-07     
    10     7.93e-06   4.90e-06     
    11     1.44e-06   1.47e-07     
    12     3.14e-07   6.74e-08     
 ------------------------------------------------------------------------------
                                   Orbital response converged.

 Computing density matrices... Done.
 CCSD calculation:   CPU 518.34 s  wall 95.18 s

 Transferring MO TPDM to AO TPDM
 Transferring g2_o1o1o1o1
 Transferring g2_o1o1o1v1
 Transferring g2_o1o1v1v1
 Transferring g2_o1v1o1v1
 Transferring g2_o1v1v1v1
 Transferring g2_v1v1v1v1
 Adding separable TPDM
 Computing TPDM gradient
 --------------------------------------------------------
 2e gradient
  Atom          X               Y               Z
 --------------------------------------------------------
    1        -12.991958       21.254650        0.000001  
    2         12.350398        9.833929       -0.000001  
    3         18.598041      -13.523505       -0.000000  
    4        -17.956482      -17.565074        0.000000  
 --------------------------------------------------------
 --------------------------------------------------------
 Final gradient
  Atom          X               Y               Z
 --------------------------------------------------------
    1        -12.991958       21.254650        0.000001  
    2         12.350398        9.833929       -0.000001  
    3         18.598041      -13.523505       -0.000000  
    4        -17.956482      -17.565074        0.000000  
 --------------------------------------------------------
 Analytic gradient from two-electron contribution:   CPU 137.48 s  wall 26.02 s

 Total ccman2 time:   CPU 680.95 s  wall 125.91 s


 --------------------------------------------------------------

                    Orbital Energies (a.u.)
 --------------------------------------------------------------

 Alpha MOs
 -- Occupied --
********-104.8581 -80.0686 -15.6529 -10.6129 -10.5847  -8.0816  -8.0774
 -8.0772  -8.0526  -8.0499  -8.0497  -7.6061  -5.4987  -5.4968  -5.4963
 -1.2700  -1.1331  -1.0510  -0.7589  -0.6341  -0.5928  -0.5698  -0.5013
 -0.4929  -0.4526  -0.4312  -0.4129
 -- Virtual --
  0.0067   0.0513   0.0576   0.0757   0.0840   0.0913   0.1175   0.1272
  0.1369   0.1375   0.1469   0.1628   0.1892   0.1934   0.2296   0.2417
  0.2586   0.2600   0.2926   0.3524   0.3793   0.3853   0.4740   0.5350
  0.5694   0.5826   0.5867   0.6098   0.6540   0.7911   0.8106   0.8524
  0.8684   0.8732   0.9430   0.9618   1.0857   1.1136   1.1223   1.1258
  1.1323   1.1485   1.1577   1.1812   1.1843   1.2293   1.2872   1.3228
  1.3884   1.4872   1.4903   1.7809   1.8650   1.9996   2.2578   2.3223
  2.3978   2.5690   2.6011   2.6218   2.6363   2.6422   2.7362   2.9261
  3.0190   4.2408   4.3183   4.5519   7.5147  10.3488  10.3513  14.7023
 14.8048  14.9121  26.6346  26.6721  26.7065  26.7238  27.0095  27.0815
 36.6783 166.1386 219.1910 219.2066
 --------------------------------------------------------------

          Ground-State Mulliken Net Atomic Charges

     Atom                 Charge (a.u.)
  ----------------------------------------
      1 P                     0.325305
      2 N                    -0.151722
      3 Cl                    0.001974
      4 Cl                   -0.175557
  ----------------------------------------
  Sum of atomic charges =    -0.000000

 -----------------------------------------------------------------
                    Cartesian Multipole Moments
 -----------------------------------------------------------------
    Charge (ESU x 10^10)
                -0.0000
    Dipole Moment (Debye)
         X       0.6807      Y      -0.5026      Z       0.0000
       Tot       0.8462
    Quadrupole Moments (Debye-Ang)
        XX     -45.4657     XY      -4.0844     YY     -44.3148
        XZ      -0.0000     YZ      -0.0000     ZZ     -42.9636
    Octopole Moments (Debye-Ang^2)
       XXX      -5.8412    XXY       5.3477    XYY       0.0430
       YYY       9.4420    XXZ      -0.0000    XYZ       0.0000
       YYZ      -0.0000    XZZ      -0.0690    YZZ       0.5157
       ZZZ      -0.0000
    Hexadecapole Moments (Debye-Ang^3)
      XXXX    -563.9074   XXXY     -12.9449   XXYY    -128.3790
      XYYY      -4.5376   YYYY    -237.0987   XXXZ      -0.0000
      XXYZ      -0.0000   XYYZ      -0.0000   YYYZ      -0.0000
      XXZZ    -103.7817   XYZZ      -0.9818   YYZZ     -48.7557
      XZZZ      -0.0000   YZZZ      -0.0000   ZZZZ     -52.0785
 -----------------------------------------------------------------
 DrvMan completing analytic gradient of the correlated energy
 Correlated dipole moment
            1
    1   0.2678231
    2  -0.1977540
    3   0.0000001
 Energy read as -1314.762831609
 Full Analytical Gradient: (in a.u., or Hartree/Bohr)
             1             2             3             4
    1   -0.00075229    0.00094338   -0.00014127   -0.00004982
    2    0.00010922   -0.00027793    0.00021577   -0.00004707
    3   -0.00000002    0.00000005   -0.00000001   -0.00000002
 Gradient time:  CPU 0.75 s  wall 0.76 s
 ----------------------------------------------------------------
             Standard Nuclear Orientation (Angstroms)
    I     Atom           X                Y                Z
 ----------------------------------------------------------------
    1      P       0.6617346076    -1.0738885128     0.0000000000
    2      N      -0.8909139035    -0.8929202574     0.0000000000
    3      Cl     -1.8186935717     0.5281276165     0.0000000000
    4      Cl      1.6012452311     0.7870941185    -0.0000000000
 ----------------------------------------------------------------
 Nuclear Repulsion Energy =   248.6218158389 hartrees
 There are       28 alpha and       28 beta electrons

                       Distance Matrix (Angstroms)
             P (  1)   N (  2)   Cl(  3)
   N (  2)  1.563159
   Cl(  3)  2.952792  1.697101
   Cl(  4)  2.084691  3.005546  3.429730

 Requested basis set is 6-311++G(d,p)
 There are 45 shells and 112 basis functions
 A cutoff of  1.0D-14 yielded    925 shell pairs
 There are      6137 function pairs (      6615 Cartesian)
 Smallest overlap matrix eigenvalue = 1.42E-03
 Guess MOs from SCF MO coefficient file

 -----------------------------------------------------------------------
  General SCF calculation program by
  Eric Jon Sundstrom, Paul Horn, Yuezhi Mao, Dmitri Zuev, Alec White,
  David Stuck, Shaama M.S., Shane Yost, Joonho Lee, David Small,
  Daniel Levine, Susi Lehtola, Hugh Burton, Evgeny Epifanovsky
 -----------------------------------------------------------------------
 Hartree-Fock
 using 6 threads for integral computing
 -------------------------------------------------------
 OpenMP Integral computing Module                
 Release: version 2.0, May 2017, Q-Chem Inc. Pleasanton 
 -------------------------------------------------------
 A restricted SCF calculation will be
 performed using DIIS
 SCF converges when DIIS error is below 1.0e-08
 ---------------------------------------
  Cycle       Energy         DIIS error
 ---------------------------------------
    1   -1314.1653094542      3.65e-05  
    2   -1314.1653119715      1.35e-05  
    3   -1314.1653122502      8.21e-06  
    4   -1314.1653123794      2.21e-06  
    5   -1314.1653123963      6.89e-07  
    6   -1314.1653123997      3.56e-07  
    7   -1314.1653124004      1.43e-07  
    8   -1314.1653124006      4.77e-08  
    9   -1314.1653124006      1.22e-08  
   10   -1314.1653124007      4.18e-09  Convergence criterion met
 ---------------------------------------
 SCF time:   CPU 5.34s  wall 1.00s 
 SCF   energy in the final basis set =    -1314.1653124007
 Total energy in the final basis set =    -1314.1653124007


 ------------------------------------------------------------------------------

   CCMAN2: suite of methods based on coupled cluster
           and equation of motion theories.

   Components:
   * libvmm-1.3-trunk
     by Evgeny Epifanovsky, Ilya Kaliman.
   * libtensor-2.5-trunk
     by Evgeny Epifanovsky, Michael Wormit, Dmitry Zuev, Sam Manzer, 
        Ilya Kaliman.
   * libcc-2.5-trunk
     by Evgeny Epifanovsky, Arik Landau, Tomasz Kus, Kirill Khistyaev, 
        Dmitry Zuev, Prashant Manohar, Xintian Feng, Anna Krylov, 
        Matthew Goldey, Alec White, Thomas Jagau, Kaushik Nanda, 
        Anastasia Gunina, Alexander Kunitsa, Joonho Lee.

   CCMAN original authors:
   Anna I. Krylov, C. David Sherrill, Steven R. Gwaltney,
   Edward F. C. Byrd (2000)
   Sergey V. Levchenko, Lyudmila V. Slipchenko, Tao Wang,
   Ana-Maria C. Cristian (2003)
   Piotr A. Pieniazek, C. Melania Oana, Evgeny Epifanovsky (2007)
   Prashant Manohar (2009)

 ------------------------------------------------------------------------------


 Allocating and initializing 30808MB of RAM...
 Calculation will run on 6 cores.


 Alpha MOs, Restricted
 -- Occupied --                  
-104.89 -104.86  -80.07  -15.65  -10.61  -10.58   -8.08   -8.08
  1 A     2 A     3 A     4 A     5 A     6 A     7 A     8 A                  
 -8.077  -8.053  -8.050  -8.050  -7.606  -5.499  -5.497  -5.496
  9 A    10 A    11 A    12 A    13 A    14 A    15 A    16 A                  
 -1.270  -1.133  -1.051  -0.759  -0.634  -0.593  -0.570  -0.501
 17 A    18 A    19 A    20 A    21 A    22 A    23 A    24 A                  
 -0.493  -0.453  -0.431  -0.413
 25 A    26 A    27 A    28 A                                                  
 -- Virtual --                   
  0.006   0.051   0.058   0.076   0.084   0.091   0.117   0.127
 29 A    30 A    31 A    32 A    33 A    34 A    35 A    36 A                  
  0.137   0.137   0.147   0.163   0.189   0.193   0.230   0.242
 37 A    38 A    39 A    40 A    41 A    42 A    43 A    44 A                  
  0.259   0.260   0.293   0.352   0.379   0.385   0.474   0.535
 45 A    46 A    47 A    48 A    49 A    50 A    51 A    52 A                  
  0.569   0.583   0.587   0.610   0.654   0.791   0.811   0.852
 53 A    54 A    55 A    56 A    57 A    58 A    59 A    60 A                  
  0.868   0.873   0.943   0.962   1.086   1.114   1.122   1.126
 61 A    62 A    63 A    64 A    65 A    66 A    67 A    68 A                  
  1.132   1.148   1.158   1.181   1.184   1.229   1.286   1.322
 69 A    70 A    71 A    72 A    73 A    74 A    75 A    76 A                  
  1.389   1.487   1.490   1.781   1.865   2.000   2.258   2.322
 77 A    78 A    79 A    80 A    81 A    82 A    83 A    84 A                  
  2.397   2.570   2.601   2.622   2.636   2.642   2.736   2.925
 85 A    86 A    87 A    88 A    89 A    90 A    91 A    92 A                  
  3.018   4.241   4.318   4.550   7.513  10.349  10.351  14.702
 93 A    94 A    95 A    96 A    97 A    98 A    99 A   100 A                  
 14.804  14.910  26.635  26.672  26.707  26.724  27.009  27.081
101 A   102 A   103 A   104 A   105 A   106 A   107 A   108 A                  
 36.678 166.137 219.191 219.206
109 A   110 A   111 A   112 A                                                  

 Beta MOs, Restricted
 -- Occupied --                  
-104.89 -104.86  -80.07  -15.65  -10.61  -10.58   -8.08   -8.08
  1 A     2 A     3 A     4 A     5 A     6 A     7 A     8 A                  
 -8.077  -8.053  -8.050  -8.050  -7.606  -5.499  -5.497  -5.496
  9 A    10 A    11 A    12 A    13 A    14 A    15 A    16 A                  
 -1.270  -1.133  -1.051  -0.759  -0.634  -0.593  -0.570  -0.501
 17 A    18 A    19 A    20 A    21 A    22 A    23 A    24 A                  
 -0.493  -0.453  -0.431  -0.413
 25 A    26 A    27 A    28 A                                                  
 -- Virtual --                   
  0.006   0.051   0.058   0.076   0.084   0.091   0.117   0.127
 29 A    30 A    31 A    32 A    33 A    34 A    35 A    36 A                  
  0.137   0.137   0.147   0.163   0.189   0.193   0.230   0.242
 37 A    38 A    39 A    40 A    41 A    42 A    43 A    44 A                  
  0.259   0.260   0.293   0.352   0.379   0.385   0.474   0.535
 45 A    46 A    47 A    48 A    49 A    50 A    51 A    52 A                  
  0.569   0.583   0.587   0.610   0.654   0.791   0.811   0.852
 53 A    54 A    55 A    56 A    57 A    58 A    59 A    60 A                  
  0.868   0.873   0.943   0.962   1.086   1.114   1.122   1.126
 61 A    62 A    63 A    64 A    65 A    66 A    67 A    68 A                  
  1.132   1.148   1.158   1.181   1.184   1.229   1.286   1.322
 69 A    70 A    71 A    72 A    73 A    74 A    75 A    76 A                  
  1.389   1.487   1.490   1.781   1.865   2.000   2.258   2.322
 77 A    78 A    79 A    80 A    81 A    82 A    83 A    84 A                  
  2.397   2.570   2.601   2.622   2.636   2.642   2.736   2.925
 85 A    86 A    87 A    88 A    89 A    90 A    91 A    92 A                  
  3.018   4.241   4.318   4.550   7.513  10.349  10.351  14.702
 93 A    94 A    95 A    96 A    97 A    98 A    99 A   100 A                  
 14.804  14.910  26.635  26.672  26.707  26.724  27.009  27.081
101 A   102 A   103 A   104 A   105 A   106 A   107 A   108 A                  
 36.678 166.137 219.191 219.206
109 A   110 A   111 A   112 A                                                  

 Occupation and symmetry of molecular orbitals

 Point group: C1 (1 irreducible representation).

                           A     All 
 -------------------------------------
 All molecular orbitals:
  - Alpha                  112   112 
  - Beta                   112   112 
 -------------------------------------
 Alpha orbitals:
  - Frozen occupied        16    16  
  - Active occupied        12    12  
  - Active virtual         84    84  
  - Frozen virtual         0     0   
 -------------------------------------
 Beta orbitals:
  - Frozen occupied        16    16  
  - Active occupied        12    12  
  - Active virtual         84    84  
  - Frozen virtual         0     0   
 -------------------------------------

 Import integrals:   CPU 0.00 s  wall 0.00 s

 Import integrals:   CPU 23.48 s  wall 4.19 s

 MP2 amplitudes:   CPU 0.04 s  wall 0.03 s

Running a double precision version
           CCSD T amplitudes will be solved using DIIS.

           Start     Size      MaxIter   EConv     TConv     
           3         7         100       1.00e-07  1.00e-05  
 ------------------------------------------------------------------------------
           Energy (a.u.)   Ediff      Tdiff       Comment
 ------------------------------------------------------------------------------
         -1314.73392017                           
     1   -1314.73907915   5.16e-03   7.60e-01     
     2   -1314.76006813   2.10e-02   1.07e-01     
     3   -1314.75960596   4.62e-04   4.68e-02     
     4   -1314.76189286   2.29e-03   1.52e-02     Switched to DIIS steps.
     5   -1314.76277266   8.80e-04   1.20e-02     
     6   -1314.76282092   4.83e-05   2.49e-03     
     7   -1314.76282527   4.34e-06   1.31e-03     
     8   -1314.76282988   4.61e-06   3.50e-04     
     9   -1314.76283155   1.68e-06   1.86e-04     
    10   -1314.76283157   1.39e-08   5.65e-05     
    11   -1314.76283155   1.93e-08   2.48e-05     
    12   -1314.76283154   8.75e-09   9.43e-06     
 ------------------------------------------------------------------------------
         -1314.76283154                           CCSD T converged.

End of double precision
 SCF energy                 = -1314.16531240
 MP2 energy                 = -1314.73392017
 CCSD correlation energy     =    -0.59751914
 CCSD total energy           = -1314.76283154

 CCSD  T1^2 = 0.0146  T2^2 = 0.2597  Leading amplitudes:

 Amplitude    Orbitals with energies
  0.0318       24 (A) A                  ->    29 (A) A                   
              -0.5014                          0.0065                     
  0.0318       24 (A) B                  ->    29 (A) B                   
              -0.5014                          0.0065                     
  0.0280       28 (A) A                  ->    29 (A) A                   
              -0.4125                          0.0065                     
  0.0280       28 (A) B                  ->    29 (A) B                   
              -0.4125                          0.0065                     

 Amplitude    Orbitals with energies
 -0.0842       28 (A) A      28 (A) B    ->    29 (A) A      29 (A) B     
              -0.4125       -0.4125            0.0065        0.0065       
  0.0842       28 (A) A      28 (A) B    ->    29 (A) B      29 (A) A     
              -0.4125       -0.4125            0.0065        0.0065       
  0.0842       28 (A) B      28 (A) A    ->    29 (A) A      29 (A) B     
              -0.4125       -0.4125            0.0065        0.0065       
 -0.0842       28 (A) B      28 (A) A    ->    29 (A) B      29 (A) A     
              -0.4125       -0.4125            0.0065        0.0065       

 Computing CCSD intemediates for later calculations in double precision
 Finished.

Running a double precision version
           CCSD Lambda amplitudes will be solved using DIIS.
           Start     Size      MaxIter   EConv     LConv     
           3         7         100       1.00e-07  1.00e-05  
 ------------------------------------------------------------------------------
            Enorm      Ldiff       Comment
 ------------------------------------------------------------------------------
     1     5.37e-02   4.01e-02     
     2     1.51e-02   6.17e-03     
     3     6.56e-03   1.90e-03     
     4     3.87e-03   1.30e-03     Switched to DIIS steps.
     5     1.16e-03   7.36e-04     
     6     5.17e-04   1.87e-04     
     7     1.69e-04   4.97e-05     
     8     7.62e-05   2.53e-06     
     9     2.75e-05   1.25e-06     
    10     1.27e-05   2.69e-07     
    11     5.34e-06   6.12e-08     
    12     2.73e-06   3.86e-08     
    13     1.19e-06   9.06e-08     
    14     5.19e-07   2.16e-10     
    15     2.53e-07   3.43e-08     
    16     1.07e-07   1.15e-08     
    17     5.39e-08   5.85e-09     
 ------------------------------------------------------------------------------
                                   CCSD Lambda converged.

 Computing density matrices in double precision...
           Orbital response amplitudes will be solved using DIIS.
           Start     Size      MaxIter   EConv     LConv     
           3         7         100       1.00e-06  1.00e-06  
 ------------------------------------------------------------------------------
            Enorm      Ldiff       Comment
 ------------------------------------------------------------------------------
     1     7.73e-02   6.23e-03     
     2     3.98e-02   1.92e-02     
     3     2.75e-02   9.90e-03     
     4     4.48e-03   7.00e-03     Switched to DIIS steps.
     5     2.16e-03   8.49e-05     
     6     7.29e-04   4.07e-04     
     7     4.57e-04   1.25e-04     
     8     7.89e-05   9.79e-05     
     9     3.50e-05   5.99e-07     
    10     8.02e-06   4.96e-06     
    11     1.45e-06   1.52e-07     
    12     3.18e-07   6.43e-08     
 ------------------------------------------------------------------------------
                                   Orbital response converged.

 Computing density matrices... Done.
 CCSD calculation:   CPU 510.10 s  wall 92.75 s

 Transferring MO TPDM to AO TPDM
 Transferring g2_o1o1o1o1
 Transferring g2_o1o1o1v1
 Transferring g2_o1o1v1v1
 Transferring g2_o1v1o1v1
 Transferring g2_o1v1v1v1
 Transferring g2_v1v1v1v1
 Adding separable TPDM
 Computing TPDM gradient
 --------------------------------------------------------
 2e gradient
  Atom          X               Y               Z
 --------------------------------------------------------
    1        -12.962965       21.247253       -0.000000  
    2         12.329182        9.849716        0.000000  
    3         18.590130      -13.534318       -0.000000  
    4        -17.956347      -17.562651        0.000000  
 --------------------------------------------------------
 --------------------------------------------------------
 Final gradient
  Atom          X               Y               Z
 --------------------------------------------------------
    1        -12.962965       21.247253       -0.000000  
    2         12.329182        9.849716        0.000000  
    3         18.590130      -13.534318       -0.000000  
    4        -17.956347      -17.562651        0.000000  
 --------------------------------------------------------
 Analytic gradient from two-electron contribution:   CPU 143.65 s  wall 35.50 s

 Total ccman2 time:   CPU 680.71 s  wall 133.39 s


 --------------------------------------------------------------

                    Orbital Energies (a.u.)
 --------------------------------------------------------------

 Alpha MOs
 -- Occupied --
********-104.8583 -80.0689 -15.6531 -10.6128 -10.5848  -8.0815  -8.0773
 -8.0771  -8.0527  -8.0501  -8.0499  -7.6062  -5.4989  -5.4970  -5.4964
 -1.2700  -1.1332  -1.0505  -0.7591  -0.6341  -0.5928  -0.5697  -0.5014
 -0.4931  -0.4526  -0.4311  -0.4125
 -- Virtual --
  0.0065   0.0514   0.0576   0.0757   0.0839   0.0914   0.1175   0.1272
  0.1369   0.1375   0.1469   0.1628   0.1891   0.1933   0.2296   0.2417
  0.2587   0.2599   0.2926   0.3523   0.3792   0.3853   0.4735   0.5349
  0.5694   0.5826   0.5867   0.6097   0.6539   0.7909   0.8106   0.8523
  0.8679   0.8730   0.9430   0.9621   1.0860   1.1136   1.1222   1.1256
  1.1320   1.1484   1.1577   1.1813   1.1842   1.2292   1.2864   1.3217
  1.3888   1.4869   1.4900   1.7807   1.8651   1.9996   2.2581   2.3225
  2.3969   2.5699   2.6010   2.6218   2.6363   2.6423   2.7359   2.9250
  3.0183   4.2408   4.3183   4.5501   7.5134  10.3490  10.3513  14.7022
 14.8044  14.9103  26.6347  26.6720  26.7067  26.7237  27.0093  27.0813
 36.6779 166.1369 219.1913 219.2064
 --------------------------------------------------------------

          Ground-State Mulliken Net Atomic Charges

     Atom                 Charge (a.u.)
  ----------------------------------------
      1 P                     0.324933
      2 N                    -0.152006
      3 Cl                    0.002049
      4 Cl                   -0.174976
  ----------------------------------------
  Sum of atomic charges =     0.000000

 -----------------------------------------------------------------
                    Cartesian Multipole Moments
 -----------------------------------------------------------------
    Charge (ESU x 10^10)
                 0.0000
    Dipole Moment (Debye)
         X       0.6849      Y      -0.4988      Z       0.0000
       Tot       0.8472
    Quadrupole Moments (Debye-Ang)
        XX     -45.4679     XY      -4.0818     YY     -44.3203
        XZ      -0.0000     YZ      -0.0000     ZZ     -42.9690
    Octopole Moments (Debye-Ang^2)
       XXX      -5.7718    XXY       5.3582    XYY       0.0667
       YYY       9.4636    XXZ      -0.0000    XYZ       0.0000
       YYZ      -0.0000    XZZ      -0.0609    YZZ       0.5267
       ZZZ      -0.0000
    Hexadecapole Moments (Debye-Ang^3)
      XXXX    -564.0302   XXXY     -12.9489   XXYY    -128.4128
      XYYY      -4.5706   YYYY    -237.1280   XXXZ      -0.0000
      XXYZ      -0.0000   XYYZ      -0.0000   YYYZ       0.0000
      XXZZ    -103.7995   XYZZ      -0.9882   YYZZ     -48.7712
      XZZZ      -0.0000   YZZZ       0.0000   ZZZZ     -52.0964
 -----------------------------------------------------------------
 DrvMan completing analytic gradient of the correlated energy
 Correlated dipole moment
            1
    1   0.2694472
    2  -0.1962295
    3   0.0000000
 Energy read as -1314.762831540
 Full Analytical Gradient: (in a.u., or Hartree/Bohr)
             1             2             3             4
    1    0.00079471   -0.00097990    0.00014458    0.00004060
    2   -0.00008359    0.00029722   -0.00023158    0.00001794
    3   -0.00000000    0.00000000   -0.00000000   -0.00000000
 Gradient time:  CPU 0.75 s  wall 0.76 s
 ----------------------------------------------------------------
             Standard Nuclear Orientation (Angstroms)
    I     Atom           X                Y                Z
 ----------------------------------------------------------------
    1      P       0.6617346076    -1.0738885128     0.0000000000
    2      N      -0.8899139035    -0.8919202574     0.0000000000
    3      Cl     -1.8186935717     0.5281276165     0.0000000000
    4      Cl      1.6012452311     0.7870941185    -0.0000000000
 ----------------------------------------------------------------
 Nuclear Repulsion Energy =   248.6577972664 hartrees
 There are       28 alpha and       28 beta electrons

                       Distance Matrix (Angstroms)
             P (  1)   N (  2)   Cl(  3)
   N (  2)  1.562282
   Cl(  3)  2.952792  1.696811
   Cl(  4)  2.084691  3.004158  3.429730

 Requested basis set is 6-311++G(d,p)
 There are 45 shells and 112 basis functions
 A cutoff of  1.0D-14 yielded    925 shell pairs
 There are      6137 function pairs (      6615 Cartesian)
 Smallest overlap matrix eigenvalue = 1.42E-03
 Guess MOs from SCF MO coefficient file

 -----------------------------------------------------------------------
  General SCF calculation program by
  Eric Jon Sundstrom, Paul Horn, Yuezhi Mao, Dmitri Zuev, Alec White,
  David Stuck, Shaama M.S., Shane Yost, Joonho Lee, David Small,
  Daniel Levine, Susi Lehtola, Hugh Burton, Evgeny Epifanovsky
 -----------------------------------------------------------------------
 Hartree-Fock
 using 6 threads for integral computing
 -------------------------------------------------------
 OpenMP Integral computing Module                
 Release: version 2.0, May 2017, Q-Chem Inc. Pleasanton 
 -------------------------------------------------------
 A restricted SCF calculation will be
 performed using DIIS
 SCF converges when DIIS error is below 1.0e-08
 ---------------------------------------
  Cycle       Energy         DIIS error
 ---------------------------------------
    1   -1314.1653795831      2.04e-05  
    2   -1314.1653804459      9.06e-06  
    3   -1314.1653805789      5.48e-06  
    4   -1314.1653806410      1.08e-06  
    5   -1314.1653806472      3.54e-07  
    6   -1314.1653806478      1.33e-07  
    7   -1314.1653806479      4.85e-08  
    8   -1314.1653806479      1.99e-08  
    9   -1314.1653806479      7.22e-09  Convergence criterion met
 ---------------------------------------
 SCF time:   CPU 4.76s  wall 1.00s 
 SCF   energy in the final basis set =    -1314.1653806479
 Total energy in the final basis set =    -1314.1653806479


 ------------------------------------------------------------------------------

   CCMAN2: suite of methods based on coupled cluster
           and equation of motion theories.

   Components:
   * libvmm-1.3-trunk
     by Evgeny Epifanovsky, Ilya Kaliman.
   * libtensor-2.5-trunk
     by Evgeny Epifanovsky, Michael Wormit, Dmitry Zuev, Sam Manzer, 
        Ilya Kaliman.
   * libcc-2.5-trunk
     by Evgeny Epifanovsky, Arik Landau, Tomasz Kus, Kirill Khistyaev, 
        Dmitry Zuev, Prashant Manohar, Xintian Feng, Anna Krylov, 
        Matthew Goldey, Alec White, Thomas Jagau, Kaushik Nanda, 
        Anastasia Gunina, Alexander Kunitsa, Joonho Lee.

   CCMAN original authors:
   Anna I. Krylov, C. David Sherrill, Steven R. Gwaltney,
   Edward F. C. Byrd (2000)
   Sergey V. Levchenko, Lyudmila V. Slipchenko, Tao Wang,
   Ana-Maria C. Cristian (2003)
   Piotr A. Pieniazek, C. Melania Oana, Evgeny Epifanovsky (2007)
   Prashant Manohar (2009)

 ------------------------------------------------------------------------------


 Allocating and initializing 30808MB of RAM...
 Calculation will run on 6 cores.


 Alpha MOs, Restricted
 -- Occupied --                  
-104.89 -104.86  -80.07  -15.65  -10.61  -10.58   -8.08   -8.08
  1 A     2 A     3 A     4 A     5 A     6 A     7 A     8 A                  
 -8.077  -8.053  -8.050  -8.050  -7.606  -5.499  -5.497  -5.496
  9 A    10 A    11 A    12 A    13 A    14 A    15 A    16 A                  
 -1.270  -1.133  -1.051  -0.759  -0.634  -0.593  -0.570  -0.501
 17 A    18 A    19 A    20 A    21 A    22 A    23 A    24 A                  
 -0.493  -0.453  -0.431  -0.413
 25 A    26 A    27 A    28 A                                                  
 -- Virtual --                   
  0.007   0.051   0.058   0.076   0.084   0.091   0.118   0.127
 29 A    30 A    31 A    32 A    33 A    34 A    35 A    36 A                  
  0.137   0.137   0.147   0.163   0.189   0.193   0.230   0.242
 37 A    38 A    39 A    40 A    41 A    42 A    43 A    44 A                  
  0.259   0.260   0.293   0.352   0.379   0.385   0.474   0.535
 45 A    46 A    47 A    48 A    49 A    50 A    51 A    52 A                  
  0.569   0.583   0.587   0.610   0.654   0.791   0.811   0.852
 53 A    54 A    55 A    56 A    57 A    58 A    59 A    60 A                  
  0.868   0.873   0.943   0.962   1.086   1.114   1.122   1.126
 61 A    62 A    63 A    64 A    65 A    66 A    67 A    68 A                  
  1.132   1.149   1.158   1.181   1.184   1.229   1.287   1.322
 69 A    70 A    71 A    72 A    73 A    74 A    75 A    76 A                  
  1.389   1.487   1.490   1.781   1.865   2.000   2.258   2.322
 77 A    78 A    79 A    80 A    81 A    82 A    83 A    84 A                  
  2.397   2.570   2.601   2.622   2.636   2.642   2.736   2.925
 85 A    86 A    87 A    88 A    89 A    90 A    91 A    92 A                  
  3.019   4.241   4.318   4.551   7.514  10.349  10.351  14.702
 93 A    94 A    95 A    96 A    97 A    98 A    99 A   100 A                  
 14.805  14.911  26.635  26.672  26.707  26.724  27.009  27.081
101 A   102 A   103 A   104 A   105 A   106 A   107 A   108 A                  
 36.678 166.138 219.192 219.207
109 A   110 A   111 A   112 A                                                  

 Beta MOs, Restricted
 -- Occupied --                  
-104.89 -104.86  -80.07  -15.65  -10.61  -10.58   -8.08   -8.08
  1 A     2 A     3 A     4 A     5 A     6 A     7 A     8 A                  
 -8.077  -8.053  -8.050  -8.050  -7.606  -5.499  -5.497  -5.496
  9 A    10 A    11 A    12 A    13 A    14 A    15 A    16 A                  
 -1.270  -1.133  -1.051  -0.759  -0.634  -0.593  -0.570  -0.501
 17 A    18 A    19 A    20 A    21 A    22 A    23 A    24 A                  
 -0.493  -0.453  -0.431  -0.413
 25 A    26 A    27 A    28 A                                                  
 -- Virtual --                   
  0.007   0.051   0.058   0.076   0.084   0.091   0.118   0.127
 29 A    30 A    31 A    32 A    33 A    34 A    35 A    36 A                  
  0.137   0.137   0.147   0.163   0.189   0.193   0.230   0.242
 37 A    38 A    39 A    40 A    41 A    42 A    43 A    44 A                  
  0.259   0.260   0.293   0.352   0.379   0.385   0.474   0.535
 45 A    46 A    47 A    48 A    49 A    50 A    51 A    52 A                  
  0.569   0.583   0.587   0.610   0.654   0.791   0.811   0.852
 53 A    54 A    55 A    56 A    57 A    58 A    59 A    60 A                  
  0.868   0.873   0.943   0.962   1.086   1.114   1.122   1.126
 61 A    62 A    63 A    64 A    65 A    66 A    67 A    68 A                  
  1.132   1.149   1.158   1.181   1.184   1.229   1.287   1.322
 69 A    70 A    71 A    72 A    73 A    74 A    75 A    76 A                  
  1.389   1.487   1.490   1.781   1.865   2.000   2.258   2.322
 77 A    78 A    79 A    80 A    81 A    82 A    83 A    84 A                  
  2.397   2.570   2.601   2.622   2.636   2.642   2.736   2.925
 85 A    86 A    87 A    88 A    89 A    90 A    91 A    92 A                  
  3.019   4.241   4.318   4.551   7.514  10.349  10.351  14.702
 93 A    94 A    95 A    96 A    97 A    98 A    99 A   100 A                  
 14.805  14.911  26.635  26.672  26.707  26.724  27.009  27.081
101 A   102 A   103 A   104 A   105 A   106 A   107 A   108 A                  
 36.678 166.138 219.192 219.207
109 A   110 A   111 A   112 A                                                  

 Occupation and symmetry of molecular orbitals

 Point group: C1 (1 irreducible representation).

                           A     All 
 -------------------------------------
 All molecular orbitals:
  - Alpha                  112   112 
  - Beta                   112   112 
 -------------------------------------
 Alpha orbitals:
  - Frozen occupied        16    16  
  - Active occupied        12    12  
  - Active virtual         84    84  
  - Frozen virtual         0     0   
 -------------------------------------
 Beta orbitals:
  - Frozen occupied        16    16  
  - Active occupied        12    12  
  - Active virtual         84    84  
  - Frozen virtual         0     0   
 -------------------------------------

 Import integrals:   CPU 0.00 s  wall 0.00 s

 Import integrals:   CPU 22.13 s  wall 3.84 s

 MP2 amplitudes:   CPU 0.04 s  wall 0.03 s

Running a double precision version
           CCSD T amplitudes will be solved using DIIS.

           Start     Size      MaxIter   EConv     TConv     
           3         7         100       1.00e-07  1.00e-05  
 ------------------------------------------------------------------------------
           Energy (a.u.)   Ediff      Tdiff       Comment
 ------------------------------------------------------------------------------
         -1314.73390311                           
     1   -1314.73910128   5.20e-03   7.60e-01     
     2   -1314.76006557   2.10e-02   1.07e-01     
     3   -1314.75961135   4.54e-04   4.68e-02     
     4   -1314.76189464   2.28e-03   1.52e-02     Switched to DIIS steps.
     5   -1314.76277328   8.79e-04   1.20e-02     
     6   -1314.76282147   4.82e-05   2.49e-03     
     7   -1314.76282584   4.37e-06   1.31e-03     
     8   -1314.76283045   4.61e-06   3.50e-04     
     9   -1314.76283212   1.67e-06   1.86e-04     
    10   -1314.76283214   1.52e-08   5.64e-05     
    11   -1314.76283212   1.99e-08   2.48e-05     
    12   -1314.76283211   8.57e-09   9.40e-06     
 ------------------------------------------------------------------------------
         -1314.76283211                           CCSD T converged.

End of double precision
 SCF energy                 = -1314.16538065
 MP2 energy                 = -1314.73390311
 CCSD correlation energy     =    -0.59745146
 CCSD total energy           = -1314.76283211

 CCSD  T1^2 = 0.0146  T2^2 = 0.2596  Leading amplitudes:

 Amplitude    Orbitals with energies
  0.0318       24 (A) A                  ->    29 (A) A                   
              -0.5013                          0.0066                     
  0.0318       24 (A) B                  ->    29 (A) B                   
              -0.5013                          0.0066                     
 -0.0279       28 (A) A                  ->    29 (A) A                   
              -0.4126                          0.0066                     
 -0.0279       28 (A) B                  ->    29 (A) B                   
              -0.4126                          0.0066                     

 Amplitude    Orbitals with energies
 -0.0840       28 (A) A      28 (A) B    ->    29 (A) A      29 (A) B     
              -0.4126       -0.4126            0.0066        0.0066       
  0.0840       28 (A) A      28 (A) B    ->    29 (A) B      29 (A) A     
              -0.4126       -0.4126            0.0066        0.0066       
  0.0840       28 (A) B      28 (A) A    ->    29 (A) A      29 (A) B     
              -0.4126       -0.4126            0.0066        0.0066       
 -0.0840       28 (A) B      28 (A) A    ->    29 (A) B      29 (A) A     
              -0.4126       -0.4126            0.0066        0.0066       

 Computing CCSD intemediates for later calculations in double precision
 Finished.

Running a double precision version
           CCSD Lambda amplitudes will be solved using DIIS.
           Start     Size      MaxIter   EConv     LConv     
           3         7         100       1.00e-07  1.00e-05  
 ------------------------------------------------------------------------------
            Enorm      Ldiff       Comment
 ------------------------------------------------------------------------------
     1     5.36e-02   4.01e-02     
     2     1.50e-02   6.16e-03     
     3     6.55e-03   1.90e-03     
     4     3.87e-03   1.29e-03     Switched to DIIS steps.
     5     1.16e-03   7.35e-04     
     6     5.16e-04   1.86e-04     
     7     1.69e-04   4.96e-05     
     8     7.60e-05   2.53e-06     
     9     2.75e-05   1.24e-06     
    10     1.27e-05   2.64e-07     
    11     5.33e-06   6.21e-08     
    12     2.72e-06   3.83e-08     
    13     1.19e-06   9.08e-08     
    14     5.18e-07   5.21e-10     
    15     2.53e-07   3.43e-08     
    16     1.06e-07   1.16e-08     
    17     5.37e-08   5.84e-09     
 ------------------------------------------------------------------------------
                                   CCSD Lambda converged.

 Computing density matrices in double precision...
           Orbital response amplitudes will be solved using DIIS.
           Start     Size      MaxIter   EConv     LConv     
           3         7         100       1.00e-06  1.00e-06  
 ------------------------------------------------------------------------------
            Enorm      Ldiff       Comment
 ------------------------------------------------------------------------------
     1     7.72e-02   6.25e-03     
     2     3.97e-02   1.92e-02     
     3     2.75e-02   9.88e-03     
     4     4.45e-03   6.99e-03     Switched to DIIS steps.
     5     2.12e-03   6.82e-05     
     6     7.36e-04   4.04e-04     
     7     4.56e-04   1.28e-04     
     8     7.84e-05   9.78e-05     
     9     3.48e-05   6.63e-07     
    10     7.98e-06   4.94e-06     
    11     1.44e-06   1.50e-07     
    12     3.16e-07   6.36e-08     
 ------------------------------------------------------------------------------
                                   Orbital response converged.

 Computing density matrices... Done.
 CCSD calculation:   CPU 510.83 s  wall 92.93 s

 Transferring MO TPDM to AO TPDM
 Transferring g2_o1o1o1o1
 Transferring g2_o1o1o1v1
 Transferring g2_o1o1v1v1
 Transferring g2_o1v1o1v1
 Transferring g2_o1v1v1v1
 Transferring g2_v1v1v1v1
 Adding separable TPDM
 Computing TPDM gradient
 --------------------------------------------------------
 2e gradient
  Atom          X               Y               Z
 --------------------------------------------------------
    1        -12.976480       21.263023       -0.000000  
    2         12.333662        9.832796        0.000000  
    3         18.599091      -13.532751       -0.000000  
    4        -17.956273      -17.563069        0.000000  
 --------------------------------------------------------
 --------------------------------------------------------
 Final gradient
  Atom          X               Y               Z
 --------------------------------------------------------
    1        -12.976480       21.263023       -0.000000  
    2         12.333662        9.832796        0.000000  
    3         18.599091      -13.532751       -0.000000  
    4        -17.956273      -17.563069        0.000000  
 --------------------------------------------------------
 Analytic gradient from two-electron contribution:   CPU 139.57 s  wall 27.38 s

 Total ccman2 time:   CPU 675.51 s  wall 125.07 s


 --------------------------------------------------------------

                    Orbital Energies (a.u.)
 --------------------------------------------------------------

 Alpha MOs
 -- Occupied --
********-104.8581 -80.0687 -15.6530 -10.6129 -10.5847  -8.0816  -8.0774
 -8.0772  -8.0526  -8.0500  -8.0498  -7.6061  -5.4988  -5.4969  -5.4964
 -1.2702  -1.1331  -1.0507  -0.7591  -0.6341  -0.5929  -0.5698  -0.5013
 -0.4930  -0.4527  -0.4310  -0.4126
 -- Virtual --
  0.0066   0.0514   0.0577   0.0757   0.0839   0.0914   0.1176   0.1272
  0.1368   0.1375   0.1469   0.1628   0.1892   0.1934   0.2296   0.2418
  0.2587   0.2600   0.2926   0.3523   0.3793   0.3853   0.4737   0.5350
  0.5694   0.5826   0.5867   0.6097   0.6540   0.7910   0.8106   0.8525
  0.8681   0.8730   0.9431   0.9620   1.0860   1.1136   1.1222   1.1257
  1.1321   1.1485   1.1577   1.1813   1.1843   1.2293   1.2867   1.3224
  1.3890   1.4869   1.4902   1.7808   1.8652   1.9996   2.2581   2.3223
  2.3972   2.5704   2.6011   2.6218   2.6364   2.6422   2.7361   2.9252
  3.0188   4.2408   4.3183   4.5512   7.5140  10.3492  10.3514  14.7023
 14.8047  14.9111  26.6347  26.6721  26.7067  26.7238  27.0094  27.0812
 36.6781 166.1377 219.1915 219.2065
 --------------------------------------------------------------

          Ground-State Mulliken Net Atomic Charges

     Atom                 Charge (a.u.)
  ----------------------------------------
      1 P                     0.325161
      2 N                    -0.151788
      3 Cl                    0.002078
      4 Cl                   -0.175452
  ----------------------------------------
  Sum of atomic charges =    -0.000000

 -----------------------------------------------------------------
                    Cartesian Multipole Moments
 -----------------------------------------------------------------
    Charge (ESU x 10^10)
                -0.0000
    Dipole Moment (Debye)
         X       0.6801      Y      -0.5020      Z       0.0000
       Tot       0.8453
    Quadrupole Moments (Debye-Ang)
        XX     -45.4636     XY      -4.0851     YY     -44.3159
        XZ      -0.0000     YZ      -0.0000     ZZ     -42.9656
    Octopole Moments (Debye-Ang^2)
       XXX      -5.8253    XXY       5.3418    XYY       0.0518
       YYY       9.4268    XXZ      -0.0000    XYZ       0.0000
       YYZ      -0.0000    XZZ      -0.0692    YZZ       0.5159
       ZZZ      -0.0000
    Hexadecapole Moments (Debye-Ang^3)
      XXXX    -563.9451   XXXY     -12.9495   XXYY    -128.3814
      XYYY      -4.5381   YYYY    -237.0470   XXXZ      -0.0000
      XXYZ      -0.0000   XYYZ      -0.0000   YYYZ       0.0000
      XXZZ    -103.7867   XYZZ      -0.9813   YYZZ     -48.7539
      XZZZ      -0.0000   YZZZ       0.0000   ZZZZ     -52.0872
 -----------------------------------------------------------------
 DrvMan completing analytic gradient of the correlated energy
 Correlated dipole moment
            1
    1   0.2675589
    2  -0.1975052
    3   0.0000000
 Energy read as -1314.762832112
 Full Analytical Gradient: (in a.u., or Hartree/Bohr)
             1             2             3             4
    1    0.00022099   -0.00030900    0.00013896   -0.00005095
    2   -0.00007606    0.00038196   -0.00027822   -0.00002768
    3   -0.00000000    0.00000000   -0.00000000   -0.00000000
 Gradient time:  CPU 0.77 s  wall 0.78 s
 ----------------------------------------------------------------
             Standard Nuclear Orientation (Angstroms)
    I     Atom           X                Y                Z
 ----------------------------------------------------------------
    1      P       0.6617346076    -1.0738885128     0.0000000000
    2      N      -0.8899139035    -0.8939202574     0.0000000000
    3      Cl     -1.8186935717     0.5281276165     0.0000000000
    4      Cl      1.6012452311     0.7870941185    -0.0000000000
 ----------------------------------------------------------------
 Nuclear Repulsion Energy =   248.6186927288 hartrees
 There are       28 alpha and       28 beta electrons

                       Distance Matrix (Angstroms)
             P (  1)   N (  2)   Cl(  3)
   N (  2)  1.562050
   Cl(  3)  2.952792  1.698485
   Cl(  4)  2.084691  3.005276  3.429730

 Requested basis set is 6-311++G(d,p)
 There are 45 shells and 112 basis functions
 A cutoff of  1.0D-14 yielded    925 shell pairs
 There are      6137 function pairs (      6615 Cartesian)
 Smallest overlap matrix eigenvalue = 1.43E-03
 Guess MOs from SCF MO coefficient file

 -----------------------------------------------------------------------
  General SCF calculation program by
  Eric Jon Sundstrom, Paul Horn, Yuezhi Mao, Dmitri Zuev, Alec White,
  David Stuck, Shaama M.S., Shane Yost, Joonho Lee, David Small,
  Daniel Levine, Susi Lehtola, Hugh Burton, Evgeny Epifanovsky
 -----------------------------------------------------------------------
 Hartree-Fock
 using 6 threads for integral computing
 -------------------------------------------------------
 OpenMP Integral computing Module                
 Release: version 2.0, May 2017, Q-Chem Inc. Pleasanton 
 -------------------------------------------------------
 A restricted SCF calculation will be
 performed using DIIS
 SCF converges when DIIS error is below 1.0e-08
 ---------------------------------------
  Cycle       Energy         DIIS error
 ---------------------------------------
    1   -1314.1653531038      3.12e-05  
    2   -1314.1653552446      8.98e-06  
    3   -1314.1653554594      6.38e-06  
    4   -1314.1653555270      1.40e-06  
    5   -1314.1653555364      4.78e-07  
    6   -1314.1653555378      1.65e-07  
    7   -1314.1653555380      5.90e-08  
    8   -1314.1653555380      2.32e-08  
    9   -1314.1653555380      8.50e-09  Convergence criterion met
 ---------------------------------------
 SCF time:   CPU 4.78s  wall 1.00s 
 SCF   energy in the final basis set =    -1314.1653555380
 Total energy in the final basis set =    -1314.1653555380


 ------------------------------------------------------------------------------

   CCMAN2: suite of methods based on coupled cluster
           and equation of motion theories.

   Components:
   * libvmm-1.3-trunk
     by Evgeny Epifanovsky, Ilya Kaliman.
   * libtensor-2.5-trunk
     by Evgeny Epifanovsky, Michael Wormit, Dmitry Zuev, Sam Manzer, 
        Ilya Kaliman.
   * libcc-2.5-trunk
     by Evgeny Epifanovsky, Arik Landau, Tomasz Kus, Kirill Khistyaev, 
        Dmitry Zuev, Prashant Manohar, Xintian Feng, Anna Krylov, 
        Matthew Goldey, Alec White, Thomas Jagau, Kaushik Nanda, 
        Anastasia Gunina, Alexander Kunitsa, Joonho Lee.

   CCMAN original authors:
   Anna I. Krylov, C. David Sherrill, Steven R. Gwaltney,
   Edward F. C. Byrd (2000)
   Sergey V. Levchenko, Lyudmila V. Slipchenko, Tao Wang,
   Ana-Maria C. Cristian (2003)
   Piotr A. Pieniazek, C. Melania Oana, Evgeny Epifanovsky (2007)
   Prashant Manohar (2009)

 ------------------------------------------------------------------------------


 Allocating and initializing 30808MB of RAM...
 Calculation will run on 6 cores.


 Alpha MOs, Restricted
 -- Occupied --                  
-104.89 -104.86  -80.07  -15.65  -10.61  -10.58   -8.08   -8.08
  1 A     2 A     3 A     4 A     5 A     6 A     7 A     8 A                  
 -8.077  -8.053  -8.050  -8.050  -7.606  -5.499  -5.497  -5.496
  9 A    10 A    11 A    12 A    13 A    14 A    15 A    16 A                  
 -1.270  -1.133  -1.051  -0.759  -0.634  -0.593  -0.570  -0.501
 17 A    18 A    19 A    20 A    21 A    22 A    23 A    24 A                  
 -0.493  -0.453  -0.431  -0.413
 25 A    26 A    27 A    28 A                                                  
 -- Virtual --                   
  0.007   0.051   0.058   0.076   0.084   0.091   0.117   0.127
 29 A    30 A    31 A    32 A    33 A    34 A    35 A    36 A                  
  0.137   0.137   0.147   0.163   0.189   0.193   0.230   0.242
 37 A    38 A    39 A    40 A    41 A    42 A    43 A    44 A                  
  0.259   0.260   0.293   0.352   0.379   0.385   0.474   0.535
 45 A    46 A    47 A    48 A    49 A    50 A    51 A    52 A                  
  0.569   0.583   0.587   0.610   0.654   0.791   0.811   0.852
 53 A    54 A    55 A    56 A    57 A    58 A    59 A    60 A                  
  0.868   0.873   0.943   0.962   1.086   1.114   1.122   1.126
 61 A    62 A    63 A    64 A    65 A    66 A    67 A    68 A                  
  1.132   1.148   1.158   1.181   1.184   1.229   1.287   1.322
 69 A    70 A    71 A    72 A    73 A    74 A    75 A    76 A                  
  1.388   1.487   1.490   1.781   1.865   2.000   2.258   2.322
 77 A    78 A    79 A    80 A    81 A    82 A    83 A    84 A                  
  2.397   2.568   2.601   2.622   2.636   2.642   2.736   2.926
 85 A    86 A    87 A    88 A    89 A    90 A    91 A    92 A                  
  3.018   4.241   4.318   4.551   7.514  10.349  10.351  14.702
 93 A    94 A    95 A    96 A    97 A    98 A    99 A   100 A                  
 14.805  14.911  26.635  26.672  26.706  26.724  27.009  27.082
101 A   102 A   103 A   104 A   105 A   106 A   107 A   108 A                  
 36.678 166.138 219.191 219.206
109 A   110 A   111 A   112 A                                                  

 Beta MOs, Restricted
 -- Occupied --                  
-104.89 -104.86  -80.07  -15.65  -10.61  -10.58   -8.08   -8.08
  1 A     2 A     3 A     4 A     5 A     6 A     7 A     8 A                  
 -8.077  -8.053  -8.050  -8.050  -7.606  -5.499  -5.497  -5.496
  9 A    10 A    11 A    12 A    13 A    14 A    15 A    16 A                  
 -1.270  -1.133  -1.051  -0.759  -0.634  -0.593  -0.570  -0.501
 17 A    18 A    19 A    20 A    21 A    22 A    23 A    24 A                  
 -0.493  -0.453  -0.431  -0.413
 25 A    26 A    27 A    28 A                                                  
 -- Virtual --                   
  0.007   0.051   0.058   0.076   0.084   0.091   0.117   0.127
 29 A    30 A    31 A    32 A    33 A    34 A    35 A    36 A                  
  0.137   0.137   0.147   0.163   0.189   0.193   0.230   0.242
 37 A    38 A    39 A    40 A    41 A    42 A    43 A    44 A                  
  0.259   0.260   0.293   0.352   0.379   0.385   0.474   0.535
 45 A    46 A    47 A    48 A    49 A    50 A    51 A    52 A                  
  0.569   0.583   0.587   0.610   0.654   0.791   0.811   0.852
 53 A    54 A    55 A    56 A    57 A    58 A    59 A    60 A                  
  0.868   0.873   0.943   0.962   1.086   1.114   1.122   1.126
 61 A    62 A    63 A    64 A    65 A    66 A    67 A    68 A                  
  1.132   1.148   1.158   1.181   1.184   1.229   1.287   1.322
 69 A    70 A    71 A    72 A    73 A    74 A    75 A    76 A                  
  1.388   1.487   1.490   1.781   1.865   2.000   2.258   2.322
 77 A    78 A    79 A    80 A    81 A    82 A    83 A    84 A                  
  2.397   2.568   2.601   2.622   2.636   2.642   2.736   2.926
 85 A    86 A    87 A    88 A    89 A    90 A    91 A    92 A                  
  3.018   4.241   4.318   4.551   7.514  10.349  10.351  14.702
 93 A    94 A    95 A    96 A    97 A    98 A    99 A   100 A                  
 14.805  14.911  26.635  26.672  26.706  26.724  27.009  27.082
101 A   102 A   103 A   104 A   105 A   106 A   107 A   108 A                  
 36.678 166.138 219.191 219.206
109 A   110 A   111 A   112 A                                                  

 Occupation and symmetry of molecular orbitals

 Point group: C1 (1 irreducible representation).

                           A     All 
 -------------------------------------
 All molecular orbitals:
  - Alpha                  112   112 
  - Beta                   112   112 
 -------------------------------------
 Alpha orbitals:
  - Frozen occupied        16    16  
  - Active occupied        12    12  
  - Active virtual         84    84  
  - Frozen virtual         0     0   
 -------------------------------------
 Beta orbitals:
  - Frozen occupied        16    16  
  - Active occupied        12    12  
  - Active virtual         84    84  
  - Frozen virtual         0     0   
 -------------------------------------

 Import integrals:   CPU 0.00 s  wall 0.00 s

 Import integrals:   CPU 23.84 s  wall 4.40 s

 MP2 amplitudes:   CPU 0.04 s  wall 0.03 s

Running a double precision version
           CCSD T amplitudes will be solved using DIIS.

           Start     Size      MaxIter   EConv     TConv     
           3         7         100       1.00e-07  1.00e-05  
 ------------------------------------------------------------------------------
           Energy (a.u.)   Ediff      Tdiff       Comment
 ------------------------------------------------------------------------------
         -1314.73389875                           
     1   -1314.73909046   5.19e-03   7.60e-01     
     2   -1314.76006517   2.10e-02   1.07e-01     
     3   -1314.75960904   4.56e-04   4.68e-02     
     4   -1314.76189411   2.29e-03   1.52e-02     Switched to DIIS steps.
     5   -1314.76277321   8.79e-04   1.20e-02     
     6   -1314.76282144   4.82e-05   2.49e-03     
     7   -1314.76282586   4.42e-06   1.31e-03     
     8   -1314.76283049   4.64e-06   3.51e-04     
     9   -1314.76283217   1.67e-06   1.86e-04     
    10   -1314.76283218   1.54e-08   5.65e-05     
    11   -1314.76283216   2.11e-08   2.49e-05     
    12   -1314.76283215   8.49e-09   9.44e-06     
 ------------------------------------------------------------------------------
         -1314.76283215                           CCSD T converged.

End of double precision
 SCF energy                 = -1314.16535554
 MP2 energy                 = -1314.73389875
 CCSD correlation energy     =    -0.59747661
 CCSD total energy           = -1314.76283215

 CCSD  T1^2 = 0.0146  T2^2 = 0.2596  Leading amplitudes:

 Amplitude    Orbitals with energies
 -0.0318       24 (A) A                  ->    29 (A) A                   
              -0.5014                          0.0066                     
 -0.0318       24 (A) B                  ->    29 (A) B                   
              -0.5014                          0.0066                     
  0.0279       28 (A) A                  ->    29 (A) A                   
              -0.4128                          0.0066                     
  0.0279       28 (A) B                  ->    29 (A) B                   
              -0.4128                          0.0066                     

 Amplitude    Orbitals with energies
 -0.0838       28 (A) A      28 (A) B    ->    29 (A) A      29 (A) B     
              -0.4128       -0.4128            0.0066        0.0066       
  0.0838       28 (A) A      28 (A) B    ->    29 (A) B      29 (A) A     
              -0.4128       -0.4128            0.0066        0.0066       
  0.0838       28 (A) B      28 (A) A    ->    29 (A) A      29 (A) B     
              -0.4128       -0.4128            0.0066        0.0066       
 -0.0838       28 (A) B      28 (A) A    ->    29 (A) B      29 (A) A     
              -0.4128       -0.4128            0.0066        0.0066       

 Computing CCSD intemediates for later calculations in double precision
 Finished.

Running a double precision version
           CCSD Lambda amplitudes will be solved using DIIS.
           Start     Size      MaxIter   EConv     LConv     
           3         7         100       1.00e-07  1.00e-05  
 ------------------------------------------------------------------------------
            Enorm      Ldiff       Comment
 ------------------------------------------------------------------------------
     1     5.36e-02   4.01e-02     
     2     1.50e-02   6.16e-03     
     3     6.54e-03   1.90e-03     
     4     3.87e-03   1.30e-03     Switched to DIIS steps.
     5     1.16e-03   7.34e-04     
     6     5.16e-04   1.87e-04     
     7     1.69e-04   4.95e-05     
     8     7.61e-05   2.54e-06     
     9     2.75e-05   1.23e-06     
    10     1.28e-05   2.58e-07     
    11     5.35e-06   6.73e-08     
    12     2.74e-06   3.99e-08     
    13     1.19e-06   9.05e-08     
    14     5.20e-07   2.53e-10     
    15     2.54e-07   3.45e-08     
    16     1.07e-07   1.17e-08     
    17     5.41e-08   5.88e-09     
 ------------------------------------------------------------------------------
                                   CCSD Lambda converged.

 Computing density matrices in double precision...
           Orbital response amplitudes will be solved using DIIS.
           Start     Size      MaxIter   EConv     LConv     
           3         7         100       1.00e-06  1.00e-06  
 ------------------------------------------------------------------------------
            Enorm      Ldiff       Comment
 ------------------------------------------------------------------------------
     1     7.72e-02   6.28e-03     
     2     3.97e-02   1.92e-02     
     3     2.74e-02   9.81e-03     
     4     4.52e-03   6.90e-03     Switched to DIIS steps.
     5     2.21e-03   1.23e-04     
     6     7.09e-04   4.10e-04     
     7     4.50e-04   1.18e-04     
     8     7.87e-05   9.66e-05     
     9     3.48e-05   5.65e-07     
    10     7.97e-06   4.92e-06     
    11     1.45e-06   1.49e-07     
    12     3.17e-07   6.81e-08     
 ------------------------------------------------------------------------------
                                   Orbital response converged.

 Computing density matrices... Done.
 CCSD calculation:   CPU 511.02 s  wall 92.74 s

 Transferring MO TPDM to AO TPDM
 Transferring g2_o1o1o1o1
 Transferring g2_o1o1o1v1
 Transferring g2_o1o1v1v1
 Transferring g2_o1v1o1v1
 Transferring g2_o1v1v1v1
 Transferring g2_v1v1v1v1
 Adding separable TPDM
 Computing TPDM gradient
 --------------------------------------------------------
 2e gradient
  Atom          X               Y               Z
 --------------------------------------------------------
    1        -12.978435       21.238882        0.000000  
    2         12.345889        9.850830       -0.000000  
    3         18.589101      -13.525056        0.000000  
    4        -17.956555      -17.564657       -0.000000  
 --------------------------------------------------------
 --------------------------------------------------------
 Final gradient
  Atom          X               Y               Z
 --------------------------------------------------------
    1        -12.978435       21.238882        0.000000  
    2         12.345889        9.850830       -0.000000  
    3         18.589101      -13.525056        0.000000  
    4        -17.956555      -17.564657       -0.000000  
 --------------------------------------------------------
 Analytic gradient from two-electron contribution:   CPU 149.13 s  wall 32.34 s

 Total ccman2 time:   CPU 687.60 s  wall 130.46 s


 --------------------------------------------------------------

                    Orbital Energies (a.u.)
 --------------------------------------------------------------

 Alpha MOs
 -- Occupied --
********-104.8582 -80.0688 -15.6531 -10.6128 -10.5848  -8.0815  -8.0773
 -8.0771  -8.0527  -8.0501  -8.0499  -7.6061  -5.4988  -5.4969  -5.4964
 -1.2698  -1.1331  -1.0508  -0.7590  -0.6340  -0.5927  -0.5696  -0.5014
 -0.4930  -0.4526  -0.4313  -0.4128
 -- Virtual --
  0.0066   0.0513   0.0576   0.0757   0.0839   0.0913   0.1175   0.1272
  0.1369   0.1375   0.1469   0.1628   0.1892   0.1934   0.2296   0.2416
  0.2586   0.2600   0.2926   0.3523   0.3792   0.3853   0.4738   0.5349
  0.5694   0.5826   0.5866   0.6098   0.6539   0.7911   0.8106   0.8522
  0.8682   0.8731   0.9430   0.9619   1.0857   1.1137   1.1223   1.1256
  1.1322   1.1483   1.1577   1.1812   1.1842   1.2293   1.2869   1.3221
  1.3882   1.4872   1.4901   1.7808   1.8650   1.9996   2.2579   2.3225
  2.3974   2.5685   2.6010   2.6219   2.6362   2.6423   2.7360   2.9259
  3.0184   4.2408   4.3183   4.5507   7.5140  10.3486  10.3511  14.7022
 14.8046  14.9113  26.6346  26.6720  26.7065  26.7237  27.0094  27.0815
 36.6780 166.1377 219.1908 219.2065
 --------------------------------------------------------------

          Ground-State Mulliken Net Atomic Charges

     Atom                 Charge (a.u.)
  ----------------------------------------
      1 P                     0.325076
      2 N                    -0.151939
      3 Cl                    0.001944
      4 Cl                   -0.175081
  ----------------------------------------
  Sum of atomic charges =    -0.000000

 -----------------------------------------------------------------
                    Cartesian Multipole Moments
 -----------------------------------------------------------------
    Charge (ESU x 10^10)
                -0.0000
    Dipole Moment (Debye)
         X       0.6856      Y      -0.4994      Z      -0.0000
       Tot       0.8482
    Quadrupole Moments (Debye-Ang)
        XX     -45.4699     XY      -4.0811     YY     -44.3192
        XZ       0.0000     YZ       0.0000     ZZ     -42.9670
    Octopole Moments (Debye-Ang^2)
       XXX      -5.7877    XXY       5.3641    XYY       0.0579
       YYY       9.4788    XXZ      -0.0000    XYZ      -0.0000
       YYZ      -0.0000    XZZ      -0.0607    YZZ       0.5265
       ZZZ      -0.0000
    Hexadecapole Moments (Debye-Ang^3)
      XXXX    -563.9924   XXXY     -12.9441   XXYY    -128.4104
      XYYY      -4.5702   YYYY    -237.1799   XXXZ       0.0000
      XXYZ       0.0000   XYYZ      -0.0000   YYYZ       0.0000
      XXZZ    -103.7944   XYZZ      -0.9886   YYZZ     -48.7730
      XZZZ       0.0000   YZZZ       0.0000   ZZZZ     -52.0877
 -----------------------------------------------------------------
 DrvMan completing analytic gradient of the correlated energy
 Correlated dipole moment
            1
    1   0.2697166
    2  -0.1964785
    3  -0.0000000
 Energy read as -1314.762832151
 Full Analytical Gradient: (in a.u., or Hartree/Bohr)
             1             2             3             4
    1   -0.00017308    0.00026614   -0.00013483    0.00004176
    2    0.00010052   -0.00036083    0.00026167   -0.00000136
    3    0.00000000    0.00000000    0.00000000   -0.00000000
 Gradient time:  CPU 0.76 s  wall 0.79 s
 ----------------------------------------------------------------
             Standard Nuclear Orientation (Angstroms)
    I     Atom           X                Y                Z
 ----------------------------------------------------------------
    1      P       0.6617346076    -1.0738885128     0.0000000000
    2      N      -0.8899139035    -0.8929202574     0.0010000000
    3      Cl     -1.8186935717     0.5281276165     0.0000000000
    4      Cl      1.6012452311     0.7870941185    -0.0000000000
 ----------------------------------------------------------------
 Nuclear Repulsion Energy =   248.6382300881 hartrees
 There are       28 alpha and       28 beta electrons

                       Distance Matrix (Angstroms)
             P (  1)   N (  2)   Cl(  3)
   N (  2)  1.562166
   Cl(  3)  2.952792  1.697648
   Cl(  4)  2.084691  3.004717  3.429730

 Requested basis set is 6-311++G(d,p)
 There are 45 shells and 112 basis functions
 A cutoff of  1.0D-14 yielded    925 shell pairs
 There are      6137 function pairs (      6615 Cartesian)
 Smallest overlap matrix eigenvalue = 1.42E-03
 Guess MOs from SCF MO coefficient file

 -----------------------------------------------------------------------
  General SCF calculation program by
  Eric Jon Sundstrom, Paul Horn, Yuezhi Mao, Dmitri Zuev, Alec White,
  David Stuck, Shaama M.S., Shane Yost, Joonho Lee, David Small,
  Daniel Levine, Susi Lehtola, Hugh Burton, Evgeny Epifanovsky
 -----------------------------------------------------------------------
 Hartree-Fock
 using 6 threads for integral computing
 -------------------------------------------------------
 OpenMP Integral computing Module                
 Release: version 2.0, May 2017, Q-Chem Inc. Pleasanton 
 -------------------------------------------------------
 A restricted SCF calculation will be
 performed using DIIS
 SCF converges when DIIS error is below 1.0e-08
 ---------------------------------------
  Cycle       Energy         DIIS error
 ---------------------------------------
    1   -1314.1653673460      1.99e-05  
    2   -1314.1653682620      5.60e-06  
    3   -1314.1653683693      3.52e-06  
    4   -1314.1653683932      1.07e-06  
    5   -1314.1653683990      3.88e-07  
    6   -1314.1653684003      1.58e-07  
    7   -1314.1653684005      6.51e-08  
    8   -1314.1653684006      2.29e-08  
    9   -1314.1653684006      8.01e-09  Convergence criterion met
 ---------------------------------------
 SCF time:   CPU 4.78s  wall 1.00s 
 SCF   energy in the final basis set =    -1314.1653684006
 Total energy in the final basis set =    -1314.1653684006


 ------------------------------------------------------------------------------

   CCMAN2: suite of methods based on coupled cluster
           and equation of motion theories.

   Components:
   * libvmm-1.3-trunk
     by Evgeny Epifanovsky, Ilya Kaliman.
   * libtensor-2.5-trunk
     by Evgeny Epifanovsky, Michael Wormit, Dmitry Zuev, Sam Manzer, 
        Ilya Kaliman.
   * libcc-2.5-trunk
     by Evgeny Epifanovsky, Arik Landau, Tomasz Kus, Kirill Khistyaev, 
        Dmitry Zuev, Prashant Manohar, Xintian Feng, Anna Krylov, 
        Matthew Goldey, Alec White, Thomas Jagau, Kaushik Nanda, 
        Anastasia Gunina, Alexander Kunitsa, Joonho Lee.

   CCMAN original authors:
   Anna I. Krylov, C. David Sherrill, Steven R. Gwaltney,
   Edward F. C. Byrd (2000)
   Sergey V. Levchenko, Lyudmila V. Slipchenko, Tao Wang,
   Ana-Maria C. Cristian (2003)
   Piotr A. Pieniazek, C. Melania Oana, Evgeny Epifanovsky (2007)
   Prashant Manohar (2009)

 ------------------------------------------------------------------------------


 Allocating and initializing 30808MB of RAM...
 Calculation will run on 6 cores.


 Alpha MOs, Restricted
 -- Occupied --                  
-104.89 -104.86  -80.07  -15.65  -10.61  -10.58   -8.08   -8.08
  1 A     2 A     3 A     4 A     5 A     6 A     7 A     8 A                  
 -8.077  -8.053  -8.050  -8.050  -7.606  -5.499  -5.497  -5.496
  9 A    10 A    11 A    12 A    13 A    14 A    15 A    16 A                  
 -1.270  -1.133  -1.051  -0.759  -0.634  -0.593  -0.570  -0.501
 17 A    18 A    19 A    20 A    21 A    22 A    23 A    24 A                  
 -0.493  -0.453  -0.431  -0.413
 25 A    26 A    27 A    28 A                                                  
 -- Virtual --                   
  0.007   0.051   0.058   0.076   0.084   0.091   0.118   0.127
 29 A    30 A    31 A    32 A    33 A    34 A    35 A    36 A                  
  0.137   0.137   0.147   0.163   0.189   0.193   0.230   0.242
 37 A    38 A    39 A    40 A    41 A    42 A    43 A    44 A                  
  0.259   0.260   0.293   0.352   0.379   0.385   0.474   0.535
 45 A    46 A    47 A    48 A    49 A    50 A    51 A    52 A                  
  0.569   0.583   0.587   0.610   0.654   0.791   0.811   0.852
 53 A    54 A    55 A    56 A    57 A    58 A    59 A    60 A                  
  0.868   0.873   0.943   0.962   1.086   1.114   1.122   1.126
 61 A    62 A    63 A    64 A    65 A    66 A    67 A    68 A                  
  1.132   1.148   1.158   1.181   1.184   1.229   1.287   1.322
 69 A    70 A    71 A    72 A    73 A    74 A    75 A    76 A                  
  1.389   1.487   1.490   1.781   1.865   2.000   2.258   2.322
 77 A    78 A    79 A    80 A    81 A    82 A    83 A    84 A                  
  2.397   2.569   2.601   2.622   2.636   2.642   2.736   2.926
 85 A    86 A    87 A    88 A    89 A    90 A    91 A    92 A                  
  3.019   4.241   4.318   4.551   7.514  10.349  10.351  14.702
 93 A    94 A    95 A    96 A    97 A    98 A    99 A   100 A                  
 14.805  14.911  26.635  26.672  26.707  26.724  27.009  27.081
101 A   102 A   103 A   104 A   105 A   106 A   107 A   108 A                  
 36.678 166.138 219.191 219.206
109 A   110 A   111 A   112 A                                                  

 Beta MOs, Restricted
 -- Occupied --                  
-104.89 -104.86  -80.07  -15.65  -10.61  -10.58   -8.08   -8.08
  1 A     2 A     3 A     4 A     5 A     6 A     7 A     8 A                  
 -8.077  -8.053  -8.050  -8.050  -7.606  -5.499  -5.497  -5.496
  9 A    10 A    11 A    12 A    13 A    14 A    15 A    16 A                  
 -1.270  -1.133  -1.051  -0.759  -0.634  -0.593  -0.570  -0.501
 17 A    18 A    19 A    20 A    21 A    22 A    23 A    24 A                  
 -0.493  -0.453  -0.431  -0.413
 25 A    26 A    27 A    28 A                                                  
 -- Virtual --                   
  0.007   0.051   0.058   0.076   0.084   0.091   0.118   0.127
 29 A    30 A    31 A    32 A    33 A    34 A    35 A    36 A                  
  0.137   0.137   0.147   0.163   0.189   0.193   0.230   0.242
 37 A    38 A    39 A    40 A    41 A    42 A    43 A    44 A                  
  0.259   0.260   0.293   0.352   0.379   0.385   0.474   0.535
 45 A    46 A    47 A    48 A    49 A    50 A    51 A    52 A                  
  0.569   0.583   0.587   0.610   0.654   0.791   0.811   0.852
 53 A    54 A    55 A    56 A    57 A    58 A    59 A    60 A                  
  0.868   0.873   0.943   0.962   1.086   1.114   1.122   1.126
 61 A    62 A    63 A    64 A    65 A    66 A    67 A    68 A                  
  1.132   1.148   1.158   1.181   1.184   1.229   1.287   1.322
 69 A    70 A    71 A    72 A    73 A    74 A    75 A    76 A                  
  1.389   1.487   1.490   1.781   1.865   2.000   2.258   2.322
 77 A    78 A    79 A    80 A    81 A    82 A    83 A    84 A                  
  2.397   2.569   2.601   2.622   2.636   2.642   2.736   2.926
 85 A    86 A    87 A    88 A    89 A    90 A    91 A    92 A                  
  3.019   4.241   4.318   4.551   7.514  10.349  10.351  14.702
 93 A    94 A    95 A    96 A    97 A    98 A    99 A   100 A                  
 14.805  14.911  26.635  26.672  26.707  26.724  27.009  27.081
101 A   102 A   103 A   104 A   105 A   106 A   107 A   108 A                  
 36.678 166.138 219.191 219.206
109 A   110 A   111 A   112 A                                                  

 Occupation and symmetry of molecular orbitals

 Point group: C1 (1 irreducible representation).

                           A     All 
 -------------------------------------
 All molecular orbitals:
  - Alpha                  112   112 
  - Beta                   112   112 
 -------------------------------------
 Alpha orbitals:
  - Frozen occupied        16    16  
  - Active occupied        12    12  
  - Active virtual         84    84  
  - Frozen virtual         0     0   
 -------------------------------------
 Beta orbitals:
  - Frozen occupied        16    16  
  - Active occupied        12    12  
  - Active virtual         84    84  
  - Frozen virtual         0     0   
 -------------------------------------

 Import integrals:   CPU 0.00 s  wall 0.00 s

 Import integrals:   CPU 22.51 s  wall 4.04 s

 MP2 amplitudes:   CPU 0.04 s  wall 0.03 s

Running a double precision version
           CCSD T amplitudes will be solved using DIIS.

           Start     Size      MaxIter   EConv     TConv     
           3         7         100       1.00e-07  1.00e-05  
 ------------------------------------------------------------------------------
           Energy (a.u.)   Ediff      Tdiff       Comment
 ------------------------------------------------------------------------------
         -1314.73390121                           
     1   -1314.73909616   5.19e-03   7.60e-01     
     2   -1314.76006566   2.10e-02   1.07e-01     
     3   -1314.75961048   4.55e-04   4.68e-02     
     4   -1314.76189467   2.28e-03   1.52e-02     Switched to DIIS steps.
     5   -1314.76277353   8.79e-04   1.20e-02     
     6   -1314.76282174   4.82e-05   2.49e-03     
     7   -1314.76282614   4.40e-06   1.31e-03     
     8   -1314.76283076   4.62e-06   3.51e-04     
     9   -1314.76283243   1.67e-06   1.86e-04     
    10   -1314.76283245   1.53e-08   5.64e-05     
    11   -1314.76283243   2.05e-08   2.48e-05     
    12   -1314.76283242   8.53e-09   9.42e-06     
 ------------------------------------------------------------------------------
         -1314.76283242                           CCSD T converged.

End of double precision
 SCF energy                 = -1314.16536840
 MP2 energy                 = -1314.73390121
 CCSD correlation energy     =    -0.59746402
 CCSD total energy           = -1314.76283242

 CCSD  T1^2 = 0.0146  T2^2 = 0.2596  Leading amplitudes:

 Amplitude    Orbitals with energies
  0.0318       24 (A) A                  ->    29 (A) A                   
              -0.5013                          0.0066                     
  0.0318       24 (A) B                  ->    29 (A) B                   
              -0.5013                          0.0066                     
  0.0279       28 (A) A                  ->    29 (A) A                   
              -0.4127                          0.0066                     
  0.0279       28 (A) B                  ->    29 (A) B                   
              -0.4127                          0.0066                     

 Amplitude    Orbitals with energies
 -0.0839       28 (A) A      28 (A) B    ->    29 (A) A      29 (A) B     
              -0.4127       -0.4127            0.0066        0.0066       
  0.0839       28 (A) A      28 (A) B    ->    29 (A) B      29 (A) A     
              -0.4127       -0.4127            0.0066        0.0066       
  0.0839       28 (A) B      28 (A) A    ->    29 (A) A      29 (A) B     
              -0.4127       -0.4127            0.0066        0.0066       
 -0.0839       28 (A) B      28 (A) A    ->    29 (A) B      29 (A) A     
              -0.4127       -0.4127            0.0066        0.0066       

 Computing CCSD intemediates for later calculations in double precision
 Finished.

Running a double precision version
           CCSD Lambda amplitudes will be solved using DIIS.
           Start     Size      MaxIter   EConv     LConv     
           3         7         100       1.00e-07  1.00e-05  
 ------------------------------------------------------------------------------
            Enorm      Ldiff       Comment
 ------------------------------------------------------------------------------
     1     5.36e-02   4.01e-02     
     2     1.50e-02   6.16e-03     
     3     6.54e-03   1.90e-03     
     4     3.87e-03   1.30e-03     Switched to DIIS steps.
     5     1.16e-03   7.35e-04     
     6     5.16e-04   1.86e-04     
     7     1.69e-04   4.95e-05     
     8     7.61e-05   2.54e-06     
     9     2.75e-05   1.23e-06     
    10     1.27e-05   2.61e-07     
    11     5.34e-06   6.47e-08     
    12     2.73e-06   3.91e-08     
    13     1.19e-06   9.07e-08     
    14     5.19e-07   3.87e-10     
    15     2.54e-07   3.44e-08     
    16     1.07e-07   1.16e-08     
    17     5.39e-08   5.86e-09     
 ------------------------------------------------------------------------------
                                   CCSD Lambda converged.

 Computing density matrices in double precision...
           Orbital response amplitudes will be solved using DIIS.
           Start     Size      MaxIter   EConv     LConv     
           3         7         100       1.00e-06  1.00e-06  
 ------------------------------------------------------------------------------
            Enorm      Ldiff       Comment
 ------------------------------------------------------------------------------
     1     7.72e-02   6.27e-03     
     2     3.97e-02   1.92e-02     
     3     2.75e-02   9.85e-03     
     4     4.48e-03   6.94e-03     Switched to DIIS steps.
     5     2.16e-03   9.57e-05     
     6     7.22e-04   4.07e-04     
     7     4.53e-04   1.23e-04     
     8     7.86e-05   9.72e-05     
     9     3.48e-05   6.12e-07     
    10     7.97e-06   4.93e-06     
    11     1.44e-06   1.50e-07     
    12     3.16e-07   6.59e-08     
 ------------------------------------------------------------------------------
                                   Orbital response converged.

 Computing density matrices... Done.
 CCSD calculation:   CPU 509.79 s  wall 92.90 s

 Transferring MO TPDM to AO TPDM
 Transferring g2_o1o1o1o1
 Transferring g2_o1o1o1v1
 Transferring g2_o1o1v1v1
 Transferring g2_o1v1o1v1
 Transferring g2_o1v1v1v1
 Transferring g2_v1v1v1v1
 Adding separable TPDM
 Computing TPDM gradient
 --------------------------------------------------------
 2e gradient
  Atom          X               Y               Z
 --------------------------------------------------------
    1        -12.977458       21.250955        0.010885  
    2         12.339783        9.841813       -0.019269  
    3         18.594090      -13.528903        0.007302  
    4        -17.956416      -17.563865        0.001082  
 --------------------------------------------------------
 --------------------------------------------------------
 Final gradient
  Atom          X               Y               Z
 --------------------------------------------------------
    1        -12.977458       21.250955        0.010885  
    2         12.339783        9.841813       -0.019269  
    3         18.594090      -13.528903        0.007302  
    4        -17.956416      -17.563865        0.001082  
 --------------------------------------------------------
 Analytic gradient from two-electron contribution:   CPU 139.26 s  wall 27.58 s

 Total ccman2 time:   CPU 675.08 s  wall 125.81 s


 --------------------------------------------------------------

                    Orbital Energies (a.u.)
 --------------------------------------------------------------

 Alpha MOs
 -- Occupied --
********-104.8582 -80.0688 -15.6530 -10.6129 -10.5847  -8.0815  -8.0773
 -8.0772  -8.0526  -8.0500  -8.0498  -7.6061  -5.4988  -5.4969  -5.4964
 -1.2700  -1.1331  -1.0508  -0.7590  -0.6341  -0.5928  -0.5697  -0.5013
 -0.4930  -0.4526  -0.4311  -0.4127
 -- Virtual --
  0.0066   0.0513   0.0576   0.0757   0.0839   0.0913   0.1175   0.1272
  0.1369   0.1375   0.1469   0.1628   0.1892   0.1934   0.2296   0.2417
  0.2587   0.2600   0.2926   0.3523   0.3793   0.3853   0.4738   0.5350
  0.5694   0.5826   0.5867   0.6098   0.6540   0.7910   0.8106   0.8523
  0.8682   0.8731   0.9430   0.9619   1.0859   1.1136   1.1223   1.1257
  1.1322   1.1484   1.1577   1.1813   1.1843   1.2293   1.2868   1.3222
  1.3886   1.4871   1.4901   1.7808   1.8651   1.9996   2.2580   2.3224
  2.3973   2.5694   2.6010   2.6218   2.6363   2.6422   2.7361   2.9255
  3.0186   4.2408   4.3183   4.5510   7.5140  10.3489  10.3513  14.7022
 14.8046  14.9112  26.6347  26.6721  26.7066  26.7237  27.0094  27.0814
 36.6781 166.1377 219.1911 219.2065
 --------------------------------------------------------------

          Ground-State Mulliken Net Atomic Charges

     Atom                 Charge (a.u.)
  ----------------------------------------
      1 P                     0.325119
      2 N                    -0.151864
      3 Cl                    0.002011
      4 Cl                   -0.175266
  ----------------------------------------
  Sum of atomic charges =     0.000000

 -----------------------------------------------------------------
                    Cartesian Multipole Moments
 -----------------------------------------------------------------
    Charge (ESU x 10^10)
                 0.0000
    Dipole Moment (Debye)
         X       0.6828      Y      -0.5007      Z      -0.0019
       Tot       0.8467
    Quadrupole Moments (Debye-Ang)
        XX     -45.4668     XY      -4.0831     YY     -44.3176
        XZ       0.0021     YZ       0.0021     ZZ     -42.9663
    Octopole Moments (Debye-Ang^2)
       XXX      -5.8065    XXY       5.3530    XYY       0.0549
       YYY       9.4528    XXZ      -0.0097    XYZ       0.0003
       YYZ      -0.0100    XZZ      -0.0649    YZZ       0.5212
       ZZZ      -0.0187
    Hexadecapole Moments (Debye-Ang^3)
      XXXX    -563.9687   XXXY     -12.9468   XXYY    -128.3959
      XYYY      -4.5541   YYYY    -237.1134   XXXZ       0.0254
      XXYZ       0.0045   XYYZ       0.0127   YYYZ       0.0190
      XXZZ    -103.7906   XYZZ      -0.9850   YYZZ     -48.7635
      XZZZ       0.0159   YZZZ       0.0184   ZZZZ     -52.0875
 -----------------------------------------------------------------
 DrvMan completing analytic gradient of the correlated energy
 Correlated dipole moment
            1
    1   0.2686387
    2  -0.1969919
    3  -0.0007589
 Energy read as -1314.762832420
 Full Analytical Gradient: (in a.u., or Hartree/Bohr)
             1             2             3             4
    1    0.00002397   -0.00002094    0.00000152   -0.00000455
    2    0.00001232    0.00000981   -0.00000763   -0.00001450
    3   -0.00005532    0.00006640   -0.00003314    0.00002207
 Gradient time:  CPU 0.80 s  wall 0.81 s
 ----------------------------------------------------------------
             Standard Nuclear Orientation (Angstroms)
    I     Atom           X                Y                Z
 ----------------------------------------------------------------
    1      P       0.6617346076    -1.0738885128     0.0000000000
    2      N      -0.8899139035    -0.8929202574     0.0000000000
    3      Cl     -1.8176935717     0.5281276165     0.0000000000
    4      Cl      1.6012452311     0.7870941185    -0.0000000000
 ----------------------------------------------------------------
 Nuclear Repulsion Energy =   248.6761698670 hartrees
 There are       28 alpha and       28 beta electrons

                       Distance Matrix (Angstroms)
             P (  1)   N (  2)   Cl(  3)
   N (  2)  1.562166
   Cl(  3)  2.951952  1.697101
   Cl(  4)  2.084691  3.004717  3.428732

 Requested basis set is 6-311++G(d,p)
 There are 45 shells and 112 basis functions
 A cutoff of  1.0D-14 yielded    925 shell pairs
 There are      6137 function pairs (      6615 Cartesian)
 Smallest overlap matrix eigenvalue = 1.42E-03
 Guess MOs from SCF MO coefficient file

 -----------------------------------------------------------------------
  General SCF calculation program by
  Eric Jon Sundstrom, Paul Horn, Yuezhi Mao, Dmitri Zuev, Alec White,
  David Stuck, Shaama M.S., Shane Yost, Joonho Lee, David Small,
  Daniel Levine, Susi Lehtola, Hugh Burton, Evgeny Epifanovsky
 -----------------------------------------------------------------------
 Hartree-Fock
 using 6 threads for integral computing
 -------------------------------------------------------
 OpenMP Integral computing Module                
 Release: version 2.0, May 2017, Q-Chem Inc. Pleasanton 
 -------------------------------------------------------
 A restricted SCF calculation will be
 performed using DIIS
 SCF converges when DIIS error is below 1.0e-08
 ---------------------------------------
  Cycle       Energy         DIIS error
 ---------------------------------------
    1   -1314.1653813074      1.59e-05  
    2   -1314.1653819022      4.68e-06  
    3   -1314.1653819779      2.90e-06  
    4   -1314.1653819965      1.01e-06  
    5   -1314.1653820017      3.67e-07  
    6   -1314.1653820029      1.52e-07  
    7   -1314.1653820032      6.54e-08  
    8   -1314.1653820032      2.51e-08  
    9   -1314.1653820032      9.93e-09  Convergence criterion met
 ---------------------------------------
 SCF time:   CPU 4.82s  wall 1.00s 
 SCF   energy in the final basis set =    -1314.1653820032
 Total energy in the final basis set =    -1314.1653820032


 ------------------------------------------------------------------------------

   CCMAN2: suite of methods based on coupled cluster
           and equation of motion theories.

   Components:
   * libvmm-1.3-trunk
     by Evgeny Epifanovsky, Ilya Kaliman.
   * libtensor-2.5-trunk
     by Evgeny Epifanovsky, Michael Wormit, Dmitry Zuev, Sam Manzer, 
        Ilya Kaliman.
   * libcc-2.5-trunk
     by Evgeny Epifanovsky, Arik Landau, Tomasz Kus, Kirill Khistyaev, 
        Dmitry Zuev, Prashant Manohar, Xintian Feng, Anna Krylov, 
        Matthew Goldey, Alec White, Thomas Jagau, Kaushik Nanda, 
        Anastasia Gunina, Alexander Kunitsa, Joonho Lee.

   CCMAN original authors:
   Anna I. Krylov, C. David Sherrill, Steven R. Gwaltney,
   Edward F. C. Byrd (2000)
   Sergey V. Levchenko, Lyudmila V. Slipchenko, Tao Wang,
   Ana-Maria C. Cristian (2003)
   Piotr A. Pieniazek, C. Melania Oana, Evgeny Epifanovsky (2007)
   Prashant Manohar (2009)

 ------------------------------------------------------------------------------


 Allocating and initializing 30808MB of RAM...
 Calculation will run on 6 cores.


 Alpha MOs, Restricted
 -- Occupied --                  
-104.89 -104.86  -80.07  -15.65  -10.61  -10.58   -8.08   -8.08
  1 A     2 A     3 A     4 A     5 A     6 A     7 A     8 A                  
 -8.077  -8.053  -8.050  -8.050  -7.606  -5.499  -5.497  -5.496
  9 A    10 A    11 A    12 A    13 A    14 A    15 A    16 A                  
 -1.270  -1.133  -1.051  -0.759  -0.634  -0.593  -0.570  -0.501
 17 A    18 A    19 A    20 A    21 A    22 A    23 A    24 A                  
 -0.493  -0.453  -0.431  -0.413
 25 A    26 A    27 A    28 A                                                  
 -- Virtual --                   
  0.007   0.051   0.058   0.076   0.084   0.091   0.118   0.127
 29 A    30 A    31 A    32 A    33 A    34 A    35 A    36 A                  
  0.137   0.137   0.147   0.163   0.189   0.193   0.230   0.242
 37 A    38 A    39 A    40 A    41 A    42 A    43 A    44 A                  
  0.259   0.260   0.293   0.352   0.379   0.385   0.474   0.535
 45 A    46 A    47 A    48 A    49 A    50 A    51 A    52 A                  
  0.569   0.583   0.587   0.610   0.654   0.791   0.811   0.852
 53 A    54 A    55 A    56 A    57 A    58 A    59 A    60 A                  
  0.868   0.873   0.943   0.962   1.086   1.114   1.122   1.126
 61 A    62 A    63 A    64 A    65 A    66 A    67 A    68 A                  
  1.132   1.148   1.158   1.181   1.184   1.229   1.287   1.322
 69 A    70 A    71 A    72 A    73 A    74 A    75 A    76 A                  
  1.389   1.487   1.490   1.781   1.865   2.000   2.258   2.323
 77 A    78 A    79 A    80 A    81 A    82 A    83 A    84 A                  
  2.397   2.570   2.601   2.622   2.636   2.642   2.736   2.926
 85 A    86 A    87 A    88 A    89 A    90 A    91 A    92 A                  
  3.019   4.241   4.318   4.551   7.514  10.349  10.351  14.702
 93 A    94 A    95 A    96 A    97 A    98 A    99 A   100 A                  
 14.805  14.911  26.635  26.672  26.707  26.724  27.010  27.081
101 A   102 A   103 A   104 A   105 A   106 A   107 A   108 A                  
 36.678 166.138 219.191 219.206
109 A   110 A   111 A   112 A                                                  

 Beta MOs, Restricted
 -- Occupied --                  
-104.89 -104.86  -80.07  -15.65  -10.61  -10.58   -8.08   -8.08
  1 A     2 A     3 A     4 A     5 A     6 A     7 A     8 A                  
 -8.077  -8.053  -8.050  -8.050  -7.606  -5.499  -5.497  -5.496
  9 A    10 A    11 A    12 A    13 A    14 A    15 A    16 A                  
 -1.270  -1.133  -1.051  -0.759  -0.634  -0.593  -0.570  -0.501
 17 A    18 A    19 A    20 A    21 A    22 A    23 A    24 A                  
 -0.493  -0.453  -0.431  -0.413
 25 A    26 A    27 A    28 A                                                  
 -- Virtual --                   
  0.007   0.051   0.058   0.076   0.084   0.091   0.118   0.127
 29 A    30 A    31 A    32 A    33 A    34 A    35 A    36 A                  
  0.137   0.137   0.147   0.163   0.189   0.193   0.230   0.242
 37 A    38 A    39 A    40 A    41 A    42 A    43 A    44 A                  
  0.259   0.260   0.293   0.352   0.379   0.385   0.474   0.535
 45 A    46 A    47 A    48 A    49 A    50 A    51 A    52 A                  
  0.569   0.583   0.587   0.610   0.654   0.791   0.811   0.852
 53 A    54 A    55 A    56 A    57 A    58 A    59 A    60 A                  
  0.868   0.873   0.943   0.962   1.086   1.114   1.122   1.126
 61 A    62 A    63 A    64 A    65 A    66 A    67 A    68 A                  
  1.132   1.148   1.158   1.181   1.184   1.229   1.287   1.322
 69 A    70 A    71 A    72 A    73 A    74 A    75 A    76 A                  
  1.389   1.487   1.490   1.781   1.865   2.000   2.258   2.323
 77 A    78 A    79 A    80 A    81 A    82 A    83 A    84 A                  
  2.397   2.570   2.601   2.622   2.636   2.642   2.736   2.926
 85 A    86 A    87 A    88 A    89 A    90 A    91 A    92 A                  
  3.019   4.241   4.318   4.551   7.514  10.349  10.351  14.702
 93 A    94 A    95 A    96 A    97 A    98 A    99 A   100 A                  
 14.805  14.911  26.635  26.672  26.707  26.724  27.010  27.081
101 A   102 A   103 A   104 A   105 A   106 A   107 A   108 A                  
 36.678 166.138 219.191 219.206
109 A   110 A   111 A   112 A                                                  

 Occupation and symmetry of molecular orbitals

 Point group: C1 (1 irreducible representation).

                           A     All 
 -------------------------------------
 All molecular orbitals:
  - Alpha                  112   112 
  - Beta                   112   112 
 -------------------------------------
 Alpha orbitals:
  - Frozen occupied        16    16  
  - Active occupied        12    12  
  - Active virtual         84    84  
  - Frozen virtual         0     0   
 -------------------------------------
 Beta orbitals:
  - Frozen occupied        16    16  
  - Active occupied        12    12  
  - Active virtual         84    84  
  - Frozen virtual         0     0   
 -------------------------------------

 Import integrals:   CPU 0.00 s  wall 0.00 s

 Import integrals:   CPU 24.11 s  wall 4.42 s

 MP2 amplitudes:   CPU 0.04 s  wall 0.04 s

Running a double precision version
           CCSD T amplitudes will be solved using DIIS.

           Start     Size      MaxIter   EConv     TConv     
           3         7         100       1.00e-07  1.00e-05  
 ------------------------------------------------------------------------------
           Energy (a.u.)   Ediff      Tdiff       Comment
 ------------------------------------------------------------------------------
         -1314.73390133                           
     1   -1314.73910247   5.20e-03   7.60e-01     
     2   -1314.76006572   2.10e-02   1.07e-01     
     3   -1314.75961185   4.54e-04   4.68e-02     
     4   -1314.76189504   2.28e-03   1.52e-02     Switched to DIIS steps.
     5   -1314.76277350   8.78e-04   1.20e-02     
     6   -1314.76282166   4.82e-05   2.49e-03     
     7   -1314.76282603   4.37e-06   1.31e-03     
     8   -1314.76283065   4.62e-06   3.50e-04     
     9   -1314.76283232   1.67e-06   1.86e-04     
    10   -1314.76283233   1.53e-08   5.64e-05     
    11   -1314.76283231   2.04e-08   2.48e-05     
    12   -1314.76283230   8.54e-09   9.41e-06     
 ------------------------------------------------------------------------------
         -1314.76283230                           CCSD T converged.

End of double precision
 SCF energy                 = -1314.16538200
 MP2 energy                 = -1314.73390133
 CCSD correlation energy     =    -0.59745030
 CCSD total energy           = -1314.76283230

 CCSD  T1^2 = 0.0146  T2^2 = 0.2596  Leading amplitudes:

 Amplitude    Orbitals with energies
 -0.0318       24 (A) A                  ->    29 (A) A                   
              -0.5013                          0.0066                     
 -0.0318       24 (A) B                  ->    29 (A) B                   
              -0.5013                          0.0066                     
 -0.0279       28 (A) A                  ->    29 (A) A                   
              -0.4127                          0.0066                     
 -0.0279       28 (A) B                  ->    29 (A) B                   
              -0.4127                          0.0066                     

 Amplitude    Orbitals with energies
 -0.0839       28 (A) A      28 (A) B    ->    29 (A) A      29 (A) B     
              -0.4127       -0.4127            0.0066        0.0066       
  0.0839       28 (A) A      28 (A) B    ->    29 (A) B      29 (A) A     
              -0.4127       -0.4127            0.0066        0.0066       
  0.0839       28 (A) B      28 (A) A    ->    29 (A) A      29 (A) B     
              -0.4127       -0.4127            0.0066        0.0066       
 -0.0839       28 (A) B      28 (A) A    ->    29 (A) B      29 (A) A     
              -0.4127       -0.4127            0.0066        0.0066       

 Computing CCSD intemediates for later calculations in double precision
 Finished.

Running a double precision version
           CCSD Lambda amplitudes will be solved using DIIS.
           Start     Size      MaxIter   EConv     LConv     
           3         7         100       1.00e-07  1.00e-05  
 ------------------------------------------------------------------------------
            Enorm      Ldiff       Comment
 ------------------------------------------------------------------------------
     1     5.36e-02   4.01e-02     
     2     1.50e-02   6.16e-03     
     3     6.54e-03   1.90e-03     
     4     3.87e-03   1.29e-03     Switched to DIIS steps.
     5     1.16e-03   7.35e-04     
     6     5.16e-04   1.86e-04     
     7     1.69e-04   4.95e-05     
     8     7.60e-05   2.52e-06     
     9     2.75e-05   1.24e-06     
    10     1.27e-05   2.62e-07     
    11     5.33e-06   6.38e-08     
    12     2.72e-06   3.90e-08     
    13     1.19e-06   9.05e-08     
    14     5.17e-07   4.03e-10     
    15     2.53e-07   3.42e-08     
    16     1.06e-07   1.16e-08     
    17     5.37e-08   5.84e-09     
 ------------------------------------------------------------------------------
                                   CCSD Lambda converged.

 Computing density matrices in double precision...
           Orbital response amplitudes will be solved using DIIS.
           Start     Size      MaxIter   EConv     LConv     
           3         7         100       1.00e-06  1.00e-06  
 ------------------------------------------------------------------------------
            Enorm      Ldiff       Comment
 ------------------------------------------------------------------------------
     1     7.72e-02   6.26e-03     
     2     3.97e-02   1.92e-02     
     3     2.75e-02   9.87e-03     
     4     4.47e-03   6.97e-03     Switched to DIIS steps.
     5     2.14e-03   8.02e-05     
     6     7.29e-04   4.05e-04     
     7     4.55e-04   1.26e-04     
     8     7.84e-05   9.75e-05     
     9     3.48e-05   6.43e-07     
    10     7.97e-06   4.94e-06     
    11     1.44e-06   1.50e-07     
    12     3.16e-07   6.45e-08     
 ------------------------------------------------------------------------------
                                   Orbital response converged.

 Computing density matrices... Done.
 CCSD calculation:   CPU 512.34 s  wall 93.31 s

 Transferring MO TPDM to AO TPDM
 Transferring g2_o1o1o1o1
 Transferring g2_o1o1o1v1
 Transferring g2_o1o1v1v1
 Transferring g2_o1v1o1v1
 Transferring g2_o1v1v1v1
 Transferring g2_v1v1v1v1
 Adding separable TPDM
 Computing TPDM gradient
 --------------------------------------------------------
 2e gradient
  Atom          X               Y               Z
 --------------------------------------------------------
    1        -12.978197       21.252336       -0.000001  
    2         12.343810        9.850607        0.000002  
    3         18.595069      -13.538808        0.000000  
    4        -17.960681      -17.564136       -0.000001  
 --------------------------------------------------------
 --------------------------------------------------------
 Final gradient
  Atom          X               Y               Z
 --------------------------------------------------------
    1        -12.978197       21.252336       -0.000001  
    2         12.343810        9.850607        0.000002  
    3         18.595069      -13.538808        0.000000  
    4        -17.960681      -17.564136       -0.000001  
 --------------------------------------------------------
 Analytic gradient from two-electron contribution:   CPU 138.56 s  wall 27.26 s

 Total ccman2 time:   CPU 678.07 s  wall 125.95 s


 --------------------------------------------------------------

                    Orbital Energies (a.u.)
 --------------------------------------------------------------

 Alpha MOs
 -- Occupied --
********-104.8582 -80.0687 -15.6530 -10.6129 -10.5847  -8.0815  -8.0773
 -8.0772  -8.0526  -8.0500  -8.0498  -7.6061  -5.4988  -5.4969  -5.4963
 -1.2702  -1.1331  -1.0507  -0.7591  -0.6341  -0.5929  -0.5698  -0.5013
 -0.4930  -0.4526  -0.4311  -0.4127
 -- Virtual --
  0.0066   0.0514   0.0577   0.0757   0.0839   0.0914   0.1175   0.1272
  0.1368   0.1375   0.1469   0.1629   0.1892   0.1934   0.2296   0.2418
  0.2586   0.2600   0.2926   0.3523   0.3793   0.3853   0.4738   0.5350
  0.5695   0.5826   0.5867   0.6098   0.6539   0.7911   0.8106   0.8523
  0.8682   0.8731   0.9430   0.9620   1.0860   1.1136   1.1223   1.1257
  1.1321   1.1485   1.1577   1.1812   1.1843   1.2292   1.2867   1.3223
  1.3888   1.4870   1.4901   1.7808   1.8651   1.9996   2.2581   2.3226
  2.3973   2.5700   2.6010   2.6220   2.6364   2.6423   2.7361   2.9256
  3.0185   4.2408   4.3184   4.5511   7.5141  10.3490  10.3514  14.7023
 14.8047  14.9112  26.6347  26.6721  26.7065  26.7239  27.0095  27.0814
 36.6781 166.1377 219.1914 219.2065
 --------------------------------------------------------------

          Ground-State Mulliken Net Atomic Charges

     Atom                 Charge (a.u.)
  ----------------------------------------
      1 P                     0.325038
      2 N                    -0.151847
      3 Cl                    0.002053
      4 Cl                   -0.175244
  ----------------------------------------
  Sum of atomic charges =    -0.000000

 -----------------------------------------------------------------
                    Cartesian Multipole Moments
 -----------------------------------------------------------------
    Charge (ESU x 10^10)
                -0.0000
    Dipole Moment (Debye)
         X       0.6820      Y      -0.5001      Z      -0.0000
       Tot       0.8457
    Quadrupole Moments (Debye-Ang)
        XX     -45.4684     XY      -4.0810     YY     -44.3180
        XZ       0.0000     YZ       0.0000     ZZ     -42.9655
    Octopole Moments (Debye-Ang^2)
       XXX      -5.8393    XXY       5.3498    XYY       0.0397
       YYY       9.4564    XXZ       0.0000    XYZ      -0.0000
       YYZ       0.0000    XZZ      -0.0799    YZZ       0.5218
       ZZZ       0.0000
    Hexadecapole Moments (Debye-Ang^3)
      XXXX    -563.7209   XXXY     -12.9410   XXYY    -128.3574
      XYYY      -4.5708   YYYY    -237.1137   XXXZ      -0.0000
      XXYZ       0.0000   XYYZ       0.0000   YYYZ      -0.0000
      XXZZ    -103.7421   XYZZ      -0.9905   YYZZ     -48.7643
      XZZZ      -0.0000   YZZZ       0.0000   ZZZZ     -52.0861
 -----------------------------------------------------------------
 DrvMan completing analytic gradient of the correlated energy
 Correlated dipole moment
            1
    1   0.2683352
    2  -0.1967460
    3  -0.0000000
 Energy read as -1314.762832302
 Full Analytical Gradient: (in a.u., or Hartree/Bohr)
             1             2             3             4
    1   -0.00003288   -0.00016382    0.00019426    0.00000245
    2    0.00007965    0.00014699   -0.00021265   -0.00001398
    3    0.00000002   -0.00000003   -0.00000000    0.00000001
 Gradient time:  CPU 0.77 s  wall 0.78 s
 ----------------------------------------------------------------
             Standard Nuclear Orientation (Angstroms)
    I     Atom           X                Y                Z
 ----------------------------------------------------------------
    1      P       0.6617346076    -1.0738885128     0.0000000000
    2      N      -0.8899139035    -0.8929202574     0.0000000000
    3      Cl     -1.8196935717     0.5281276165     0.0000000000
    4      Cl      1.6012452311     0.7870941185    -0.0000000000
 ----------------------------------------------------------------
 Nuclear Repulsion Energy =   248.6003321337 hartrees
 There are       28 alpha and       28 beta electrons

                       Distance Matrix (Angstroms)
             P (  1)   N (  2)   Cl(  3)
   N (  2)  1.562166
   Cl(  3)  2.953632  1.698195
   Cl(  4)  2.084691  3.004717  3.430727

 Requested basis set is 6-311++G(d,p)
 There are 45 shells and 112 basis functions
 A cutoff of  1.0D-14 yielded    925 shell pairs
 There are      6137 function pairs (      6615 Cartesian)
 Smallest overlap matrix eigenvalue = 1.43E-03
 Guess MOs from SCF MO coefficient file

 -----------------------------------------------------------------------
  General SCF calculation program by
  Eric Jon Sundstrom, Paul Horn, Yuezhi Mao, Dmitri Zuev, Alec White,
  David Stuck, Shaama M.S., Shane Yost, Joonho Lee, David Small,
  Daniel Levine, Susi Lehtola, Hugh Burton, Evgeny Epifanovsky
 -----------------------------------------------------------------------
 Hartree-Fock
 using 6 threads for integral computing
 -------------------------------------------------------
 OpenMP Integral computing Module                
 Release: version 2.0, May 2017, Q-Chem Inc. Pleasanton 
 -------------------------------------------------------
 A restricted SCF calculation will be
 performed using DIIS
 SCF converges when DIIS error is below 1.0e-08
 ---------------------------------------
  Cycle       Energy         DIIS error
 ---------------------------------------
    1   -1314.1653535903      2.03e-05  
    2   -1314.1653544418      6.52e-06  
    3   -1314.1653545367      4.55e-06  
    4   -1314.1653545762      1.15e-06  
    5   -1314.1653545832      4.25e-07  
    6   -1314.1653545846      1.44e-07  
    7   -1314.1653545848      5.58e-08  
    8   -1314.1653545848      1.84e-08  
    9   -1314.1653545848      6.21e-09  Convergence criterion met
 ---------------------------------------
 SCF time:   CPU 4.76s  wall 1.00s 
 SCF   energy in the final basis set =    -1314.1653545848
 Total energy in the final basis set =    -1314.1653545848


 ------------------------------------------------------------------------------

   CCMAN2: suite of methods based on coupled cluster
           and equation of motion theories.

   Components:
   * libvmm-1.3-trunk
     by Evgeny Epifanovsky, Ilya Kaliman.
   * libtensor-2.5-trunk
     by Evgeny Epifanovsky, Michael Wormit, Dmitry Zuev, Sam Manzer, 
        Ilya Kaliman.
   * libcc-2.5-trunk
     by Evgeny Epifanovsky, Arik Landau, Tomasz Kus, Kirill Khistyaev, 
        Dmitry Zuev, Prashant Manohar, Xintian Feng, Anna Krylov, 
        Matthew Goldey, Alec White, Thomas Jagau, Kaushik Nanda, 
        Anastasia Gunina, Alexander Kunitsa, Joonho Lee.

   CCMAN original authors:
   Anna I. Krylov, C. David Sherrill, Steven R. Gwaltney,
   Edward F. C. Byrd (2000)
   Sergey V. Levchenko, Lyudmila V. Slipchenko, Tao Wang,
   Ana-Maria C. Cristian (2003)
   Piotr A. Pieniazek, C. Melania Oana, Evgeny Epifanovsky (2007)
   Prashant Manohar (2009)

 ------------------------------------------------------------------------------


 Allocating and initializing 30808MB of RAM...
 Calculation will run on 6 cores.


 Alpha MOs, Restricted
 -- Occupied --                  
-104.89 -104.86  -80.07  -15.65  -10.61  -10.58   -8.08   -8.08
  1 A     2 A     3 A     4 A     5 A     6 A     7 A     8 A                  
 -8.077  -8.053  -8.050  -8.050  -7.606  -5.499  -5.497  -5.496
  9 A    10 A    11 A    12 A    13 A    14 A    15 A    16 A                  
 -1.270  -1.133  -1.051  -0.759  -0.634  -0.593  -0.570  -0.501
 17 A    18 A    19 A    20 A    21 A    22 A    23 A    24 A                  
 -0.493  -0.453  -0.431  -0.413
 25 A    26 A    27 A    28 A                                                  
 -- Virtual --                   
  0.007   0.051   0.058   0.076   0.084   0.091   0.118   0.127
 29 A    30 A    31 A    32 A    33 A    34 A    35 A    36 A                  
  0.137   0.137   0.147   0.163   0.189   0.193   0.230   0.242
 37 A    38 A    39 A    40 A    41 A    42 A    43 A    44 A                  
  0.259   0.260   0.293   0.352   0.379   0.385   0.474   0.535
 45 A    46 A    47 A    48 A    49 A    50 A    51 A    52 A                  
  0.569   0.583   0.587   0.610   0.654   0.791   0.811   0.852
 53 A    54 A    55 A    56 A    57 A    58 A    59 A    60 A                  
  0.868   0.873   0.943   0.962   1.086   1.114   1.122   1.126
 61 A    62 A    63 A    64 A    65 A    66 A    67 A    68 A                  
  1.132   1.148   1.158   1.181   1.184   1.229   1.287   1.322
 69 A    70 A    71 A    72 A    73 A    74 A    75 A    76 A                  
  1.388   1.487   1.490   1.781   1.865   2.000   2.258   2.322
 77 A    78 A    79 A    80 A    81 A    82 A    83 A    84 A                  
  2.397   2.569   2.601   2.622   2.636   2.642   2.736   2.925
 85 A    86 A    87 A    88 A    89 A    90 A    91 A    92 A                  
  3.019   4.241   4.318   4.551   7.514  10.349  10.351  14.702
 93 A    94 A    95 A    96 A    97 A    98 A    99 A   100 A                  
 14.805  14.911  26.635  26.672  26.707  26.724  27.009  27.081
101 A   102 A   103 A   104 A   105 A   106 A   107 A   108 A                  
 36.678 166.138 219.191 219.207
109 A   110 A   111 A   112 A                                                  

 Beta MOs, Restricted
 -- Occupied --                  
-104.89 -104.86  -80.07  -15.65  -10.61  -10.58   -8.08   -8.08
  1 A     2 A     3 A     4 A     5 A     6 A     7 A     8 A                  
 -8.077  -8.053  -8.050  -8.050  -7.606  -5.499  -5.497  -5.496
  9 A    10 A    11 A    12 A    13 A    14 A    15 A    16 A                  
 -1.270  -1.133  -1.051  -0.759  -0.634  -0.593  -0.570  -0.501
 17 A    18 A    19 A    20 A    21 A    22 A    23 A    24 A                  
 -0.493  -0.453  -0.431  -0.413
 25 A    26 A    27 A    28 A                                                  
 -- Virtual --                   
  0.007   0.051   0.058   0.076   0.084   0.091   0.118   0.127
 29 A    30 A    31 A    32 A    33 A    34 A    35 A    36 A                  
  0.137   0.137   0.147   0.163   0.189   0.193   0.230   0.242
 37 A    38 A    39 A    40 A    41 A    42 A    43 A    44 A                  
  0.259   0.260   0.293   0.352   0.379   0.385   0.474   0.535
 45 A    46 A    47 A    48 A    49 A    50 A    51 A    52 A                  
  0.569   0.583   0.587   0.610   0.654   0.791   0.811   0.852
 53 A    54 A    55 A    56 A    57 A    58 A    59 A    60 A                  
  0.868   0.873   0.943   0.962   1.086   1.114   1.122   1.126
 61 A    62 A    63 A    64 A    65 A    66 A    67 A    68 A                  
  1.132   1.148   1.158   1.181   1.184   1.229   1.287   1.322
 69 A    70 A    71 A    72 A    73 A    74 A    75 A    76 A                  
  1.388   1.487   1.490   1.781   1.865   2.000   2.258   2.322
 77 A    78 A    79 A    80 A    81 A    82 A    83 A    84 A                  
  2.397   2.569   2.601   2.622   2.636   2.642   2.736   2.925
 85 A    86 A    87 A    88 A    89 A    90 A    91 A    92 A                  
  3.019   4.241   4.318   4.551   7.514  10.349  10.351  14.702
 93 A    94 A    95 A    96 A    97 A    98 A    99 A   100 A                  
 14.805  14.911  26.635  26.672  26.707  26.724  27.009  27.081
101 A   102 A   103 A   104 A   105 A   106 A   107 A   108 A                  
 36.678 166.138 219.191 219.207
109 A   110 A   111 A   112 A                                                  

 Occupation and symmetry of molecular orbitals

 Point group: C1 (1 irreducible representation).

                           A     All 
 -------------------------------------
 All molecular orbitals:
  - Alpha                  112   112 
  - Beta                   112   112 
 -------------------------------------
 Alpha orbitals:
  - Frozen occupied        16    16  
  - Active occupied        12    12  
  - Active virtual         84    84  
  - Frozen virtual         0     0   
 -------------------------------------
 Beta orbitals:
  - Frozen occupied        16    16  
  - Active occupied        12    12  
  - Active virtual         84    84  
  - Frozen virtual         0     0   
 -------------------------------------

 Import integrals:   CPU 0.00 s  wall 0.00 s

 Import integrals:   CPU 22.91 s  wall 4.08 s

 MP2 amplitudes:   CPU 0.04 s  wall 0.03 s

Running a double precision version
           CCSD T amplitudes will be solved using DIIS.

           Start     Size      MaxIter   EConv     TConv     
           3         7         100       1.00e-07  1.00e-05  
 ------------------------------------------------------------------------------
           Energy (a.u.)   Ediff      Tdiff       Comment
 ------------------------------------------------------------------------------
         -1314.73390085                           
     1   -1314.73908962   5.19e-03   7.60e-01     
     2   -1314.76006536   2.10e-02   1.07e-01     
     3   -1314.75960888   4.56e-04   4.68e-02     
     4   -1314.76189406   2.29e-03   1.52e-02     Switched to DIIS steps.
     5   -1314.76277333   8.79e-04   1.20e-02     
     6   -1314.76282159   4.83e-05   2.49e-03     
     7   -1314.76282601   4.42e-06   1.31e-03     
     8   -1314.76283064   4.63e-06   3.51e-04     
     9   -1314.76283232   1.68e-06   1.86e-04     
    10   -1314.76283233   1.53e-08   5.65e-05     
    11   -1314.76283231   2.06e-08   2.49e-05     
    12   -1314.76283230   8.53e-09   9.44e-06     
 ------------------------------------------------------------------------------
         -1314.76283230                           CCSD T converged.

End of double precision
 SCF energy                 = -1314.16535458
 MP2 energy                 = -1314.73390085
 CCSD correlation energy     =    -0.59747772
 CCSD total energy           = -1314.76283230

 CCSD  T1^2 = 0.0146  T2^2 = 0.2596  Leading amplitudes:

 Amplitude    Orbitals with energies
 -0.0318       24 (A) A                  ->    29 (A) A                   
              -0.5013                          0.0066                     
 -0.0318       24 (A) B                  ->    29 (A) B                   
              -0.5013                          0.0066                     
  0.0279       28 (A) A                  ->    29 (A) A                   
              -0.4128                          0.0066                     
  0.0279       28 (A) B                  ->    29 (A) B                   
              -0.4128                          0.0066                     

 Amplitude    Orbitals with energies
 -0.0839       28 (A) A      28 (A) B    ->    29 (A) A      29 (A) B     
              -0.4128       -0.4128            0.0066        0.0066       
  0.0839       28 (A) A      28 (A) B    ->    29 (A) B      29 (A) A     
              -0.4128       -0.4128            0.0066        0.0066       
  0.0839       28 (A) B      28 (A) A    ->    29 (A) A      29 (A) B     
              -0.4128       -0.4128            0.0066        0.0066       
 -0.0839       28 (A) B      28 (A) A    ->    29 (A) B      29 (A) A     
              -0.4128       -0.4128            0.0066        0.0066       

 Computing CCSD intemediates for later calculations in double precision
 Finished.

Running a double precision version
           CCSD Lambda amplitudes will be solved using DIIS.
           Start     Size      MaxIter   EConv     LConv     
           3         7         100       1.00e-07  1.00e-05  
 ------------------------------------------------------------------------------
            Enorm      Ldiff       Comment
 ------------------------------------------------------------------------------
     1     5.36e-02   4.01e-02     
     2     1.50e-02   6.16e-03     
     3     6.54e-03   1.90e-03     
     4     3.87e-03   1.30e-03     Switched to DIIS steps.
     5     1.16e-03   7.35e-04     
     6     5.16e-04   1.87e-04     
     7     1.69e-04   4.96e-05     
     8     7.61e-05   2.55e-06     
     9     2.75e-05   1.23e-06     
    10     1.28e-05   2.60e-07     
    11     5.35e-06   6.57e-08     
    12     2.74e-06   3.93e-08     
    13     1.20e-06   9.09e-08     
    14     5.21e-07   3.72e-10     
    15     2.54e-07   3.45e-08     
    16     1.07e-07   1.17e-08     
    17     5.41e-08   5.88e-09     
 ------------------------------------------------------------------------------
                                   CCSD Lambda converged.

 Computing density matrices in double precision...
           Orbital response amplitudes will be solved using DIIS.
           Start     Size      MaxIter   EConv     LConv     
           3         7         100       1.00e-06  1.00e-06  
 ------------------------------------------------------------------------------
            Enorm      Ldiff       Comment
 ------------------------------------------------------------------------------
     1     7.72e-02   6.27e-03     
     2     3.97e-02   1.92e-02     
     3     2.74e-02   9.82e-03     
     4     4.50e-03   6.92e-03     Switched to DIIS steps.
     5     2.19e-03   1.11e-04     
     6     7.15e-04   4.09e-04     
     7     4.52e-04   1.20e-04     
     8     7.87e-05   9.69e-05     
     9     3.48e-05   5.83e-07     
    10     7.98e-06   4.93e-06     
    11     1.44e-06   1.49e-07     
    12     3.17e-07   6.73e-08     
 ------------------------------------------------------------------------------
                                   Orbital response converged.

 Computing density matrices... Done.
 CCSD calculation:   CPU 511.52 s  wall 93.22 s

 Transferring MO TPDM to AO TPDM
 Transferring g2_o1o1o1o1
 Transferring g2_o1o1o1v1
 Transferring g2_o1o1v1v1
 Transferring g2_o1v1o1v1
 Transferring g2_o1v1v1v1
 Transferring g2_v1v1v1v1
 Adding separable TPDM
 Computing TPDM gradient
 --------------------------------------------------------
 2e gradient
  Atom          X               Y               Z
 --------------------------------------------------------
    1        -12.976732       21.249577        0.000000  
    2         12.335784        9.833028       -0.000000  
    3         18.593101      -13.519011        0.000000  
    4        -17.952153      -17.563594       -0.000000  
 --------------------------------------------------------
 --------------------------------------------------------
 Final gradient
  Atom          X               Y               Z
 --------------------------------------------------------
    1        -12.976732       21.249577        0.000000  
    2         12.335784        9.833028       -0.000000  
    3         18.593101      -13.519011        0.000000  
    4        -17.952153      -17.563594       -0.000000  
 --------------------------------------------------------
 Analytic gradient from two-electron contribution:   CPU 139.64 s  wall 27.03 s

 Total ccman2 time:   CPU 677.53 s  wall 125.34 s


 --------------------------------------------------------------

                    Orbital Energies (a.u.)
 --------------------------------------------------------------

 Alpha MOs
 -- Occupied --
********-104.8582 -80.0688 -15.6531 -10.6129 -10.5847  -8.0815  -8.0774
 -8.0772  -8.0526  -8.0500  -8.0498  -7.6062  -5.4988  -5.4969  -5.4964
 -1.2698  -1.1331  -1.0508  -0.7590  -0.6340  -0.5927  -0.5696  -0.5013
 -0.4930  -0.4526  -0.4311  -0.4128
 -- Virtual --
  0.0066   0.0513   0.0576   0.0757   0.0839   0.0913   0.1175   0.1272
  0.1369   0.1375   0.1469   0.1628   0.1891   0.1934   0.2296   0.2417
  0.2587   0.2600   0.2926   0.3524   0.3793   0.3853   0.4738   0.5350
  0.5694   0.5826   0.5866   0.6098   0.6540   0.7910   0.8106   0.8524
  0.8682   0.8730   0.9430   0.9619   1.0857   1.1136   1.1222   1.1257
  1.1322   1.1484   1.1577   1.1813   1.1843   1.2293   1.2868   1.3221
  1.3884   1.4871   1.4901   1.7808   1.8651   1.9996   2.2579   2.3222
  2.3973   2.5689   2.6010   2.6217   2.6362   2.6422   2.7360   2.9255
  3.0187   4.2408   4.3182   4.5509   7.5140  10.3488  10.3512  14.7022
 14.8046  14.9112  26.6346  26.6721  26.7067  26.7236  27.0093  27.0813
 36.6780 166.1377 219.1909 219.2065
 --------------------------------------------------------------

          Ground-State Mulliken Net Atomic Charges

     Atom                 Charge (a.u.)
  ----------------------------------------
      1 P                     0.325201
      2 N                    -0.151881
      3 Cl                    0.001969
      4 Cl                   -0.175289
  ----------------------------------------
  Sum of atomic charges =    -0.000000

 -----------------------------------------------------------------
                    Cartesian Multipole Moments
 -----------------------------------------------------------------
    Charge (ESU x 10^10)
                -0.0000
    Dipole Moment (Debye)
         X       0.6836      Y      -0.5013      Z      -0.0000
       Tot       0.8477
    Quadrupole Moments (Debye-Ang)
        XX     -45.4652     XY      -4.0852     YY     -44.3171
        XZ       0.0000     YZ       0.0000     ZZ     -42.9671
    Octopole Moments (Debye-Ang^2)
       XXX      -5.7736    XXY       5.3561    XYY       0.0700
       YYY       9.4492    XXZ       0.0000    XYZ      -0.0000
       YYZ       0.0000    XZZ      -0.0500    YZZ       0.5206
       ZZZ       0.0000
    Hexadecapole Moments (Debye-Ang^3)
      XXXX    -564.2167   XXXY     -12.9528   XXYY    -128.4344
      XYYY      -4.5375   YYYY    -237.1130   XXXZ       0.0000
      XXYZ       0.0000   XYYZ       0.0000   YYYZ      -0.0000
      XXZZ    -103.8391   XYZZ      -0.9795   YYZZ     -48.7626
      XZZZ       0.0000   YZZZ      -0.0000   ZZZZ     -52.0888
 -----------------------------------------------------------------
 DrvMan completing analytic gradient of the correlated energy
 Correlated dipole moment
            1
    1   0.2689414
    2  -0.1972373
    3  -0.0000000
 Energy read as -1314.762832301
 Full Analytical Gradient: (in a.u., or Hartree/Bohr)
             1             2             3             4
    1    0.00008034    0.00012207   -0.00019080   -0.00001161
    2   -0.00005485   -0.00012678    0.00019664   -0.00001501
    3    0.00000000   -0.00000000    0.00000000    0.00000000
 Gradient time:  CPU 0.78 s  wall 0.79 s
 ----------------------------------------------------------------
             Standard Nuclear Orientation (Angstroms)
    I     Atom           X                Y                Z
 ----------------------------------------------------------------
    1      P       0.6617346076    -1.0738885128     0.0000000000
    2      N      -0.8899139035    -0.8929202574     0.0000000000
    3      Cl     -1.8186935717     0.5291276165     0.0000000000
    4      Cl      1.6012452311     0.7870941185    -0.0000000000
 ----------------------------------------------------------------
 Nuclear Repulsion Energy =   248.6125448302 hartrees
 There are       28 alpha and       28 beta electrons

                       Distance Matrix (Angstroms)
             P (  1)   N (  2)   Cl(  3)
   N (  2)  1.562166
   Cl(  3)  2.953334  1.698485
   Cl(  4)  2.084691  3.004717  3.429654

 Requested basis set is 6-311++G(d,p)
 There are 45 shells and 112 basis functions
 A cutoff of  1.0D-14 yielded    925 shell pairs
 There are      6137 function pairs (      6615 Cartesian)
 Smallest overlap matrix eigenvalue = 1.43E-03
 Guess MOs from SCF MO coefficient file

 -----------------------------------------------------------------------
  General SCF calculation program by
  Eric Jon Sundstrom, Paul Horn, Yuezhi Mao, Dmitri Zuev, Alec White,
  David Stuck, Shaama M.S., Shane Yost, Joonho Lee, David Small,
  Daniel Levine, Susi Lehtola, Hugh Burton, Evgeny Epifanovsky
 -----------------------------------------------------------------------
 Hartree-Fock
 using 6 threads for integral computing
 -------------------------------------------------------
 OpenMP Integral computing Module                
 Release: version 2.0, May 2017, Q-Chem Inc. Pleasanton 
 -------------------------------------------------------
 A restricted SCF calculation will be
 performed using DIIS
 SCF converges when DIIS error is below 1.0e-08
 ---------------------------------------
  Cycle       Energy         DIIS error
 ---------------------------------------
    1   -1314.1653476529      1.16e-05  
    2   -1314.1653479921      3.52e-06  
    3   -1314.1653480424      2.19e-06  
    4   -1314.1653480531      7.70e-07  
    5   -1314.1653480561      1.65e-07  
    6   -1314.1653480563      5.09e-08  
    7   -1314.1653480563      2.29e-08  
    8   -1314.1653480563      8.46e-09  Convergence criterion met
 ---------------------------------------
 SCF time:   CPU 4.28s  wall 1.00s 
 SCF   energy in the final basis set =    -1314.1653480563
 Total energy in the final basis set =    -1314.1653480563


 ------------------------------------------------------------------------------

   CCMAN2: suite of methods based on coupled cluster
           and equation of motion theories.

   Components:
   * libvmm-1.3-trunk
     by Evgeny Epifanovsky, Ilya Kaliman.
   * libtensor-2.5-trunk
     by Evgeny Epifanovsky, Michael Wormit, Dmitry Zuev, Sam Manzer, 
        Ilya Kaliman.
   * libcc-2.5-trunk
     by Evgeny Epifanovsky, Arik Landau, Tomasz Kus, Kirill Khistyaev, 
        Dmitry Zuev, Prashant Manohar, Xintian Feng, Anna Krylov, 
        Matthew Goldey, Alec White, Thomas Jagau, Kaushik Nanda, 
        Anastasia Gunina, Alexander Kunitsa, Joonho Lee.

   CCMAN original authors:
   Anna I. Krylov, C. David Sherrill, Steven R. Gwaltney,
   Edward F. C. Byrd (2000)
   Sergey V. Levchenko, Lyudmila V. Slipchenko, Tao Wang,
   Ana-Maria C. Cristian (2003)
   Piotr A. Pieniazek, C. Melania Oana, Evgeny Epifanovsky (2007)
   Prashant Manohar (2009)

 ------------------------------------------------------------------------------


 Allocating and initializing 30808MB of RAM...
 Calculation will run on 6 cores.


 Alpha MOs, Restricted
 -- Occupied --                  
-104.89 -104.86  -80.07  -15.65  -10.61  -10.58   -8.08   -8.08
  1 A     2 A     3 A     4 A     5 A     6 A     7 A     8 A                  
 -8.077  -8.053  -8.050  -8.050  -7.606  -5.499  -5.497  -5.496
  9 A    10 A    11 A    12 A    13 A    14 A    15 A    16 A                  
 -1.270  -1.133  -1.051  -0.759  -0.634  -0.593  -0.570  -0.501
 17 A    18 A    19 A    20 A    21 A    22 A    23 A    24 A                  
 -0.493  -0.453  -0.431  -0.413
 25 A    26 A    27 A    28 A                                                  
 -- Virtual --                   
  0.007   0.051   0.058   0.076   0.084   0.091   0.117   0.127
 29 A    30 A    31 A    32 A    33 A    34 A    35 A    36 A                  
  0.137   0.137   0.147   0.163   0.189   0.193   0.230   0.242
 37 A    38 A    39 A    40 A    41 A    42 A    43 A    44 A                  
  0.259   0.260   0.293   0.352   0.379   0.385   0.474   0.535
 45 A    46 A    47 A    48 A    49 A    50 A    51 A    52 A                  
  0.569   0.583   0.587   0.610   0.654   0.791   0.811   0.852
 53 A    54 A    55 A    56 A    57 A    58 A    59 A    60 A                  
  0.868   0.873   0.943   0.962   1.086   1.114   1.122   1.126
 61 A    62 A    63 A    64 A    65 A    66 A    67 A    68 A                  
  1.132   1.148   1.158   1.181   1.184   1.229   1.287   1.322
 69 A    70 A    71 A    72 A    73 A    74 A    75 A    76 A                  
  1.388   1.487   1.490   1.781   1.865   2.000   2.258   2.322
 77 A    78 A    79 A    80 A    81 A    82 A    83 A    84 A                  
  2.397   2.569   2.601   2.622   2.636   2.642   2.736   2.926
 85 A    86 A    87 A    88 A    89 A    90 A    91 A    92 A                  
  3.019   4.241   4.318   4.551   7.514  10.349  10.351  14.702
 93 A    94 A    95 A    96 A    97 A    98 A    99 A   100 A                  
 14.805  14.911  26.635  26.672  26.706  26.724  27.009  27.082
101 A   102 A   103 A   104 A   105 A   106 A   107 A   108 A                  
 36.678 166.138 219.191 219.206
109 A   110 A   111 A   112 A                                                  

 Beta MOs, Restricted
 -- Occupied --                  
-104.89 -104.86  -80.07  -15.65  -10.61  -10.58   -8.08   -8.08
  1 A     2 A     3 A     4 A     5 A     6 A     7 A     8 A                  
 -8.077  -8.053  -8.050  -8.050  -7.606  -5.499  -5.497  -5.496
  9 A    10 A    11 A    12 A    13 A    14 A    15 A    16 A                  
 -1.270  -1.133  -1.051  -0.759  -0.634  -0.593  -0.570  -0.501
 17 A    18 A    19 A    20 A    21 A    22 A    23 A    24 A                  
 -0.493  -0.453  -0.431  -0.413
 25 A    26 A    27 A    28 A                                                  
 -- Virtual --                   
  0.007   0.051   0.058   0.076   0.084   0.091   0.117   0.127
 29 A    30 A    31 A    32 A    33 A    34 A    35 A    36 A                  
  0.137   0.137   0.147   0.163   0.189   0.193   0.230   0.242
 37 A    38 A    39 A    40 A    41 A    42 A    43 A    44 A                  
  0.259   0.260   0.293   0.352   0.379   0.385   0.474   0.535
 45 A    46 A    47 A    48 A    49 A    50 A    51 A    52 A                  
  0.569   0.583   0.587   0.610   0.654   0.791   0.811   0.852
 53 A    54 A    55 A    56 A    57 A    58 A    59 A    60 A                  
  0.868   0.873   0.943   0.962   1.086   1.114   1.122   1.126
 61 A    62 A    63 A    64 A    65 A    66 A    67 A    68 A                  
  1.132   1.148   1.158   1.181   1.184   1.229   1.287   1.322
 69 A    70 A    71 A    72 A    73 A    74 A    75 A    76 A                  
  1.388   1.487   1.490   1.781   1.865   2.000   2.258   2.322
 77 A    78 A    79 A    80 A    81 A    82 A    83 A    84 A                  
  2.397   2.569   2.601   2.622   2.636   2.642   2.736   2.926
 85 A    86 A    87 A    88 A    89 A    90 A    91 A    92 A                  
  3.019   4.241   4.318   4.551   7.514  10.349  10.351  14.702
 93 A    94 A    95 A    96 A    97 A    98 A    99 A   100 A                  
 14.805  14.911  26.635  26.672  26.706  26.724  27.009  27.082
101 A   102 A   103 A   104 A   105 A   106 A   107 A   108 A                  
 36.678 166.138 219.191 219.206
109 A   110 A   111 A   112 A                                                  

 Occupation and symmetry of molecular orbitals

 Point group: C1 (1 irreducible representation).

                           A     All 
 -------------------------------------
 All molecular orbitals:
  - Alpha                  112   112 
  - Beta                   112   112 
 -------------------------------------
 Alpha orbitals:
  - Frozen occupied        16    16  
  - Active occupied        12    12  
  - Active virtual         84    84  
  - Frozen virtual         0     0   
 -------------------------------------
 Beta orbitals:
  - Frozen occupied        16    16  
  - Active occupied        12    12  
  - Active virtual         84    84  
  - Frozen virtual         0     0   
 -------------------------------------

 Import integrals:   CPU 0.00 s  wall 0.00 s

 Import integrals:   CPU 22.21 s  wall 3.85 s

 MP2 amplitudes:   CPU 0.04 s  wall 0.03 s

Running a double precision version
           CCSD T amplitudes will be solved using DIIS.

           Start     Size      MaxIter   EConv     TConv     
           3         7         100       1.00e-07  1.00e-05  
 ------------------------------------------------------------------------------
           Energy (a.u.)   Ediff      Tdiff       Comment
 ------------------------------------------------------------------------------
         -1314.73389936                           
     1   -1314.73908815   5.19e-03   7.60e-01     
     2   -1314.76006506   2.10e-02   1.07e-01     
     3   -1314.75960862   4.56e-04   4.68e-02     
     4   -1314.76189401   2.29e-03   1.52e-02     Switched to DIIS steps.
     5   -1314.76277326   8.79e-04   1.20e-02     
     6   -1314.76282151   4.82e-05   2.49e-03     
     7   -1314.76282592   4.42e-06   1.31e-03     
     8   -1314.76283056   4.64e-06   3.51e-04     
     9   -1314.76283223   1.67e-06   1.86e-04     
    10   -1314.76283225   1.54e-08   5.65e-05     
    11   -1314.76283223   2.09e-08   2.49e-05     
    12   -1314.76283222   8.51e-09   9.44e-06     
 ------------------------------------------------------------------------------
         -1314.76283222                           CCSD T converged.

End of double precision
 SCF energy                 = -1314.16534806
 MP2 energy                 = -1314.73389936
 CCSD correlation energy     =    -0.59748416
 CCSD total energy           = -1314.76283222

 CCSD  T1^2 = 0.0146  T2^2 = 0.2596  Leading amplitudes:

 Amplitude    Orbitals with energies
  0.0318       24 (A) A                  ->    29 (A) A                   
              -0.5013                          0.0066                     
  0.0318       24 (A) B                  ->    29 (A) B                   
              -0.5013                          0.0066                     
 -0.0279       28 (A) A                  ->    29 (A) A                   
              -0.4128                          0.0066                     
 -0.0279       28 (A) B                  ->    29 (A) B                   
              -0.4128                          0.0066                     

 Amplitude    Orbitals with energies
 -0.0839       28 (A) A      28 (A) B    ->    29 (A) A      29 (A) B     
              -0.4128       -0.4128            0.0066        0.0066       
  0.0839       28 (A) A      28 (A) B    ->    29 (A) B      29 (A) A     
              -0.4128       -0.4128            0.0066        0.0066       
  0.0839       28 (A) B      28 (A) A    ->    29 (A) A      29 (A) B     
              -0.4128       -0.4128            0.0066        0.0066       
 -0.0839       28 (A) B      28 (A) A    ->    29 (A) B      29 (A) A     
              -0.4128       -0.4128            0.0066        0.0066       

 Computing CCSD intemediates for later calculations in double precision
 Finished.

Running a double precision version
           CCSD Lambda amplitudes will be solved using DIIS.
           Start     Size      MaxIter   EConv     LConv     
           3         7         100       1.00e-07  1.00e-05  
 ------------------------------------------------------------------------------
            Enorm      Ldiff       Comment
 ------------------------------------------------------------------------------
     1     5.36e-02   4.01e-02     
     2     1.50e-02   6.16e-03     
     3     6.54e-03   1.90e-03     
     4     3.87e-03   1.30e-03     Switched to DIIS steps.
     5     1.16e-03   7.34e-04     
     6     5.16e-04   1.87e-04     
     7     1.69e-04   4.96e-05     
     8     7.61e-05   2.54e-06     
     9     2.75e-05   1.23e-06     
    10     1.28e-05   2.59e-07     
    11     5.36e-06   6.63e-08     
    12     2.74e-06   3.96e-08     
    13     1.20e-06   9.08e-08     
    14     5.21e-07   2.85e-10     
    15     2.55e-07   3.45e-08     
    16     1.07e-07   1.17e-08     
    17     5.41e-08   5.88e-09     
 ------------------------------------------------------------------------------
                                   CCSD Lambda converged.

 Computing density matrices in double precision...
           Orbital response amplitudes will be solved using DIIS.
           Start     Size      MaxIter   EConv     LConv     
           3         7         100       1.00e-06  1.00e-06  
 ------------------------------------------------------------------------------
            Enorm      Ldiff       Comment
 ------------------------------------------------------------------------------
     1     7.72e-02   6.28e-03     
     2     3.97e-02   1.92e-02     
     3     2.74e-02   9.81e-03     
     4     4.52e-03   6.90e-03     Switched to DIIS steps.
     5     2.21e-03   1.26e-04     
     6     7.08e-04   4.11e-04     
     7     4.50e-04   1.17e-04     
     8     7.88e-05   9.66e-05     
     9     3.48e-05   5.55e-07     
    10     7.98e-06   4.93e-06     
    11     1.45e-06   1.49e-07     
    12     3.17e-07   6.82e-08     
 ------------------------------------------------------------------------------
                                   Orbital response converged.

 Computing density matrices... Done.
 CCSD calculation:   CPU 510.68 s  wall 92.83 s

 Transferring MO TPDM to AO TPDM
 Transferring g2_o1o1o1o1
 Transferring g2_o1o1o1v1
 Transferring g2_o1o1v1v1
 Transferring g2_o1v1o1v1
 Transferring g2_o1v1v1v1
 Transferring g2_v1v1v1v1
 Adding separable TPDM
 Computing TPDM gradient
 --------------------------------------------------------
 2e gradient
  Atom          X               Y               Z
 --------------------------------------------------------
    1        -12.974864       21.252557        0.000000  
    2         12.344270        9.838180       -0.000000  
    3         18.587020      -13.527869        0.000000  
    4        -17.956425      -17.562868       -0.000000  
 --------------------------------------------------------
 --------------------------------------------------------
 Final gradient
  Atom          X               Y               Z
 --------------------------------------------------------
    1        -12.974864       21.252557        0.000000  
    2         12.344270        9.838180       -0.000000  
    3         18.587020      -13.527869        0.000000  
    4        -17.956425      -17.562868       -0.000000  
 --------------------------------------------------------
 Analytic gradient from two-electron contribution:   CPU 136.47 s  wall 26.68 s

 Total ccman2 time:   CPU 672.35 s  wall 124.40 s


 --------------------------------------------------------------

                    Orbital Energies (a.u.)
 --------------------------------------------------------------

 Alpha MOs
 -- Occupied --
********-104.8582 -80.0688 -15.6531 -10.6128 -10.5848  -8.0815  -8.0773
 -8.0771  -8.0527  -8.0500  -8.0498  -7.6062  -5.4988  -5.4970  -5.4964
 -1.2697  -1.1331  -1.0508  -0.7590  -0.6340  -0.5927  -0.5696  -0.5013
 -0.4930  -0.4526  -0.4312  -0.4128
 -- Virtual --
  0.0066   0.0513   0.0576   0.0757   0.0839   0.0913   0.1175   0.1272
  0.1369   0.1375   0.1469   0.1628   0.1892   0.1934   0.2296   0.2416
  0.2586   0.2600   0.2926   0.3523   0.3792   0.3853   0.4738   0.5350
  0.5694   0.5826   0.5866   0.6098   0.6540   0.7910   0.8106   0.8523
  0.8682   0.8730   0.9430   0.9619   1.0857   1.1137   1.1223   1.1257
  1.1322   1.1484   1.1577   1.1812   1.1843   1.2293   1.2869   1.3220
  1.3882   1.4871   1.4901   1.7808   1.8651   1.9996   2.2579   2.3224
  2.3973   2.5685   2.6010   2.6219   2.6362   2.6422   2.7360   2.9257
  3.0185   4.2408   4.3182   4.5507   7.5140  10.3486  10.3512  14.7022
 14.8046  14.9112  26.6346  26.6720  26.7065  26.7237  27.0094  27.0815
 36.6780 166.1376 219.1908 219.2065
 --------------------------------------------------------------

          Ground-State Mulliken Net Atomic Charges

     Atom                 Charge (a.u.)
  ----------------------------------------
      1 P                     0.325157
      2 N                    -0.151992
      3 Cl                    0.001993
      4 Cl                   -0.175158
  ----------------------------------------
  Sum of atomic charges =    -0.000000

 -----------------------------------------------------------------
                    Cartesian Multipole Moments
 -----------------------------------------------------------------
    Charge (ESU x 10^10)
                -0.0000
    Dipole Moment (Debye)
         X       0.6856      Y      -0.5011      Z      -0.0000
       Tot       0.8492
    Quadrupole Moments (Debye-Ang)
        XX     -45.4696     XY      -4.0841     YY     -44.3146
        XZ       0.0000     YZ       0.0000     ZZ     -42.9674
    Octopole Moments (Debye-Ang^2)
       XXX      -5.7922    XXY       5.3429    XYY       0.0561
       YYY       9.4157    XXZ       0.0000    XYZ      -0.0000
       YYZ       0.0000    XZZ      -0.0610    YZZ       0.5078
       ZZZ       0.0000
    Hexadecapole Moments (Debye-Ang^3)
      XXXX    -563.9933   XXXY     -12.8818   XXYY    -128.4015
      XYYY      -4.4941   YYYY    -237.1716   XXXZ       0.0000
      XXYZ       0.0000   XYYZ       0.0000   YYYZ      -0.0000
      XXZZ    -103.7945   XYZZ      -0.9624   YYZZ     -48.7758
      XZZZ       0.0000   YZZZ      -0.0000   ZZZZ     -52.0893
 -----------------------------------------------------------------
 DrvMan completing analytic gradient of the correlated energy
 Correlated dipole moment
            1
    1   0.2697196
    2  -0.1971608
    3  -0.0000000
 Energy read as -1314.762832218
 Full Analytical Gradient: (in a.u., or Hartree/Bohr)
             1             2             3             4
    1    0.00000787    0.00020235   -0.00020249   -0.00000774
    2   -0.00003066   -0.00025950    0.00028590    0.00000427
    3    0.00000000   -0.00000000    0.00000000    0.00000000
 Gradient time:  CPU 0.78 s  wall 0.80 s
 ----------------------------------------------------------------
             Standard Nuclear Orientation (Angstroms)
    I     Atom           X                Y                Z
 ----------------------------------------------------------------
    1      P       0.6617346076    -1.0738885128     0.0000000000
    2      N      -0.8899139035    -0.8929202574     0.0000000000
    3      Cl     -1.8186935717     0.5271276165     0.0000000000
    4      Cl      1.6012452311     0.7870941185    -0.0000000000
 ----------------------------------------------------------------
 Nuclear Repulsion Energy =   248.6639549586 hartrees
 There are       28 alpha and       28 beta electrons

                       Distance Matrix (Angstroms)
             P (  1)   N (  2)   Cl(  3)
   N (  2)  1.562166
   Cl(  3)  2.952249  1.696811
   Cl(  4)  2.084691  3.004717  3.429805

 Requested basis set is 6-311++G(d,p)
 There are 45 shells and 112 basis functions
 A cutoff of  1.0D-14 yielded    925 shell pairs
 There are      6137 function pairs (      6615 Cartesian)
 Smallest overlap matrix eigenvalue = 1.42E-03
 Guess MOs from SCF MO coefficient file

 -----------------------------------------------------------------------
  General SCF calculation program by
  Eric Jon Sundstrom, Paul Horn, Yuezhi Mao, Dmitri Zuev, Alec White,
  David Stuck, Shaama M.S., Shane Yost, Joonho Lee, David Small,
  Daniel Levine, Susi Lehtola, Hugh Burton, Evgeny Epifanovsky
 -----------------------------------------------------------------------
 Hartree-Fock
 using 6 threads for integral computing
 -------------------------------------------------------
 OpenMP Integral computing Module                
 Release: version 2.0, May 2017, Q-Chem Inc. Pleasanton 
 -------------------------------------------------------
 A restricted SCF calculation will be
 performed using DIIS
 SCF converges when DIIS error is below 1.0e-08
 ---------------------------------------
  Cycle       Energy         DIIS error
 ---------------------------------------
    1   -1314.1653867870      2.62e-05  
    2   -1314.1653881106      9.15e-06  
    3   -1314.1653882490      6.67e-06  
    4   -1314.1653883236      1.13e-06  
    5   -1314.1653883299      3.83e-07  
    6   -1314.1653883308      1.14e-07  
    7   -1314.1653883309      3.86e-08  
    8   -1314.1653883309      1.36e-08  
    9   -1314.1653883309      5.35e-09  Convergence criterion met
 ---------------------------------------
 SCF time:   CPU 4.90s  wall 1.00s 
 SCF   energy in the final basis set =    -1314.1653883309
 Total energy in the final basis set =    -1314.1653883309


 ------------------------------------------------------------------------------

   CCMAN2: suite of methods based on coupled cluster
           and equation of motion theories.

   Components:
   * libvmm-1.3-trunk
     by Evgeny Epifanovsky, Ilya Kaliman.
   * libtensor-2.5-trunk
     by Evgeny Epifanovsky, Michael Wormit, Dmitry Zuev, Sam Manzer, 
        Ilya Kaliman.
   * libcc-2.5-trunk
     by Evgeny Epifanovsky, Arik Landau, Tomasz Kus, Kirill Khistyaev, 
        Dmitry Zuev, Prashant Manohar, Xintian Feng, Anna Krylov, 
        Matthew Goldey, Alec White, Thomas Jagau, Kaushik Nanda, 
        Anastasia Gunina, Alexander Kunitsa, Joonho Lee.

   CCMAN original authors:
   Anna I. Krylov, C. David Sherrill, Steven R. Gwaltney,
   Edward F. C. Byrd (2000)
   Sergey V. Levchenko, Lyudmila V. Slipchenko, Tao Wang,
   Ana-Maria C. Cristian (2003)
   Piotr A. Pieniazek, C. Melania Oana, Evgeny Epifanovsky (2007)
   Prashant Manohar (2009)

 ------------------------------------------------------------------------------


 Allocating and initializing 30808MB of RAM...
 Calculation will run on 6 cores.


 Alpha MOs, Restricted
 -- Occupied --                  
-104.89 -104.86  -80.07  -15.65  -10.61  -10.58   -8.08   -8.08
  1 A     2 A     3 A     4 A     5 A     6 A     7 A     8 A                  
 -8.077  -8.053  -8.050  -8.050  -7.606  -5.499  -5.497  -5.496
  9 A    10 A    11 A    12 A    13 A    14 A    15 A    16 A                  
 -1.270  -1.133  -1.051  -0.759  -0.634  -0.593  -0.570  -0.501
 17 A    18 A    19 A    20 A    21 A    22 A    23 A    24 A                  
 -0.493  -0.453  -0.431  -0.413
 25 A    26 A    27 A    28 A                                                  
 -- Virtual --                   
  0.007   0.051   0.058   0.076   0.084   0.091   0.118   0.127
 29 A    30 A    31 A    32 A    33 A    34 A    35 A    36 A                  
  0.137   0.137   0.147   0.163   0.189   0.193   0.230   0.242
 37 A    38 A    39 A    40 A    41 A    42 A    43 A    44 A                  
  0.259   0.260   0.293   0.352   0.379   0.385   0.474   0.535
 45 A    46 A    47 A    48 A    49 A    50 A    51 A    52 A                  
  0.569   0.583   0.587   0.610   0.654   0.791   0.811   0.852
 53 A    54 A    55 A    56 A    57 A    58 A    59 A    60 A                  
  0.868   0.873   0.943   0.962   1.086   1.114   1.122   1.126
 61 A    62 A    63 A    64 A    65 A    66 A    67 A    68 A                  
  1.132   1.148   1.158   1.181   1.184   1.229   1.287   1.322
 69 A    70 A    71 A    72 A    73 A    74 A    75 A    76 A                  
  1.389   1.487   1.490   1.781   1.865   2.000   2.258   2.322
 77 A    78 A    79 A    80 A    81 A    82 A    83 A    84 A                  
  2.397   2.570   2.601   2.622   2.636   2.642   2.736   2.925
 85 A    86 A    87 A    88 A    89 A    90 A    91 A    92 A                  
  3.019   4.241   4.318   4.551   7.514  10.349  10.351  14.702
 93 A    94 A    95 A    96 A    97 A    98 A    99 A   100 A                  
 14.805  14.911  26.635  26.672  26.707  26.724  27.009  27.081
101 A   102 A   103 A   104 A   105 A   106 A   107 A   108 A                  
 36.678 166.138 219.192 219.207
109 A   110 A   111 A   112 A                                                  

 Beta MOs, Restricted
 -- Occupied --                  
-104.89 -104.86  -80.07  -15.65  -10.61  -10.58   -8.08   -8.08
  1 A     2 A     3 A     4 A     5 A     6 A     7 A     8 A                  
 -8.077  -8.053  -8.050  -8.050  -7.606  -5.499  -5.497  -5.496
  9 A    10 A    11 A    12 A    13 A    14 A    15 A    16 A                  
 -1.270  -1.133  -1.051  -0.759  -0.634  -0.593  -0.570  -0.501
 17 A    18 A    19 A    20 A    21 A    22 A    23 A    24 A                  
 -0.493  -0.453  -0.431  -0.413
 25 A    26 A    27 A    28 A                                                  
 -- Virtual --                   
  0.007   0.051   0.058   0.076   0.084   0.091   0.118   0.127
 29 A    30 A    31 A    32 A    33 A    34 A    35 A    36 A                  
  0.137   0.137   0.147   0.163   0.189   0.193   0.230   0.242
 37 A    38 A    39 A    40 A    41 A    42 A    43 A    44 A                  
  0.259   0.260   0.293   0.352   0.379   0.385   0.474   0.535
 45 A    46 A    47 A    48 A    49 A    50 A    51 A    52 A                  
  0.569   0.583   0.587   0.610   0.654   0.791   0.811   0.852
 53 A    54 A    55 A    56 A    57 A    58 A    59 A    60 A                  
  0.868   0.873   0.943   0.962   1.086   1.114   1.122   1.126
 61 A    62 A    63 A    64 A    65 A    66 A    67 A    68 A                  
  1.132   1.148   1.158   1.181   1.184   1.229   1.287   1.322
 69 A    70 A    71 A    72 A    73 A    74 A    75 A    76 A                  
  1.389   1.487   1.490   1.781   1.865   2.000   2.258   2.322
 77 A    78 A    79 A    80 A    81 A    82 A    83 A    84 A                  
  2.397   2.570   2.601   2.622   2.636   2.642   2.736   2.925
 85 A    86 A    87 A    88 A    89 A    90 A    91 A    92 A                  
  3.019   4.241   4.318   4.551   7.514  10.349  10.351  14.702
 93 A    94 A    95 A    96 A    97 A    98 A    99 A   100 A                  
 14.805  14.911  26.635  26.672  26.707  26.724  27.009  27.081
101 A   102 A   103 A   104 A   105 A   106 A   107 A   108 A                  
 36.678 166.138 219.192 219.207
109 A   110 A   111 A   112 A                                                  

 Occupation and symmetry of molecular orbitals

 Point group: C1 (1 irreducible representation).

                           A     All 
 -------------------------------------
 All molecular orbitals:
  - Alpha                  112   112 
  - Beta                   112   112 
 -------------------------------------
 Alpha orbitals:
  - Frozen occupied        16    16  
  - Active occupied        12    12  
  - Active virtual         84    84  
  - Frozen virtual         0     0   
 -------------------------------------
 Beta orbitals:
  - Frozen occupied        16    16  
  - Active occupied        12    12  
  - Active virtual         84    84  
  - Frozen virtual         0     0   
 -------------------------------------

 Import integrals:   CPU 0.00 s  wall 0.00 s

 Import integrals:   CPU 22.09 s  wall 3.84 s

 MP2 amplitudes:   CPU 0.04 s  wall 0.03 s

Running a double precision version
           CCSD T amplitudes will be solved using DIIS.

           Start     Size      MaxIter   EConv     TConv     
           3         7         100       1.00e-07  1.00e-05  
 ------------------------------------------------------------------------------
           Energy (a.u.)   Ediff      Tdiff       Comment
 ------------------------------------------------------------------------------
         -1314.73390265                           
     1   -1314.73910375   5.20e-03   7.60e-01     
     2   -1314.76006583   2.10e-02   1.07e-01     
     3   -1314.75961192   4.54e-04   4.68e-02     
     4   -1314.76189489   2.28e-03   1.52e-02     Switched to DIIS steps.
     5   -1314.76277337   8.78e-04   1.20e-02     
     6   -1314.76282155   4.82e-05   2.49e-03     
     7   -1314.76282592   4.37e-06   1.31e-03     
     8   -1314.76283053   4.61e-06   3.50e-04     
     9   -1314.76283220   1.67e-06   1.86e-04     
    10   -1314.76283222   1.52e-08   5.63e-05     
    11   -1314.76283220   2.01e-08   2.48e-05     
    12   -1314.76283219   8.56e-09   9.40e-06     
 ------------------------------------------------------------------------------
         -1314.76283219                           CCSD T converged.

End of double precision
 SCF energy                 = -1314.16538833
 MP2 energy                 = -1314.73390265
 CCSD correlation energy     =    -0.59744386
 CCSD total energy           = -1314.76283219

 CCSD  T1^2 = 0.0146  T2^2 = 0.2595  Leading amplitudes:

 Amplitude    Orbitals with energies
  0.0318       24 (A) A                  ->    29 (A) A                   
              -0.5013                          0.0066                     
  0.0318       24 (A) B                  ->    29 (A) B                   
              -0.5013                          0.0066                     
 -0.0279       28 (A) A                  ->    29 (A) A                   
              -0.4126                          0.0066                     
 -0.0279       28 (A) B                  ->    29 (A) B                   
              -0.4126                          0.0066                     

 Amplitude    Orbitals with energies
 -0.0839       28 (A) A      28 (A) B    ->    29 (A) A      29 (A) B     
              -0.4126       -0.4126            0.0066        0.0066       
  0.0839       28 (A) A      28 (A) B    ->    29 (A) B      29 (A) A     
              -0.4126       -0.4126            0.0066        0.0066       
  0.0839       28 (A) B      28 (A) A    ->    29 (A) A      29 (A) B     
              -0.4126       -0.4126            0.0066        0.0066       
 -0.0839       28 (A) B      28 (A) A    ->    29 (A) B      29 (A) A     
              -0.4126       -0.4126            0.0066        0.0066       

 Computing CCSD intemediates for later calculations in double precision
 Finished.

Running a double precision version
           CCSD Lambda amplitudes will be solved using DIIS.
           Start     Size      MaxIter   EConv     LConv     
           3         7         100       1.00e-07  1.00e-05  
 ------------------------------------------------------------------------------
            Enorm      Ldiff       Comment
 ------------------------------------------------------------------------------
     1     5.36e-02   4.01e-02     
     2     1.50e-02   6.16e-03     
     3     6.55e-03   1.90e-03     
     4     3.87e-03   1.29e-03     Switched to DIIS steps.
     5     1.16e-03   7.35e-04     
     6     5.16e-04   1.86e-04     
     7     1.69e-04   4.95e-05     
     8     7.60e-05   2.53e-06     
     9     2.74e-05   1.24e-06     
    10     1.27e-05   2.62e-07     
    11     5.33e-06   6.31e-08     
    12     2.72e-06   3.87e-08     
    13     1.19e-06   9.06e-08     
    14     5.17e-07   4.90e-10     
    15     2.53e-07   3.42e-08     
    16     1.06e-07   1.16e-08     
    17     5.37e-08   5.83e-09     
 ------------------------------------------------------------------------------
                                   CCSD Lambda converged.

 Computing density matrices in double precision...
           Orbital response amplitudes will be solved using DIIS.
           Start     Size      MaxIter   EConv     LConv     
           3         7         100       1.00e-06  1.00e-06  
 ------------------------------------------------------------------------------
            Enorm      Ldiff       Comment
 ------------------------------------------------------------------------------
     1     7.72e-02   6.25e-03     
     2     3.97e-02   1.92e-02     
     3     2.75e-02   9.89e-03     
     4     4.45e-03   6.99e-03     Switched to DIIS steps.
     5     2.12e-03   6.55e-05     
     6     7.37e-04   4.04e-04     
     7     4.56e-04   1.29e-04     
     8     7.84e-05   9.78e-05     
     9     3.48e-05   6.75e-07     
    10     7.97e-06   4.94e-06     
    11     1.44e-06   1.50e-07     
    12     3.16e-07   6.35e-08     
 ------------------------------------------------------------------------------
                                   Orbital response converged.

 Computing density matrices... Done.
 CCSD calculation:   CPU 510.96 s  wall 92.90 s

 Transferring MO TPDM to AO TPDM
 Transferring g2_o1o1o1o1
 Transferring g2_o1o1o1v1
 Transferring g2_o1o1v1v1
 Transferring g2_o1v1o1v1
 Transferring g2_o1v1v1v1
 Transferring g2_v1v1v1v1
 Adding separable TPDM
 Computing TPDM gradient
 --------------------------------------------------------
 2e gradient
  Atom          X               Y               Z
 --------------------------------------------------------
    1        -12.980063       21.249352        0.000000  
    2         12.335307        9.845450       -0.000000  
    3         18.601161      -13.529941        0.000000  
    4        -17.956405      -17.564861       -0.000000  
 --------------------------------------------------------
 --------------------------------------------------------
 Final gradient
  Atom          X               Y               Z
 --------------------------------------------------------
    1        -12.980063       21.249352        0.000000  
    2         12.335307        9.845450       -0.000000  
    3         18.601161      -13.529941        0.000000  
    4        -17.956405      -17.564861       -0.000000  
 --------------------------------------------------------
 Analytic gradient from two-electron contribution:   CPU 139.06 s  wall 27.26 s

 Total ccman2 time:   CPU 675.09 s  wall 124.87 s


 --------------------------------------------------------------

                    Orbital Energies (a.u.)
 --------------------------------------------------------------

 Alpha MOs
 -- Occupied --
********-104.8581 -80.0687 -15.6530 -10.6129 -10.5847  -8.0816  -8.0774
 -8.0772  -8.0526  -8.0500  -8.0498  -7.6061  -5.4988  -5.4969  -5.4963
 -1.2703  -1.1331  -1.0507  -0.7591  -0.6342  -0.5930  -0.5699  -0.5013
 -0.4930  -0.4526  -0.4310  -0.4126
 -- Virtual --
  0.0066   0.0514   0.0577   0.0757   0.0839   0.0914   0.1175   0.1272
  0.1368   0.1374   0.1469   0.1628   0.1892   0.1934   0.2296   0.2418
  0.2587   0.2600   0.2926   0.3523   0.3793   0.3853   0.4737   0.5350
  0.5694   0.5826   0.5867   0.6097   0.6540   0.7910   0.8106   0.8524
  0.8681   0.8731   0.9431   0.9620   1.0860   1.1136   1.1222   1.1257
  1.1321   1.1485   1.1577   1.1813   1.1843   1.2293   1.2867   1.3224
  1.3890   1.4870   1.4901   1.7808   1.8651   1.9997   2.2581   2.3224
  2.3973   2.5703   2.6010   2.6218   2.6364   2.6423   2.7361   2.9254
  3.0187   4.2408   4.3184   4.5513   7.5141  10.3492  10.3514  14.7023
 14.8047  14.9113  26.6347  26.6721  26.7067  26.7237  27.0094  27.0813
 36.6782 166.1378 219.1915 219.2065
 --------------------------------------------------------------

          Ground-State Mulliken Net Atomic Charges

     Atom                 Charge (a.u.)
  ----------------------------------------
      1 P                     0.325082
      2 N                    -0.151735
      3 Cl                    0.002029
      4 Cl                   -0.175375
  ----------------------------------------
  Sum of atomic charges =    -0.000000

 -----------------------------------------------------------------
                    Cartesian Multipole Moments
 -----------------------------------------------------------------
    Charge (ESU x 10^10)
                -0.0000
    Dipole Moment (Debye)
         X       0.6801      Y      -0.5003      Z       0.0000
       Tot       0.8443
    Quadrupole Moments (Debye-Ang)
        XX     -45.4640     XY      -4.0821     YY     -44.3206
        XZ       0.0000     YZ      -0.0000     ZZ     -42.9652
    Octopole Moments (Debye-Ang^2)
       XXX      -5.8207    XXY       5.3630    XYY       0.0536
       YYY       9.4899    XXZ       0.0000    XYZ      -0.0000
       YYZ       0.0000    XZZ      -0.0689    YZZ       0.5346
       ZZZ       0.0000
    Hexadecapole Moments (Debye-Ang^3)
      XXXX    -563.9441   XXXY     -13.0119   XXYY    -128.3903
      XYYY      -4.6142   YYYY    -237.0552   XXXZ       0.0000
      XXYZ       0.0000   XYYZ       0.0000   YYYZ      -0.0000
      XXZZ    -103.7866   XYZZ      -1.0076   YYZZ     -48.7511
      XZZZ       0.0000   YZZZ      -0.0000   ZZZZ     -52.0857
 -----------------------------------------------------------------
 DrvMan completing analytic gradient of the correlated energy
 Correlated dipole moment
            1
    1   0.2675569
    2  -0.1968235
    3   0.0000000
 Energy read as -1314.762832191
 Full Analytical Gradient: (in a.u., or Hartree/Bohr)
             1             2             3             4
    1    0.00003961   -0.00024500    0.00020679   -0.00000140
    2    0.00005539    0.00028038   -0.00030249   -0.00003327
    3   -0.00000000   -0.00000000   -0.00000000    0.00000000
 Gradient time:  CPU 0.77 s  wall 0.79 s
 ----------------------------------------------------------------
             Standard Nuclear Orientation (Angstroms)
    I     Atom           X                Y                Z
 ----------------------------------------------------------------
    1      P       0.6617346076    -1.0738885128     0.0000000000
    2      N      -0.8899139035    -0.8929202574     0.0000000000
    3      Cl     -1.8186935717     0.5281276165     0.0010000000
    4      Cl      1.6012452311     0.7870941185    -0.0000000000
 ----------------------------------------------------------------
 Nuclear Repulsion Energy =   248.6382340203 hartrees
 There are       28 alpha and       28 beta electrons

                       Distance Matrix (Angstroms)
             P (  1)   N (  2)   Cl(  3)
   N (  2)  1.562166
   Cl(  3)  2.952792  1.697648
   Cl(  4)  2.084691  3.004717  3.429730

 Requested basis set is 6-311++G(d,p)
 There are 45 shells and 112 basis functions
 A cutoff of  1.0D-14 yielded    925 shell pairs
 There are      6137 function pairs (      6615 Cartesian)
 Smallest overlap matrix eigenvalue = 1.42E-03
 Guess MOs from SCF MO coefficient file

 -----------------------------------------------------------------------
  General SCF calculation program by
  Eric Jon Sundstrom, Paul Horn, Yuezhi Mao, Dmitri Zuev, Alec White,
  David Stuck, Shaama M.S., Shane Yost, Joonho Lee, David Small,
  Daniel Levine, Susi Lehtola, Hugh Burton, Evgeny Epifanovsky
 -----------------------------------------------------------------------
 Hartree-Fock
 using 6 threads for integral computing
 -------------------------------------------------------
 OpenMP Integral computing Module                
 Release: version 2.0, May 2017, Q-Chem Inc. Pleasanton 
 -------------------------------------------------------
 A restricted SCF calculation will be
 performed using DIIS
 SCF converges when DIIS error is below 1.0e-08
 ---------------------------------------
  Cycle       Energy         DIIS error
 ---------------------------------------
    1   -1314.1653678910      1.52e-05  
    2   -1314.1653683858      5.10e-06  
    3   -1314.1653684428      3.76e-06  
    4   -1314.1653684687      7.88e-07  
    5   -1314.1653684721      2.46e-07  
    6   -1314.1653684725      7.10e-08  
    7   -1314.1653684726      2.62e-08  
    8   -1314.1653684725      9.96e-09  Convergence criterion met
 ---------------------------------------
 SCF time:   CPU 4.41s  wall 1.00s 
 SCF   energy in the final basis set =    -1314.1653684725
 Total energy in the final basis set =    -1314.1653684725


 ------------------------------------------------------------------------------

   CCMAN2: suite of methods based on coupled cluster
           and equation of motion theories.

   Components:
   * libvmm-1.3-trunk
     by Evgeny Epifanovsky, Ilya Kaliman.
   * libtensor-2.5-trunk
     by Evgeny Epifanovsky, Michael Wormit, Dmitry Zuev, Sam Manzer, 
        Ilya Kaliman.
   * libcc-2.5-trunk
     by Evgeny Epifanovsky, Arik Landau, Tomasz Kus, Kirill Khistyaev, 
        Dmitry Zuev, Prashant Manohar, Xintian Feng, Anna Krylov, 
        Matthew Goldey, Alec White, Thomas Jagau, Kaushik Nanda, 
        Anastasia Gunina, Alexander Kunitsa, Joonho Lee.

   CCMAN original authors:
   Anna I. Krylov, C. David Sherrill, Steven R. Gwaltney,
   Edward F. C. Byrd (2000)
   Sergey V. Levchenko, Lyudmila V. Slipchenko, Tao Wang,
   Ana-Maria C. Cristian (2003)
   Piotr A. Pieniazek, C. Melania Oana, Evgeny Epifanovsky (2007)
   Prashant Manohar (2009)

 ------------------------------------------------------------------------------


 Allocating and initializing 30808MB of RAM...
 Calculation will run on 6 cores.


 Alpha MOs, Restricted
 -- Occupied --                  
-104.89 -104.86  -80.07  -15.65  -10.61  -10.58   -8.08   -8.08
  1 A     2 A     3 A     4 A     5 A     6 A     7 A     8 A                  
 -8.077  -8.053  -8.050  -8.050  -7.606  -5.499  -5.497  -5.496
  9 A    10 A    11 A    12 A    13 A    14 A    15 A    16 A                  
 -1.270  -1.133  -1.051  -0.759  -0.634  -0.593  -0.570  -0.501
 17 A    18 A    19 A    20 A    21 A    22 A    23 A    24 A                  
 -0.493  -0.453  -0.431  -0.413
 25 A    26 A    27 A    28 A                                                  
 -- Virtual --                   
  0.007   0.051   0.058   0.076   0.084   0.091   0.118   0.127
 29 A    30 A    31 A    32 A    33 A    34 A    35 A    36 A                  
  0.137   0.137   0.147   0.163   0.189   0.193   0.230   0.242
 37 A    38 A    39 A    40 A    41 A    42 A    43 A    44 A                  
  0.259   0.260   0.293   0.352   0.379   0.385   0.474   0.535
 45 A    46 A    47 A    48 A    49 A    50 A    51 A    52 A                  
  0.569   0.583   0.587   0.610   0.654   0.791   0.811   0.852
 53 A    54 A    55 A    56 A    57 A    58 A    59 A    60 A                  
  0.868   0.873   0.943   0.962   1.086   1.114   1.122   1.126
 61 A    62 A    63 A    64 A    65 A    66 A    67 A    68 A                  
  1.132   1.148   1.158   1.181   1.184   1.229   1.287   1.322
 69 A    70 A    71 A    72 A    73 A    74 A    75 A    76 A                  
  1.389   1.487   1.490   1.781   1.865   2.000   2.258   2.322
 77 A    78 A    79 A    80 A    81 A    82 A    83 A    84 A                  
  2.397   2.569   2.601   2.622   2.636   2.642   2.736   2.926
 85 A    86 A    87 A    88 A    89 A    90 A    91 A    92 A                  
  3.019   4.241   4.318   4.551   7.514  10.349  10.351  14.702
 93 A    94 A    95 A    96 A    97 A    98 A    99 A   100 A                  
 14.805  14.911  26.635  26.672  26.707  26.724  27.009  27.081
101 A   102 A   103 A   104 A   105 A   106 A   107 A   108 A                  
 36.678 166.138 219.191 219.206
109 A   110 A   111 A   112 A                                                  

 Beta MOs, Restricted
 -- Occupied --                  
-104.89 -104.86  -80.07  -15.65  -10.61  -10.58   -8.08   -8.08
  1 A     2 A     3 A     4 A     5 A     6 A     7 A     8 A                  
 -8.077  -8.053  -8.050  -8.050  -7.606  -5.499  -5.497  -5.496
  9 A    10 A    11 A    12 A    13 A    14 A    15 A    16 A                  
 -1.270  -1.133  -1.051  -0.759  -0.634  -0.593  -0.570  -0.501
 17 A    18 A    19 A    20 A    21 A    22 A    23 A    24 A                  
 -0.493  -0.453  -0.431  -0.413
 25 A    26 A    27 A    28 A                                                  
 -- Virtual --                   
  0.007   0.051   0.058   0.076   0.084   0.091   0.118   0.127
 29 A    30 A    31 A    32 A    33 A    34 A    35 A    36 A                  
  0.137   0.137   0.147   0.163   0.189   0.193   0.230   0.242
 37 A    38 A    39 A    40 A    41 A    42 A    43 A    44 A                  
  0.259   0.260   0.293   0.352   0.379   0.385   0.474   0.535
 45 A    46 A    47 A    48 A    49 A    50 A    51 A    52 A                  
  0.569   0.583   0.587   0.610   0.654   0.791   0.811   0.852
 53 A    54 A    55 A    56 A    57 A    58 A    59 A    60 A                  
  0.868   0.873   0.943   0.962   1.086   1.114   1.122   1.126
 61 A    62 A    63 A    64 A    65 A    66 A    67 A    68 A                  
  1.132   1.148   1.158   1.181   1.184   1.229   1.287   1.322
 69 A    70 A    71 A    72 A    73 A    74 A    75 A    76 A                  
  1.389   1.487   1.490   1.781   1.865   2.000   2.258   2.322
 77 A    78 A    79 A    80 A    81 A    82 A    83 A    84 A                  
  2.397   2.569   2.601   2.622   2.636   2.642   2.736   2.926
 85 A    86 A    87 A    88 A    89 A    90 A    91 A    92 A                  
  3.019   4.241   4.318   4.551   7.514  10.349  10.351  14.702
 93 A    94 A    95 A    96 A    97 A    98 A    99 A   100 A                  
 14.805  14.911  26.635  26.672  26.707  26.724  27.009  27.081
101 A   102 A   103 A   104 A   105 A   106 A   107 A   108 A                  
 36.678 166.138 219.191 219.206
109 A   110 A   111 A   112 A                                                  

 Occupation and symmetry of molecular orbitals

 Point group: C1 (1 irreducible representation).

                           A     All 
 -------------------------------------
 All molecular orbitals:
  - Alpha                  112   112 
  - Beta                   112   112 
 -------------------------------------
 Alpha orbitals:
  - Frozen occupied        16    16  
  - Active occupied        12    12  
  - Active virtual         84    84  
  - Frozen virtual         0     0   
 -------------------------------------
 Beta orbitals:
  - Frozen occupied        16    16  
  - Active occupied        12    12  
  - Active virtual         84    84  
  - Frozen virtual         0     0   
 -------------------------------------

 Import integrals:   CPU 0.00 s  wall 0.00 s

 Import integrals:   CPU 22.18 s  wall 3.85 s

 MP2 amplitudes:   CPU 0.04 s  wall 0.03 s

Running a double precision version
           CCSD T amplitudes will be solved using DIIS.

           Start     Size      MaxIter   EConv     TConv     
           3         7         100       1.00e-07  1.00e-05  
 ------------------------------------------------------------------------------
           Energy (a.u.)   Ediff      Tdiff       Comment
 ------------------------------------------------------------------------------
         -1314.73390125                           
     1   -1314.73909622   5.19e-03   7.60e-01     
     2   -1314.76006571   2.10e-02   1.07e-01     
     3   -1314.75961053   4.55e-04   4.68e-02     
     4   -1314.76189472   2.28e-03   1.52e-02     Switched to DIIS steps.
     5   -1314.76277358   8.79e-04   1.20e-02     
     6   -1314.76282179   4.82e-05   2.49e-03     
     7   -1314.76282618   4.40e-06   1.31e-03     
     8   -1314.76283081   4.62e-06   3.51e-04     
     9   -1314.76283248   1.67e-06   1.86e-04     
    10   -1314.76283250   1.53e-08   5.64e-05     
    11   -1314.76283248   2.05e-08   2.48e-05     
    12   -1314.76283247   8.53e-09   9.42e-06     
 ------------------------------------------------------------------------------
         -1314.76283247                           CCSD T converged.

End of double precision
 SCF energy                 = -1314.16536847
 MP2 energy                 = -1314.73390125
 CCSD correlation energy     =    -0.59746399
 CCSD total energy           = -1314.76283247

 CCSD  T1^2 = 0.0146  T2^2 = 0.2596  Leading amplitudes:

 Amplitude    Orbitals with energies
 -0.0318       24 (A) A                  ->    29 (A) A                   
              -0.5013                          0.0066                     
 -0.0318       24 (A) B                  ->    29 (A) B                   
              -0.5013                          0.0066                     
  0.0279       28 (A) A                  ->    29 (A) A                   
              -0.4127                          0.0066                     
  0.0279       28 (A) B                  ->    29 (A) B                   
              -0.4127                          0.0066                     

 Amplitude    Orbitals with energies
 -0.0839       28 (A) A      28 (A) B    ->    29 (A) A      29 (A) B     
              -0.4127       -0.4127            0.0066        0.0066       
  0.0839       28 (A) A      28 (A) B    ->    29 (A) B      29 (A) A     
              -0.4127       -0.4127            0.0066        0.0066       
  0.0839       28 (A) B      28 (A) A    ->    29 (A) A      29 (A) B     
              -0.4127       -0.4127            0.0066        0.0066       
 -0.0839       28 (A) B      28 (A) A    ->    29 (A) B      29 (A) A     
              -0.4127       -0.4127            0.0066        0.0066       

 Computing CCSD intemediates for later calculations in double precision
 Finished.

Running a double precision version
           CCSD Lambda amplitudes will be solved using DIIS.
           Start     Size      MaxIter   EConv     LConv     
           3         7         100       1.00e-07  1.00e-05  
 ------------------------------------------------------------------------------
            Enorm      Ldiff       Comment
 ------------------------------------------------------------------------------
     1     5.36e-02   4.01e-02     
     2     1.50e-02   6.16e-03     
     3     6.54e-03   1.90e-03     
     4     3.87e-03   1.30e-03     Switched to DIIS steps.
     5     1.16e-03   7.35e-04     
     6     5.16e-04   1.86e-04     
     7     1.69e-04   4.95e-05     
     8     7.61e-05   2.54e-06     
     9     2.75e-05   1.23e-06     
    10     1.27e-05   2.61e-07     
    11     5.34e-06   6.47e-08     
    12     2.73e-06   3.91e-08     
    13     1.19e-06   9.07e-08     
    14     5.19e-07   3.87e-10     
    15     2.54e-07   3.44e-08     
    16     1.07e-07   1.16e-08     
    17     5.39e-08   5.86e-09     
 ------------------------------------------------------------------------------
                                   CCSD Lambda converged.

 Computing density matrices in double precision...
           Orbital response amplitudes will be solved using DIIS.
           Start     Size      MaxIter   EConv     LConv     
           3         7         100       1.00e-06  1.00e-06  
 ------------------------------------------------------------------------------
            Enorm      Ldiff       Comment
 ------------------------------------------------------------------------------
     1     7.72e-02   6.27e-03     
     2     3.97e-02   1.92e-02     
     3     2.75e-02   9.85e-03     
     4     4.48e-03   6.94e-03     Switched to DIIS steps.
     5     2.17e-03   9.58e-05     
     6     7.22e-04   4.07e-04     
     7     4.53e-04   1.23e-04     
     8     7.86e-05   9.72e-05     
     9     3.48e-05   6.12e-07     
    10     7.97e-06   4.93e-06     
    11     1.44e-06   1.50e-07     
    12     3.16e-07   6.59e-08     
 ------------------------------------------------------------------------------
                                   Orbital response converged.

 Computing density matrices... Done.
 CCSD calculation:   CPU 508.04 s  wall 92.40 s

 Transferring MO TPDM to AO TPDM
 Transferring g2_o1o1o1o1
 Transferring g2_o1o1o1v1
 Transferring g2_o1o1v1v1
 Transferring g2_o1v1o1v1
 Transferring g2_o1v1v1v1
 Transferring g2_v1v1v1v1
 Adding separable TPDM
 Computing TPDM gradient
 --------------------------------------------------------
 2e gradient
  Atom          X               Y               Z
 --------------------------------------------------------
    1        -12.977465       21.250955        0.001772  
    2         12.339791        9.841814        0.007382  
    3         18.594090      -13.528905       -0.011376  
    4        -17.956415      -17.563865        0.002223  
 --------------------------------------------------------
 --------------------------------------------------------
 Final gradient
  Atom          X               Y               Z
 --------------------------------------------------------
    1        -12.977465       21.250955        0.001772  
    2         12.339791        9.841814        0.007382  
    3         18.594090      -13.528905       -0.011376  
    4        -17.956415      -17.563865        0.002223  
 --------------------------------------------------------
 Analytic gradient from two-electron contribution:   CPU 138.09 s  wall 27.36 s

 Total ccman2 time:   CPU 670.89 s  wall 124.39 s


 --------------------------------------------------------------

                    Orbital Energies (a.u.)
 --------------------------------------------------------------

 Alpha MOs
 -- Occupied --
********-104.8582 -80.0688 -15.6530 -10.6129 -10.5847  -8.0815  -8.0773
 -8.0772  -8.0526  -8.0500  -8.0498  -7.6061  -5.4988  -5.4969  -5.4964
 -1.2700  -1.1331  -1.0508  -0.7590  -0.6341  -0.5928  -0.5697  -0.5013
 -0.4930  -0.4526  -0.4311  -0.4127
 -- Virtual --
  0.0066   0.0513   0.0576   0.0757   0.0839   0.0913   0.1175   0.1272
  0.1369   0.1375   0.1469   0.1628   0.1892   0.1934   0.2296   0.2417
  0.2587   0.2600   0.2926   0.3523   0.3793   0.3853   0.4738   0.5350
  0.5694   0.5826   0.5867   0.6098   0.6540   0.7910   0.8106   0.8523
  0.8682   0.8731   0.9430   0.9619   1.0859   1.1136   1.1223   1.1257
  1.1322   1.1484   1.1577   1.1813   1.1843   1.2293   1.2868   1.3222
  1.3886   1.4871   1.4901   1.7808   1.8651   1.9996   2.2580   2.3224
  2.3973   2.5694   2.6010   2.6218   2.6363   2.6422   2.7361   2.9255
  3.0186   4.2408   4.3183   4.5510   7.5140  10.3489  10.3513  14.7022
 14.8046  14.9112  26.6347  26.6721  26.7066  26.7237  27.0094  27.0814
 36.6781 166.1377 219.1911 219.2065
 --------------------------------------------------------------

          Ground-State Mulliken Net Atomic Charges

     Atom                 Charge (a.u.)
  ----------------------------------------
      1 P                     0.325119
      2 N                    -0.151864
      3 Cl                    0.002011
      4 Cl                   -0.175266
  ----------------------------------------
  Sum of atomic charges =     0.000000

 -----------------------------------------------------------------
                    Cartesian Multipole Moments
 -----------------------------------------------------------------
    Charge (ESU x 10^10)
                 0.0000
    Dipole Moment (Debye)
         X       0.6828      Y      -0.5007      Z       0.0007
       Tot       0.8467
    Quadrupole Moments (Debye-Ang)
        XX     -45.4668     XY      -4.0831     YY     -44.3176
        XZ      -0.0007     YZ      -0.0002     ZZ     -42.9663
    Octopole Moments (Debye-Ang^2)
       XXX      -5.8065    XXY       5.3530    XYY       0.0549
       YYY       9.4528    XXZ      -0.0093    XYZ      -0.0031
       YYZ      -0.0099    XZZ      -0.0649    YZZ       0.5212
       ZZZ      -0.0375
    Hexadecapole Moments (Debye-Ang^3)
      XXXX    -563.9687   XXXY     -12.9469   XXYY    -128.3959
      XYYY      -4.5541   YYYY    -237.1134   XXXZ       0.0600
      XXYZ      -0.0007   XYYZ       0.0175   YYYZ      -0.0186
      XXZZ    -103.7906   XYZZ      -0.9850   YYZZ     -48.7635
      XZZZ       0.0704   YZZZ      -0.0222   ZZZZ     -52.0875
 -----------------------------------------------------------------
 DrvMan completing analytic gradient of the correlated energy
 Correlated dipole moment
            1
    1   0.2686385
    2  -0.1969915
    3   0.0002673
 Energy read as -1314.762832467
 Full Analytical Gradient: (in a.u., or Hartree/Bohr)
             1             2             3             4
    1    0.00002376   -0.00002066    0.00000147   -0.00000456
    2    0.00001232    0.00000975   -0.00000758   -0.00001449
    3    0.00002765   -0.00003318    0.00001655   -0.00001102
 Gradient time:  CPU 0.79 s  wall 0.81 s
 ----------------------------------------------------------------
             Standard Nuclear Orientation (Angstroms)
    I     Atom           X                Y                Z
 ----------------------------------------------------------------
    1      P       0.6617346076    -1.0738885128     0.0000000000
    2      N      -0.8899139035    -0.8929202574     0.0000000000
    3      Cl     -1.8186935717     0.5281276165     0.0000000000
    4      Cl      1.6022452311     0.7870941185    -0.0000000000
 ----------------------------------------------------------------
 Nuclear Repulsion Energy =   248.6055070559 hartrees
 There are       28 alpha and       28 beta electrons

                       Distance Matrix (Angstroms)
             P (  1)   N (  2)   Cl(  3)
   N (  2)  1.562166
   Cl(  3)  2.952792  1.697648
   Cl(  4)  2.085142  3.005546  3.430727

 Requested basis set is 6-311++G(d,p)
 There are 45 shells and 112 basis functions
 A cutoff of  1.0D-14 yielded    925 shell pairs
 There are      6137 function pairs (      6615 Cartesian)
 Smallest overlap matrix eigenvalue = 1.42E-03
 Guess MOs from SCF MO coefficient file

 -----------------------------------------------------------------------
  General SCF calculation program by
  Eric Jon Sundstrom, Paul Horn, Yuezhi Mao, Dmitri Zuev, Alec White,
  David Stuck, Shaama M.S., Shane Yost, Joonho Lee, David Small,
  Daniel Levine, Susi Lehtola, Hugh Burton, Evgeny Epifanovsky
 -----------------------------------------------------------------------
 Hartree-Fock
 using 6 threads for integral computing
 -------------------------------------------------------
 OpenMP Integral computing Module                
 Release: version 2.0, May 2017, Q-Chem Inc. Pleasanton 
 -------------------------------------------------------
 A restricted SCF calculation will be
 performed using DIIS
 SCF converges when DIIS error is below 1.0e-08
 ---------------------------------------
  Cycle       Energy         DIIS error
 ---------------------------------------
    1   -1314.1653625171      9.83e-06  
    2   -1314.1653627786      2.86e-06  
    3   -1314.1653628160      1.32e-06  
    4   -1314.1653628215      6.79e-07  
    5   -1314.1653628231      2.11e-07  
    6   -1314.1653628234      6.30e-08  
    7   -1314.1653628234      2.57e-08  
    8   -1314.1653628234      1.14e-08  
    9   -1314.1653628234      4.64e-09  Convergence criterion met
 ---------------------------------------
 SCF time:   CPU 4.77s  wall 1.00s 
 SCF   energy in the final basis set =    -1314.1653628234
 Total energy in the final basis set =    -1314.1653628234


 ------------------------------------------------------------------------------

   CCMAN2: suite of methods based on coupled cluster
           and equation of motion theories.

   Components:
   * libvmm-1.3-trunk
     by Evgeny Epifanovsky, Ilya Kaliman.
   * libtensor-2.5-trunk
     by Evgeny Epifanovsky, Michael Wormit, Dmitry Zuev, Sam Manzer, 
        Ilya Kaliman.
   * libcc-2.5-trunk
     by Evgeny Epifanovsky, Arik Landau, Tomasz Kus, Kirill Khistyaev, 
        Dmitry Zuev, Prashant Manohar, Xintian Feng, Anna Krylov, 
        Matthew Goldey, Alec White, Thomas Jagau, Kaushik Nanda, 
        Anastasia Gunina, Alexander Kunitsa, Joonho Lee.

   CCMAN original authors:
   Anna I. Krylov, C. David Sherrill, Steven R. Gwaltney,
   Edward F. C. Byrd (2000)
   Sergey V. Levchenko, Lyudmila V. Slipchenko, Tao Wang,
   Ana-Maria C. Cristian (2003)
   Piotr A. Pieniazek, C. Melania Oana, Evgeny Epifanovsky (2007)
   Prashant Manohar (2009)

 ------------------------------------------------------------------------------


 Allocating and initializing 30808MB of RAM...
 Calculation will run on 6 cores.


 Alpha MOs, Restricted
 -- Occupied --                  
-104.89 -104.86  -80.07  -15.65  -10.61  -10.58   -8.08   -8.08
  1 A     2 A     3 A     4 A     5 A     6 A     7 A     8 A                  
 -8.077  -8.053  -8.050  -8.050  -7.606  -5.499  -5.497  -5.496
  9 A    10 A    11 A    12 A    13 A    14 A    15 A    16 A                  
 -1.270  -1.133  -1.051  -0.759  -0.634  -0.593  -0.570  -0.501
 17 A    18 A    19 A    20 A    21 A    22 A    23 A    24 A                  
 -0.493  -0.453  -0.431  -0.413
 25 A    26 A    27 A    28 A                                                  
 -- Virtual --                   
  0.007   0.051   0.058   0.076   0.084   0.091   0.117   0.127
 29 A    30 A    31 A    32 A    33 A    34 A    35 A    36 A                  
  0.137   0.137   0.147   0.163   0.189   0.193   0.230   0.242
 37 A    38 A    39 A    40 A    41 A    42 A    43 A    44 A                  
  0.259   0.260   0.293   0.352   0.379   0.385   0.474   0.535
 45 A    46 A    47 A    48 A    49 A    50 A    51 A    52 A                  
  0.569   0.583   0.587   0.610   0.654   0.791   0.811   0.852
 53 A    54 A    55 A    56 A    57 A    58 A    59 A    60 A                  
  0.868   0.873   0.943   0.962   1.086   1.114   1.122   1.126
 61 A    62 A    63 A    64 A    65 A    66 A    67 A    68 A                  
  1.132   1.148   1.158   1.181   1.184   1.229   1.287   1.322
 69 A    70 A    71 A    72 A    73 A    74 A    75 A    76 A                  
  1.389   1.487   1.490   1.781   1.865   2.000   2.258   2.322
 77 A    78 A    79 A    80 A    81 A    82 A    83 A    84 A                  
  2.397   2.569   2.601   2.622   2.636   2.642   2.736   2.925
 85 A    86 A    87 A    88 A    89 A    90 A    91 A    92 A                  
  3.019   4.241   4.318   4.551   7.514  10.349  10.351  14.702
 93 A    94 A    95 A    96 A    97 A    98 A    99 A   100 A                  
 14.805  14.911  26.635  26.672  26.707  26.724  27.009  27.081
101 A   102 A   103 A   104 A   105 A   106 A   107 A   108 A                  
 36.678 166.138 219.191 219.207
109 A   110 A   111 A   112 A                                                  

 Beta MOs, Restricted
 -- Occupied --                  
-104.89 -104.86  -80.07  -15.65  -10.61  -10.58   -8.08   -8.08
  1 A     2 A     3 A     4 A     5 A     6 A     7 A     8 A                  
 -8.077  -8.053  -8.050  -8.050  -7.606  -5.499  -5.497  -5.496
  9 A    10 A    11 A    12 A    13 A    14 A    15 A    16 A                  
 -1.270  -1.133  -1.051  -0.759  -0.634  -0.593  -0.570  -0.501
 17 A    18 A    19 A    20 A    21 A    22 A    23 A    24 A                  
 -0.493  -0.453  -0.431  -0.413
 25 A    26 A    27 A    28 A                                                  
 -- Virtual --                   
  0.007   0.051   0.058   0.076   0.084   0.091   0.117   0.127
 29 A    30 A    31 A    32 A    33 A    34 A    35 A    36 A                  
  0.137   0.137   0.147   0.163   0.189   0.193   0.230   0.242
 37 A    38 A    39 A    40 A    41 A    42 A    43 A    44 A                  
  0.259   0.260   0.293   0.352   0.379   0.385   0.474   0.535
 45 A    46 A    47 A    48 A    49 A    50 A    51 A    52 A                  
  0.569   0.583   0.587   0.610   0.654   0.791   0.811   0.852
 53 A    54 A    55 A    56 A    57 A    58 A    59 A    60 A                  
  0.868   0.873   0.943   0.962   1.086   1.114   1.122   1.126
 61 A    62 A    63 A    64 A    65 A    66 A    67 A    68 A                  
  1.132   1.148   1.158   1.181   1.184   1.229   1.287   1.322
 69 A    70 A    71 A    72 A    73 A    74 A    75 A    76 A                  
  1.389   1.487   1.490   1.781   1.865   2.000   2.258   2.322
 77 A    78 A    79 A    80 A    81 A    82 A    83 A    84 A                  
  2.397   2.569   2.601   2.622   2.636   2.642   2.736   2.925
 85 A    86 A    87 A    88 A    89 A    90 A    91 A    92 A                  
  3.019   4.241   4.318   4.551   7.514  10.349  10.351  14.702
 93 A    94 A    95 A    96 A    97 A    98 A    99 A   100 A                  
 14.805  14.911  26.635  26.672  26.707  26.724  27.009  27.081
101 A   102 A   103 A   104 A   105 A   106 A   107 A   108 A                  
 36.678 166.138 219.191 219.207
109 A   110 A   111 A   112 A                                                  

 Occupation and symmetry of molecular orbitals

 Point group: C1 (1 irreducible representation).

                           A     All 
 -------------------------------------
 All molecular orbitals:
  - Alpha                  112   112 
  - Beta                   112   112 
 -------------------------------------
 Alpha orbitals:
  - Frozen occupied        16    16  
  - Active occupied        12    12  
  - Active virtual         84    84  
  - Frozen virtual         0     0   
 -------------------------------------
 Beta orbitals:
  - Frozen occupied        16    16  
  - Active occupied        12    12  
  - Active virtual         84    84  
  - Frozen virtual         0     0   
 -------------------------------------

 Import integrals:   CPU 0.00 s  wall 0.00 s

 Import integrals:   CPU 22.70 s  wall 4.04 s

 MP2 amplitudes:   CPU 0.04 s  wall 0.03 s

Running a double precision version
           CCSD T amplitudes will be solved using DIIS.

           Start     Size      MaxIter   EConv     TConv     
           3         7         100       1.00e-07  1.00e-05  
 ------------------------------------------------------------------------------
           Energy (a.u.)   Ediff      Tdiff       Comment
 ------------------------------------------------------------------------------
         -1314.73390264                           
     1   -1314.73909228   5.19e-03   7.60e-01     
     2   -1314.76006617   2.10e-02   1.07e-01     
     3   -1314.75960938   4.57e-04   4.68e-02     
     4   -1314.76189423   2.28e-03   1.52e-02     Switched to DIIS steps.
     5   -1314.76277346   8.79e-04   1.20e-02     
     6   -1314.76282171   4.83e-05   2.49e-03     
     7   -1314.76282611   4.40e-06   1.31e-03     
     8   -1314.76283074   4.63e-06   3.51e-04     
     9   -1314.76283242   1.67e-06   1.86e-04     
    10   -1314.76283243   1.54e-08   5.64e-05     
    11   -1314.76283241   2.03e-08   2.48e-05     
    12   -1314.76283240   8.48e-09   9.43e-06     
 ------------------------------------------------------------------------------
         -1314.76283240                           CCSD T converged.

End of double precision
 SCF energy                 = -1314.16536282
 MP2 energy                 = -1314.73390264
 CCSD correlation energy     =    -0.59746958
 CCSD total energy           = -1314.76283240

 CCSD  T1^2 = 0.0146  T2^2 = 0.2596  Leading amplitudes:

 Amplitude    Orbitals with energies
 -0.0318       24 (A) A                  ->    29 (A) A                   
              -0.5013                          0.0066                     
 -0.0318       24 (A) B                  ->    29 (A) B                   
              -0.5013                          0.0066                     
 -0.0279       28 (A) A                  ->    29 (A) A                   
              -0.4128                          0.0066                     
 -0.0279       28 (A) B                  ->    29 (A) B                   
              -0.4128                          0.0066                     

 Amplitude    Orbitals with energies
 -0.0839       28 (A) A      28 (A) B    ->    29 (A) A      29 (A) B     
              -0.4128       -0.4128            0.0066        0.0066       
  0.0839       28 (A) A      28 (A) B    ->    29 (A) B      29 (A) A     
              -0.4128       -0.4128            0.0066        0.0066       
  0.0839       28 (A) B      28 (A) A    ->    29 (A) A      29 (A) B     
              -0.4128       -0.4128            0.0066        0.0066       
 -0.0839       28 (A) B      28 (A) A    ->    29 (A) B      29 (A) A     
              -0.4128       -0.4128            0.0066        0.0066       

 Computing CCSD intemediates for later calculations in double precision
 Finished.

Running a double precision version
           CCSD Lambda amplitudes will be solved using DIIS.
           Start     Size      MaxIter   EConv     LConv     
           3         7         100       1.00e-07  1.00e-05  
 ------------------------------------------------------------------------------
            Enorm      Ldiff       Comment
 ------------------------------------------------------------------------------
     1     5.36e-02   4.01e-02     
     2     1.50e-02   6.17e-03     
     3     6.55e-03   1.90e-03     
     4     3.87e-03   1.30e-03     Switched to DIIS steps.
     5     1.16e-03   7.35e-04     
     6     5.16e-04   1.87e-04     
     7     1.69e-04   4.96e-05     
     8     7.61e-05   2.54e-06     
     9     2.75e-05   1.24e-06     
    10     1.27e-05   2.62e-07     
    11     5.35e-06   6.44e-08     
    12     2.73e-06   3.92e-08     
    13     1.19e-06   9.09e-08     
    14     5.19e-07   4.66e-10     
    15     2.54e-07   3.44e-08     
    16     1.07e-07   1.17e-08     
    17     5.39e-08   5.87e-09     
 ------------------------------------------------------------------------------
                                   CCSD Lambda converged.

 Computing density matrices in double precision...
           Orbital response amplitudes will be solved using DIIS.
           Start     Size      MaxIter   EConv     LConv     
           3         7         100       1.00e-06  1.00e-06  
 ------------------------------------------------------------------------------
            Enorm      Ldiff       Comment
 ------------------------------------------------------------------------------
     1     7.73e-02   6.26e-03     
     2     3.97e-02   1.92e-02     
     3     2.75e-02   9.86e-03     
     4     4.47e-03   6.96e-03     Switched to DIIS steps.
     5     2.15e-03   8.52e-05     
     6     7.27e-04   4.06e-04     
     7     4.54e-04   1.25e-04     
     8     7.85e-05   9.75e-05     
     9     3.48e-05   6.43e-07     
    10     7.98e-06   4.94e-06     
    11     1.44e-06   1.51e-07     
    12     3.17e-07   6.50e-08     
 ------------------------------------------------------------------------------
                                   Orbital response converged.

 Computing density matrices... Done.
 CCSD calculation:   CPU 509.74 s  wall 92.71 s

 Transferring MO TPDM to AO TPDM
 Transferring g2_o1o1o1o1
 Transferring g2_o1o1o1v1
 Transferring g2_o1o1v1v1
 Transferring g2_o1v1o1v1
 Transferring g2_o1v1v1v1
 Transferring g2_v1v1v1v1
 Adding separable TPDM
 Computing TPDM gradient
 --------------------------------------------------------
 2e gradient
  Atom          X               Y               Z
 --------------------------------------------------------
    1        -12.973013       21.240174       -0.000001  
    2         12.338912        9.841127        0.000000  
    3         18.590667      -13.528734       -0.000000  
    4        -17.956566      -17.552567        0.000001  
 --------------------------------------------------------
 --------------------------------------------------------
 Final gradient
  Atom          X               Y               Z
 --------------------------------------------------------
    1        -12.973013       21.240174       -0.000001  
    2         12.338912        9.841127        0.000000  
    3         18.590667      -13.528734       -0.000000  
    4        -17.956566      -17.552567        0.000001  
 --------------------------------------------------------
 Analytic gradient from two-electron contribution:   CPU 151.91 s  wall 34.62 s

 Total ccman2 time:   CPU 687.14 s  wall 132.21 s


 --------------------------------------------------------------

                    Orbital Energies (a.u.)
 --------------------------------------------------------------

 Alpha MOs
 -- Occupied --
********-104.8581 -80.0688 -15.6531 -10.6129 -10.5847  -8.0816  -8.0774
 -8.0772  -8.0526  -8.0500  -8.0498  -7.6062  -5.4988  -5.4970  -5.4964
 -1.2700  -1.1330  -1.0508  -0.7590  -0.6340  -0.5928  -0.5697  -0.5013
 -0.4930  -0.4526  -0.4312  -0.4128
 -- Virtual --
  0.0066   0.0513   0.0576   0.0757   0.0839   0.0913   0.1175   0.1272
  0.1368   0.1374   0.1469   0.1628   0.1891   0.1934   0.2296   0.2417
  0.2586   0.2600   0.2926   0.3523   0.3793   0.3853   0.4738   0.5350
  0.5694   0.5826   0.5867   0.6098   0.6540   0.7910   0.8107   0.8523
  0.8681   0.8731   0.9429   0.9619   1.0858   1.1136   1.1222   1.1257
  1.1322   1.1484   1.1577   1.1812   1.1842   1.2292   1.2867   1.3222
  1.3886   1.4870   1.4899   1.7808   1.8650   1.9996   2.2580   2.3223
  2.3973   2.5694   2.6010   2.6218   2.6363   2.6423   2.7359   2.9255
  3.0186   4.2408   4.3183   4.5509   7.5140  10.3489  10.3512  14.7022
 14.8046  14.9112  26.6347  26.6721  26.7067  26.7236  27.0090  27.0813
 36.6780 166.1377 219.1911 219.2065
 --------------------------------------------------------------

          Ground-State Mulliken Net Atomic Charges

     Atom                 Charge (a.u.)
  ----------------------------------------
      1 P                     0.325173
      2 N                    -0.151688
      3 Cl                    0.002010
      4 Cl                   -0.175495
  ----------------------------------------
  Sum of atomic charges =    -0.000000

 -----------------------------------------------------------------
                    Cartesian Multipole Moments
 -----------------------------------------------------------------
    Charge (ESU x 10^10)
                -0.0000
    Dipole Moment (Debye)
         X       0.6801      Y      -0.5020      Z      -0.0000
       Tot       0.8453
    Quadrupole Moments (Debye-Ang)
        XX     -45.4700     XY      -4.0843     YY     -44.3179
        XZ      -0.0000     YZ       0.0000     ZZ     -42.9669
    Octopole Moments (Debye-Ang^2)
       XXX      -5.8604    XXY       5.3500    XYY       0.0384
       YYY       9.4479    XXZ      -0.0000    XYZ       0.0000
       YYZ      -0.0000    XZZ      -0.0803    YZZ       0.5201
       ZZZ      -0.0000
    Hexadecapole Moments (Debye-Ang^3)
      XXXX    -564.2353   XXXY     -12.9774   XXYY    -128.4330
      XYYY      -4.5885   YYYY    -237.1185   XXXZ      -0.0000
      XXYZ      -0.0000   XYYZ      -0.0000   YYYZ       0.0000
      XXZZ    -103.8351   XYZZ      -0.9966   YYZZ     -48.7635
      XZZZ      -0.0000   YZZZ       0.0000   ZZZZ     -52.0890
 -----------------------------------------------------------------
 DrvMan completing analytic gradient of the correlated energy
 Correlated dipole moment
            1
    1   0.2675592
    2  -0.1975140
    3  -0.0000000
 Energy read as -1314.762832405
 Full Analytical Gradient: (in a.u., or Hartree/Bohr)
             1             2             3             4
    1   -0.00002950   -0.00006596    0.00000862    0.00008684
    2   -0.00003760   -0.00003650   -0.00001083    0.00008492
    3   -0.00000001    0.00000002    0.00000000   -0.00000001
 Gradient time:  CPU 0.82 s  wall 0.82 s
 ----------------------------------------------------------------
             Standard Nuclear Orientation (Angstroms)
    I     Atom           X                Y                Z
 ----------------------------------------------------------------
    1      P       0.6617346076    -1.0738885128     0.0000000000
    2      N      -0.8899139035    -0.8929202574     0.0000000000
    3      Cl     -1.8186935717     0.5281276165     0.0000000000
    4      Cl      1.6002452311     0.7870941185    -0.0000000000
 ----------------------------------------------------------------
 Nuclear Repulsion Energy =   248.6709870506 hartrees
 There are       28 alpha and       28 beta electrons

                       Distance Matrix (Angstroms)
             P (  1)   N (  2)   Cl(  3)
   N (  2)  1.562166
   Cl(  3)  2.952792  1.697648
   Cl(  4)  2.084241  3.003888  3.428732

 Requested basis set is 6-311++G(d,p)
 There are 45 shells and 112 basis functions
 A cutoff of  1.0D-14 yielded    925 shell pairs
 There are      6137 function pairs (      6615 Cartesian)
 Smallest overlap matrix eigenvalue = 1.42E-03
 Guess MOs from SCF MO coefficient file

 -----------------------------------------------------------------------
  General SCF calculation program by
  Eric Jon Sundstrom, Paul Horn, Yuezhi Mao, Dmitri Zuev, Alec White,
  David Stuck, Shaama M.S., Shane Yost, Joonho Lee, David Small,
  Daniel Levine, Susi Lehtola, Hugh Burton, Evgeny Epifanovsky
 -----------------------------------------------------------------------
 Hartree-Fock
 using 6 threads for integral computing
 -------------------------------------------------------
 OpenMP Integral computing Module                
 Release: version 2.0, May 2017, Q-Chem Inc. Pleasanton 
 -------------------------------------------------------
 A restricted SCF calculation will be
 performed using DIIS
 SCF converges when DIIS error is below 1.0e-08
 ---------------------------------------
  Cycle       Energy         DIIS error
 ---------------------------------------
    1   -1314.1653735328      1.23e-05  
    2   -1314.1653739263      3.54e-06  
    3   -1314.1653739691      1.95e-06  
    4   -1314.1653739774      7.60e-07  
    5   -1314.1653739791      2.22e-07  
    6   -1314.1653739794      7.11e-08  
    7   -1314.1653739794      2.82e-08  
    8   -1314.1653739794      1.23e-08  
    9   -1314.1653739794      4.66e-09  Convergence criterion met
 ---------------------------------------
 SCF time:   CPU 4.84s  wall 1.00s 
 SCF   energy in the final basis set =    -1314.1653739794
 Total energy in the final basis set =    -1314.1653739794


 ------------------------------------------------------------------------------

   CCMAN2: suite of methods based on coupled cluster
           and equation of motion theories.

   Components:
   * libvmm-1.3-trunk
     by Evgeny Epifanovsky, Ilya Kaliman.
   * libtensor-2.5-trunk
     by Evgeny Epifanovsky, Michael Wormit, Dmitry Zuev, Sam Manzer, 
        Ilya Kaliman.
   * libcc-2.5-trunk
     by Evgeny Epifanovsky, Arik Landau, Tomasz Kus, Kirill Khistyaev, 
        Dmitry Zuev, Prashant Manohar, Xintian Feng, Anna Krylov, 
        Matthew Goldey, Alec White, Thomas Jagau, Kaushik Nanda, 
        Anastasia Gunina, Alexander Kunitsa, Joonho Lee.

   CCMAN original authors:
   Anna I. Krylov, C. David Sherrill, Steven R. Gwaltney,
   Edward F. C. Byrd (2000)
   Sergey V. Levchenko, Lyudmila V. Slipchenko, Tao Wang,
   Ana-Maria C. Cristian (2003)
   Piotr A. Pieniazek, C. Melania Oana, Evgeny Epifanovsky (2007)
   Prashant Manohar (2009)

 ------------------------------------------------------------------------------


 Allocating and initializing 30808MB of RAM...
 Calculation will run on 6 cores.


 Alpha MOs, Restricted
 -- Occupied --                  
-104.89 -104.86  -80.07  -15.65  -10.61  -10.58   -8.08   -8.08
  1 A     2 A     3 A     4 A     5 A     6 A     7 A     8 A                  
 -8.077  -8.053  -8.050  -8.050  -7.606  -5.499  -5.497  -5.496
  9 A    10 A    11 A    12 A    13 A    14 A    15 A    16 A                  
 -1.270  -1.133  -1.051  -0.759  -0.634  -0.593  -0.570  -0.501
 17 A    18 A    19 A    20 A    21 A    22 A    23 A    24 A                  
 -0.493  -0.453  -0.431  -0.413
 25 A    26 A    27 A    28 A                                                  
 -- Virtual --                   
  0.007   0.051   0.058   0.076   0.084   0.091   0.118   0.127
 29 A    30 A    31 A    32 A    33 A    34 A    35 A    36 A                  
  0.137   0.137   0.147   0.163   0.189   0.193   0.230   0.242
 37 A    38 A    39 A    40 A    41 A    42 A    43 A    44 A                  
  0.259   0.260   0.293   0.352   0.379   0.385   0.474   0.535
 45 A    46 A    47 A    48 A    49 A    50 A    51 A    52 A                  
  0.569   0.583   0.587   0.610   0.654   0.791   0.810   0.852
 53 A    54 A    55 A    56 A    57 A    58 A    59 A    60 A                  
  0.868   0.873   0.943   0.962   1.086   1.114   1.122   1.126
 61 A    62 A    63 A    64 A    65 A    66 A    67 A    68 A                  
  1.132   1.148   1.158   1.181   1.184   1.229   1.287   1.322
 69 A    70 A    71 A    72 A    73 A    74 A    75 A    76 A                  
  1.389   1.487   1.490   1.781   1.865   2.000   2.258   2.322
 77 A    78 A    79 A    80 A    81 A    82 A    83 A    84 A                  
  2.397   2.569   2.601   2.622   2.636   2.642   2.736   2.926
 85 A    86 A    87 A    88 A    89 A    90 A    91 A    92 A                  
  3.019   4.241   4.318   4.551   7.514  10.349  10.351  14.702
 93 A    94 A    95 A    96 A    97 A    98 A    99 A   100 A                  
 14.805  14.911  26.635  26.672  26.706  26.724  27.010  27.081
101 A   102 A   103 A   104 A   105 A   106 A   107 A   108 A                  
 36.678 166.138 219.191 219.206
109 A   110 A   111 A   112 A                                                  

 Beta MOs, Restricted
 -- Occupied --                  
-104.89 -104.86  -80.07  -15.65  -10.61  -10.58   -8.08   -8.08
  1 A     2 A     3 A     4 A     5 A     6 A     7 A     8 A                  
 -8.077  -8.053  -8.050  -8.050  -7.606  -5.499  -5.497  -5.496
  9 A    10 A    11 A    12 A    13 A    14 A    15 A    16 A                  
 -1.270  -1.133  -1.051  -0.759  -0.634  -0.593  -0.570  -0.501
 17 A    18 A    19 A    20 A    21 A    22 A    23 A    24 A                  
 -0.493  -0.453  -0.431  -0.413
 25 A    26 A    27 A    28 A                                                  
 -- Virtual --                   
  0.007   0.051   0.058   0.076   0.084   0.091   0.118   0.127
 29 A    30 A    31 A    32 A    33 A    34 A    35 A    36 A                  
  0.137   0.137   0.147   0.163   0.189   0.193   0.230   0.242
 37 A    38 A    39 A    40 A    41 A    42 A    43 A    44 A                  
  0.259   0.260   0.293   0.352   0.379   0.385   0.474   0.535
 45 A    46 A    47 A    48 A    49 A    50 A    51 A    52 A                  
  0.569   0.583   0.587   0.610   0.654   0.791   0.810   0.852
 53 A    54 A    55 A    56 A    57 A    58 A    59 A    60 A                  
  0.868   0.873   0.943   0.962   1.086   1.114   1.122   1.126
 61 A    62 A    63 A    64 A    65 A    66 A    67 A    68 A                  
  1.132   1.148   1.158   1.181   1.184   1.229   1.287   1.322
 69 A    70 A    71 A    72 A    73 A    74 A    75 A    76 A                  
  1.389   1.487   1.490   1.781   1.865   2.000   2.258   2.322
 77 A    78 A    79 A    80 A    81 A    82 A    83 A    84 A                  
  2.397   2.569   2.601   2.622   2.636   2.642   2.736   2.926
 85 A    86 A    87 A    88 A    89 A    90 A    91 A    92 A                  
  3.019   4.241   4.318   4.551   7.514  10.349  10.351  14.702
 93 A    94 A    95 A    96 A    97 A    98 A    99 A   100 A                  
 14.805  14.911  26.635  26.672  26.706  26.724  27.010  27.081
101 A   102 A   103 A   104 A   105 A   106 A   107 A   108 A                  
 36.678 166.138 219.191 219.206
109 A   110 A   111 A   112 A                                                  

 Occupation and symmetry of molecular orbitals

 Point group: C1 (1 irreducible representation).

                           A     All 
 -------------------------------------
 All molecular orbitals:
  - Alpha                  112   112 
  - Beta                   112   112 
 -------------------------------------
 Alpha orbitals:
  - Frozen occupied        16    16  
  - Active occupied        12    12  
  - Active virtual         84    84  
  - Frozen virtual         0     0   
 -------------------------------------
 Beta orbitals:
  - Frozen occupied        16    16  
  - Active occupied        12    12  
  - Active virtual         84    84  
  - Frozen virtual         0     0   
 -------------------------------------

 Import integrals:   CPU 0.00 s  wall 0.00 s

 Import integrals:   CPU 22.88 s  wall 4.31 s

 MP2 amplitudes:   CPU 0.04 s  wall 0.03 s

Running a double precision version
           CCSD T amplitudes will be solved using DIIS.

           Start     Size      MaxIter   EConv     TConv     
           3         7         100       1.00e-07  1.00e-05  
 ------------------------------------------------------------------------------
           Energy (a.u.)   Ediff      Tdiff       Comment
 ------------------------------------------------------------------------------
         -1314.73389974                           
     1   -1314.73910001   5.20e-03   7.60e-01     
     2   -1314.76006510   2.10e-02   1.07e-01     
     3   -1314.75961155   4.54e-04   4.68e-02     
     4   -1314.76189507   2.28e-03   1.52e-02     Switched to DIIS steps.
     5   -1314.76277356   8.78e-04   1.20e-02     
     6   -1314.76282173   4.82e-05   2.49e-03     
     7   -1314.76282611   4.39e-06   1.31e-03     
     8   -1314.76283073   4.62e-06   3.50e-04     
     9   -1314.76283240   1.67e-06   1.86e-04     
    10   -1314.76283242   1.52e-08   5.64e-05     
    11   -1314.76283240   2.07e-08   2.48e-05     
    12   -1314.76283239   8.59e-09   9.41e-06     
 ------------------------------------------------------------------------------
         -1314.76283239                           CCSD T converged.

End of double precision
 SCF energy                 = -1314.16537398
 MP2 energy                 = -1314.73389974
 CCSD correlation energy     =    -0.59745841
 CCSD total energy           = -1314.76283239

 CCSD  T1^2 = 0.0146  T2^2 = 0.2596  Leading amplitudes:

 Amplitude    Orbitals with energies
 -0.0317       24 (A) A                  ->    29 (A) A                   
              -0.5014                          0.0066                     
 -0.0317       24 (A) B                  ->    29 (A) B                   
              -0.5014                          0.0066                     
  0.0279       28 (A) A                  ->    29 (A) A                   
              -0.4127                          0.0066                     
  0.0279       28 (A) B                  ->    29 (A) B                   
              -0.4127                          0.0066                     

 Amplitude    Orbitals with energies
 -0.0839       28 (A) A      28 (A) B    ->    29 (A) A      29 (A) B     
              -0.4127       -0.4127            0.0066        0.0066       
  0.0839       28 (A) A      28 (A) B    ->    29 (A) B      29 (A) A     
              -0.4127       -0.4127            0.0066        0.0066       
  0.0839       28 (A) B      28 (A) A    ->    29 (A) A      29 (A) B     
              -0.4127       -0.4127            0.0066        0.0066       
 -0.0839       28 (A) B      28 (A) A    ->    29 (A) B      29 (A) A     
              -0.4127       -0.4127            0.0066        0.0066       

 Computing CCSD intemediates for later calculations in double precision
 Finished.

Running a double precision version
           CCSD Lambda amplitudes will be solved using DIIS.
           Start     Size      MaxIter   EConv     LConv     
           3         7         100       1.00e-07  1.00e-05  
 ------------------------------------------------------------------------------
            Enorm      Ldiff       Comment
 ------------------------------------------------------------------------------
     1     5.36e-02   4.01e-02     
     2     1.50e-02   6.16e-03     
     3     6.54e-03   1.90e-03     
     4     3.87e-03   1.29e-03     Switched to DIIS steps.
     5     1.16e-03   7.34e-04     
     6     5.16e-04   1.86e-04     
     7     1.69e-04   4.95e-05     
     8     7.60e-05   2.54e-06     
     9     2.75e-05   1.23e-06     
    10     1.27e-05   2.60e-07     
    11     5.33e-06   6.50e-08     
    12     2.73e-06   3.91e-08     
    13     1.19e-06   9.05e-08     
    14     5.19e-07   3.10e-10     
    15     2.53e-07   3.43e-08     
    16     1.06e-07   1.16e-08     
    17     5.38e-08   5.84e-09     
 ------------------------------------------------------------------------------
                                   CCSD Lambda converged.

 Computing density matrices in double precision...
           Orbital response amplitudes will be solved using DIIS.
           Start     Size      MaxIter   EConv     LConv     
           3         7         100       1.00e-06  1.00e-06  
 ------------------------------------------------------------------------------
            Enorm      Ldiff       Comment
 ------------------------------------------------------------------------------
     1     7.72e-02   6.28e-03     
     2     3.97e-02   1.92e-02     
     3     2.74e-02   9.83e-03     
     4     4.50e-03   6.93e-03     Switched to DIIS steps.
     5     2.18e-03   1.06e-04     
     6     7.17e-04   4.08e-04     
     7     4.52e-04   1.21e-04     
     8     7.86e-05   9.69e-05     
     9     3.48e-05   5.82e-07     
    10     7.97e-06   4.93e-06     
    11     1.44e-06   1.48e-07     
    12     3.16e-07   6.68e-08     
 ------------------------------------------------------------------------------
                                   Orbital response converged.

 Computing density matrices... Done.
 CCSD calculation:   CPU 512.01 s  wall 93.11 s

 Transferring MO TPDM to AO TPDM
 Transferring g2_o1o1o1o1
 Transferring g2_o1o1o1v1
 Transferring g2_o1o1v1v1
 Transferring g2_o1v1o1v1
 Transferring g2_o1v1v1v1
 Transferring g2_v1v1v1v1
 Adding separable TPDM
 Computing TPDM gradient
 --------------------------------------------------------
 2e gradient
  Atom          X               Y               Z
 --------------------------------------------------------
    1        -12.981931       21.261736       -0.000000  
    2         12.340669        9.842510        0.000000  
    3         18.597515      -13.529085       -0.000000  
    4        -17.956253      -17.575161        0.000000  
 --------------------------------------------------------
 --------------------------------------------------------
 Final gradient
  Atom          X               Y               Z
 --------------------------------------------------------
    1        -12.981931       21.261736       -0.000000  
    2         12.340669        9.842510        0.000000  
    3         18.597515      -13.529085       -0.000000  
    4        -17.956253      -17.575161        0.000000  
 --------------------------------------------------------
 Analytic gradient from two-electron contribution:   CPU 136.36 s  wall 27.16 s

 Total ccman2 time:   CPU 674.05 s  wall 125.40 s


 --------------------------------------------------------------

                    Orbital Energies (a.u.)
 --------------------------------------------------------------

 Alpha MOs
 -- Occupied --
********-104.8582 -80.0687 -15.6530 -10.6128 -10.5848  -8.0815  -8.0773
 -8.0771  -8.0527  -8.0501  -8.0499  -7.6061  -5.4988  -5.4969  -5.4963
 -1.2700  -1.1332  -1.0507  -0.7590  -0.6341  -0.5929  -0.5697  -0.5014
 -0.4930  -0.4526  -0.4311  -0.4127
 -- Virtual --
  0.0066   0.0514   0.0577   0.0757   0.0839   0.0914   0.1176   0.1272
  0.1369   0.1375   0.1469   0.1628   0.1893   0.1934   0.2296   0.2417
  0.2587   0.2600   0.2926   0.3523   0.3793   0.3853   0.4738   0.5350
  0.5694   0.5826   0.5867   0.6098   0.6539   0.7910   0.8105   0.8523
  0.8682   0.8731   0.9432   0.9620   1.0859   1.1136   1.1223   1.1256
  1.1322   1.1485   1.1577   1.1813   1.1844   1.2293   1.2868   1.3223
  1.3886   1.4871   1.4903   1.7808   1.8652   1.9996   2.2580   2.3225
  2.3974   2.5694   2.6010   2.6219   2.6363   2.6422   2.7362   2.9256
  3.0187   4.2409   4.3183   4.5510   7.5141  10.3489  10.3513  14.7023
 14.8047  14.9112  26.6347  26.6721  26.7065  26.7239  27.0098  27.0815
 36.6781 166.1378 219.1912 219.2065
 --------------------------------------------------------------

          Ground-State Mulliken Net Atomic Charges

     Atom                 Charge (a.u.)
  ----------------------------------------
      1 P                     0.325066
      2 N                    -0.152040
      3 Cl                    0.002013
      4 Cl                   -0.175038
  ----------------------------------------
  Sum of atomic charges =    -0.000000

 -----------------------------------------------------------------
                    Cartesian Multipole Moments
 -----------------------------------------------------------------
    Charge (ESU x 10^10)
                 0.0000
    Dipole Moment (Debye)
         X       0.6856      Y      -0.4994      Z       0.0000
       Tot       0.8481
    Quadrupole Moments (Debye-Ang)
        XX     -45.4636     XY      -4.0820     YY     -44.3173
        XZ      -0.0000     YZ      -0.0000     ZZ     -42.9657
    Octopole Moments (Debye-Ang^2)
       XXX      -5.7526    XXY       5.3559    XYY       0.0712
       YYY       9.4576    XXZ      -0.0000    XYZ       0.0000
       YYZ      -0.0000    XZZ      -0.0496    YZZ       0.5223
       ZZZ      -0.0000
    Hexadecapole Moments (Debye-Ang^3)
      XXXX    -563.7024   XXXY     -12.9163   XXYY    -128.3588
      XYYY      -4.5198   YYYY    -237.1083   XXXZ      -0.0000
      XXYZ      -0.0000   XYYZ      -0.0000   YYYZ       0.0000
      XXZZ    -103.7461   XYZZ      -0.9734   YYZZ     -48.7634
      XZZZ      -0.0000   YZZZ       0.0000   ZZZZ     -52.0859
 -----------------------------------------------------------------
 DrvMan completing analytic gradient of the correlated energy
 Correlated dipole moment
            1
    1   0.2697162
    2  -0.1964700
    3   0.0000000
 Energy read as -1314.762832390
 Full Analytical Gradient: (in a.u., or Hartree/Bohr)
             1             2             3             4
    1    0.00007712    0.00002443   -0.00000545   -0.00009610
    2    0.00006242    0.00005622   -0.00000448   -0.00011415
    3   -0.00000000    0.00000000   -0.00000000   -0.00000000
 Gradient time:  CPU 0.84 s  wall 0.84 s
 ----------------------------------------------------------------
             Standard Nuclear Orientation (Angstroms)
    I     Atom           X                Y                Z
 ----------------------------------------------------------------
    1      P       0.6617346076    -1.0738885128     0.0000000000
    2      N      -0.8899139035    -0.8929202574     0.0000000000
    3      Cl     -1.8186935717     0.5281276165     0.0000000000
    4      Cl      1.6012452311     0.7880941185    -0.0000000000
 ----------------------------------------------------------------
 Nuclear Repulsion Energy =   248.6056540655 hartrees
 There are       28 alpha and       28 beta electrons

                       Distance Matrix (Angstroms)
             P (  1)   N (  2)   Cl(  3)
   N (  2)  1.562166
   Cl(  3)  2.952792  1.697648
   Cl(  4)  2.085584  3.005276  3.429805

 Requested basis set is 6-311++G(d,p)
 There are 45 shells and 112 basis functions
 A cutoff of  1.0D-14 yielded    925 shell pairs
 There are      6137 function pairs (      6615 Cartesian)
 Smallest overlap matrix eigenvalue = 1.42E-03
 Guess MOs from SCF MO coefficient file

 -----------------------------------------------------------------------
  General SCF calculation program by
  Eric Jon Sundstrom, Paul Horn, Yuezhi Mao, Dmitri Zuev, Alec White,
  David Stuck, Shaama M.S., Shane Yost, Joonho Lee, David Small,
  Daniel Levine, Susi Lehtola, Hugh Burton, Evgeny Epifanovsky
 -----------------------------------------------------------------------
 Hartree-Fock
 using 6 threads for integral computing
 -------------------------------------------------------
 OpenMP Integral computing Module                
 Release: version 2.0, May 2017, Q-Chem Inc. Pleasanton 
 -------------------------------------------------------
 A restricted SCF calculation will be
 performed using DIIS
 SCF converges when DIIS error is below 1.0e-08
 ---------------------------------------
  Cycle       Energy         DIIS error
 ---------------------------------------
    1   -1314.1653583755      1.32e-05  
    2   -1314.1653587575      3.48e-06  
    3   -1314.1653587898      1.89e-06  
    4   -1314.1653587963      7.02e-07  
    5   -1314.1653587975      2.03e-07  
    6   -1314.1653587977      6.96e-08  
    7   -1314.1653587977      2.47e-08  
    8   -1314.1653587977      8.85e-09  Convergence criterion met
 ---------------------------------------
 SCF time:   CPU 4.37s  wall 1.00s 
 SCF   energy in the final basis set =    -1314.1653587977
 Total energy in the final basis set =    -1314.1653587977


 ------------------------------------------------------------------------------

   CCMAN2: suite of methods based on coupled cluster
           and equation of motion theories.

   Components:
   * libvmm-1.3-trunk
     by Evgeny Epifanovsky, Ilya Kaliman.
   * libtensor-2.5-trunk
     by Evgeny Epifanovsky, Michael Wormit, Dmitry Zuev, Sam Manzer, 
        Ilya Kaliman.
   * libcc-2.5-trunk
     by Evgeny Epifanovsky, Arik Landau, Tomasz Kus, Kirill Khistyaev, 
        Dmitry Zuev, Prashant Manohar, Xintian Feng, Anna Krylov, 
        Matthew Goldey, Alec White, Thomas Jagau, Kaushik Nanda, 
        Anastasia Gunina, Alexander Kunitsa, Joonho Lee.

   CCMAN original authors:
   Anna I. Krylov, C. David Sherrill, Steven R. Gwaltney,
   Edward F. C. Byrd (2000)
   Sergey V. Levchenko, Lyudmila V. Slipchenko, Tao Wang,
   Ana-Maria C. Cristian (2003)
   Piotr A. Pieniazek, C. Melania Oana, Evgeny Epifanovsky (2007)
   Prashant Manohar (2009)

 ------------------------------------------------------------------------------


 Allocating and initializing 30808MB of RAM...
 Calculation will run on 6 cores.


 Alpha MOs, Restricted
 -- Occupied --                  
-104.89 -104.86  -80.07  -15.65  -10.61  -10.58   -8.08   -8.08
  1 A     2 A     3 A     4 A     5 A     6 A     7 A     8 A                  
 -8.077  -8.053  -8.050  -8.050  -7.606  -5.499  -5.497  -5.496
  9 A    10 A    11 A    12 A    13 A    14 A    15 A    16 A                  
 -1.270  -1.133  -1.051  -0.759  -0.634  -0.593  -0.570  -0.501
 17 A    18 A    19 A    20 A    21 A    22 A    23 A    24 A                  
 -0.493  -0.453  -0.431  -0.413
 25 A    26 A    27 A    28 A                                                  
 -- Virtual --                   
  0.007   0.051   0.058   0.076   0.084   0.091   0.117   0.127
 29 A    30 A    31 A    32 A    33 A    34 A    35 A    36 A                  
  0.137   0.137   0.147   0.163   0.189   0.193   0.230   0.242
 37 A    38 A    39 A    40 A    41 A    42 A    43 A    44 A                  
  0.259   0.260   0.293   0.352   0.379   0.385   0.474   0.535
 45 A    46 A    47 A    48 A    49 A    50 A    51 A    52 A                  
  0.569   0.583   0.587   0.610   0.654   0.791   0.811   0.852
 53 A    54 A    55 A    56 A    57 A    58 A    59 A    60 A                  
  0.868   0.873   0.943   0.962   1.086   1.114   1.122   1.126
 61 A    62 A    63 A    64 A    65 A    66 A    67 A    68 A                  
  1.132   1.149   1.158   1.181   1.184   1.229   1.287   1.322
 69 A    70 A    71 A    72 A    73 A    74 A    75 A    76 A                  
  1.389   1.487   1.490   1.781   1.865   1.999   2.258   2.322
 77 A    78 A    79 A    80 A    81 A    82 A    83 A    84 A                  
  2.397   2.569   2.601   2.622   2.636   2.642   2.736   2.925
 85 A    86 A    87 A    88 A    89 A    90 A    91 A    92 A                  
  3.019   4.241   4.318   4.551   7.514  10.349  10.351  14.702
 93 A    94 A    95 A    96 A    97 A    98 A    99 A   100 A                  
 14.805  14.911  26.635  26.672  26.707  26.724  27.009  27.081
101 A   102 A   103 A   104 A   105 A   106 A   107 A   108 A                  
 36.678 166.138 219.191 219.207
109 A   110 A   111 A   112 A                                                  

 Beta MOs, Restricted
 -- Occupied --                  
-104.89 -104.86  -80.07  -15.65  -10.61  -10.58   -8.08   -8.08
  1 A     2 A     3 A     4 A     5 A     6 A     7 A     8 A                  
 -8.077  -8.053  -8.050  -8.050  -7.606  -5.499  -5.497  -5.496
  9 A    10 A    11 A    12 A    13 A    14 A    15 A    16 A                  
 -1.270  -1.133  -1.051  -0.759  -0.634  -0.593  -0.570  -0.501
 17 A    18 A    19 A    20 A    21 A    22 A    23 A    24 A                  
 -0.493  -0.453  -0.431  -0.413
 25 A    26 A    27 A    28 A                                                  
 -- Virtual --                   
  0.007   0.051   0.058   0.076   0.084   0.091   0.117   0.127
 29 A    30 A    31 A    32 A    33 A    34 A    35 A    36 A                  
  0.137   0.137   0.147   0.163   0.189   0.193   0.230   0.242
 37 A    38 A    39 A    40 A    41 A    42 A    43 A    44 A                  
  0.259   0.260   0.293   0.352   0.379   0.385   0.474   0.535
 45 A    46 A    47 A    48 A    49 A    50 A    51 A    52 A                  
  0.569   0.583   0.587   0.610   0.654   0.791   0.811   0.852
 53 A    54 A    55 A    56 A    57 A    58 A    59 A    60 A                  
  0.868   0.873   0.943   0.962   1.086   1.114   1.122   1.126
 61 A    62 A    63 A    64 A    65 A    66 A    67 A    68 A                  
  1.132   1.149   1.158   1.181   1.184   1.229   1.287   1.322
 69 A    70 A    71 A    72 A    73 A    74 A    75 A    76 A                  
  1.389   1.487   1.490   1.781   1.865   1.999   2.258   2.322
 77 A    78 A    79 A    80 A    81 A    82 A    83 A    84 A                  
  2.397   2.569   2.601   2.622   2.636   2.642   2.736   2.925
 85 A    86 A    87 A    88 A    89 A    90 A    91 A    92 A                  
  3.019   4.241   4.318   4.551   7.514  10.349  10.351  14.702
 93 A    94 A    95 A    96 A    97 A    98 A    99 A   100 A                  
 14.805  14.911  26.635  26.672  26.707  26.724  27.009  27.081
101 A   102 A   103 A   104 A   105 A   106 A   107 A   108 A                  
 36.678 166.138 219.191 219.207
109 A   110 A   111 A   112 A                                                  

 Occupation and symmetry of molecular orbitals

 Point group: C1 (1 irreducible representation).

                           A     All 
 -------------------------------------
 All molecular orbitals:
  - Alpha                  112   112 
  - Beta                   112   112 
 -------------------------------------
 Alpha orbitals:
  - Frozen occupied        16    16  
  - Active occupied        12    12  
  - Active virtual         84    84  
  - Frozen virtual         0     0   
 -------------------------------------
 Beta orbitals:
  - Frozen occupied        16    16  
  - Active occupied        12    12  
  - Active virtual         84    84  
  - Frozen virtual         0     0   
 -------------------------------------

 Import integrals:   CPU 0.00 s  wall 0.00 s

 Import integrals:   CPU 22.20 s  wall 3.86 s

 MP2 amplitudes:   CPU 0.04 s  wall 0.03 s

Running a double precision version
           CCSD T amplitudes will be solved using DIIS.

           Start     Size      MaxIter   EConv     TConv     
           3         7         100       1.00e-07  1.00e-05  
 ------------------------------------------------------------------------------
           Energy (a.u.)   Ediff      Tdiff       Comment
 ------------------------------------------------------------------------------
         -1314.73389980                           
     1   -1314.73909079   5.19e-03   7.60e-01     
     2   -1314.76006556   2.10e-02   1.07e-01     
     3   -1314.75960899   4.57e-04   4.68e-02     
     4   -1314.76189399   2.28e-03   1.52e-02     Switched to DIIS steps.
     5   -1314.76277335   8.79e-04   1.20e-02     
     6   -1314.76282161   4.83e-05   2.49e-03     
     7   -1314.76282601   4.40e-06   1.31e-03     
     8   -1314.76283064   4.63e-06   3.51e-04     
     9   -1314.76283232   1.67e-06   1.86e-04     
    10   -1314.76283233   1.58e-08   5.64e-05     
    11   -1314.76283231   2.02e-08   2.48e-05     
    12   -1314.76283231   8.39e-09   9.44e-06     
 ------------------------------------------------------------------------------
         -1314.76283231                           CCSD T converged.

End of double precision
 SCF energy                 = -1314.16535880
 MP2 energy                 = -1314.73389980
 CCSD correlation energy     =    -0.59747351
 CCSD total energy           = -1314.76283231

 CCSD  T1^2 = 0.0146  T2^2 = 0.2596  Leading amplitudes:

 Amplitude    Orbitals with energies
  0.0318       24 (A) A                  ->    29 (A) A                   
              -0.5012                          0.0066                     
  0.0318       24 (A) B                  ->    29 (A) B                   
              -0.5012                          0.0066                     
 -0.0279       28 (A) A                  ->    29 (A) A                   
              -0.4128                          0.0066                     
 -0.0279       28 (A) B                  ->    29 (A) B                   
              -0.4128                          0.0066                     

 Amplitude    Orbitals with energies
 -0.0839       28 (A) A      28 (A) B    ->    29 (A) A      29 (A) B     
              -0.4128       -0.4128            0.0066        0.0066       
  0.0839       28 (A) A      28 (A) B    ->    29 (A) B      29 (A) A     
              -0.4128       -0.4128            0.0066        0.0066       
  0.0839       28 (A) B      28 (A) A    ->    29 (A) A      29 (A) B     
              -0.4128       -0.4128            0.0066        0.0066       
 -0.0839       28 (A) B      28 (A) A    ->    29 (A) B      29 (A) A     
              -0.4128       -0.4128            0.0066        0.0066       

 Computing CCSD intemediates for later calculations in double precision
 Finished.

Running a double precision version
           CCSD Lambda amplitudes will be solved using DIIS.
           Start     Size      MaxIter   EConv     LConv     
           3         7         100       1.00e-07  1.00e-05  
 ------------------------------------------------------------------------------
            Enorm      Ldiff       Comment
 ------------------------------------------------------------------------------
     1     5.36e-02   4.01e-02     
     2     1.50e-02   6.17e-03     
     3     6.55e-03   1.90e-03     
     4     3.87e-03   1.30e-03     Switched to DIIS steps.
     5     1.16e-03   7.35e-04     
     6     5.17e-04   1.87e-04     
     7     1.69e-04   4.96e-05     
     8     7.62e-05   2.53e-06     
     9     2.76e-05   1.24e-06     
    10     1.28e-05   2.65e-07     
    11     5.37e-06   6.30e-08     
    12     2.74e-06   3.88e-08     
    13     1.20e-06   9.13e-08     
    14     5.20e-07   5.51e-10     
    15     2.54e-07   3.45e-08     
    16     1.07e-07   1.17e-08     
    17     5.40e-08   5.89e-09     
 ------------------------------------------------------------------------------
                                   CCSD Lambda converged.

 Computing density matrices in double precision...
           Orbital response amplitudes will be solved using DIIS.
           Start     Size      MaxIter   EConv     LConv     
           3         7         100       1.00e-06  1.00e-06  
 ------------------------------------------------------------------------------
            Enorm      Ldiff       Comment
 ------------------------------------------------------------------------------
     1     7.73e-02   6.25e-03     
     2     3.97e-02   1.92e-02     
     3     2.75e-02   9.87e-03     
     4     4.48e-03   6.96e-03     Switched to DIIS steps.
     5     2.15e-03   8.51e-05     
     6     7.27e-04   4.06e-04     
     7     4.55e-04   1.25e-04     
     8     7.86e-05   9.75e-05     
     9     3.49e-05   6.48e-07     
    10     7.99e-06   4.94e-06     
    11     1.44e-06   1.52e-07     
    12     3.17e-07   6.46e-08     
 ------------------------------------------------------------------------------
                                   Orbital response converged.

 Computing density matrices... Done.
 CCSD calculation:   CPU 509.70 s  wall 92.88 s

 Transferring MO TPDM to AO TPDM
 Transferring g2_o1o1o1o1
 Transferring g2_o1o1o1v1
 Transferring g2_o1o1v1v1
 Transferring g2_o1v1o1v1
 Transferring g2_o1v1v1v1
 Transferring g2_v1v1v1v1
 Adding separable TPDM
 Computing TPDM gradient
 --------------------------------------------------------
 2e gradient
  Atom          X               Y               Z
 --------------------------------------------------------
    1        -12.986813       21.243018       -0.000000  
    2         12.338199        9.842561        0.000000  
    3         18.593728      -13.528227       -0.000000  
    4        -17.945114      -17.557353        0.000000  
 --------------------------------------------------------
 --------------------------------------------------------
 Final gradient
  Atom          X               Y               Z
 --------------------------------------------------------
    1        -12.986813       21.243018       -0.000000  
    2         12.338199        9.842561        0.000000  
    3         18.593728      -13.528227       -0.000000  
    4        -17.945114      -17.557353        0.000000  
 --------------------------------------------------------
 Analytic gradient from two-electron contribution:   CPU 141.52 s  wall 28.66 s

 Total ccman2 time:   CPU 675.78 s  wall 126.19 s


 --------------------------------------------------------------

                    Orbital Energies (a.u.)
 --------------------------------------------------------------

 Alpha MOs
 -- Occupied --
********-104.8581 -80.0688 -15.6531 -10.6129 -10.5846  -8.0816  -8.0774
 -8.0772  -8.0525  -8.0499  -8.0497  -7.6062  -5.4989  -5.4970  -5.4964
 -1.2700  -1.1329  -1.0508  -0.7590  -0.6340  -0.5928  -0.5697  -0.5012
 -0.4929  -0.4527  -0.4312  -0.4128
 -- Virtual --
  0.0066   0.0513   0.0576   0.0757   0.0839   0.0913   0.1174   0.1272
  0.1368   0.1374   0.1469   0.1628   0.1891   0.1934   0.2296   0.2417
  0.2586   0.2600   0.2926   0.3523   0.3792   0.3853   0.4738   0.5351
  0.5694   0.5826   0.5867   0.6098   0.6540   0.7910   0.8108   0.8524
  0.8681   0.8730   0.9429   0.9619   1.0858   1.1136   1.1223   1.1258
  1.1322   1.1485   1.1578   1.1811   1.1841   1.2292   1.2867   1.3222
  1.3885   1.4868   1.4898   1.7807   1.8650   1.9995   2.2579   2.3223
  2.3973   2.5694   2.6011   2.6219   2.6363   2.6422   2.7359   2.9254
  3.0186   4.2407   4.3182   4.5509   7.5139  10.3489  10.3513  14.7022
 14.8046  14.9111  26.6346  26.6721  26.7065  26.7237  27.0088  27.0814
 36.6780 166.1376 219.1911 219.2065
 --------------------------------------------------------------

          Ground-State Mulliken Net Atomic Charges

     Atom                 Charge (a.u.)
  ----------------------------------------
      1 P                     0.325292
      2 N                    -0.151673
      3 Cl                    0.002137
      4 Cl                   -0.175756
  ----------------------------------------
  Sum of atomic charges =     0.000000

 -----------------------------------------------------------------
                    Cartesian Multipole Moments
 -----------------------------------------------------------------
    Charge (ESU x 10^10)
                 0.0000
    Dipole Moment (Debye)
         X       0.6789      Y      -0.5052      Z       0.0000
       Tot       0.8463
    Quadrupole Moments (Debye-Ang)
        XX     -45.4706     XY      -4.0891     YY     -44.3156
        XZ      -0.0000     YZ      -0.0000     ZZ     -42.9677
    Octopole Moments (Debye-Ang^2)
       XXX      -5.8305    XXY       5.3310    XYY       0.0501
       YYY       9.4002    XXZ      -0.0000    XYZ       0.0000
       YYZ      -0.0000    XZZ      -0.0697    YZZ       0.5050
       ZZZ      -0.0000
    Hexadecapole Moments (Debye-Ang^3)
      XXXX    -564.0063   XXXY     -13.0343   XXYY    -128.4169
      XYYY      -4.6308   YYYY    -237.2113   XXXZ      -0.0000
      XXYZ      -0.0000   XYYZ      -0.0000   YYYZ       0.0000
      XXZZ    -103.7960   XYZZ      -1.0101   YYZZ     -48.7831
      XZZZ      -0.0000   YZZZ       0.0000   ZZZZ     -52.0907
 -----------------------------------------------------------------
 DrvMan completing analytic gradient of the correlated energy
 Correlated dipole moment
            1
    1   0.2671126
    2  -0.1987609
    3   0.0000000
 Energy read as -1314.762832305
 Full Analytical Gradient: (in a.u., or Hartree/Bohr)
             1             2             3             4
    1   -0.00004355   -0.00005329    0.00000213    0.00009470
    2   -0.00021245   -0.00000330    0.00001107    0.00020469
    3   -0.00000000    0.00000000   -0.00000000   -0.00000000
 Gradient time:  CPU 0.75 s  wall 0.76 s
 ----------------------------------------------------------------
             Standard Nuclear Orientation (Angstroms)
    I     Atom           X                Y                Z
 ----------------------------------------------------------------
    1      P       0.6617346076    -1.0738885128     0.0000000000
    2      N      -0.8899139035    -0.8929202574     0.0000000000
    3      Cl     -1.8186935717     0.5281276165     0.0000000000
    4      Cl      1.6012452311     0.7860941185    -0.0000000000
 ----------------------------------------------------------------
 Nuclear Repulsion Energy =   248.6708527209 hartrees
 There are       28 alpha and       28 beta electrons

                       Distance Matrix (Angstroms)
             P (  1)   N (  2)   Cl(  3)
   N (  2)  1.562166
   Cl(  3)  2.952792  1.697648
   Cl(  4)  2.083798  3.004158  3.429654

 Requested basis set is 6-311++G(d,p)
 There are 45 shells and 112 basis functions
 A cutoff of  1.0D-14 yielded    925 shell pairs
 There are      6137 function pairs (      6615 Cartesian)
 Smallest overlap matrix eigenvalue = 1.42E-03
 Guess MOs from SCF MO coefficient file

 -----------------------------------------------------------------------
  General SCF calculation program by
  Eric Jon Sundstrom, Paul Horn, Yuezhi Mao, Dmitri Zuev, Alec White,
  David Stuck, Shaama M.S., Shane Yost, Joonho Lee, David Small,
  Daniel Levine, Susi Lehtola, Hugh Burton, Evgeny Epifanovsky
 -----------------------------------------------------------------------
 Hartree-Fock
 using 6 threads for integral computing
 -------------------------------------------------------
 OpenMP Integral computing Module                
 Release: version 2.0, May 2017, Q-Chem Inc. Pleasanton 
 -------------------------------------------------------
 A restricted SCF calculation will be
 performed using DIIS
 SCF converges when DIIS error is below 1.0e-08
 ---------------------------------------
  Cycle       Energy         DIIS error
 ---------------------------------------
    1   -1314.1653769646      1.79e-05  
    2   -1314.1653776864      4.56e-06  
    3   -1314.1653777499      2.28e-06  
    4   -1314.1653777600      9.04e-07  
    5   -1314.1653777619      3.01e-07  
    6   -1314.1653777623      9.23e-08  
    7   -1314.1653777623      3.54e-08  
    8   -1314.1653777624      1.42e-08  
    9   -1314.1653777623      4.90e-09  Convergence criterion met
 ---------------------------------------
 SCF time:   CPU 4.85s  wall 1.00s 
 SCF   energy in the final basis set =    -1314.1653777623
 Total energy in the final basis set =    -1314.1653777623


 ------------------------------------------------------------------------------

   CCMAN2: suite of methods based on coupled cluster
           and equation of motion theories.

   Components:
   * libvmm-1.3-trunk
     by Evgeny Epifanovsky, Ilya Kaliman.
   * libtensor-2.5-trunk
     by Evgeny Epifanovsky, Michael Wormit, Dmitry Zuev, Sam Manzer, 
        Ilya Kaliman.
   * libcc-2.5-trunk
     by Evgeny Epifanovsky, Arik Landau, Tomasz Kus, Kirill Khistyaev, 
        Dmitry Zuev, Prashant Manohar, Xintian Feng, Anna Krylov, 
        Matthew Goldey, Alec White, Thomas Jagau, Kaushik Nanda, 
        Anastasia Gunina, Alexander Kunitsa, Joonho Lee.

   CCMAN original authors:
   Anna I. Krylov, C. David Sherrill, Steven R. Gwaltney,
   Edward F. C. Byrd (2000)
   Sergey V. Levchenko, Lyudmila V. Slipchenko, Tao Wang,
   Ana-Maria C. Cristian (2003)
   Piotr A. Pieniazek, C. Melania Oana, Evgeny Epifanovsky (2007)
   Prashant Manohar (2009)

 ------------------------------------------------------------------------------


 Allocating and initializing 30808MB of RAM...
 Calculation will run on 6 cores.


 Alpha MOs, Restricted
 -- Occupied --                  
-104.89 -104.86  -80.07  -15.65  -10.61  -10.58   -8.08   -8.08
  1 A     2 A     3 A     4 A     5 A     6 A     7 A     8 A                  
 -8.077  -8.053  -8.050  -8.050  -7.606  -5.499  -5.497  -5.496
  9 A    10 A    11 A    12 A    13 A    14 A    15 A    16 A                  
 -1.270  -1.133  -1.051  -0.759  -0.634  -0.593  -0.570  -0.501
 17 A    18 A    19 A    20 A    21 A    22 A    23 A    24 A                  
 -0.493  -0.453  -0.431  -0.413
 25 A    26 A    27 A    28 A                                                  
 -- Virtual --                   
  0.007   0.051   0.058   0.076   0.084   0.091   0.118   0.127
 29 A    30 A    31 A    32 A    33 A    34 A    35 A    36 A                  
  0.137   0.137   0.147   0.163   0.189   0.193   0.230   0.242
 37 A    38 A    39 A    40 A    41 A    42 A    43 A    44 A                  
  0.259   0.260   0.293   0.352   0.379   0.385   0.474   0.535
 45 A    46 A    47 A    48 A    49 A    50 A    51 A    52 A                  
  0.569   0.583   0.587   0.610   0.654   0.791   0.810   0.852
 53 A    54 A    55 A    56 A    57 A    58 A    59 A    60 A                  
  0.868   0.873   0.943   0.962   1.086   1.114   1.122   1.126
 61 A    62 A    63 A    64 A    65 A    66 A    67 A    68 A                  
  1.132   1.148   1.158   1.181   1.184   1.229   1.287   1.322
 69 A    70 A    71 A    72 A    73 A    74 A    75 A    76 A                  
  1.389   1.487   1.490   1.781   1.865   2.000   2.258   2.322
 77 A    78 A    79 A    80 A    81 A    82 A    83 A    84 A                  
  2.397   2.569   2.601   2.622   2.636   2.642   2.736   2.926
 85 A    86 A    87 A    88 A    89 A    90 A    91 A    92 A                  
  3.019   4.241   4.318   4.551   7.514  10.349  10.351  14.702
 93 A    94 A    95 A    96 A    97 A    98 A    99 A   100 A                  
 14.805  14.911  26.635  26.672  26.707  26.724  27.010  27.081
101 A   102 A   103 A   104 A   105 A   106 A   107 A   108 A                  
 36.678 166.138 219.191 219.206
109 A   110 A   111 A   112 A                                                  

 Beta MOs, Restricted
 -- Occupied --                  
-104.89 -104.86  -80.07  -15.65  -10.61  -10.58   -8.08   -8.08
  1 A     2 A     3 A     4 A     5 A     6 A     7 A     8 A                  
 -8.077  -8.053  -8.050  -8.050  -7.606  -5.499  -5.497  -5.496
  9 A    10 A    11 A    12 A    13 A    14 A    15 A    16 A                  
 -1.270  -1.133  -1.051  -0.759  -0.634  -0.593  -0.570  -0.501
 17 A    18 A    19 A    20 A    21 A    22 A    23 A    24 A                  
 -0.493  -0.453  -0.431  -0.413
 25 A    26 A    27 A    28 A                                                  
 -- Virtual --                   
  0.007   0.051   0.058   0.076   0.084   0.091   0.118   0.127
 29 A    30 A    31 A    32 A    33 A    34 A    35 A    36 A                  
  0.137   0.137   0.147   0.163   0.189   0.193   0.230   0.242
 37 A    38 A    39 A    40 A    41 A    42 A    43 A    44 A                  
  0.259   0.260   0.293   0.352   0.379   0.385   0.474   0.535
 45 A    46 A    47 A    48 A    49 A    50 A    51 A    52 A                  
  0.569   0.583   0.587   0.610   0.654   0.791   0.810   0.852
 53 A    54 A    55 A    56 A    57 A    58 A    59 A    60 A                  
  0.868   0.873   0.943   0.962   1.086   1.114   1.122   1.126
 61 A    62 A    63 A    64 A    65 A    66 A    67 A    68 A                  
  1.132   1.148   1.158   1.181   1.184   1.229   1.287   1.322
 69 A    70 A    71 A    72 A    73 A    74 A    75 A    76 A                  
  1.389   1.487   1.490   1.781   1.865   2.000   2.258   2.322
 77 A    78 A    79 A    80 A    81 A    82 A    83 A    84 A                  
  2.397   2.569   2.601   2.622   2.636   2.642   2.736   2.926
 85 A    86 A    87 A    88 A    89 A    90 A    91 A    92 A                  
  3.019   4.241   4.318   4.551   7.514  10.349  10.351  14.702
 93 A    94 A    95 A    96 A    97 A    98 A    99 A   100 A                  
 14.805  14.911  26.635  26.672  26.707  26.724  27.010  27.081
101 A   102 A   103 A   104 A   105 A   106 A   107 A   108 A                  
 36.678 166.138 219.191 219.206
109 A   110 A   111 A   112 A                                                  

 Occupation and symmetry of molecular orbitals

 Point group: C1 (1 irreducible representation).

                           A     All 
 -------------------------------------
 All molecular orbitals:
  - Alpha                  112   112 
  - Beta                   112   112 
 -------------------------------------
 Alpha orbitals:
  - Frozen occupied        16    16  
  - Active occupied        12    12  
  - Active virtual         84    84  
  - Frozen virtual         0     0   
 -------------------------------------
 Beta orbitals:
  - Frozen occupied        16    16  
  - Active occupied        12    12  
  - Active virtual         84    84  
  - Frozen virtual         0     0   
 -------------------------------------

 Import integrals:   CPU 0.00 s  wall 0.00 s

 Import integrals:   CPU 22.18 s  wall 3.85 s

 MP2 amplitudes:   CPU 0.04 s  wall 0.03 s

Running a double precision version
           CCSD T amplitudes will be solved using DIIS.

           Start     Size      MaxIter   EConv     TConv     
           3         7         100       1.00e-07  1.00e-05  
 ------------------------------------------------------------------------------
           Energy (a.u.)   Ediff      Tdiff       Comment
 ------------------------------------------------------------------------------
         -1314.73390234                           
     1   -1314.73910127   5.20e-03   7.60e-01     
     2   -1314.76006547   2.10e-02   1.07e-01     
     3   -1314.75961170   4.54e-04   4.68e-02     
     4   -1314.76189506   2.28e-03   1.52e-02     Switched to DIIS steps.
     5   -1314.76277343   8.78e-04   1.20e-02     
     6   -1314.76282158   4.82e-05   2.49e-03     
     7   -1314.76282597   4.39e-06   1.31e-03     
     8   -1314.76283059   4.62e-06   3.50e-04     
     9   -1314.76283226   1.67e-06   1.86e-04     
    10   -1314.76283228   1.48e-08   5.64e-05     
    11   -1314.76283226   2.09e-08   2.48e-05     
    12   -1314.76283225   8.68e-09   9.40e-06     
 ------------------------------------------------------------------------------
         -1314.76283225                           CCSD T converged.

End of double precision
 SCF energy                 = -1314.16537776
 MP2 energy                 = -1314.73390234
 CCSD correlation energy     =    -0.59745449
 CCSD total energy           = -1314.76283225

 CCSD  T1^2 = 0.0146  T2^2 = 0.2596  Leading amplitudes:

 Amplitude    Orbitals with energies
 -0.0317       24 (A) A                  ->    29 (A) A                   
              -0.5015                          0.0067                     
 -0.0317       24 (A) B                  ->    29 (A) B                   
              -0.5015                          0.0067                     
 -0.0280       28 (A) A                  ->    29 (A) A                   
              -0.4127                          0.0067                     
 -0.0280       28 (A) B                  ->    29 (A) B                   
              -0.4127                          0.0067                     

 Amplitude    Orbitals with energies
 -0.0839       28 (A) A      28 (A) B    ->    29 (A) A      29 (A) B     
              -0.4127       -0.4127            0.0067        0.0067       
  0.0839       28 (A) A      28 (A) B    ->    29 (A) B      29 (A) A     
              -0.4127       -0.4127            0.0067        0.0067       
  0.0839       28 (A) B      28 (A) A    ->    29 (A) A      29 (A) B     
              -0.4127       -0.4127            0.0067        0.0067       
 -0.0839       28 (A) B      28 (A) A    ->    29 (A) B      29 (A) A     
              -0.4127       -0.4127            0.0067        0.0067       

 Computing CCSD intemediates for later calculations in double precision
 Finished.

Running a double precision version
           CCSD Lambda amplitudes will be solved using DIIS.
           Start     Size      MaxIter   EConv     LConv     
           3         7         100       1.00e-07  1.00e-05  
 ------------------------------------------------------------------------------
            Enorm      Ldiff       Comment
 ------------------------------------------------------------------------------
     1     5.36e-02   4.01e-02     
     2     1.50e-02   6.16e-03     
     3     6.54e-03   1.90e-03     
     4     3.87e-03   1.29e-03     Switched to DIIS steps.
     5     1.16e-03   7.34e-04     
     6     5.15e-04   1.86e-04     
     7     1.69e-04   4.95e-05     
     8     7.59e-05   2.55e-06     
     9     2.74e-05   1.22e-06     
    10     1.27e-05   2.56e-07     
    11     5.32e-06   6.64e-08     
    12     2.72e-06   3.95e-08     
    13     1.19e-06   9.00e-08     
    14     5.18e-07   2.24e-10     
    15     2.53e-07   3.42e-08     
    16     1.06e-07   1.16e-08     
    17     5.37e-08   5.83e-09     
 ------------------------------------------------------------------------------
                                   CCSD Lambda converged.

 Computing density matrices in double precision...
           Orbital response amplitudes will be solved using DIIS.
           Start     Size      MaxIter   EConv     LConv     
           3         7         100       1.00e-06  1.00e-06  
 ------------------------------------------------------------------------------
            Enorm      Ldiff       Comment
 ------------------------------------------------------------------------------
     1     7.72e-02   6.28e-03     
     2     3.97e-02   1.92e-02     
     3     2.74e-02   9.82e-03     
     4     4.49e-03   6.92e-03     Switched to DIIS steps.
     5     2.18e-03   1.07e-04     
     6     7.17e-04   4.09e-04     
     7     4.52e-04   1.21e-04     
     8     7.86e-05   9.69e-05     
     9     3.47e-05   5.76e-07     
    10     7.96e-06   4.92e-06     
    11     1.44e-06   1.47e-07     
    12     3.15e-07   6.72e-08     
 ------------------------------------------------------------------------------
                                   Orbital response converged.

 Computing density matrices... Done.
 CCSD calculation:   CPU 510.10 s  wall 92.71 s

 Transferring MO TPDM to AO TPDM
 Transferring g2_o1o1o1o1
 Transferring g2_o1o1o1v1
 Transferring g2_o1o1v1v1
 Transferring g2_o1v1o1v1
 Transferring g2_o1v1v1v1
 Transferring g2_v1v1v1v1
 Adding separable TPDM
 Computing TPDM gradient
 --------------------------------------------------------
 2e gradient
  Atom          X               Y               Z
 --------------------------------------------------------
    1        -12.968109       21.258891       -0.000000  
    2         12.341384        9.841076        0.000000  
    3         18.594452      -13.529592       -0.000000  
    4        -17.967727      -17.570375        0.000000  
 --------------------------------------------------------
 --------------------------------------------------------
 Final gradient
  Atom          X               Y               Z
 --------------------------------------------------------
    1        -12.968109       21.258891       -0.000000  
    2         12.341384        9.841076        0.000000  
    3         18.594452      -13.529592       -0.000000  
    4        -17.967727      -17.570375        0.000000  
 --------------------------------------------------------
 Analytic gradient from two-electron contribution:   CPU 137.25 s  wall 27.65 s

 Total ccman2 time:   CPU 672.67 s  wall 125.20 s


 --------------------------------------------------------------

                    Orbital Energies (a.u.)
 --------------------------------------------------------------

 Alpha MOs
 -- Occupied --
********-104.8583 -80.0687 -15.6529 -10.6128 -10.5848  -8.0815  -8.0773
 -8.0771  -8.0528  -8.0501  -8.0499  -7.6061  -5.4987  -5.4968  -5.4963
 -1.2700  -1.1334  -1.0507  -0.7590  -0.6341  -0.5928  -0.5697  -0.5015
 -0.4931  -0.4526  -0.4311  -0.4127
 -- Virtual --
  0.0067   0.0514   0.0577   0.0757   0.0839   0.0914   0.1176   0.1272
  0.1369   0.1375   0.1468   0.1628   0.1892   0.1934   0.2296   0.2417
  0.2587   0.2600   0.2927   0.3524   0.3793   0.3853   0.4738   0.5349
  0.5694   0.5826   0.5867   0.6097   0.6539   0.7910   0.8104   0.8523
  0.8682   0.8731   0.9432   0.9620   1.0859   1.1136   1.1223   1.1256
  1.1321   1.1484   1.1577   1.1814   1.1844   1.2293   1.2869   1.3223
  1.3886   1.4873   1.4904   1.7809   1.8652   1.9997   2.2581   2.3225
  2.3974   2.5695   2.6009   2.6218   2.6363   2.6423   2.7362   2.9256
  3.0187   4.2409   4.3184   4.5511   7.5141  10.3489  10.3513  14.7023
 14.8047  14.9113  26.6347  26.6720  26.7067  26.7237  27.0100  27.0814
 36.6782 166.1378 219.1912 219.2065
 --------------------------------------------------------------

          Ground-State Mulliken Net Atomic Charges

     Atom                 Charge (a.u.)
  ----------------------------------------
      1 P                     0.324947
      2 N                    -0.152056
      3 Cl                    0.001885
      4 Cl                   -0.174776
  ----------------------------------------
  Sum of atomic charges =     0.000000

 -----------------------------------------------------------------
                    Cartesian Multipole Moments
 -----------------------------------------------------------------
    Charge (ESU x 10^10)
                 0.0000
    Dipole Moment (Debye)
         X       0.6867      Y      -0.4962      Z      -0.0000
       Tot       0.8472
    Quadrupole Moments (Debye-Ang)
        XX     -45.4630     XY      -4.0771     YY     -44.3195
        XZ      -0.0000     YZ       0.0000     ZZ     -42.9650
    Octopole Moments (Debye-Ang^2)
       XXX      -5.7825    XXY       5.3749    XYY       0.0596
       YYY       9.5053    XXZ      -0.0000    XYZ       0.0000
       YYZ      -0.0000    XZZ      -0.0602    YZZ       0.5374
       ZZZ      -0.0000
    Hexadecapole Moments (Debye-Ang^3)
      XXXX    -563.9311   XXXY     -12.8595   XXYY    -128.3748
      XYYY      -4.4775   YYYY    -237.0156   XXXZ      -0.0000
      XXYZ      -0.0000   XYYZ      -0.0000   YYYZ       0.0000
      XXZZ    -103.7851   XYZZ      -0.9598   YYZZ     -48.7438
      XZZZ      -0.0000   YZZZ       0.0000   ZZZZ     -52.0842
 -----------------------------------------------------------------
 DrvMan completing analytic gradient of the correlated energy
 Correlated dipole moment
            1
    1   0.2701653
    2  -0.1952229
    3  -0.0000000
 Energy read as -1314.762832249
 Full Analytical Gradient: (in a.u., or Hartree/Bohr)
             1             2             3             4
    1    0.00009158    0.00001173    0.00000105   -0.00010436
    2    0.00023800    0.00002298   -0.00002645   -0.00023453
    3   -0.00000000    0.00000000   -0.00000000   -0.00000000
 Gradient time:  CPU 0.76 s  wall 0.78 s
 ----------------------------------------------------------------
             Standard Nuclear Orientation (Angstroms)
    I     Atom           X                Y                Z
 ----------------------------------------------------------------
    1      P       0.6617346076    -1.0738885128     0.0000000000
    2      N      -0.8899139035    -0.8929202574     0.0000000000
    3      Cl     -1.8186935717     0.5281276165     0.0000000000
    4      Cl      1.6012452311     0.7870941185     0.0010000000
 ----------------------------------------------------------------
 Nuclear Repulsion Energy =   248.6382344686 hartrees
 There are       28 alpha and       28 beta electrons

                       Distance Matrix (Angstroms)
             P (  1)   N (  2)   Cl(  3)
   N (  2)  1.562166
   Cl(  3)  2.952792  1.697648
   Cl(  4)  2.084691  3.004717  3.429730

 Requested basis set is 6-311++G(d,p)
 There are 45 shells and 112 basis functions
 A cutoff of  1.0D-14 yielded    925 shell pairs
 There are      6137 function pairs (      6615 Cartesian)
 Smallest overlap matrix eigenvalue = 1.42E-03
 Guess MOs from SCF MO coefficient file

 -----------------------------------------------------------------------
  General SCF calculation program by
  Eric Jon Sundstrom, Paul Horn, Yuezhi Mao, Dmitri Zuev, Alec White,
  David Stuck, Shaama M.S., Shane Yost, Joonho Lee, David Small,
  Daniel Levine, Susi Lehtola, Hugh Burton, Evgeny Epifanovsky
 -----------------------------------------------------------------------
 Hartree-Fock
 using 6 threads for integral computing
 -------------------------------------------------------
 OpenMP Integral computing Module                
 Release: version 2.0, May 2017, Q-Chem Inc. Pleasanton 
 -------------------------------------------------------
 A restricted SCF calculation will be
 performed using DIIS
 SCF converges when DIIS error is below 1.0e-08
 ---------------------------------------
  Cycle       Energy         DIIS error
 ---------------------------------------
    1   -1314.1653681906      1.02e-05  
    2   -1314.1653684529      2.71e-06  
    3   -1314.1653684809      1.30e-06  
    4   -1314.1653684851      5.66e-07  
    5   -1314.1653684861      2.14e-07  
    6   -1314.1653684863      7.83e-08  
    7   -1314.1653684864      3.75e-08  
    8   -1314.1653684864      1.54e-08  
    9   -1314.1653684864      5.35e-09  Convergence criterion met
 ---------------------------------------
 SCF time:   CPU 4.90s  wall 2.00s 
 SCF   energy in the final basis set =    -1314.1653684864
 Total energy in the final basis set =    -1314.1653684864


 ------------------------------------------------------------------------------

   CCMAN2: suite of methods based on coupled cluster
           and equation of motion theories.

   Components:
   * libvmm-1.3-trunk
     by Evgeny Epifanovsky, Ilya Kaliman.
   * libtensor-2.5-trunk
     by Evgeny Epifanovsky, Michael Wormit, Dmitry Zuev, Sam Manzer, 
        Ilya Kaliman.
   * libcc-2.5-trunk
     by Evgeny Epifanovsky, Arik Landau, Tomasz Kus, Kirill Khistyaev, 
        Dmitry Zuev, Prashant Manohar, Xintian Feng, Anna Krylov, 
        Matthew Goldey, Alec White, Thomas Jagau, Kaushik Nanda, 
        Anastasia Gunina, Alexander Kunitsa, Joonho Lee.

   CCMAN original authors:
   Anna I. Krylov, C. David Sherrill, Steven R. Gwaltney,
   Edward F. C. Byrd (2000)
   Sergey V. Levchenko, Lyudmila V. Slipchenko, Tao Wang,
   Ana-Maria C. Cristian (2003)
   Piotr A. Pieniazek, C. Melania Oana, Evgeny Epifanovsky (2007)
   Prashant Manohar (2009)

 ------------------------------------------------------------------------------


 Allocating and initializing 30808MB of RAM...
 Calculation will run on 6 cores.


 Alpha MOs, Restricted
 -- Occupied --                  
-104.89 -104.86  -80.07  -15.65  -10.61  -10.58   -8.08   -8.08
  1 A     2 A     3 A     4 A     5 A     6 A     7 A     8 A                  
 -8.077  -8.053  -8.050  -8.050  -7.606  -5.499  -5.497  -5.496
  9 A    10 A    11 A    12 A    13 A    14 A    15 A    16 A                  
 -1.270  -1.133  -1.051  -0.759  -0.634  -0.593  -0.570  -0.501
 17 A    18 A    19 A    20 A    21 A    22 A    23 A    24 A                  
 -0.493  -0.453  -0.431  -0.413
 25 A    26 A    27 A    28 A                                                  
 -- Virtual --                   
  0.007   0.051   0.058   0.076   0.084   0.091   0.118   0.127
 29 A    30 A    31 A    32 A    33 A    34 A    35 A    36 A                  
  0.137   0.137   0.147   0.163   0.189   0.193   0.230   0.242
 37 A    38 A    39 A    40 A    41 A    42 A    43 A    44 A                  
  0.259   0.260   0.293   0.352   0.379   0.385   0.474   0.535
 45 A    46 A    47 A    48 A    49 A    50 A    51 A    52 A                  
  0.569   0.583   0.587   0.610   0.654   0.791   0.811   0.852
 53 A    54 A    55 A    56 A    57 A    58 A    59 A    60 A                  
  0.868   0.873   0.943   0.962   1.086   1.114   1.122   1.126
 61 A    62 A    63 A    64 A    65 A    66 A    67 A    68 A                  
  1.132   1.148   1.158   1.181   1.184   1.229   1.287   1.322
 69 A    70 A    71 A    72 A    73 A    74 A    75 A    76 A                  
  1.389   1.487   1.490   1.781   1.865   2.000   2.258   2.322
 77 A    78 A    79 A    80 A    81 A    82 A    83 A    84 A                  
  2.397   2.569   2.601   2.622   2.636   2.642   2.736   2.926
 85 A    86 A    87 A    88 A    89 A    90 A    91 A    92 A                  
  3.019   4.241   4.318   4.551   7.514  10.349  10.351  14.702
 93 A    94 A    95 A    96 A    97 A    98 A    99 A   100 A                  
 14.805  14.911  26.635  26.672  26.707  26.724  27.009  27.081
101 A   102 A   103 A   104 A   105 A   106 A   107 A   108 A                  
 36.678 166.138 219.191 219.206
109 A   110 A   111 A   112 A                                                  

 Beta MOs, Restricted
 -- Occupied --                  
-104.89 -104.86  -80.07  -15.65  -10.61  -10.58   -8.08   -8.08
  1 A     2 A     3 A     4 A     5 A     6 A     7 A     8 A                  
 -8.077  -8.053  -8.050  -8.050  -7.606  -5.499  -5.497  -5.496
  9 A    10 A    11 A    12 A    13 A    14 A    15 A    16 A                  
 -1.270  -1.133  -1.051  -0.759  -0.634  -0.593  -0.570  -0.501
 17 A    18 A    19 A    20 A    21 A    22 A    23 A    24 A                  
 -0.493  -0.453  -0.431  -0.413
 25 A    26 A    27 A    28 A                                                  
 -- Virtual --                   
  0.007   0.051   0.058   0.076   0.084   0.091   0.118   0.127
 29 A    30 A    31 A    32 A    33 A    34 A    35 A    36 A                  
  0.137   0.137   0.147   0.163   0.189   0.193   0.230   0.242
 37 A    38 A    39 A    40 A    41 A    42 A    43 A    44 A                  
  0.259   0.260   0.293   0.352   0.379   0.385   0.474   0.535
 45 A    46 A    47 A    48 A    49 A    50 A    51 A    52 A                  
  0.569   0.583   0.587   0.610   0.654   0.791   0.811   0.852
 53 A    54 A    55 A    56 A    57 A    58 A    59 A    60 A                  
  0.868   0.873   0.943   0.962   1.086   1.114   1.122   1.126
 61 A    62 A    63 A    64 A    65 A    66 A    67 A    68 A                  
  1.132   1.148   1.158   1.181   1.184   1.229   1.287   1.322
 69 A    70 A    71 A    72 A    73 A    74 A    75 A    76 A                  
  1.389   1.487   1.490   1.781   1.865   2.000   2.258   2.322
 77 A    78 A    79 A    80 A    81 A    82 A    83 A    84 A                  
  2.397   2.569   2.601   2.622   2.636   2.642   2.736   2.926
 85 A    86 A    87 A    88 A    89 A    90 A    91 A    92 A                  
  3.019   4.241   4.318   4.551   7.514  10.349  10.351  14.702
 93 A    94 A    95 A    96 A    97 A    98 A    99 A   100 A                  
 14.805  14.911  26.635  26.672  26.707  26.724  27.009  27.081
101 A   102 A   103 A   104 A   105 A   106 A   107 A   108 A                  
 36.678 166.138 219.191 219.206
109 A   110 A   111 A   112 A                                                  

 Occupation and symmetry of molecular orbitals

 Point group: C1 (1 irreducible representation).

                           A     All 
 -------------------------------------
 All molecular orbitals:
  - Alpha                  112   112 
  - Beta                   112   112 
 -------------------------------------
 Alpha orbitals:
  - Frozen occupied        16    16  
  - Active occupied        12    12  
  - Active virtual         84    84  
  - Frozen virtual         0     0   
 -------------------------------------
 Beta orbitals:
  - Frozen occupied        16    16  
  - Active occupied        12    12  
  - Active virtual         84    84  
  - Frozen virtual         0     0   
 -------------------------------------

 Import integrals:   CPU 0.00 s  wall 0.00 s

 Import integrals:   CPU 22.18 s  wall 3.85 s

 MP2 amplitudes:   CPU 0.04 s  wall 0.03 s

Running a double precision version
           CCSD T amplitudes will be solved using DIIS.

           Start     Size      MaxIter   EConv     TConv     
           3         7         100       1.00e-07  1.00e-05  
 ------------------------------------------------------------------------------
           Energy (a.u.)   Ediff      Tdiff       Comment
 ------------------------------------------------------------------------------
         -1314.73390126                           
     1   -1314.73909623   5.19e-03   7.60e-01     
     2   -1314.76006572   2.10e-02   1.07e-01     
     3   -1314.75961054   4.55e-04   4.68e-02     
     4   -1314.76189472   2.28e-03   1.52e-02     Switched to DIIS steps.
     5   -1314.76277359   8.79e-04   1.20e-02     
     6   -1314.76282180   4.82e-05   2.49e-03     
     7   -1314.76282619   4.40e-06   1.31e-03     
     8   -1314.76283082   4.62e-06   3.51e-04     
     9   -1314.76283249   1.67e-06   1.86e-04     
    10   -1314.76283251   1.53e-08   5.64e-05     
    11   -1314.76283248   2.05e-08   2.48e-05     
    12   -1314.76283248   8.53e-09   9.42e-06     
 ------------------------------------------------------------------------------
         -1314.76283248                           CCSD T converged.

End of double precision
 SCF energy                 = -1314.16536849
 MP2 energy                 = -1314.73390126
 CCSD correlation energy     =    -0.59746399
 CCSD total energy           = -1314.76283248

 CCSD  T1^2 = 0.0146  T2^2 = 0.2596  Leading amplitudes:

 Amplitude    Orbitals with energies
 -0.0318       24 (A) A                  ->    29 (A) A                   
              -0.5013                          0.0066                     
 -0.0318       24 (A) B                  ->    29 (A) B
[truncated: 21,571 more chars]
