# Supplementary material for: Geometric and energetic data from ab initio calculations of haloethene, haloimine, halomethylenephosphine, haloiminophosphine, halodiazene, halodiphosphene and halocyclopropane
Source: Data Brief. 2019 Nov 2;27:104738. doi: 10.1016/j.dib.2019.104738 (PMC6861602; doi:10.1016/j.dib.2019.104738)
Supplement: Multimedia component 7 [file mmc7.zip › NP/CCSD/freq/ClENPEF.out]

Q-Chem Developer Version!
                  Welcome to Q-Chem
     A Quantum Leap Into The Future Of Chemistry


 Q-Chem 5.1, Q-Chem, Inc., Pleasanton, CA (2018)

 Yihan Shao,  Zhengting Gan,  E. Epifanovsky,  A. T. B. Gilbert,  M. Wormit,  
 J. Kussmann,  A. W. Lange,  A. Behn,  Jia Deng,  Xintian Feng,  D. Ghosh,  
 M. Goldey,  P. R. Horn,  L. D. Jacobson,  I. Kaliman,  T. Kus,  A. Landau,  
 Jie Liu,  E. I. Proynov,  R. M. Richard,  R. P. Steele,  E. J. Sundstrom,  
 H. L. Woodcock III,  P. M. Zimmerman,  D. Zuev,  B. Albrecht,  E. Alguire,  
 S. A. Baeppler,  D. Barton,  Z. Benda,  Y. A. Bernard,  E. J. Berquist,  
 K. B. Bravaya,  H. Burton,  D. Casanova,  Chun-Min Chang,  Yunqing Chen,  
 A. Chien,  K. D. Closser,  M. P. Coons,  S. Coriani,  S. Dasgupta,  
 A. L. Dempwolff,  M. Diedenhofen,  Hainam Do,  R. G. Edgar,  Po-Tung Fang,  
 S. Faraji,  S. Fatehi,  Qingguo Feng,  K. D. Fenk,  J. Fosso-Tande,  
 J. Gayvert,  Qinghui Ge,  A. Ghysels,  G. Gidofalvi,  J. Gomes,  
 J. Gonthier,  A. Gunina,  D. Hait,  M. W. D. Hanson-Heine,  
 P. H. P. Harbach,  A. W. Hauser,  J. E. Herr,  E. G. Hohenstein,  
 Z. C. Holden,  Kerwin Hui,  B. C. Huynh,  T.-C. Jagau,  Hyunjun Ji,  
 B. Kaduk,  K. Khistyaev,  Jaehoon Kim,  P. Klunzinger,  K. Koh,  
 D. Kosenkov,  L. Koulias,  T. Kowalczyk,  C. M. Krauter,  A. Kunitsa,  
 Ka Un Lao,  A. Laurent,  K. V. Lawler,  Joonho Lee,  D. Lefrancois,  
 S. Lehtola,  D. S. Levine,  Yi-Pei Li,  You-Sheng Lin,  Fenglai Liu,  
 E. Livshits,  A. Luenser,  P. Manohar,  E. Mansoor,  S. F. Manzer,  
 Shan-Ping Mao,  Yuezhi Mao,  N. Mardirossian,  A. V. Marenich,  
 T. Markovich,  L. A. Martinez-Martinez,  S. A. Maurer,  N. J. Mayhall,  
 S. C. McKenzie,  J.-M. Mewes,  A. F. Morrison,  J. W. Mullinax,  K. Nanda,  
 T. S. Nguyen-Beck,  R. Olivares-Amaya,  J. A. Parkhill,  T. M. Perrine,  
 F. Plasser,  P. Pokhilko,  S. Prager,  A. Prociuk,  E. Ramos,  D. R. Rehn,  
 F. Rob,  M. Schneider,  N. Sergueev,  S. M. Sharada,  S. Sharma,  
 D. W. Small,  T. Stauch,  T. Stein,  Yu-Chuan Su,  A. J. W. Thom,  
 A. Tkatchenko,  T. Tsuchimochi,  N. M. Tubman,  L. Vogt,  M. L. Vidal,  
 O. Vydrov,  M. A. Watson,  J. Wenzel,  M. de Wergifosse,  T. A. Wesolowski,  
 A. White,  J. Witte,  A. Yamada,  Jun Yang,  K. Yao,  S. Yeganeh,  
 S. R. Yost,  Zhi-Qiang You,  A. Zech,  Igor Ying Zhang,  Xing Zhang,  
 Yan Zhao,  Ying Zhu,  B. R. Brooks,  G. K. L. Chan,  C. J. Cramer,  
 M. S. Gordon,  W. J. Hehre,  A. Klamt,  M. W. Schmidt,  C. D. Sherrill,  
 D. G. Truhlar,  A. Aspuru-Guzik,  R. Baer,  A. T. Bell,  N. A. Besley,  
 Jeng-Da Chai,  A. E. DePrince, III,  R. A. DiStasio Jr.,  A. Dreuw,  
 B. D. Dunietz,  T. R. Furlani,  Chao-Ping Hsu,  Yousung Jung,  Jing Kong,  
 D. S. Lambrecht,  WanZhen Liang,  C. Ochsenfeld,  V. A. Rassolov,  
 L. V. Slipchenko,  J. E. Subotnik,  T. Van Voorhis,  J. M. Herbert,  
 A. I. Krylov,  P. M. W. Gill,  M. Head-Gordon

 Contributors to earlier versions of Q-Chem not listed above: 
 R. D. Adamson,  B. Austin,  J. Baker,  G. J. O. Beran,  K. Brandhorst,  
 S. T. Brown,  E. F. C. Byrd,  A. K. Chakraborty,  C.-L. Cheng,  
 Siu Hung Chien,  D. M. Chipman,  D. L. Crittenden,  H. Dachsel,  
 R. J. Doerksen,  A. D. Dutoi,  L. Fusti-Molnar,  W. A. Goddard III,  
 A. Golubeva-Zadorozhnaya,  S. R. Gwaltney,  G. Hawkins,  A. Heyden,  
 S. Hirata,  G. Kedziora,  F. J. Keil,  C. Kelley,  Jihan Kim,  R. A. King,  
 R. Z. Khaliullin,  P. P. Korambath,  W. Kurlancheek,  A. M. Lee,  M. S. Lee,  
 S. V. Levchenko,  Ching Yeh Lin,  D. Liotard,  R. C. Lochan,  I. Lotan,  
 P. E. Maslen,  N. Nair,  D. P. O'Neill,  D. Neuhauser,  E. Neuscamman,  
 C. M. Oana,  R. Olson,  B. Peters,  R. Peverati,  P. A. Pieniazek,  
 Y. M. Rhee,  J. Ritchie,  M. A. Rohrdanz,  E. Rosta,  N. J. Russ,  
 H. F. Schaefer III,  N. E. Schultz,  N. Shenvi,  A. C. Simmonett,  A. Sodt,  
 D. Stuck,  K. S. Thanthiriwatte,  V. Vanovschi,  Tao Wang,  A. Warshel,  
 C. F. Williams,  Q. Wu,  X. Xu,  W. Zhang

 Please cite Q-Chem as follows:
 Y. Shao et al., Mol. Phys. 113, 184-215 (2015)
 DOI: 10.1080/00268976.2014.952696

 Q-Chem 5.1.2 for Intel X86 EM64T Linux

 Parts of Q-Chem use Armadillo 8.300.2 (Tropical Shenanigans).
 http://arma.sourceforge.net/

 Q-Chem begins on Tue May  7 05:05:24 2019  

Host: 
0

     Scratch files written to /scratch/taweetham/qchem10916//
Input Ideriv = 1
Curr. Ideriv = -1
Max.  Ideriv = 1


!!********************************************.
!!******************Warning*******************.
!!Desired Analytical derivatives not available.
!!Finite difference job might take a long time.
!!********************************************.
!!********************************************.


 2-order derivative to be evaluated numerically with 1-order analytical derivatives

Checking the input file for inconsistencies... 	...done.

--------------------------------------------------------------
User input:
--------------------------------------------------------------
Cl=F_E.out
$molecule
0 1
P 
N  1 1.579000
F  1 1.602769 2 100.241167
Cl 2 1.729793 1 115.127282 3 -180.000000 0
$end

$rem
   JOB_TYPE 	FREQUENCY
   BASIS 		6-311++G**
   METHOD	ccsd
   MEM_TOTAL	31000
   N_FROZEN_CORE      FC
$end

--------------------------------------------------------------
 ----------------------------------------------------------------
             Standard Nuclear Orientation (Angstroms)
    I     Atom           X                Y                Z
 ----------------------------------------------------------------
    1      P       0.8891563608    -0.5185425841    -0.0000000000
    2      N      -0.2308753246     0.5944578758     0.0000000000
    3      F       2.2030419935     0.3993751745     0.0000000000
    4      Cl     -1.8557997695     0.0013268859    -0.0000000000
 ----------------------------------------------------------------
 Molecular Point Group                 Cs    NOp =  2
 Largest Abelian Subgroup              Cs    NOp =  2
 Nuclear Repulsion Energy =   197.9723114812 hartrees
 There are       24 alpha and       24 beta electrons
 Requested basis set is 6-311++G(d,p)
 There are 38 shells and 104 basis functions
 Total memory of 31000 MB is distributed as follows: 
   MEM_STATIC is set to 192 MB
   QALLOC/CCMAN JOB total memory use is  30808 MB
 Warning: actual memory use might exceed 31000 MB

 Total QAlloc Memory Limit  31000 MB
 Mega-Array Size       188 MB
 MEM_STATIC part       192 MB

                       Distance Matrix (Angstroms)
             P (  1)   N (  2)   F (  3)
   N (  2)  1.579000
   F (  3)  1.602769  2.441723
   Cl(  4)  2.793752  1.729793  4.078313

 A cutoff of  1.0D-14 yielded    676 shell pairs
 There are      5304 function pairs (      5732 Cartesian)

 -------------------------------------------------------
 OpenMP Integral Computing Module                       
 Release: version 1.0, May 2013, Q-Chem Inc. Pittsburgh 
 -------------------------------------------------------
 Integral Job Info:
 Integral job number is                      11
 Integral operator is                         1
 short-range coefficients                     0
 long-range coefficients              100000000
 Omega coefficients                           0
 if combine SR and LR in K                    0
 Integral screening is                        0
 Integral computing path is                   2
 max size of driver memory is            800000
 size of driver memory is                593474
 size of scratch memory is              8114252
 max col of scratch BK array               1296
 max len of scratch array in speh3          155
 max len of scratch index in speh4           18
 max int batch size is                      520
 min int batch size is                       52
 fixed nKL is                                52
 max L of basis functions is                  2
 order of int derivative is                   0
 number of shells is                         38
 number of basis is                         108
 number of cartesian basis is               108
 number of contracted shell pairs           676
 number of primitive shell pairs           2009
 maxK2 (contraction) of shell pair           36
 max number of K2 of shell pair               1
 max number of CS2 of shell pair             64
 max number of PS2 of shell pair            204
 mem total for path MDJ                  512850
 -------------------------------------------------------
 Smallest overlap matrix eigenvalue = 1.46E-03
 Guess from superposition of atomic densities
 Warning:  Energy on first SCF cycle will be non-variational
 SAD guess density has 48.000000 electrons

 -----------------------------------------------------------------------
  General SCF calculation program by
  Eric Jon Sundstrom, Paul Horn, Yuezhi Mao, Dmitri Zuev, Alec White,
  David Stuck, Shaama M.S., Shane Yost, Joonho Lee, David Small,
  Daniel Levine, Susi Lehtola, Hugh Burton, Evgeny Epifanovsky
 -----------------------------------------------------------------------
 Hartree-Fock
 using 6 threads for integral computing
 -------------------------------------------------------
 OpenMP Integral computing Module                
 Release: version 2.0, May 2017, Q-Chem Inc. Pleasanton 
 -------------------------------------------------------
 A restricted SCF calculation will be
 performed using DIIS
 SCF converges when DIIS error is below 1.0e-08
 ---------------------------------------
  Cycle       Energy         DIIS error
 ---------------------------------------
    1    -954.5231232302      5.17e-02  
    2    -954.0614252565      6.68e-03  
    3    -954.1100894265      3.56e-03  
    4    -954.1212109570      7.90e-04  
    5    -954.1221747179      2.53e-04  
    6    -954.1223950395      1.10e-04  
    7    -954.1224344519      5.26e-05  
    8    -954.1224501726      3.12e-05  
    9    -954.1224540850      9.78e-06  
   10    -954.1224547061      3.31e-06  
   11    -954.1224547687      1.04e-06  
   12    -954.1224547741      1.97e-07  
   13    -954.1224547743      4.47e-08  
   14    -954.1224547743      1.28e-08  
   15    -954.1224547743      3.63e-09  Convergence criterion met
 ---------------------------------------
 SCF time:   CPU 6.21s  wall 2.00s 
 SCF   energy in the final basis set =     -954.1224547743
 Total energy in the final basis set =     -954.1224547743


 ------------------------------------------------------------------------------

   CCMAN2: suite of methods based on coupled cluster
           and equation of motion theories.

   Components:
   * libvmm-1.3-trunk
     by Evgeny Epifanovsky, Ilya Kaliman.
   * libtensor-2.5-trunk
     by Evgeny Epifanovsky, Michael Wormit, Dmitry Zuev, Sam Manzer, 
        Ilya Kaliman.
   * libcc-2.5-trunk
     by Evgeny Epifanovsky, Arik Landau, Tomasz Kus, Kirill Khistyaev, 
        Dmitry Zuev, Prashant Manohar, Xintian Feng, Anna Krylov, 
        Matthew Goldey, Alec White, Thomas Jagau, Kaushik Nanda, 
        Anastasia Gunina, Alexander Kunitsa, Joonho Lee.

   CCMAN original authors:
   Anna I. Krylov, C. David Sherrill, Steven R. Gwaltney,
   Edward F. C. Byrd (2000)
   Sergey V. Levchenko, Lyudmila V. Slipchenko, Tao Wang,
   Ana-Maria C. Cristian (2003)
   Piotr A. Pieniazek, C. Melania Oana, Evgeny Epifanovsky (2007)
   Prashant Manohar (2009)

 ------------------------------------------------------------------------------


 Allocating and initializing 30808MB of RAM...
 Calculation will run on 6 cores.


 Alpha MOs, Restricted
 -- Occupied --                  
-104.89  -80.08  -26.34  -15.65  -10.61   -8.08   -8.07   -8.07
  1 A'    2 A'    3 A'    4 A'    5 A'    6 A'    7 A'    1 A"                 
 -7.620  -5.513  -5.511  -5.511  -1.644  -1.261  -1.050  -0.828
  8 A'    9 A'    2 A"   10 A'   11 A'   12 A'   13 A'   14 A'                 
 -0.717  -0.711  -0.676  -0.573  -0.555  -0.509  -0.429  -0.414
 15 A'    3 A"   16 A'   17 A'    4 A"   18 A'   19 A'    5 A"                 
 -- Virtual --                   
  0.006   0.058   0.059   0.076   0.085   0.098   0.131   0.137
  6 A"   20 A'   21 A'   22 A'    7 A"   23 A'   24 A'   25 A'                 
  0.139   0.166   0.206   0.209   0.240   0.248   0.292   0.323
  8 A"   26 A'   27 A'   28 A'    9 A"   29 A'   30 A'   31 A'                 
  0.333   0.382   0.383   0.420   0.421   0.477   0.553   0.583
 10 A"   11 A"   32 A'   33 A'   34 A'   35 A'   36 A'   37 A'                 
  0.595   0.615   0.770   0.858   0.861   0.869   0.873   0.960
 12 A"   38 A'   39 A'   40 A'   13 A"   41 A'   14 A"   15 A"                 
  1.095   1.107   1.117   1.145   1.156   1.215   1.268   1.304
 42 A'   43 A'   16 A"   44 A'   45 A'   17 A"   46 A'   47 A'                 
  1.355   1.484   1.569   1.619   1.635   1.761   1.859   1.895
 48 A'   49 A'   18 A"   50 A'   51 A'   19 A"   52 A'   53 A'                 
  2.230   2.265   2.373   2.409   2.517   2.628   2.667   2.919
 54 A'   20 A"   55 A'   21 A"   56 A'   22 A"   57 A'   58 A'                 
  3.016   4.173   4.173   4.213   4.214   4.241   4.331   4.506
 59 A'   60 A'   23 A"   61 A'   24 A"   25 A"   62 A'   63 A'                 
  4.604   6.884   6.914   6.944   7.571  10.343  14.687  14.793
 64 A'   26 A"   65 A'   66 A'   67 A'   68 A'   27 A"   69 A'                 
 14.876  26.643  26.705  27.090  36.680  68.725 166.157 219.187
 70 A'   28 A"   71 A'   72 A'   73 A'   74 A'   75 A'   76 A'                 

 Beta MOs, Restricted
 -- Occupied --                  
-104.89  -80.08  -26.34  -15.65  -10.61   -8.08   -8.07   -8.07
  1 A'    2 A'    3 A'    4 A'    5 A'    6 A'    7 A'    1 A"                 
 -7.620  -5.513  -5.511  -5.511  -1.644  -1.261  -1.050  -0.828
  8 A'    9 A'    2 A"   10 A'   11 A'   12 A'   13 A'   14 A'                 
 -0.717  -0.711  -0.676  -0.573  -0.555  -0.509  -0.429  -0.414
 15 A'    3 A"   16 A'   17 A'    4 A"   18 A'   19 A'    5 A"                 
 -- Virtual --                   
  0.006   0.058   0.059   0.076   0.085   0.098   0.131   0.137
  6 A"   20 A'   21 A'   22 A'    7 A"   23 A'   24 A'   25 A'                 
  0.139   0.166   0.206   0.209   0.240   0.248   0.292   0.323
  8 A"   26 A'   27 A'   28 A'    9 A"   29 A'   30 A'   31 A'                 
  0.333   0.382   0.383   0.420   0.421   0.477   0.553   0.583
 10 A"   11 A"   32 A'   33 A'   34 A'   35 A'   36 A'   37 A'                 
  0.595   0.615   0.770   0.858   0.861   0.869   0.873   0.960
 12 A"   38 A'   39 A'   40 A'   13 A"   41 A'   14 A"   15 A"                 
  1.095   1.107   1.117   1.145   1.156   1.215   1.268   1.304
 42 A'   43 A'   16 A"   44 A'   45 A'   17 A"   46 A'   47 A'                 
  1.355   1.484   1.569   1.619   1.635   1.761   1.859   1.895
 48 A'   49 A'   18 A"   50 A'   51 A'   19 A"   52 A'   53 A'                 
  2.230   2.265   2.373   2.409   2.517   2.628   2.667   2.919
 54 A'   20 A"   55 A'   21 A"   56 A'   22 A"   57 A'   58 A'                 
  3.016   4.173   4.173   4.213   4.214   4.241   4.331   4.506
 59 A'   60 A'   23 A"   61 A'   24 A"   25 A"   62 A'   63 A'                 
  4.604   6.884   6.914   6.944   7.571  10.343  14.687  14.793
 64 A'   26 A"   65 A'   66 A'   67 A'   68 A'   27 A"   69 A'                 
 14.876  26.643  26.705  27.090  36.680  68.725 166.157 219.187
 70 A'   28 A"   71 A'   72 A'   73 A'   74 A'   75 A'   76 A'                 

 Occupation and symmetry of molecular orbitals

 Point group: Cs (2 irreducible representations).

                           A'   A"    All 
 ------------------------------------------
 All molecular orbitals:
  - Alpha                  76   28    104 
  - Beta                   76   28    104 
 ------------------------------------------
 Alpha orbitals:
  - Frozen occupied        10   2     12  
  - Active occupied        9    3     12  
  - Active virtual         57   23    80  
  - Frozen virtual         0    0     0   
 ------------------------------------------
 Beta orbitals:
  - Frozen occupied        10   2     12  
  - Active occupied        9    3     12  
  - Active virtual         57   23    80  
  - Frozen virtual         0    0     0   
 ------------------------------------------

 Import integrals:   CPU 0.00 s  wall 0.00 s

 Import integrals:   CPU 14.38 s  wall 2.55 s

 MP2 amplitudes:   CPU 0.10 s  wall 0.09 s

Running a double precision version
           CCSD T amplitudes will be solved using DIIS.

           Start     Size      MaxIter   EConv     TConv     
           3         7         100       1.00e-07  1.00e-05  
 ------------------------------------------------------------------------------
           Energy (a.u.)   Ediff      Tdiff       Comment
 ------------------------------------------------------------------------------
          -954.76102215                           
     1    -954.75272878   8.29e-03   7.31e-01     
     2    -954.77657801   2.38e-02   1.06e-01     
     3    -954.77517057   1.41e-03   4.78e-02     
     4    -954.77777712   2.61e-03   1.65e-02     Switched to DIIS steps.
     5    -954.77864278   8.66e-04   1.17e-02     
     6    -954.77871390   7.11e-05   2.70e-03     
     7    -954.77870744   6.46e-06   1.36e-03     
     8    -954.77870964   2.19e-06   3.32e-04     
     9    -954.77871119   1.56e-06   2.19e-04     
    10    -954.77871097   2.17e-07   6.52e-05     
    11    -954.77871123   2.57e-07   2.64e-05     
    12    -954.77871120   3.34e-08   1.59e-05     
    13    -954.77871120   4.21e-10   5.15e-06     
 ------------------------------------------------------------------------------
          -954.77871120                           CCSD T converged.

End of double precision
 SCF energy                 = -954.12245477
 MP2 energy                 = -954.76102215
 CCSD correlation energy     =   -0.65625642
 CCSD total energy           = -954.77871120

 CCSD  T1^2 = 0.0138  T2^2 = 0.2396  Leading amplitudes:

 Amplitude    Orbitals with energies
 -0.0320       5 (A") A                  ->    6 (A") A                   
              -0.4140                          0.0063                     
 -0.0320       5 (A") B                  ->    6 (A") B                   
              -0.4140                          0.0063                     
  0.0275       3 (A") A                  ->    6 (A") A                   
              -0.7106                          0.0063                     
  0.0275       3 (A") B                  ->    6 (A") B                   
              -0.7106                          0.0063                     

 Amplitude    Orbitals with energies
 -0.0825       5 (A") A      5 (A") B    ->    6 (A") A      6 (A") B     
              -0.4140       -0.4140            0.0063        0.0063       
  0.0825       5 (A") A      5 (A") B    ->    6 (A") B      6 (A") A     
              -0.4140       -0.4140            0.0063        0.0063       
  0.0825       5 (A") B      5 (A") A    ->    6 (A") A      6 (A") B     
              -0.4140       -0.4140            0.0063        0.0063       
 -0.0825       5 (A") B      5 (A") A    ->    6 (A") B      6 (A") A     
              -0.4140       -0.4140            0.0063        0.0063       

 Computing CCSD intemediates for later calculations in double precision
 Finished.

Running a double precision version
           CCSD Lambda amplitudes will be solved using DIIS.
           Start     Size      MaxIter   EConv     LConv     
           3         7         100       1.00e-07  1.00e-05  
 ------------------------------------------------------------------------------
            Enorm      Ldiff       Comment
 ------------------------------------------------------------------------------
     1     5.29e-02   3.56e-02     
     2     1.66e-02   7.51e-03     
     3     6.72e-03   1.54e-03     
     4     3.88e-03   1.35e-03     Switched to DIIS steps.
     5     1.09e-03   7.39e-04     
     6     5.38e-04   1.52e-04     
     7     1.74e-04   5.01e-05     
     8     8.03e-05   4.85e-06     
     9     3.00e-05   4.39e-07     
    10     1.30e-05   2.17e-07     
    11     6.23e-06   1.43e-07     
    12     2.78e-06   1.78e-07     
    13     1.46e-06   6.47e-08     
    14     6.31e-07   1.50e-08     
    15     2.96e-07   1.82e-08     
    16     1.40e-07   2.25e-08     
    17     6.52e-08   1.16e-08     
 ------------------------------------------------------------------------------
                                   CCSD Lambda converged.

 Computing density matrices in double precision...
           Orbital response amplitudes will be solved using DIIS.
           Start     Size      MaxIter   EConv     LConv     
           3         7         100       1.00e-06  1.00e-06  
 ------------------------------------------------------------------------------
            Enorm      Ldiff       Comment
 ------------------------------------------------------------------------------
     1     8.10e-02   5.08e-03     
     2     4.40e-02   1.72e-02     
     3     4.85e-02   1.46e-02     
     4     1.30e-02   1.24e-02     Switched to DIIS steps.
     5     3.27e-03   3.72e-03     
     6     1.02e-03   6.33e-04     
     7     4.08e-04   2.72e-05     
     8     1.11e-04   6.54e-05     
     9     3.08e-05   6.27e-06     
    10     7.42e-06   1.52e-06     
    11     1.79e-06   6.40e-07     
    12     5.20e-07   1.24e-07     
 ------------------------------------------------------------------------------
                                   Orbital response converged.

 Computing density matrices... Done.
 CCSD calculation:   CPU 147.50 s  wall 29.01 s

 Transferring MO TPDM to AO TPDM
 Transferring g2_o1o1o1o1
 Transferring g2_o1o1o1v1
 Transferring g2_o1o1v1v1
 Transferring g2_o1v1o1v1
 Transferring g2_o1v1v1v1
 Transferring g2_v1v1v1v1
 Adding separable TPDM
 Computing TPDM gradient
 --------------------------------------------------------
 2e gradient
  Atom          X               Y               Z
 --------------------------------------------------------
    1         -7.816486       20.188254       -0.000000  
    2          4.431985      -14.579071        0.000000  
    3        -17.359936       -8.010380       -0.000000  
    4         20.744437        2.401198       -0.000000  
 --------------------------------------------------------
 --------------------------------------------------------
 Final gradient
  Atom          X               Y               Z
 --------------------------------------------------------
    1         -7.816486       20.188254       -0.000000  
    2          4.431985      -14.579071        0.000000  
    3        -17.359936       -8.010380       -0.000000  
    4         20.744437        2.401198       -0.000000  
 --------------------------------------------------------
 Analytic gradient from two-electron contribution:   CPU 110.94 s  wall 25.98 s

 Total ccman2 time:   CPU 277.17 s  wall 58.68 s


 --------------------------------------------------------------
             Orbital Energies (a.u.) and Symmetries
 --------------------------------------------------------------

 Alpha MOs, Restricted
 -- Occupied --                  
-104.89  -80.08  -26.34  -15.65  -10.61   -8.08   -8.07   -7.62
  1 A'    2 A'    3 A'    4 A'    5 A'    6 A'    7 A'    8 A'                 
 -5.513  -5.511  -8.073  -5.511  -1.644  -1.261  -1.050  -0.828
  9 A'   10 A'    1 A"    2 A"   11 A'   12 A'   13 A'   14 A'                 
 -0.717  -0.676  -0.573  -0.509  -0.429  -0.711  -0.555  -0.414
 15 A'   16 A'   17 A'   18 A'   19 A'    3 A"    4 A"    5 A"                 
 -- Virtual --                   
  0.058   0.059   0.076   0.098   0.131   0.137   0.166   0.206
 20 A'   21 A'   22 A'   23 A'   24 A'   25 A'   26 A'   27 A'                 
  0.209   0.248   0.292   0.323   0.383   0.420   0.421   0.477
 28 A'   29 A'   30 A'   31 A'   32 A'   33 A'   34 A'   35 A'                 
  0.553   0.583   0.615   0.770   0.858   0.869   1.095   1.107
 36 A'   37 A'   38 A'   39 A'   40 A'   41 A'   42 A'   43 A'                 
  1.145   1.156   1.268   1.304   1.355   1.484   1.619   1.635
 44 A'   45 A'   46 A'   47 A'   48 A'   49 A'   50 A'   51 A'                 
  1.859   1.895   2.230   2.373   2.517   2.667   2.919   3.016
 52 A'   53 A'   54 A'   55 A'   56 A'   57 A'   58 A'   59 A'                 
  4.173   4.213   4.331   4.506   4.604   6.914   6.944   7.571
 60 A'   61 A'   62 A'   63 A'   64 A'   65 A'   66 A'   67 A'                 
 10.343  14.793  14.876  26.705  27.090  36.680  68.725 166.157
 68 A'   69 A'   70 A'   71 A'   72 A'   73 A'   74 A'   75 A'                 
219.187   0.006   0.085   0.139   0.240   0.333   0.382   0.595
 76 A'    6 A"    7 A"    8 A"    9 A"   10 A"   11 A"   12 A"                 
  0.861   0.873   0.960   1.117   1.215   1.569   1.761   2.265
 13 A"   14 A"   15 A"   16 A"   17 A"   18 A"   19 A"   20 A"                 
  2.409   2.628   4.173   4.214   4.241   6.884  14.687  26.643
 21 A"   22 A"   23 A"   24 A"   25 A"   26 A"   27 A"   28 A"                 

 Beta MOs, Restricted
 -- Occupied --                  
-104.89  -80.08  -26.34  -15.65  -10.61   -8.08   -8.07   -7.62
  1 A'    2 A'    3 A'    4 A'    5 A'    6 A'    7 A'    8 A'                 
 -5.513  -5.511  -8.073  -5.511  -1.644  -1.261  -1.050  -0.828
  9 A'   10 A'    1 A"    2 A"   11 A'   12 A'   13 A'   14 A'                 
 -0.717  -0.676  -0.573  -0.509  -0.429  -0.711  -0.555  -0.414
 15 A'   16 A'   17 A'   18 A'   19 A'    3 A"    4 A"    5 A"                 
 -- Virtual --                   
  0.058   0.059   0.076   0.098   0.131   0.137   0.166   0.206
 20 A'   21 A'   22 A'   23 A'   24 A'   25 A'   26 A'   27 A'                 
  0.209   0.248   0.292   0.323   0.383   0.420   0.421   0.477
 28 A'   29 A'   30 A'   31 A'   32 A'   33 A'   34 A'   35 A'                 
  0.553   0.583   0.615   0.770   0.858   0.869   1.095   1.107
 36 A'   37 A'   38 A'   39 A'   40 A'   41 A'   42 A'   43 A'                 
  1.145   1.156   1.268   1.304   1.355   1.484   1.619   1.635
 44 A'   45 A'   46 A'   47 A'   48 A'   49 A'   50 A'   51 A'                 
  1.859   1.895   2.230   2.373   2.517   2.667   2.919   3.016
 52 A'   53 A'   54 A'   55 A'   56 A'   57 A'   58 A'   59 A'                 
  4.173   4.213   4.331   4.506   4.604   6.914   6.944   7.571
 60 A'   61 A'   62 A'   63 A'   64 A'   65 A'   66 A'   67 A'                 
 10.343  14.793  14.876  26.705  27.090  36.680  68.725 166.157
 68 A'   69 A'   70 A'   71 A'   72 A'   73 A'   74 A'   75 A'                 
219.187   0.006   0.085   0.139   0.240   0.333   0.382   0.595
 76 A'    6 A"    7 A"    8 A"    9 A"   10 A"   11 A"   12 A"                 
  0.861   0.873   0.960   1.117   1.215   1.569   1.761   2.265
 13 A"   14 A"   15 A"   16 A"   17 A"   18 A"   19 A"   20 A"                 
  2.409   2.628   4.173   4.214   4.241   6.884  14.687  26.643
 21 A"   22 A"   23 A"   24 A"   25 A"   26 A"   27 A"   28 A"                 
 --------------------------------------------------------------

          Ground-State Mulliken Net Atomic Charges

     Atom                 Charge (a.u.)
  ----------------------------------------
      1 P                     0.484652
      2 N                    -0.278487
      3 F                    -0.172630
      4 Cl                   -0.033535
  ----------------------------------------
  Sum of atomic charges =    -0.000000

 -----------------------------------------------------------------
                    Cartesian Multipole Moments
 -----------------------------------------------------------------
    Charge (ESU x 10^10)
                -0.0000
    Dipole Moment (Debye)
         X      -0.1334      Y      -2.3065      Z       0.0000
       Tot       2.3103
    Quadrupole Moments (Debye-Ang)
        XX     -37.5221     XY      -1.4069     YY     -37.7817
        XZ       0.0000     YZ       0.0000     ZZ     -34.7826
    Octopole Moments (Debye-Ang^2)
       XXX      -6.0645    XXY      -4.2622    XYY       2.7094
       YYY       1.6758    XXZ      -0.0000    XYZ       0.0000
       YYZ       0.0000    XZZ       4.8474    YZZ       0.5731
       ZZZ       0.0000
    Hexadecapole Moments (Debye-Ang^3)
      XXXX    -505.3752   XXXY       2.9929   XXYY     -99.0248
      XYYY       7.1041   YYYY     -86.4301   XXXZ       0.0000
      XXYZ       0.0000   XYYZ       0.0000   YYYZ      -0.0000
      XXZZ     -90.8455   XYZZ       1.6755   YYZZ     -20.4992
      XZZZ       0.0000   YZZZ      -0.0000   ZZZZ     -39.6539
 -----------------------------------------------------------------
 DrvMan completing analytic gradient of the correlated energy
 Correlated dipole moment
            1
    1  -0.0524661
    2  -0.9074329
    3   0.0000000
 Energy read as -954.778711199
 Full Analytical Gradient: (in a.u., or Hartree/Bohr)
             1             2             3             4
    1    0.00010130    0.00007383   -0.00007292   -0.00010221
    2   -0.00004144    0.00014460   -0.00003919   -0.00006396
    3   -0.00000000    0.00000000    0.00000000   -0.00000000
 Gradient time:  CPU 0.77 s  wall 0.78 s
 ######################################################
 ######################################################
 # Starting finite difference calculation for IDERIV  #
 Finite diff step size:  1.88973e-03 a.u.
 ----------------------------------------------------------------
             Standard Nuclear Orientation (Angstroms)
    I     Atom           X                Y                Z
 ----------------------------------------------------------------
    1      P       0.8901563608    -0.5185425841    -0.0000000000
    2      N      -0.2308753246     0.5944578758     0.0000000000
    3      F       2.2030419935     0.3993751745     0.0000000000
    4      Cl     -1.8557997695     0.0013268859    -0.0000000000
 ----------------------------------------------------------------
 Nuclear Repulsion Energy =   197.9623320874 hartrees
 There are       24 alpha and       24 beta electrons

                       Distance Matrix (Angstroms)
             P (  1)   N (  2)   F (  3)
   N (  2)  1.579709
   F (  3)  1.601949  2.441723
   Cl(  4)  2.794734  1.729793  4.078313

 Requested basis set is 6-311++G(d,p)
 There are 38 shells and 104 basis functions
 A cutoff of  1.0D-14 yielded    676 shell pairs
 There are      5304 function pairs (      5732 Cartesian)
 Smallest overlap matrix eigenvalue = 1.46E-03
 Guess MOs from SCF MO coefficient file

 -----------------------------------------------------------------------
  General SCF calculation program by
  Eric Jon Sundstrom, Paul Horn, Yuezhi Mao, Dmitri Zuev, Alec White,
  David Stuck, Shaama M.S., Shane Yost, Joonho Lee, David Small,
  Daniel Levine, Susi Lehtola, Hugh Burton, Evgeny Epifanovsky
 -----------------------------------------------------------------------
 Hartree-Fock
 using 6 threads for integral computing
 -------------------------------------------------------
 OpenMP Integral computing Module                
 Release: version 2.0, May 2017, Q-Chem Inc. Pleasanton 
 -------------------------------------------------------
 A restricted SCF calculation will be
 performed using DIIS
 SCF converges when DIIS error is below 1.0e-08
 ---------------------------------------
  Cycle       Energy         DIIS error
 ---------------------------------------
    1    -954.1224326614      2.08e-05  
    2    -954.1224332108      8.41e-06  
    3    -954.1224332734      4.53e-06  
    4    -954.1224332993      7.60e-07  
    5    -954.1224333004      2.91e-07  
    6    -954.1224333005      9.27e-08  
    7    -954.1224333005      2.94e-08  
    8    -954.1224333005      1.27e-08  
    9    -954.1224333006      4.69e-09  Convergence criterion met
 ---------------------------------------
 SCF time:   CPU 3.64s  wall 1.00s 
 SCF   energy in the final basis set =     -954.1224333006
 Total energy in the final basis set =     -954.1224333006


 ------------------------------------------------------------------------------

   CCMAN2: suite of methods based on coupled cluster
           and equation of motion theories.

   Components:
   * libvmm-1.3-trunk
     by Evgeny Epifanovsky, Ilya Kaliman.
   * libtensor-2.5-trunk
     by Evgeny Epifanovsky, Michael Wormit, Dmitry Zuev, Sam Manzer, 
        Ilya Kaliman.
   * libcc-2.5-trunk
     by Evgeny Epifanovsky, Arik Landau, Tomasz Kus, Kirill Khistyaev, 
        Dmitry Zuev, Prashant Manohar, Xintian Feng, Anna Krylov, 
        Matthew Goldey, Alec White, Thomas Jagau, Kaushik Nanda, 
        Anastasia Gunina, Alexander Kunitsa, Joonho Lee.

   CCMAN original authors:
   Anna I. Krylov, C. David Sherrill, Steven R. Gwaltney,
   Edward F. C. Byrd (2000)
   Sergey V. Levchenko, Lyudmila V. Slipchenko, Tao Wang,
   Ana-Maria C. Cristian (2003)
   Piotr A. Pieniazek, C. Melania Oana, Evgeny Epifanovsky (2007)
   Prashant Manohar (2009)

 ------------------------------------------------------------------------------


 Allocating and initializing 30808MB of RAM...
 Calculation will run on 6 cores.


 Alpha MOs, Restricted
 -- Occupied --                  
-104.89  -80.08  -26.34  -15.65  -10.61   -8.08   -8.07   -8.07
  1 A     2 A     3 A     4 A     5 A     6 A     7 A     8 A                  
 -7.620  -5.513  -5.511  -5.511  -1.645  -1.261  -1.050  -0.828
  9 A    10 A    11 A    12 A    13 A    14 A    15 A    16 A                  
 -0.717  -0.711  -0.676  -0.573  -0.555  -0.509  -0.429  -0.414
 17 A    18 A    19 A    20 A    21 A    22 A    23 A    24 A                  
 -- Virtual --                   
  0.006   0.058   0.059   0.076   0.085   0.098   0.131   0.137
 25 A    26 A    27 A    28 A    29 A    30 A    31 A    32 A                  
  0.139   0.166   0.206   0.210   0.240   0.248   0.292   0.323
 33 A    34 A    35 A    36 A    37 A    38 A    39 A    40 A                  
  0.333   0.382   0.383   0.420   0.421   0.477   0.553   0.583
 41 A    42 A    43 A    44 A    45 A    46 A    47 A    48 A                  
  0.595   0.615   0.770   0.858   0.861   0.870   0.873   0.961
 49 A    50 A    51 A    52 A    53 A    54 A    55 A    56 A                  
  1.095   1.107   1.117   1.145   1.156   1.215   1.268   1.304
 57 A    58 A    59 A    60 A    61 A    62 A    63 A    64 A                  
  1.355   1.484   1.569   1.619   1.635   1.761   1.859   1.895
 65 A    66 A    67 A    68 A    69 A    70 A    71 A    72 A                  
  2.229   2.265   2.372   2.409   2.517   2.628   2.667   2.918
 73 A    74 A    75 A    76 A    77 A    78 A    79 A    80 A                  
  3.016   4.173   4.173   4.213   4.214   4.241   4.331   4.506
 81 A    82 A    83 A    84 A    85 A    86 A    87 A    88 A                  
  4.604   6.884   6.914   6.944   7.571  10.343  14.687  14.793
 89 A    90 A    91 A    92 A    93 A    94 A    95 A    96 A                  
 14.875  26.643  26.705  27.090  36.680  68.725 166.157 219.187
 97 A    98 A    99 A   100 A   101 A   102 A   103 A   104 A                  

 Beta MOs, Restricted
 -- Occupied --                  
-104.89  -80.08  -26.34  -15.65  -10.61   -8.08   -8.07   -8.07
  1 A     2 A     3 A     4 A     5 A     6 A     7 A     8 A                  
 -7.620  -5.513  -5.511  -5.511  -1.645  -1.261  -1.050  -0.828
  9 A    10 A    11 A    12 A    13 A    14 A    15 A    16 A                  
 -0.717  -0.711  -0.676  -0.573  -0.555  -0.509  -0.429  -0.414
 17 A    18 A    19 A    20 A    21 A    22 A    23 A    24 A                  
 -- Virtual --                   
  0.006   0.058   0.059   0.076   0.085   0.098   0.131   0.137
 25 A    26 A    27 A    28 A    29 A    30 A    31 A    32 A                  
  0.139   0.166   0.206   0.210   0.240   0.248   0.292   0.323
 33 A    34 A    35 A    36 A    37 A    38 A    39 A    40 A                  
  0.333   0.382   0.383   0.420   0.421   0.477   0.553   0.583
 41 A    42 A    43 A    44 A    45 A    46 A    47 A    48 A                  
  0.595   0.615   0.770   0.858   0.861   0.870   0.873   0.961
 49 A    50 A    51 A    52 A    53 A    54 A    55 A    56 A                  
  1.095   1.107   1.117   1.145   1.156   1.215   1.268   1.304
 57 A    58 A    59 A    60 A    61 A    62 A    63 A    64 A                  
  1.355   1.484   1.569   1.619   1.635   1.761   1.859   1.895
 65 A    66 A    67 A    68 A    69 A    70 A    71 A    72 A                  
  2.229   2.265   2.372   2.409   2.517   2.628   2.667   2.918
 73 A    74 A    75 A    76 A    77 A    78 A    79 A    80 A                  
  3.016   4.173   4.173   4.213   4.214   4.241   4.331   4.506
 81 A    82 A    83 A    84 A    85 A    86 A    87 A    88 A                  
  4.604   6.884   6.914   6.944   7.571  10.343  14.687  14.793
 89 A    90 A    91 A    92 A    93 A    94 A    95 A    96 A                  
 14.875  26.643  26.705  27.090  36.680  68.725 166.157 219.187
 97 A    98 A    99 A   100 A   101 A   102 A   103 A   104 A                  

 Occupation and symmetry of molecular orbitals

 Point group: C1 (1 irreducible representation).

                           A     All 
 -------------------------------------
 All molecular orbitals:
  - Alpha                  104   104 
  - Beta                   104   104 
 -------------------------------------
 Alpha orbitals:
  - Frozen occupied        12    12  
  - Active occupied        12    12  
  - Active virtual         80    80  
  - Frozen virtual         0     0   
 -------------------------------------
 Beta orbitals:
  - Frozen occupied        12    12  
  - Active occupied        12    12  
  - Active virtual         80    80  
  - Frozen virtual         0     0   
 -------------------------------------

 Import integrals:   CPU 0.00 s  wall 0.00 s

 Import integrals:   CPU 15.22 s  wall 2.65 s

 MP2 amplitudes:   CPU 0.03 s  wall 0.02 s

Running a double precision version
           CCSD T amplitudes will be solved using DIIS.

           Start     Size      MaxIter   EConv     TConv     
           3         7         100       1.00e-07  1.00e-05  
 ------------------------------------------------------------------------------
           Energy (a.u.)   Ediff      Tdiff       Comment
 ------------------------------------------------------------------------------
          -954.76103146                           
     1    -954.75271993   8.31e-03   7.31e-01     
     2    -954.77657802   2.39e-02   1.06e-01     
     3    -954.77516796   1.41e-03   4.78e-02     
     4    -954.77777591   2.61e-03   1.64e-02     Switched to DIIS steps.
     5    -954.77864198   8.66e-04   1.17e-02     
     6    -954.77871297   7.10e-05   2.70e-03     
     7    -954.77870647   6.50e-06   1.36e-03     
     8    -954.77870867   2.20e-06   3.32e-04     
     9    -954.77871022   1.55e-06   2.19e-04     
    10    -954.77871001   2.17e-07   6.52e-05     
    11    -954.77871026   2.55e-07   2.64e-05     
    12    -954.77871023   3.34e-08   1.59e-05     
    13    -954.77871023   1.55e-10   5.14e-06     
 ------------------------------------------------------------------------------
          -954.77871023                           CCSD T converged.

End of double precision
 SCF energy                 = -954.12243330
 MP2 energy                 = -954.76103146
 CCSD correlation energy     =   -0.65627693
 CCSD total energy           = -954.77871023

 CCSD  T1^2 = 0.0138  T2^2 = 0.2396  Leading amplitudes:

 Amplitude    Orbitals with energies
 -0.0321       24 (A) A                  ->    25 (A) A                   
              -0.4138                          0.0063                     
 -0.0321       24 (A) B                  ->    25 (A) B                   
              -0.4138                          0.0063                     
 -0.0275       18 (A) A                  ->    25 (A) A                   
              -0.7109                          0.0063                     
 -0.0275       18 (A) B                  ->    25 (A) B                   
              -0.7109                          0.0063                     

 Amplitude    Orbitals with energies
 -0.0827       24 (A) A      24 (A) B    ->    25 (A) A      25 (A) B     
              -0.4138       -0.4138            0.0063        0.0063       
  0.0827       24 (A) A      24 (A) B    ->    25 (A) B      25 (A) A     
              -0.4138       -0.4138            0.0063        0.0063       
  0.0827       24 (A) B      24 (A) A    ->    25 (A) A      25 (A) B     
              -0.4138       -0.4138            0.0063        0.0063       
 -0.0827       24 (A) B      24 (A) A    ->    25 (A) B      25 (A) A     
              -0.4138       -0.4138            0.0063        0.0063       

 Computing CCSD intemediates for later calculations in double precision
 Finished.

Running a double precision version
           CCSD Lambda amplitudes will be solved using DIIS.
           Start     Size      MaxIter   EConv     LConv     
           3         7         100       1.00e-07  1.00e-05  
 ------------------------------------------------------------------------------
            Enorm      Ldiff       Comment
 ------------------------------------------------------------------------------
     1     5.30e-02   3.56e-02     
     2     1.66e-02   7.51e-03     
     3     6.72e-03   1.54e-03     
     4     3.88e-03   1.35e-03     Switched to DIIS steps.
     5     1.09e-03   7.39e-04     
     6     5.38e-04   1.52e-04     
     7     1.74e-04   5.02e-05     
     8     8.03e-05   4.87e-06     
     9     3.00e-05   4.24e-07     
    10     1.30e-05   2.13e-07     
    11     6.21e-06   1.44e-07     
    12     2.77e-06   1.77e-07     
    13     1.46e-06   6.43e-08     
    14     6.30e-07   1.47e-08     
    15     2.96e-07   1.81e-08     
    16     1.40e-07   2.24e-08     
    17     6.51e-08   1.16e-08     
 ------------------------------------------------------------------------------
                                   CCSD Lambda converged.

 Computing density matrices in double precision...
           Orbital response amplitudes will be solved using DIIS.
           Start     Size      MaxIter   EConv     LConv     
           3         7         100       1.00e-06  1.00e-06  
 ------------------------------------------------------------------------------
            Enorm      Ldiff       Comment
 ------------------------------------------------------------------------------
     1     8.10e-02   5.08e-03     
     2     4.40e-02   1.72e-02     
     3     4.85e-02   1.45e-02     
     4     1.31e-02   1.24e-02     Switched to DIIS steps.
     5     3.28e-03   3.73e-03     
     6     1.02e-03   6.34e-04     
     7     4.10e-04   2.77e-05     
     8     1.11e-04   6.58e-05     
     9     3.10e-05   6.29e-06     
    10     7.44e-06   1.54e-06     
    11     1.80e-06   6.41e-07     
    12     5.23e-07   1.24e-07     
 ------------------------------------------------------------------------------
                                   Orbital response converged.

 Computing density matrices... Done.
 CCSD calculation:   CPU 456.59 s  wall 86.27 s

 Transferring MO TPDM to AO TPDM
 Transferring g2_o1o1o1o1
 Transferring g2_o1o1o1v1
 Transferring g2_o1o1v1v1
 Transferring g2_o1v1o1v1
 Transferring g2_o1v1v1v1
 Transferring g2_v1v1v1v1
 Adding separable TPDM
 Computing TPDM gradient
 --------------------------------------------------------
 2e gradient
  Atom          X               Y               Z
 --------------------------------------------------------
    1         -7.804383       20.184527        0.000000  
    2          4.431238      -14.566209        0.000000  
    3        -17.366121       -8.020827       -0.000000  
    4         20.739266        2.402509       -0.000000  
 --------------------------------------------------------
 --------------------------------------------------------
 Final gradient
  Atom          X               Y               Z
 --------------------------------------------------------
    1         -7.804383       20.184527        0.000000  
    2          4.431238      -14.566209        0.000000  
    3        -17.366121       -8.020827       -0.000000  
    4         20.739266        2.402509       -0.000000  
 --------------------------------------------------------
 Analytic gradient from two-electron contribution:   CPU 106.26 s  wall 20.23 s

 Total ccman2 time:   CPU 580.67 s  wall 109.97 s


 --------------------------------------------------------------

                    Orbital Energies (a.u.)
 --------------------------------------------------------------

 Alpha MOs
 -- Occupied --
******** -80.0837 -26.3380 -15.6483 -10.6086  -8.0772  -8.0732  -8.0732
 -7.6196  -5.5126  -5.5108  -5.5108  -1.6446  -1.2611  -1.0497  -0.8278
 -0.7168  -0.7109  -0.6763  -0.5731  -0.5548  -0.5090  -0.4287  -0.4138
 -- Virtual --
  0.0063   0.0582   0.0587   0.0758   0.0854   0.0978   0.1313   0.1366
  0.1393   0.1660   0.2057   0.2095   0.2401   0.2482   0.2924   0.3231
  0.3332   0.3821   0.3833   0.4199   0.4210   0.4767   0.5528   0.5829
  0.5949   0.6152   0.7696   0.8579   0.8608   0.8695   0.8726   0.9606
  1.0952   1.1072   1.1170   1.1447   1.1559   1.2146   1.2681   1.3035
  1.3554   1.4841   1.5687   1.6190   1.6346   1.7608   1.8587   1.8951
  2.2294   2.2654   2.3724   2.4089   2.5170   2.6280   2.6670   2.9184
  3.0159   4.1726   4.1727   4.2127   4.2142   4.2411   4.3307   4.5059
  4.6037   6.8841   6.9138   6.9435   7.5713  10.3432  14.6867  14.7930
 14.8755  26.6434  26.7046  27.0896  36.6804  68.7248 166.1567 219.1868
 --------------------------------------------------------------

          Ground-State Mulliken Net Atomic Charges

     Atom                 Charge (a.u.)
  ----------------------------------------
      1 P                     0.484158
      2 N                    -0.278695
      3 F                    -0.171860
      4 Cl                   -0.033603
  ----------------------------------------
  Sum of atomic charges =    -0.000000

 -----------------------------------------------------------------
                    Cartesian Multipole Moments
 -----------------------------------------------------------------
    Charge (ESU x 10^10)
                 0.0000
    Dipole Moment (Debye)
         X      -0.1260      Y      -2.3047      Z       0.0000
       Tot       2.3082
    Quadrupole Moments (Debye-Ang)
        XX     -37.5084     XY      -1.4041     YY     -37.7844
        XZ      -0.0000     YZ       0.0000     ZZ     -34.7852
    Octopole Moments (Debye-Ang^2)
       XXX      -6.0515    XXY      -4.2565    XYY       2.6995
       YYY       1.6782    XXZ       0.0000    XYZ      -0.0000
       YYZ      -0.0000    XZZ       4.8390    YZZ       0.5749
       ZZZ       0.0000
    Hexadecapole Moments (Debye-Ang^3)
      XXXX    -505.4044   XXXY       3.0194   XXYY     -99.0459
      XYYY       7.1331   YYYY     -86.4416   XXXZ      -0.0000
      XXYZ       0.0000   XYYZ      -0.0000   YYYZ       0.0000
      XXZZ     -90.8600   XYZZ       1.6850   YYZZ     -20.5033
      XZZZ      -0.0000   YZZZ       0.0000   ZZZZ     -39.6641
 -----------------------------------------------------------------
 DrvMan completing analytic gradient of the correlated energy
 Correlated dipole moment
            1
    1  -0.0495682
    2  -0.9067570
    3   0.0000000
 Energy read as -954.778710229
 Full Analytical Gradient: (in a.u., or Hartree/Bohr)
             1             2             3             4
    1    0.00092928   -0.00034366   -0.00043139   -0.00015422
    2   -0.00014417    0.00049705   -0.00031300   -0.00003989
    3    0.00000000    0.00000000   -0.00000000   -0.00000000
 Gradient time:  CPU 0.79 s  wall 0.80 s
 ----------------------------------------------------------------
             Standard Nuclear Orientation (Angstroms)
    I     Atom           X                Y                Z
 ----------------------------------------------------------------
    1      P       0.8881563608    -0.5185425841    -0.0000000000
    2      N      -0.2308753246     0.5944578758     0.0000000000
    3      F       2.2030419935     0.3993751745     0.0000000000
    4      Cl     -1.8557997695     0.0013268859    -0.0000000000
 ----------------------------------------------------------------
 Nuclear Repulsion Energy =   197.9823274279 hartrees
 There are       24 alpha and       24 beta electrons

                       Distance Matrix (Angstroms)
             P (  1)   N (  2)   F (  3)
   N (  2)  1.578291
   F (  3)  1.603589  2.441723
   Cl(  4)  2.792769  1.729793  4.078313

 Requested basis set is 6-311++G(d,p)
 There are 38 shells and 104 basis functions
 A cutoff of  1.0D-14 yielded    676 shell pairs
 There are      5304 function pairs (      5732 Cartesian)
 Smallest overlap matrix eigenvalue = 1.45E-03
 Guess MOs from SCF MO coefficient file

 -----------------------------------------------------------------------
  General SCF calculation program by
  Eric Jon Sundstrom, Paul Horn, Yuezhi Mao, Dmitri Zuev, Alec White,
  David Stuck, Shaama M.S., Shane Yost, Joonho Lee, David Small,
  Daniel Levine, Susi Lehtola, Hugh Burton, Evgeny Epifanovsky
 -----------------------------------------------------------------------
 Hartree-Fock
 using 6 threads for integral computing
 -------------------------------------------------------
 OpenMP Integral computing Module                
 Release: version 2.0, May 2017, Q-Chem Inc. Pleasanton 
 -------------------------------------------------------
 A restricted SCF calculation will be
 performed using DIIS
 SCF converges when DIIS error is below 1.0e-08
 ---------------------------------------
  Cycle       Energy         DIIS error
 ---------------------------------------
    1    -954.1224720894      4.16e-05  
    2    -954.1224742871      1.68e-05  
    3    -954.1224745380      9.06e-06  
    4    -954.1224746412      1.52e-06  
    5    -954.1224746453      5.80e-07  
    6    -954.1224746459      1.85e-07  
    7    -954.1224746460      5.86e-08  
    8    -954.1224746461      2.52e-08  
    9    -954.1224746461      9.32e-09  Convergence criterion met
 ---------------------------------------
 SCF time:   CPU 3.60s  wall 1.00s 
 SCF   energy in the final basis set =     -954.1224746461
 Total energy in the final basis set =     -954.1224746461


 ------------------------------------------------------------------------------

   CCMAN2: suite of methods based on coupled cluster
           and equation of motion theories.

   Components:
   * libvmm-1.3-trunk
     by Evgeny Epifanovsky, Ilya Kaliman.
   * libtensor-2.5-trunk
     by Evgeny Epifanovsky, Michael Wormit, Dmitry Zuev, Sam Manzer, 
        Ilya Kaliman.
   * libcc-2.5-trunk
     by Evgeny Epifanovsky, Arik Landau, Tomasz Kus, Kirill Khistyaev, 
        Dmitry Zuev, Prashant Manohar, Xintian Feng, Anna Krylov, 
        Matthew Goldey, Alec White, Thomas Jagau, Kaushik Nanda, 
        Anastasia Gunina, Alexander Kunitsa, Joonho Lee.

   CCMAN original authors:
   Anna I. Krylov, C. David Sherrill, Steven R. Gwaltney,
   Edward F. C. Byrd (2000)
   Sergey V. Levchenko, Lyudmila V. Slipchenko, Tao Wang,
   Ana-Maria C. Cristian (2003)
   Piotr A. Pieniazek, C. Melania Oana, Evgeny Epifanovsky (2007)
   Prashant Manohar (2009)

 ------------------------------------------------------------------------------


 Allocating and initializing 30808MB of RAM...
 Calculation will run on 6 cores.


 Alpha MOs, Restricted
 -- Occupied --                  
-104.89  -80.08  -26.34  -15.65  -10.61   -8.08   -8.07   -8.07
  1 A     2 A     3 A     4 A     5 A     6 A     7 A     8 A                  
 -7.620  -5.513  -5.511  -5.511  -1.644  -1.262  -1.050  -0.827
  9 A    10 A    11 A    12 A    13 A    14 A    15 A    16 A                  
 -0.716  -0.710  -0.676  -0.573  -0.555  -0.509  -0.429  -0.414
 17 A    18 A    19 A    20 A    21 A    22 A    23 A    24 A                  
 -- Virtual --                   
  0.006   0.058   0.059   0.076   0.085   0.098   0.131   0.137
 25 A    26 A    27 A    28 A    29 A    30 A    31 A    32 A                  
  0.139   0.166   0.206   0.209   0.240   0.248   0.292   0.323
 33 A    34 A    35 A    36 A    37 A    38 A    39 A    40 A                  
  0.333   0.382   0.383   0.420   0.421   0.477   0.553   0.583
 41 A    42 A    43 A    44 A    45 A    46 A    47 A    48 A                  
  0.595   0.615   0.770   0.858   0.861   0.869   0.872   0.960
 49 A    50 A    51 A    52 A    53 A    54 A    55 A    56 A                  
  1.095   1.107   1.117   1.144   1.155   1.214   1.268   1.305
 57 A    58 A    59 A    60 A    61 A    62 A    63 A    64 A                  
  1.355   1.484   1.569   1.620   1.635   1.761   1.858   1.895
 65 A    66 A    67 A    68 A    69 A    70 A    71 A    72 A                  
  2.230   2.265   2.373   2.410   2.517   2.628   2.667   2.919
 73 A    74 A    75 A    76 A    77 A    78 A    79 A    80 A                  
  3.016   4.173   4.173   4.213   4.214   4.241   4.331   4.506
 81 A    82 A    83 A    84 A    85 A    86 A    87 A    88 A                  
  4.604   6.885   6.914   6.944   7.571  10.343  14.687  14.792
 89 A    90 A    91 A    92 A    93 A    94 A    95 A    96 A                  
 14.877  26.643  26.705  27.090  36.681  68.725 166.157 219.187
 97 A    98 A    99 A   100 A   101 A   102 A   103 A   104 A                  

 Beta MOs, Restricted
 -- Occupied --                  
-104.89  -80.08  -26.34  -15.65  -10.61   -8.08   -8.07   -8.07
  1 A     2 A     3 A     4 A     5 A     6 A     7 A     8 A                  
 -7.620  -5.513  -5.511  -5.511  -1.644  -1.262  -1.050  -0.827
  9 A    10 A    11 A    12 A    13 A    14 A    15 A    16 A                  
 -0.716  -0.710  -0.676  -0.573  -0.555  -0.509  -0.429  -0.414
 17 A    18 A    19 A    20 A    21 A    22 A    23 A    24 A                  
 -- Virtual --                   
  0.006   0.058   0.059   0.076   0.085   0.098   0.131   0.137
 25 A    26 A    27 A    28 A    29 A    30 A    31 A    32 A                  
  0.139   0.166   0.206   0.209   0.240   0.248   0.292   0.323
 33 A    34 A    35 A    36 A    37 A    38 A    39 A    40 A                  
  0.333   0.382   0.383   0.420   0.421   0.477   0.553   0.583
 41 A    42 A    43 A    44 A    45 A    46 A    47 A    48 A                  
  0.595   0.615   0.770   0.858   0.861   0.869   0.872   0.960
 49 A    50 A    51 A    52 A    53 A    54 A    55 A    56 A                  
  1.095   1.107   1.117   1.144   1.155   1.214   1.268   1.305
 57 A    58 A    59 A    60 A    61 A    62 A    63 A    64 A                  
  1.355   1.484   1.569   1.620   1.635   1.761   1.858   1.895
 65 A    66 A    67 A    68 A    69 A    70 A    71 A    72 A                  
  2.230   2.265   2.373   2.410   2.517   2.628   2.667   2.919
 73 A    74 A    75 A    76 A    77 A    78 A    79 A    80 A                  
  3.016   4.173   4.173   4.213   4.214   4.241   4.331   4.506
 81 A    82 A    83 A    84 A    85 A    86 A    87 A    88 A                  
  4.604   6.885   6.914   6.944   7.571  10.343  14.687  14.792
 89 A    90 A    91 A    92 A    93 A    94 A    95 A    96 A                  
 14.877  26.643  26.705  27.090  36.681  68.725 166.157 219.187
 97 A    98 A    99 A   100 A   101 A   102 A   103 A   104 A                  

 Occupation and symmetry of molecular orbitals

 Point group: C1 (1 irreducible representation).

                           A     All 
 -------------------------------------
 All molecular orbitals:
  - Alpha                  104   104 
  - Beta                   104   104 
 -------------------------------------
 Alpha orbitals:
  - Frozen occupied        12    12  
  - Active occupied        12    12  
  - Active virtual         80    80  
  - Frozen virtual         0     0   
 -------------------------------------
 Beta orbitals:
  - Frozen occupied        12    12  
  - Active occupied        12    12  
  - Active virtual         80    80  
  - Frozen virtual         0     0   
 -------------------------------------

 Import integrals:   CPU 0.00 s  wall 0.00 s

 Import integrals:   CPU 15.22 s  wall 2.65 s

 MP2 amplitudes:   CPU 0.03 s  wall 0.02 s

Running a double precision version
           CCSD T amplitudes will be solved using DIIS.

           Start     Size      MaxIter   EConv     TConv     
           3         7         100       1.00e-07  1.00e-05  
 ------------------------------------------------------------------------------
           Energy (a.u.)   Ediff      Tdiff       Comment
 ------------------------------------------------------------------------------
          -954.76101132                           
     1    -954.75273603   8.28e-03   7.31e-01     
     2    -954.77657645   2.38e-02   1.06e-01     
     3    -954.77517160   1.40e-03   4.78e-02     
     4    -954.77777675   2.61e-03   1.65e-02     Switched to DIIS steps.
     5    -954.77864202   8.65e-04   1.17e-02     
     6    -954.77871327   7.12e-05   2.70e-03     
     7    -954.77870685   6.41e-06   1.36e-03     
     8    -954.77870903   2.18e-06   3.32e-04     
     9    -954.77871059   1.56e-06   2.19e-04     
    10    -954.77871038   2.17e-07   6.52e-05     
    11    -954.77871064   2.59e-07   2.65e-05     
    12    -954.77871060   3.34e-08   1.59e-05     
    13    -954.77871060   6.89e-10   5.16e-06     
 ------------------------------------------------------------------------------
          -954.77871060                           CCSD T converged.

End of double precision
 SCF energy                 = -954.12247465
 MP2 energy                 = -954.76101132
 CCSD correlation energy     =   -0.65623596
 CCSD total energy           = -954.77871060

 CCSD  T1^2 = 0.0138  T2^2 = 0.2396  Leading amplitudes:

 Amplitude    Orbitals with energies
 -0.0320       24 (A) A                  ->    25 (A) A                   
              -0.4142                          0.0064                     
 -0.0320       24 (A) B                  ->    25 (A) B                   
              -0.4142                          0.0064                     
  0.0275       18 (A) A                  ->    25 (A) A                   
              -0.7102                          0.0064                     
  0.0275       18 (A) B                  ->    25 (A) B                   
              -0.7102                          0.0064                     

 Amplitude    Orbitals with energies
 -0.0824       24 (A) A      24 (A) B    ->    25 (A) A      25 (A) B     
              -0.4142       -0.4142            0.0064        0.0064       
  0.0824       24 (A) A      24 (A) B    ->    25 (A) B      25 (A) A     
              -0.4142       -0.4142            0.0064        0.0064       
  0.0824       24 (A) B      24 (A) A    ->    25 (A) A      25 (A) B     
              -0.4142       -0.4142            0.0064        0.0064       
 -0.0824       24 (A) B      24 (A) A    ->    25 (A) B      25 (A) A     
              -0.4142       -0.4142            0.0064        0.0064       

 Computing CCSD intemediates for later calculations in double precision
 Finished.

Running a double precision version
           CCSD Lambda amplitudes will be solved using DIIS.
           Start     Size      MaxIter   EConv     LConv     
           3         7         100       1.00e-07  1.00e-05  
 ------------------------------------------------------------------------------
            Enorm      Ldiff       Comment
 ------------------------------------------------------------------------------
     1     5.29e-02   3.55e-02     
     2     1.66e-02   7.51e-03     
     3     6.72e-03   1.53e-03     
     4     3.88e-03   1.35e-03     Switched to DIIS steps.
     5     1.09e-03   7.39e-04     
     6     5.38e-04   1.52e-04     
     7     1.74e-04   5.01e-05     
     8     8.03e-05   4.84e-06     
     9     3.00e-05   4.54e-07     
    10     1.30e-05   2.21e-07     
    11     6.25e-06   1.42e-07     
    12     2.79e-06   1.78e-07     
    13     1.47e-06   6.51e-08     
    14     6.32e-07   1.53e-08     
    15     2.96e-07   1.82e-08     
    16     1.41e-07   2.26e-08     
    17     6.52e-08   1.16e-08     
 ------------------------------------------------------------------------------
                                   CCSD Lambda converged.

 Computing density matrices in double precision...
           Orbital response amplitudes will be solved using DIIS.
           Start     Size      MaxIter   EConv     LConv     
           3         7         100       1.00e-06  1.00e-06  
 ------------------------------------------------------------------------------
            Enorm      Ldiff       Comment
 ------------------------------------------------------------------------------
     1     8.10e-02   5.07e-03     
     2     4.41e-02   1.72e-02     
     3     4.85e-02   1.46e-02     
     4     1.30e-02   1.24e-02     Switched to DIIS steps.
     5     3.26e-03   3.70e-03     
     6     1.01e-03   6.33e-04     
     7     4.07e-04   2.68e-05     
     8     1.11e-04   6.50e-05     
     9     3.07e-05   6.26e-06     
    10     7.41e-06   1.50e-06     
    11     1.78e-06   6.39e-07     
    12     5.18e-07   1.24e-07     
 ------------------------------------------------------------------------------
                                   Orbital response converged.

 Computing density matrices... Done.
 CCSD calculation:   CPU 457.79 s  wall 86.67 s

 Transferring MO TPDM to AO TPDM
 Transferring g2_o1o1o1o1
 Transferring g2_o1o1o1v1
 Transferring g2_o1o1v1v1
 Transferring g2_o1v1o1v1
 Transferring g2_o1v1v1v1
 Transferring g2_v1v1v1v1
 Adding separable TPDM
 Computing TPDM gradient
 --------------------------------------------------------
 2e gradient
  Atom          X               Y               Z
 --------------------------------------------------------
    1         -7.828573       20.191996       -0.000000  
    2          4.432711      -14.591929       -0.000000  
    3        -17.353747       -7.999948        0.000000  
    4         20.749609        2.399882        0.000000  
 --------------------------------------------------------
 --------------------------------------------------------
 Final gradient
  Atom          X               Y               Z
 --------------------------------------------------------
    1         -7.828573       20.191996       -0.000000  
    2          4.432711      -14.591929       -0.000000  
    3        -17.353747       -7.999948        0.000000  
    4         20.749609        2.399882        0.000000  
 --------------------------------------------------------
 Analytic gradient from two-electron contribution:   CPU 113.14 s  wall 31.67 s

 Total ccman2 time:   CPU 588.88 s  wall 122.06 s


 --------------------------------------------------------------

                    Orbital Energies (a.u.)
 --------------------------------------------------------------

 Alpha MOs
 -- Occupied --
******** -80.0836 -26.3375 -15.6483 -10.6088  -8.0774  -8.0733  -8.0733
 -7.6195  -5.5126  -5.5108  -5.5108  -1.6436  -1.2616  -1.0500  -0.8272
 -0.7162  -0.7102  -0.6763  -0.5734  -0.5551  -0.5090  -0.4290  -0.4142
 -- Virtual --
  0.0064   0.0582   0.0586   0.0758   0.0855   0.0977   0.1312   0.1365
  0.1393   0.1659   0.2057   0.2095   0.2400   0.2482   0.2923   0.3231
  0.3333   0.3822   0.3834   0.4197   0.4211   0.4770   0.5529   0.5828
  0.5948   0.6151   0.7697   0.8579   0.8611   0.8690   0.8725   0.9603
  1.0949   1.1068   1.1168   1.1445   1.1554   1.2144   1.2678   1.3048
  1.3553   1.4839   1.5690   1.6195   1.6352   1.7608   1.8585   1.8952
  2.2298   2.2652   2.3728   2.4096   2.5169   2.6279   2.6671   2.9194
  3.0160   4.1733   4.1733   4.2128   4.2144   4.2410   4.3311   4.5058
  4.6035   6.8846   6.9145   6.9443   7.5712  10.3430  14.6868  14.7924
 14.8767  26.6433  26.7045  27.0895  36.6805  68.7253 166.1571 219.1867
 --------------------------------------------------------------

          Ground-State Mulliken Net Atomic Charges

     Atom                 Charge (a.u.)
  ----------------------------------------
      1 P                     0.485145
      2 N                    -0.278279
      3 F                    -0.173400
      4 Cl                   -0.033466
  ----------------------------------------
  Sum of atomic charges =     0.000000

 -----------------------------------------------------------------
                    Cartesian Multipole Moments
 -----------------------------------------------------------------
    Charge (ESU x 10^10)
                -0.0000
    Dipole Moment (Debye)
         X      -0.1407      Y      -2.3082      Z      -0.0000
       Tot       2.3125
    Quadrupole Moments (Debye-Ang)
        XX     -37.5358     XY      -1.4096     YY     -37.7790
        XZ       0.0000     YZ       0.0000     ZZ     -34.7801
    Octopole Moments (Debye-Ang^2)
       XXX      -6.0775    XXY      -4.2680    XYY       2.7193
       YYY       1.6733    XXZ      -0.0000    XYZ      -0.0000
       YYZ      -0.0000    XZZ       4.8558    YZZ       0.5713
       ZZZ      -0.0000
    Hexadecapole Moments (Debye-Ang^3)
      XXXX    -505.3460   XXXY       2.9664   XXYY     -99.0037
      XYYY       7.0751   YYYY     -86.4185   XXXZ       0.0000
      XXYZ       0.0000   XYYZ       0.0000   YYYZ       0.0000
      XXZZ     -90.8311   XYZZ       1.6660   YYZZ     -20.4951
      XZZZ       0.0000   YZZZ       0.0000   ZZZZ     -39.6437
 -----------------------------------------------------------------
 DrvMan completing analytic gradient of the correlated energy
 Correlated dipole moment
            1
    1  -0.0553644
    2  -0.9081082
    3  -0.0000000
 Energy read as -954.778710604
 Full Analytical Gradient: (in a.u., or Hartree/Bohr)
             1             2             3             4
    1   -0.00072645    0.00049261    0.00028387   -0.00005003
    2    0.00006470   -0.00020977    0.00023313   -0.00008806
    3   -0.00000000   -0.00000000    0.00000000    0.00000000
 Gradient time:  CPU 0.87 s  wall 1.10 s
 ----------------------------------------------------------------
             Standard Nuclear Orientation (Angstroms)
    I     Atom           X                Y                Z
 ----------------------------------------------------------------
    1      P       0.8891563608    -0.5175425841    -0.0000000000
    2      N      -0.2308753246     0.5944578758     0.0000000000
    3      F       2.2030419935     0.3993751745     0.0000000000
    4      Cl     -1.8557997695     0.0013268859    -0.0000000000
 ----------------------------------------------------------------
 Nuclear Repulsion Energy =   198.0071645531 hartrees
 There are       24 alpha and       24 beta electrons

                       Distance Matrix (Angstroms)
             P (  1)   N (  2)   F (  3)
   N (  2)  1.578295
   F (  3)  1.602197  2.441723
   Cl(  4)  2.793566  1.729793  4.078313

 Requested basis set is 6-311++G(d,p)
 There are 38 shells and 104 basis functions
 A cutoff of  1.0D-14 yielded    676 shell pairs
 There are      5304 function pairs (      5732 Cartesian)
 Smallest overlap matrix eigenvalue = 1.46E-03
 Guess MOs from SCF MO coefficient file

 -----------------------------------------------------------------------
  General SCF calculation program by
  Eric Jon Sundstrom, Paul Horn, Yuezhi Mao, Dmitri Zuev, Alec White,
  David Stuck, Shaama M.S., Shane Yost, Joonho Lee, David Small,
  Daniel Levine, Susi Lehtola, Hugh Burton, Evgeny Epifanovsky
 -----------------------------------------------------------------------
 Hartree-Fock
 using 6 threads for integral computing
 -------------------------------------------------------
 OpenMP Integral computing Module                
 Release: version 2.0, May 2017, Q-Chem Inc. Pleasanton 
 -------------------------------------------------------
 A restricted SCF calculation will be
 performed using DIIS
 SCF converges when DIIS error is below 1.0e-08
 ---------------------------------------
  Cycle       Energy         DIIS error
 ---------------------------------------
    1    -954.1225310952      2.86e-05  
    2    -954.1225321561      8.60e-06  
    3    -954.1225322408      4.49e-06  
    4    -954.1225322623      8.61e-07  
    5    -954.1225322645      3.80e-07  
    6    -954.1225322649      1.76e-07  
    7    -954.1225322650      7.65e-08  
    8    -954.1225322650      2.33e-08  
    9    -954.1225322650      9.20e-09  Convergence criterion met
 ---------------------------------------
 SCF time:   CPU 3.74s  wall 1.00s 
 SCF   energy in the final basis set =     -954.1225322650
 Total energy in the final basis set =     -954.1225322650


 ------------------------------------------------------------------------------

   CCMAN2: suite of methods based on coupled cluster
           and equation of motion theories.

   Components:
   * libvmm-1.3-trunk
     by Evgeny Epifanovsky, Ilya Kaliman.
   * libtensor-2.5-trunk
     by Evgeny Epifanovsky, Michael Wormit, Dmitry Zuev, Sam Manzer, 
        Ilya Kaliman.
   * libcc-2.5-trunk
     by Evgeny Epifanovsky, Arik Landau, Tomasz Kus, Kirill Khistyaev, 
        Dmitry Zuev, Prashant Manohar, Xintian Feng, Anna Krylov, 
        Matthew Goldey, Alec White, Thomas Jagau, Kaushik Nanda, 
        Anastasia Gunina, Alexander Kunitsa, Joonho Lee.

   CCMAN original authors:
   Anna I. Krylov, C. David Sherrill, Steven R. Gwaltney,
   Edward F. C. Byrd (2000)
   Sergey V. Levchenko, Lyudmila V. Slipchenko, Tao Wang,
   Ana-Maria C. Cristian (2003)
   Piotr A. Pieniazek, C. Melania Oana, Evgeny Epifanovsky (2007)
   Prashant Manohar (2009)

 ------------------------------------------------------------------------------


 Allocating and initializing 30808MB of RAM...
 Calculation will run on 6 cores.


 Alpha MOs, Restricted
 -- Occupied --                  
-104.89  -80.08  -26.34  -15.65  -10.61   -8.08   -8.07   -8.07
  1 A     2 A     3 A     4 A     5 A     6 A     7 A     8 A                  
 -7.619  -5.512  -5.511  -5.511  -1.644  -1.261  -1.050  -0.828
  9 A    10 A    11 A    12 A    13 A    14 A    15 A    16 A                  
 -0.717  -0.711  -0.676  -0.573  -0.555  -0.509  -0.429  -0.414
 17 A    18 A    19 A    20 A    21 A    22 A    23 A    24 A                  
 -- Virtual --                   
  0.007   0.058   0.059   0.076   0.085   0.098   0.131   0.137
 25 A    26 A    27 A    28 A    29 A    30 A    31 A    32 A                  
  0.139   0.166   0.206   0.210   0.240   0.248   0.292   0.323
 33 A    34 A    35 A    36 A    37 A    38 A    39 A    40 A                  
  0.333   0.382   0.383   0.420   0.421   0.477   0.553   0.583
 41 A    42 A    43 A    44 A    45 A    46 A    47 A    48 A                  
  0.595   0.615   0.770   0.858   0.861   0.869   0.873   0.960
 49 A    50 A    51 A    52 A    53 A    54 A    55 A    56 A                  
  1.095   1.107   1.117   1.145   1.156   1.215   1.268   1.305
 57 A    58 A    59 A    60 A    61 A    62 A    63 A    64 A                  
  1.355   1.484   1.569   1.619   1.635   1.761   1.859   1.895
 65 A    66 A    67 A    68 A    69 A    70 A    71 A    72 A                  
  2.230   2.265   2.373   2.410   2.517   2.628   2.667   2.920
 73 A    74 A    75 A    76 A    77 A    78 A    79 A    80 A                  
  3.016   4.173   4.173   4.213   4.214   4.241   4.331   4.506
 81 A    82 A    83 A    84 A    85 A    86 A    87 A    88 A                  
  4.604   6.884   6.914   6.944   7.572  10.343  14.687  14.793
 89 A    90 A    91 A    92 A    93 A    94 A    95 A    96 A                  
 14.877  26.643  26.705  27.090  36.681  68.725 166.158 219.187
 97 A    98 A    99 A   100 A   101 A   102 A   103 A   104 A                  

 Beta MOs, Restricted
 -- Occupied --                  
-104.89  -80.08  -26.34  -15.65  -10.61   -8.08   -8.07   -8.07
  1 A     2 A     3 A     4 A     5 A     6 A     7 A     8 A                  
 -7.619  -5.512  -5.511  -5.511  -1.644  -1.261  -1.050  -0.828
  9 A    10 A    11 A    12 A    13 A    14 A    15 A    16 A                  
 -0.717  -0.711  -0.676  -0.573  -0.555  -0.509  -0.429  -0.414
 17 A    18 A    19 A    20 A    21 A    22 A    23 A    24 A                  
 -- Virtual --                   
  0.007   0.058   0.059   0.076   0.085   0.098   0.131   0.137
 25 A    26 A    27 A    28 A    29 A    30 A    31 A    32 A                  
  0.139   0.166   0.206   0.210   0.240   0.248   0.292   0.323
 33 A    34 A    35 A    36 A    37 A    38 A    39 A    40 A                  
  0.333   0.382   0.383   0.420   0.421   0.477   0.553   0.583
 41 A    42 A    43 A    44 A    45 A    46 A    47 A    48 A                  
  0.595   0.615   0.770   0.858   0.861   0.869   0.873   0.960
 49 A    50 A    51 A    52 A    53 A    54 A    55 A    56 A                  
  1.095   1.107   1.117   1.145   1.156   1.215   1.268   1.305
 57 A    58 A    59 A    60 A    61 A    62 A    63 A    64 A                  
  1.355   1.484   1.569   1.619   1.635   1.761   1.859   1.895
 65 A    66 A    67 A    68 A    69 A    70 A    71 A    72 A                  
  2.230   2.265   2.373   2.410   2.517   2.628   2.667   2.920
 73 A    74 A    75 A    76 A    77 A    78 A    79 A    80 A                  
  3.016   4.173   4.173   4.213   4.214   4.241   4.331   4.506
 81 A    82 A    83 A    84 A    85 A    86 A    87 A    88 A                  
  4.604   6.884   6.914   6.944   7.572  10.343  14.687  14.793
 89 A    90 A    91 A    92 A    93 A    94 A    95 A    96 A                  
 14.877  26.643  26.705  27.090  36.681  68.725 166.158 219.187
 97 A    98 A    99 A   100 A   101 A   102 A   103 A   104 A                  

 Occupation and symmetry of molecular orbitals

 Point group: C1 (1 irreducible representation).

                           A     All 
 -------------------------------------
 All molecular orbitals:
  - Alpha                  104   104 
  - Beta                   104   104 
 -------------------------------------
 Alpha orbitals:
  - Frozen occupied        12    12  
  - Active occupied        12    12  
  - Active virtual         80    80  
  - Frozen virtual         0     0   
 -------------------------------------
 Beta orbitals:
  - Frozen occupied        12    12  
  - Active occupied        12    12  
  - Active virtual         80    80  
  - Frozen virtual         0     0   
 -------------------------------------

 Import integrals:   CPU 0.00 s  wall 0.00 s

 Import integrals:   CPU 15.99 s  wall 2.87 s

 MP2 amplitudes:   CPU 0.04 s  wall 0.03 s

Running a double precision version
           CCSD T amplitudes will be solved using DIIS.

           Start     Size      MaxIter   EConv     TConv     
           3         7         100       1.00e-07  1.00e-05  
 ------------------------------------------------------------------------------
           Energy (a.u.)   Ediff      Tdiff       Comment
 ------------------------------------------------------------------------------
          -954.76100259                           
     1    -954.75275170   8.25e-03   7.31e-01     
     2    -954.77657441   2.38e-02   1.06e-01     
     3    -954.77517575   1.40e-03   4.77e-02     
     4    -954.77777808   2.60e-03   1.64e-02     Switched to DIIS steps.
     5    -954.77864240   8.64e-04   1.17e-02     
     6    -954.77871329   7.09e-05   2.70e-03     
     7    -954.77870688   6.41e-06   1.36e-03     
     8    -954.77870908   2.19e-06   3.32e-04     
     9    -954.77871063   1.56e-06   2.19e-04     
    10    -954.77871042   2.15e-07   6.51e-05     
    11    -954.77871068   2.57e-07   2.64e-05     
    12    -954.77871064   3.34e-08   1.59e-05     
    13    -954.77871064   4.53e-10   5.17e-06     
 ------------------------------------------------------------------------------
          -954.77871064                           CCSD T converged.

End of double precision
 SCF energy                 = -954.12253227
 MP2 energy                 = -954.76100259
 CCSD correlation energy     =   -0.65617838
 CCSD total energy           = -954.77871064

 CCSD  T1^2 = 0.0138  T2^2 = 0.2395  Leading amplitudes:

 Amplitude    Orbitals with energies
 -0.0320       24 (A) A                  ->    25 (A) A                   
              -0.4141                          0.0065                     
 -0.0320       24 (A) B                  ->    25 (A) B                   
              -0.4141                          0.0065                     
 -0.0275       18 (A) A                  ->    25 (A) A                   
              -0.7108                          0.0065                     
 -0.0275       18 (A) B                  ->    25 (A) B                   
              -0.7108                          0.0065                     

 Amplitude    Orbitals with energies
 -0.0823       24 (A) A      24 (A) B    ->    25 (A) A      25 (A) B     
              -0.4141       -0.4141            0.0065        0.0065       
  0.0823       24 (A) A      24 (A) B    ->    25 (A) B      25 (A) A     
              -0.4141       -0.4141            0.0065        0.0065       
  0.0823       24 (A) B      24 (A) A    ->    25 (A) A      25 (A) B     
              -0.4141       -0.4141            0.0065        0.0065       
 -0.0823       24 (A) B      24 (A) A    ->    25 (A) B      25 (A) A     
              -0.4141       -0.4141            0.0065        0.0065       

 Computing CCSD intemediates for later calculations in double precision
 Finished.

Running a double precision version
           CCSD Lambda amplitudes will be solved using DIIS.
           Start     Size      MaxIter   EConv     LConv     
           3         7         100       1.00e-07  1.00e-05  
 ------------------------------------------------------------------------------
            Enorm      Ldiff       Comment
 ------------------------------------------------------------------------------
     1     5.29e-02   3.55e-02     
     2     1.66e-02   7.50e-03     
     3     6.71e-03   1.53e-03     
     4     3.87e-03   1.35e-03     Switched to DIIS steps.
     5     1.09e-03   7.37e-04     
     6     5.37e-04   1.52e-04     
     7     1.74e-04   4.99e-05     
     8     8.01e-05   4.84e-06     
     9     3.00e-05   4.32e-07     
    10     1.30e-05   2.10e-07     
    11     6.24e-06   1.45e-07     
    12     2.79e-06   1.79e-07     
    13     1.46e-06   6.50e-08     
    14     6.31e-07   1.53e-08     
    15     2.96e-07   1.84e-08     
    16     1.40e-07   2.26e-08     
    17     6.52e-08   1.17e-08     
 ------------------------------------------------------------------------------
                                   CCSD Lambda converged.

 Computing density matrices in double precision...
           Orbital response amplitudes will be solved using DIIS.
           Start     Size      MaxIter   EConv     LConv     
           3         7         100       1.00e-06  1.00e-06  
 ------------------------------------------------------------------------------
            Enorm      Ldiff       Comment
 ------------------------------------------------------------------------------
     1     8.09e-02   5.11e-03     
     2     4.40e-02   1.72e-02     
     3     4.84e-02   1.45e-02     
     4     1.30e-02   1.24e-02     Switched to DIIS steps.
     5     3.25e-03   3.70e-03     
     6     1.01e-03   6.31e-04     
     7     4.06e-04   2.64e-05     
     8     1.10e-04   6.49e-05     
     9     3.07e-05   6.23e-06     
    10     7.40e-06   1.50e-06     
    11     1.79e-06   6.38e-07     
    12     5.19e-07   1.23e-07     
 ------------------------------------------------------------------------------
                                   Orbital response converged.

 Computing density matrices... Done.
 CCSD calculation:   CPU 461.68 s  wall 88.40 s

 Transferring MO TPDM to AO TPDM
 Transferring g2_o1o1o1o1
 Transferring g2_o1o1o1v1
 Transferring g2_o1o1v1v1
 Transferring g2_o1v1o1v1
 Transferring g2_o1v1v1v1
 Transferring g2_v1v1v1v1
 Adding separable TPDM
 Computing TPDM gradient
 --------------------------------------------------------
 2e gradient
  Atom          X               Y               Z
 --------------------------------------------------------
    1         -7.820346       20.183259        0.000000  
    2          4.444899      -14.580256       -0.000000  
    3        -17.372191       -8.007718       -0.000000  
    4         20.747638        2.404715        0.000000  
 --------------------------------------------------------
 --------------------------------------------------------
 Final gradient
  Atom          X               Y               Z
 --------------------------------------------------------
    1         -7.820346       20.183259        0.000000  
    2          4.444899      -14.580256       -0.000000  
    3        -17.372191       -8.007718       -0.000000  
    4         20.747638        2.404715        0.000000  
 --------------------------------------------------------
 Analytic gradient from two-electron contribution:   CPU 105.60 s  wall 21.66 s

 Total ccman2 time:   CPU 585.67 s  wall 113.72 s


 --------------------------------------------------------------

                    Orbital Energies (a.u.)
 --------------------------------------------------------------

 Alpha MOs
 -- Occupied --
******** -80.0835 -26.3379 -15.6481 -10.6087  -8.0773  -8.0733  -8.0733
 -7.6194  -5.5125  -5.5107  -5.5107  -1.6444  -1.2614  -1.0500  -0.8276
 -0.7167  -0.7108  -0.6763  -0.5733  -0.5550  -0.5089  -0.4288  -0.4141
 -- Virtual --
  0.0065   0.0582   0.0587   0.0758   0.0855   0.0978   0.1313   0.1366
  0.1393   0.1659   0.2058   0.2095   0.2400   0.2483   0.2923   0.3231
  0.3332   0.3822   0.3833   0.4200   0.4211   0.4770   0.5529   0.5830
  0.5949   0.6152   0.7699   0.8581   0.8611   0.8691   0.8726   0.9604
  1.0951   1.1072   1.1169   1.1446   1.1558   1.2146   1.2680   1.3051
  1.3554   1.4840   1.5688   1.6191   1.6347   1.7609   1.8585   1.8953
  2.2296   2.2653   2.3726   2.4096   2.5170   2.6280   2.6671   2.9196
  3.0159   4.1728   4.1728   4.2127   4.2142   4.2412   4.3312   4.5061
  4.6044   6.8842   6.9140   6.9437   7.5720  10.3431  14.6869  14.7930
 14.8768  26.6433  26.7045  27.0896  36.6807  68.7250 166.1577 219.1867
 --------------------------------------------------------------

          Ground-State Mulliken Net Atomic Charges

     Atom                 Charge (a.u.)
  ----------------------------------------
      1 P                     0.484246
      2 N                    -0.278812
      3 F                    -0.172033
      4 Cl                   -0.033401
  ----------------------------------------
  Sum of atomic charges =     0.000000

 -----------------------------------------------------------------
                    Cartesian Multipole Moments
 -----------------------------------------------------------------
    Charge (ESU x 10^10)
                 0.0000
    Dipole Moment (Debye)
         X      -0.1316      Y      -2.3023      Z       0.0000
       Tot       2.3060
    Quadrupole Moments (Debye-Ang)
        XX     -37.5126     XY      -1.4003     YY     -37.7858
        XZ       0.0000     YZ      -0.0000     ZZ     -34.7808
    Octopole Moments (Debye-Ang^2)
       XXX      -6.0539    XXY      -4.2659    XYY       2.7074
       YYY       1.6454    XXZ       0.0000    XYZ       0.0000
       YYZ      -0.0000    XZZ       4.8501    YZZ       0.5629
       ZZZ      -0.0000
    Hexadecapole Moments (Debye-Ang^3)
      XXXX    -505.2981   XXXY       2.9803   XXYY     -99.0142
      XYYY       7.0812   YYYY     -86.3667   XXXZ       0.0000
      XXYZ      -0.0000   XYYZ       0.0000   YYYZ      -0.0000
      XXZZ     -90.8391   XYZZ       1.6678   YYZZ     -20.4881
      XZZZ       0.0000   YZZZ      -0.0000   ZZZZ     -39.6503
 -----------------------------------------------------------------
 DrvMan completing analytic gradient of the correlated energy
 Correlated dipole moment
            1
    1  -0.0517690
    2  -0.9057852
    3   0.0000000
 Energy read as -954.778710643
 Full Analytical Gradient: (in a.u., or Hartree/Bohr)
             1             2             3             4
    1   -0.00000358    0.00043771   -0.00028702   -0.00014711
    2    0.00063607   -0.00027618   -0.00028331   -0.00007657
    3    0.00000000   -0.00000000    0.00000000    0.00000000
 Gradient time:  CPU 0.75 s  wall 0.77 s
 ----------------------------------------------------------------
             Standard Nuclear Orientation (Angstroms)
    I     Atom           X                Y                Z
 ----------------------------------------------------------------
    1      P       0.8891563608    -0.5195425841    -0.0000000000
    2      N      -0.2308753246     0.5944578758     0.0000000000
    3      F       2.2030419935     0.3993751745     0.0000000000
    4      Cl     -1.8557997695     0.0013268859    -0.0000000000
 ----------------------------------------------------------------
 Nuclear Repulsion Energy =   197.9374595094 hartrees
 There are       24 alpha and       24 beta electrons

                       Distance Matrix (Angstroms)
             P (  1)   N (  2)   F (  3)
   N (  2)  1.579705
   F (  3)  1.603342  2.441723
   Cl(  4)  2.793938  1.729793  4.078313

 Requested basis set is 6-311++G(d,p)
 There are 38 shells and 104 basis functions
 A cutoff of  1.0D-14 yielded    676 shell pairs
 There are      5304 function pairs (      5732 Cartesian)
 Smallest overlap matrix eigenvalue = 1.46E-03
 Guess MOs from SCF MO coefficient file

 -----------------------------------------------------------------------
  General SCF calculation program by
  Eric Jon Sundstrom, Paul Horn, Yuezhi Mao, Dmitri Zuev, Alec White,
  David Stuck, Shaama M.S., Shane Yost, Joonho Lee, David Small,
  Daniel Levine, Susi Lehtola, Hugh Burton, Evgeny Epifanovsky
 -----------------------------------------------------------------------
 Hartree-Fock
 using 6 threads for integral computing
 -------------------------------------------------------
 OpenMP Integral computing Module                
 Release: version 2.0, May 2017, Q-Chem Inc. Pleasanton 
 -------------------------------------------------------
 A restricted SCF calculation will be
 performed using DIIS
 SCF converges when DIIS error is below 1.0e-08
 ---------------------------------------
  Cycle       Energy         DIIS error
 ---------------------------------------
    1    -954.1223735638      3.69e-05  
    2    -954.1223755214      1.49e-05  
    3    -954.1223757627      7.97e-06  
    4    -954.1223758633      2.06e-06  
    5    -954.1223758722      7.20e-07  
    6    -954.1223758738      3.28e-07  
    7    -954.1223758743      1.31e-07  
    8    -954.1223758744      4.90e-08  
    9    -954.1223758745      1.65e-08  
   10    -954.1223758745      4.94e-09  Convergence criterion met
 ---------------------------------------
 SCF time:   CPU 4.15s  wall 1.00s 
 SCF   energy in the final basis set =     -954.1223758745
 Total energy in the final basis set =     -954.1223758745


 ------------------------------------------------------------------------------

   CCMAN2: suite of methods based on coupled cluster
           and equation of motion theories.

   Components:
   * libvmm-1.3-trunk
     by Evgeny Epifanovsky, Ilya Kaliman.
   * libtensor-2.5-trunk
     by Evgeny Epifanovsky, Michael Wormit, Dmitry Zuev, Sam Manzer, 
        Ilya Kaliman.
   * libcc-2.5-trunk
     by Evgeny Epifanovsky, Arik Landau, Tomasz Kus, Kirill Khistyaev, 
        Dmitry Zuev, Prashant Manohar, Xintian Feng, Anna Krylov, 
        Matthew Goldey, Alec White, Thomas Jagau, Kaushik Nanda, 
        Anastasia Gunina, Alexander Kunitsa, Joonho Lee.

   CCMAN original authors:
   Anna I. Krylov, C. David Sherrill, Steven R. Gwaltney,
   Edward F. C. Byrd (2000)
   Sergey V. Levchenko, Lyudmila V. Slipchenko, Tao Wang,
   Ana-Maria C. Cristian (2003)
   Piotr A. Pieniazek, C. Melania Oana, Evgeny Epifanovsky (2007)
   Prashant Manohar (2009)

 ------------------------------------------------------------------------------


 Allocating and initializing 30808MB of RAM...
 Calculation will run on 6 cores.


 Alpha MOs, Restricted
 -- Occupied --                  
-104.89  -80.08  -26.34  -15.65  -10.61   -8.08   -8.07   -8.07
  1 A     2 A     3 A     4 A     5 A     6 A     7 A     8 A                  
 -7.620  -5.513  -5.511  -5.511  -1.644  -1.261  -1.050  -0.827
  9 A    10 A    11 A    12 A    13 A    14 A    15 A    16 A                  
 -0.716  -0.710  -0.676  -0.573  -0.555  -0.509  -0.429  -0.414
 17 A    18 A    19 A    20 A    21 A    22 A    23 A    24 A                  
 -- Virtual --                   
  0.006   0.058   0.059   0.076   0.085   0.098   0.131   0.137
 25 A    26 A    27 A    28 A    29 A    30 A    31 A    32 A                  
  0.139   0.166   0.206   0.209   0.240   0.248   0.292   0.323
 33 A    34 A    35 A    36 A    37 A    38 A    39 A    40 A                  
  0.333   0.382   0.383   0.420   0.421   0.477   0.553   0.583
 41 A    42 A    43 A    44 A    45 A    46 A    47 A    48 A                  
  0.595   0.615   0.769   0.858   0.861   0.869   0.872   0.961
 49 A    50 A    51 A    52 A    53 A    54 A    55 A    56 A                  
  1.095   1.107   1.117   1.145   1.156   1.214   1.268   1.303
 57 A    58 A    59 A    60 A    61 A    62 A    63 A    64 A                  
  1.355   1.484   1.569   1.619   1.635   1.761   1.859   1.895
 65 A    66 A    67 A    68 A    69 A    70 A    71 A    72 A                  
  2.230   2.265   2.373   2.409   2.517   2.628   2.667   2.918
 73 A    74 A    75 A    76 A    77 A    78 A    79 A    80 A                  
  3.016   4.173   4.173   4.213   4.214   4.241   4.331   4.506
 81 A    82 A    83 A    84 A    85 A    86 A    87 A    88 A                  
  4.603   6.884   6.914   6.944   7.571  10.343  14.687  14.792
 89 A    90 A    91 A    92 A    93 A    94 A    95 A    96 A                  
 14.875  26.643  26.705  27.090  36.680  68.725 166.156 219.187
 97 A    98 A    99 A   100 A   101 A   102 A   103 A   104 A                  

 Beta MOs, Restricted
 -- Occupied --                  
-104.89  -80.08  -26.34  -15.65  -10.61   -8.08   -8.07   -8.07
  1 A     2 A     3 A     4 A     5 A     6 A     7 A     8 A                  
 -7.620  -5.513  -5.511  -5.511  -1.644  -1.261  -1.050  -0.827
  9 A    10 A    11 A    12 A    13 A    14 A    15 A    16 A                  
 -0.716  -0.710  -0.676  -0.573  -0.555  -0.509  -0.429  -0.414
 17 A    18 A    19 A    20 A    21 A    22 A    23 A    24 A                  
 -- Virtual --                   
  0.006   0.058   0.059   0.076   0.085   0.098   0.131   0.137
 25 A    26 A    27 A    28 A    29 A    30 A    31 A    32 A                  
  0.139   0.166   0.206   0.209   0.240   0.248   0.292   0.323
 33 A    34 A    35 A    36 A    37 A    38 A    39 A    40 A                  
  0.333   0.382   0.383   0.420   0.421   0.477   0.553   0.583
 41 A    42 A    43 A    44 A    45 A    46 A    47 A    48 A                  
  0.595   0.615   0.769   0.858   0.861   0.869   0.872   0.961
 49 A    50 A    51 A    52 A    53 A    54 A    55 A    56 A                  
  1.095   1.107   1.117   1.145   1.156   1.214   1.268   1.303
 57 A    58 A    59 A    60 A    61 A    62 A    63 A    64 A                  
  1.355   1.484   1.569   1.619   1.635   1.761   1.859   1.895
 65 A    66 A    67 A    68 A    69 A    70 A    71 A    72 A                  
  2.230   2.265   2.373   2.409   2.517   2.628   2.667   2.918
 73 A    74 A    75 A    76 A    77 A    78 A    79 A    80 A                  
  3.016   4.173   4.173   4.213   4.214   4.241   4.331   4.506
 81 A    82 A    83 A    84 A    85 A    86 A    87 A    88 A                  
  4.603   6.884   6.914   6.944   7.571  10.343  14.687  14.792
 89 A    90 A    91 A    92 A    93 A    94 A    95 A    96 A                  
 14.875  26.643  26.705  27.090  36.680  68.725 166.156 219.187
 97 A    98 A    99 A   100 A   101 A   102 A   103 A   104 A                  

 Occupation and symmetry of molecular orbitals

 Point group: C1 (1 irreducible representation).

                           A     All 
 -------------------------------------
 All molecular orbitals:
  - Alpha                  104   104 
  - Beta                   104   104 
 -------------------------------------
 Alpha orbitals:
  - Frozen occupied        12    12  
  - Active occupied        12    12  
  - Active virtual         80    80  
  - Frozen virtual         0     0   
 -------------------------------------
 Beta orbitals:
  - Frozen occupied        12    12  
  - Active occupied        12    12  
  - Active virtual         80    80  
  - Frozen virtual         0     0   
 -------------------------------------

 Import integrals:   CPU 0.00 s  wall 0.00 s

 Import integrals:   CPU 15.49 s  wall 2.78 s

 MP2 amplitudes:   CPU 0.04 s  wall 0.03 s

Running a double precision version
           CCSD T amplitudes will be solved using DIIS.

           Start     Size      MaxIter   EConv     TConv     
           3         7         100       1.00e-07  1.00e-05  
 ------------------------------------------------------------------------------
           Energy (a.u.)   Ediff      Tdiff       Comment
 ------------------------------------------------------------------------------
          -954.76104049                           
     1    -954.75270453   8.34e-03   7.31e-01     
     2    -954.77658035   2.39e-02   1.06e-01     
     3    -954.77516409   1.42e-03   4.78e-02     
     4    -954.77777489   2.61e-03   1.65e-02     Switched to DIIS steps.
     5    -954.77864190   8.67e-04   1.17e-02     
     6    -954.77871324   7.13e-05   2.71e-03     
     7    -954.77870673   6.51e-06   1.36e-03     
     8    -954.77870892   2.19e-06   3.33e-04     
     9    -954.77871048   1.55e-06   2.19e-04     
    10    -954.77871026   2.19e-07   6.53e-05     
    11    -954.77871051   2.57e-07   2.65e-05     
    12    -954.77871048   3.35e-08   1.59e-05     
    13    -954.77871048   3.85e-10   5.13e-06     
 ------------------------------------------------------------------------------
          -954.77871048                           CCSD T converged.

End of double precision
 SCF energy                 = -954.12237587
 MP2 energy                 = -954.76104049
 CCSD correlation energy     =   -0.65633461
 CCSD total energy           = -954.77871048

 CCSD  T1^2 = 0.0138  T2^2 = 0.2397  Leading amplitudes:

 Amplitude    Orbitals with energies
  0.0321       24 (A) A                  ->    25 (A) A                   
              -0.4139                          0.0062                     
  0.0321       24 (A) B                  ->    25 (A) B                   
              -0.4139                          0.0062                     
 -0.0275       18 (A) A                  ->    25 (A) A                   
              -0.7103                          0.0062                     
 -0.0275       18 (A) B                  ->    25 (A) B                   
              -0.7103                          0.0062                     

 Amplitude    Orbitals with energies
 -0.0828       24 (A) A      24 (A) B    ->    25 (A) A      25 (A) B     
              -0.4139       -0.4139            0.0062        0.0062       
  0.0828       24 (A) A      24 (A) B    ->    25 (A) B      25 (A) A     
              -0.4139       -0.4139            0.0062        0.0062       
  0.0828       24 (A) B      24 (A) A    ->    25 (A) A      25 (A) B     
              -0.4139       -0.4139            0.0062        0.0062       
 -0.0828       24 (A) B      24 (A) A    ->    25 (A) B      25 (A) A     
              -0.4139       -0.4139            0.0062        0.0062       

 Computing CCSD intemediates for later calculations in double precision
 Finished.

Running a double precision version
           CCSD Lambda amplitudes will be solved using DIIS.
           Start     Size      MaxIter   EConv     LConv     
           3         7         100       1.00e-07  1.00e-05  
 ------------------------------------------------------------------------------
            Enorm      Ldiff       Comment
 ------------------------------------------------------------------------------
     1     5.30e-02   3.56e-02     
     2     1.66e-02   7.52e-03     
     3     6.73e-03   1.54e-03     
     4     3.89e-03   1.36e-03     Switched to DIIS steps.
     5     1.09e-03   7.41e-04     
     6     5.39e-04   1.53e-04     
     7     1.75e-04   5.04e-05     
     8     8.05e-05   4.87e-06     
     9     3.00e-05   4.46e-07     
    10     1.30e-05   2.25e-07     
    11     6.22e-06   1.40e-07     
    12     2.78e-06   1.76e-07     
    13     1.46e-06   6.44e-08     
    14     6.31e-07   1.47e-08     
    15     2.96e-07   1.80e-08     
    16     1.40e-07   2.24e-08     
    17     6.52e-08   1.16e-08     
 ------------------------------------------------------------------------------
                                   CCSD Lambda converged.

 Computing density matrices in double precision...
           Orbital response amplitudes will be solved using DIIS.
           Start     Size      MaxIter   EConv     LConv     
           3         7         100       1.00e-06  1.00e-06  
 ------------------------------------------------------------------------------
            Enorm      Ldiff       Comment
 ------------------------------------------------------------------------------
     1     8.11e-02   5.04e-03     
     2     4.41e-02   1.73e-02     
     3     4.86e-02   1.46e-02     
     4     1.31e-02   1.25e-02     Switched to DIIS steps.
     5     3.29e-03   3.73e-03     
     6     1.02e-03   6.35e-04     
     7     4.11e-04   2.81e-05     
     8     1.12e-04   6.59e-05     
     9     3.10e-05   6.32e-06     
    10     7.45e-06   1.53e-06     
    11     1.80e-06   6.42e-07     
    12     5.21e-07   1.25e-07     
 ------------------------------------------------------------------------------
                                   Orbital response converged.

 Computing density matrices... Done.
 CCSD calculation:   CPU 458.21 s  wall 86.78 s

 Transferring MO TPDM to AO TPDM
 Transferring g2_o1o1o1o1
 Transferring g2_o1o1o1v1
 Transferring g2_o1o1v1v1
 Transferring g2_o1v1o1v1
 Transferring g2_o1v1v1v1
 Transferring g2_v1v1v1v1
 Adding separable TPDM
 Computing TPDM gradient
 --------------------------------------------------------
 2e gradient
  Atom          X               Y               Z
 --------------------------------------------------------
    1         -7.812624       20.193206       -0.000000  
    2          4.419073      -14.577872       -0.000000  
    3        -17.347683       -8.013022        0.000000  
    4         20.741234        2.397688        0.000000  
 --------------------------------------------------------
 --------------------------------------------------------
 Final gradient
  Atom          X               Y               Z
 --------------------------------------------------------
    1         -7.812624       20.193206       -0.000000  
    2          4.419073      -14.577872       -0.000000  
    3        -17.347683       -8.013022        0.000000  
    4         20.741234        2.397688        0.000000  
 --------------------------------------------------------
 Analytic gradient from two-electron contribution:   CPU 106.52 s  wall 20.37 s

 Total ccman2 time:   CPU 583.36 s  wall 110.83 s


 --------------------------------------------------------------

                    Orbital Energies (a.u.)
 --------------------------------------------------------------

 Alpha MOs
 -- Occupied --
******** -80.0838 -26.3376 -15.6484 -10.6087  -8.0773  -8.0732  -8.0732
 -7.6197  -5.5127  -5.5109  -5.5109  -1.6438  -1.2613  -1.0497  -0.8274
 -0.7163  -0.7103  -0.6762  -0.5732  -0.5549  -0.5091  -0.4289  -0.4139
 -- Virtual --
  0.0062   0.0581   0.0586   0.0758   0.0854   0.0978   0.1311   0.1365
  0.1393   0.1659   0.2056   0.2095   0.2400   0.2481   0.2924   0.3231
  0.3332   0.3821   0.3834   0.4197   0.4211   0.4766   0.5529   0.5828
  0.5949   0.6152   0.7694   0.8577   0.8607   0.8695   0.8724   0.9605
  1.0950   1.1068   1.1169   1.1445   1.1555   1.2145   1.2679   1.3033
  1.3553   1.4840   1.5689   1.6194   1.6351   1.7607   1.8586   1.8950
  2.2296   2.2653   2.3726   2.4089   2.5168   2.6280   2.6670   2.9182
  3.0160   4.1731   4.1732   4.2127   4.2143   4.2410   4.3306   4.5055
  4.6028   6.8845   6.9143   6.9441   7.5706  10.3431  14.6866  14.7923
 14.8753  26.6434  26.7046  27.0896  36.6802  68.7251 166.1562 219.1867
 --------------------------------------------------------------

          Ground-State Mulliken Net Atomic Charges

     Atom                 Charge (a.u.)
  ----------------------------------------
      1 P                     0.485056
      2 N                    -0.278162
      3 F                    -0.173226
      4 Cl                   -0.033668
  ----------------------------------------
  Sum of atomic charges =     0.000000

 -----------------------------------------------------------------
                    Cartesian Multipole Moments
 -----------------------------------------------------------------
    Charge (ESU x 10^10)
                 0.0000
    Dipole Moment (Debye)
         X      -0.1351      Y      -2.3106      Z       0.0000
       Tot       2.3146
    Quadrupole Moments (Debye-Ang)
        XX     -37.5316     XY      -1.4134     YY     -37.7775
        XZ      -0.0000     YZ       0.0000     ZZ     -34.7845
    Octopole Moments (Debye-Ang^2)
       XXX      -6.0753    XXY      -4.2586    XYY       2.7114
       YYY       1.7061    XXZ       0.0000    XYZ      -0.0000
       YYZ       0.0000    XZZ       4.8446    YZZ       0.5833
       ZZZ       0.0000
    Hexadecapole Moments (Debye-Ang^3)
      XXXX    -505.4523   XXXY       3.0056   XXYY     -99.0354
      XYYY       7.1269   YYYY     -86.4935   XXXZ      -0.0000
      XXYZ       0.0000   XYYZ      -0.0000   YYYZ       0.0000
      XXZZ     -90.8520   XYZZ       1.6831   YYZZ     -20.5104
      XZZZ      -0.0000   YZZZ       0.0000   ZZZZ     -39.6575
 -----------------------------------------------------------------
 DrvMan completing analytic gradient of the correlated energy
 Correlated dipole moment
            1
    1  -0.0531661
    2  -0.9090781
    3   0.0000000
 Energy read as -954.778710481
 Full Analytical Gradient: (in a.u., or Hartree/Bohr)
             1             2             3             4
    1    0.00020531   -0.00028820    0.00014025   -0.00005736
    2   -0.00071730    0.00056430    0.00020449   -0.00005149
    3    0.00000000   -0.00000000    0.00000000   -0.00000000
 Gradient time:  CPU 0.78 s  wall 0.79 s
 ----------------------------------------------------------------
             Standard Nuclear Orientation (Angstroms)
    I     Atom           X                Y                Z
 ----------------------------------------------------------------
    1      P       0.8891563608    -0.5185425841     0.0010000000
    2      N      -0.2308753246     0.5944578758     0.0000000000
    3      F       2.2030419935     0.3993751745     0.0000000000
    4      Cl     -1.8557997695     0.0013268859    -0.0000000000
 ----------------------------------------------------------------
 Nuclear Repulsion Energy =   197.9722926546 hartrees
 There are       24 alpha and       24 beta electrons

                       Distance Matrix (Angstroms)
             P (  1)   N (  2)   F (  3)
   N (  2)  1.579000
   F (  3)  1.602769  2.441723
   Cl(  4)  2.793752  1.729793  4.078313

 Requested basis set is 6-311++G(d,p)
 There are 38 shells and 104 basis functions
 A cutoff of  1.0D-14 yielded    676 shell pairs
 There are      5304 function pairs (      5732 Cartesian)
 Smallest overlap matrix eigenvalue = 1.46E-03
 Guess MOs from SCF MO coefficient file

 -----------------------------------------------------------------------
  General SCF calculation program by
  Eric Jon Sundstrom, Paul Horn, Yuezhi Mao, Dmitri Zuev, Alec White,
  David Stuck, Shaama M.S., Shane Yost, Joonho Lee, David Small,
  Daniel Levine, Susi Lehtola, Hugh Burton, Evgeny Epifanovsky
 -----------------------------------------------------------------------
 Hartree-Fock
 using 6 threads for integral computing
 -------------------------------------------------------
 OpenMP Integral computing Module                
 Release: version 2.0, May 2017, Q-Chem Inc. Pleasanton 
 -------------------------------------------------------
 A restricted SCF calculation will be
 performed using DIIS
 SCF converges when DIIS error is below 1.0e-08
 ---------------------------------------
  Cycle       Energy         DIIS error
 ---------------------------------------
    1    -954.1224536503      2.29e-05  
    2    -954.1224545610      8.42e-06  
    3    -954.1224546711      5.14e-06  
    4    -954.1224547170      1.41e-06  
    5    -954.1224547244      6.42e-07  
    6    -954.1224547269      3.71e-07  
    7    -954.1224547281      1.48e-07  
    8    -954.1224547283      4.32e-08  
    9    -954.1224547283      1.75e-08  
   10    -954.1224547283      6.59e-09  Convergence criterion met
 ---------------------------------------
 SCF time:   CPU 4.13s  wall 1.00s 
 SCF   energy in the final basis set =     -954.1224547283
 Total energy in the final basis set =     -954.1224547283


 ------------------------------------------------------------------------------

   CCMAN2: suite of methods based on coupled cluster
           and equation of motion theories.

   Components:
   * libvmm-1.3-trunk
     by Evgeny Epifanovsky, Ilya Kaliman.
   * libtensor-2.5-trunk
     by Evgeny Epifanovsky, Michael Wormit, Dmitry Zuev, Sam Manzer, 
        Ilya Kaliman.
   * libcc-2.5-trunk
     by Evgeny Epifanovsky, Arik Landau, Tomasz Kus, Kirill Khistyaev, 
        Dmitry Zuev, Prashant Manohar, Xintian Feng, Anna Krylov, 
        Matthew Goldey, Alec White, Thomas Jagau, Kaushik Nanda, 
        Anastasia Gunina, Alexander Kunitsa, Joonho Lee.

   CCMAN original authors:
   Anna I. Krylov, C. David Sherrill, Steven R. Gwaltney,
   Edward F. C. Byrd (2000)
   Sergey V. Levchenko, Lyudmila V. Slipchenko, Tao Wang,
   Ana-Maria C. Cristian (2003)
   Piotr A. Pieniazek, C. Melania Oana, Evgeny Epifanovsky (2007)
   Prashant Manohar (2009)

 ------------------------------------------------------------------------------


 Allocating and initializing 30808MB of RAM...
 Calculation will run on 6 cores.


 Alpha MOs, Restricted
 -- Occupied --                  
-104.89  -80.08  -26.34  -15.65  -10.61   -8.08   -8.07   -8.07
  1 A     2 A     3 A     4 A     5 A     6 A     7 A     8 A                  
 -7.620  -5.513  -5.511  -5.511  -1.644  -1.261  -1.050  -0.828
  9 A    10 A    11 A    12 A    13 A    14 A    15 A    16 A                  
 -0.717  -0.711  -0.676  -0.573  -0.555  -0.509  -0.429  -0.414
 17 A    18 A    19 A    20 A    21 A    22 A    23 A    24 A                  
 -- Virtual --                   
  0.006   0.058   0.059   0.076   0.085   0.098   0.131   0.137
 25 A    26 A    27 A    28 A    29 A    30 A    31 A    32 A                  
  0.139   0.166   0.206   0.209   0.240   0.248   0.292   0.323
 33 A    34 A    35 A    36 A    37 A    38 A    39 A    40 A                  
  0.333   0.382   0.383   0.420   0.421   0.477   0.553   0.583
 41 A    42 A    43 A    44 A    45 A    46 A    47 A    48 A                  
  0.595   0.615   0.770   0.858   0.861   0.869   0.873   0.960
 49 A    50 A    51 A    52 A    53 A    54 A    55 A    56 A                  
  1.095   1.107   1.117   1.145   1.156   1.215   1.268   1.304
 57 A    58 A    59 A    60 A    61 A    62 A    63 A    64 A                  
  1.355   1.484   1.569   1.619   1.635   1.761   1.859   1.895
 65 A    66 A    67 A    68 A    69 A    70 A    71 A    72 A                  
  2.230   2.265   2.373   2.409   2.517   2.628   2.667   2.919
 73 A    74 A    75 A    76 A    77 A    78 A    79 A    80 A                  
  3.016   4.173   4.173   4.213   4.214   4.241   4.331   4.506
 81 A    82 A    83 A    84 A    85 A    86 A    87 A    88 A                  
  4.604   6.884   6.914   6.944   7.571  10.343  14.687  14.793
 89 A    90 A    91 A    92 A    93 A    94 A    95 A    96 A                  
 14.876  26.643  26.705  27.090  36.680  68.725 166.157 219.187
 97 A    98 A    99 A   100 A   101 A   102 A   103 A   104 A                  

 Beta MOs, Restricted
 -- Occupied --                  
-104.89  -80.08  -26.34  -15.65  -10.61   -8.08   -8.07   -8.07
  1 A     2 A     3 A     4 A     5 A     6 A     7 A     8 A                  
 -7.620  -5.513  -5.511  -5.511  -1.644  -1.261  -1.050  -0.828
  9 A    10 A    11 A    12 A    13 A    14 A    15 A    16 A                  
 -0.717  -0.711  -0.676  -0.573  -0.555  -0.509  -0.429  -0.414
 17 A    18 A    19 A    20 A    21 A    22 A    23 A    24 A                  
 -- Virtual --                   
  0.006   0.058   0.059   0.076   0.085   0.098   0.131   0.137
 25 A    26 A    27 A    28 A    29 A    30 A    31 A    32 A                  
  0.139   0.166   0.206   0.209   0.240   0.248   0.292   0.323
 33 A    34 A    35 A    36 A    37 A    38 A    39 A    40 A                  
  0.333   0.382   0.383   0.420   0.421   0.477   0.553   0.583
 41 A    42 A    43 A    44 A    45 A    46 A    47 A    48 A                  
  0.595   0.615   0.770   0.858   0.861   0.869   0.873   0.960
 49 A    50 A    51 A    52 A    53 A    54 A    55 A    56 A                  
  1.095   1.107   1.117   1.145   1.156   1.215   1.268   1.304
 57 A    58 A    59 A    60 A    61 A    62 A    63 A    64 A                  
  1.355   1.484   1.569   1.619   1.635   1.761   1.859   1.895
 65 A    66 A    67 A    68 A    69 A    70 A    71 A    72 A                  
  2.230   2.265   2.373   2.409   2.517   2.628   2.667   2.919
 73 A    74 A    75 A    76 A    77 A    78 A    79 A    80 A                  
  3.016   4.173   4.173   4.213   4.214   4.241   4.331   4.506
 81 A    82 A    83 A    84 A    85 A    86 A    87 A    88 A                  
  4.604   6.884   6.914   6.944   7.571  10.343  14.687  14.793
 89 A    90 A    91 A    92 A    93 A    94 A    95 A    96 A                  
 14.876  26.643  26.705  27.090  36.680  68.725 166.157 219.187
 97 A    98 A    99 A   100 A   101 A   102 A   103 A   104 A                  

 Occupation and symmetry of molecular orbitals

 Point group: C1 (1 irreducible representation).

                           A     All 
 -------------------------------------
 All molecular orbitals:
  - Alpha                  104   104 
  - Beta                   104   104 
 -------------------------------------
 Alpha orbitals:
  - Frozen occupied        12    12  
  - Active occupied        12    12  
  - Active virtual         80    80  
  - Frozen virtual         0     0   
 -------------------------------------
 Beta orbitals:
  - Frozen occupied        12    12  
  - Active occupied        12    12  
  - Active virtual         80    80  
  - Frozen virtual         0     0   
 -------------------------------------

 Import integrals:   CPU 0.00 s  wall 0.00 s

 Import integrals:   CPU 15.62 s  wall 2.80 s

 MP2 amplitudes:   CPU 0.03 s  wall 0.02 s

Running a double precision version
           CCSD T amplitudes will be solved using DIIS.

           Start     Size      MaxIter   EConv     TConv     
           3         7         100       1.00e-07  1.00e-05  
 ------------------------------------------------------------------------------
           Energy (a.u.)   Ediff      Tdiff       Comment
 ------------------------------------------------------------------------------
          -954.76102215                           
     1    -954.75272876   8.29e-03   7.31e-01     
     2    -954.77657800   2.38e-02   1.06e-01     
     3    -954.77517056   1.41e-03   4.78e-02     
     4    -954.77777711   2.61e-03   1.65e-02     Switched to DIIS steps.
     5    -954.77864278   8.66e-04   1.17e-02     
     6    -954.77871389   7.11e-05   2.70e-03     
     7    -954.77870744   6.46e-06   1.36e-03     
     8    -954.77870963   2.19e-06   3.32e-04     
     9    -954.77871118   1.56e-06   2.19e-04     
    10    -954.77871097   2.17e-07   6.52e-05     
    11    -954.77871122   2.57e-07   2.64e-05     
    12    -954.77871119   3.34e-08   1.59e-05     
    13    -954.77871119   4.21e-10   5.15e-06     
 ------------------------------------------------------------------------------
          -954.77871119                           CCSD T converged.

End of double precision
 SCF energy                 = -954.12245473
 MP2 energy                 = -954.76102215
 CCSD correlation energy     =   -0.65625646
 CCSD total energy           = -954.77871119

 CCSD  T1^2 = 0.0138  T2^2 = 0.2396  Leading amplitudes:

 Amplitude    Orbitals with energies
 -0.0320       24 (A) A                  ->    25 (A) A                   
              -0.4140                          0.0063                     
 -0.0320       24 (A) B                  ->    25 (A) B                   
              -0.4140                          0.0063                     
 -0.0275       18 (A) A                  ->    25 (A) A                   
              -0.7106                          0.0063                     
 -0.0275       18 (A) B                  ->    25 (A) B                   
              -0.7106                          0.0063                     

 Amplitude    Orbitals with energies
 -0.0825       24 (A) A      24 (A) B    ->    25 (A) A      25 (A) B     
              -0.4140       -0.4140            0.0063        0.0063       
  0.0825       24 (A) A      24 (A) B    ->    25 (A) B      25 (A) A     
              -0.4140       -0.4140            0.0063        0.0063       
  0.0825       24 (A) B      24 (A) A    ->    25 (A) A      25 (A) B     
              -0.4140       -0.4140            0.0063        0.0063       
 -0.0825       24 (A) B      24 (A) A    ->    25 (A) B      25 (A) A     
              -0.4140       -0.4140            0.0063        0.0063       

 Computing CCSD intemediates for later calculations in double precision
 Finished.

Running a double precision version
           CCSD Lambda amplitudes will be solved using DIIS.
           Start     Size      MaxIter   EConv     LConv     
           3         7         100       1.00e-07  1.00e-05  
 ------------------------------------------------------------------------------
            Enorm      Ldiff       Comment
 ------------------------------------------------------------------------------
     1     5.29e-02   3.56e-02     
     2     1.66e-02   7.51e-03     
     3     6.72e-03   1.54e-03     
     4     3.88e-03   1.35e-03     Switched to DIIS steps.
     5     1.09e-03   7.39e-04     
     6     5.38e-04   1.52e-04     
     7     1.74e-04   5.01e-05     
     8     8.03e-05   4.85e-06     
     9     3.00e-05   4.39e-07     
    10     1.30e-05   2.17e-07     
    11     6.23e-06   1.43e-07     
    12     2.78e-06   1.78e-07     
    13     1.46e-06   6.47e-08     
    14     6.31e-07   1.50e-08     
    15     2.96e-07   1.82e-08     
    16     1.40e-07   2.25e-08     
    17     6.52e-08   1.16e-08     
 ------------------------------------------------------------------------------
                                   CCSD Lambda converged.

 Computing density matrices in double precision...
           Orbital response amplitudes will be solved using DIIS.
           Start     Size      MaxIter   EConv     LConv     
           3         7         100       1.00e-06  1.00e-06  
 ------------------------------------------------------------------------------
            Enorm      Ldiff       Comment
 ------------------------------------------------------------------------------
     1     8.10e-02   5.08e-03     
     2     4.40e-02   1.72e-02     
     3     4.85e-02   1.46e-02     
     4     1.30e-02   1.24e-02     Switched to DIIS steps.
     5     3.27e-03   3.72e-03     
     6     1.02e-03   6.33e-04     
     7     4.08e-04   2.72e-05     
     8     1.11e-04   6.54e-05     
     9     3.08e-05   6.27e-06     
    10     7.42e-06   1.52e-06     
    11     1.79e-06   6.40e-07     
    12     5.20e-07   1.24e-07     
 ------------------------------------------------------------------------------
                                   Orbital response converged.

 Computing density matrices... Done.
 CCSD calculation:   CPU 457.02 s  wall 86.40 s

 Transferring MO TPDM to AO TPDM
 Transferring g2_o1o1o1o1
 Transferring g2_o1o1o1v1
 Transferring g2_o1o1v1v1
 Transferring g2_o1v1o1v1
 Transferring g2_o1v1v1v1
 Transferring g2_v1v1v1v1
 Adding separable TPDM
 Computing TPDM gradient
 --------------------------------------------------------
 2e gradient
  Atom          X               Y               Z
 --------------------------------------------------------
    1         -7.816484       20.188245       -0.021673  
    2          4.431979      -14.579066        0.009327  
    3        -17.359930       -8.010376        0.009204  
    4         20.744435        2.401198        0.003142  
 --------------------------------------------------------
 --------------------------------------------------------
 Final gradient
  Atom          X               Y               Z
 --------------------------------------------------------
    1         -7.816484       20.188245       -0.021673  
    2          4.431979      -14.579066        0.009327  
    3        -17.359930       -8.010376        0.009204  
    4         20.744435        2.401198        0.003142  
 --------------------------------------------------------
 Analytic gradient from two-electron contribution:   CPU 105.86 s  wall 20.04 s

 Total ccman2 time:   CPU 580.91 s  wall 110.02 s


 --------------------------------------------------------------

                    Orbital Energies (a.u.)
 --------------------------------------------------------------

 Alpha MOs
 -- Occupied --
******** -80.0836 -26.3378 -15.6483 -10.6087  -8.0773  -8.0733  -8.0732
 -7.6196  -5.5126  -5.5108  -5.5108  -1.6441  -1.2614  -1.0498  -0.8275
 -0.7165  -0.7106  -0.6763  -0.5733  -0.5549  -0.5090  -0.4288  -0.4140
 -- Virtual --
  0.0063   0.0582   0.0586   0.0758   0.0855   0.0978   0.1312   0.1365
  0.1393   0.1659   0.2057   0.2095   0.2400   0.2482   0.2924   0.3231
  0.3332   0.3821   0.3833   0.4198   0.4211   0.4768   0.5529   0.5829
  0.5949   0.6152   0.7696   0.8579   0.8609   0.8693   0.8725   0.9605
  1.0950   1.1070   1.1169   1.1446   1.1557   1.2145   1.2680   1.3042
  1.3553   1.4840   1.5689   1.6192   1.6349   1.7608   1.8586   1.8951
  2.2296   2.2653   2.3726   2.4093   2.5169   2.6280   2.6671   2.9189
  3.0160   4.1730   4.1730   4.2127   4.2143   4.2411   4.3309   4.5058
  4.6036   6.8843   6.9142   6.9439   7.5713  10.3431  14.6867  14.7927
 14.8761  26.6434  26.7046  27.0896  36.6805  68.7251 166.1569 219.1867
 --------------------------------------------------------------

          Ground-State Mulliken Net Atomic Charges

     Atom                 Charge (a.u.)
  ----------------------------------------
      1 P                     0.484652
      2 N                    -0.278487
      3 F                    -0.172630
      4 Cl                   -0.033535
  ----------------------------------------
  Sum of atomic charges =     0.000000

 -----------------------------------------------------------------
                    Cartesian Multipole Moments
 -----------------------------------------------------------------
    Charge (ESU x 10^10)
                 0.0000
    Dipole Moment (Debye)
         X      -0.1334      Y      -2.3065      Z       0.0022
       Tot       2.3103
    Quadrupole Moments (Debye-Ang)
        XX     -37.5221     XY      -1.4069     YY     -37.7817
        XZ       0.0023     YZ       0.0016     ZZ     -34.7826
    Octopole Moments (Debye-Ang^2)
       XXX      -6.0646    XXY      -4.2623    XYY       2.7094
       YYY       1.6757    XXZ      -0.0097    XYZ       0.0011
       YYZ      -0.0130    XZZ       4.8474    YZZ       0.5731
       ZZZ      -0.0342
    Hexadecapole Moments (Debye-Ang^3)
      XXXX    -505.3752   XXXY       2.9929   XXYY     -99.0248
      XYYY       7.1041   YYYY     -86.4300   XXXZ      -0.0242
      XXYZ       0.0076   XYYZ      -0.0125   YYYZ       0.0241
      XXZZ     -90.8456   XYZZ       1.6755   YYZZ     -20.4992
      XZZZ      -0.0292   YZZZ       0.0214   ZZZZ     -39.6539
 -----------------------------------------------------------------
 DrvMan completing analytic gradient of the correlated energy
 Correlated dipole moment
            1
    1  -0.0524664
    2  -0.9074333
    3   0.0008715
 Energy read as -954.778711190
 Full Analytical Gradient: (in a.u., or Hartree/Bohr)
             1             2             3             4
    1    0.00010133    0.00007365   -0.00007279   -0.00010218
    2   -0.00004176    0.00014479   -0.00003907   -0.00006396
    3    0.00000796    0.00001430   -0.00001108   -0.00001117
 Gradient time:  CPU 0.74 s  wall 0.76 s
 ----------------------------------------------------------------
             Standard Nuclear Orientation (Angstroms)
    I     Atom           X                Y                Z
 ----------------------------------------------------------------
    1      P       0.8891563608    -0.5185425841    -0.0000000000
    2      N      -0.2298753246     0.5944578758     0.0000000000
    3      F       2.2030419935     0.3993751745     0.0000000000
    4      Cl     -1.8557997695     0.0013268859    -0.0000000000
 ----------------------------------------------------------------
 Nuclear Repulsion Energy =   197.9739395113 hartrees
 There are       24 alpha and       24 beta electrons

                       Distance Matrix (Angstroms)
             P (  1)   N (  2)   F (  3)
   N (  2)  1.578291
   F (  3)  1.602769  2.440726
   Cl(  4)  2.793752  1.730732  4.078313

 Requested basis set is 6-311++G(d,p)
 There are 38 shells and 104 basis functions
 A cutoff of  1.0D-14 yielded    676 shell pairs
 There are      5304 function pairs (      5732 Cartesian)
 Smallest overlap matrix eigenvalue = 1.46E-03
 Guess MOs from SCF MO coefficient file

 -----------------------------------------------------------------------
  General SCF calculation program by
  Eric Jon Sundstrom, Paul Horn, Yuezhi Mao, Dmitri Zuev, Alec White,
  David Stuck, Shaama M.S., Shane Yost, Joonho Lee, David Small,
  Daniel Levine, Susi Lehtola, Hugh Burton, Evgeny Epifanovsky
 -----------------------------------------------------------------------
 Hartree-Fock
 using 6 threads for integral computing
 -------------------------------------------------------
 OpenMP Integral computing Module                
 Release: version 2.0, May 2017, Q-Chem Inc. Pleasanton 
 -------------------------------------------------------
 A restricted SCF calculation will be
 performed using DIIS
 SCF converges when DIIS error is below 1.0e-08
 ---------------------------------------
  Cycle       Energy         DIIS error
 ---------------------------------------
    1    -954.1224824302      2.31e-05  
    2    -954.1224834522      6.24e-06  
    3    -954.1224835705      2.57e-06  
    4    -954.1224835873      1.42e-06  
    5    -954.1224835936      5.78e-07  
    6    -954.1224835964      3.27e-07  
    7    -954.1224835973      1.25e-07  
    8    -954.1224835974      4.48e-08  
    9    -954.1224835974      1.87e-08  
   10    -954.1224835974      7.64e-09  Convergence criterion met
 ---------------------------------------
 SCF time:   CPU 4.12s  wall 1.00s 
 SCF   energy in the final basis set =     -954.1224835974
 Total energy in the final basis set =     -954.1224835974


 ------------------------------------------------------------------------------

   CCMAN2: suite of methods based on coupled cluster
           and equation of motion theories.

   Components:
   * libvmm-1.3-trunk
     by Evgeny Epifanovsky, Ilya Kaliman.
   * libtensor-2.5-trunk
     by Evgeny Epifanovsky, Michael Wormit, Dmitry Zuev, Sam Manzer, 
        Ilya Kaliman.
   * libcc-2.5-trunk
     by Evgeny Epifanovsky, Arik Landau, Tomasz Kus, Kirill Khistyaev, 
        Dmitry Zuev, Prashant Manohar, Xintian Feng, Anna Krylov, 
        Matthew Goldey, Alec White, Thomas Jagau, Kaushik Nanda, 
        Anastasia Gunina, Alexander Kunitsa, Joonho Lee.

   CCMAN original authors:
   Anna I. Krylov, C. David Sherrill, Steven R. Gwaltney,
   Edward F. C. Byrd (2000)
   Sergey V. Levchenko, Lyudmila V. Slipchenko, Tao Wang,
   Ana-Maria C. Cristian (2003)
   Piotr A. Pieniazek, C. Melania Oana, Evgeny Epifanovsky (2007)
   Prashant Manohar (2009)

 ------------------------------------------------------------------------------


 Allocating and initializing 30808MB of RAM...
 Calculation will run on 6 cores.


 Alpha MOs, Restricted
 -- Occupied --                  
-104.89  -80.08  -26.34  -15.65  -10.61   -8.08   -8.07   -8.07
  1 A     2 A     3 A     4 A     5 A     6 A     7 A     8 A                  
 -7.620  -5.513  -5.511  -5.511  -1.644  -1.261  -1.050  -0.827
  9 A    10 A    11 A    12 A    13 A    14 A    15 A    16 A                  
 -0.717  -0.711  -0.676  -0.573  -0.555  -0.509  -0.429  -0.414
 17 A    18 A    19 A    20 A    21 A    22 A    23 A    24 A                  
 -- Virtual --                   
  0.006   0.058   0.059   0.076   0.085   0.098   0.131   0.137
 25 A    26 A    27 A    28 A    29 A    30 A    31 A    32 A                  
  0.139   0.166   0.206   0.209   0.240   0.248   0.292   0.323
 33 A    34 A    35 A    36 A    37 A    38 A    39 A    40 A                  
  0.333   0.382   0.383   0.420   0.421   0.477   0.553   0.583
 41 A    42 A    43 A    44 A    45 A    46 A    47 A    48 A                  
  0.595   0.615   0.770   0.858   0.861   0.869   0.873   0.960
 49 A    50 A    51 A    52 A    53 A    54 A    55 A    56 A                  
  1.095   1.107   1.117   1.145   1.156   1.215   1.268   1.305
 57 A    58 A    59 A    60 A    61 A    62 A    63 A    64 A                  
  1.355   1.484   1.569   1.619   1.635   1.761   1.858   1.895
 65 A    66 A    67 A    68 A    69 A    70 A    71 A    72 A                  
  2.230   2.265   2.373   2.410   2.516   2.628   2.667   2.919
 73 A    74 A    75 A    76 A    77 A    78 A    79 A    80 A                  
  3.016   4.173   4.173   4.213   4.214   4.241   4.331   4.506
 81 A    82 A    83 A    84 A    85 A    86 A    87 A    88 A                  
  4.604   6.884   6.914   6.944   7.572  10.343  14.687  14.793
 89 A    90 A    91 A    92 A    93 A    94 A    95 A    96 A                  
 14.877  26.643  26.704  27.090  36.681  68.725 166.157 219.186
 97 A    98 A    99 A   100 A   101 A   102 A   103 A   104 A                  

 Beta MOs, Restricted
 -- Occupied --                  
-104.89  -80.08  -26.34  -15.65  -10.61   -8.08   -8.07   -8.07
  1 A     2 A     3 A     4 A     5 A     6 A     7 A     8 A                  
 -7.620  -5.513  -5.511  -5.511  -1.644  -1.261  -1.050  -0.827
  9 A    10 A    11 A    12 A    13 A    14 A    15 A    16 A                  
 -0.717  -0.711  -0.676  -0.573  -0.555  -0.509  -0.429  -0.414
 17 A    18 A    19 A    20 A    21 A    22 A    23 A    24 A                  
 -- Virtual --                   
  0.006   0.058   0.059   0.076   0.085   0.098   0.131   0.137
 25 A    26 A    27 A    28 A    29 A    30 A    31 A    32 A                  
  0.139   0.166   0.206   0.209   0.240   0.248   0.292   0.323
 33 A    34 A    35 A    36 A    37 A    38 A    39 A    40 A                  
  0.333   0.382   0.383   0.420   0.421   0.477   0.553   0.583
 41 A    42 A    43 A    44 A    45 A    46 A    47 A    48 A                  
  0.595   0.615   0.770   0.858   0.861   0.869   0.873   0.960
 49 A    50 A    51 A    52 A    53 A    54 A    55 A    56 A                  
  1.095   1.107   1.117   1.145   1.156   1.215   1.268   1.305
 57 A    58 A    59 A    60 A    61 A    62 A    63 A    64 A                  
  1.355   1.484   1.569   1.619   1.635   1.761   1.858   1.895
 65 A    66 A    67 A    68 A    69 A    70 A    71 A    72 A                  
  2.230   2.265   2.373   2.410   2.516   2.628   2.667   2.919
 73 A    74 A    75 A    76 A    77 A    78 A    79 A    80 A                  
  3.016   4.173   4.173   4.213   4.214   4.241   4.331   4.506
 81 A    82 A    83 A    84 A    85 A    86 A    87 A    88 A                  
  4.604   6.884   6.914   6.944   7.572  10.343  14.687  14.793
 89 A    90 A    91 A    92 A    93 A    94 A    95 A    96 A                  
 14.877  26.643  26.704  27.090  36.681  68.725 166.157 219.186
 97 A    98 A    99 A   100 A   101 A   102 A   103 A   104 A                  

 Occupation and symmetry of molecular orbitals

 Point group: C1 (1 irreducible representation).

                           A     All 
 -------------------------------------
 All molecular orbitals:
  - Alpha                  104   104 
  - Beta                   104   104 
 -------------------------------------
 Alpha orbitals:
  - Frozen occupied        12    12  
  - Active occupied        12    12  
  - Active virtual         80    80  
  - Frozen virtual         0     0   
 -------------------------------------
 Beta orbitals:
  - Frozen occupied        12    12  
  - Active occupied        12    12  
  - Active virtual         80    80  
  - Frozen virtual         0     0   
 -------------------------------------

 Import integrals:   CPU 0.00 s  wall 0.00 s

 Import integrals:   CPU 15.14 s  wall 2.64 s

 MP2 amplitudes:   CPU 0.03 s  wall 0.03 s

Running a double precision version
           CCSD T amplitudes will be solved using DIIS.

           Start     Size      MaxIter   EConv     TConv     
           3         7         100       1.00e-07  1.00e-05  
 ------------------------------------------------------------------------------
           Energy (a.u.)   Ediff      Tdiff       Comment
 ------------------------------------------------------------------------------
          -954.76100386                           
     1    -954.75273469   8.27e-03   7.31e-01     
     2    -954.77657495   2.38e-02   1.06e-01     
     3    -954.77517129   1.40e-03   4.78e-02     
     4    -954.77777653   2.61e-03   1.64e-02     Switched to DIIS steps.
     5    -954.77864179   8.65e-04   1.17e-02     
     6    -954.77871293   7.11e-05   2.70e-03     
     7    -954.77870652   6.40e-06   1.36e-03     
     8    -954.77870871   2.19e-06   3.32e-04     
     9    -954.77871028   1.56e-06   2.19e-04     
    10    -954.77871006   2.18e-07   6.52e-05     
    11    -954.77871032   2.59e-07   2.65e-05     
    12    -954.77871028   3.39e-08   1.60e-05     
    13    -954.77871028   7.47e-10   5.18e-06     
 ------------------------------------------------------------------------------
          -954.77871028                           CCSD T converged.

End of double precision
 SCF energy                 = -954.12248360
 MP2 energy                 = -954.76100386
 CCSD correlation energy     =   -0.65622669
 CCSD total energy           = -954.77871028

 CCSD  T1^2 = 0.0138  T2^2 = 0.2396  Leading amplitudes:

 Amplitude    Orbitals with energies
  0.0320       24 (A) A                  ->    25 (A) A                   
              -0.4142                          0.0064                     
  0.0320       24 (A) B                  ->    25 (A) B                   
              -0.4142                          0.0064                     
 -0.0275       18 (A) A                  ->    25 (A) A                   
              -0.7105                          0.0064                     
 -0.0275       18 (A) B                  ->    25 (A) B                   
              -0.7105                          0.0064                     

 Amplitude    Orbitals with energies
 -0.0823       24 (A) A      24 (A) B    ->    25 (A) A      25 (A) B     
              -0.4142       -0.4142            0.0064        0.0064       
  0.0823       24 (A) A      24 (A) B    ->    25 (A) B      25 (A) A     
              -0.4142       -0.4142            0.0064        0.0064       
  0.0823       24 (A) B      24 (A) A    ->    25 (A) A      25 (A) B     
              -0.4142       -0.4142            0.0064        0.0064       
 -0.0823       24 (A) B      24 (A) A    ->    25 (A) B      25 (A) A     
              -0.4142       -0.4142            0.0064        0.0064       

 Computing CCSD intemediates for later calculations in double precision
 Finished.

Running a double precision version
           CCSD Lambda amplitudes will be solved using DIIS.
           Start     Size      MaxIter   EConv     LConv     
           3         7         100       1.00e-07  1.00e-05  
 ------------------------------------------------------------------------------
            Enorm      Ldiff       Comment
 ------------------------------------------------------------------------------
     1     5.29e-02   3.56e-02     
     2     1.66e-02   7.51e-03     
     3     6.72e-03   1.54e-03     
     4     3.88e-03   1.35e-03     Switched to DIIS steps.
     5     1.09e-03   7.38e-04     
     6     5.38e-04   1.52e-04     
     7     1.74e-04   5.00e-05     
     8     8.03e-05   4.84e-06     
     9     3.00e-05   4.45e-07     
    10     1.31e-05   2.16e-07     
    11     6.26e-06   1.43e-07     
    12     2.80e-06   1.79e-07     
    13     1.47e-06   6.52e-08     
    14     6.33e-07   1.55e-08     
    15     2.97e-07   1.83e-08     
    16     1.41e-07   2.27e-08     
    17     6.54e-08   1.17e-08     
 ------------------------------------------------------------------------------
                                   CCSD Lambda converged.

 Computing density matrices in double precision...
           Orbital response amplitudes will be solved using DIIS.
           Start     Size      MaxIter   EConv     LConv     
           3         7         100       1.00e-06  1.00e-06  
 ------------------------------------------------------------------------------
            Enorm      Ldiff       Comment
 ------------------------------------------------------------------------------
     1     8.10e-02   5.09e-03     
     2     4.40e-02   1.72e-02     
     3     4.86e-02   1.45e-02     
     4     1.30e-02   1.24e-02     Switched to DIIS steps.
     5     3.26e-03   3.70e-03     
     6     1.01e-03   6.32e-04     
     7     4.06e-04   2.67e-05     
     8     1.11e-04   6.48e-05     
     9     3.07e-05   6.28e-06     
    10     7.42e-06   1.50e-06     
    11     1.79e-06   6.40e-07     
    12     5.22e-07   1.23e-07     
 ------------------------------------------------------------------------------
                                   Orbital response converged.

 Computing density matrices... Done.
 CCSD calculation:   CPU 456.46 s  wall 86.57 s

 Transferring MO TPDM to AO TPDM
 Transferring g2_o1o1o1o1
 Transferring g2_o1o1o1v1
 Transferring g2_o1o1v1v1
 Transferring g2_o1v1o1v1
 Transferring g2_o1v1v1v1
 Transferring g2_v1v1v1v1
 Adding separable TPDM
 Computing TPDM gradient
 --------------------------------------------------------
 2e gradient
  Atom          X               Y               Z
 --------------------------------------------------------
    1         -7.817926       20.202355        0.000000  
    2          4.437961      -14.586118       -0.000001  
    3        -17.360939       -8.011257       -0.000000  
    4         20.740904        2.395019        0.000000  
 --------------------------------------------------------
 --------------------------------------------------------
 Final gradient
  Atom          X               Y               Z
 --------------------------------------------------------
    1         -7.817926       20.202355        0.000000  
    2          4.437961      -14.586118       -0.000001  
    3        -17.360939       -8.011257       -0.000000  
    4         20.740904        2.395019        0.000000  
 --------------------------------------------------------
 Analytic gradient from two-electron contribution:   CPU 113.62 s  wall 26.51 s

 Total ccman2 time:   CPU 587.66 s  wall 116.45 s


 --------------------------------------------------------------

                    Orbital Energies (a.u.)
 --------------------------------------------------------------

 Alpha MOs
 -- Occupied --
******** -80.0836 -26.3377 -15.6482 -10.6087  -8.0773  -8.0733  -8.0732
 -7.6195  -5.5126  -5.5108  -5.5107  -1.6441  -1.2612  -1.0500  -0.8274
 -0.7165  -0.7105  -0.6762  -0.5732  -0.5549  -0.5089  -0.4290  -0.4142
 -- Virtual --
  0.0064   0.0582   0.0586   0.0758   0.0855   0.0977   0.1312   0.1365
  0.1393   0.1658   0.2057   0.2095   0.2400   0.2483   0.2924   0.3231
  0.3332   0.3821   0.3834   0.4199   0.4211   0.4770   0.5530   0.5828
  0.5949   0.6152   0.7698   0.8581   0.8611   0.8691   0.8725   0.9604
  1.0949   1.1069   1.1169   1.1446   1.1556   1.2145   1.2679   1.3049
  1.3549   1.4842   1.5689   1.6193   1.6350   1.7608   1.8585   1.8950
  2.2297   2.2651   2.3726   2.4097   2.5160   2.6278   2.6669   2.9195
  3.0160   4.1730   4.1730   4.2127   4.2143   4.2411   4.3311   4.5061
  4.6039   6.8844   6.9142   6.9440   7.5716  10.3428  14.6868  14.7928
 14.8767  26.6433  26.7044  27.0897  36.6805  68.7251 166.1575 219.1865
 --------------------------------------------------------------

          Ground-State Mulliken Net Atomic Charges

     Atom                 Charge (a.u.)
  ----------------------------------------
      1 P                     0.484745
      2 N                    -0.278517
      3 F                    -0.172661
      4 Cl                   -0.033567
  ----------------------------------------
  Sum of atomic charges =    -0.000000

 -----------------------------------------------------------------
                    Cartesian Multipole Moments
 -----------------------------------------------------------------
    Charge (ESU x 10^10)
                -0.0000
    Dipole Moment (Debye)
         X      -0.1334      Y      -2.3073      Z      -0.0000
       Tot       2.3112
    Quadrupole Moments (Debye-Ang)
        XX     -37.5227     XY      -1.4082     YY     -37.7806
        XZ      -0.0000     YZ       0.0000     ZZ     -34.7813
    Octopole Moments (Debye-Ang^2)
       XXX      -6.0861    XXY      -4.2640    XYY       2.7044
       YYY       1.6754    XXZ      -0.0000    XYZ       0.0000
       YYZ      -0.0000    XZZ       4.8459    YZZ       0.5713
       ZZZ      -0.0000
    Hexadecapole Moments (Debye-Ang^3)
      XXXX    -505.3594   XXXY       2.9805   XXYY     -99.0232
      XYYY       7.0929   YYYY     -86.4253   XXXZ      -0.0000
      XXYZ       0.0000   XYYZ      -0.0000   YYYZ       0.0000
      XXZZ     -90.8437   XYZZ       1.6709   YYZZ     -20.4969
      XZZZ      -0.0000   YZZZ       0.0000   ZZZZ     -39.6477
 -----------------------------------------------------------------
 DrvMan completing analytic gradient of the correlated energy
 Correlated dipole moment
            1
    1  -0.0524744
    2  -0.9077637
    3  -0.0000000
 Energy read as -954.778710284
 Full Analytical Gradient: (in a.u., or Hartree/Bohr)
             1             2             3             4
    1   -0.00031759    0.00089503   -0.00013474   -0.00044270
    2    0.00032259   -0.00013312   -0.00000657   -0.00018290
    3   -0.00000003    0.00000003    0.00000001   -0.00000001
 Gradient time:  CPU 0.85 s  wall 0.93 s
 ----------------------------------------------------------------
             Standard Nuclear Orientation (Angstroms)
    I     Atom           X                Y                Z
 ----------------------------------------------------------------
    1      P       0.8891563608    -0.5185425841    -0.0000000000
    2      N      -0.2318753246     0.5944578758     0.0000000000
    3      F       2.2030419935     0.3993751745     0.0000000000
    4      Cl     -1.8557997695     0.0013268859    -0.0000000000
 ----------------------------------------------------------------
 Nuclear Repulsion Energy =   197.9707152192 hartrees
 There are       24 alpha and       24 beta electrons

                       Distance Matrix (Angstroms)
             P (  1)   N (  2)   F (  3)
   N (  2)  1.579709
   F (  3)  1.602769  2.442720
   Cl(  4)  2.793752  1.728854  4.078313

 Requested basis set is 6-311++G(d,p)
 There are 38 shells and 104 basis functions
 A cutoff of  1.0D-14 yielded    676 shell pairs
 There are      5304 function pairs (      5732 Cartesian)
 Smallest overlap matrix eigenvalue = 1.45E-03
 Guess MOs from SCF MO coefficient file

 -----------------------------------------------------------------------
  General SCF calculation program by
  Eric Jon Sundstrom, Paul Horn, Yuezhi Mao, Dmitri Zuev, Alec White,
  David Stuck, Shaama M.S., Shane Yost, Joonho Lee, David Small,
  Daniel Levine, Susi Lehtola, Hugh Burton, Evgeny Epifanovsky
 -----------------------------------------------------------------------
 Hartree-Fock
 using 6 threads for integral computing
 -------------------------------------------------------
 OpenMP Integral computing Module                
 Release: version 2.0, May 2017, Q-Chem Inc. Pleasanton 
 -------------------------------------------------------
 A restricted SCF calculation will be
 performed using DIIS
 SCF converges when DIIS error is below 1.0e-08
 ---------------------------------------
  Cycle       Energy         DIIS error
 ---------------------------------------
    1    -954.1224216174      3.74e-05  
    2    -954.1224240178      9.65e-06  
    3    -954.1224242369      4.19e-06  
    4    -954.1224242694      2.10e-06  
    5    -954.1224242787      6.19e-07  
    6    -954.1224242813      3.81e-07  
    7    -954.1224242820      1.40e-07  
    8    -954.1224242821      5.57e-08  
    9    -954.1224242821      1.69e-08  
   10    -954.1224242821      4.68e-09  Convergence criterion met
 ---------------------------------------
 SCF time:   CPU 4.03s  wall 1.00s 
 SCF   energy in the final basis set =     -954.1224242821
 Total energy in the final basis set =     -954.1224242821


 ------------------------------------------------------------------------------

   CCMAN2: suite of methods based on coupled cluster
           and equation of motion theories.

   Components:
   * libvmm-1.3-trunk
     by Evgeny Epifanovsky, Ilya Kaliman.
   * libtensor-2.5-trunk
     by Evgeny Epifanovsky, Michael Wormit, Dmitry Zuev, Sam Manzer, 
        Ilya Kaliman.
   * libcc-2.5-trunk
     by Evgeny Epifanovsky, Arik Landau, Tomasz Kus, Kirill Khistyaev, 
        Dmitry Zuev, Prashant Manohar, Xintian Feng, Anna Krylov, 
        Matthew Goldey, Alec White, Thomas Jagau, Kaushik Nanda, 
        Anastasia Gunina, Alexander Kunitsa, Joonho Lee.

   CCMAN original authors:
   Anna I. Krylov, C. David Sherrill, Steven R. Gwaltney,
   Edward F. C. Byrd (2000)
   Sergey V. Levchenko, Lyudmila V. Slipchenko, Tao Wang,
   Ana-Maria C. Cristian (2003)
   Piotr A. Pieniazek, C. Melania Oana, Evgeny Epifanovsky (2007)
   Prashant Manohar (2009)

 ------------------------------------------------------------------------------


 Allocating and initializing 30808MB of RAM...
 Calculation will run on 6 cores.


 Alpha MOs, Restricted
 -- Occupied --                  
-104.89  -80.08  -26.34  -15.65  -10.61   -8.08   -8.07   -8.07
  1 A     2 A     3 A     4 A     5 A     6 A     7 A     8 A                  
 -7.620  -5.513  -5.511  -5.511  -1.644  -1.262  -1.050  -0.828
  9 A    10 A    11 A    12 A    13 A    14 A    15 A    16 A                  
 -0.717  -0.711  -0.676  -0.573  -0.555  -0.509  -0.429  -0.414
 17 A    18 A    19 A    20 A    21 A    22 A    23 A    24 A                  
 -- Virtual --                   
  0.006   0.058   0.059   0.076   0.085   0.098   0.131   0.137
 25 A    26 A    27 A    28 A    29 A    30 A    31 A    32 A                  
  0.139   0.166   0.206   0.210   0.240   0.248   0.292   0.323
 33 A    34 A    35 A    36 A    37 A    38 A    39 A    40 A                  
  0.333   0.382   0.383   0.420   0.421   0.477   0.553   0.583
 41 A    42 A    43 A    44 A    45 A    46 A    47 A    48 A                  
  0.595   0.615   0.769   0.858   0.861   0.869   0.873   0.961
 49 A    50 A    51 A    52 A    53 A    54 A    55 A    56 A                  
  1.095   1.107   1.117   1.145   1.156   1.215   1.268   1.303
 57 A    58 A    59 A    60 A    61 A    62 A    63 A    64 A                  
  1.356   1.484   1.569   1.619   1.635   1.761   1.859   1.895
 65 A    66 A    67 A    68 A    69 A    70 A    71 A    72 A                  
  2.229   2.266   2.373   2.409   2.518   2.628   2.667   2.918
 73 A    74 A    75 A    76 A    77 A    78 A    79 A    80 A                  
  3.016   4.173   4.173   4.213   4.214   4.241   4.331   4.506
 81 A    82 A    83 A    84 A    85 A    86 A    87 A    88 A                  
  4.603   6.884   6.914   6.944   7.571  10.343  14.687  14.793
 89 A    90 A    91 A    92 A    93 A    94 A    95 A    96 A                  
 14.875  26.643  26.705  27.089  36.680  68.725 166.156 219.187
 97 A    98 A    99 A   100 A   101 A   102 A   103 A   104 A                  

 Beta MOs, Restricted
 -- Occupied --                  
-104.89  -80.08  -26.34  -15.65  -10.61   -8.08   -8.07   -8.07
  1 A     2 A     3 A     4 A     5 A     6 A     7 A     8 A                  
 -7.620  -5.513  -5.511  -5.511  -1.644  -1.262  -1.050  -0.828
  9 A    10 A    11 A    12 A    13 A    14 A    15 A    16 A                  
 -0.717  -0.711  -0.676  -0.573  -0.555  -0.509  -0.429  -0.414
 17 A    18 A    19 A    20 A    21 A    22 A    23 A    24 A                  
 -- Virtual --                   
  0.006   0.058   0.059   0.076   0.085   0.098   0.131   0.137
 25 A    26 A    27 A    28 A    29 A    30 A    31 A    32 A                  
  0.139   0.166   0.206   0.210   0.240   0.248   0.292   0.323
 33 A    34 A    35 A    36 A    37 A    38 A    39 A    40 A                  
  0.333   0.382   0.383   0.420   0.421   0.477   0.553   0.583
 41 A    42 A    43 A    44 A    45 A    46 A    47 A    48 A                  
  0.595   0.615   0.769   0.858   0.861   0.869   0.873   0.961
 49 A    50 A    51 A    52 A    53 A    54 A    55 A    56 A                  
  1.095   1.107   1.117   1.145   1.156   1.215   1.268   1.303
 57 A    58 A    59 A    60 A    61 A    62 A    63 A    64 A                  
  1.356   1.484   1.569   1.619   1.635   1.761   1.859   1.895
 65 A    66 A    67 A    68 A    69 A    70 A    71 A    72 A                  
  2.229   2.266   2.373   2.409   2.518   2.628   2.667   2.918
 73 A    74 A    75 A    76 A    77 A    78 A    79 A    80 A                  
  3.016   4.173   4.173   4.213   4.214   4.241   4.331   4.506
 81 A    82 A    83 A    84 A    85 A    86 A    87 A    88 A                  
  4.603   6.884   6.914   6.944   7.571  10.343  14.687  14.793
 89 A    90 A    91 A    92 A    93 A    94 A    95 A    96 A                  
 14.875  26.643  26.705  27.089  36.680  68.725 166.156 219.187
 97 A    98 A    99 A   100 A   101 A   102 A   103 A   104 A                  

 Occupation and symmetry of molecular orbitals

 Point group: C1 (1 irreducible representation).

                           A     All 
 -------------------------------------
 All molecular orbitals:
  - Alpha                  104   104 
  - Beta                   104   104 
 -------------------------------------
 Alpha orbitals:
  - Frozen occupied        12    12  
  - Active occupied        12    12  
  - Active virtual         80    80  
  - Frozen virtual         0     0   
 -------------------------------------
 Beta orbitals:
  - Frozen occupied        12    12  
  - Active occupied        12    12  
  - Active virtual         80    80  
  - Frozen virtual         0     0   
 -------------------------------------

 Import integrals:   CPU 0.00 s  wall 0.00 s

 Import integrals:   CPU 15.25 s  wall 2.66 s

 MP2 amplitudes:   CPU 0.03 s  wall 0.02 s

Running a double precision version
           CCSD T amplitudes will be solved using DIIS.

           Start     Size      MaxIter   EConv     TConv     
           3         7         100       1.00e-07  1.00e-05  
 ------------------------------------------------------------------------------
           Energy (a.u.)   Ediff      Tdiff       Comment
 ------------------------------------------------------------------------------
          -954.76103892                           
     1    -954.75272127   8.32e-03   7.31e-01     
     2    -954.77657952   2.39e-02   1.06e-01     
     3    -954.77516828   1.41e-03   4.78e-02     
     4    -954.77777616   2.61e-03   1.65e-02     Switched to DIIS steps.
     5    -954.77864223   8.66e-04   1.17e-02     
     6    -954.77871333   7.11e-05   2.70e-03     
     7    -954.77870681   6.52e-06   1.36e-03     
     8    -954.77870901   2.19e-06   3.32e-04     
     9    -954.77871056   1.55e-06   2.19e-04     
    10    -954.77871034   2.16e-07   6.52e-05     
    11    -954.77871060   2.55e-07   2.64e-05     
    12    -954.77871056   3.30e-08   1.58e-05     
    13    -954.77871056   9.41e-11   5.12e-06     
 ------------------------------------------------------------------------------
          -954.77871056                           CCSD T converged.

End of double precision
 SCF energy                 = -954.12242428
 MP2 energy                 = -954.76103892
 CCSD correlation energy     =   -0.65628628
 CCSD total energy           = -954.77871056

 CCSD  T1^2 = 0.0138  T2^2 = 0.2396  Leading amplitudes:

 Amplitude    Orbitals with energies
  0.0321       24 (A) A                  ->    25 (A) A                   
              -0.4138                          0.0063                     
  0.0321       24 (A) B                  ->    25 (A) B                   
              -0.4138                          0.0063                     
 -0.0275       18 (A) A                  ->    25 (A) A                   
              -0.7106                          0.0063                     
 -0.0275       18 (A) B                  ->    25 (A) B                   
              -0.7106                          0.0063                     

 Amplitude    Orbitals with energies
 -0.0828       24 (A) A      24 (A) B    ->    25 (A) A      25 (A) B     
              -0.4138       -0.4138            0.0063        0.0063       
  0.0828       24 (A) A      24 (A) B    ->    25 (A) B      25 (A) A     
              -0.4138       -0.4138            0.0063        0.0063       
  0.0828       24 (A) B      24 (A) A    ->    25 (A) A      25 (A) B     
              -0.4138       -0.4138            0.0063        0.0063       
 -0.0828       24 (A) B      24 (A) A    ->    25 (A) B      25 (A) A     
              -0.4138       -0.4138            0.0063        0.0063       

 Computing CCSD intemediates for later calculations in double precision
 Finished.

Running a double precision version
           CCSD Lambda amplitudes will be solved using DIIS.
           Start     Size      MaxIter   EConv     LConv     
           3         7         100       1.00e-07  1.00e-05  
 ------------------------------------------------------------------------------
            Enorm      Ldiff       Comment
 ------------------------------------------------------------------------------
     1     5.30e-02   3.56e-02     
     2     1.66e-02   7.51e-03     
     3     6.72e-03   1.54e-03     
     4     3.88e-03   1.36e-03     Switched to DIIS steps.
     5     1.09e-03   7.40e-04     
     6     5.38e-04   1.52e-04     
     7     1.74e-04   5.03e-05     
     8     8.04e-05   4.86e-06     
     9     3.00e-05   4.34e-07     
    10     1.30e-05   2.18e-07     
    11     6.20e-06   1.43e-07     
    12     2.77e-06   1.77e-07     
    13     1.46e-06   6.42e-08     
    14     6.29e-07   1.46e-08     
    15     2.95e-07   1.80e-08     
    16     1.40e-07   2.23e-08     
    17     6.50e-08   1.16e-08     
 ------------------------------------------------------------------------------
                                   CCSD Lambda converged.

 Computing density matrices in double precision...
           Orbital response amplitudes will be solved using DIIS.
           Start     Size      MaxIter   EConv     LConv     
           3         7         100       1.00e-06  1.00e-06  
 ------------------------------------------------------------------------------
            Enorm      Ldiff       Comment
 ------------------------------------------------------------------------------
     1     8.10e-02   5.06e-03     
     2     4.41e-02   1.73e-02     
     3     4.85e-02   1.46e-02     
     4     1.31e-02   1.24e-02     Switched to DIIS steps.
     5     3.28e-03   3.73e-03     
     6     1.02e-03   6.34e-04     
     7     4.11e-04   2.78e-05     
     8     1.11e-04   6.60e-05     
     9     3.09e-05   6.27e-06     
    10     7.43e-06   1.54e-06     
    11     1.79e-06   6.40e-07     
    12     5.19e-07   1.24e-07     
 ------------------------------------------------------------------------------
                                   Orbital response converged.

 Computing density matrices... Done.
 CCSD calculation:   CPU 455.37 s  wall 86.25 s

 Transferring MO TPDM to AO TPDM
 Transferring g2_o1o1o1o1
 Transferring g2_o1o1o1v1
 Transferring g2_o1o1v1v1
 Transferring g2_o1v1o1v1
 Transferring g2_o1v1v1v1
 Transferring g2_v1v1v1v1
 Adding separable TPDM
 Computing TPDM gradient
 --------------------------------------------------------
 2e gradient
  Atom          X               Y               Z
 --------------------------------------------------------
    1         -7.815014       20.174145        0.000000  
    2          4.425976      -14.572028        0.000000  
    3        -17.358929       -8.009504       -0.000000  
    4         20.747966        2.407387       -0.000000  
 --------------------------------------------------------
 --------------------------------------------------------
 Final gradient
  Atom          X               Y               Z
 --------------------------------------------------------
    1         -7.815014       20.174145        0.000000  
    2          4.425976      -14.572028        0.000000  
    3        -17.358929       -8.009504       -0.000000  
    4         20.747966        2.407387       -0.000000  
 --------------------------------------------------------
 Analytic gradient from two-electron contribution:   CPU 103.57 s  wall 19.45 s

 Total ccman2 time:   CPU 576.88 s  wall 109.17 s


 --------------------------------------------------------------

                    Orbital Energies (a.u.)
 --------------------------------------------------------------

 Alpha MOs
 -- Occupied --
******** -80.0837 -26.3378 -15.6483 -10.6087  -8.0773  -8.0733  -8.0732
 -7.6196  -5.5126  -5.5108  -5.5108  -1.6441  -1.2615  -1.0497  -0.8276
 -0.7166  -0.7106  -0.6764  -0.5734  -0.5550  -0.5090  -0.4287  -0.4138
 -- Virtual --
  0.0063   0.0582   0.0587   0.0758   0.0854   0.0978   0.1312   0.1366
  0.1393   0.1661   0.2057   0.2095   0.2400   0.2482   0.2924   0.3231
  0.3332   0.3821   0.3833   0.4198   0.4210   0.4766   0.5528   0.5830
  0.5948   0.6152   0.7695   0.8577   0.8607   0.8694   0.8725   0.9606
  1.0952   1.1070   1.1168   1.1445   1.1557   1.2145   1.2681   1.3034
  1.3558   1.4838   1.5688   1.6192   1.6348   1.7608   1.8587   1.8952
  2.2294   2.2655   2.3726   2.4089   2.5178   2.6281   2.6672   2.9183
  3.0160   4.1730   4.1730   4.2128   4.2142   4.2411   4.3307   4.5055
  4.6033   6.8843   6.9141   6.9439   7.5709  10.3434  14.6867  14.7926
 14.8754  26.6434  26.7047  27.0895  36.6804  68.7250 166.1564 219.1870
 --------------------------------------------------------------

          Ground-State Mulliken Net Atomic Charges

     Atom                 Charge (a.u.)
  ----------------------------------------
      1 P                     0.484558
      2 N                    -0.278458
      3 F                    -0.172599
      4 Cl                   -0.033501
  ----------------------------------------
  Sum of atomic charges =    -0.000000

 -----------------------------------------------------------------
                    Cartesian Multipole Moments
 -----------------------------------------------------------------
    Charge (ESU x 10^10)
                -0.0000
    Dipole Moment (Debye)
         X      -0.1333      Y      -2.3056      Z      -0.0000
       Tot       2.3095
    Quadrupole Moments (Debye-Ang)
        XX     -37.5216     XY      -1.4055     YY     -37.7827
        XZ      -0.0000     YZ       0.0000     ZZ     -34.7840
    Octopole Moments (Debye-Ang^2)
       XXX      -6.0431    XXY      -4.2605    XYY       2.7144
       YYY       1.6761    XXZ      -0.0000    XYZ       0.0000
       YYZ      -0.0000    XZZ       4.8489    YZZ       0.5749
       ZZZ      -0.0000
    Hexadecapole Moments (Debye-Ang^3)
      XXXX    -505.3911   XXXY       3.0053   XXYY     -99.0264
      XYYY       7.1153   YYYY     -86.4348   XXXZ      -0.0000
      XXYZ       0.0000   XYYZ      -0.0000   YYYZ       0.0000
      XXZZ     -90.8474   XYZZ       1.6801   YYZZ     -20.5015
      XZZZ      -0.0000   YZZZ       0.0000   ZZZZ     -39.6600
 -----------------------------------------------------------------
 DrvMan completing analytic gradient of the correlated energy
 Correlated dipole moment
            1
    1  -0.0524607
    2  -0.9071012
    3  -0.0000000
 Energy read as -954.778710563
 Full Analytical Gradient: (in a.u., or Hartree/Bohr)
             1             2             3             4
    1    0.00051873   -0.00074730   -0.00001135    0.00023992
    2   -0.00040331    0.00041944   -0.00007181    0.00005568
    3   -0.00000000    0.00000000    0.00000000   -0.00000000
 Gradient time:  CPU 0.80 s  wall 0.81 s
 ----------------------------------------------------------------
             Standard Nuclear Orientation (Angstroms)
    I     Atom           X                Y                Z
 ----------------------------------------------------------------
    1      P       0.8891563608    -0.5185425841    -0.0000000000
    2      N      -0.2308753246     0.5954578758     0.0000000000
    3      F       2.2030419935     0.3993751745     0.0000000000
    4      Cl     -1.8557997695     0.0013268859    -0.0000000000
 ----------------------------------------------------------------
 Nuclear Repulsion Energy =   197.9489381325 hartrees
 There are       24 alpha and       24 beta electrons

                       Distance Matrix (Angstroms)
             P (  1)   N (  2)   F (  3)
   N (  2)  1.579705
   F (  3)  1.602769  2.441803
   Cl(  4)  2.793752  1.730136  4.078313

 Requested basis set is 6-311++G(d,p)
 There are 38 shells and 104 basis functions
 A cutoff of  1.0D-14 yielded    676 shell pairs
 There are      5304 function pairs (      5732 Cartesian)
 Smallest overlap matrix eigenvalue = 1.46E-03
 Guess MOs from SCF MO coefficient file

 -----------------------------------------------------------------------
  General SCF calculation program by
  Eric Jon Sundstrom, Paul Horn, Yuezhi Mao, Dmitri Zuev, Alec White,
  David Stuck, Shaama M.S., Shane Yost, Joonho Lee, David Small,
  Daniel Levine, Susi Lehtola, Hugh Burton, Evgeny Epifanovsky
 -----------------------------------------------------------------------
 Hartree-Fock
 using 6 threads for integral computing
 -------------------------------------------------------
 OpenMP Integral computing Module                
 Release: version 2.0, May 2017, Q-Chem Inc. Pleasanton 
 -------------------------------------------------------
 A restricted SCF calculation will be
 performed using DIIS
 SCF converges when DIIS error is below 1.0e-08
 ---------------------------------------
  Cycle       Energy         DIIS error
 ---------------------------------------
    1    -954.1223925734      2.35e-05  
    2    -954.1223936202      7.87e-06  
    3    -954.1223937367      5.73e-06  
    4    -954.1223937865      1.14e-06  
    5    -954.1223937924      4.29e-07  
    6    -954.1223937933      2.15e-07  
    7    -954.1223937935      7.69e-08  
    8    -954.1223937935      2.80e-08  
    9    -954.1223937935      1.08e-08  
   10    -954.1223937936      3.42e-09  Convergence criterion met
 ---------------------------------------
 SCF time:   CPU 4.23s  wall 1.00s 
 SCF   energy in the final basis set =     -954.1223937936
 Total energy in the final basis set =     -954.1223937936


 ------------------------------------------------------------------------------

   CCMAN2: suite of methods based on coupled cluster
           and equation of motion theories.

   Components:
   * libvmm-1.3-trunk
     by Evgeny Epifanovsky, Ilya Kaliman.
   * libtensor-2.5-trunk
     by Evgeny Epifanovsky, Michael Wormit, Dmitry Zuev, Sam Manzer, 
        Ilya Kaliman.
   * libcc-2.5-trunk
     by Evgeny Epifanovsky, Arik Landau, Tomasz Kus, Kirill Khistyaev, 
        Dmitry Zuev, Prashant Manohar, Xintian Feng, Anna Krylov, 
        Matthew Goldey, Alec White, Thomas Jagau, Kaushik Nanda, 
        Anastasia Gunina, Alexander Kunitsa, Joonho Lee.

   CCMAN original authors:
   Anna I. Krylov, C. David Sherrill, Steven R. Gwaltney,
   Edward F. C. Byrd (2000)
   Sergey V. Levchenko, Lyudmila V. Slipchenko, Tao Wang,
   Ana-Maria C. Cristian (2003)
   Piotr A. Pieniazek, C. Melania Oana, Evgeny Epifanovsky (2007)
   Prashant Manohar (2009)

 ------------------------------------------------------------------------------


 Allocating and initializing 30808MB of RAM...
 Calculation will run on 6 cores.


 Alpha MOs, Restricted
 -- Occupied --                  
-104.89  -80.08  -26.34  -15.65  -10.61   -8.08   -8.07   -8.07
  1 A     2 A     3 A     4 A     5 A     6 A     7 A     8 A                  
 -7.620  -5.513  -5.511  -5.511  -1.644  -1.261  -1.050  -0.828
  9 A    10 A    11 A    12 A    13 A    14 A    15 A    16 A                  
 -0.717  -0.711  -0.676  -0.573  -0.555  -0.509  -0.429  -0.414
 17 A    18 A    19 A    20 A    21 A    22 A    23 A    24 A                  
 -- Virtual --                   
  0.006   0.058   0.059   0.076   0.085   0.098   0.131   0.137
 25 A    26 A    27 A    28 A    29 A    30 A    31 A    32 A                  
  0.139   0.166   0.206   0.209   0.240   0.248   0.292   0.323
 33 A    34 A    35 A    36 A    37 A    38 A    39 A    40 A                  
  0.333   0.382   0.383   0.420   0.421   0.477   0.553   0.583
 41 A    42 A    43 A    44 A    45 A    46 A    47 A    48 A                  
  0.595   0.615   0.769   0.858   0.861   0.870   0.872   0.961
 49 A    50 A    51 A    52 A    53 A    54 A    55 A    56 A                  
  1.095   1.107   1.117   1.145   1.156   1.215   1.268   1.303
 57 A    58 A    59 A    60 A    61 A    62 A    63 A    64 A                  
  1.355   1.484   1.569   1.619   1.635   1.761   1.859   1.895
 65 A    66 A    67 A    68 A    69 A    70 A    71 A    72 A                  
  2.229   2.265   2.373   2.409   2.516   2.628   2.667   2.918
 73 A    74 A    75 A    76 A    77 A    78 A    79 A    80 A                  
  3.016   4.173   4.173   4.213   4.214   4.241   4.331   4.505
 81 A    82 A    83 A    84 A    85 A    86 A    87 A    88 A                  
  4.603   6.884   6.914   6.944   7.571  10.343  14.687  14.793
 89 A    90 A    91 A    92 A    93 A    94 A    95 A    96 A                  
 14.875  26.643  26.705  27.090  36.680  68.725 166.156 219.187
 97 A    98 A    99 A   100 A   101 A   102 A   103 A   104 A                  

 Beta MOs, Restricted
 -- Occupied --                  
-104.89  -80.08  -26.34  -15.65  -10.61   -8.08   -8.07   -8.07
  1 A     2 A     3 A     4 A     5 A     6 A     7 A     8 A                  
 -7.620  -5.513  -5.511  -5.511  -1.644  -1.261  -1.050  -0.828
  9 A    10 A    11 A    12 A    13 A    14 A    15 A    16 A                  
 -0.717  -0.711  -0.676  -0.573  -0.555  -0.509  -0.429  -0.414
 17 A    18 A    19 A    20 A    21 A    22 A    23 A    24 A                  
 -- Virtual --                   
  0.006   0.058   0.059   0.076   0.085   0.098   0.131   0.137
 25 A    26 A    27 A    28 A    29 A    30 A    31 A    32 A                  
  0.139   0.166   0.206   0.209   0.240   0.248   0.292   0.323
 33 A    34 A    35 A    36 A    37 A    38 A    39 A    40 A                  
  0.333   0.382   0.383   0.420   0.421   0.477   0.553   0.583
 41 A    42 A    43 A    44 A    45 A    46 A    47 A    48 A                  
  0.595   0.615   0.769   0.858   0.861   0.870   0.872   0.961
 49 A    50 A    51 A    52 A    53 A    54 A    55 A    56 A                  
  1.095   1.107   1.117   1.145   1.156   1.215   1.268   1.303
 57 A    58 A    59 A    60 A    61 A    62 A    63 A    64 A                  
  1.355   1.484   1.569   1.619   1.635   1.761   1.859   1.895
 65 A    66 A    67 A    68 A    69 A    70 A    71 A    72 A                  
  2.229   2.265   2.373   2.409   2.516   2.628   2.667   2.918
 73 A    74 A    75 A    76 A    77 A    78 A    79 A    80 A                  
  3.016   4.173   4.173   4.213   4.214   4.241   4.331   4.505
 81 A    82 A    83 A    84 A    85 A    86 A    87 A    88 A                  
  4.603   6.884   6.914   6.944   7.571  10.343  14.687  14.793
 89 A    90 A    91 A    92 A    93 A    94 A    95 A    96 A                  
 14.875  26.643  26.705  27.090  36.680  68.725 166.156 219.187
 97 A    98 A    99 A   100 A   101 A   102 A   103 A   104 A                  

 Occupation and symmetry of molecular orbitals

 Point group: C1 (1 irreducible representation).

                           A     All 
 -------------------------------------
 All molecular orbitals:
  - Alpha                  104   104 
  - Beta                   104   104 
 -------------------------------------
 Alpha orbitals:
  - Frozen occupied        12    12  
  - Active occupied        12    12  
  - Active virtual         80    80  
  - Frozen virtual         0     0   
 -------------------------------------
 Beta orbitals:
  - Frozen occupied        12    12  
  - Active occupied        12    12  
  - Active virtual         80    80  
  - Frozen virtual         0     0   
 -------------------------------------

 Import integrals:   CPU 0.00 s  wall 0.00 s

 Import integrals:   CPU 15.22 s  wall 2.66 s

 MP2 amplitudes:   CPU 0.03 s  wall 0.02 s

Running a double precision version
           CCSD T amplitudes will be solved using DIIS.

           Start     Size      MaxIter   EConv     TConv     
           3         7         100       1.00e-07  1.00e-05  
 ------------------------------------------------------------------------------
           Energy (a.u.)   Ediff      Tdiff       Comment
 ------------------------------------------------------------------------------
          -954.76103646                           
     1    -954.75270901   8.33e-03   7.31e-01     
     2    -954.77657952   2.39e-02   1.06e-01     
     3    -954.77516547   1.41e-03   4.78e-02     
     4    -954.77777543   2.61e-03   1.65e-02     Switched to DIIS steps.
     5    -954.77864206   8.67e-04   1.17e-02     
     6    -954.77871328   7.12e-05   2.71e-03     
     7    -954.77870677   6.51e-06   1.36e-03     
     8    -954.77870897   2.19e-06   3.33e-04     
     9    -954.77871052   1.55e-06   2.19e-04     
    10    -954.77871030   2.19e-07   6.53e-05     
    11    -954.77871056   2.56e-07   2.65e-05     
    12    -954.77871053   3.37e-08   1.59e-05     
    13    -954.77871053   2.67e-10   5.13e-06     
 ------------------------------------------------------------------------------
          -954.77871053                           CCSD T converged.

End of double precision
 SCF energy                 = -954.12239379
 MP2 energy                 = -954.76103646
 CCSD correlation energy     =   -0.65631673
 CCSD total energy           = -954.77871053

 CCSD  T1^2 = 0.0138  T2^2 = 0.2397  Leading amplitudes:

 Amplitude    Orbitals with energies
  0.0321       24 (A) A                  ->    25 (A) A                   
              -0.4139                          0.0062                     
  0.0321       24 (A) B                  ->    25 (A) B                   
              -0.4139                          0.0062                     
 -0.0275       18 (A) A                  ->    25 (A) A                   
              -0.7106                          0.0062                     
 -0.0275       18 (A) B                  ->    25 (A) B                   
              -0.7106                          0.0062                     

 Amplitude    Orbitals with energies
 -0.0827       24 (A) A      24 (A) B    ->    25 (A) A      25 (A) B     
              -0.4139       -0.4139            0.0062        0.0062       
  0.0827       24 (A) A      24 (A) B    ->    25 (A) B      25 (A) A     
              -0.4139       -0.4139            0.0062        0.0062       
  0.0827       24 (A) B      24 (A) A    ->    25 (A) A      25 (A) B     
              -0.4139       -0.4139            0.0062        0.0062       
 -0.0827       24 (A) B      24 (A) A    ->    25 (A) B      25 (A) A     
              -0.4139       -0.4139            0.0062        0.0062       

 Computing CCSD intemediates for later calculations in double precision
 Finished.

Running a double precision version
           CCSD Lambda amplitudes will be solved using DIIS.
           Start     Size      MaxIter   EConv     LConv     
           3         7         100       1.00e-07  1.00e-05  
 ------------------------------------------------------------------------------
            Enorm      Ldiff       Comment
 ------------------------------------------------------------------------------
     1     5.30e-02   3.56e-02     
     2     1.66e-02   7.51e-03     
     3     6.73e-03   1.54e-03     
     4     3.88e-03   1.36e-03     Switched to DIIS steps.
     5     1.09e-03   7.40e-04     
     6     5.39e-04   1.52e-04     
     7     1.75e-04   5.03e-05     
     8     8.04e-05   4.87e-06     
     9     3.00e-05   4.31e-07     
    10     1.30e-05   2.17e-07     
    11     6.22e-06   1.43e-07     
    12     2.77e-06   1.78e-07     
    13     1.46e-06   6.46e-08     
    14     6.31e-07   1.46e-08     
    15     2.96e-07   1.79e-08     
    16     1.40e-07   2.24e-08     
    17     6.52e-08   1.16e-08     
 ------------------------------------------------------------------------------
                                   CCSD Lambda converged.

 Computing density matrices in double precision...
           Orbital response amplitudes will be solved using DIIS.
           Start     Size      MaxIter   EConv     LConv     
           3         7         100       1.00e-06  1.00e-06  
 ------------------------------------------------------------------------------
            Enorm      Ldiff       Comment
 ------------------------------------------------------------------------------
     1     8.10e-02   5.06e-03     
     2     4.41e-02   1.72e-02     
     3     4.86e-02   1.46e-02     
     4     1.31e-02   1.25e-02     Switched to DIIS steps.
     5     3.28e-03   3.74e-03     
     6     1.02e-03   6.35e-04     
     7     4.10e-04   2.78e-05     
     8     1.12e-04   6.58e-05     
     9     3.10e-05   6.32e-06     
    10     7.45e-06   1.53e-06     
    11     1.80e-06   6.42e-07     
    12     5.24e-07   1.24e-07     
 ------------------------------------------------------------------------------
                                   Orbital response converged.

 Computing density matrices... Done.
 CCSD calculation:   CPU 455.97 s  wall 86.29 s

 Transferring MO TPDM to AO TPDM
 Transferring g2_o1o1o1o1
 Transferring g2_o1o1o1v1
 Transferring g2_o1o1v1v1
 Transferring g2_o1v1o1v1
 Transferring g2_o1v1v1v1
 Transferring g2_v1v1v1v1
 Adding separable TPDM
 Computing TPDM gradient
 --------------------------------------------------------
 2e gradient
  Atom          X               Y               Z
 --------------------------------------------------------
    1         -7.803870       20.186526        0.000000  
    2          4.423779      -14.581420        0.000000  
    3        -17.358899       -8.009314       -0.000000  
    4         20.738991        2.404208        0.000000  
 --------------------------------------------------------
 --------------------------------------------------------
 Final gradient
  Atom          X               Y               Z
 --------------------------------------------------------
    1         -7.803870       20.186526        0.000000  
    2          4.423779      -14.581420        0.000000  
    3        -17.358899       -8.009314       -0.000000  
    4         20.738991        2.404208        0.000000  
 --------------------------------------------------------
 Analytic gradient from two-electron contribution:   CPU 105.03 s  wall 20.78 s

 Total ccman2 time:   CPU 579.31 s  wall 110.64 s


 --------------------------------------------------------------

                    Orbital Energies (a.u.)
 --------------------------------------------------------------

 Alpha MOs
 -- Occupied --
******** -80.0838 -26.3378 -15.6484 -10.6086  -8.0772  -8.0732  -8.0732
 -7.6197  -5.5127  -5.5109  -5.5109  -1.6442  -1.2612  -1.0497  -0.8276
 -0.7166  -0.7106  -0.6762  -0.5732  -0.5548  -0.5090  -0.4289  -0.4139
 -- Virtual --
  0.0062   0.0581   0.0586   0.0758   0.0854   0.0978   0.1312   0.1365
  0.1393   0.1659   0.2057   0.2095   0.2400   0.2481   0.2924   0.3231
  0.3332   0.3821   0.3833   0.4197   0.4210   0.4766   0.5529   0.5829
  0.5949   0.6152   0.7694   0.8577   0.8607   0.8695   0.8725   0.9605
  1.0950   1.1069   1.1169   1.1446   1.1556   1.2145   1.2678   1.3034
  1.3551   1.4841   1.5688   1.6192   1.6349   1.7607   1.8586   1.8950
  2.2295   2.2653   2.3726   2.4090   2.5165   2.6279   2.6670   2.9181
  3.0161   4.1729   4.1729   4.2127   4.2142   4.2410   4.3307   4.5055
  4.6031   6.8843   6.9141   6.9439   7.5709  10.3429  14.6866  14.7926
 14.8754  26.6434  26.7046  27.0896  36.6803  68.7250 166.1564 219.1866
 --------------------------------------------------------------

          Ground-State Mulliken Net Atomic Charges

     Atom                 Charge (a.u.)
  ----------------------------------------
      1 P                     0.484720
      2 N                    -0.278432
      3 F                    -0.172700
      4 Cl                   -0.033588
  ----------------------------------------
  Sum of atomic charges =    -0.000000

 -----------------------------------------------------------------
                    Cartesian Multipole Moments
 -----------------------------------------------------------------
    Charge (ESU x 10^10)
                 0.0000
    Dipole Moment (Debye)
         X      -0.1304      Y      -2.3080      Z      -0.0000
       Tot       2.3117
    Quadrupole Moments (Debye-Ang)
        XX     -37.5249     XY      -1.4075     YY     -37.7829
        XZ      -0.0000     YZ       0.0000     ZZ     -34.7849
    Octopole Moments (Debye-Ang^2)
       XXX      -6.0457    XXY      -4.2728    XYY       2.7132
       YYY       1.6510    XXZ      -0.0000    XYZ       0.0000
       YYZ      -0.0000    XZZ       4.8490    YZZ       0.5669
       ZZZ      -0.0000
    Hexadecapole Moments (Debye-Ang^3)
      XXXX    -505.4075   XXXY       3.0003   XXYY     -99.0244
      XYYY       7.1051   YYYY     -86.4740   XXXZ      -0.0000
      XXYZ       0.0000   XYYZ      -0.0000   YYYZ       0.0000
      XXZZ     -90.8478   XYZZ       1.6765   YYZZ     -20.5070
      XZZZ      -0.0000   YZZZ       0.0000   ZZZZ     -39.6593
 -----------------------------------------------------------------
 DrvMan completing analytic gradient of the correlated energy
 Correlated dipole moment
            1
    1  -0.0512899
    2  -0.9080549
    3  -0.0000000
 Energy read as -954.778710526
 Full Analytical Gradient: (in a.u., or Hartree/Bohr)
             1             2             3             4
    1    0.00045390   -0.00020160   -0.00008938   -0.00016293
    2   -0.00046124    0.00056895   -0.00001224   -0.00009547
    3   -0.00000000    0.00000000    0.00000000   -0.00000000
 Gradient time:  CPU 0.71 s  wall 0.73 s
 ----------------------------------------------------------------
             Standard Nuclear Orientation (Angstroms)
    I     Atom           X                Y                Z
 ----------------------------------------------------------------
    1      P       0.8891563608    -0.5185425841    -0.0000000000
    2      N      -0.2308753246     0.5934578758     0.0000000000
    3      F       2.2030419935     0.3993751745     0.0000000000
    4      Cl     -1.8557997695     0.0013268859    -0.0000000000
 ----------------------------------------------------------------
 Nuclear Repulsion Energy =   197.9956816322 hartrees
 There are       24 alpha and       24 beta electrons

                       Distance Matrix (Angstroms)
             P (  1)   N (  2)   F (  3)
   N (  2)  1.578295
   F (  3)  1.602769  2.441643
   Cl(  4)  2.793752  1.729450  4.078313

 Requested basis set is 6-311++G(d,p)
 There are 38 shells and 104 basis functions
 A cutoff of  1.0D-14 yielded    676 shell pairs
 There are      5304 function pairs (      5732 Cartesian)
 Smallest overlap matrix eigenvalue = 1.45E-03
 Guess MOs from SCF MO coefficient file

 -----------------------------------------------------------------------
  General SCF calculation program by
  Eric Jon Sundstrom, Paul Horn, Yuezhi Mao, Dmitri Zuev, Alec White,
  David Stuck, Shaama M.S., Shane Yost, Joonho Lee, David Small,
  Daniel Levine, Susi Lehtola, Hugh Burton, Evgeny Epifanovsky
 -----------------------------------------------------------------------
 Hartree-Fock
 using 6 threads for integral computing
 -------------------------------------------------------
 OpenMP Integral computing Module                
 Release: version 2.0, May 2017, Q-Chem Inc. Pleasanton 
 -------------------------------------------------------
 A restricted SCF calculation will be
 performed using DIIS
 SCF converges when DIIS error is below 1.0e-08
 ---------------------------------------
  Cycle       Energy         DIIS error
 ---------------------------------------
    1    -954.1225125601      3.20e-05  
    2    -954.1225143546      1.55e-05  
    3    -954.1225146869      8.26e-06  
    4    -954.1225148227      1.72e-06  
    5    -954.1225148365      5.50e-07  
    6    -954.1225148377      2.06e-07  
    7    -954.1225148379      8.35e-08  
    8    -954.1225148379      3.25e-08  
    9    -954.1225148379      1.28e-08  
   10    -954.1225148379      4.39e-09  Convergence criterion met
 ---------------------------------------
 SCF time:   CPU 4.18s  wall 1.00s 
 SCF   energy in the final basis set =     -954.1225148379
 Total energy in the final basis set =     -954.1225148379


 ------------------------------------------------------------------------------

   CCMAN2: suite of methods based on coupled cluster
           and equation of motion theories.

   Components:
   * libvmm-1.3-trunk
     by Evgeny Epifanovsky, Ilya Kaliman.
   * libtensor-2.5-trunk
     by Evgeny Epifanovsky, Michael Wormit, Dmitry Zuev, Sam Manzer, 
        Ilya Kaliman.
   * libcc-2.5-trunk
     by Evgeny Epifanovsky, Arik Landau, Tomasz Kus, Kirill Khistyaev, 
        Dmitry Zuev, Prashant Manohar, Xintian Feng, Anna Krylov, 
        Matthew Goldey, Alec White, Thomas Jagau, Kaushik Nanda, 
        Anastasia Gunina, Alexander Kunitsa, Joonho Lee.

   CCMAN original authors:
   Anna I. Krylov, C. David Sherrill, Steven R. Gwaltney,
   Edward F. C. Byrd (2000)
   Sergey V. Levchenko, Lyudmila V. Slipchenko, Tao Wang,
   Ana-Maria C. Cristian (2003)
   Piotr A. Pieniazek, C. Melania Oana, Evgeny Epifanovsky (2007)
   Prashant Manohar (2009)

 ------------------------------------------------------------------------------


 Allocating and initializing 30808MB of RAM...
 Calculation will run on 6 cores.


 Alpha MOs, Restricted
 -- Occupied --                  
-104.89  -80.08  -26.34  -15.65  -10.61   -8.08   -8.07   -8.07
  1 A     2 A     3 A     4 A     5 A     6 A     7 A     8 A                  
 -7.619  -5.512  -5.511  -5.511  -1.644  -1.262  -1.050  -0.827
  9 A    10 A    11 A    12 A    13 A    14 A    15 A    16 A                  
 -0.717  -0.711  -0.676  -0.573  -0.555  -0.509  -0.429  -0.414
 17 A    18 A    19 A    20 A    21 A    22 A    23 A    24 A                  
 -- Virtual --                   
  0.006   0.058   0.059   0.076   0.085   0.098   0.131   0.137
 25 A    26 A    27 A    28 A    29 A    30 A    31 A    32 A                  
  0.139   0.166   0.206   0.210   0.240   0.248   0.292   0.323
 33 A    34 A    35 A    36 A    37 A    38 A    39 A    40 A                  
  0.333   0.382   0.383   0.420   0.421   0.477   0.553   0.583
 41 A    42 A    43 A    44 A    45 A    46 A    47 A    48 A                  
  0.595   0.615   0.770   0.858   0.861   0.869   0.873   0.960
 49 A    50 A    51 A    52 A    53 A    54 A    55 A    56 A                  
  1.095   1.107   1.117   1.145   1.156   1.215   1.268   1.305
 57 A    58 A    59 A    60 A    61 A    62 A    63 A    64 A                  
  1.356   1.484   1.569   1.619   1.635   1.761   1.859   1.895
 65 A    66 A    67 A    68 A    69 A    70 A    71 A    72 A                  
  2.230   2.265   2.373   2.410   2.517   2.628   2.667   2.920
 73 A    74 A    75 A    76 A    77 A    78 A    79 A    80 A                  
  3.016   4.173   4.173   4.213   4.214   4.241   4.331   4.506
 81 A    82 A    83 A    84 A    85 A    86 A    87 A    88 A                  
  4.604   6.884   6.914   6.944   7.572  10.343  14.687  14.793
 89 A    90 A    91 A    92 A    93 A    94 A    95 A    96 A                  
 14.877  26.643  26.705  27.090  36.681  68.725 166.158 219.187
 97 A    98 A    99 A   100 A   101 A   102 A   103 A   104 A                  

 Beta MOs, Restricted
 -- Occupied --                  
-104.89  -80.08  -26.34  -15.65  -10.61   -8.08   -8.07   -8.07
  1 A     2 A     3 A     4 A     5 A     6 A     7 A     8 A                  
 -7.619  -5.512  -5.511  -5.511  -1.644  -1.262  -1.050  -0.827
  9 A    10 A    11 A    12 A    13 A    14 A    15 A    16 A                  
 -0.717  -0.711  -0.676  -0.573  -0.555  -0.509  -0.429  -0.414
 17 A    18 A    19 A    20 A    21 A    22 A    23 A    24 A                  
 -- Virtual --                   
  0.006   0.058   0.059   0.076   0.085   0.098   0.131   0.137
 25 A    26 A    27 A    28 A    29 A    30 A    31 A    32 A                  
  0.139   0.166   0.206   0.210   0.240   0.248   0.292   0.323
 33 A    34 A    35 A    36 A    37 A    38 A    39 A    40 A                  
  0.333   0.382   0.383   0.420   0.421   0.477   0.553   0.583
 41 A    42 A    43 A    44 A    45 A    46 A    47 A    48 A                  
  0.595   0.615   0.770   0.858   0.861   0.869   0.873   0.960
 49 A    50 A    51 A    52 A    53 A    54 A    55 A    56 A                  
  1.095   1.107   1.117   1.145   1.156   1.215   1.268   1.305
 57 A    58 A    59 A    60 A    61 A    62 A    63 A    64 A                  
  1.356   1.484   1.569   1.619   1.635   1.761   1.859   1.895
 65 A    66 A    67 A    68 A    69 A    70 A    71 A    72 A                  
  2.230   2.265   2.373   2.410   2.517   2.628   2.667   2.920
 73 A    74 A    75 A    76 A    77 A    78 A    79 A    80 A                  
  3.016   4.173   4.173   4.213   4.214   4.241   4.331   4.506
 81 A    82 A    83 A    84 A    85 A    86 A    87 A    88 A                  
  4.604   6.884   6.914   6.944   7.572  10.343  14.687  14.793
 89 A    90 A    91 A    92 A    93 A    94 A    95 A    96 A                  
 14.877  26.643  26.705  27.090  36.681  68.725 166.158 219.187
 97 A    98 A    99 A   100 A   101 A   102 A   103 A   104 A                  

 Occupation and symmetry of molecular orbitals

 Point group: C1 (1 irreducible representation).

                           A     All 
 -------------------------------------
 All molecular orbitals:
  - Alpha                  104   104 
  - Beta                   104   104 
 -------------------------------------
 Alpha orbitals:
  - Frozen occupied        12    12  
  - Active occupied        12    12  
  - Active virtual         80    80  
  - Frozen virtual         0     0   
 -------------------------------------
 Beta orbitals:
  - Frozen occupied        12    12  
  - Active occupied        12    12  
  - Active virtual         80    80  
  - Frozen virtual         0     0   
 -------------------------------------

 Import integrals:   CPU 0.00 s  wall 0.00 s

 Import integrals:   CPU 15.15 s  wall 2.64 s

 MP2 amplitudes:   CPU 0.03 s  wall 0.02 s

Running a double precision version
           CCSD T amplitudes will be solved using DIIS.

           Start     Size      MaxIter   EConv     TConv     
           3         7         100       1.00e-07  1.00e-05  
 ------------------------------------------------------------------------------
           Energy (a.u.)   Ediff      Tdiff       Comment
 ------------------------------------------------------------------------------
          -954.76100710                           
     1    -954.75274769   8.26e-03   7.31e-01     
     2    -954.77657571   2.38e-02   1.06e-01     
     3    -954.77517485   1.40e-03   4.77e-02     
     4    -954.77777800   2.60e-03   1.64e-02     Switched to DIIS steps.
     5    -954.77864271   8.65e-04   1.17e-02     
     6    -954.77871373   7.10e-05   2.70e-03     
     7    -954.77870731   6.41e-06   1.36e-03     
     8    -954.77870950   2.19e-06   3.32e-04     
     9    -954.77871106   1.56e-06   2.19e-04     
    10    -954.77871085   2.15e-07   6.51e-05     
    11    -954.77871110   2.58e-07   2.64e-05     
    12    -954.77871107   3.32e-08   1.59e-05     
    13    -954.77871107   5.72e-10   5.17e-06     
 ------------------------------------------------------------------------------
          -954.77871107                           CCSD T converged.

End of double precision
 SCF energy                 = -954.12251484
 MP2 energy                 = -954.76100710
 CCSD correlation energy     =   -0.65619623
 CCSD total energy           = -954.77871107

 CCSD  T1^2 = 0.0138  T2^2 = 0.2395  Leading amplitudes:

 Amplitude    Orbitals with energies
  0.0320       24 (A) A                  ->    25 (A) A                   
              -0.4141                          0.0065                     
  0.0320       24 (A) B                  ->    25 (A) B                   
              -0.4141                          0.0065                     
  0.0275       18 (A) A                  ->    25 (A) A                   
              -0.7105                          0.0065                     
  0.0275       18 (A) B                  ->    25 (A) B                   
              -0.7105                          0.0065                     

 Amplitude    Orbitals with energies
 -0.0823       24 (A) A      24 (A) B    ->    25 (A) A      25 (A) B     
              -0.4141       -0.4141            0.0065        0.0065       
  0.0823       24 (A) A      24 (A) B    ->    25 (A) B      25 (A) A     
              -0.4141       -0.4141            0.0065        0.0065       
  0.0823       24 (A) B      24 (A) A    ->    25 (A) A      25 (A) B     
              -0.4141       -0.4141            0.0065        0.0065       
 -0.0823       24 (A) B      24 (A) A    ->    25 (A) B      25 (A) A     
              -0.4141       -0.4141            0.0065        0.0065       

 Computing CCSD intemediates for later calculations in double precision
 Finished.

Running a double precision version
           CCSD Lambda amplitudes will be solved using DIIS.
           Start     Size      MaxIter   EConv     LConv     
           3         7         100       1.00e-07  1.00e-05  
 ------------------------------------------------------------------------------
            Enorm      Ldiff       Comment
 ------------------------------------------------------------------------------
     1     5.29e-02   3.55e-02     
     2     1.66e-02   7.51e-03     
     3     6.72e-03   1.53e-03     
     4     3.87e-03   1.35e-03     Switched to DIIS steps.
     5     1.09e-03   7.38e-04     
     6     5.37e-04   1.52e-04     
     7     1.74e-04   5.00e-05     
     8     8.02e-05   4.83e-06     
     9     3.00e-05   4.47e-07     
    10     1.30e-05   2.17e-07     
    11     6.24e-06   1.43e-07     
    12     2.79e-06   1.78e-07     
    13     1.47e-06   6.48e-08     
    14     6.32e-07   1.55e-08     
    15     2.96e-07   1.84e-08     
    16     1.40e-07   2.26e-08     
    17     6.52e-08   1.17e-08     
 ------------------------------------------------------------------------------
                                   CCSD Lambda converged.

 Computing density matrices in double precision...
           Orbital response amplitudes will be solved using DIIS.
           Start     Size      MaxIter   EConv     LConv     
           3         7         100       1.00e-06  1.00e-06  
 ------------------------------------------------------------------------------
            Enorm      Ldiff       Comment
 ------------------------------------------------------------------------------
     1     8.10e-02   5.09e-03     
     2     4.40e-02   1.72e-02     
     3     4.84e-02   1.45e-02     
     4     1.30e-02   1.24e-02     Switched to DIIS steps.
     5     3.26e-03   3.69e-03     
     6     1.01e-03   6.32e-04     
     7     4.06e-04   2.67e-05     
     8     1.11e-04   6.50e-05     
     9     3.07e-05   6.23e-06     
    10     7.40e-06   1.50e-06     
    11     1.78e-06   6.39e-07     
    12     5.16e-07   1.23e-07     
 ------------------------------------------------------------------------------
                                   Orbital response converged.

 Computing density matrices... Done.
 CCSD calculation:   CPU 456.13 s  wall 86.49 s

 Transferring MO TPDM to AO TPDM
 Transferring g2_o1o1o1o1
 Transferring g2_o1o1o1v1
 Transferring g2_o1o1v1v1
 Transferring g2_o1v1o1v1
 Transferring g2_o1v1v1v1
 Transferring g2_v1v1v1v1
 Adding separable TPDM
 Computing TPDM gradient
 --------------------------------------------------------
 2e gradient
  Atom          X               Y               Z
 --------------------------------------------------------
    1         -7.829114       20.189972       -0.000000  
    2          4.440195      -14.576711        0.000000  
    3        -17.360961       -8.011444       -0.000000  
    4         20.749880        2.398183       -0.000000  
 --------------------------------------------------------
 --------------------------------------------------------
 Final gradient
  Atom          X               Y               Z
 --------------------------------------------------------
    1         -7.829114       20.189972       -0.000000  
    2          4.440195      -14.576711        0.000000  
    3        -17.360961       -8.011444       -0.000000  
    4         20.749880        2.398183       -0.000000  
 --------------------------------------------------------
 Analytic gradient from two-electron contribution:   CPU 106.83 s  wall 21.45 s

 Total ccman2 time:   CPU 581.05 s  wall 111.50 s


 --------------------------------------------------------------

                    Orbital Energies (a.u.)
 --------------------------------------------------------------

 Alpha MOs
 -- Occupied --
******** -80.0835 -26.3377 -15.6481 -10.6088  -8.0774  -8.0733  -8.0733
 -7.6194  -5.5125  -5.5107  -5.5107  -1.6441  -1.2616  -1.0500  -0.8274
 -0.7165  -0.7105  -0.6763  -0.5734  -0.5551  -0.5090  -0.4288  -0.4141
 -- Virtual --
  0.0065   0.0582   0.0586   0.0758   0.0855   0.0978   0.1312   0.1366
  0.1393   0.1659   0.2057   0.2095   0.2401   0.2483   0.2924   0.3231
  0.3332   0.3822   0.3834   0.4199   0.4211   0.4770   0.5529   0.5829
  0.5948   0.6151   0.7699   0.8581   0.8611   0.8691   0.8726   0.9604
  1.0951   1.1070   1.1168   1.1446   1.1557   1.2145   1.2681   1.3050
  1.3556   1.4839   1.5689   1.6193   1.6349   1.7609   1.8586   1.8952
  2.2297   2.2653   2.3726   2.4096   2.5174   2.6280   2.6671   2.9197
  3.0158   4.1730   4.1730   4.2128   4.2143   4.2411   4.3311   4.5061
  4.6041   6.8844   6.9142   6.9440   7.5717  10.3432  14.6868  14.7928
 14.8768  26.6433  26.7046  27.0895  36.6806  68.7251 166.1575 219.1869
 --------------------------------------------------------------

          Ground-State Mulliken Net Atomic Charges

     Atom                 Charge (a.u.)
  ----------------------------------------
      1 P                     0.484583
      2 N                    -0.278541
      3 F                    -0.172559
      4 Cl                   -0.033483
  ----------------------------------------
  Sum of atomic charges =     0.000000

 -----------------------------------------------------------------
                    Cartesian Multipole Moments
 -----------------------------------------------------------------
    Charge (ESU x 10^10)
                -0.0000
    Dipole Moment (Debye)
         X      -0.1363      Y      -2.3049      Z      -0.0000
       Tot       2.3089
    Quadrupole Moments (Debye-Ang)
        XX     -37.5193     XY      -1.4063     YY     -37.7804
        XZ      -0.0000     YZ      -0.0000     ZZ     -34.7803
    Octopole Moments (Debye-Ang^2)
       XXX      -6.0834    XXY      -4.2517    XYY       2.7057
       YYY       1.7005    XXZ      -0.0000    XYZ       0.0000
       YYZ      -0.0000    XZZ       4.8458    YZZ       0.5793
       ZZZ      -0.0000
    Hexadecapole Moments (Debye-Ang^3)
      XXXX    -505.3430   XXXY       2.9855   XXYY     -99.0252
      XYYY       7.1031   YYYY     -86.3862   XXXZ      -0.0000
      XXYZ      -0.0000   XYYZ      -0.0000   YYYZ       0.0000
      XXZZ     -90.8433   XYZZ       1.6744   YYZZ     -20.4914
      XZZZ      -0.0000   YZZZ      -0.0000   ZZZZ     -39.6485
 -----------------------------------------------------------------
 DrvMan completing analytic gradient of the correlated energy
 Correlated dipole moment
            1
    1  -0.0536438
    2  -0.9068083
    3  -0.0000000
 Energy read as -954.778711072
 Full Analytical Gradient: (in a.u., or Hartree/Bohr)
             1             2             3             4
    1   -0.00025291    0.00035094   -0.00005661   -0.00004141
    2    0.00037925   -0.00028036   -0.00006619   -0.00003270
    3   -0.00000000    0.00000000   -0.00000000   -0.00000000
 Gradient time:  CPU 0.84 s  wall 1.16 s
 ----------------------------------------------------------------
             Standard Nuclear Orientation (Angstroms)
    I     Atom           X                Y                Z
 ----------------------------------------------------------------
    1      P       0.8891563608    -0.5185425841    -0.0000000000
    2      N      -0.2308753246     0.5944578758     0.0010000000
    3      F       2.2030419935     0.3993751745     0.0000000000
    4      Cl     -1.8557997695     0.0013268859    -0.0000000000
 ----------------------------------------------------------------
 Nuclear Repulsion Energy =   197.9722971960 hartrees
 There are       24 alpha and       24 beta electrons

                       Distance Matrix (Angstroms)
             P (  1)   N (  2)   F (  3)
   N (  2)  1.579000
   F (  3)  1.602769  2.441723
   Cl(  4)  2.793752  1.729793  4.078313

 Requested basis set is 6-311++G(d,p)
 There are 38 shells and 104 basis functions
 A cutoff of  1.0D-14 yielded    676 shell pairs
 There are      5304 function pairs (      5732 Cartesian)
 Smallest overlap matrix eigenvalue = 1.46E-03
 Guess MOs from SCF MO coefficient file

 -----------------------------------------------------------------------
  General SCF calculation program by
  Eric Jon Sundstrom, Paul Horn, Yuezhi Mao, Dmitri Zuev, Alec White,
  David Stuck, Shaama M.S., Shane Yost, Joonho Lee, David Small,
  Daniel Levine, Susi Lehtola, Hugh Burton, Evgeny Epifanovsky
 -----------------------------------------------------------------------
 Hartree-Fock
 using 6 threads for integral computing
 -------------------------------------------------------
 OpenMP Integral computing Module                
 Release: version 2.0, May 2017, Q-Chem Inc. Pleasanton 
 -------------------------------------------------------
 A restricted SCF calculation will be
 performed using DIIS
 SCF converges when DIIS error is below 1.0e-08
 ---------------------------------------
  Cycle       Energy         DIIS error
 ---------------------------------------
    1    -954.1224536932      2.05e-05  
    2    -954.1224545191      8.62e-06  
    3    -954.1224546456      5.56e-06  
    4    -954.1224547054      1.27e-06  
    5    -954.1224547147      5.00e-07  
    6    -954.1224547166      2.54e-07  
    7    -954.1224547171      1.27e-07  
    8    -954.1224547172      5.40e-08  
    9    -954.1224547172      1.79e-08  
   10    -954.1224547172      5.32e-09  Convergence criterion met
 ---------------------------------------
 SCF time:   CPU 4.05s  wall 1.00s 
 SCF   energy in the final basis set =     -954.1224547172
 Total energy in the final basis set =     -954.1224547172


 ------------------------------------------------------------------------------

   CCMAN2: suite of methods based on coupled cluster
           and equation of motion theories.

   Components:
   * libvmm-1.3-trunk
     by Evgeny Epifanovsky, Ilya Kaliman.
   * libtensor-2.5-trunk
     by Evgeny Epifanovsky, Michael Wormit, Dmitry Zuev, Sam Manzer, 
        Ilya Kaliman.
   * libcc-2.5-trunk
     by Evgeny Epifanovsky, Arik Landau, Tomasz Kus, Kirill Khistyaev, 
        Dmitry Zuev, Prashant Manohar, Xintian Feng, Anna Krylov, 
        Matthew Goldey, Alec White, Thomas Jagau, Kaushik Nanda, 
        Anastasia Gunina, Alexander Kunitsa, Joonho Lee.

   CCMAN original authors:
   Anna I. Krylov, C. David Sherrill, Steven R. Gwaltney,
   Edward F. C. Byrd (2000)
   Sergey V. Levchenko, Lyudmila V. Slipchenko, Tao Wang,
   Ana-Maria C. Cristian (2003)
   Piotr A. Pieniazek, C. Melania Oana, Evgeny Epifanovsky (2007)
   Prashant Manohar (2009)

 ------------------------------------------------------------------------------


 Allocating and initializing 30808MB of RAM...
 Calculation will run on 6 cores.


 Alpha MOs, Restricted
 -- Occupied --                  
-104.89  -80.08  -26.34  -15.65  -10.61   -8.08   -8.07   -8.07
  1 A     2 A     3 A     4 A     5 A     6 A     7 A     8 A                  
 -7.620  -5.513  -5.511  -5.511  -1.644  -1.261  -1.050  -0.828
  9 A    10 A    11 A    12 A    13 A    14 A    15 A    16 A                  
 -0.717  -0.711  -0.676  -0.573  -0.555  -0.509  -0.429  -0.414
 17 A    18 A    19 A    20 A    21 A    22 A    23 A    24 A                  
 -- Virtual --                   
  0.006   0.058   0.059   0.076   0.085   0.098   0.131   0.137
 25 A    26 A    27 A    28 A    29 A    30 A    31 A    32 A                  
  0.139   0.166   0.206   0.209   0.240   0.248   0.292   0.323
 33 A    34 A    35 A    36 A    37 A    38 A    39 A    40 A                  
  0.333   0.382   0.383   0.420   0.421   0.477   0.553   0.583
 41 A    42 A    43 A    44 A    45 A    46 A    47 A    48 A                  
  0.595   0.615   0.770   0.858   0.861   0.869   0.873   0.960
 49 A    50 A    51 A    52 A    53 A    54 A    55 A    56 A                  
  1.095   1.107   1.117   1.145   1.156   1.215   1.268   1.304
 57 A    58 A    59 A    60 A    61 A    62 A    63 A    64 A                  
  1.355   1.484   1.569   1.619   1.635   1.761   1.859   1.895
 65 A    66 A    67 A    68 A    69 A    70 A    71 A    72 A                  
  2.230   2.265   2.373   2.409   2.517   2.628   2.667   2.919
 73 A    74 A    75 A    76 A    77 A    78 A    79 A    80 A                  
  3.016   4.173   4.173   4.213   4.214   4.241   4.331   4.506
 81 A    82 A    83 A    84 A    85 A    86 A    87 A    88 A                  
  4.604   6.884   6.914   6.944   7.571  10.343  14.687  14.793
 89 A    90 A    91 A    92 A    93 A    94 A    95 A    96 A                  
 14.876  26.643  26.705  27.090  36.680  68.725 166.157 219.187
 97 A    98 A    99 A   100 A   101 A   102 A   103 A   104 A                  

 Beta MOs, Restricted
 -- Occupied --                  
-104.89  -80.08  -26.34  -15.65  -10.61   -8.08   -8.07   -8.07
  1 A     2 A     3 A     4 A     5 A     6 A     7 A     8 A                  
 -7.620  -5.513  -5.511  -5.511  -1.644  -1.261  -1.050  -0.828
  9 A    10 A    11 A    12 A    13 A    14 A    15 A    16 A                  
 -0.717  -0.711  -0.676  -0.573  -0.555  -0.509  -0.429  -0.414
 17 A    18 A    19 A    20 A    21 A    22 A    23 A    24 A                  
 -- Virtual --                   
  0.006   0.058   0.059   0.076   0.085   0.098   0.131   0.137
 25 A    26 A    27 A    28 A    29 A    30 A    31 A    32 A                  
  0.139   0.166   0.206   0.209   0.240   0.248   0.292   0.323
 33 A    34 A    35 A    36 A    37 A    38 A    39 A    40 A                  
  0.333   0.382   0.383   0.420   0.421   0.477   0.553   0.583
 41 A    42 A    43 A    44 A    45 A    46 A    47 A    48 A                  
  0.595   0.615   0.770   0.858   0.861   0.869   0.873   0.960
 49 A    50 A    51 A    52 A    53 A    54 A    55 A    56 A                  
  1.095   1.107   1.117   1.145   1.156   1.215   1.268   1.304
 57 A    58 A    59 A    60 A    61 A    62 A    63 A    64 A                  
  1.355   1.484   1.569   1.619   1.635   1.761   1.859   1.895
 65 A    66 A    67 A    68 A    69 A    70 A    71 A    72 A                  
  2.230   2.265   2.373   2.409   2.517   2.628   2.667   2.919
 73 A    74 A    75 A    76 A    77 A    78 A    79 A    80 A                  
  3.016   4.173   4.173   4.213   4.214   4.241   4.331   4.506
 81 A    82 A    83 A    84 A    85 A    86 A    87 A    88 A                  
  4.604   6.884   6.914   6.944   7.571  10.343  14.687  14.793
 89 A    90 A    91 A    92 A    93 A    94 A    95 A    96 A                  
 14.876  26.643  26.705  27.090  36.680  68.725 166.157 219.187
 97 A    98 A    99 A   100 A   101 A   102 A   103 A   104 A                  

 Occupation and symmetry of molecular orbitals

 Point group: C1 (1 irreducible representation).

                           A     All 
 -------------------------------------
 All molecular orbitals:
  - Alpha                  104   104 
  - Beta                   104   104 
 -------------------------------------
 Alpha orbitals:
  - Frozen occupied        12    12  
  - Active occupied        12    12  
  - Active virtual         80    80  
  - Frozen virtual         0     0   
 -------------------------------------
 Beta orbitals:
  - Frozen occupied        12    12  
  - Active occupied        12    12  
  - Active virtual         80    80  
  - Frozen virtual         0     0   
 -------------------------------------

 Import integrals:   CPU 0.00 s  wall 0.00 s

 Import integrals:   CPU 15.13 s  wall 2.63 s

 MP2 amplitudes:   CPU 0.03 s  wall 0.03 s

Running a double precision version
           CCSD T amplitudes will be solved using DIIS.

           Start     Size      MaxIter   EConv     TConv     
           3         7         100       1.00e-07  1.00e-05  
 ------------------------------------------------------------------------------
           Energy (a.u.)   Ediff      Tdiff       Comment
 ------------------------------------------------------------------------------
          -954.76102214                           
     1    -954.75272875   8.29e-03   7.31e-01     
     2    -954.77657799   2.38e-02   1.06e-01     
     3    -954.77517054   1.41e-03   4.78e-02     
     4    -954.77777710   2.61e-03   1.65e-02     Switched to DIIS steps.
     5    -954.77864276   8.66e-04   1.17e-02     
     6    -954.77871388   7.11e-05   2.70e-03     
     7    -954.77870742   6.46e-06   1.36e-03     
     8    -954.77870961   2.19e-06   3.32e-04     
     9    -954.77871117   1.56e-06   2.19e-04     
    10    -954.77871095   2.17e-07   6.52e-05     
    11    -954.77871121   2.57e-07   2.64e-05     
    12    -954.77871118   3.34e-08   1.59e-05     
    13    -954.77871118   4.21e-10   5.15e-06     
 ------------------------------------------------------------------------------
          -954.77871118                           CCSD T converged.

End of double precision
 SCF energy                 = -954.12245472
 MP2 energy                 = -954.76102214
 CCSD correlation energy     =   -0.65625646
 CCSD total energy           = -954.77871118

 CCSD  T1^2 = 0.0138  T2^2 = 0.2396  Leading amplitudes:

 Amplitude    Orbitals with energies
 -0.0320       24 (A) A                  ->    25 (A) A                   
              -0.4140                          0.0063                     
 -0.0320       24 (A) B                  ->    25 (A) B                   
              -0.4140                          0.0063                     
  0.0275       18 (A) A                  ->    25 (A) A                   
              -0.7106                          0.0063                     
  0.0275       18 (A) B                  ->    25 (A) B                   
              -0.7106                          0.0063                     

 Amplitude    Orbitals with energies
 -0.0825       24 (A) A      24 (A) B    ->    25 (A) A      25 (A) B     
              -0.4140       -0.4140            0.0063        0.0063       
  0.0825       24 (A) A      24 (A) B    ->    25 (A) B      25 (A) A     
              -0.4140       -0.4140            0.0063        0.0063       
  0.0825       24 (A) B      24 (A) A    ->    25 (A) A      25 (A) B     
              -0.4140       -0.4140            0.0063        0.0063       
 -0.0825       24 (A) B      24 (A) A    ->    25 (A) B      25 (A) A     
              -0.4140       -0.4140            0.0063        0.0063       

 Computing CCSD intemediates for later calculations in double precision
 Finished.

Running a double precision version
           CCSD Lambda amplitudes will be solved using DIIS.
           Start     Size      MaxIter   EConv     LConv     
           3         7         100       1.00e-07  1.00e-05  
 ------------------------------------------------------------------------------
            Enorm      Ldiff       Comment
 ------------------------------------------------------------------------------
     1     5.29e-02   3.56e-02     
     2     1.66e-02   7.51e-03     
     3     6.72e-03   1.54e-03     
     4     3.88e-03   1.35e-03     Switched to DIIS steps.
     5     1.09e-03   7.39e-04     
     6     5.38e-04   1.52e-04     
     7     1.74e-04   5.01e-05     
     8     8.03e-05   4.85e-06     
     9     3.00e-05   4.39e-07     
    10     1.30e-05   2.17e-07     
    11     6.23e-06   1.43e-07     
    12     2.78e-06   1.78e-07     
    13     1.46e-06   6.47e-08     
    14     6.31e-07   1.50e-08     
    15     2.96e-07   1.82e-08     
    16     1.40e-07   2.25e-08     
    17     6.52e-08   1.16e-08     
 ------------------------------------------------------------------------------
                                   CCSD Lambda converged.

 Computing density matrices in double precision...
           Orbital response amplitudes will be solved using DIIS.
           Start     Size      MaxIter   EConv     LConv     
           3         7         100       1.00e-06  1.00e-06  
 ------------------------------------------------------------------------------
            Enorm      Ldiff       Comment
 ------------------------------------------------------------------------------
     1     8.10e-02   5.08e-03     
     2     4.40e-02   1.72e-02     
     3     4.85e-02   1.46e-02     
     4     1.30e-02   1.24e-02     Switched to DIIS steps.
     5     3.27e-03   3.72e-03     
     6     1.02e-03   6.33e-04     
     7     4.08e-04   2.72e-05     
     8     1.11e-04   6.54e-05     
     9     3.08e-05   6.27e-06     
    10     7.42e-06   1.52e-06     
    11     1.79e-06   6.40e-07     
    12     5.20e-07   1.24e-07     
 ------------------------------------------------------------------------------
                                   Orbital response converged.

 Computing density matrices... Done.
 CCSD calculation:   CPU 458.70 s  wall 86.87 s

 Transferring MO TPDM to AO TPDM
 Transferring g2_o1o1o1o1
 Transferring g2_o1o1o1v1
 Transferring g2_o1o1v1v1
 Transferring g2_o1v1o1v1
 Transferring g2_o1v1v1v1
 Transferring g2_v1v1v1v1
 Adding separable TPDM
 Computing TPDM gradient
 --------------------------------------------------------
 2e gradient
  Atom          X               Y               Z
 --------------------------------------------------------
    1         -7.816480       20.188247        0.008886  
    2          4.431982      -14.579062       -0.017646  
    3        -17.359934       -8.010380        0.002200  
    4         20.744432        2.401196        0.006561  
 --------------------------------------------------------
 --------------------------------------------------------
 Final gradient
  Atom          X               Y               Z
 --------------------------------------------------------
    1         -7.816480       20.188247        0.008886  
    2          4.431982      -14.579062       -0.017646  
    3        -17.359934       -8.010380        0.002200  
    4         20.744432        2.401196        0.006561  
 --------------------------------------------------------
 Analytic gradient from two-electron contribution:   CPU 105.01 s  wall 19.76 s

 Total ccman2 time:   CPU 581.50 s  wall 110.07 s


 --------------------------------------------------------------

                    Orbital Energies (a.u.)
 --------------------------------------------------------------

 Alpha MOs
 -- Occupied --
******** -80.0836 -26.3378 -15.6483 -10.6087  -8.0773  -8.0733  -8.0732
 -7.6196  -5.5126  -5.5108  -5.5108  -1.6441  -1.2614  -1.0498  -0.8275
 -0.7165  -0.7106  -0.6763  -0.5733  -0.5549  -0.5090  -0.4288  -0.4140
 -- Virtual --
  0.0063   0.0582   0.0586   0.0758   0.0855   0.0978   0.1312   0.1365
  0.1393   0.1659   0.2057   0.2095   0.2400   0.2482   0.2924   0.3231
  0.3332   0.3821   0.3833   0.4198   0.4211   0.4768   0.5529   0.5829
  0.5949   0.6152   0.7696   0.8579   0.8609   0.8693   0.8725   0.9605
  1.0950   1.1070   1.1169   1.1446   1.1557   1.2145   1.2680   1.3042
  1.3553   1.4840   1.5689   1.6192   1.6349   1.7608   1.8586   1.8951
  2.2296   2.2653   2.3726   2.4093   2.5169   2.6280   2.6671   2.9189
  3.0160   4.1730   4.1730   4.2127   4.2143   4.2411   4.3309   4.5058
  4.6036   6.8843   6.9142   6.9439   7.5713  10.3431  14.6867  14.7927
 14.8761  26.6434  26.7046  27.0896  36.6805  68.7251 166.1569 219.1867
 --------------------------------------------------------------

          Ground-State Mulliken Net Atomic Charges

     Atom                 Charge (a.u.)
  ----------------------------------------
      1 P                     0.484652
      2 N                    -0.278487
      3 F                    -0.172630
      4 Cl                   -0.033535
  ----------------------------------------
  Sum of atomic charges =    -0.000000

 -----------------------------------------------------------------
                    Cartesian Multipole Moments
 -----------------------------------------------------------------
    Charge (ESU x 10^10)
                 0.0000
    Dipole Moment (Debye)
         X      -0.1334      Y      -2.3065      Z      -0.0013
       Tot       2.3103
    Quadrupole Moments (Debye-Ang)
        XX     -37.5221     XY      -1.4069     YY     -37.7817
        XZ       0.0016     YZ      -0.0027     ZZ     -34.7826
    Octopole Moments (Debye-Ang^2)
       XXX      -6.0645    XXY      -4.2622    XYY       2.7094
       YYY       1.6758    XXZ      -0.0081    XYZ      -0.0013
       YYZ      -0.0072    XZZ       4.8474    YZZ       0.5731
       ZZZ      -0.0174
    Hexadecapole Moments (Debye-Ang^3)
      XXXX    -505.3752   XXXY       2.9929   XXYY     -99.0248
      XYYY       7.1041   YYYY     -86.4300   XXXZ       0.0180
      XXYZ      -0.0031   XYYZ       0.0026   YYYZ      -0.0160
      XXZZ     -90.8455   XYZZ       1.6755   YYZZ     -20.4992
      XZZZ       0.0049   YZZZ      -0.0133   ZZZZ     -39.6539
 -----------------------------------------------------------------
 DrvMan completing analytic gradient of the correlated energy
 Correlated dipole moment
            1
    1  -0.0524653
    2  -0.9074328
    3  -0.0004948
 Energy read as -954.778711177
 Full Analytical Gradient: (in a.u., or Hartree/Bohr)
             1             2             3             4
    1    0.00010145    0.00007373   -0.00007293   -0.00010226
    2   -0.00004158    0.00014475   -0.00003918   -0.00006398
    3    0.00001430    0.00002638   -0.00002022   -0.00002047
 Gradient time:  CPU 0.76 s  wall 0.77 s
 ----------------------------------------------------------------
             Standard Nuclear Orientation (Angstroms)
    I     Atom           X                Y                Z
 ----------------------------------------------------------------
    1      P       0.8891563608    -0.5185425841    -0.0000000000
    2      N      -0.2308753246     0.5944578758     0.0000000000
    3      F       2.2040419935     0.3993751745     0.0000000000
    4      Cl     -1.8557997695     0.0013268859    -0.0000000000
 ----------------------------------------------------------------
 Nuclear Repulsion Energy =   197.9391082003 hartrees
 There are       24 alpha and       24 beta electrons

                       Distance Matrix (Angstroms)
             P (  1)   N (  2)   F (  3)
   N (  2)  1.579000
   F (  3)  1.603589  2.442720
   Cl(  4)  2.793752  1.729793  4.079308

 Requested basis set is 6-311++G(d,p)
 There are 38 shells and 104 basis functions
 A cutoff of  1.0D-14 yielded    676 shell pairs
 There are      5304 function pairs (      5732 Cartesian)
 Smallest overlap matrix eigenvalue = 1.46E-03
 Guess MOs from SCF MO coefficient file

 -----------------------------------------------------------------------
  General SCF calculation program by
  Eric Jon Sundstrom, Paul Horn, Yuezhi Mao, Dmitri Zuev, Alec White,
  David Stuck, Shaama M.S., Shane Yost, Joonho Lee, David Small,
  Daniel Levine, Susi Lehtola, Hugh Burton, Evgeny Epifanovsky
 -----------------------------------------------------------------------
 Hartree-Fock
 using 6 threads for integral computing
 -------------------------------------------------------
 OpenMP Integral computing Module                
 Release: version 2.0, May 2017, Q-Chem Inc. Pleasanton 
 -------------------------------------------------------
 A restricted SCF calculation will be
 performed using DIIS
 SCF converges when DIIS error is below 1.0e-08
 ---------------------------------------
  Cycle       Energy         DIIS error
 ---------------------------------------
    1    -954.1224241846      2.03e-05  
    2    -954.1224248638      5.90e-06  
    3    -954.1224249425      3.32e-06  
    4    -954.1224249618      1.09e-06  
    5    -954.1224249678      5.66e-07  
    6    -954.1224249697      3.22e-07  
    7    -954.1224249704      1.40e-07  
    8    -954.1224249706      4.29e-08  
    9    -954.1224249706      1.40e-08  
   10    -954.1224249706      4.29e-09  Convergence criterion met
 ---------------------------------------
 SCF time:   CPU 4.08s  wall 1.00s 
 SCF   energy in the final basis set =     -954.1224249706
 Total energy in the final basis set =     -954.1224249706


 ------------------------------------------------------------------------------

   CCMAN2: suite of methods based on coupled cluster
           and equation of motion theories.

   Components:
   * libvmm-1.3-trunk
     by Evgeny Epifanovsky, Ilya Kaliman.
   * libtensor-2.5-trunk
     by Evgeny Epifanovsky, Michael Wormit, Dmitry Zuev, Sam Manzer, 
        Ilya Kaliman.
   * libcc-2.5-trunk
     by Evgeny Epifanovsky, Arik Landau, Tomasz Kus, Kirill Khistyaev, 
        Dmitry Zuev, Prashant Manohar, Xintian Feng, Anna Krylov, 
        Matthew Goldey, Alec White, Thomas Jagau, Kaushik Nanda, 
        Anastasia Gunina, Alexander Kunitsa, Joonho Lee.

   CCMAN original authors:
   Anna I. Krylov, C. David Sherrill, Steven R. Gwaltney,
   Edward F. C. Byrd (2000)
   Sergey V. Levchenko, Lyudmila V. Slipchenko, Tao Wang,
   Ana-Maria C. Cristian (2003)
   Piotr A. Pieniazek, C. Melania Oana, Evgeny Epifanovsky (2007)
   Prashant Manohar (2009)

 ------------------------------------------------------------------------------


 Allocating and initializing 30808MB of RAM...
 Calculation will run on 6 cores.


 Alpha MOs, Restricted
 -- Occupied --                  
-104.89  -80.08  -26.34  -15.65  -10.61   -8.08   -8.07   -8.07
  1 A     2 A     3 A     4 A     5 A     6 A     7 A     8 A                  
 -7.620  -5.513  -5.511  -5.511  -1.644  -1.261  -1.050  -0.827
  9 A    10 A    11 A    12 A    13 A    14 A    15 A    16 A                  
 -0.716  -0.710  -0.676  -0.573  -0.555  -0.509  -0.429  -0.414
 17 A    18 A    19 A    20 A    21 A    22 A    23 A    24 A                  
 -- Virtual --                   
  0.006   0.058   0.059   0.076   0.085   0.098   0.131   0.137
 25 A    26 A    27 A    28 A    29 A    30 A    31 A    32 A                  
  0.139   0.166   0.206   0.209   0.240   0.248   0.292   0.323
 33 A    34 A    35 A    36 A    37 A    38 A    39 A    40 A                  
  0.333   0.382   0.383   0.420   0.421   0.477   0.553   0.583
 41 A    42 A    43 A    44 A    45 A    46 A    47 A    48 A                  
  0.595   0.615   0.770   0.858   0.861   0.869   0.872   0.960
 49 A    50 A    51 A    52 A    53 A    54 A    55 A    56 A                  
  1.095   1.107   1.117   1.145   1.155   1.214   1.268   1.304
 57 A    58 A    59 A    60 A    61 A    62 A    63 A    64 A                  
  1.355   1.484   1.569   1.619   1.635   1.761   1.859   1.895
 65 A    66 A    67 A    68 A    69 A    70 A    71 A    72 A                  
  2.230   2.265   2.373   2.409   2.517   2.628   2.667   2.919
 73 A    74 A    75 A    76 A    77 A    78 A    79 A    80 A                  
  3.016   4.173   4.173   4.213   4.214   4.241   4.331   4.505
 81 A    82 A    83 A    84 A    85 A    86 A    87 A    88 A                  
  4.603   6.885   6.914   6.944   7.571  10.343  14.687  14.792
 89 A    90 A    91 A    92 A    93 A    94 A    95 A    96 A                  
 14.876  26.643  26.705  27.089  36.680  68.725 166.157 219.187
 97 A    98 A    99 A   100 A   101 A   102 A   103 A   104 A                  

 Beta MOs, Restricted
 -- Occupied --                  
-104.89  -80.08  -26.34  -15.65  -10.61   -8.08   -8.07   -8.07
  1 A     2 A     3 A     4 A     5 A     6 A     7 A     8 A                  
 -7.620  -5.513  -5.511  -5.511  -1.644  -1.261  -1.050  -0.827
  9 A    10 A    11 A    12 A    13 A    14 A    15 A    16 A                  
 -0.716  -0.710  -0.676  -0.573  -0.555  -0.509  -0.429  -0.414
 17 A    18 A    19 A    20 A    21 A    22 A    23 A    24 A                  
 -- Virtual --                   
  0.006   0.058   0.059   0.076   0.085   0.098   0.131   0.137
 25 A    26 A    27 A    28 A    29 A    30 A    31 A    32 A                  
  0.139   0.166   0.206   0.209   0.240   0.248   0.292   0.323
 33 A    34 A    35 A    36 A    37 A    38 A    39 A    40 A                  
  0.333   0.382   0.383   0.420   0.421   0.477   0.553   0.583
 41 A    42 A    43 A    44 A    45 A    46 A    47 A    48 A                  
  0.595   0.615   0.770   0.858   0.861   0.869   0.872   0.960
 49 A    50 A    51 A    52 A    53 A    54 A    55 A    56 A                  
  1.095   1.107   1.117   1.145   1.155   1.214   1.268   1.304
 57 A    58 A    59 A    60 A    61 A    62 A    63 A    64 A                  
  1.355   1.484   1.569   1.619   1.635   1.761   1.859   1.895
 65 A    66 A    67 A    68 A    69 A    70 A    71 A    72 A                  
  2.230   2.265   2.373   2.409   2.517   2.628   2.667   2.919
 73 A    74 A    75 A    76 A    77 A    78 A    79 A    80 A                  
  3.016   4.173   4.173   4.213   4.214   4.241   4.331   4.505
 81 A    82 A    83 A    84 A    85 A    86 A    87 A    88 A                  
  4.603   6.885   6.914   6.944   7.571  10.343  14.687  14.792
 89 A    90 A    91 A    92 A    93 A    94 A    95 A    96 A                  
 14.876  26.643  26.705  27.089  36.680  68.725 166.157 219.187
 97 A    98 A    99 A   100 A   101 A   102 A   103 A   104 A                  

 Occupation and symmetry of molecular orbitals

 Point group: C1 (1 irreducible representation).

                           A     All 
 -------------------------------------
 All molecular orbitals:
  - Alpha                  104   104 
  - Beta                   104   104 
 -------------------------------------
 Alpha orbitals:
  - Frozen occupied        12    12  
  - Active occupied        12    12  
  - Active virtual         80    80  
  - Frozen virtual         0     0   
 -------------------------------------
 Beta orbitals:
  - Frozen occupied        12    12  
  - Active occupied        12    12  
  - Active virtual         80    80  
  - Frozen virtual         0     0   
 -------------------------------------

 Import integrals:   CPU 0.00 s  wall 0.00 s

 Import integrals:   CPU 15.20 s  wall 2.65 s

 MP2 amplitudes:   CPU 0.07 s  wall 0.03 s

Running a double precision version
           CCSD T amplitudes will be solved using DIIS.

           Start     Size      MaxIter   EConv     TConv     
           3         7         100       1.00e-07  1.00e-05  
 ------------------------------------------------------------------------------
           Energy (a.u.)   Ediff      Tdiff       Comment
 ------------------------------------------------------------------------------
          -954.76102705                           
     1    -954.75271973   8.31e-03   7.31e-01     
     2    -954.77657892   2.39e-02   1.06e-01     
     3    -954.77516808   1.41e-03   4.78e-02     
     4    -954.77777616   2.61e-03   1.65e-02     Switched to DIIS steps.
     5    -954.77864230   8.66e-04   1.17e-02     
     6    -954.77871363   7.13e-05   2.71e-03     
     7    -954.77870718   6.45e-06   1.36e-03     
     8    -954.77870936   2.18e-06   3.33e-04     
     9    -954.77871092   1.56e-06   2.19e-04     
    10    -954.77871070   2.18e-07   6.53e-05     
    11    -954.77871096   2.59e-07   2.65e-05     
    12    -954.77871093   3.33e-08   1.59e-05     
    13    -954.77871093   7.14e-10   5.17e-06     
 ------------------------------------------------------------------------------
          -954.77871093                           CCSD T converged.

End of double precision
 SCF energy                 = -954.12242497
 MP2 energy                 = -954.76102705
 CCSD correlation energy     =   -0.65628596
 CCSD total energy           = -954.77871093

 CCSD  T1^2 = 0.0138  T2^2 = 0.2396  Leading amplitudes:

 Amplitude    Orbitals with energies
 -0.0320       24 (A) A                  ->    25 (A) A                   
              -0.4141                          0.0063                     
 -0.0320       24 (A) B                  ->    25 (A) B                   
              -0.4141                          0.0063                     
  0.0275       18 (A) A                  ->    25 (A) A                   
              -0.7103                          0.0063                     
  0.0275       18 (A) B                  ->    25 (A) B                   
              -0.7103                          0.0063                     

 Amplitude    Orbitals with energies
 -0.0826       24 (A) A      24 (A) B    ->    25 (A) A      25 (A) B     
              -0.4141       -0.4141            0.0063        0.0063       
  0.0826       24 (A) A      24 (A) B    ->    25 (A) B      25 (A) A     
              -0.4141       -0.4141            0.0063        0.0063       
  0.0826       24 (A) B      24 (A) A    ->    25 (A) A      25 (A) B     
              -0.4141       -0.4141            0.0063        0.0063       
 -0.0826       24 (A) B      24 (A) A    ->    25 (A) B      25 (A) A     
              -0.4141       -0.4141            0.0063        0.0063       

 Computing CCSD intemediates for later calculations in double precision
 Finished.

Running a double precision version
           CCSD Lambda amplitudes will be solved using DIIS.
           Start     Size      MaxIter   EConv     LConv     
           3         7         100       1.00e-07  1.00e-05  
 ------------------------------------------------------------------------------
            Enorm      Ldiff       Comment
 ------------------------------------------------------------------------------
     1     5.30e-02   3.56e-02     
     2     1.66e-02   7.52e-03     
     3     6.73e-03   1.54e-03     
     4     3.88e-03   1.35e-03     Switched to DIIS steps.
     5     1.09e-03   7.39e-04     
     6     5.39e-04   1.52e-04     
     7     1.75e-04   5.02e-05     
     8     8.04e-05   4.85e-06     
     9     3.01e-05   4.49e-07     
    10     1.31e-05   2.23e-07     
    11     6.26e-06   1.41e-07     
    12     2.79e-06   1.78e-07     
    13     1.47e-06   6.49e-08     
    14     6.33e-07   1.52e-08     
    15     2.97e-07   1.82e-08     
    16     1.41e-07   2.26e-08     
    17     6.53e-08   1.16e-08     
 ------------------------------------------------------------------------------
                                   CCSD Lambda converged.

 Computing density matrices in double precision...
           Orbital response amplitudes will be solved using DIIS.
           Start     Size      MaxIter   EConv     LConv     
           3         7         100       1.00e-06  1.00e-06  
 ------------------------------------------------------------------------------
            Enorm      Ldiff       Comment
 ------------------------------------------------------------------------------
     1     8.10e-02   5.05e-03     
     2     4.41e-02   1.72e-02     
     3     4.86e-02   1.46e-02     
     4     1.30e-02   1.25e-02     Switched to DIIS steps.
     5     3.27e-03   3.71e-03     
     6     1.02e-03   6.34e-04     
     7     4.09e-04   2.74e-05     
     8     1.11e-04   6.54e-05     
     9     3.09e-05   6.27e-06     
    10     7.43e-06   1.51e-06     
    11     1.79e-06   6.40e-07     
    12     5.20e-07   1.24e-07     
 ------------------------------------------------------------------------------
                                   Orbital response converged.

 Computing density matrices... Done.
 CCSD calculation:   CPU 457.64 s  wall 86.70 s

 Transferring MO TPDM to AO TPDM
 Transferring g2_o1o1o1o1
 Transferring g2_o1o1o1v1
 Transferring g2_o1o1v1v1
 Transferring g2_o1v1o1v1
 Transferring g2_o1v1v1v1
 Transferring g2_v1v1v1v1
 Adding separable TPDM
 Computing TPDM gradient
 --------------------------------------------------------
 2e gradient
  Atom          X               Y               Z
 --------------------------------------------------------
    1         -7.822760       20.175575       -0.000001  
    2          4.430439      -14.578426        0.000000  
    3        -17.351952       -7.998662        0.000000  
    4         20.744274        2.401514        0.000000  
 --------------------------------------------------------
 --------------------------------------------------------
 Final gradient
  Atom          X               Y               Z
 --------------------------------------------------------
    1         -7.822760       20.175575       -0.000001  
    2          4.430439      -14.578426        0.000000  
    3        -17.351952       -7.998662        0.000000  
    4         20.744274        2.401514        0.000000  
 --------------------------------------------------------
 Analytic gradient from two-electron contribution:   CPU 104.87 s  wall 20.23 s

 Total ccman2 time:   CPU 580.48 s  wall 110.38 s


 --------------------------------------------------------------

                    Orbital Energies (a.u.)
 --------------------------------------------------------------

 Alpha MOs
 -- Occupied --
******** -80.0837 -26.3376 -15.6484 -10.6088  -8.0774  -8.0733  -8.0733
 -7.6196  -5.5126  -5.5109  -5.5108  -1.6437  -1.2614  -1.0499  -0.8273
 -0.7163  -0.7103  -0.6762  -0.5733  -0.5550  -0.5090  -0.4289  -0.4141
 -- Virtual --
  0.0063   0.0582   0.0586   0.0758   0.0855   0.0977   0.1311   0.1365
  0.1393   0.1659   0.2057   0.2095   0.2400   0.2482   0.2923   0.3231
  0.3332   0.3822   0.3834   0.4197   0.4211   0.4768   0.5528   0.5828
  0.5948   0.6151   0.7695   0.8578   0.8609   0.8692   0.8724   0.9604
  1.0949   1.1068   1.1168   1.1445   1.1555   1.2145   1.2679   1.3040
  1.3553   1.4839   1.5690   1.6194   1.6350   1.7608   1.8585   1.8952
  2.2296   2.2652   2.3725   2.4092   2.5169   2.6279   2.6670   2.9188
  3.0159   4.1732   4.1732   4.2128   4.2143   4.2410   4.3308   4.5053
  4.6031   6.8845   6.9144   6.9442   7.5707  10.3430  14.6867  14.7923
 14.8760  26.6433  26.7045  27.0895  36.6804  68.7252 166.1565 219.1866
 --------------------------------------------------------------

          Ground-State Mulliken Net Atomic Charges

     Atom                 Charge (a.u.)
  ----------------------------------------
      1 P                     0.485053
      2 N                    -0.278347
      3 F                    -0.173311
      4 Cl                   -0.033395
  ----------------------------------------
  Sum of atomic charges =     0.000000

 -----------------------------------------------------------------
                    Cartesian Multipole Moments
 -----------------------------------------------------------------
    Charge (ESU x 10^10)
                -0.0000
    Dipole Moment (Debye)
         X      -0.1395      Y      -2.3076      Z       0.0000
       Tot       2.3118
    Quadrupole Moments (Debye-Ang)
        XX     -37.5342     XY      -1.4096     YY     -37.7807
        XZ      -0.0000     YZ      -0.0000     ZZ     -34.7828
    Octopole Moments (Debye-Ang^2)
       XXX      -6.1356    XXY      -4.2690    XYY       2.7015
       YYY       1.6717    XXZ       0.0000    XYZ       0.0000
       YYZ      -0.0000    XZZ       4.8381    YZZ       0.5722
       ZZZ       0.0000
    Hexadecapole Moments (Debye-Ang^3)
      XXXX    -505.6198   XXXY       2.9698   XXYY     -99.0509
      XYYY       7.0909   YYYY     -86.4234   XXXZ      -0.0000
      XXYZ      -0.0000   XYYZ       0.0000   YYYZ      -0.0000
      XXZZ     -90.8729   XYZZ       1.6715   YYZZ     -20.4979
      XZZZ       0.0000   YZZZ      -0.0000   ZZZZ     -39.6524
 -----------------------------------------------------------------
 DrvMan completing analytic gradient of the correlated energy
 Correlated dipole moment
            1
    1  -0.0548705
    2  -0.9078933
    3   0.0000000
 Energy read as -954.778710930
 Full Analytical Gradient: (in a.u., or Hartree/Bohr)
             1             2             3             4
    1   -0.00025550    0.00001225    0.00035946   -0.00011620
    2   -0.00025438    0.00012825    0.00019042   -0.00006429
    3    0.00000002   -0.00000001   -0.00000001   -0.00000000
 Gradient time:  CPU 0.80 s  wall 0.81 s
 ----------------------------------------------------------------
             Standard Nuclear Orientation (Angstroms)
    I     Atom           X                Y                Z
 ----------------------------------------------------------------
    1      P       0.8891563608    -0.5185425841    -0.0000000000
    2      N      -0.2308753246     0.5944578758     0.0000000000
    3      F       2.2020419935     0.3993751745     0.0000000000
    4      Cl     -1.8557997695     0.0013268859    -0.0000000000
 ----------------------------------------------------------------
 Nuclear Repulsion Energy =   198.0055392803 hartrees
 There are       24 alpha and       24 beta electrons

                       Distance Matrix (Angstroms)
             P (  1)   N (  2)   F (  3)
   N (  2)  1.579000
   F (  3)  1.601949  2.440726
   Cl(  4)  2.793752  1.729793  4.077318

 Requested basis set is 6-311++G(d,p)
 There are 38 shells and 104 basis functions
 A cutoff of  1.0D-14 yielded    676 shell pairs
 There are      5304 function pairs (      5732 Cartesian)
 Smallest overlap matrix eigenvalue = 1.45E-03
 Guess MOs from SCF MO coefficient file

 -----------------------------------------------------------------------
  General SCF calculation program by
  Eric Jon Sundstrom, Paul Horn, Yuezhi Mao, Dmitri Zuev, Alec White,
  David Stuck, Shaama M.S., Shane Yost, Joonho Lee, David Small,
  Daniel Levine, Susi Lehtola, Hugh Burton, Evgeny Epifanovsky
 -----------------------------------------------------------------------
 Hartree-Fock
 using 6 threads for integral computing
 -------------------------------------------------------
 OpenMP Integral computing Module                
 Release: version 2.0, May 2017, Q-Chem Inc. Pleasanton 
 -------------------------------------------------------
 A restricted SCF calculation will be
 performed using DIIS
 SCF converges when DIIS error is below 1.0e-08
 ---------------------------------------
  Cycle       Energy         DIIS error
 ---------------------------------------
    1    -954.1224824296      3.15e-05  
    2    -954.1224836399      9.18e-06  
    3    -954.1224837308      5.03e-06  
    4    -954.1224837564      1.04e-06  
    5    -954.1224837588      5.11e-07  
    6    -954.1224837593      1.87e-07  
    7    -954.1224837595      8.94e-08  
    8    -954.1224837595      3.02e-08  
    9    -954.1224837595      1.07e-08  
   10    -954.1224837595      2.74e-09  Convergence criterion met
 ---------------------------------------
 SCF time:   CPU 4.19s  wall 0.00s 
 SCF   energy in the final basis set =     -954.1224837595
 Total energy in the final basis set =     -954.1224837595


 ------------------------------------------------------------------------------

   CCMAN2: suite of methods based on coupled cluster
           and equation of motion theories.

   Components:
   * libvmm-1.3-trunk
     by Evgeny Epifanovsky, Ilya Kaliman.
   * libtensor-2.5-trunk
     by Evgeny Epifanovsky, Michael Wormit, Dmitry Zuev, Sam Manzer, 
        Ilya Kaliman.
   * libcc-2.5-trunk
     by Evgeny Epifanovsky, Arik Landau, Tomasz Kus, Kirill Khistyaev, 
        Dmitry Zuev, Prashant Manohar, Xintian Feng, Anna Krylov, 
        Matthew Goldey, Alec White, Thomas Jagau, Kaushik Nanda, 
        Anastasia Gunina, Alexander Kunitsa, Joonho Lee.

   CCMAN original authors:
   Anna I. Krylov, C. David Sherrill, Steven R. Gwaltney,
   Edward F. C. Byrd (2000)
   Sergey V. Levchenko, Lyudmila V. Slipchenko, Tao Wang,
   Ana-Maria C. Cristian (2003)
   Piotr A. Pieniazek, C. Melania Oana, Evgeny Epifanovsky (2007)
   Prashant Manohar (2009)

 ------------------------------------------------------------------------------


 Allocating and initializing 30808MB of RAM...
 Calculation will run on 6 cores.


 Alpha MOs, Restricted
 -- Occupied --                  
-104.89  -80.08  -26.34  -15.65  -10.61   -8.08   -8.07   -8.07
  1 A     2 A     3 A     4 A     5 A     6 A     7 A     8 A                  
 -7.619  -5.513  -5.511  -5.511  -1.645  -1.261  -1.050  -0.828
  9 A    10 A    11 A    12 A    13 A    14 A    15 A    16 A                  
 -0.717  -0.711  -0.676  -0.573  -0.555  -0.509  -0.429  -0.414
 17 A    18 A    19 A    20 A    21 A    22 A    23 A    24 A                  
 -- Virtual --                   
  0.006   0.058   0.059   0.076   0.085   0.098   0.131   0.137
 25 A    26 A    27 A    28 A    29 A    30 A    31 A    32 A                  
  0.139   0.166   0.206   0.210   0.240   0.248   0.292   0.323
 33 A    34 A    35 A    36 A    37 A    38 A    39 A    40 A                  
  0.333   0.382   0.383   0.420   0.421   0.477   0.553   0.583
 41 A    42 A    43 A    44 A    45 A    46 A    47 A    48 A                  
  0.595   0.615   0.770   0.858   0.861   0.869   0.873   0.961
 49 A    50 A    51 A    52 A    53 A    54 A    55 A    56 A                  
  1.095   1.107   1.117   1.145   1.156   1.215   1.268   1.304
 57 A    58 A    59 A    60 A    61 A    62 A    63 A    64 A                  
  1.355   1.484   1.569   1.619   1.635   1.761   1.859   1.895
 65 A    66 A    67 A    68 A    69 A    70 A    71 A    72 A                  
  2.230   2.265   2.373   2.409   2.517   2.628   2.667   2.919
 73 A    74 A    75 A    76 A    77 A    78 A    79 A    80 A                  
  3.016   4.173   4.173   4.213   4.214   4.241   4.331   4.506
 81 A    82 A    83 A    84 A    85 A    86 A    87 A    88 A                  
  4.604   6.884   6.914   6.944   7.572  10.343  14.687  14.793
 89 A    90 A    91 A    92 A    93 A    94 A    95 A    96 A                  
 14.876  26.643  26.705  27.090  36.681  68.725 166.157 219.187
 97 A    98 A    99 A   100 A   101 A   102 A   103 A   104 A                  

 Beta MOs, Restricted
 -- Occupied --                  
-104.89  -80.08  -26.34  -15.65  -10.61   -8.08   -8.07   -8.07
  1 A     2 A     3 A     4 A     5 A     6 A     7 A     8 A                  
 -7.619  -5.513  -5.511  -5.511  -1.645  -1.261  -1.050  -0.828
  9 A    10 A    11 A    12 A    13 A    14 A    15 A    16 A                  
 -0.717  -0.711  -0.676  -0.573  -0.555  -0.509  -0.429  -0.414
 17 A    18 A    19 A    20 A    21 A    22 A    23 A    24 A                  
 -- Virtual --                   
  0.006   0.058   0.059   0.076   0.085   0.098   0.131   0.137
 25 A    26 A    27 A    28 A    29 A    30 A    31 A    32 A                  
  0.139   0.166   0.206   0.210   0.240   0.248   0.292   0.323
 33 A    34 A    35 A    36 A    37 A    38 A    39 A    40 A                  
  0.333   0.382   0.383   0.420   0.421   0.477   0.553   0.583
 41 A    42 A    43 A    44 A    45 A    46 A    47 A    48 A                  
  0.595   0.615   0.770   0.858   0.861   0.869   0.873   0.961
 49 A    50 A    51 A    52 A    53 A    54 A    55 A    56 A                  
  1.095   1.107   1.117   1.145   1.156   1.215   1.268   1.304
 57 A    58 A    59 A    60 A    61 A    62 A    63 A    64 A                  
  1.355   1.484   1.569   1.619   1.635   1.761   1.859   1.895
 65 A    66 A    67 A    68 A    69 A    70 A    71 A    72 A                  
  2.230   2.265   2.373   2.409   2.517   2.628   2.667   2.919
 73 A    74 A    75 A    76 A    77 A    78 A    79 A    80 A                  
  3.016   4.173   4.173   4.213   4.214   4.241   4.331   4.506
 81 A    82 A    83 A    84 A    85 A    86 A    87 A    88 A                  
  4.604   6.884   6.914   6.944   7.572  10.343  14.687  14.793
 89 A    90 A    91 A    92 A    93 A    94 A    95 A    96 A                  
 14.876  26.643  26.705  27.090  36.681  68.725 166.157 219.187
 97 A    98 A    99 A   100 A   101 A   102 A   103 A   104 A                  

 Occupation and symmetry of molecular orbitals

 Point group: C1 (1 irreducible representation).

                           A     All 
 -------------------------------------
 All molecular orbitals:
  - Alpha                  104   104 
  - Beta                   104   104 
 -------------------------------------
 Alpha orbitals:
  - Frozen occupied        12    12  
  - Active occupied        12    12  
  - Active virtual         80    80  
  - Frozen virtual         0     0   
 -------------------------------------
 Beta orbitals:
  - Frozen occupied        12    12  
  - Active occupied        12    12  
  - Active virtual         80    80  
  - Frozen virtual         0     0   
 -------------------------------------

 Import integrals:   CPU 0.00 s  wall 0.00 s

 Import integrals:   CPU 15.25 s  wall 2.66 s

 MP2 amplitudes:   CPU 0.03 s  wall 0.02 s

Running a double precision version
           CCSD T amplitudes will be solved using DIIS.

           Start     Size      MaxIter   EConv     TConv     
           3         7         100       1.00e-07  1.00e-05  
 ------------------------------------------------------------------------------
           Energy (a.u.)   Ediff      Tdiff       Comment
 ------------------------------------------------------------------------------
          -954.76101644                           
     1    -954.75273701   8.28e-03   7.31e-01     
     2    -954.77657629   2.38e-02   1.06e-01     
     3    -954.77517223   1.40e-03   4.78e-02     
     4    -954.77777726   2.61e-03   1.64e-02     Switched to DIIS steps.
     5    -954.77864245   8.65e-04   1.17e-02     
     6    -954.77871336   7.09e-05   2.70e-03     
     7    -954.77870690   6.46e-06   1.36e-03     
     8    -954.77870909   2.20e-06   3.32e-04     
     9    -954.77871065   1.55e-06   2.19e-04     
    10    -954.77871043   2.17e-07   6.52e-05     
    11    -954.77871069   2.55e-07   2.64e-05     
    12    -954.77871065   3.36e-08   1.59e-05     
    13    -954.77871065   1.29e-10   5.13e-06     
 ------------------------------------------------------------------------------
          -954.77871065                           CCSD T converged.

End of double precision
 SCF energy                 = -954.12248376
 MP2 energy                 = -954.76101644
 CCSD correlation energy     =   -0.65622689
 CCSD total energy           = -954.77871065

 CCSD  T1^2 = 0.0138  T2^2 = 0.2396  Leading amplitudes:

 Amplitude    Orbitals with energies
  0.0321       24 (A) A                  ->    25 (A) A                   
              -0.4139                          0.0064                     
  0.0321       24 (A) B                  ->    25 (A) B                   
              -0.4139                          0.0064                     
 -0.0275       18 (A) A                  ->    25 (A) A                   
              -0.7108                          0.0064                     
 -0.0275       18 (A) B                  ->    25 (A) B                   
              -0.7108                          0.0064                     

 Amplitude    Orbitals with energies
 -0.0825       24 (A) A      24 (A) B    ->    25 (A) A      25 (A) B     
              -0.4139       -0.4139            0.0064        0.0064       
  0.0825       24 (A) A      24 (A) B    ->    25 (A) B      25 (A) A     
              -0.4139       -0.4139            0.0064        0.0064       
  0.0825       24 (A) B      24 (A) A    ->    25 (A) A      25 (A) B     
              -0.4139       -0.4139            0.0064        0.0064       
 -0.0825       24 (A) B      24 (A) A    ->    25 (A) B      25 (A) A     
              -0.4139       -0.4139            0.0064        0.0064       

 Computing CCSD intemediates for later calculations in double precision
 Finished.

Running a double precision version
           CCSD Lambda amplitudes will be solved using DIIS.
           Start     Size      MaxIter   EConv     LConv     
           3         7         100       1.00e-07  1.00e-05  
 ------------------------------------------------------------------------------
            Enorm      Ldiff       Comment
 ------------------------------------------------------------------------------
     1     5.29e-02   3.56e-02     
     2     1.66e-02   7.50e-03     
     3     6.71e-03   1.54e-03     
     4     3.87e-03   1.35e-03     Switched to DIIS steps.
     5     1.09e-03   7.38e-04     
     6     5.37e-04   1.52e-04     
     7     1.74e-04   5.01e-05     
     8     8.02e-05   4.85e-06     
     9     2.99e-05   4.29e-07     
    10     1.30e-05   2.12e-07     
    11     6.20e-06   1.44e-07     
    12     2.77e-06   1.78e-07     
    13     1.46e-06   6.45e-08     
    14     6.29e-07   1.48e-08     
    15     2.95e-07   1.81e-08     
    16     1.40e-07   2.24e-08     
    17     6.50e-08   1.16e-08     
 ------------------------------------------------------------------------------
                                   CCSD Lambda converged.

 Computing density matrices in double precision...
           Orbital response amplitudes will be solved using DIIS.
           Start     Size      MaxIter   EConv     LConv     
           3         7         100       1.00e-06  1.00e-06  
 ------------------------------------------------------------------------------
            Enorm      Ldiff       Comment
 ------------------------------------------------------------------------------
     1     8.10e-02   5.10e-03     
     2     4.40e-02   1.72e-02     
     3     4.85e-02   1.45e-02     
     4     1.30e-02   1.24e-02     Switched to DIIS steps.
     5     3.27e-03   3.72e-03     
     6     1.02e-03   6.33e-04     
     7     4.08e-04   2.71e-05     
     8     1.11e-04   6.54e-05     
     9     3.08e-05   6.27e-06     
    10     7.41e-06   1.52e-06     
    11     1.79e-06   6.40e-07     
    12     5.20e-07   1.23e-07     
 ------------------------------------------------------------------------------
                                   Orbital response converged.

 Computing density matrices... Done.
 CCSD calculation:   CPU 456.87 s  wall 86.42 s

 Transferring MO TPDM to AO TPDM
 Transferring g2_o1o1o1o1
 Transferring g2_o1o1o1v1
 Transferring g2_o1o1v1v1
 Transferring g2_o1v1o1v1
 Transferring g2_o1v1v1v1
 Transferring g2_v1v1v1v1
 Adding separable TPDM
 Computing TPDM gradient
 --------------------------------------------------------
 2e gradient
  Atom          X               Y               Z
 --------------------------------------------------------
    1         -7.810213       20.200953        0.000000  
    2          4.433523      -14.579719        0.000000  
    3        -17.367908       -8.022117        0.000000  
    4         20.744598        2.400882       -0.000000  
 --------------------------------------------------------
 --------------------------------------------------------
 Final gradient
  Atom          X               Y               Z
 --------------------------------------------------------
    1         -7.810213       20.200953        0.000000  
    2          4.433523      -14.579719        0.000000  
    3        -17.367908       -8.022117        0.000000  
    4         20.744598        2.400882       -0.000000  
 --------------------------------------------------------
 Analytic gradient from two-electron contribution:   CPU 106.04 s  wall 20.34 s

 Total ccman2 time:   CPU 581.34 s  wall 110.39 s


 --------------------------------------------------------------

                    Orbital Energies (a.u.)
 --------------------------------------------------------------

 Alpha MOs
 -- Occupied --
******** -80.0836 -26.3380 -15.6482 -10.6086  -8.0772  -8.0732  -8.0732
 -7.6195  -5.5125  -5.5107  -5.5107  -1.6445  -1.2613  -1.0498  -0.8277
 -0.7168  -0.7108  -0.6763  -0.5732  -0.5549  -0.5089  -0.4288  -0.4139
 -- Virtual --
  0.0064   0.0582   0.0587   0.0758   0.0855   0.0978   0.1313   0.1366
  0.1393   0.1660   0.2057   0.2095   0.2401   0.2483   0.2924   0.3231
  0.3332   0.3821   0.3833   0.4200   0.4211   0.4769   0.5530   0.5829
  0.5949   0.6152   0.7697   0.8580   0.8609   0.8694   0.8726   0.9605
  1.0952   1.1072   1.1169   1.1446   1.1559   1.2146   1.2680   1.3043
  1.3554   1.4840   1.5688   1.6191   1.6348   1.7608   1.8586   1.8950
  2.2295   2.2654   2.3727   2.4093   2.5170   2.6280   2.6671   2.9190
  3.0160   4.1727   4.1727   4.2127   4.2142   4.2412   4.3310   4.5063
  4.6041   6.8841   6.9139   6.9436   7.5718  10.3432  14.6868  14.7931
 14.8761  26.6434  26.7047  27.0897  36.6805  68.7250 166.1573 219.1868
 --------------------------------------------------------------

          Ground-State Mulliken Net Atomic Charges

     Atom                 Charge (a.u.)
  ----------------------------------------
      1 P                     0.484250
      2 N                    -0.278627
      3 F                    -0.171949
      4 Cl                   -0.033674
  ----------------------------------------
  Sum of atomic charges =    -0.000000

 -----------------------------------------------------------------
                    Cartesian Multipole Moments
 -----------------------------------------------------------------
    Charge (ESU x 10^10)
                 0.0000
    Dipole Moment (Debye)
         X      -0.1272      Y      -2.3053      Z       0.0000
       Tot       2.3088
    Quadrupole Moments (Debye-Ang)
        XX     -37.5100     XY      -1.4041     YY     -37.7827
        XZ       0.0000     YZ      -0.0000     ZZ     -34.7824
    Octopole Moments (Debye-Ang^2)
       XXX      -5.9935    XXY      -4.2555    XYY       2.7173
       YYY       1.6798    XXZ       0.0000    XYZ      -0.0000
       YYZ       0.0000    XZZ       4.8566    YZZ       0.5740
       ZZZ       0.0000
    Hexadecapole Moments (Debye-Ang^3)
      XXXX    -505.1309   XXXY       3.0160   XXYY     -98.9987
      XYYY       7.1173   YYYY     -86.4367   XXXZ       0.0000
      XXYZ      -0.0000   XYYZ       0.0000   YYYZ      -0.0000
      XXZZ     -90.8182   XYZZ       1.6794   YYZZ     -20.5005
      XZZZ       0.0000   YZZZ      -0.0000   ZZZZ     -39.6554
 -----------------------------------------------------------------
 DrvMan completing analytic gradient of the correlated energy
 Correlated dipole moment
            1
    1  -0.0500616
    2  -0.9069724
    3   0.0000000
 Energy read as -954.778710652
 Full Analytical Gradient: (in a.u., or Hartree/Bohr)
             1             2             3             4
    1    0.00045977    0.00013562   -0.00050724   -0.00008815
    2    0.00017287    0.00016102   -0.00027025   -0.00006365
    3    0.00000000   -0.00000000   -0.00000000    0.00000000
 Gradient time:  CPU 0.78 s  wall 0.86 s
 ----------------------------------------------------------------
             Standard Nuclear Orientation (Angstroms)
    I     Atom           X                Y                Z
 ----------------------------------------------------------------
    1      P       0.8891563608    -0.5185425841    -0.0000000000
    2      N      -0.2308753246     0.5944578758     0.0000000000
    3      F       2.2030419935     0.4003751745     0.0000000000
    4      Cl     -1.8557997695     0.0013268859    -0.0000000000
 ----------------------------------------------------------------
 Nuclear Repulsion Energy =   197.9563545961 hartrees
 There are       24 alpha and       24 beta electrons

                       Distance Matrix (Angstroms)
             P (  1)   N (  2)   F (  3)
   N (  2)  1.579000
   F (  3)  1.603342  2.441643
   Cl(  4)  2.793752  1.729793  4.078411

 Requested basis set is 6-311++G(d,p)
 There are 38 shells and 104 basis functions
 A cutoff of  1.0D-14 yielded    676 shell pairs
 There are      5304 function pairs (      5732 Cartesian)
 Smallest overlap matrix eigenvalue = 1.46E-03
 Guess MOs from SCF MO coefficient file

 -----------------------------------------------------------------------
  General SCF calculation program by
  Eric Jon Sundstrom, Paul Horn, Yuezhi Mao, Dmitri Zuev, Alec White,
  David Stuck, Shaama M.S., Shane Yost, Joonho Lee, David Small,
  Daniel Levine, Susi Lehtola, Hugh Burton, Evgeny Epifanovsky
 -----------------------------------------------------------------------
 Hartree-Fock
 using 6 threads for integral computing
 -------------------------------------------------------
 OpenMP Integral computing Module                
 Release: version 2.0, May 2017, Q-Chem Inc. Pleasanton 
 -------------------------------------------------------
 A restricted SCF calculation will be
 performed using DIIS
 SCF converges when DIIS error is below 1.0e-08
 ---------------------------------------
  Cycle       Energy         DIIS error
 ---------------------------------------
    1    -954.1224291594      2.57e-05  
    2    -954.1224299320      7.69e-06  
    3    -954.1224299926      4.01e-06  
    4    -954.1224300084      7.26e-07  
    5    -954.1224300096      3.42e-07  
    6    -954.1224300098      1.34e-07  
    7    -954.1224300099      6.53e-08  
    8    -954.1224300099      2.16e-08  
    9    -954.1224300099      7.53e-09  Convergence criterion met
 ---------------------------------------
 SCF time:   CPU 3.69s  wall 0.00s 
 SCF   energy in the final basis set =     -954.1224300099
 Total energy in the final basis set =     -954.1224300099


 ------------------------------------------------------------------------------

   CCMAN2: suite of methods based on coupled cluster
           and equation of motion theories.

   Components:
   * libvmm-1.3-trunk
     by Evgeny Epifanovsky, Ilya Kaliman.
   * libtensor-2.5-trunk
     by Evgeny Epifanovsky, Michael Wormit, Dmitry Zuev, Sam Manzer, 
        Ilya Kaliman.
   * libcc-2.5-trunk
     by Evgeny Epifanovsky, Arik Landau, Tomasz Kus, Kirill Khistyaev, 
        Dmitry Zuev, Prashant Manohar, Xintian Feng, Anna Krylov, 
        Matthew Goldey, Alec White, Thomas Jagau, Kaushik Nanda, 
        Anastasia Gunina, Alexander Kunitsa, Joonho Lee.

   CCMAN original authors:
   Anna I. Krylov, C. David Sherrill, Steven R. Gwaltney,
   Edward F. C. Byrd (2000)
   Sergey V. Levchenko, Lyudmila V. Slipchenko, Tao Wang,
   Ana-Maria C. Cristian (2003)
   Piotr A. Pieniazek, C. Melania Oana, Evgeny Epifanovsky (2007)
   Prashant Manohar (2009)

 ------------------------------------------------------------------------------


 Allocating and initializing 30808MB of RAM...
 Calculation will run on 6 cores.


 Alpha MOs, Restricted
 -- Occupied --                  
-104.89  -80.08  -26.34  -15.65  -10.61   -8.08   -8.07   -8.07
  1 A     2 A     3 A     4 A     5 A     6 A     7 A     8 A                  
 -7.620  -5.513  -5.511  -5.511  -1.644  -1.261  -1.050  -0.827
  9 A    10 A    11 A    12 A    13 A    14 A    15 A    16 A                  
 -0.716  -0.710  -0.676  -0.573  -0.555  -0.509  -0.429  -0.414
 17 A    18 A    19 A    20 A    21 A    22 A    23 A    24 A                  
 -- Virtual --                   
  0.006   0.058   0.059   0.076   0.085   0.098   0.131   0.137
 25 A    26 A    27 A    28 A    29 A    30 A    31 A    32 A                  
  0.139   0.166   0.206   0.209   0.240   0.248   0.292   0.323
 33 A    34 A    35 A    36 A    37 A    38 A    39 A    40 A                  
  0.333   0.382   0.383   0.420   0.421   0.477   0.553   0.583
 41 A    42 A    43 A    44 A    45 A    46 A    47 A    48 A                  
  0.595   0.615   0.770   0.858   0.861   0.869   0.872   0.960
 49 A    50 A    51 A    52 A    53 A    54 A    55 A    56 A                  
  1.095   1.107   1.117   1.145   1.156   1.215   1.268   1.304
 57 A    58 A    59 A    60 A    61 A    62 A    63 A    64 A                  
  1.355   1.484   1.569   1.619   1.635   1.761   1.859   1.895
 65 A    66 A    67 A    68 A    69 A    70 A    71 A    72 A                  
  2.230   2.265   2.373   2.409   2.517   2.628   2.667   2.919
 73 A    74 A    75 A    76 A    77 A    78 A    79 A    80 A                  
  3.016   4.173   4.173   4.213   4.214   4.241   4.331   4.506
 81 A    82 A    83 A    84 A    85 A    86 A    87 A    88 A                  
  4.603   6.885   6.914   6.944   7.571  10.343  14.687  14.792
 89 A    90 A    91 A    92 A    93 A    94 A    95 A    96 A                  
 14.876  26.643  26.705  27.090  36.680  68.725 166.157 219.187
 97 A    98 A    99 A   100 A   101 A   102 A   103 A   104 A                  

 Beta MOs, Restricted
 -- Occupied --                  
-104.89  -80.08  -26.34  -15.65  -10.61   -8.08   -8.07   -8.07
  1 A     2 A     3 A     4 A     5 A     6 A     7 A     8 A                  
 -7.620  -5.513  -5.511  -5.511  -1.644  -1.261  -1.050  -0.827
  9 A    10 A    11 A    12 A    13 A    14 A    15 A    16 A                  
 -0.716  -0.710  -0.676  -0.573  -0.555  -0.509  -0.429  -0.414
 17 A    18 A    19 A    20 A    21 A    22 A    23 A    24 A                  
 -- Virtual --                   
  0.006   0.058   0.059   0.076   0.085   0.098   0.131   0.137
 25 A    26 A    27 A    28 A    29 A    30 A    31 A    32 A                  
  0.139   0.166   0.206   0.209   0.240   0.248   0.292   0.323
 33 A    34 A    35 A    36 A    37 A    38 A    39 A    40 A                  
  0.333   0.382   0.383   0.420   0.421   0.477   0.553   0.583
 41 A    42 A    43 A    44 A    45 A    46 A    47 A    48 A                  
  0.595   0.615   0.770   0.858   0.861   0.869   0.872   0.960
 49 A    50 A    51 A    52 A    53 A    54 A    55 A    56 A                  
  1.095   1.107   1.117   1.145   1.156   1.215   1.268   1.304
 57 A    58 A    59 A    60 A    61 A    62 A    63 A    64 A                  
  1.355   1.484   1.569   1.619   1.635   1.761   1.859   1.895
 65 A    66 A    67 A    68 A    69 A    70 A    71 A    72 A                  
  2.230   2.265   2.373   2.409   2.517   2.628   2.667   2.919
 73 A    74 A    75 A    76 A    77 A    78 A    79 A    80 A                  
  3.016   4.173   4.173   4.213   4.214   4.241   4.331   4.506
 81 A    82 A    83 A    84 A    85 A    86 A    87 A    88 A                  
  4.603   6.885   6.914   6.944   7.571  10.343  14.687  14.792
 89 A    90 A    91 A    92 A    93 A    94 A    95 A    96 A                  
 14.876  26.643  26.705  27.090  36.680  68.725 166.157 219.187
 97 A    98 A    99 A   100 A   101 A   102 A   103 A   104 A                  

 Occupation and symmetry of molecular orbitals

 Point group: C1 (1 irreducible representation).

                           A     All 
 -------------------------------------
 All molecular orbitals:
  - Alpha                  104   104 
  - Beta                   104   104 
 -------------------------------------
 Alpha orbitals:
  - Frozen occupied        12    12  
  - Active occupied        12    12  
  - Active virtual         80    80  
  - Frozen virtual         0     0   
 -------------------------------------
 Beta orbitals:
  - Frozen occupied        12    12  
  - Active occupied        12    12  
  - Active virtual         80    80  
  - Frozen virtual         0     0   
 -------------------------------------

 Import integrals:   CPU 0.00 s  wall 0.00 s

 Import integrals:   CPU 15.16 s  wall 2.64 s

 MP2 amplitudes:   CPU 0.03 s  wall 0.02 s

Running a double precision version
           CCSD T amplitudes will be solved using DIIS.

           Start     Size      MaxIter   EConv     TConv     
           3         7         100       1.00e-07  1.00e-05  
 ------------------------------------------------------------------------------
           Energy (a.u.)   Ediff      Tdiff       Comment
 ------------------------------------------------------------------------------
          -954.76102556                           
     1    -954.75272153   8.30e-03   7.31e-01     
     2    -954.77657875   2.39e-02   1.06e-01     
     3    -954.77516855   1.41e-03   4.78e-02     
     4    -954.77777638   2.61e-03   1.65e-02     Switched to DIIS steps.
     5    -954.77864251   8.66e-04   1.17e-02     
     6    -954.77871378   7.13e-05   2.71e-03     
     7    -954.77870732   6.46e-06   1.36e-03     
     8    -954.77870950   2.19e-06   3.33e-04     
     9    -954.77871106   1.56e-06   2.19e-04     
    10    -954.77871084   2.18e-07   6.52e-05     
    11    -954.77871110   2.58e-07   2.65e-05     
    12    -954.77871107   3.34e-08   1.59e-05     
    13    -954.77871107   5.70e-10   5.15e-06     
 ------------------------------------------------------------------------------
          -954.77871107                           CCSD T converged.

End of double precision
 SCF energy                 = -954.12243001
 MP2 energy                 = -954.76102556
 CCSD correlation energy     =   -0.65628106
 CCSD total energy           = -954.77871107

 CCSD  T1^2 = 0.0138  T2^2 = 0.2396  Leading amplitudes:

 Amplitude    Orbitals with energies
 -0.0320       24 (A) A                  ->    25 (A) A                   
              -0.4140                          0.0063                     
 -0.0320       24 (A) B                  ->    25 (A) B                   
              -0.4140                          0.0063                     
 -0.0275       18 (A) A                  ->    25 (A) A                   
              -0.7103                          0.0063                     
 -0.0275       18 (A) B                  ->    25 (A) B                   
              -0.7103                          0.0063                     

 Amplitude    Orbitals with energies
 -0.0826       24 (A) A      24 (A) B    ->    25 (A) A      25 (A) B     
              -0.4140       -0.4140            0.0063        0.0063       
  0.0826       24 (A) A      24 (A) B    ->    25 (A) B      25 (A) A     
              -0.4140       -0.4140            0.0063        0.0063       
  0.0826       24 (A) B      24 (A) A    ->    25 (A) A      25 (A) B     
              -0.4140       -0.4140            0.0063        0.0063       
 -0.0826       24 (A) B      24 (A) A    ->    25 (A) B      25 (A) A     
              -0.4140       -0.4140            0.0063        0.0063       

 Computing CCSD intemediates for later calculations in double precision
 Finished.

Running a double precision version
           CCSD Lambda amplitudes will be solved using DIIS.
           Start     Size      MaxIter   EConv     LConv     
           3         7         100       1.00e-07  1.00e-05  
 ------------------------------------------------------------------------------
            Enorm      Ldiff       Comment
 ------------------------------------------------------------------------------
     1     5.30e-02   3.56e-02     
     2     1.66e-02   7.51e-03     
     3     6.73e-03   1.54e-03     
     4     3.88e-03   1.35e-03     Switched to DIIS steps.
     5     1.09e-03   7.40e-04     
     6     5.39e-04   1.52e-04     
     7     1.75e-04   5.02e-05     
     8     8.04e-05   4.85e-06     
     9     3.00e-05   4.51e-07     
    10     1.30e-05   2.23e-07     
    11     6.24e-06   1.41e-07     
    12     2.79e-06   1.77e-07     
    13     1.46e-06   6.47e-08     
    14     6.32e-07   1.51e-08     
    15     2.96e-07   1.82e-08     
    16     1.41e-07   2.25e-08     
    17     6.52e-08   1.16e-08     
 ------------------------------------------------------------------------------
                                   CCSD Lambda converged.

 Computing density matrices in double precision...
           Orbital response amplitudes will be solved using DIIS.
           Start     Size      MaxIter   EConv     LConv     
           3         7         100       1.00e-06  1.00e-06  
 ------------------------------------------------------------------------------
            Enorm      Ldiff       Comment
 ------------------------------------------------------------------------------
     1     8.10e-02   5.05e-03     
     2     4.41e-02   1.72e-02     
     3     4.86e-02   1.46e-02     
     4     1.30e-02   1.24e-02     Switched to DIIS steps.
     5     3.28e-03   3.71e-03     
     6     1.02e-03   6.34e-04     
     7     4.09e-04   2.75e-05     
     8     1.11e-04   6.55e-05     
     9     3.09e-05   6.28e-06     
    10     7.43e-06   1.52e-06     
    11     1.79e-06   6.41e-07     
    12     5.19e-07   1.24e-07     
 ------------------------------------------------------------------------------
                                   Orbital response converged.

 Computing density matrices... Done.
 CCSD calculation:   CPU 456.73 s  wall 86.57 s

 Transferring MO TPDM to AO TPDM
 Transferring g2_o1o1o1o1
 Transferring g2_o1o1o1v1
 Transferring g2_o1o1v1v1
 Transferring g2_o1v1o1v1
 Transferring g2_o1v1v1v1
 Transferring g2_v1v1v1v1
 Adding separable TPDM
 Computing TPDM gradient
 --------------------------------------------------------
 2e gradient
  Atom          X               Y               Z
 --------------------------------------------------------
    1         -7.826276       20.191667       -0.000000  
    2          4.430949      -14.578844       -0.000000  
    3        -17.348662       -8.014510        0.000000  
    4         20.743989        2.401686        0.000000  
 --------------------------------------------------------
 --------------------------------------------------------
 Final gradient
  Atom          X               Y               Z
 --------------------------------------------------------
    1         -7.826276       20.191667       -0.000000  
    2          4.430949      -14.578844       -0.000000  
    3        -17.348662       -8.014510        0.000000  
    4         20.743989        2.401686        0.000000  
 --------------------------------------------------------
 Analytic gradient from two-electron contribution:   CPU 103.79 s  wall 19.52 s

 Total ccman2 time:   CPU 578.27 s  wall 109.59 s


 --------------------------------------------------------------

                    Orbital Energies (a.u.)
 --------------------------------------------------------------

 Alpha MOs
 -- Occupied --
******** -80.0837 -26.3376 -15.6483 -10.6087  -8.0773  -8.0733  -8.0733
 -7.6196  -5.5126  -5.5108  -5.5108  -1.6438  -1.2614  -1.0499  -0.8273
 -0.7163  -0.7103  -0.6762  -0.5733  -0.5550  -0.5090  -0.4289  -0.4140
 -- Virtual --
  0.0063   0.0582   0.0586   0.0758   0.0855   0.0977   0.1311   0.1365
  0.1393   0.1659   0.2057   0.2095   0.2400   0.2482   0.2924   0.3231
  0.3332   0.3822   0.3834   0.4197   0.4211   0.4768   0.5529   0.5828
  0.5949   0.6151   0.7695   0.8578   0.8609   0.8693   0.8725   0.9604
  1.0950   1.1068   1.1168   1.1445   1.1555   1.2145   1.2679   1.3041
  1.3553   1.4840   1.5690   1.6194   1.6351   1.7608   1.8586   1.8951
  2.2297   2.2653   2.3726   2.4092   2.5169   2.6279   2.6670   2.9189
  3.0160   4.1732   4.1732   4.2128   4.2143   4.2411   4.3308   4.5057
  4.6032   6.8845   6.9144   6.9442   7.5709  10.3431  14.6867  14.7924
 14.8760  26.6433  26.7046  27.0896  36.6804  68.7252 166.1567 219.1867
 --------------------------------------------------------------

          Ground-State Mulliken Net Atomic Charges

     Atom                 Charge (a.u.)
  ----------------------------------------
      1 P                     0.485014
      2 N                    -0.278253
      3 F                    -0.173175
      4 Cl                   -0.033586
  ----------------------------------------
  Sum of atomic charges =     0.000000

 -----------------------------------------------------------------
                    Cartesian Multipole Moments
 -----------------------------------------------------------------
    Charge (ESU x 10^10)
                 0.0000
    Dipole Moment (Debye)
         X      -0.1367      Y      -2.3092      Z       0.0000
       Tot       2.3132
    Quadrupole Moments (Debye-Ang)
        XX     -37.5298     XY      -1.4119     YY     -37.7806
        XZ       0.0000     YZ      -0.0000     ZZ     -34.7825
    Octopole Moments (Debye-Ang^2)
       XXX      -6.0880    XXY      -4.2772    XYY       2.7052
       YYY       1.6556    XXZ       0.0000    XYZ      -0.0000
       YYZ       0.0000    XZZ       4.8447    YZZ       0.5672
       ZZZ       0.0000
    Hexadecapole Moments (Debye-Ang^3)
      XXXX    -505.4353   XXXY       2.9370   XXYY     -99.0376
      XYYY       7.0643   YYYY     -86.4425   XXXZ       0.0000
      XXYZ      -0.0000   XYYZ       0.0000   YYYZ      -0.0000
      XXZZ     -90.8504   XYZZ       1.6628   YYZZ     -20.5013
      XZZZ       0.0000   YZZZ      -0.0000   ZZZZ     -39.6518
 -----------------------------------------------------------------
 DrvMan completing analytic gradient of the correlated energy
 Correlated dipole moment
            1
    1  -0.0537941
    2  -0.9084901
    3   0.0000000
 Energy read as -954.778711069
 Full Analytical Gradient: (in a.u., or Hartree/Bohr)
             1             2             3             4
    1   -0.00017130    0.00010641    0.00015698   -0.00009208
    2   -0.00028516    0.00017155    0.00017711   -0.00006350
    3    0.00000000   -0.00000000   -0.00000000    0.00000000
 Gradient time:  CPU 0.77 s  wall 0.78 s
 ----------------------------------------------------------------
             Standard Nuclear Orientation (Angstroms)
    I     Atom           X                Y                Z
 ----------------------------------------------------------------
    1      P       0.8891563608    -0.5185425841    -0.0000000000
    2      N      -0.2308753246     0.5944578758     0.0000000000
    3      F       2.2030419935     0.3983751745     0.0000000000
    4      Cl     -1.8557997695     0.0013268859    -0.0000000000
 ----------------------------------------------------------------
 Nuclear Repulsion Energy =   197.9882646826 hartrees
 There are       24 alpha and       24 beta electrons

                       Distance Matrix (Angstroms)
             P (  1)   N (  2)   F (  3)
   N (  2)  1.579000
   F (  3)  1.602197  2.441803
   Cl(  4)  2.793752  1.729793  4.078216

 Requested basis set is 6-311++G(d,p)
 There are 38 shells and 104 basis functions
 A cutoff of  1.0D-14 yielded    676 shell pairs
 There are      5304 function pairs (      5732 Cartesian)
 Smallest overlap matrix eigenvalue = 1.46E-03
 Guess MOs from SCF MO coefficient file

 -----------------------------------------------------------------------
  General SCF calculation program by
  Eric Jon Sundstrom, Paul Horn, Yuezhi Mao, Dmitri Zuev, Alec White,
  David Stuck, Shaama M.S., Shane Yost, Joonho Lee, David Small,
  Daniel Levine, Susi Lehtola, Hugh Burton, Evgeny Epifanovsky
 -----------------------------------------------------------------------
 Hartree-Fock
 using 6 threads for integral computing
 -------------------------------------------------------
 OpenMP Integral computing Module                
 Release: version 2.0, May 2017, Q-Chem Inc. Pleasanton 
 -------------------------------------------------------
 A restricted SCF calculation will be
 performed using DIIS
 SCF converges when DIIS error is below 1.0e-08
 ---------------------------------------
  Cycle       Energy         DIIS error
 ---------------------------------------
    1    -954.1224780338      2.63e-05  
    2    -954.1224790127      7.77e-06  
    3    -954.1224790984      4.15e-06  
    4    -954.1224791170      7.76e-07  
    5    -954.1224791184      1.78e-07  
    6    -954.1224791185      6.73e-08  
    7    -954.1224791185      4.64e-08  
    8    -954.1224791185      1.38e-08  
    9    -954.1224791185      6.76e-09  Convergence criterion met
 ---------------------------------------
 SCF time:   CPU 3.66s  wall 0.00s 
 SCF   energy in the final basis set =     -954.1224791185
 Total energy in the final basis set =     -954.1224791185


 ------------------------------------------------------------------------------

   CCMAN2: suite of methods based on coupled cluster
           and equation of motion theories.

   Components:
   * libvmm-1.3-trunk
     by Evgeny Epifanovsky, Ilya Kaliman.
   * libtensor-2.5-trunk
     by Evgeny Epifanovsky, Michael Wormit, Dmitry Zuev, Sam Manzer, 
        Ilya Kaliman.
   * libcc-2.5-trunk
     by Evgeny Epifanovsky, Arik Landau, Tomasz Kus, Kirill Khistyaev, 
        Dmitry Zuev, Prashant Manohar, Xintian Feng, Anna Krylov, 
        Matthew Goldey, Alec White, Thomas Jagau, Kaushik Nanda, 
        Anastasia Gunina, Alexander Kunitsa, Joonho Lee.

   CCMAN original authors:
   Anna I. Krylov, C. David Sherrill, Steven R. Gwaltney,
   Edward F. C. Byrd (2000)
   Sergey V. Levchenko, Lyudmila V. Slipchenko, Tao Wang,
   Ana-Maria C. Cristian (2003)
   Piotr A. Pieniazek, C. Melania Oana, Evgeny Epifanovsky (2007)
   Prashant Manohar (2009)

 ------------------------------------------------------------------------------


 Allocating and initializing 30808MB of RAM...
 Calculation will run on 6 cores.


 Alpha MOs, Restricted
 -- Occupied --                  
-104.89  -80.08  -26.34  -15.65  -10.61   -8.08   -8.07   -8.07
  1 A     2 A     3 A     4 A     5 A     6 A     7 A     8 A                  
 -7.620  -5.513  -5.511  -5.511  -1.644  -1.261  -1.050  -0.828
  9 A    10 A    11 A    12 A    13 A    14 A    15 A    16 A                  
 -0.717  -0.711  -0.676  -0.573  -0.555  -0.509  -0.429  -0.414
 17 A    18 A    19 A    20 A    21 A    22 A    23 A    24 A                  
 -- Virtual --                   
  0.006   0.058   0.059   0.076   0.085   0.098   0.131   0.137
 25 A    26 A    27 A    28 A    29 A    30 A    31 A    32 A                  
  0.139   0.166   0.206   0.210   0.240   0.248   0.292   0.323
 33 A    34 A    35 A    36 A    37 A    38 A    39 A    40 A                  
  0.333   0.382   0.383   0.420   0.421   0.477   0.553   0.583
 41 A    42 A    43 A    44 A    45 A    46 A    47 A    48 A                  
  0.595   0.615   0.770   0.858   0.861   0.869   0.873   0.960
 49 A    50 A    51 A    52 A    53 A    54 A    55 A    56 A                  
  1.095   1.107   1.117   1.145   1.156   1.215   1.268   1.304
 57 A    58 A    59 A    60 A    61 A    62 A    63 A    64 A                  
  1.355   1.484   1.569   1.619   1.635   1.761   1.859   1.895
 65 A    66 A    67 A    68 A    69 A    70 A    71 A    72 A                  
  2.229   2.265   2.373   2.409   2.517   2.628   2.667   2.919
 73 A    74 A    75 A    76 A    77 A    78 A    79 A    80 A                  
  3.016   4.173   4.173   4.213   4.214   4.241   4.331   4.506
 81 A    82 A    83 A    84 A    85 A    86 A    87 A    88 A                  
  4.604   6.884   6.914   6.944   7.572  10.343  14.687  14.793
 89 A    90 A    91 A    92 A    93 A    94 A    95 A    96 A                  
 14.876  26.643  26.705  27.090  36.681  68.725 166.157 219.187
 97 A    98 A    99 A   100 A   101 A   102 A   103 A   104 A                  

 Beta MOs, Restricted
 -- Occupied --                  
-104.89  -80.08  -26.34  -15.65  -10.61   -8.08   -8.07   -8.07
  1 A     2 A     3 A     4 A     5 A     6 A     7 A     8 A                  
 -7.620  -5.513  -5.511  -5.511  -1.644  -1.261  -1.050  -0.828
  9 A    10 A    11 A    12 A    13 A    14 A    15 A    16 A                  
 -0.717  -0.711  -0.676  -0.573  -0.555  -0.509  -0.429  -0.414
 17 A    18 A    19 A    20 A    21 A    22 A    23 A    24 A                  
 -- Virtual --                   
  0.006   0.058   0.059   0.076   0.085   0.098   0.131   0.137
 25 A    26 A    27 A    28 A    29 A    30 A    31 A    32 A                  
  0.139   0.166   0.206   0.210   0.240   0.248   0.292   0.323
 33 A    34 A    35 A    36 A    37 A    38 A    39 A    40 A                  
  0.333   0.382   0.383   0.420   0.421   0.477   0.553   0.583
 41 A    42 A    43 A    44 A    45 A    46 A    47 A    48 A                  
  0.595   0.615   0.770   0.858   0.861   0.869   0.873   0.960
 49 A    50 A    51 A    52 A    53 A    54 A    55 A    56 A                  
  1.095   1.107   1.117   1.145   1.156   1.215   1.268   1.304
 57 A    58 A    59 A    60 A    61 A    62 A    63 A    64 A                  
  1.355   1.484   1.569   1.619   1.635   1.761   1.859   1.895
 65 A    66 A    67 A    68 A    69 A    70 A    71 A    72 A                  
  2.229   2.265   2.373   2.409   2.517   2.628   2.667   2.919
 73 A    74 A    75 A    76 A    77 A    78 A    79 A    80 A                  
  3.016   4.173   4.173   4.213   4.214   4.241   4.331   4.506
 81 A    82 A    83 A    84 A    85 A    86 A    87 A    88 A                  
  4.604   6.884   6.914   6.944   7.572  10.343  14.687  14.793
 89 A    90 A    91 A    92 A    93 A    94 A    95 A    96 A                  
 14.876  26.643  26.705  27.090  36.681  68.725 166.157 219.187
 97 A    98 A    99 A   100 A   101 A   102 A   103 A   104 A                  

 Occupation and symmetry of molecular orbitals

 Point group: C1 (1 irreducible representation).

                           A     All 
 -------------------------------------
 All molecular orbitals:
  - Alpha                  104   104 
  - Beta                   104   104 
 -------------------------------------
 Alpha orbitals:
  - Frozen occupied        12    12  
  - Active occupied        12    12  
  - Active virtual         80    80  
  - Frozen virtual         0     0   
 -------------------------------------
 Beta orbitals:
  - Frozen occupied        12    12  
  - Active occupied        12    12  
  - Active virtual         80    80  
  - Frozen virtual         0     0   
 -------------------------------------

 Import integrals:   CPU 0.00 s  wall 0.00 s

 Import integrals:   CPU 15.25 s  wall 2.66 s

 MP2 amplitudes:   CPU 0.03 s  wall 0.02 s

Running a double precision version
           CCSD T amplitudes will be solved using DIIS.

           Start     Size      MaxIter   EConv     TConv     
           3         7         100       1.00e-07  1.00e-05  
 ------------------------------------------------------------------------------
           Energy (a.u.)   Ediff      Tdiff       Comment
 ------------------------------------------------------------------------------
          -954.76101834                           
     1    -954.75273562   8.28e-03   7.31e-01     
     2    -954.77657686   2.38e-02   1.06e-01     
     3    -954.77517218   1.40e-03   4.78e-02     
     4    -954.77777745   2.61e-03   1.64e-02     Switched to DIIS steps.
     5    -954.77864265   8.65e-04   1.17e-02     
     6    -954.77871362   7.10e-05   2.70e-03     
     7    -954.77870716   6.46e-06   1.36e-03     
     8    -954.77870936   2.20e-06   3.32e-04     
     9    -954.77871091   1.55e-06   2.19e-04     
    10    -954.77871070   2.16e-07   6.52e-05     
    11    -954.77871095   2.56e-07   2.64e-05     
    12    -954.77871092   3.35e-08   1.59e-05     
    13    -954.77871092   2.73e-10   5.15e-06     
 ------------------------------------------------------------------------------
          -954.77871092                           CCSD T converged.

End of double precision
 SCF energy                 = -954.12247912
 MP2 energy                 = -954.76101834
 CCSD correlation energy     =   -0.65623180
 CCSD total energy           = -954.77871092

 CCSD  T1^2 = 0.0138  T2^2 = 0.2396  Leading amplitudes:

 Amplitude    Orbitals with energies
 -0.0321       24 (A) A                  ->    25 (A) A                   
              -0.4140                          0.0064                     
 -0.0321       24 (A) B                  ->    25 (A) B                   
              -0.4140                          0.0064                     
 -0.0275       18 (A) A                  ->    25 (A) A                   
              -0.7108                          0.0064                     
 -0.0275       18 (A) B                  ->    25 (A) B                   
              -0.7108                          0.0064                     

 Amplitude    Orbitals with energies
 -0.0825       24 (A) A      24 (A) B    ->    25 (A) A      25 (A) B     
              -0.4140       -0.4140            0.0064        0.0064       
  0.0825       24 (A) A      24 (A) B    ->    25 (A) B      25 (A) A     
              -0.4140       -0.4140            0.0064        0.0064       
  0.0825       24 (A) B      24 (A) A    ->    25 (A) A      25 (A) B     
              -0.4140       -0.4140            0.0064        0.0064       
 -0.0825       24 (A) B      24 (A) A    ->    25 (A) B      25 (A) A     
              -0.4140       -0.4140            0.0064        0.0064       

 Computing CCSD intemediates for later calculations in double precision
 Finished.

Running a double precision version
           CCSD Lambda amplitudes will be solved using DIIS.
           Start     Size      MaxIter   EConv     LConv     
           3         7         100       1.00e-07  1.00e-05  
 ------------------------------------------------------------------------------
            Enorm      Ldiff       Comment
 ------------------------------------------------------------------------------
     1     5.29e-02   3.56e-02     
     2     1.66e-02   7.50e-03     
     3     6.71e-03   1.54e-03     
     4     3.87e-03   1.35e-03     Switched to DIIS steps.
     5     1.09e-03   7.38e-04     
     6     5.37e-04   1.52e-04     
     7     1.74e-04   5.01e-05     
     8     8.02e-05   4.85e-06     
     9     3.00e-05   4.28e-07     
    10     1.30e-05   2.11e-07     
    11     6.22e-06   1.45e-07     
    12     2.78e-06   1.78e-07     
    13     1.46e-06   6.47e-08     
    14     6.30e-07   1.49e-08     
    15     2.96e-07   1.82e-08     
    16     1.40e-07   2.25e-08     
    17     6.51e-08   1.16e-08     
 ------------------------------------------------------------------------------
                                   CCSD Lambda converged.

 Computing density matrices in double precision...
           Orbital response amplitudes will be solved using DIIS.
           Start     Size      MaxIter   EConv     LConv     
           3         7         100       1.00e-06  1.00e-06  
 ------------------------------------------------------------------------------
            Enorm      Ldiff       Comment
 ------------------------------------------------------------------------------
     1     8.10e-02   5.10e-03     
     2     4.40e-02   1.72e-02     
     3     4.85e-02   1.45e-02     
     4     1.30e-02   1.24e-02     Switched to DIIS steps.
     5     3.27e-03   3.72e-03     
     6     1.02e-03   6.33e-04     
     7     4.08e-04   2.70e-05     
     8     1.11e-04   6.53e-05     
     9     3.08e-05   6.26e-06     
    10     7.42e-06   1.52e-06     
    11     1.79e-06   6.40e-07     
    12     5.21e-07   1.23e-07     
 ------------------------------------------------------------------------------
                                   Orbital response converged.

 Computing density matrices... Done.
 CCSD calculation:   CPU 458.82 s  wall 86.97 s

 Transferring MO TPDM to AO TPDM
 Transferring g2_o1o1o1o1
 Transferring g2_o1o1o1v1
 Transferring g2_o1o1v1v1
 Transferring g2_o1v1o1v1
 Transferring g2_o1v1v1v1
 Transferring g2_v1v1v1v1
 Adding separable TPDM
 Computing TPDM gradient
 --------------------------------------------------------
 2e gradient
  Atom          X               Y               Z
 --------------------------------------------------------
    1         -7.806689       20.184822        0.000000  
    2          4.433020      -14.579297       -0.000000  
    3        -17.371214       -8.006235       -0.000000  
    4         20.744883        2.400710        0.000000  
 --------------------------------------------------------
 --------------------------------------------------------
 Final gradient
  Atom          X               Y               Z
 --------------------------------------------------------
    1         -7.806689       20.184822        0.000000  
    2          4.433020      -14.579297       -0.000000  
    3        -17.371214       -8.006235       -0.000000  
    4         20.744883        2.400710        0.000000  
 --------------------------------------------------------
 Analytic gradient from two-electron contribution:   CPU 108.07 s  wall 21.22 s

 Total ccman2 time:   CPU 584.92 s  wall 112.02 s


 --------------------------------------------------------------

                    Orbital Energies (a.u.)
 --------------------------------------------------------------

 Alpha MOs
 -- Occupied --
******** -80.0836 -26.3380 -15.6482 -10.6087  -8.0773  -8.0732  -8.0732
 -7.6195  -5.5126  -5.5108  -5.5107  -1.6444  -1.2613  -1.0498  -0.8277
 -0.7168  -0.7108  -0.6763  -0.5732  -0.5549  -0.5089  -0.4288  -0.4140
 -- Virtual --
  0.0064   0.0582   0.0587   0.0758   0.0855   0.0978   0.1313   0.1366
  0.1393   0.1659   0.2057   0.2095   0.2400   0.2483   0.2924   0.3231
  0.3332   0.3821   0.3833   0.4199   0.4211   0.4768   0.5528   0.5830
  0.5949   0.6152   0.7697   0.8580   0.8609   0.8693   0.8726   0.9605
  1.0951   1.1071   1.1169   1.1446   1.1558   1.2146   1.2680   1.3043
  1.3554   1.4840   1.5688   1.6190   1.6347   1.7608   1.8586   1.8951
  2.2295   2.2654   2.3726   2.4093   2.5170   2.6280   2.6671   2.9189
  3.0160   4.1728   4.1728   4.2127   4.2142   4.2411   4.3310   4.5059
  4.6039   6.8842   6.9139   6.9437   7.5716  10.3431  14.6868  14.7929
 14.8761  26.6434  26.7046  27.0896  36.6805  68.7249 166.1572 219.1867
 --------------------------------------------------------------

          Ground-State Mulliken Net Atomic Charges

     Atom                 Charge (a.u.)
  ----------------------------------------
      1 P                     0.484289
      2 N                    -0.278721
      3 F                    -0.172085
      4 Cl                   -0.033483
  ----------------------------------------
  Sum of atomic charges =    -0.000000

 -----------------------------------------------------------------
                    Cartesian Multipole Moments
 -----------------------------------------------------------------
    Charge (ESU x 10^10)
                -0.0000
    Dipole Moment (Debye)
         X      -0.1300      Y      -2.3038      Z      -0.0000
       Tot       2.3074
    Quadrupole Moments (Debye-Ang)
        XX     -37.5145     XY      -1.4019     YY     -37.7828
        XZ       0.0000     YZ       0.0000     ZZ     -34.7828
    Octopole Moments (Debye-Ang^2)
       XXX      -6.0411    XXY      -4.2473    XYY       2.7136
       YYY       1.6959    XXZ      -0.0000    XYZ      -0.0000
       YYZ      -0.0000    XZZ       4.8501    YZZ       0.5790
       ZZZ      -0.0000
    Hexadecapole Moments (Debye-Ang^3)
      XXXX    -505.3151   XXXY       3.0489   XXYY     -99.0120
      XYYY       7.1439   YYYY     -86.4177   XXXZ       0.0000
      XXYZ       0.0000   XYYZ       0.0000   YYYZ       0.0000
      XXZZ     -90.8407   XYZZ       1.6881   YYZZ     -20.4971
      XZZZ       0.0000   YZZZ       0.0000   ZZZZ     -39.6559
 -----------------------------------------------------------------
 DrvMan completing analytic gradient of the correlated energy
 Correlated dipole moment
            1
    1  -0.0511378
    2  -0.9063762
    3  -0.0000000
 Energy read as -954.778710921
 Full Analytical Gradient: (in a.u., or Hartree/Bohr)
             1             2             3             4
    1    0.00037482    0.00004119   -0.00030370   -0.00011231
    2    0.00020266    0.00011759   -0.00025582   -0.00006443
    3    0.00000000   -0.00000000   -0.00000000    0.00000000
 Gradient time:  CPU 0.74 s  wall 0.75 s
 ----------------------------------------------------------------
             Standard Nuclear Orientation (Angstroms)
    I     Atom           X                Y                Z
 ----------------------------------------------------------------
    1      P       0.8891563608    -0.5185425841    -0.0000000000
    2      N      -0.2308753246     0.5944578758     0.0000000000
    3      F       2.2030419935     0.3993751745     0.0010000000
    4      Cl     -1.8557997695     0.0013268859    -0.0000000000
 ----------------------------------------------------------------
 Nuclear Repulsion Energy =   197.9723010639 hartrees
 There are       24 alpha and       24 beta electrons

                       Distance Matrix (Angstroms)
             P (  1)   N (  2)   F (  3)
   N (  2)  1.579000
   F (  3)  1.602769  2.441723
   Cl(  4)  2.793752  1.729793  4.078313

 Requested basis set is 6-311++G(d,p)
 There are 38 shells and 104 basis functions
 A cutoff of  1.0D-14 yielded    676 shell pairs
 There are      5304 function pairs (      5732 Cartesian)
 Smallest overlap matrix eigenvalue = 1.46E-03
 Guess MOs from SCF MO coefficient file

 -----------------------------------------------------------------------
  General SCF calculation program by
  Eric Jon Sundstrom, Paul Horn, Yuezhi Mao, Dmitri Zuev, Alec White,
  David Stuck, Shaama M.S., Shane Yost, Joonho Lee, David Small,
  Daniel Levine, Susi Lehtola, Hugh Burton, Evgeny Epifanovsky
 -----------------------------------------------------------------------
 Hartree-Fock
 using 6 threads for integral computing
 -------------------------------------------------------
 OpenMP Integral computing Module                
 Release: version 2.0, May 2017, Q-Chem Inc. Pleasanton 
 -------------------------------------------------------
 A restricted SCF calculation will be
 performed using DIIS
 SCF converges when DIIS error is below 1.0e-08
 ---------------------------------------
  Cycle       Energy         DIIS error
 ---------------------------------------
    1    -954.1224542787      1.61e-05  
    2    -954.1224546971      4.61e-06  
    3    -954.1224547372      2.45e-06  
    4    -954.1224547444      5.28e-07  
    5    -954.1224547453      1.58e-07  
    6    -954.1224547455      8.35e-08  
    7    -954.1224547455      5.70e-08  
    8    -954.1224547455      1.93e-08  
    9    -954.1224547455      6.31e-09  Convergence criterion met
 ---------------------------------------
 SCF time:   CPU 3.73s  wall 1.00s 
 SCF   energy in the final basis set =     -954.1224547455
 Total energy in the final basis set =     -954.1224547455


 ------------------------------------------------------------------------------

   CCMAN2: suite of methods based on coupled cluster
           and equation of motion theories.

   Components:
   * libvmm-1.3-trunk
     by Evgeny Epifanovsky, Ilya Kaliman.
   * libtensor-2.5-trunk
     by Evgeny Epifanovsky, Michael Wormit, Dmitry Zuev, Sam Manzer, 
        Ilya Kaliman.
   * libcc-2.5-trunk
     by Evgeny Epifanovsky, Arik Landau, Tomasz Kus, Kirill Khistyaev, 
        Dmitry Zuev, Prashant Manohar, Xintian Feng, Anna Krylov, 
        Matthew Goldey, Alec White, Thomas Jagau, Kaushik Nanda, 
        Anastasia Gunina, Alexander Kunitsa, Joonho Lee.

   CCMAN original authors:
   Anna I. Krylov, C. David Sherrill, Steven R. Gwaltney,
   Edward F. C. Byrd (2000)
   Sergey V. Levchenko, Lyudmila V. Slipchenko, Tao Wang,
   Ana-Maria C. Cristian (2003)
   Piotr A. Pieniazek, C. Melania Oana, Evgeny Epifanovsky (2007)
   Prashant Manohar (2009)

 ------------------------------------------------------------------------------


 Allocating and initializing 30808MB of RAM...
 Calculation will run on 6 cores.


 Alpha MOs, Restricted
 -- Occupied --                  
-104.89  -80.08  -26.34  -15.65  -10.61   -8.08   -8.07   -8.07
  1 A     2 A     3 A     4 A     5 A     6 A     7 A     8 A                  
 -7.620  -5.513  -5.511  -5.511  -1.644  -1.261  -1.050  -0.828
  9 A    10 A    11 A    12 A    13 A    14 A    15 A    16 A                  
 -0.717  -0.711  -0.676  -0.573  -0.555  -0.509  -0.429  -0.414
 17 A    18 A    19 A    20 A    21 A    22 A    23 A    24 A                  
 -- Virtual --                   
  0.006   0.058   0.059   0.076   0.085   0.098   0.131   0.137
 25 A    26 A    27 A    28 A    29 A    30 A    31 A    32 A                  
  0.139   0.166   0.206   0.209   0.240   0.248   0.292   0.323
 33 A    34 A    35 A    36 A    37 A    38 A    39 A    40 A                  
  0.333   0.382   0.383   0.420   0.421   0.477   0.553   0.583
 41 A    42 A    43 A    44 A    45 A    46 A    47 A    48 A                  
  0.595   0.615   0.770   0.858   0.861   0.869   0.873   0.960
 49 A    50 A    51 A    52 A    53 A    54 A    55 A    56 A                  
  1.095   1.107   1.117   1.145   1.156   1.215   1.268   1.304
 57 A    58 A    59 A    60 A    61 A    62 A    63 A    64 A                  
  1.355   1.484   1.569   1.619   1.635   1.761   1.859   1.895
 65 A    66 A    67 A    68 A    69 A    70 A    71 A    72 A                  
  2.230   2.265   2.373   2.409   2.517   2.628   2.667   2.919
 73 A    74 A    75 A    76 A    77 A    78 A    79 A    80 A                  
  3.016   4.173   4.173   4.213   4.214   4.241   4.331   4.506
 81 A    82 A    83 A    84 A    85 A    86 A    87 A    88 A                  
  4.604   6.884   6.914   6.944   7.571  10.343  14.687  14.793
 89 A    90 A    91 A    92 A    93 A    94 A    95 A    96 A                  
 14.876  26.643  26.705  27.090  36.680  68.725 166.157 219.187
 97 A    98 A    99 A   100 A   101 A   102 A   103 A   104 A                  

 Beta MOs, Restricted
 -- Occupied --                  
-104.89  -80.08  -26.34  -15.65  -10.61   -8.08   -8.07   -8.07
  1 A     2 A     3 A     4 A     5 A     6 A     7 A     8 A                  
 -7.620  -5.513  -5.511  -5.511  -1.644  -1.261  -1.050  -0.828
  9 A    10 A    11 A    12 A    13 A    14 A    15 A    16 A                  
 -0.717  -0.711  -0.676  -0.573  -0.555  -0.509  -0.429  -0.414
 17 A    18 A    19 A    20 A    21 A    22 A    23 A    24 A                  
 -- Virtual --                   
  0.006   0.058   0.059   0.076   0.085   0.098   0.131   0.137
 25 A    26 A    27 A    28 A    29 A    30 A    31 A    32 A                  
  0.139   0.166   0.206   0.209   0.240   0.248   0.292   0.323
 33 A    34 A    35 A    36 A    37 A    38 A    39 A    40 A                  
  0.333   0.382   0.383   0.420   0.421   0.477   0.553   0.583
 41 A    42 A    43 A    44 A    45 A    46 A    47 A    48 A                  
  0.595   0.615   0.770   0.858   0.861   0.869   0.873   0.960
 49 A    50 A    51 A    52 A    53 A    54 A    55 A    56 A                  
  1.095   1.107   1.117   1.145   1.156   1.215   1.268   1.304
 57 A    58 A    59 A    60 A    61 A    62 A    63 A    64 A                  
  1.355   1.484   1.569   1.619   1.635   1.761   1.859   1.895
 65 A    66 A    67 A    68 A    69 A    70 A    71 A    72 A                  
  2.230   2.265   2.373   2.409   2.517   2.628   2.667   2.919
 73 A    74 A    75 A    76 A    77 A    78 A    79 A    80 A                  
  3.016   4.173   4.173   4.213   4.214   4.241   4.331   4.506
 81 A    82 A    83 A    84 A    85 A    86 A    87 A    88 A                  
  4.604   6.884   6.914   6.944   7.571  10.343  14.687  14.793
 89 A    90 A    91 A    92 A    93 A    94 A    95 A    96 A                  
 14.876  26.643  26.705  27.090  36.680  68.725 166.157 219.187
 97 A    98 A    99 A   100 A   101 A   102 A   103 A   104 A                  

 Occupation and symmetry of molecular orbitals

 Point group: C1 (1 irreducible representation).

                           A     All 
 -------------------------------------
 All molecular orbitals:
  - Alpha                  104   104 
  - Beta                   104   104 
 -------------------------------------
 Alpha orbitals:
  - Frozen occupied        12    12  
  - Active occupied        12    12  
  - Active virtual         80    80  
  - Frozen virtual         0     0   
 -------------------------------------
 Beta orbitals:
  - Frozen occupied        12    12  
  - Active occupied        12    12  
  - Active virtual         80    80  
  - Frozen virtual         0     0   
 -------------------------------------

 Import integrals:   CPU 0.00 s  wall 0.00 s

 Import integrals:   CPU 15.26 s  wall 2.66 s

 MP2 amplitudes:   CPU 0.03 s  wall 0.02 s

Running a double precision version
           CCSD T amplitudes will be solved using DIIS.

           Start     Size      MaxIter   EConv     TConv     
           3         7         100       1.00e-07  1.00e-05  
 ------------------------------------------------------------------------------
           Energy (a.u.)   Ediff      Tdiff       Comment
 ------------------------------------------------------------------------------
          -954.76102214                           
     1    -954.75272876   8.29e-03   7.31e-01     
     2    -954.77657800   2.38e-02   1.06e-01     
     3    -954.77517055   1.41e-03   4.78e-02     
     4    -954.77777711   2.61e-03   1.65e-02     Switched to DIIS steps.
     5    -954.77864277   8.66e-04   1.17e-02     
     6    -954.77871389   7.11e-05   2.70e-03     
     7    -954.77870743   6.46e-06   1.36e-03     
     8    -954.77870962   2.19e-06   3.32e-04     
     9    -954.77871118   1.56e-06   2.19e-04     
    10    -954.77871096   2.17e-07   6.52e-05     
    11    -954.77871122   2.57e-07   2.64e-05     
    12    -954.77871119   3.34e-08   1.59e-05     
    13    -954.77871119   4.21e-10   5.15e-06     
 ------------------------------------------------------------------------------
          -954.77871119                           CCSD T converged.

End of double precision
 SCF energy                 = -954.12245475
 MP2 energy                 = -954.76102214
 CCSD correlation energy     =   -0.65625644
 CCSD total energy           = -954.77871119

 CCSD  T1^2 = 0.0138  T2^2 = 0.2396  Leading amplitudes:

 Amplitude    Orbitals with energies
 -0.0320       24 (A) A                  ->    25 (A) A                   
              -0.4140                          0.0063                     
 -0.0320       24 (A) B                  ->    25 (A) B                   
              -0.4140                          0.0063                     
  0.0275       18 (A) A                  ->    25 (A) A                   
              -0.7106                          0.0063                     
  0.0275       18 (A) B                  ->    25 (A) B                   
              -0.7106                          0.0063                     

 Amplitude    Orbitals with energies
 -0.0825       24 (A) A      24 (A) B    ->    25 (A) A      25 (A) B     
              -0.4140       -0.4140            0.0063        0.0063       
  0.0825       24 (A) A      24 (A) B    ->    25 (A) B      25 (A) A     
              -0.4140       -0.4140            0.0063        0.0063       
  0.0825       24 (A) B      24 (A) A    ->    25 (A) A      25 (A) B     
              -0.4140       -0.4140            0.0063        0.0063       
 -0.0825       24 (A) B      24 (A) A    ->    25 (A) B      25 (A) A     
              -0.4140       -0.4140            0.0063        0.0063       

 Computing CCSD intemediates for later calculations in double precision
 Finished.

Running a double precision version
           CCSD Lambda amplitudes will be solved using DIIS.
           Start     Size      MaxIter   EConv     LConv     
           3         7         100       1.00e-07  1.00e-05  
 ------------------------------------------------------------------------------
            Enorm      Ldiff       Comment
 ------------------------------------------------------------------------------
     1     5.29e-02   3.56e-02     
     2     1.66e-02   7.51e-03     
     3     6.72e-03   1.54e-03     
     4     3.88e-03   1.35e-03     Switched to DIIS steps.
     5     1.09e-03   7.39e-04     
     6     5.38e-04   1.52e-04     
     7     1.74e-04   5.01e-05     
     8     8.03e-05   4.85e-06     
     9     3.00e-05   4.39e-07     
    10     1.30e-05   2.17e-07     
    11     6.23e-06   1.43e-07     
    12     2.78e-06   1.78e-07     
    13     1.46e-06   6.47e-08     
    14     6.31e-07   1.50e-08     
    15     2.96e-07   1.82e-08     
    16     1.40e-07   2.25e-08     
    17     6.52e-08   1.16e-08     
 ------------------------------------------------------------------------------
                                   CCSD Lambda converged.

 Computing density matrices in double precision...
           Orbital response amplitudes will be solved using DIIS.
           Start     Size      MaxIter   EConv     LConv     
           3         7         100       1.00e-06  1.00e-06  
 ------------------------------------------------------------------------------
            Enorm      Ldiff       Comment
 ------------------------------------------------------------------------------
     1     8.10e-02   5.08e-03     
     2     4.40e-02   1.72e-02     
     3     4.85e-02   1.46e-02     
     4     1.30e-02   1.24e-02     Switched to DIIS steps.
     5     3.27e-03   3.72e-03     
     6     1.02e-03   6.33e-04     
     7     4.08e-04   2.72e-05     
     8     1.11e-04   6.54e-05     
     9     3.08e-05   6.27e-06     
    10     7.42e-06   1.52e-06     
    11     1.79e-06   6.40e-07     
    12     5.20e-07   1.24e-07     
 ------------------------------------------------------------------------------
                                   Orbital response converged.

 Computing density matrices... Done.
 CCSD calculation:   CPU 457.14 s  wall 86.70 s

 Transferring MO TPDM to AO TPDM
 Transferring g2_o1o1o1o1
 Transferring g2_o1o1o1v1
 Transferring g2_o1o1v1v1
 Transferring g2_o1v1o1v1
 Transferring g2_o1v1v1v1
 Transferring g2_v1v1v1v1
 Adding separable TPDM
 Computing TPDM gradient
 --------------------------------------------------------
 2e gradient
  Atom          X               Y               Z
 --------------------------------------------------------
    1         -7.816492       20.188249        0.009174  
    2          4.431984      -14.579071        0.001848  
    3        -17.359929       -8.010376       -0.011382  
    4         20.744437        2.401198        0.000360  
 --------------------------------------------------------
 --------------------------------------------------------
 Final gradient
  Atom          X               Y               Z
 --------------------------------------------------------
    1         -7.816492       20.188249        0.009174  
    2          4.431984      -14.579071        0.001848  
    3        -17.359929       -8.010376       -0.011382  
    4         20.744437        2.401198        0.000360  
 --------------------------------------------------------
 Analytic gradient from two-electron contribution:   CPU 105.60 s  wall 20.56 s

 Total ccman2 time:   CPU 580.35 s  wall 110.69 s


 --------------------------------------------------------------

                    Orbital Energies (a.u.)
 --------------------------------------------------------------

 Alpha MOs
 -- Occupied --
******** -80.0836 -26.3378 -15.6483 -10.6087  -8.0773  -8.0733  -8.0732
 -7.6196  -5.5126  -5.5108  -5.5108  -1.6441  -1.2614  -1.0498  -0.8275
 -0.7165  -0.7106  -0.6763  -0.5733  -0.5549  -0.5090  -0.4288  -0.4140
 -- Virtual --
  0.0063   0.0582   0.0586   0.0758   0.0855   0.0978   0.1312   0.1365
  0.1393   0.1659   0.2057   0.2095   0.2400   0.2482   0.2924   0.3231
  0.3332   0.3821   0.3833   0.4198   0.4211   0.4768   0.5529   0.5829
  0.5949   0.6152   0.7696   0.8579   0.8609   0.8693   0.8725   0.9605
  1.0950   1.1070   1.1169   1.1446   1.1557   1.2145   1.2680   1.3042
  1.3553   1.4840   1.5689   1.6192   1.6349   1.7608   1.8586   1.8951
  2.2296   2.2653   2.3726   2.4093   2.5169   2.6280   2.6671   2.9189
  3.0160   4.1730   4.1730   4.2127   4.2143   4.2411   4.3309   4.5058
  4.6036   6.8843   6.9142   6.9439   7.5713  10.3431  14.6867  14.7927
 14.8761  26.6434  26.7046  27.0896  36.6805  68.7251 166.1569 219.1867
 --------------------------------------------------------------

          Ground-State Mulliken Net Atomic Charges

     Atom                 Charge (a.u.)
  ----------------------------------------
      1 P                     0.484652
      2 N                    -0.278487
      3 F                    -0.172630
      4 Cl                   -0.033535
  ----------------------------------------
  Sum of atomic charges =    -0.000000

 -----------------------------------------------------------------
                    Cartesian Multipole Moments
 -----------------------------------------------------------------
    Charge (ESU x 10^10)
                 0.0000
    Dipole Moment (Debye)
         X      -0.1334      Y      -2.3065      Z      -0.0010
       Tot       2.3103
    Quadrupole Moments (Debye-Ang)
        XX     -37.5221     XY      -1.4069     YY     -37.7817
        XZ      -0.0030     YZ      -0.0014     ZZ     -34.7826
    Octopole Moments (Debye-Ang^2)
       XXX      -6.0646    XXY      -4.2622    XYY       2.7094
       YYY       1.6758    XXZ      -0.0113    XYZ      -0.0021
       YYZ      -0.0049    XZZ       4.8474    YZZ       0.5731
       ZZZ      -0.0140
    Hexadecapole Moments (Debye-Ang^3)
      XXXX    -505.3752   XXXY       2.9929   XXYY     -99.0248
      XYYY       7.1041   YYYY     -86.4300   XXXZ      -0.0510
      XXYZ      -0.0059   XYYZ      -0.0107   YYYZ      -0.0073
      XXZZ     -90.8456   XYZZ       1.6755   YYZZ     -20.4992
      XZZZ      -0.0329   YZZZ      -0.0071   ZZZZ     -39.6539
 -----------------------------------------------------------------
 DrvMan completing analytic gradient of the correlated energy
 Correlated dipole moment
            1
    1  -0.0524668
    2  -0.9074331
    3  -0.0004043
 Energy read as -954.778711186
 Full Analytical Gradient: (in a.u., or Hartree/Bohr)
             1             2             3             4
    1    0.00010116    0.00007382   -0.00007278   -0.00010220
    2   -0.00004151    0.00014458   -0.00003910   -0.00006397
    3   -0.00001111   -0.00002018    0.00001557    0.00001572
 Gradient time:  CPU 0.76 s  wall 0.78 s
 ----------------------------------------------------------------
             Standard Nuclear Orientation (Angstroms)
    I     Atom           X                Y                Z
 ----------------------------------------------------------------
    1      P       0.8891563608    -0.5185425841    -0.0000000000
    2      N      -0.2308753246     0.5944578758     0.0000000000
    3      F       2.2030419935     0.3993751745     0.0000000000
    4      Cl     -1.8547997695     0.0013268859    -0.0000000000
 ----------------------------------------------------------------
 Nuclear Repulsion Energy =   198.0139296097 hartrees
 There are       24 alpha and       24 beta electrons

                       Distance Matrix (Angstroms)
             P (  1)   N (  2)   F (  3)
   N (  2)  1.579000
   F (  3)  1.602769  2.441723
   Cl(  4)  2.792769  1.728854  4.077318

 Requested basis set is 6-311++G(d,p)
 There are 38 shells and 104 basis functions
 A cutoff of  1.0D-14 yielded    676 shell pairs
 There are      5304 function pairs (      5732 Cartesian)
 Smallest overlap matrix eigenvalue = 1.45E-03
 Guess MOs from SCF MO coefficient file

 -----------------------------------------------------------------------
  General SCF calculation program by
  Eric Jon Sundstrom, Paul Horn, Yuezhi Mao, Dmitri Zuev, Alec White,
  David Stuck, Shaama M.S., Shane Yost, Joonho Lee, David Small,
  Daniel Levine, Susi Lehtola, Hugh Burton, Evgeny Epifanovsky
 -----------------------------------------------------------------------
 Hartree-Fock
 using 6 threads for integral computing
 -------------------------------------------------------
 OpenMP Integral computing Module                
 Release: version 2.0, May 2017, Q-Chem Inc. Pleasanton 
 -------------------------------------------------------
 A restricted SCF calculation will be
 performed using DIIS
 SCF converges when DIIS error is below 1.0e-08
 ---------------------------------------
  Cycle       Energy         DIIS error
 ---------------------------------------
    1    -954.1224741991      1.70e-05  
    2    -954.1224746974      5.38e-06  
    3    -954.1224747452      3.83e-06  
    4    -954.1224747667      7.60e-07  
    5    -954.1224747693      3.16e-07  
    6    -954.1224747699      1.53e-07  
    7    -954.1224747701      6.78e-08  
    8    -954.1224747701      2.34e-08  
    9    -954.1224747701      8.67e-09  Convergence criterion met
 ---------------------------------------
 SCF time:   CPU 3.72s  wall 1.00s 
 SCF   energy in the final basis set =     -954.1224747701
 Total energy in the final basis set =     -954.1224747701


 ------------------------------------------------------------------------------

   CCMAN2: suite of methods based on coupled cluster
           and equation of motion theories.

   Components:
   * libvmm-1.3-trunk
     by Evgeny Epifanovsky, Ilya Kaliman.
   * libtensor-2.5-trunk
     by Evgeny Epifanovsky, Michael Wormit, Dmitry Zuev, Sam Manzer, 
        Ilya Kaliman.
   * libcc-2.5-trunk
     by Evgeny Epifanovsky, Arik Landau, Tomasz Kus, Kirill Khistyaev, 
        Dmitry Zuev, Prashant Manohar, Xintian Feng, Anna Krylov, 
        Matthew Goldey, Alec White, Thomas Jagau, Kaushik Nanda, 
        Anastasia Gunina, Alexander Kunitsa, Joonho Lee.

   CCMAN original authors:
   Anna I. Krylov, C. David Sherrill, Steven R. Gwaltney,
   Edward F. C. Byrd (2000)
   Sergey V. Levchenko, Lyudmila V. Slipchenko, Tao Wang,
   Ana-Maria C. Cristian (2003)
   Piotr A. Pieniazek, C. Melania Oana, Evgeny Epifanovsky (2007)
   Prashant Manohar (2009)

 ------------------------------------------------------------------------------


 Allocating and initializing 30808MB of RAM...
 Calculation will run on 6 cores.


 Alpha MOs, Restricted
 -- Occupied --                  
-104.89  -80.08  -26.34  -15.65  -10.61   -8.08   -8.07   -8.07
  1 A     2 A     3 A     4 A     5 A     6 A     7 A     8 A                  
 -7.620  -5.513  -5.511  -5.511  -1.644  -1.262  -1.050  -0.827
  9 A    10 A    11 A    12 A    13 A    14 A    15 A    16 A                  
 -0.717  -0.711  -0.676  -0.573  -0.555  -0.509  -0.429  -0.414
 17 A    18 A    19 A    20 A    21 A    22 A    23 A    24 A                  
 -- Virtual --                   
  0.006   0.058   0.059   0.076   0.085   0.098   0.131   0.137
 25 A    26 A    27 A    28 A    29 A    30 A    31 A    32 A                  
  0.139   0.166   0.206   0.210   0.240   0.248   0.292   0.323
 33 A    34 A    35 A    36 A    37 A    38 A    39 A    40 A                  
  0.333   0.382   0.383   0.420   0.421   0.477   0.553   0.583
 41 A    42 A    43 A    44 A    45 A    46 A    47 A    48 A                  
  0.595   0.615   0.770   0.858   0.861   0.869   0.873   0.960
 49 A    50 A    51 A    52 A    53 A    54 A    55 A    56 A                  
  1.095   1.107   1.117   1.145   1.156   1.214   1.268   1.304
 57 A    58 A    59 A    60 A    61 A    62 A    63 A    64 A                  
  1.356   1.484   1.569   1.619   1.635   1.761   1.859   1.895
 65 A    66 A    67 A    68 A    69 A    70 A    71 A    72 A                  
  2.230   2.266   2.373   2.409   2.518   2.628   2.667   2.919
 73 A    74 A    75 A    76 A    77 A    78 A    79 A    80 A                  
  3.016   4.173   4.173   4.213   4.214   4.241   4.331   4.506
 81 A    82 A    83 A    84 A    85 A    86 A    87 A    88 A                  
  4.604   6.884   6.914   6.944   7.571  10.343  14.687  14.793
 89 A    90 A    91 A    92 A    93 A    94 A    95 A    96 A                  
 14.876  26.643  26.705  27.090  36.681  68.725 166.157 219.187
 97 A    98 A    99 A   100 A   101 A   102 A   103 A   104 A                  

 Beta MOs, Restricted
 -- Occupied --                  
-104.89  -80.08  -26.34  -15.65  -10.61   -8.08   -8.07   -8.07
  1 A     2 A     3 A     4 A     5 A     6 A     7 A     8 A                  
 -7.620  -5.513  -5.511  -5.511  -1.644  -1.262  -1.050  -0.827
  9 A    10 A    11 A    12 A    13 A    14 A    15 A    16 A                  
 -0.717  -0.711  -0.676  -0.573  -0.555  -0.509  -0.429  -0.414
 17 A    18 A    19 A    20 A    21 A    22 A    23 A    24 A                  
 -- Virtual --                   
  0.006   0.058   0.059   0.076   0.085   0.098   0.131   0.137
 25 A    26 A    27 A    28 A    29 A    30 A    31 A    32 A                  
  0.139   0.166   0.206   0.210   0.240   0.248   0.292   0.323
 33 A    34 A    35 A    36 A    37 A    38 A    39 A    40 A                  
  0.333   0.382   0.383   0.420   0.421   0.477   0.553   0.583
 41 A    42 A    43 A    44 A    45 A    46 A    47 A    48 A                  
  0.595   0.615   0.770   0.858   0.861   0.869   0.873   0.960
 49 A    50 A    51 A    52 A    53 A    54 A    55 A    56 A                  
  1.095   1.107   1.117   1.145   1.156   1.214   1.268   1.304
 57 A    58 A    59 A    60 A    61 A    62 A    63 A    64 A                  
  1.356   1.484   1.569   1.619   1.635   1.761   1.859   1.895
 65 A    66 A    67 A    68 A    69 A    70 A    71 A    72 A                  
  2.230   2.266   2.373   2.409   2.518   2.628   2.667   2.919
 73 A    74 A    75 A    76 A    77 A    78 A    79 A    80 A                  
  3.016   4.173   4.173   4.213   4.214   4.241   4.331   4.506
 81 A    82 A    83 A    84 A    85 A    86 A    87 A    88 A                  
  4.604   6.884   6.914   6.944   7.571  10.343  14.687  14.793
 89 A    90 A    91 A    92 A    93 A    94 A    95 A    96 A                  
 14.876  26.643  26.705  27.090  36.681  68.725 166.157 219.187
 97 A    98 A    99 A   100 A   101 A   102 A   103 A   104 A                  

 Occupation and symmetry of molecular orbitals

 Point group: C1 (1 irreducible representation).

                           A     All 
 -------------------------------------
 All molecular orbitals:
  - Alpha                  104   104 
  - Beta                   104   104 
 -------------------------------------
 Alpha orbitals:
  - Frozen occupied        12    12  
  - Active occupied        12    12  
  - Active virtual         80    80  
  - Frozen virtual         0     0   
 -------------------------------------
 Beta orbitals:
  - Frozen occupied        12    12  
  - Active occupied        12    12  
  - Active virtual         80    80  
  - Frozen virtual         0     0   
 -------------------------------------

 Import integrals:   CPU 0.00 s  wall 0.00 s

 Import integrals:   CPU 15.40 s  wall 2.71 s

 MP2 amplitudes:   CPU 0.03 s  wall 0.02 s

Running a double precision version
           CCSD T amplitudes will be solved using DIIS.

           Start     Size      MaxIter   EConv     TConv     
           3         7         100       1.00e-07  1.00e-05  
 ------------------------------------------------------------------------------
           Energy (a.u.)   Ediff      Tdiff       Comment
 ------------------------------------------------------------------------------
          -954.76102393                           
     1    -954.75273836   8.29e-03   7.31e-01     
     2    -954.77657782   2.38e-02   1.06e-01     
     3    -954.77517258   1.41e-03   4.78e-02     
     4    -954.77777752   2.60e-03   1.64e-02     Switched to DIIS steps.
     5    -954.77864272   8.65e-04   1.17e-02     
     6    -954.77871374   7.10e-05   2.70e-03     
     7    -954.77870726   6.48e-06   1.36e-03     
     8    -954.77870945   2.19e-06   3.32e-04     
     9    -954.77871100   1.55e-06   2.19e-04     
    10    -954.77871078   2.16e-07   6.51e-05     
    11    -954.77871104   2.55e-07   2.64e-05     
    12    -954.77871101   3.32e-08   1.58e-05     
    13    -954.77871101   6.98e-11   5.12e-06     
 ------------------------------------------------------------------------------
          -954.77871101                           CCSD T converged.

End of double precision
 SCF energy                 = -954.12247477
 MP2 energy                 = -954.76102393
 CCSD correlation energy     =   -0.65623624
 CCSD total energy           = -954.77871101

 CCSD  T1^2 = 0.0138  T2^2 = 0.2396  Leading amplitudes:

 Amplitude    Orbitals with energies
  0.0320       24 (A) A                  ->    25 (A) A                   
              -0.4139                          0.0064                     
  0.0320       24 (A) B                  ->    25 (A) B                   
              -0.4139                          0.0064                     
  0.0275       18 (A) A                  ->    25 (A) A                   
              -0.7105                          0.0064                     
  0.0275       18 (A) B                  ->    25 (A) B                   
              -0.7105                          0.0064                     

 Amplitude    Orbitals with energies
 -0.0826       24 (A) A      24 (A) B    ->    25 (A) A      25 (A) B     
              -0.4139       -0.4139            0.0064        0.0064       
  0.0826       24 (A) A      24 (A) B    ->    25 (A) B      25 (A) A     
              -0.4139       -0.4139            0.0064        0.0064       
  0.0826       24 (A) B      24 (A) A    ->    25 (A) A      25 (A) B     
              -0.4139       -0.4139            0.0064        0.0064       
 -0.0826       24 (A) B      24 (A) A    ->    25 (A) B      25 (A) A     
              -0.4139       -0.4139            0.0064        0.0064       

 Computing CCSD intemediates for later calculations in double precision
 Finished.

Running a double precision version
           CCSD Lambda amplitudes will be solved using DIIS.
           Start     Size      MaxIter   EConv     LConv     
           3         7         100       1.00e-07  1.00e-05  
 ------------------------------------------------------------------------------
            Enorm      Ldiff       Comment
 ------------------------------------------------------------------------------
     1     5.29e-02   3.56e-02     
     2     1.66e-02   7.51e-03     
     3     6.72e-03   1.54e-03     
     4     3.88e-03   1.35e-03     Switched to DIIS steps.
     5     1.09e-03   7.39e-04     
     6     5.38e-04   1.52e-04     
     7     1.74e-04   5.01e-05     
     8     8.03e-05   4.85e-06     
     9     2.99e-05   4.39e-07     
    10     1.30e-05   2.17e-07     
    11     6.20e-06   1.43e-07     
    12     2.77e-06   1.77e-07     
    13     1.45e-06   6.44e-08     
    14     6.28e-07   1.47e-08     
    15     2.95e-07   1.80e-08     
    16     1.40e-07   2.23e-08     
    17     6.48e-08   1.15e-08     
 ------------------------------------------------------------------------------
                                   CCSD Lambda converged.

 Computing density matrices in double precision...
           Orbital response amplitudes will be solved using DIIS.
           Start     Size      MaxIter   EConv     LConv     
           3         7         100       1.00e-06  1.00e-06  
 ------------------------------------------------------------------------------
            Enorm      Ldiff       Comment
 ------------------------------------------------------------------------------
     1     8.10e-02   5.07e-03     
     2     4.40e-02   1.73e-02     
     3     4.84e-02   1.45e-02     
     4     1.30e-02   1.24e-02     Switched to DIIS steps.
     5     3.27e-03   3.71e-03     
     6     1.02e-03   6.33e-04     
     7     4.09e-04   2.72e-05     
     8     1.11e-04   6.55e-05     
     9     3.08e-05   6.25e-06     
    10     7.41e-06   1.52e-06     
    11     1.79e-06   6.40e-07     
    12     5.16e-07   1.24e-07     
 ------------------------------------------------------------------------------
                                   Orbital response converged.

 Computing density matrices... Done.
 CCSD calculation:   CPU 455.97 s  wall 86.48 s

 Transferring MO TPDM to AO TPDM
 Transferring g2_o1o1o1o1
 Transferring g2_o1o1o1v1
 Transferring g2_o1o1v1v1
 Transferring g2_o1v1o1v1
 Transferring g2_o1v1v1v1
 Transferring g2_v1v1v1v1
 Adding separable TPDM
 Computing TPDM gradient
 --------------------------------------------------------
 2e gradient
  Atom          X               Y               Z
 --------------------------------------------------------
    1         -7.820852       20.190571       -0.000001  
    2          4.428273      -14.585535        0.000000  
    3        -17.360721       -8.010791        0.000001  
    4         20.753300        2.405755       -0.000000  
 --------------------------------------------------------
 --------------------------------------------------------
 Final gradient
  Atom          X               Y               Z
 --------------------------------------------------------
    1         -7.820852       20.190571       -0.000001  
    2          4.428273      -14.585535        0.000000  
    3        -17.360721       -8.010791        0.000001  
    4         20.753300        2.405755       -0.000000  
 --------------------------------------------------------
 Analytic gradient from two-electron contribution:   CPU 104.86 s  wall 20.40 s

 Total ccman2 time:   CPU 580.12 s  wall 110.84 s


 --------------------------------------------------------------

                    Orbital Energies (a.u.)
 --------------------------------------------------------------

 Alpha MOs
 -- Occupied --
******** -80.0836 -26.3377 -15.6482 -10.6087  -8.0773  -8.0733  -8.0732
 -7.6195  -5.5126  -5.5108  -5.5107  -1.6441  -1.2617  -1.0498  -0.8275
 -0.7165  -0.7105  -0.6764  -0.5734  -0.5551  -0.5090  -0.4288  -0.4139
 -- Virtual --
  0.0064   0.0582   0.0587   0.0758   0.0855   0.0979   0.1312   0.1366
  0.1393   0.1661   0.2057   0.2095   0.2400   0.2482   0.2924   0.3231
  0.3333   0.3822   0.3833   0.4198   0.4211   0.4768   0.5529   0.5830
  0.5948   0.6152   0.7696   0.8579   0.8609   0.8693   0.8726   0.9605
  1.0951   1.1070   1.1168   1.1445   1.1557   1.2145   1.2680   1.3042
  1.3558   1.4837   1.5689   1.6193   1.6349   1.7608   1.8586   1.8951
  2.2296   2.2655   2.3728   2.4092   2.5178   2.6281   2.6673   2.9189
  3.0161   4.1730   4.1730   4.2128   4.2143   4.2411   4.3310   4.5060
  4.6037   6.8844   6.9142   6.9440   7.5713  10.3434  14.6868  14.7927
 14.8761  26.6435  26.7048  27.0895  36.6806  68.7251 166.1570 219.1870
 --------------------------------------------------------------

          Ground-State Mulliken Net Atomic Charges

     Atom                 Charge (a.u.)
  ----------------------------------------
      1 P                     0.484650
      2 N                    -0.278389
      3 F                    -0.172688
      4 Cl                   -0.033573
  ----------------------------------------
  Sum of atomic charges =     0.000000

 -----------------------------------------------------------------
                    Cartesian Multipole Moments
 -----------------------------------------------------------------
    Charge (ESU x 10^10)
                 0.0000
    Dipole Moment (Debye)
         X      -0.1346      Y      -2.3062      Z       0.0000
       Tot       2.3101
    Quadrupole Moments (Debye-Ang)
        XX     -37.5234     XY      -1.4078     YY     -37.7810
        XZ       0.0000     YZ      -0.0000     ZZ     -34.7813
    Octopole Moments (Debye-Ang^2)
       XXX      -6.0976    XXY      -4.2623    XYY       2.6944
       YYY       1.6776    XXZ       0.0000    XYZ      -0.0000
       YYZ       0.0000    XZZ       4.8318    YZZ       0.5741
       ZZZ       0.0000
    Hexadecapole Moments (Debye-Ang^3)
      XXXX    -505.1417   XXXY       2.9892   XXYY     -98.9737
      XYYY       7.1012   YYYY     -86.4299   XXXZ       0.0000
      XXYZ      -0.0000   XYYZ       0.0000   YYYZ      -0.0000
      XXZZ     -90.7958   XYZZ       1.6750   YYZZ     -20.4987
      XZZZ       0.0000   YZZZ      -0.0000   ZZZZ     -39.6513
 -----------------------------------------------------------------
 DrvMan completing analytic gradient of the correlated energy
 Correlated dipole moment
            1
    1  -0.0529534
    2  -0.9073163
    3   0.0000003
 Energy read as -954.778711007
 Full Analytical Gradient: (in a.u., or Hartree/Bohr)
             1             2             3             4
    1    0.00004912   -0.00026835   -0.00008696    0.00030619
    2   -0.00008629    0.00008347   -0.00002909    0.00003192
    3    0.00000009   -0.00000008   -0.00000002    0.00000002
 Gradient time:  CPU 0.83 s  wall 0.84 s
 ----------------------------------------------------------------
             Standard Nuclear Orientation (Angstroms)
    I     Atom           X                Y                Z
 ----------------------------------------------------------------
    1      P       0.8891563608    -0.5185425841    -0.0000000000
    2      N      -0.2308753246     0.5944578758     0.0000000000
    3      F       2.2030419935     0.3993751745     0.0000000000
    4      Cl     -1.8567997695     0.0013268859    -0.0000000000
 ----------------------------------------------------------------
 Nuclear Repulsion Energy =   197.9307274813 hartrees
 There are       24 alpha and       24 beta electrons

                       Distance Matrix (Angstroms)
             P (  1)   N (  2)   F (  3)
   N (  2)  1.579000
   F (  3)  1.602769  2.441723
   Cl(  4)  2.794734  1.730732  4.079308

 Requested basis set is 6-311++G(d,p)
 There are 38 shells and 104 basis functions
 A cutoff of  1.0D-14 yielded    676 shell pairs
 There are      5304 function pairs (      5732 Cartesian)
 Smallest overlap matrix eigenvalue = 1.46E-03
 Guess MOs from SCF MO coefficient file

 -----------------------------------------------------------------------
  General SCF calculation program by
  Eric Jon Sundstrom, Paul Horn, Yuezhi Mao, Dmitri Zuev, Alec White,
  David Stuck, Shaama M.S., Shane Yost, Joonho Lee, David Small,
  Daniel Levine, Susi Lehtola, Hugh Burton, Evgeny Epifanovsky
 -----------------------------------------------------------------------
 Hartree-Fock
 using 6 threads for integral computing
 -------------------------------------------------------
 OpenMP Integral computing Module                
 Release: version 2.0, May 2017, Q-Chem Inc. Pleasanton 
 -------------------------------------------------------
 A restricted SCF calculation will be
 performed using DIIS
 SCF converges when DIIS error is below 1.0e-08
 ---------------------------------------
  Cycle       Energy         DIIS error
 ---------------------------------------
    1    -954.1224324484      2.85e-05  
    2    -954.1224337480      9.55e-06  
    3    -954.1224338748      6.71e-06  
    4    -954.1224339408      1.28e-06  
    5    -954.1224339485      5.77e-07  
    6    -954.1224339508      2.59e-07  
    7    -954.1224339512      1.07e-07  
    8    -954.1224339513      3.40e-08  
    9    -954.1224339513      1.00e-08  
   10    -954.1224339513      3.92e-09  Convergence criterion met
 ---------------------------------------
 SCF time:   CPU 4.07s  wall 1.00s 
 SCF   energy in the final basis set =     -954.1224339513
 Total energy in the final basis set =     -954.1224339513


 ------------------------------------------------------------------------------

   CCMAN2: suite of methods based on coupled cluster
           and equation of motion theories.

   Components:
   * libvmm-1.3-trunk
     by Evgeny Epifanovsky, Ilya Kaliman.
   * libtensor-2.5-trunk
     by Evgeny Epifanovsky, Michael Wormit, Dmitry Zuev, Sam Manzer, 
        Ilya Kaliman.
   * libcc-2.5-trunk
     by Evgeny Epifanovsky, Arik Landau, Tomasz Kus, Kirill Khistyaev, 
        Dmitry Zuev, Prashant Manohar, Xintian Feng, Anna Krylov, 
        Matthew Goldey, Alec White, Thomas Jagau, Kaushik Nanda, 
        Anastasia Gunina, Alexander Kunitsa, Joonho Lee.

   CCMAN original authors:
   Anna I. Krylov, C. David Sherrill, Steven R. Gwaltney,
   Edward F. C. Byrd (2000)
   Sergey V. Levchenko, Lyudmila V. Slipchenko, Tao Wang,
   Ana-Maria C. Cristian (2003)
   Piotr A. Pieniazek, C. Melania Oana, Evgeny Epifanovsky (2007)
   Prashant Manohar (2009)

 ------------------------------------------------------------------------------


 Allocating and initializing 30808MB of RAM...
 Calculation will run on 6 cores.


 Alpha MOs, Restricted
 -- Occupied --                  
-104.89  -80.08  -26.34  -15.65  -10.61   -8.08   -8.07   -8.07
  1 A     2 A     3 A     4 A     5 A     6 A     7 A     8 A                  
 -7.620  -5.513  -5.511  -5.511  -1.644  -1.261  -1.050  -0.828
  9 A    10 A    11 A    12 A    13 A    14 A    15 A    16 A                  
 -0.717  -0.711  -0.676  -0.573  -0.555  -0.509  -0.429  -0.414
 17 A    18 A    19 A    20 A    21 A    22 A    23 A    24 A                  
 -- Virtual --                   
  0.006   0.058   0.059   0.076   0.085   0.098   0.131   0.137
 25 A    26 A    27 A    28 A    29 A    30 A    31 A    32 A                  
  0.139   0.166   0.206   0.209   0.240   0.248   0.292   0.323
 33 A    34 A    35 A    36 A    37 A    38 A    39 A    40 A                  
  0.333   0.382   0.383   0.420   0.421   0.477   0.553   0.583
 41 A    42 A    43 A    44 A    45 A    46 A    47 A    48 A                  
  0.595   0.615   0.770   0.858   0.861   0.869   0.873   0.960
 49 A    50 A    51 A    52 A    53 A    54 A    55 A    56 A                  
  1.095   1.107   1.117   1.145   1.156   1.215   1.268   1.304
 57 A    58 A    59 A    60 A    61 A    62 A    63 A    64 A                  
  1.355   1.484   1.569   1.619   1.635   1.761   1.859   1.895
 65 A    66 A    67 A    68 A    69 A    70 A    71 A    72 A                  
  2.230   2.265   2.372   2.409   2.516   2.628   2.667   2.919
 73 A    74 A    75 A    76 A    77 A    78 A    79 A    80 A                  
  3.016   4.173   4.173   4.213   4.214   4.241   4.331   4.506
 81 A    82 A    83 A    84 A    85 A    86 A    87 A    88 A                  
  4.604   6.884   6.914   6.944   7.571  10.343  14.687  14.793
 89 A    90 A    91 A    92 A    93 A    94 A    95 A    96 A                  
 14.876  26.643  26.704  27.090  36.680  68.725 166.157 219.186
 97 A    98 A    99 A   100 A   101 A   102 A   103 A   104 A                  

 Beta MOs, Restricted
 -- Occupied --                  
-104.89  -80.08  -26.34  -15.65  -10.61   -8.08   -8.07   -8.07
  1 A     2 A     3 A     4 A     5 A     6 A     7 A     8 A                  
 -7.620  -5.513  -5.511  -5.511  -1.644  -1.261  -1.050  -0.828
  9 A    10 A    11 A    12 A    13 A    14 A    15 A    16 A                  
 -0.717  -0.711  -0.676  -0.573  -0.555  -0.509  -0.429  -0.414
 17 A    18 A    19 A    20 A    21 A    22 A    23 A    24 A                  
 -- Virtual --                   
  0.006   0.058   0.059   0.076   0.085   0.098   0.131   0.137
 25 A    26 A    27 A    28 A    29 A    30 A    31 A    32 A                  
  0.139   0.166   0.206   0.209   0.240   0.248   0.292   0.323
 33 A    34 A    35 A    36 A    37 A    38 A    39 A    40 A                  
  0.333   0.382   0.383   0.420   0.421   0.477   0.553   0.583
 41 A    42 A    43 A    44 A    45 A    46 A    47 A    48 A                  
  0.595   0.615   0.770   0.858   0.861   0.869   0.873   0.960
 49 A    50 A    51 A    52 A    53 A    54 A    55 A    56 A                  
  1.095   1.107   1.117   1.145   1.156   1.215   1.268   1.304
 57 A    58 A    59 A    60 A    61 A    62 A    63 A    64 A                  
  1.355   1.484   1.569   1.619   1.635   1.761   1.859   1.895
 65 A    66 A    67 A    68 A    69 A    70 A    71 A    72 A                  
  2.230   2.265   2.372   2.409   2.516   2.628   2.667   2.919
 73 A    74 A    75 A    76 A    77 A    78 A    79 A    80 A                  
  3.016   4.173   4.173   4.213   4.214   4.241   4.331   4.506
 81 A    82 A    83 A    84 A    85 A    86 A    87 A    88 A                  
  4.604   6.884   6.914   6.944   7.571  10.343  14.687  14.793
 89 A    90 A    91 A    92 A    93 A    94 A    95 A    96 A                  
 14.876  26.643  26.704  27.090  36.680  68.725 166.157 219.186
 97 A    98 A    99 A   100 A   101 A   102 A   103 A   104 A                  

 Occupation and symmetry of molecular orbitals

 Point group: C1 (1 irreducible representation).

                           A     All 
 -------------------------------------
 All molecular orbitals:
  - Alpha                  104   104 
  - Beta                   104   104 
 -------------------------------------
 Alpha orbitals:
  - Frozen occupied        12    12  
  - Active occupied        12    12  
  - Active virtual         80    80  
  - Frozen virtual         0     0   
 -------------------------------------
 Beta orbitals:
  - Frozen occupied        12    12  
  - Active occupied        12    12  
  - Active virtual         80    80  
  - Frozen virtual         0     0   
 -------------------------------------

 Import integrals:   CPU 0.00 s  wall 0.00 s

 Import integrals:   CPU 15.18 s  wall 2.64 s

 MP2 amplitudes:   CPU 0.03 s  wall 0.02 s

Running a double precision version
           CCSD T amplitudes will be solved using DIIS.

           Start     Size      MaxIter   EConv     TConv     
           3         7         100       1.00e-07  1.00e-05  
 ------------------------------------------------------------------------------
           Energy (a.u.)   Ediff      Tdiff       Comment
 ------------------------------------------------------------------------------
          -954.76101961                           
     1    -954.75271841   8.30e-03   7.31e-01     
     2    -954.77657743   2.39e-02   1.06e-01     
     3    -954.77516778   1.41e-03   4.78e-02     
     4    -954.77777595   2.61e-03   1.65e-02     Switched to DIIS steps.
     5    -954.77864208   8.66e-04   1.17e-02     
     6    -954.77871330   7.12e-05   2.71e-03     
     7    -954.77870686   6.44e-06   1.36e-03     
     8    -954.77870905   2.19e-06   3.33e-04     
     9    -954.77871062   1.56e-06   2.19e-04     
    10    -954.77871040   2.19e-07   6.53e-05     
    11    -954.77871066   2.59e-07   2.65e-05     
    12    -954.77871062   3.37e-08   1.60e-05     
    13    -954.77871062   7.73e-10   5.18e-06     
 ------------------------------------------------------------------------------
          -954.77871062                           CCSD T converged.

End of double precision
 SCF energy                 = -954.12243395
 MP2 energy                 = -954.76101961
 CCSD correlation energy     =   -0.65627667
 CCSD total energy           = -954.77871062

 CCSD  T1^2 = 0.0138  T2^2 = 0.2396  Leading amplitudes:

 Amplitude    Orbitals with energies
  0.0321       24 (A) A                  ->    25 (A) A                   
              -0.4141                          0.0063                     
  0.0321       24 (A) B                  ->    25 (A) B                   
              -0.4141                          0.0063                     
  0.0275       18 (A) A                  ->    25 (A) A                   
              -0.7106                          0.0063                     
  0.0275       18 (A) B                  ->    25 (A) B                   
              -0.7106                          0.0063                     

 Amplitude    Orbitals with energies
 -0.0825       24 (A) A      24 (A) B    ->    25 (A) A      25 (A) B     
              -0.4141       -0.4141            0.0063        0.0063       
  0.0825       24 (A) A      24 (A) B    ->    25 (A) B      25 (A) A     
              -0.4141       -0.4141            0.0063        0.0063       
  0.0825       24 (A) B      24 (A) A    ->    25 (A) A      25 (A) B     
              -0.4141       -0.4141            0.0063        0.0063       
 -0.0825       24 (A) B      24 (A) A    ->    25 (A) B      25 (A) A     
              -0.4141       -0.4141            0.0063        0.0063       

 Computing CCSD intemediates for later calculations in double precision
 Finished.

Running a double precision version
           CCSD Lambda amplitudes will be solved using DIIS.
           Start     Size      MaxIter   EConv     LConv     
           3         7         100       1.00e-07  1.00e-05  
 ------------------------------------------------------------------------------
            Enorm      Ldiff       Comment
 ------------------------------------------------------------------------------
     1     5.29e-02   3.56e-02     
     2     1.66e-02   7.51e-03     
     3     6.72e-03   1.54e-03     
     4     3.88e-03   1.35e-03     Switched to DIIS steps.
     5     1.09e-03   7.39e-04     
     6     5.38e-04   1.52e-04     
     7     1.74e-04   5.02e-05     
     8     8.04e-05   4.85e-06     
     9     3.01e-05   4.40e-07     
    10     1.31e-05   2.18e-07     
    11     6.26e-06   1.42e-07     
    12     2.80e-06   1.78e-07     
    13     1.47e-06   6.50e-08     
    14     6.35e-07   1.54e-08     
    15     2.98e-07   1.84e-08     
    16     1.41e-07   2.27e-08     
    17     6.55e-08   1.17e-08     
 ------------------------------------------------------------------------------
                                   CCSD Lambda converged.

 Computing density matrices in double precision...
           Orbital response amplitudes will be solved using DIIS.
           Start     Size      MaxIter   EConv     LConv     
           3         7         100       1.00e-06  1.00e-06  
 ------------------------------------------------------------------------------
            Enorm      Ldiff       Comment
 ------------------------------------------------------------------------------
     1     8.10e-02   5.08e-03     
     2     4.41e-02   1.72e-02     
     3     4.86e-02   1.46e-02     
     4     1.30e-02   1.25e-02     Switched to DIIS steps.
     5     3.27e-03   3.72e-03     
     6     1.02e-03   6.34e-04     
     7     4.08e-04   2.73e-05     
     8     1.11e-04   6.53e-05     
     9     3.09e-05   6.29e-06     
    10     7.44e-06   1.51e-06     
    11     1.80e-06   6.41e-07     
    12     5.25e-07   1.24e-07     
 ------------------------------------------------------------------------------
                                   Orbital response converged.

 Computing density matrices... Done.
 CCSD calculation:   CPU 457.34 s  wall 86.60 s

 Transferring MO TPDM to AO TPDM
 Transferring g2_o1o1o1o1
 Transferring g2_o1o1o1v1
 Transferring g2_o1o1v1v1
 Transferring g2_o1v1o1v1
 Transferring g2_o1v1v1v1
 Transferring g2_v1v1v1v1
 Adding separable TPDM
 Computing TPDM gradient
 --------------------------------------------------------
 2e gradient
  Atom          X               Y               Z
 --------------------------------------------------------
    1         -7.812119       20.185934       -0.000000  
    2          4.435700      -14.572610       -0.000000  
    3        -17.359150       -8.009969        0.000000  
    4         20.735569        2.396645       -0.000000  
 --------------------------------------------------------
 --------------------------------------------------------
 Final gradient
  Atom          X               Y               Z
 --------------------------------------------------------
    1         -7.812119       20.185934       -0.000000  
    2          4.435700      -14.572610       -0.000000  
    3        -17.359150       -8.009969        0.000000  
    4         20.735569        2.396645       -0.000000  
 --------------------------------------------------------
 Analytic gradient from two-electron contribution:   CPU 106.16 s  wall 20.39 s

 Total ccman2 time:   CPU 581.67 s  wall 110.52 s


 --------------------------------------------------------------

                    Orbital Energies (a.u.)
 --------------------------------------------------------------

 Alpha MOs
 -- Occupied --
******** -80.0837 -26.3378 -15.6483 -10.6087  -8.0773  -8.0733  -8.0732
 -7.6196  -5.5126  -5.5108  -5.5108  -1.6441  -1.2611  -1.0499  -0.8275
 -0.7165  -0.7106  -0.6762  -0.5731  -0.5548  -0.5089  -0.4289  -0.4141
 -- Virtual --
  0.0063   0.0582   0.0586   0.0758   0.0855   0.0977   0.1312   0.1365
  0.1393   0.1658   0.2057   0.2095   0.2400   0.2482   0.2924   0.3231
  0.3332   0.3821   0.3833   0.4198   0.4211   0.4768   0.5529   0.5828
  0.5949   0.6152   0.7696   0.8579   0.8609   0.8693   0.8725   0.9604
  1.0950   1.1069   1.1169   1.1447   1.1557   1.2146   1.2679   1.3041
  1.3549   1.4842   1.5688   1.6192   1.6349   1.7608   1.8585   1.8951
  2.2296   2.2651   2.3724   2.4093   2.5161   2.6278   2.6668   2.9189
  3.0159   4.1729   4.1730   4.2127   4.2142   4.2411   4.3308   4.5056
  4.6035   6.8843   6.9141   6.9439   7.5712  10.3428  14.6867  14.7927
 14.8760  26.6433  26.7044  27.0896  36.6804  68.7250 166.1569 219.1864
 --------------------------------------------------------------

          Ground-State Mulliken Net Atomic Charges

     Atom                 Charge (a.u.)
  ----------------------------------------
      1 P                     0.484653
      2 N                    -0.278585
      3 F                    -0.172572
      4 Cl                   -0.033497
  ----------------------------------------
  Sum of atomic charges =    -0.000000

 -----------------------------------------------------------------
                    Cartesian Multipole Moments
 -----------------------------------------------------------------
    Charge (ESU x 10^10)
                -0.0000
    Dipole Moment (Debye)
         X      -0.1321      Y      -2.3068      Z       0.0000
       Tot       2.3105
    Quadrupole Moments (Debye-Ang)
        XX     -37.5208     XY      -1.4059     YY     -37.7824
        XZ       0.0000     YZ      -0.0000     ZZ     -34.7840
    Octopole Moments (Debye-Ang^2)
       XXX      -6.0315    XXY      -4.2622    XYY       2.7244
       YYY       1.6739    XXZ       0.0000    XYZ      -0.0000
       YYZ       0.0000    XZZ       4.8630    YZZ       0.5722
       ZZZ       0.0000
    Hexadecapole Moments (Debye-Ang^3)
      XXXX    -505.6088   XXXY       2.9967   XXYY     -99.0759
      XYYY       7.1069   YYYY     -86.4302   XXXZ       0.0000
      XXYZ      -0.0000   XYYZ       0.0000   YYYZ      -0.0000
      XXZZ     -90.8953   XYZZ       1.6759   YYZZ     -20.4997
      XZZZ       0.0000   YZZZ      -0.0000   ZZZZ     -39.6564
 -----------------------------------------------------------------
 DrvMan completing analytic gradient of the correlated energy
 Correlated dipole moment
            1
    1  -0.0519788
    2  -0.9075486
    3   0.0000000
 Energy read as -954.778710624
 Full Analytical Gradient: (in a.u., or Hartree/Bohr)
             1             2             3             4
    1    0.00015325    0.00041429   -0.00005891   -0.00050863
    2    0.00000348    0.00020495   -0.00004929   -0.00015914
    3    0.00000000   -0.00000000   -0.00000000    0.00000000
 Gradient time:  CPU 0.75 s  wall 0.77 s
 ----------------------------------------------------------------
             Standard Nuclear Orientation (Angstroms)
    I     Atom           X                Y                Z
 ----------------------------------------------------------------
    1      P       0.8891563608    -0.5185425841    -0.0000000000
    2      N      -0.2308753246     0.5944578758     0.0000000000
    3      F       2.2030419935     0.3993751745     0.0000000000
    4      Cl     -1.8557997695     0.0023268859    -0.0000000000
 ----------------------------------------------------------------
 Nuclear Repulsion Energy =   197.9767784624 hartrees
 There are       24 alpha and       24 beta electrons

                       Distance Matrix (Angstroms)
             P (  1)   N (  2)   F (  3)
   N (  2)  1.579000
   F (  3)  1.602769  2.441723
   Cl(  4)  2.793938  1.729450  4.078216

 Requested basis set is 6-311++G(d,p)
 There are 38 shells and 104 basis functions
 A cutoff of  1.0D-14 yielded    676 shell pairs
 There are      5304 function pairs (      5732 Cartesian)
 Smallest overlap matrix eigenvalue = 1.45E-03
 Guess MOs from SCF MO coefficient file

 -----------------------------------------------------------------------
  General SCF calculation program by
  Eric Jon Sundstrom, Paul Horn, Yuezhi Mao, Dmitri Zuev, Alec White,
  David Stuck, Shaama M.S., Shane Yost, Joonho Lee, David Small,
  Daniel Levine, Susi Lehtola, Hugh Burton, Evgeny Epifanovsky
 -----------------------------------------------------------------------
 Hartree-Fock
 using 6 threads for integral computing
 -------------------------------------------------------
 OpenMP Integral computing Module                
 Release: version 2.0, May 2017, Q-Chem Inc. Pleasanton 
 -------------------------------------------------------
 A restricted SCF calculation will be
 performed using DIIS
 SCF converges when DIIS error is below 1.0e-08
 ---------------------------------------
  Cycle       Energy         DIIS error
 ---------------------------------------
    1    -954.1224608474      1.97e-05  
    2    -954.1224614976      6.64e-06  
    3    -954.1224615657      4.82e-06  
    4    -954.1224616001      9.23e-07  
    5    -954.1224616041      3.75e-07  
    6    -954.1224616049      1.72e-07  
    7    -954.1224616051      7.41e-08  
    8    -954.1224616051      2.83e-08  
    9    -954.1224616051      8.94e-09  Convergence criterion met
 ---------------------------------------
 SCF time:   CPU 3.66s  wall 1.00s 
 SCF   energy in the final basis set =     -954.1224616051
 Total energy in the final basis set =     -954.1224616051


 ------------------------------------------------------------------------------

   CCMAN2: suite of methods based on coupled cluster
           and equation of motion theories.

   Components:
   * libvmm-1.3-trunk
     by Evgeny Epifanovsky, Ilya Kaliman.
   * libtensor-2.5-trunk
     by Evgeny Epifanovsky, Michael Wormit, Dmitry Zuev, Sam Manzer, 
        Ilya Kaliman.
   * libcc-2.5-trunk
     by Evgeny Epifanovsky, Arik Landau, Tomasz Kus, Kirill Khistyaev, 
        Dmitry Zuev, Prashant Manohar, Xintian Feng, Anna Krylov, 
        Matthew Goldey, Alec White, Thomas Jagau, Kaushik Nanda, 
        Anastasia Gunina, Alexander Kunitsa, Joonho Lee.

   CCMAN original authors:
   Anna I. Krylov, C. David Sherrill, Steven R. Gwaltney,
   Edward F. C. Byrd (2000)
   Sergey V. Levchenko, Lyudmila V. Slipchenko, Tao Wang,
   Ana-Maria C. Cristian (2003)
   Piotr A. Pieniazek, C. Melania Oana, Evgeny Epifanovsky (2007)
   Prashant Manohar (2009)

 ------------------------------------------------------------------------------


 Allocating and initializing 30808MB of RAM...
 Calculation will run on 6 cores.


 Alpha MOs, Restricted
 -- Occupied --                  
-104.89  -80.08  -26.34  -15.65  -10.61   -8.08   -8.07   -8.07
  1 A     2 A     3 A     4 A     5 A     6 A     7 A     8 A                  
 -7.620  -5.513  -5.511  -5.511  -1.644  -1.261  -1.050  -0.827
  9 A    10 A    11 A    12 A    13 A    14 A    15 A    16 A                  
 -0.717  -0.711  -0.676  -0.573  -0.555  -0.509  -0.429  -0.414
 17 A    18 A    19 A    20 A    21 A    22 A    23 A    24 A                  
 -- Virtual --                   
  0.006   0.058   0.059   0.076   0.085   0.098   0.131   0.137
 25 A    26 A    27 A    28 A    29 A    30 A    31 A    32 A                  
  0.139   0.166   0.206   0.210   0.240   0.248   0.292   0.323
 33 A    34 A    35 A    36 A    37 A    38 A    39 A    40 A                  
  0.333   0.382   0.383   0.420   0.421   0.477   0.553   0.583
 41 A    42 A    43 A    44 A    45 A    46 A    47 A    48 A                  
  0.595   0.615   0.770   0.858   0.861   0.869   0.873   0.960
 49 A    50 A    51 A    52 A    53 A    54 A    55 A    56 A                  
  1.095   1.107   1.117   1.145   1.156   1.215   1.268   1.304
 57 A    58 A    59 A    60 A    61 A    62 A    63 A    64 A                  
  1.356   1.484   1.569   1.619   1.635   1.761   1.859   1.895
 65 A    66 A    67 A    68 A    69 A    70 A    71 A    72 A                  
  2.230   2.265   2.373   2.409   2.517   2.628   2.667   2.919
 73 A    74 A    75 A    76 A    77 A    78 A    79 A    80 A                  
  3.016   4.173   4.173   4.213   4.214   4.241   4.331   4.506
 81 A    82 A    83 A    84 A    85 A    86 A    87 A    88 A                  
  4.604   6.884   6.914   6.944   7.571  10.343  14.687  14.793
 89 A    90 A    91 A    92 A    93 A    94 A    95 A    96 A                  
 14.876  26.643  26.705  27.090  36.680  68.725 166.157 219.187
 97 A    98 A    99 A   100 A   101 A   102 A   103 A   104 A                  

 Beta MOs, Restricted
 -- Occupied --                  
-104.89  -80.08  -26.34  -15.65  -10.61   -8.08   -8.07   -8.07
  1 A     2 A     3 A     4 A     5 A     6 A     7 A     8 A                  
 -7.620  -5.513  -5.511  -5.511  -1.644  -1.261  -1.050  -0.827
  9 A    10 A    11 A    12 A    13 A    14 A    15 A    16 A                  
 -0.717  -0.711  -0.676  -0.573  -0.555  -0.509  -0.429  -0.414
 17 A    18 A    19 A    20 A    21 A    22 A    23 A    24 A                  
 -- Virtual --                   
  0.006   0.058   0.059   0.076   0.085   0.098   0.131   0.137
 25 A    26 A    27 A    28 A    29 A    30 A    31 A    32 A                  
  0.139   0.166   0.206   0.210   0.240   0.248   0.292   0.323
 33 A    34 A    35 A    36 A    37 A    38 A    39 A    40 A                  
  0.333   0.382   0.383   0.420   0.421   0.477   0.553   0.583
 41 A    42 A    43 A    44 A    45 A    46 A    47 A    48 A                  
  0.595   0.615   0.770   0.858   0.861   0.869   0.873   0.960
 49 A    50 A    51 A    52 A    53 A    54 A    55 A    56 A                  
  1.095   1.107   1.117   1.145   1.156   1.215   1.268   1.304
 57 A    58 A    59 A    60 A    61 A    62 A    63 A    64 A                  
  1.356   1.484   1.569   1.619   1.635   1.761   1.859   1.895
 65 A    66 A    67 A    68 A    69 A    70 A    71 A    72 A                  
  2.230   2.265   2.373   2.409   2.517   2.628   2.667   2.919
 73 A    74 A    75 A    76 A    77 A    78 A    79 A    80 A                  
  3.016   4.173   4.173   4.213   4.214   4.241   4.331   4.506
 81 A    82 A    83 A    84 A    85 A    86 A    87 A    88 A                  
  4.604   6.884   6.914   6.944   7.571  10.343  14.687  14.793
 89 A    90 A    91 A    92 A    93 A    94 A    95 A    96 A                  
 14.876  26.643  26.705  27.090  36.680  68.725 166.157 219.187
 97 A    98 A    99 A   100 A   101 A   102 A   103 A   104 A                  

 Occupation and symmetry of molecular orbitals

 Point group: C1 (1 irreducible representation).

                           A     All 
 -------------------------------------
 All molecular orbitals:
  - Alpha                  104   104 
  - Beta                   104   104 
 -------------------------------------
 Alpha orbitals:
  - Frozen occupied        12    12  
  - Active occupied        12    12  
  - Active virtual         80    80  
  - Frozen virtual         0     0   
 -------------------------------------
 Beta orbitals:
  - Frozen occupied        12    12  
  - Active occupied        12    12  
  - Active virtual         80    80  
  - Frozen virtual         0     0   
 -------------------------------------

 Import integrals:   CPU 0.00 s  wall 0.00 s

 Import integrals:   CPU 15.18 s  wall 2.64 s

 MP2 amplitudes:   CPU 0.03 s  wall 0.02 s

Running a double precision version
           CCSD T amplitudes will be solved using DIIS.

           Start     Size      MaxIter   EConv     TConv     
           3         7         100       1.00e-07  1.00e-05  
 ------------------------------------------------------------------------------
           Energy (a.u.)   Ediff      Tdiff       Comment
 ------------------------------------------------------------------------------
          -954.76102278                           
     1    -954.75273153   8.29e-03   7.31e-01     
     2    -954.77657809   2.38e-02   1.06e-01     
     3    -954.77517120   1.41e-03   4.78e-02     
     4    -954.77777730   2.61e-03   1.65e-02     Switched to DIIS steps.
     5    -954.77864289   8.66e-04   1.17e-02     
     6    -954.77871398   7.11e-05   2.70e-03     
     7    -954.77870752   6.46e-06   1.36e-03     
     8    -954.77870971   2.19e-06   3.32e-04     
     9    -954.77871127   1.56e-06   2.19e-04     
    10    -954.77871105   2.16e-07   6.52e-05     
    11    -954.77871131   2.57e-07   2.64e-05     
    12    -954.77871128   3.32e-08   1.59e-05     
    13    -954.77871128   3.91e-10   5.15e-06     
 ------------------------------------------------------------------------------
          -954.77871128                           CCSD T converged.

End of double precision
 SCF energy                 = -954.12246161
 MP2 energy                 = -954.76102278
 CCSD correlation energy     =   -0.65624967
 CCSD total energy           = -954.77871128

 CCSD  T1^2 = 0.0138  T2^2 = 0.2396  Leading amplitudes:

 Amplitude    Orbitals with energies
  0.0320       24 (A) A                  ->    25 (A) A                   
              -0.4140                          0.0064                     
  0.0320       24 (A) B                  ->    25 (A) B                   
              -0.4140                          0.0064                     
  0.0275       18 (A) A                  ->    25 (A) A                   
              -0.7105                          0.0064                     
  0.0275       18 (A) B                  ->    25 (A) B                   
              -0.7105                          0.0064                     

 Amplitude    Orbitals with energies
 -0.0826       24 (A) A      24 (A) B    ->    25 (A) A      25 (A) B     
              -0.4140       -0.4140            0.0064        0.0064       
  0.0826       24 (A) A      24 (A) B    ->    25 (A) B      25 (A) A     
              -0.4140       -0.4140            0.0064        0.0064       
  0.0826       24 (A) B      24 (A) A    ->    25 (A) A      25 (A) B     
              -0.4140       -0.4140            0.0064        0.0064       
 -0.0826       24 (A) B      24 (A) A    ->    25 (A) B      25 (A) A     
              -0.4140       -0.4140            0.0064        0.0064       

 Computing CCSD intemediates for later calculations in double precision
 Finished.

Running a double precision version
           CCSD Lambda amplitudes will be solved using DIIS.
           Start     Size      MaxIter   EConv     LConv     
           3         7         100       1.00e-07  1.00e-05  
 ------------------------------------------------------------------------------
            Enorm      Ldiff       Comment
 ------------------------------------------------------------------------------
     1     5.29e-02   3.56e-02     
     2     1.66e-02   7.51e-03     
     3     6.72e-03   1.54e-03     
     4     3.88e-03   1.35e-03     Switched to DIIS steps.
     5     1.09e-03   7.39e-04     
     6     5.38e-04   1.52e-04     
     7     1.74e-04   5.01e-05     
     8     8.03e-05   4.85e-06     
     9     3.00e-05   4.43e-07     
    10     1.30e-05   2.19e-07     
    11     6.23e-06   1.42e-07     
    12     2.78e-06   1.77e-07     
    13     1.46e-06   6.45e-08     
    14     6.31e-07   1.51e-08     
    15     2.96e-07   1.82e-08     
    16     1.40e-07   2.25e-08     
    17     6.51e-08   1.16e-08     
 ------------------------------------------------------------------------------
                                   CCSD Lambda converged.

 Computing density matrices in double precision...
           Orbital response amplitudes will be solved using DIIS.
           Start     Size      MaxIter   EConv     LConv     
           3         7         100       1.00e-06  1.00e-06  
 ------------------------------------------------------------------------------
            Enorm      Ldiff       Comment
 ------------------------------------------------------------------------------
     1     8.10e-02   5.07e-03     
     2     4.40e-02   1.72e-02     
     3     4.85e-02   1.46e-02     
     4     1.30e-02   1.24e-02     Switched to DIIS steps.
     5     3.27e-03   3.71e-03     
     6     1.02e-03   6.33e-04     
     7     4.08e-04   2.73e-05     
     8     1.11e-04   6.55e-05     
     9     3.08e-05   6.26e-06     
    10     7.42e-06   1.52e-06     
    11     1.79e-06   6.40e-07     
    12     5.18e-07   1.24e-07     
 ------------------------------------------------------------------------------
                                   Orbital response converged.

 Computing density matrices... Done.
 CCSD calculation:   CPU 455.79 s  wall 86.63 s

 Transferring MO TPDM to AO TPDM
 Transferring g2_o1o1o1o1
 Transferring g2_o1o1o1v1
 Transferring g2_o1o1v1v1
 Transferring g2_o1v1o1v1
 Transferring g2_o1v1v1v1
 Transferring g2_v1v1v1v1
 Adding separable TPDM
 Computing TPDM gradient
 --------------------------------------------------------
 2e gradient
  Atom          X               Y               Z
 --------------------------------------------------------
    1         -7.815453       20.191526       -0.000000  
    2          4.428320      -14.575749       -0.000000  
    3        -17.359988       -8.009959        0.000000  
    4         20.747122        2.394182       -0.000000  
 --------------------------------------------------------
 --------------------------------------------------------
 Final gradient
  Atom          X               Y               Z
 --------------------------------------------------------
    1         -7.815453       20.191526       -0.000000  
    2          4.428320      -14.575749       -0.000000  
    3        -17.359988       -8.009959        0.000000  
    4         20.747122        2.394182       -0.000000  
 --------------------------------------------------------
 Analytic gradient from two-electron contribution:   CPU 105.04 s  wall 21.15 s

 Total ccman2 time:   CPU 578.48 s  wall 111.23 s


 --------------------------------------------------------------

                    Orbital Energies (a.u.)
 --------------------------------------------------------------

 Alpha MOs
 -- Occupied --
******** -80.0836 -26.3378 -15.6482 -10.6087  -8.0773  -8.0733  -8.0732
 -7.6195  -5.5126  -5.5108  -5.5108  -1.6441  -1.2614  -1.0498  -0.8275
 -0.7165  -0.7105  -0.6763  -0.5733  -0.5550  -0.5090  -0.4288  -0.4140
 -- Virtual --
  0.0064   0.0582   0.0586   0.0758   0.0855   0.0978   0.1312   0.1365
  0.1393   0.1660   0.2057   0.2095   0.2401   0.2482   0.2924   0.3231
  0.3332   0.3822   0.3833   0.4199   0.4211   0.4768   0.5529   0.5829
  0.5949   0.6152   0.7697   0.8579   0.8609   0.8693   0.8726   0.9605
  1.0951   1.1070   1.1169   1.1446   1.1557   1.2145   1.2681   1.3042
  1.3556   1.4839   1.5689   1.6193   1.6349   1.7608   1.8586   1.8951
  2.2296   2.2654   2.3725   2.4092   2.5173   2.6280   2.6671   2.9190
  3.0159   4.1730   4.1730   4.2128   4.2143   4.2411   4.3309   4.5059
  4.6036   6.8843   6.9142   6.9440   7.5713  10.3432  14.6867  14.7927
 14.8761  26.6434  26.7046  27.0896  36.6805  68.7251 166.1570 219.1869
 --------------------------------------------------------------

          Ground-State Mulliken Net Atomic Charges

     Atom                 Charge (a.u.)
  ----------------------------------------
      1 P                     0.484626
      2 N                    -0.278451
      3 F                    -0.172611
      4 Cl                   -0.033564
  ----------------------------------------
  Sum of atomic charges =     0.000000

 -----------------------------------------------------------------
                    Cartesian Multipole Moments
 -----------------------------------------------------------------
    Charge (ESU x 10^10)
                 0.0000
    Dipole Moment (Debye)
         X      -0.1347      Y      -2.3064      Z       0.0000
       Tot       2.3103
    Quadrupole Moments (Debye-Ang)
        XX     -37.5212     XY      -1.4079     YY     -37.7820
        XZ       0.0000     YZ      -0.0000     ZZ     -34.7824
    Octopole Moments (Debye-Ang^2)
       XXX      -6.0707    XXY      -4.2706    XYY       2.7090
       YYY       1.6376    XXZ       0.0000    XYZ      -0.0000
       YYZ       0.0000    XZZ       4.8458    YZZ       0.5606
       ZZZ       0.0000
    Hexadecapole Moments (Debye-Ang^3)
      XXXX    -505.3600   XXXY       3.0481   XXYY     -99.0314
      XYYY       7.1738   YYYY     -86.4305   XXXZ       0.0000
      XXYZ      -0.0000   XYYZ       0.0000   YYYZ      -0.0000
      XXZZ     -90.8449   XYZZ       1.6995   YYZZ     -20.4993
      XZZZ       0.0000   YZZZ      -0.0000   ZZZZ     -39.6541
 -----------------------------------------------------------------
 DrvMan completing analytic gradient of the correlated energy
 Correlated dipole moment
            1
    1  -0.0530134
    2  -0.9073988
    3   0.0000000
 Energy read as -954.778711277
 Full Analytical Gradient: (in a.u., or Hartree/Bohr)
             1             2             3             4
    1    0.00012543   -0.00004556   -0.00007324   -0.00000663
    2   -0.00005399    0.00011330   -0.00003873   -0.00002058
    3    0.00000000   -0.00000000   -0.00000000    0.00000000
 Gradient time:  CPU 0.74 s  wall 0.77 s
 ----------------------------------------------------------------
             Standard Nuclear Orientation (Angstroms)
    I     Atom           X                Y                Z
 ----------------------------------------------------------------
    1      P       0.8891563608    -0.5185425841    -0.0000000000
    2      N      -0.2308753246     0.5944578758     0.0000000000
    3      F       2.2030419935     0.3993751745     0.0000000000
    4      Cl     -1.8557997695     0.0003268859    -0.0000000000
 ----------------------------------------------------------------
 Nuclear Repulsion Energy =   197.9678299199 hartrees
 There are       24 alpha and       24 beta electrons

                       Distance Matrix (Angstroms)
             P (  1)   N (  2)   F (  3)
   N (  2)  1.579000
   F (  3)  1.602769  2.441723
   Cl(  4)  2.793566  1.730136  4.078411

 Requested basis set is 6-311++G(d,p)
 There are 38 shells and 104 basis functions
 A cutoff of  1.0D-14 yielded    676 shell pairs
 There are      5304 function pairs (      5732 Cartesian)
 Smallest overlap matrix eigenvalue = 1.46E-03
 Guess MOs from SCF MO coefficient file

 -----------------------------------------------------------------------
  General SCF calculation program by
  Eric Jon Sundstrom, Paul Horn, Yuezhi Mao, Dmitri Zuev, Alec White,
  David Stuck, Shaama M.S., Shane Yost, Joonho Lee, David Small,
  Daniel Levine, Susi Lehtola, Hugh Burton, Evgeny Epifanovsky
 -----------------------------------------------------------------------
 Hartree-Fock
 using 6 threads for integral computing
 -------------------------------------------------------
 OpenMP Integral computing Module                
 Release: version 2.0, May 2017, Q-Chem Inc. Pleasanton 
 -------------------------------------------------------
 A restricted SCF calculation will be
 performed using DIIS
 SCF converges when DIIS error is below 1.0e-08
 ---------------------------------------
  Cycle       Energy         DIIS error
 ---------------------------------------
    1    -954.1224469935      1.81e-05  
    2    -954.1224477071      5.67e-06  
    3    -954.1224478109      3.76e-06  
    4    -954.1224478367      1.15e-06  
    5    -954.1224478428      2.73e-07  
    6    -954.1224478431      1.14e-07  
    7    -954.1224478431      4.15e-08  
    8    -954.1224478431      1.84e-08  
    9    -954.1224478431      8.67e-09  Convergence criterion met
 ---------------------------------------
 SCF time:   CPU 3.70s  wall 1.00s 
 SCF   energy in the final basis set =     -954.1224478431
 Total energy in the final basis set =     -954.1224478431


 ------------------------------------------------------------------------------

   CCMAN2: suite of methods based on coupled cluster
           and equation of motion theories.

   Components:
   * libvmm-1.3-trunk
     by Evgeny Epifanovsky, Ilya Kaliman.
   * libtensor-2.5-trunk
     by Evgeny Epifanovsky, Michael Wormit, Dmitry Zuev, Sam Manzer, 
        Ilya Kaliman.
   * libcc-2.5-trunk
     by Evgeny Epifanovsky, Arik Landau, Tomasz Kus, Kirill Khistyaev, 
        Dmitry Zuev, Prashant Manohar, Xintian Feng, Anna Krylov, 
        Matthew Goldey, Alec White, Thomas Jagau, Kaushik Nanda, 
        Anastasia Gunina, Alexander Kunitsa, Joonho Lee.

   CCMAN original authors:
   Anna I. Krylov, C. David Sherrill, Steven R. Gwaltney,
   Edward F. C. Byrd (2000)
   Sergey V. Levchenko, Lyudmila V. Slipchenko, Tao Wang,
   Ana-Maria C. Cristian (2003)
   Piotr A. Pieniazek, C. Melania Oana, Evgeny Epifanovsky (2007)
   Prashant Manohar (2009)

 ------------------------------------------------------------------------------


 Allocating and initializing 30808MB of RAM...
 Calculation will run on 6 cores.


 Alpha MOs, Restricted
 -- Occupied --                  
-104.89  -80.08  -26.34  -15.65  -10.61   -8.08   -8.07   -8.07
  1 A     2 A     3 A     4 A     5 A     6 A     7 A     8 A                  
 -7.620  -5.513  -5.511  -5.511  -1.644  -1.261  -1.050  -0.828
  9 A    10 A    11 A    12 A    13 A    14 A    15 A    16 A                  
 -0.717  -0.711  -0.676  -0.573  -0.555  -0.509  -0.429  -0.414
 17 A    18 A    19 A    20 A    21 A    22 A    23 A    24 A                  
 -- Virtual --                   
  0.006   0.058   0.059   0.076   0.085   0.098   0.131   0.137
 25 A    26 A    27 A    28 A    29 A    30 A    31 A    32 A                  
  0.139   0.166   0.206   0.209   0.240   0.248   0.292   0.323
 33 A    34 A    35 A    36 A    37 A    38 A    39 A    40 A                  
  0.333   0.382   0.383   0.420   0.421   0.477   0.553   0.583
 41 A    42 A    43 A    44 A    45 A    46 A    47 A    48 A                  
  0.595   0.615   0.770   0.858   0.861   0.869   0.873   0.960
 49 A    50 A    51 A    52 A    53 A    54 A    55 A    56 A                  
  1.095   1.107   1.117   1.145   1.156   1.215   1.268   1.304
 57 A    58 A    59 A    60 A    61 A    62 A    63 A    64 A                  
  1.355   1.484   1.569   1.619   1.635   1.761   1.859   1.895
 65 A    66 A    67 A    68 A    69 A    70 A    71 A    72 A                  
  2.230   2.265   2.373   2.409   2.517   2.628   2.667   2.919
 73 A    74 A    75 A    76 A    77 A    78 A    79 A    80 A                  
  3.016   4.173   4.173   4.213   4.214   4.241   4.331   4.506
 81 A    82 A    83 A    84 A    85 A    86 A    87 A    88 A                  
  4.604   6.884   6.914   6.944   7.571  10.343  14.687  14.793
 89 A    90 A    91 A    92 A    93 A    94 A    95 A    96 A                  
 14.876  26.643  26.705  27.090  36.680  68.725 166.157 219.187
 97 A    98 A    99 A   100 A   101 A   102 A   103 A   104 A                  

 Beta MOs, Restricted
 -- Occupied --                  
-104.89  -80.08  -26.34  -15.65  -10.61   -8.08   -8.07   -8.07
  1 A     2 A     3 A     4 A     5 A     6 A     7 A     8 A                  
 -7.620  -5.513  -5.511  -5.511  -1.644  -1.261  -1.050  -0.828
  9 A    10 A    11 A    12 A    13 A    14 A    15 A    16 A                  
 -0.717  -0.711  -0.676  -0.573  -0.555  -0.509  -0.429  -0.414
 17 A    18 A    19 A    20 A    21 A    22 A    23 A    24 A                  
 -- Virtual --                   
  0.006   0.058   0.059   0.076   0.085   0.098   0.131   0.137
 25 A    26 A    27 A    28 A    29 A    30 A    31 A    32 A                  
  0.139   0.166   0.206   0.209   0.240   0.248   0.292   0.323
 33 A    34 A    35 A    36 A    37 A    38 A    39 A    40 A                  
  0.333   0.382   0.383   0.420   0.421   0.477   0.553   0.583
 41 A    42 A    43 A    44 A    45 A    46 A    47 A    48 A                  
  0.595   0.615   0.770   0.858   0.861   0.869   0.873   0.960
 49 A    50 A    51 A    52 A    53 A    54 A    55 A    56 A                  
  1.095   1.107   1.117   1.145   1.156   1.215   1.268   1.304
 57 A    58 A    59 A    60 A    61 A    62 A    63 A    64 A                  
  1.355   1.484   1.569   1.619   1.635   1.761   1.859   1.895
 65 A    66 A    67 A    68 A    69 A    70 A    71 A    72 A                  
  2.230   2.265   2.373   2.409   2.517   2.628   2.667   2.919
 73 A    74 A    75 A    76 A    77 A    78 A    79 A    80 A                  
  3.016   4.173   4.173   4.213   4.214   4.241   4.331   4.506
 81 A    82 A    83 A    84 A    85 A    86 A    87 A    88 A                  
  4.604   6.884   6.914   6.944   7.571  10.343  14.687  14.793
 89 A    90 A    91 A    92 A    93 A    94 A    95 A    96 A                  
 14.876  26.643  26.705  27.090  36.680  68.725 166.157 219.187
 97 A    98 A    99 A   100 A   101 A   102 A   103 A   104 A                  

 Occupation and symmetry of molecular orbitals

 Point group: C1 (1 irreducible representation).

                           A     All 
 -------------------------------------
 All molecular orbitals:
  - Alpha                  104   104 
  - Beta                   104   104 
 -------------------------------------
 Alpha orbitals:
  - Frozen occupied        12    12  
  - Active occupied        12    12  
  - Active virtual         80    80  
  - Frozen virtual         0     0   
 -------------------------------------
 Beta orbitals:
  - Frozen occupied        12    12  
  - Active occupied        12    12  
  - Active virtual         80    80  
  - Frozen virtual         0     0   
 -------------------------------------

 Import integrals:   CPU 0.00 s  wall 0.00 s

 Import integrals:   CPU 15.19 s  wall 2.65 s

 MP2 amplitudes:   CPU 0.03 s  wall 0.02 s

Running a double precision version
           CCSD T amplitudes will be solved using DIIS.

           Start     Size      MaxIter   EConv     TConv     
           3         7         100       1.00e-07  1.00e-05  
 ------------------------------------------------------------------------------
           Energy (a.u.)   Ediff      Tdiff       Comment
 ------------------------------------------------------------------------------
          -954.76102145                           
     1    -954.75272594   8.30e-03   7.31e-01     
     2    -954.77657785   2.39e-02   1.06e-01     
     3    -954.77516985   1.41e-03   4.78e-02     
     4    -954.77777686   2.61e-03   1.65e-02     Switched to DIIS steps.
     5    -954.77864259   8.66e-04   1.17e-02     
     6    -954.77871374   7.11e-05   2.70e-03     
     7    -954.77870729   6.46e-06   1.36e-03     
     8    -954.77870948   2.19e-06   3.32e-04     
     9    -954.77871103   1.56e-06   2.19e-04     
    10    -954.77871082   2.18e-07   6.52e-05     
    11    -954.77871107   2.57e-07   2.65e-05     
    12    -954.77871104   3.37e-08   1.59e-05     
    13    -954.77871104   4.51e-10   5.15e-06     
 ------------------------------------------------------------------------------
          -954.77871104                           CCSD T converged.

End of double precision
 SCF energy                 = -954.12244784
 MP2 energy                 = -954.76102145
 CCSD correlation energy     =   -0.65626320
 CCSD total energy           = -954.77871104

 CCSD  T1^2 = 0.0138  T2^2 = 0.2396  Leading amplitudes:

 Amplitude    Orbitals with energies
 -0.0321       24 (A) A                  ->    25 (A) A                   
              -0.4141                          0.0063                     
 -0.0321       24 (A) B                  ->    25 (A) B                   
              -0.4141                          0.0063                     
 -0.0275       18 (A) A                  ->    25 (A) A                   
              -0.7106                          0.0063                     
 -0.0275       18 (A) B                  ->    25 (A) B                   
              -0.7106                          0.0063                     

 Amplitude    Orbitals with energies
 -0.0825       24 (A) A      24 (A) B    ->    25 (A) A      25 (A) B     
              -0.4141       -0.4141            0.0063        0.0063       
  0.0825       24 (A) A      24 (A) B    ->    25 (A) B      25 (A) A     
              -0.4141       -0.4141            0.0063        0.0063       
  0.0825       24 (A) B      24 (A) A    ->    25 (A) A      25 (A) B     
              -0.4141       -0.4141            0.0063        0.0063       
 -0.0825       24 (A) B      24 (A) A    ->    25 (A) B      25 (A) A     
              -0.4141       -0.4141            0.0063        0.0063       

 Computing CCSD intemediates for later calculations in double precision
 Finished.

Running a double precision version
           CCSD Lambda amplitudes will be solved using DIIS.
           Start     Size      MaxIter   EConv     LConv     
           3         7         100       1.00e-07  1.00e-05  
 ------------------------------------------------------------------------------
            Enorm      Ldiff       Comment
 ------------------------------------------------------------------------------
     1     5.29e-02   3.56e-02     
     2     1.66e-02   7.51e-03     
     3     6.72e-03   1.54e-03     
     4     3.88e-03   1.35e-03     Switched to DIIS steps.
     5     1.09e-03   7.39e-04     
     6     5.38e-04   1.52e-04     
     7     1.74e-04   5.02e-05     
     8     8.03e-05   4.86e-06     
     9     3.00e-05   4.36e-07     
    10     1.30e-05   2.16e-07     
    11     6.23e-06   1.43e-07     
    12     2.78e-06   1.78e-07     
    13     1.46e-06   6.49e-08     
    14     6.32e-07   1.50e-08     
    15     2.96e-07   1.81e-08     
    16     1.40e-07   2.25e-08     
    17     6.52e-08   1.16e-08     
 ------------------------------------------------------------------------------
                                   CCSD Lambda converged.

 Computing density matrices in double precision...
           Orbital response amplitudes will be solved using DIIS.
           Start     Size      MaxIter   EConv     LConv     
           3         7         100       1.00e-06  1.00e-06  
 ------------------------------------------------------------------------------
            Enorm      Ldiff       Comment
 ------------------------------------------------------------------------------
     1     8.10e-02   5.08e-03     
     2     4.41e-02   1.72e-02     
     3     4.86e-02   1.46e-02     
     4     1.30e-02   1.24e-02     Switched to DIIS steps.
     5     3.27e-03   3.72e-03     
     6     1.02e-03   6.33e-04     
     7     4.08e-04   2.72e-05     
     8     1.11e-04   6.53e-05     
     9     3.09e-05   6.28e-06     
    10     7.43e-06   1.51e-06     
    11     1.80e-06   6.41e-07     
    12     5.22e-07   1.24e-07     
 ------------------------------------------------------------------------------
                                   Orbital response converged.

 Computing density matrices... Done.
 CCSD calculation:   CPU 456.02 s  wall 86.27 s

 Transferring MO TPDM to AO TPDM
 Transferring g2_o1o1o1o1
 Transferring g2_o1o1o1v1
 Transferring g2_o1o1v1v1
 Transferring g2_o1v1o1v1
 Transferring g2_o1v1v1v1
 Transferring g2_v1v1v1v1
 Adding separable TPDM
 Computing TPDM gradient
 --------------------------------------------------------
 2e gradient
  Atom          X               Y               Z
 --------------------------------------------------------
    1         -7.817516       20.184978       -0.000000  
    2          4.435652      -14.582386       -0.000000  
    3        -17.359882       -8.010801        0.000000  
    4         20.741746        2.408209        0.000000  
 --------------------------------------------------------
 --------------------------------------------------------
 Final gradient
  Atom          X               Y               Z
 --------------------------------------------------------
    1         -7.817516       20.184978       -0.000000  
    2          4.435652      -14.582386       -0.000000  
    3        -17.359882       -8.010801        0.000000  
    4         20.741746        2.408209        0.000000  
 --------------------------------------------------------
 Analytic gradient from two-electron contribution:   CPU 106.90 s  wall 20.72 s

 Total ccman2 time:   CPU 580.97 s  wall 110.59 s


 --------------------------------------------------------------

                    Orbital Energies (a.u.)
 --------------------------------------------------------------

 Alpha MOs
 -- Occupied --
******** -80.0837 -26.3378 -15.6483 -10.6087  -8.0773  -8.0732  -8.0732
 -7.6196  -5.5126  -5.5108  -5.5108  -1.6441  -1.2613  -1.0499  -0.8275
 -0.7165  -0.7106  -0.6762  -0.5732  -0.5549  -0.5089  -0.4289  -0.4141
 -- Virtual --
  0.0063   0.0582   0.0586   0.0758   0.0855   0.0977   0.1312   0.1365
  0.1393   0.1659   0.2057   0.2095   0.2400   0.2482   0.2924   0.3231
  0.3332   0.3821   0.3833   0.4198   0.4211   0.4768   0.5529   0.5829
  0.5949   0.6152   0.7696   0.8579   0.8609   0.8693   0.8725   0.9604
  1.0949   1.1070   1.1169   1.1446   1.1556   1.2145   1.2679   1.3042
  1.3551   1.4841   1.5689   1.6192   1.6349   1.7608   1.8585   1.8951
  2.2296   2.2652   2.3727   2.4093   2.5165   2.6279   2.6670   2.9188
  3.0160   4.1729   4.1730   4.2127   4.2143   4.2411   4.3309   4.5057
  4.6035   6.8843   6.9141   6.9439   7.5712  10.3429  14.6867  14.7927
 14.8760  26.6433  26.7045  27.0896  36.6804  68.7250 166.1569 219.1866
 --------------------------------------------------------------

          Ground-State Mulliken Net Atomic Charges

     Atom                 Charge (a.u.)
  ----------------------------------------
      1 P                     0.484678
      2 N                    -0.278523
      3 F                    -0.172649
      4 Cl                   -0.033505
  ----------------------------------------
  Sum of atomic charges =    -0.000000

 -----------------------------------------------------------------
                    Cartesian Multipole Moments
 -----------------------------------------------------------------
    Charge (ESU x 10^10)
                -0.0000
    Dipole Moment (Debye)
         X      -0.1320      Y      -2.3065      Z       0.0000
       Tot       2.3103
    Quadrupole Moments (Debye-Ang)
        XX     -37.5231     XY      -1.4058     YY     -37.7814
        XZ       0.0000     YZ      -0.0000     ZZ     -34.7829
    Octopole Moments (Debye-Ang^2)
       XXX      -6.0584    XXY      -4.2539    XYY       2.7098
       YYY       1.7139    XXZ       0.0000    XYZ      -0.0000
       YYZ       0.0000    XZZ       4.8490    YZZ       0.5856
       ZZZ       0.0000
    Hexadecapole Moments (Debye-Ang^3)
      XXXX    -505.3904   XXXY       2.9377   XXYY     -99.0182
      XYYY       7.0343   YYYY     -86.4297   XXXZ       0.0000
      XXYZ      -0.0000   XYYZ       0.0000   YYYZ      -0.0000
      XXZZ     -90.8462   XYZZ       1.6514   YYZZ     -20.4991
      XZZZ       0.0000   YZZZ      -0.0000   ZZZZ     -39.6536
 -----------------------------------------------------------------
 DrvMan completing analytic gradient of the correlated energy
 Correlated dipole moment
            1
    1  -0.0519188
    2  -0.9074664
    3   0.0000000
 Energy read as -954.778711040
 Full Analytical Gradient: (in a.u., or Hartree/Bohr)
             1             2             3             4
    1    0.00007722    0.00019311   -0.00007261   -0.00019772
    2   -0.00002887    0.00017600   -0.00003967   -0.00010745
    3    0.00000000   -0.00000000   -0.00000000   -0.00000000
 Gradient time:  CPU 0.80 s  wall 0.83 s
 ----------------------------------------------------------------
             Standard Nuclear Orientation (Angstroms)
    I     Atom           X                Y                Z
 ----------------------------------------------------------------
    1      P       0.8891563608    -0.5185425841    -0.0000000000
    2      N      -0.2308753246     0.5944578758     0.0000000000
    3      F       2.2030419935     0.3993751745     0.0000000000
    4      Cl     -1.8557997695     0.0013268859     0.0010000000
 ----------------------------------------------------------------
 Nuclear Repulsion Energy =   197.9723017070 hartrees
 There are       24 alpha and       24 beta electrons

                       Distance Matrix (Angstroms)
             P (  1)   N (  2)   F (  3)
   N (  2)  1.579000
   F (  3)  1.602769  2.441723
   Cl(  4)  2.793752  1.729793  4.078313

 Requested basis set is 6-311++G(d,p)
 There are 38 shells and 104 basis functions
 A cutoff of  1.0D-14 yielded    676 shell pairs
 There are      5304 function pairs (      5732 Cartesian)
 Smallest overlap matrix eigenvalue = 1.46E-03
 Guess MOs from SCF MO coefficient file

 -----------------------------------------------------------------------
  General SCF calculation program by
  Eric Jon Sundstrom, Paul Horn, Yuezhi Mao, Dmitri Zuev, Alec White,
  David Stuck, Shaama M.S., Shane Yost, Joonho Lee, David Small,
  Daniel Levine, Susi Lehtola, Hugh Burton, Evgeny Epifanovsky
 -----------------------------------------------------------------------
 Hartree-Fock
 using 6 threads for integral computing
 -------------------------------------------------------
 OpenMP Integral computing Module                
 Release: version 2.0, May 2017, Q-Chem Inc. Pleasanton 
 -------------------------------------------------------
 A restricted SCF calculation will be
 performed using DIIS
 SCF converges when DIIS error is below 1.0e-08
 ---------------------------------------
  Cycle       Energy         DIIS error
 ---------------------------------------
    1    -954.1224543599      1.19e-05  
    2    -954.1224546876      3.66e-06  
    3    -954.1224547388      2.10e-06  
    4    -954.1224547482      8.22e-07  
    5    -954.1224547510      1.94e-07  
    6    -954.1224547512      7.73e-08  
    7    -954.1224547512      3.92e-08  
    8    -954.1224547512      1.82e-08  
    9    -954.1224547512      7.13e-09  Convergence criterion met
 ---------------------------------------
 SCF time:   CPU 3.65s  wall 1.00s 
 SCF   energy in the final basis set =     -954.1224547512
 Total energy in the final basis set =     -954.1224547512


 ------------------------------------------------------------------------------

   CCMAN2: suite of methods based on coupled cluster
           and equation of motion theories.

   Components:
   * libvmm-1.3-trunk
     by Evgeny Epifanovsky, Ilya Kaliman.
   * libtensor-2.5-trunk
     by Evgeny Epifanovsky, Michael Wormit, Dmitry Zuev, Sam Manzer, 
        Ilya Kaliman.
   * libcc-2.5-trunk
     by Evgeny Epifanovsky, Arik Landau, Tomasz Kus, Kirill Khistyaev, 
        Dmitry Zuev, Prashant Manohar, Xintian Feng, Anna Krylov, 
        Matthew Goldey, Alec White, Thomas Jagau, Kaushik Nanda, 
        Anastasia Gunina, Alexander Kunitsa, Joonho Lee.

   CCMAN original authors:
   Anna I. Krylov, C. David Sherrill, Steven R. Gwaltney,
   Edward F. C. Byrd (2000)
   Sergey V. Levchenko, Lyudmila V. Slipchenko, Tao Wang,
   Ana-Maria C. Cristian (2003)
   Piotr A. Pieniazek, C. Melania Oana, Evgeny Epifanovsky (2007)
   Prashant Manohar (2009)

 ------------------------------------------------------------------------------


 Allocating and initializing 30808MB of RAM...
 Calculation will run on 6 cores.


 Alpha MOs, Restricted
 -- Occupied --                  
-104.89  -80.08  -26.34  -15.65  -10.61   -8.08   -8.07   -8.07
  1 A     2 A     3 A     4 A     5 A     6 A     7 A     8 A                  
 -7.620  -5.513  -5.511  -5.511  -1.644  -1.261  -1.050  -0.828
  9 A    10 A    11 A    12 A    13 A    14 A    15 A    16 A                  
 -0.717  -0.711  -0.676  -0.573  -0.555  -0.509  -0.429  -0.414
 17 A    18 A    19 A    20 A    21 A    22 A    23 A    24 A                  
 -- Virtual --                   
  0.006   0.058   0.059   0.076   0.085   0.098   0.131   0.137
 25 A    26 A    27 A    28 A    29 A    30 A    31 A    32 A                  
  0.139   0.166   0.206   0.209   0.240   0.248   0.292   0.323
 33 A    34 A    35 A    36 A    37 A    38 A    39 A    40 A                  
  0.333   0.382   0.383   0.420   0.421   0.477   0.553   0.583
 41 A    42 A    43 A    44 A    45 A    46 A    47 A    48 A                  
  0.595   0.615   0.770   0.858   0.861   0.869   0.873   0.960
 49 A    50 A    51 A    52 A    53 A    54 A    55 A    56 A                  
  1.095   1.107   1.117   1.145   1.156   1.215   1.268   1.304
 57 A    58 A    59 A    60 A    61 A    62 A    63 A    64 A                  
  1.355   1.484   1.569   1.619   1.635   1.761   1.859   1.895
 65 A    66 A    67 A    68 A    69 A    70 A    71 A    72 A                  
  2.230   2.265   2.373   2.409   2.517   2.628   2.667   2.919
 73 A    74 A    75 A    76 A    77 A    78 A    79 A    80 A                  
  3.016   4.173   4.173   4.213   4.214   4.241   4.331   4.506
 81 A    82 A    83 A    84 A    85 A    86 A    87 A    88 A                  
  4.604   6.884   6.914   6.944   7.571  10.343  14.687  14.793
 89 A    90 A    91 A    92 A    93 A    94 A    95 A    96 A                  
 14.876  26.643  26.705  27.090  36.680  68.725 166.157 219.187
 97 A    98 A    99 A   100 A   101 A   102 A   103 A   104 A                  

 Beta MOs, Restricted
 -- Occupied --                  
-104.89  -80.08  -26.34  -15.65  -10.61   -8.08   -8.07   -8.07
  1 A     2 A     3 A     4 A     5 A     6 A     7 A     8 A                  
 -7.620  -5.513  -5.511  -5.511  -1.644  -1.261  -1.050  -0.828
  9 A    10 A    11 A    12 A    13 A    14 A    15 A    16 A                  
 -0.717  -0.711  -0.676  -0.573  -0.555  -0.509  -0.429  -0.414
 17 A    18 A    19 A    20 A    21 A    22 A    23 A    24 A                  
 -- Virtual --                   
  0.006   0.058   0.059   0.076   0.085   0.098   0.131   0.137
 25 A    26 A    27 A    28 A    29 A    30 A    31 A    32 A                  
  0.139   0.166   0.206   0.209   0.240   0.248   0.292   0.323
 33 A    34 A    35 A    36 A    37 A    38 A    39 A    40 A                  
  0.333   0.382   0.383   0.420   0.421   0.477   0.553   0.583
 41 A    42 A    43 A    44 A    45 A    46 A    47 A    48 A                  
  0.595   0.615   0.770   0.858   0.861   0.869   0.873   0.960
 49 A    50 A    51 A    52 A    53 A    54 A    55 A    56 A                  
  1.095   1.107   1.117   1.145   1.156   1.215   1.268   1.304
 57 A    58 A    59 A    60 A    61 A    62 A    63 A    64 A                  
  1.355   1.484   1.569   1.619   1.635   1.761   1.859   1.895
 65 A    66 A    67 A    68 A    69 A    70 A    71 A    72 A                  
  2.230   2.265   2.373   2.409   2.517   2.628   2.667   2.919
 73 A    74 A    75 A    76 A    77 A    78 A    79 A    80 A                  
  3.016   4.173   4.173   4.213   4.214   4.241   4.331   4.506
 81 A    82 A    83 A    84 A    85 A    86 A    87 A    88 A                  
  4.604   6.884   6.914   6.944   7.571  10.343  14.687  14.793
 89 A    90 A    91 A    92 A    93 A    94 A    95 A    96 A                  
 14.876  26.643  26.705  27.090  36.680  68.725 166.157 219.187
 97 A    98 A    99 A   100 A   101 A   102 A   103 A   104 A                  

 Occupation and symmetry of molecular orbitals

 Point group: C1 (1 irreducible representation).

                           A     All 
 -------------------------------------
 All molecular orbitals:
  - Alpha                  104   104 
  - Beta                   104   104 
 -------------------------------------
 Alpha orbitals:
  - Frozen occupied        12    12  
  - Active occupied        12    12  
  - Active virtual         80    80  
  - Frozen virtual         0     0   
 -------------------------------------
 Beta orbitals:
  - Frozen occupied        12    12  
  - Active occupied        12    12  
  - Active virtual         80    80  
  - Frozen virtual         0     0   
 -------------------------------------

 Import integrals:   CPU 0.00 s  wall 0.00 s

 Import integrals:   CPU 15.23 s  wall 2.65 s

 MP2 amplitudes:   CPU 0.03 s  wall 0.02 s

Running a double precision version
           CCSD T amplitudes will be solved using DIIS.

           Start     Size      MaxIter   EConv     TConv     
           3         7         100       1.00e-07  1.00e-05  
 ------------------------------------------------------------------------------
           Energy (a.u.)   Ediff      Tdiff       Comment
 ------------------------------------------------------------------------------
          -954.76102214                           
     1    -954.75272876   8.29e-03   7.31e-01     
     2    -954.77657799   2.38e-02   1.06e-01     
     3    -954.77517055   1.41e-03   4.78e-02     
     4    -954.77777710   2.61e-03   1.65e-02     Switched to DIIS steps.
     5    -954.77864277   8.66e-04   1.17e-02     
     6    -954.77871389   7.11e-05   2.70e-03     
     7    -954.77870743   6.46e-06   1.36e-03     
     8    -954.77870962   2.19e-06   3.32e-04     
     9    -954.77871118   1.56e-06   2.19e-04     
    10    -954.77871096   2.17e-07   6.52e-05     
    11    -954.77871122   2.57e-07   2.64e-05     
    12    -954.77871118   3.34e-08   1.59e-05     
    13    -954.77871118   4.21e-10   5.15e-06     
 ------------------------------------------------------------------------------
          -954.77871118                           CCSD T converged.

End of double precision
 SCF energy                 = -954.12245475
 MP2 energy                 = -954.76102214
 CCSD correlation energy     =   -0.65625643
 CCSD total energy           = -954.77871118

 CCSD  T1^2 = 0.0138  T2^2 = 0.2396  Leading amplitudes:

 Amplitude    Orbitals with energies
 -0.0320       24 (A) A                  ->    25 (A) A                   
              -0.4140                          0.0063                     
 -0.0320       24 (A) B                  ->    25 (A) B                   
              -0.4140                          0.0063                     
  0.0275       18 (A) A                  ->    25 (A) A                   
              -0.7106                          0.0063                     
  0.0275       18 (A) B                  ->    25 (A) B                   
              -0.7106                          0.0063                     

 Amplitude    Orbitals with energies
 -0.0825       24 (A) A      24 (A) B    ->    25 (A) A      25 (A) B     
              -0.4140       -0.4140            0.0063        0.0063       
  0.0825       24 (A) A      24 (A) B    ->    25 (A) B      25 (A) A     
              -0.4140       -0.4140            0.0063        0.0063       
  0.0825       24 (A) B      24 (A) A    ->    25 (A) A      25 (A) B     
              -0.4140       -0.4140            0.0063        0.0063       
 -0.0825       24 (A) B      24 (A) A    ->    25 (A) B      25 (A) A     
              -0.4140       -0.4140            0.0063        0.0063       

 Computing CCSD intemediates for later calculations in double precision
 Finished.

Running a double precision version
           CCSD Lambda amplitudes will be solved using DIIS.
           Start     Size      MaxIter   EConv     LConv     
           3         7         100       1.00e-07  1.00e-05  
 ------------------------------------------------------------------------------
            Enorm      Ldiff       Comment
 ------------------------------------------------------------------------------
     1     5.29e-02   3.56e-02     
     2     1.66e-02   7.51e-03     
     3     6.72e-03   1.54e-03     
     4     3.88e-03   1.35e-03     Switched to DIIS steps.
     5     1.09e-03   7.39e-04     
     6     5.38e-04   1.52e-04     
     7     1.74e-04   5.01e-05     
     8     8.03e-05   4.85e-06     
     9     3.00e-05   4.39e-07     
    10     1.30e-05   2.17e-07     
    11     6.23e-06   1.43e-07     
    12     2.78e-06   1.78e-07     
    13     1.46e-06   6.47e-08     
    14     6.31e-07   1.50e-08     
    15     2.96e-07   1.82e-08     
    16     1.40e-07   2.25e-08     
    17     6.52e-08   1.16e-08     
 ------------------------------------------------------------------------------
                                   CCSD Lambda converged.

 Computing density matrices in double precision...
           Orbital response amplitudes will be solved using DIIS.
           Start     Size      MaxIter   EConv     LConv     
           3         7         100       1.00e-06  1.00e-06  
 ------------------------------------------------------------------------------
            Enorm      Ldiff       Comment
 ------------------------------------------------------------------------------
     1     8.10e-02   5.08e-03     
     2     4.40e-02   1.72e-02     
     3     4.85e-02   1.46e-02     
     4     1.30e-02   1.24e-02     Switched to DIIS steps.
     5     3.27e-03   3.72e-03     
     6     1.02e-03   6.33e-04     
     7     4.08e-04   2.72e-05     
     8     1.11e-04   6.54e-05     
     9     3.08e-05   6.27e-06     
    10     7.42e-06   1.52e-06     
    11     1.79e-06   6.40e-07     
    12     5.20e-07   1.24e-07     
 ------------------------------------------------------------------------------
                                   Orbital response converged.

 Computing density matrices... Done.
 CCSD calculation:   CPU 456.77 s  wall 86.51 s

 Transferring MO TPDM to AO TPDM
 Transferring g2_o1o1o1o1
 Transferring g2_o1o1o1v1
 Transferring g2_o1o1v1v1
 Transferring g2_o1v1o1v1
 Transferring g2_o1v1v1v1
 Transferring g2_v1v1v1v1
 Adding separable TPDM
 Computing TPDM gradient
 --------------------------------------------------------
 2e gradient
  Atom          X               Y               Z
 --------------------------------------------------------
    1         -7.816485       20.188253        0.003613  
    2          4.431989      -14.579069        0.006470  
    3        -17.359935       -8.010380       -0.000021  
    4         20.744431        2.401196       -0.010062  
 --------------------------------------------------------
 --------------------------------------------------------
 Final gradient
  Atom          X               Y               Z
 --------------------------------------------------------
    1         -7.816485       20.188253        0.003613  
    2          4.431989      -14.579069        0.006470  
    3        -17.359935       -8.010380       -0.000021  
    4         20.744431        2.401196       -0.010062  
 --------------------------------------------------------
 Analytic gradient from two-electron contribution:   CPU 106.55 s  wall 20.65 s

 Total ccman2 time:   CPU 581.43 s  wall 110.66 s


 --------------------------------------------------------------

                    Orbital Energies (a.u.)
 --------------------------------------------------------------

 Alpha MOs
 -- Occupied --
******** -80.0836 -26.3378 -15.6483 -10.6087  -8.0773  -8.0733  -8.0732
 -7.6196  -5.5126  -5.5108  -5.5108  -1.6441  -1.2614  -1.0498  -0.8275
 -0.7165  -0.7106  -0.6763  -0.5733  -0.5549  -0.5090  -0.4288  -0.4140
 -- Virtual --
  0.0063   0.0582   0.0586   0.0758   0.0855   0.0978   0.1312   0.1365
  0.1393   0.1659   0.2057   0.2095   0.2400   0.2482   0.2924   0.3231
  0.3332   0.3821   0.3833   0.4198   0.4211   0.4768   0.5529   0.5829
  0.5949   0.6152   0.7696   0.8579   0.8609   0.8693   0.8725   0.9605
  1.0950   1.1070   1.1169   1.1446   1.1557   1.2145   1.2680   1.3042
  1.3553   1.4840   1.5689   1.6192   1.6349   1.7608   1.8586   1.8951
  2.2296   2.2653   2.3726   2.4093   2.5169   2.6280   2.6671   2.9189
  3.0160   4.1730   4.1730   4.2127   4.2143   4.2411   4.3309   4.5058
  4.6036   6.8843   6.9142   6.9439   7.5713  10.3431  14.6867  14.7927
 14.8761  26.6434  26.7046  27.0896  36.6805  68.7251 166.1569 219.1867
 --------------------------------------------------------------

          Ground-State Mulliken Net Atomic Charges

     Atom                 Charge (a.u.)
  ----------------------------------------
      1 P                     0.484652
      2 N                    -0.278487
      3 F                    -0.172630
      4 Cl                   -0.033535
  ----------------------------------------
  Sum of atomic charges =     0.000000

 -----------------------------------------------------------------
                    Cartesian Multipole Moments
 -----------------------------------------------------------------
    Charge (ESU x 10^10)
                 0.0000
    Dipole Moment (Debye)
         X      -0.1334      Y      -2.3065      Z       0.0001
       Tot       2.3103
    Quadrupole Moments (Debye-Ang)
        XX     -37.5221     XY      -1.4069     YY     -37.7817
        XZ      -0.0011     YZ       0.0002     ZZ     -34.7826
    Octopole Moments (Debye-Ang^2)
       XXX      -6.0645    XXY      -4.2622    XYY       2.7094
       YYY       1.6758    XXZ      -0.0085    XYZ       0.0008
       YYZ      -0.0127    XZZ       4.8474    YZZ       0.5731
       ZZZ      -0.0387
    Hexadecapole Moments (Debye-Ang^3)
      XXXX    -505.3752   XXXY       2.9929   XXYY     -99.0248
      XYYY       7.1041   YYYY     -86.4301   XXXZ       0.0511
      XXYZ      -0.0028   XYYZ       0.0233   YYYZ       0.0010
      XXZZ     -90.8455   XYZZ       1.6755   YYZZ     -20.4992
      XZZZ       0.0718   YZZZ       0.0007   ZZZZ     -39.6539
 -----------------------------------------------------------------
 DrvMan completing analytic gradient of the correlated energy
 Correlated dipole moment
            1
    1  -0.0524658
    2  -0.9074328
    3   0.0000277
 Energy read as -954.778711184
 Full Analytical Gradient: (in a.u., or Hartree/Bohr)
             1             2             3             4
    1    0.00010130    0.00007390   -0.00007292   -0.00010229
    2   -0.00004142    0.00014460   -0.00003919   -0.00006399
    3   -0.00001112   -0.00002051    0.00001571    0.00001592
 Gradient time:  CPU 0.76 s  wall 0.78 s
Dipole drv :
gprntSymmMtrx error report: 
 Final Hessian.
            1           2           3           4           5           6
    1   0.4380866  -0.0552672   0.0000000  -0.2212738   0.1870170   0.0000000
    2  -0.0552672   0.3580863   0.0000000   0.1920671  -0.2223836   0.0000000
    3   0.0000000   0.0000000   0.0042101  -0.0000038   0.0000000   0.0075676
    4  -0.2212738   0.1920671  -0.0000038   0.4345416  -0.1461983   0.0000000
    5   0.1870170  -0.2223836   0.0000000  -0.1461983   0.2247196   0.0000000
    6   0.0000000   0.0000000   0.0075676   0.0000000   0.0000000   0.0139588
    7  -0.1892527  -0.1130494   0.0000028  -0.0326455  -0.0086702  -0.0000013
    8  -0.1444986  -0.1290702   0.0000000   0.0172587   0.0142751   0.0000000
    9   0.0000000   0.0000000  -0.0058711   0.0000000   0.0000000  -0.0106890
   10  -0.0275598  -0.0237500   0.0000115  -0.1806171  -0.0321469  -0.0000103
   11   0.0127500  -0.0066412   0.0000000  -0.0631379  -0.0165981   0.0000000
   12   0.0000000   0.0000000  -0.0058994   0.0000000   0.0000000  -0.0108422
            7           8           9          10          11          12
    1  -0.1892527  -0.1444986   0.0000000  -0.0275598   0.0127500   0.0000000
    2  -0.1130494  -0.1290702   0.0000000  -0.0237500  -0.0066412   0.0000000
    3   0.0000028   0.0000000  -0.0058711   0.0000115   0.0000000  -0.0058994
    4  -0.0326455   0.0172587   0.0000000  -0.1806171  -0.0631379   0.0000000
    5  -0.0086702   0.0142751   0.0000000  -0.0321469  -0.0165981   0.0000000
    6  -0.0000013   0.0000000  -0.0106890  -0.0000103   0.0000000  -0.0108422
    7   0.2293191   0.1218903   0.0000000  -0.0074211  -0.0001689   0.0000000
    8   0.1218903   0.1145484   0.0000000   0.0053483   0.0002475   0.0000000
[truncated: 11,697 more chars]
