# Supplementary material for: Geometric and energetic data from ab initio calculations of haloethene, haloimine, halomethylenephosphine, haloiminophosphine, halodiazene, halodiphosphene and halocyclopropane
Source: Data Brief. 2019 Nov 2;27:104738. doi: 10.1016/j.dib.2019.104738 (PMC6861602; doi:10.1016/j.dib.2019.104738)
Supplement: Multimedia component 7 [file mmc7.zip › NP/CCSD/freq/ClENPEH.out]

Q-Chem Developer Version!
                  Welcome to Q-Chem
     A Quantum Leap Into The Future Of Chemistry


 Q-Chem 5.1, Q-Chem, Inc., Pleasanton, CA (2018)

 Yihan Shao,  Zhengting Gan,  E. Epifanovsky,  A. T. B. Gilbert,  M. Wormit,  
 J. Kussmann,  A. W. Lange,  A. Behn,  Jia Deng,  Xintian Feng,  D. Ghosh,  
 M. Goldey,  P. R. Horn,  L. D. Jacobson,  I. Kaliman,  T. Kus,  A. Landau,  
 Jie Liu,  E. I. Proynov,  R. M. Richard,  R. P. Steele,  E. J. Sundstrom,  
 H. L. Woodcock III,  P. M. Zimmerman,  D. Zuev,  B. Albrecht,  E. Alguire,  
 S. A. Baeppler,  D. Barton,  Z. Benda,  Y. A. Bernard,  E. J. Berquist,  
 K. B. Bravaya,  H. Burton,  D. Casanova,  Chun-Min Chang,  Yunqing Chen,  
 A. Chien,  K. D. Closser,  M. P. Coons,  S. Coriani,  S. Dasgupta,  
 A. L. Dempwolff,  M. Diedenhofen,  Hainam Do,  R. G. Edgar,  Po-Tung Fang,  
 S. Faraji,  S. Fatehi,  Qingguo Feng,  K. D. Fenk,  J. Fosso-Tande,  
 J. Gayvert,  Qinghui Ge,  A. Ghysels,  G. Gidofalvi,  J. Gomes,  
 J. Gonthier,  A. Gunina,  D. Hait,  M. W. D. Hanson-Heine,  
 P. H. P. Harbach,  A. W. Hauser,  J. E. Herr,  E. G. Hohenstein,  
 Z. C. Holden,  Kerwin Hui,  B. C. Huynh,  T.-C. Jagau,  Hyunjun Ji,  
 B. Kaduk,  K. Khistyaev,  Jaehoon Kim,  P. Klunzinger,  K. Koh,  
 D. Kosenkov,  L. Koulias,  T. Kowalczyk,  C. M. Krauter,  A. Kunitsa,  
 Ka Un Lao,  A. Laurent,  K. V. Lawler,  Joonho Lee,  D. Lefrancois,  
 S. Lehtola,  D. S. Levine,  Yi-Pei Li,  You-Sheng Lin,  Fenglai Liu,  
 E. Livshits,  A. Luenser,  P. Manohar,  E. Mansoor,  S. F. Manzer,  
 Shan-Ping Mao,  Yuezhi Mao,  N. Mardirossian,  A. V. Marenich,  
 T. Markovich,  L. A. Martinez-Martinez,  S. A. Maurer,  N. J. Mayhall,  
 S. C. McKenzie,  J.-M. Mewes,  A. F. Morrison,  J. W. Mullinax,  K. Nanda,  
 T. S. Nguyen-Beck,  R. Olivares-Amaya,  J. A. Parkhill,  T. M. Perrine,  
 F. Plasser,  P. Pokhilko,  S. Prager,  A. Prociuk,  E. Ramos,  D. R. Rehn,  
 F. Rob,  M. Schneider,  N. Sergueev,  S. M. Sharada,  S. Sharma,  
 D. W. Small,  T. Stauch,  T. Stein,  Yu-Chuan Su,  A. J. W. Thom,  
 A. Tkatchenko,  T. Tsuchimochi,  N. M. Tubman,  L. Vogt,  M. L. Vidal,  
 O. Vydrov,  M. A. Watson,  J. Wenzel,  M. de Wergifosse,  T. A. Wesolowski,  
 A. White,  J. Witte,  A. Yamada,  Jun Yang,  K. Yao,  S. Yeganeh,  
 S. R. Yost,  Zhi-Qiang You,  A. Zech,  Igor Ying Zhang,  Xing Zhang,  
 Yan Zhao,  Ying Zhu,  B. R. Brooks,  G. K. L. Chan,  C. J. Cramer,  
 M. S. Gordon,  W. J. Hehre,  A. Klamt,  M. W. Schmidt,  C. D. Sherrill,  
 D. G. Truhlar,  A. Aspuru-Guzik,  R. Baer,  A. T. Bell,  N. A. Besley,  
 Jeng-Da Chai,  A. E. DePrince, III,  R. A. DiStasio Jr.,  A. Dreuw,  
 B. D. Dunietz,  T. R. Furlani,  Chao-Ping Hsu,  Yousung Jung,  Jing Kong,  
 D. S. Lambrecht,  WanZhen Liang,  C. Ochsenfeld,  V. A. Rassolov,  
 L. V. Slipchenko,  J. E. Subotnik,  T. Van Voorhis,  J. M. Herbert,  
 A. I. Krylov,  P. M. W. Gill,  M. Head-Gordon

 Contributors to earlier versions of Q-Chem not listed above: 
 R. D. Adamson,  B. Austin,  J. Baker,  G. J. O. Beran,  K. Brandhorst,  
 S. T. Brown,  E. F. C. Byrd,  A. K. Chakraborty,  C.-L. Cheng,  
 Siu Hung Chien,  D. M. Chipman,  D. L. Crittenden,  H. Dachsel,  
 R. J. Doerksen,  A. D. Dutoi,  L. Fusti-Molnar,  W. A. Goddard III,  
 A. Golubeva-Zadorozhnaya,  S. R. Gwaltney,  G. Hawkins,  A. Heyden,  
 S. Hirata,  G. Kedziora,  F. J. Keil,  C. Kelley,  Jihan Kim,  R. A. King,  
 R. Z. Khaliullin,  P. P. Korambath,  W. Kurlancheek,  A. M. Lee,  M. S. Lee,  
 S. V. Levchenko,  Ching Yeh Lin,  D. Liotard,  R. C. Lochan,  I. Lotan,  
 P. E. Maslen,  N. Nair,  D. P. O'Neill,  D. Neuhauser,  E. Neuscamman,  
 C. M. Oana,  R. Olson,  B. Peters,  R. Peverati,  P. A. Pieniazek,  
 Y. M. Rhee,  J. Ritchie,  M. A. Rohrdanz,  E. Rosta,  N. J. Russ,  
 H. F. Schaefer III,  N. E. Schultz,  N. Shenvi,  A. C. Simmonett,  A. Sodt,  
 D. Stuck,  K. S. Thanthiriwatte,  V. Vanovschi,  Tao Wang,  A. Warshel,  
 C. F. Williams,  Q. Wu,  X. Xu,  W. Zhang

 Please cite Q-Chem as follows:
 Y. Shao et al., Mol. Phys. 113, 184-215 (2015)
 DOI: 10.1080/00268976.2014.952696

 Q-Chem 5.1.2 for Intel X86 EM64T Linux

 Parts of Q-Chem use Armadillo 8.300.2 (Tropical Shenanigans).
 http://arma.sourceforge.net/

 Q-Chem begins on Tue May  7 05:46:35 2019  

Host: 
0

     Scratch files written to /scratch/taweetham/qchem11194//
Input Ideriv = 1
Curr. Ideriv = -1
Max.  Ideriv = 1


!!********************************************.
!!******************Warning*******************.
!!Desired Analytical derivatives not available.
!!Finite difference job might take a long time.
!!********************************************.
!!********************************************.


 2-order derivative to be evaluated numerically with 1-order analytical derivatives

Checking the input file for inconsistencies... 	...done.

--------------------------------------------------------------
User input:
--------------------------------------------------------------
Cl=F_Z.out
$molecule
0 1
P 
N  1 1.553586
F  1 1.619875 2 109.616103
Cl 2 1.701049 1 129.147865 3 -0.000000 0
$end

$rem
   JOB_TYPE 	FREQUENCY
   BASIS 		6-311++G**
   METHOD	ccsd
   MEM_TOTAL	31000
   N_FROZEN_CORE      FC
$end

--------------------------------------------------------------
 ----------------------------------------------------------------
             Standard Nuclear Orientation (Angstroms)
    I     Atom           X                Y                Z
 ----------------------------------------------------------------
    1      P       1.1880627944     0.5190143227    -0.0000000000
    2      N      -0.3319919770     0.8400485130    -0.0000000000
    3      F       1.4048385811    -1.0862904066     0.0000000000
    4      Cl     -1.6553261945    -0.2287612219     0.0000000000
 ----------------------------------------------------------------
 Molecular Point Group                 Cs    NOp =  2
 Largest Abelian Subgroup              Cs    NOp =  2
 Nuclear Repulsion Energy =   201.1122132539 hartrees
 There are       24 alpha and       24 beta electrons
 Requested basis set is 6-311++G(d,p)
 There are 38 shells and 104 basis functions
 Total memory of 31000 MB is distributed as follows: 
   MEM_STATIC is set to 192 MB
   QALLOC/CCMAN JOB total memory use is  30808 MB
 Warning: actual memory use might exceed 31000 MB

 Total QAlloc Memory Limit  31000 MB
 Mega-Array Size       188 MB
 MEM_STATIC part       192 MB

                       Distance Matrix (Angstroms)
             P (  1)   N (  2)   F (  3)
   N (  2)  1.553586
   F (  3)  1.619875  2.593716
   Cl(  4)  2.940073  1.701049  3.178044

 A cutoff of  1.0D-14 yielded    681 shell pairs
 There are      5370 function pairs (      5806 Cartesian)

 -------------------------------------------------------
 OpenMP Integral Computing Module                       
 Release: version 1.0, May 2013, Q-Chem Inc. Pittsburgh 
 -------------------------------------------------------
 Integral Job Info:
 Integral job number is                      11
 Integral operator is                         1
 short-range coefficients                     0
 long-range coefficients              100000000
 Omega coefficients                           0
 if combine SR and LR in K                    0
 Integral screening is                        0
 Integral computing path is                   2
 max size of driver memory is            800000
 size of driver memory is                593474
 size of scratch memory is              8114252
 max col of scratch BK array               1296
 max len of scratch array in speh3          155
 max len of scratch index in speh4           18
 max int batch size is                      520
 min int batch size is                       52
 fixed nKL is                                52
 max L of basis functions is                  2
 order of int derivative is                   0
 number of shells is                         38
 number of basis is                         108
 number of cartesian basis is               108
 number of contracted shell pairs           681
 number of primitive shell pairs           2026
 maxK2 (contraction) of shell pair           36
 max number of K2 of shell pair               1
 max number of CS2 of shell pair             64
 max number of PS2 of shell pair            204
 mem total for path MDJ                  512850
 -------------------------------------------------------
 Smallest overlap matrix eigenvalue = 1.45E-03
 Guess from superposition of atomic densities
 Warning:  Energy on first SCF cycle will be non-variational
 SAD guess density has 48.000000 electrons

 -----------------------------------------------------------------------
  General SCF calculation program by
  Eric Jon Sundstrom, Paul Horn, Yuezhi Mao, Dmitri Zuev, Alec White,
  David Stuck, Shaama M.S., Shane Yost, Joonho Lee, David Small,
  Daniel Levine, Susi Lehtola, Hugh Burton, Evgeny Epifanovsky
 -----------------------------------------------------------------------
 Hartree-Fock
 using 6 threads for integral computing
 -------------------------------------------------------
 OpenMP Integral computing Module                
 Release: version 2.0, May 2017, Q-Chem Inc. Pleasanton 
 -------------------------------------------------------
 A restricted SCF calculation will be
 performed using DIIS
 SCF converges when DIIS error is below 1.0e-08
 ---------------------------------------
  Cycle       Energy         DIIS error
 ---------------------------------------
    1    -954.5563846955      5.21e-02  
    2    -954.0665573977      6.58e-03  
    3    -954.1162826466      3.71e-03  
    4    -954.1287584494      8.20e-04  
    5    -954.1299976316      3.03e-04  
    6    -954.1302642869      1.35e-04  
    7    -954.1303081532      5.15e-05  
    8    -954.1303194173      2.33e-05  
    9    -954.1303214093      7.80e-06  
   10    -954.1303217426      2.98e-06  
   11    -954.1303217956      1.12e-06  
   12    -954.1303218024      2.25e-07  
   13    -954.1303218027      4.57e-08  
   14    -954.1303218028      1.33e-08  
   15    -954.1303218028      3.30e-09  Convergence criterion met
 ---------------------------------------
 SCF time:   CPU 6.13s  wall 1.00s 
 SCF   energy in the final basis set =     -954.1303218028
 Total energy in the final basis set =     -954.1303218028


 ------------------------------------------------------------------------------

   CCMAN2: suite of methods based on coupled cluster
           and equation of motion theories.

   Components:
   * libvmm-1.3-trunk
     by Evgeny Epifanovsky, Ilya Kaliman.
   * libtensor-2.5-trunk
     by Evgeny Epifanovsky, Michael Wormit, Dmitry Zuev, Sam Manzer, 
        Ilya Kaliman.
   * libcc-2.5-trunk
     by Evgeny Epifanovsky, Arik Landau, Tomasz Kus, Kirill Khistyaev, 
        Dmitry Zuev, Prashant Manohar, Xintian Feng, Anna Krylov, 
        Matthew Goldey, Alec White, Thomas Jagau, Kaushik Nanda, 
        Anastasia Gunina, Alexander Kunitsa, Joonho Lee.

   CCMAN original authors:
   Anna I. Krylov, C. David Sherrill, Steven R. Gwaltney,
   Edward F. C. Byrd (2000)
   Sergey V. Levchenko, Lyudmila V. Slipchenko, Tao Wang,
   Ana-Maria C. Cristian (2003)
   Piotr A. Pieniazek, C. Melania Oana, Evgeny Epifanovsky (2007)
   Prashant Manohar (2009)

 ------------------------------------------------------------------------------


 Allocating and initializing 30808MB of RAM...
 Calculation will run on 6 cores.


 Alpha MOs, Restricted
 -- Occupied --                  
-104.89  -80.08  -26.33  -15.64  -10.61   -8.08   -8.07   -8.07
  1 A'    2 A'    3 A'    4 A'    5 A'    6 A'    1 A"    7 A'                 
 -7.614  -5.507  -5.505  -5.505  -1.636  -1.262  -1.058  -0.823
  8 A'    9 A'    2 A"   10 A'   11 A'   12 A'   13 A'   14 A'                 
 -0.713  -0.704  -0.687  -0.566  -0.557  -0.493  -0.434  -0.417
 15 A'    3 A"   16 A'   17 A'    4 A"   18 A'   19 A'    5 A"                 
 -- Virtual --                   
  0.017   0.055   0.064   0.075   0.088   0.095   0.131   0.137
  6 A"   20 A'   21 A'   22 A'    7 A"   23 A'   24 A'   25 A'                 
  0.140   0.182   0.218   0.235   0.246   0.248   0.278   0.339
  8 A"   26 A'   27 A'   28 A'    9 A"   29 A'   30 A'   10 A"                 
  0.340   0.349   0.383   0.390   0.429   0.476   0.524   0.577
 31 A'   32 A'   11 A"   33 A'   34 A'   35 A'   36 A'   37 A'                 
  0.598   0.613   0.796   0.859   0.868   0.877   0.901   0.961
 12 A"   38 A'   39 A'   40 A'   13 A"   14 A"   41 A'   15 A"                 
  1.085   1.095   1.117   1.134   1.177   1.228   1.292   1.333
 42 A'   43 A'   16 A"   44 A'   45 A'   17 A"   46 A'   47 A'                 
  1.379   1.479   1.567   1.620   1.632   1.773   1.861   1.907
 48 A'   49 A'   18 A"   50 A'   51 A'   19 A"   52 A'   53 A'                 
  2.205   2.265   2.389   2.408   2.571   2.635   2.638   2.932
 54 A'   20 A"   55 A'   21 A"   56 A'   57 A'   22 A"   58 A'                 
  3.022   4.177   4.178   4.213   4.220   4.244   4.340   4.472
 59 A'   60 A'   23 A"   24 A"   61 A'   25 A"   62 A'   63 A'                 
  4.631   6.887   6.923   6.947   7.572  10.341  14.696  14.800
 64 A'   26 A"   65 A'   66 A'   67 A'   68 A'   27 A"   69 A'                 
 14.906  26.642  26.706  27.070  36.688  68.727 166.167 219.180
 70 A'   28 A"   71 A'   72 A'   73 A'   74 A'   75 A'   76 A'                 

 Beta MOs, Restricted
 -- Occupied --                  
-104.89  -80.08  -26.33  -15.64  -10.61   -8.08   -8.07   -8.07
  1 A'    2 A'    3 A'    4 A'    5 A'    6 A'    1 A"    7 A'                 
 -7.614  -5.507  -5.505  -5.505  -1.636  -1.262  -1.058  -0.823
  8 A'    9 A'    2 A"   10 A'   11 A'   12 A'   13 A'   14 A'                 
 -0.713  -0.704  -0.687  -0.566  -0.557  -0.493  -0.434  -0.417
 15 A'    3 A"   16 A'   17 A'    4 A"   18 A'   19 A'    5 A"                 
 -- Virtual --                   
  0.017   0.055   0.064   0.075   0.088   0.095   0.131   0.137
  6 A"   20 A'   21 A'   22 A'    7 A"   23 A'   24 A'   25 A'                 
  0.140   0.182   0.218   0.235   0.246   0.248   0.278   0.339
  8 A"   26 A'   27 A'   28 A'    9 A"   29 A'   30 A'   10 A"                 
  0.340   0.349   0.383   0.390   0.429   0.476   0.524   0.577
 31 A'   32 A'   11 A"   33 A'   34 A'   35 A'   36 A'   37 A'                 
  0.598   0.613   0.796   0.859   0.868   0.877   0.901   0.961
 12 A"   38 A'   39 A'   40 A'   13 A"   14 A"   41 A'   15 A"                 
  1.085   1.095   1.117   1.134   1.177   1.228   1.292   1.333
 42 A'   43 A'   16 A"   44 A'   45 A'   17 A"   46 A'   47 A'                 
  1.379   1.479   1.567   1.620   1.632   1.773   1.861   1.907
 48 A'   49 A'   18 A"   50 A'   51 A'   19 A"   52 A'   53 A'                 
  2.205   2.265   2.389   2.408   2.571   2.635   2.638   2.932
 54 A'   20 A"   55 A'   21 A"   56 A'   57 A'   22 A"   58 A'                 
  3.022   4.177   4.178   4.213   4.220   4.244   4.340   4.472
 59 A'   60 A'   23 A"   24 A"   61 A'   25 A"   62 A'   63 A'                 
  4.631   6.887   6.923   6.947   7.572  10.341  14.696  14.800
 64 A'   26 A"   65 A'   66 A'   67 A'   68 A'   27 A"   69 A'                 
 14.906  26.642  26.706  27.070  36.688  68.727 166.167 219.180
 70 A'   28 A"   71 A'   72 A'   73 A'   74 A'   75 A'   76 A'                 

 Occupation and symmetry of molecular orbitals

 Point group: Cs (2 irreducible representations).

                           A'   A"    All 
 ------------------------------------------
 All molecular orbitals:
  - Alpha                  76   28    104 
  - Beta                   76   28    104 
 ------------------------------------------
 Alpha orbitals:
  - Frozen occupied        10   2     12  
  - Active occupied        9    3     12  
  - Active virtual         57   23    80  
  - Frozen virtual         0    0     0   
 ------------------------------------------
 Beta orbitals:
  - Frozen occupied        10   2     12  
  - Active occupied        9    3     12  
  - Active virtual         57   23    80  
  - Frozen virtual         0    0     0   
 ------------------------------------------

 Import integrals:   CPU 0.00 s  wall 0.00 s

 Import integrals:   CPU 14.98 s  wall 2.76 s

 MP2 amplitudes:   CPU 0.10 s  wall 0.08 s

Running a double precision version
           CCSD T amplitudes will be solved using DIIS.

           Start     Size      MaxIter   EConv     TConv     
           3         7         100       1.00e-07  1.00e-05  
 ------------------------------------------------------------------------------
           Energy (a.u.)   Ediff      Tdiff       Comment
 ------------------------------------------------------------------------------
          -954.76932735                           
     1    -954.76063366   8.69e-03   7.28e-01     
     2    -954.78441300   2.38e-02   1.06e-01     
     3    -954.78299553   1.42e-03   4.71e-02     
     4    -954.78559510   2.60e-03   1.66e-02     Switched to DIIS steps.
     5    -954.78647962   8.85e-04   1.16e-02     
     6    -954.78655560   7.60e-05   2.58e-03     
     7    -954.78655519   4.12e-07   1.38e-03     
     8    -954.78655905   3.86e-06   3.49e-04     
     9    -954.78656108   2.03e-06   2.32e-04     
    10    -954.78656114   6.01e-08   6.36e-05     
    11    -954.78656119   4.95e-08   2.61e-05     
    12    -954.78656124   4.94e-08   1.41e-05     
    13    -954.78656118   5.29e-08   5.70e-06     
 ------------------------------------------------------------------------------
          -954.78656118                           CCSD T converged.

End of double precision
 SCF energy                 = -954.13032180
 MP2 energy                 = -954.76932735
 CCSD correlation energy     =   -0.65623938
 CCSD total energy           = -954.78656118

 CCSD  T1^2 = 0.0147  T2^2 = 0.2369  Leading amplitudes:

 Amplitude    Orbitals with energies
 -0.0306       5 (A") A                  ->    6 (A") A                   
              -0.4166                          0.0169                     
 -0.0306       5 (A") B                  ->    6 (A") B                   
              -0.4166                          0.0169                     
  0.0293       3 (A") A                  ->    6 (A") A                   
              -0.7036                          0.0169                     
  0.0293       3 (A") B                  ->    6 (A") B                   
              -0.7036                          0.0169                     

 Amplitude    Orbitals with energies
 -0.0757       5 (A") A      5 (A") B    ->    6 (A") A      6 (A") B     
              -0.4166       -0.4166            0.0169        0.0169       
  0.0757       5 (A") A      5 (A") B    ->    6 (A") B      6 (A") A     
              -0.4166       -0.4166            0.0169        0.0169       
  0.0757       5 (A") B      5 (A") A    ->    6 (A") A      6 (A") B     
              -0.4166       -0.4166            0.0169        0.0169       
 -0.0757       5 (A") B      5 (A") A    ->    6 (A") B      6 (A") A     
              -0.4166       -0.4166            0.0169        0.0169       

 Computing CCSD intemediates for later calculations in double precision
 Finished.

Running a double precision version
           CCSD Lambda amplitudes will be solved using DIIS.
           Start     Size      MaxIter   EConv     LConv     
           3         7         100       1.00e-07  1.00e-05  
 ------------------------------------------------------------------------------
            Enorm      Ldiff       Comment
 ------------------------------------------------------------------------------
     1     5.14e-02   3.47e-02     
     2     1.62e-02   7.42e-03     
     3     6.60e-03   1.54e-03     
     4     3.82e-03   1.34e-03     Switched to DIIS steps.
     5     1.09e-03   7.50e-04     
     6     5.44e-04   1.59e-04     
     7     1.77e-04   5.60e-05     
     8     8.22e-05   6.70e-06     
     9     3.12e-05   9.12e-07     
    10     1.39e-05   2.03e-07     
    11     6.43e-06   3.30e-07     
    12     3.00e-06   1.55e-07     
    13     1.37e-06   1.72e-08     
    14     5.71e-07   5.36e-08     
    15     2.75e-07   3.16e-08     
    16     1.30e-07   2.15e-08     
    17     6.22e-08   1.25e-08     
 ------------------------------------------------------------------------------
                                   CCSD Lambda converged.

 Computing density matrices in double precision...
           Orbital response amplitudes will be solved using DIIS.
           Start     Size      MaxIter   EConv     LConv     
           3         7         100       1.00e-06  1.00e-06  
 ------------------------------------------------------------------------------
            Enorm      Ldiff       Comment
 ------------------------------------------------------------------------------
     1     7.99e-02   5.78e-03     
     2     4.27e-02   1.66e-02     
     3     4.58e-02   1.39e-02     
     4     1.19e-02   1.18e-02     Switched to DIIS steps.
     5     2.79e-03   2.95e-03     
     6     8.86e-04   5.95e-04     
     7     3.57e-04   9.76e-06     
     8     1.02e-04   6.66e-05     
     9     3.01e-05   1.07e-06     
    10     7.56e-06   2.15e-06     
    11     1.46e-06   4.71e-07     
    12     4.79e-07   4.08e-08     
 ------------------------------------------------------------------------------
                                   Orbital response converged.

 Computing density matrices... Done.
 CCSD calculation:   CPU 146.61 s  wall 28.53 s

 Transferring MO TPDM to AO TPDM
 Transferring g2_o1o1o1o1
 Transferring g2_o1o1o1v1
 Transferring g2_o1o1v1v1
 Transferring g2_o1v1o1v1
 Transferring g2_o1v1v1v1
 Transferring g2_v1v1v1v1
 Adding separable TPDM
 Computing TPDM gradient
 --------------------------------------------------------
 2e gradient
  Atom          X               Y               Z
 --------------------------------------------------------
    1        -20.546025      -11.475162       -0.000000  
    2          8.898406      -13.639548        0.000000  
    3         -8.252403       16.868731        0.000000  
    4         19.900023        8.245979        0.000000  
 --------------------------------------------------------
 --------------------------------------------------------
 Final gradient
  Atom          X               Y               Z
 --------------------------------------------------------
    1        -20.546025      -11.475162       -0.000000  
    2          8.898406      -13.639548        0.000000  
    3         -8.252403       16.868731        0.000000  
    4         19.900023        8.245979        0.000000  
 --------------------------------------------------------
 Analytic gradient from two-electron contribution:   CPU 107.64 s  wall 22.08 s

 Total ccman2 time:   CPU 273.62 s  wall 54.64 s


 --------------------------------------------------------------
             Orbital Energies (a.u.) and Symmetries
 --------------------------------------------------------------

 Alpha MOs, Restricted
 -- Occupied --                  
-104.89  -80.08  -26.33  -15.64  -10.61   -8.08   -8.07   -7.61
  1 A'    2 A'    3 A'    4 A'    5 A'    6 A'    7 A'    8 A'                 
 -5.507  -5.505  -8.074  -5.505  -1.636  -1.262  -1.058  -0.823
  9 A'   10 A'    1 A"    2 A"   11 A'   12 A'   13 A'   14 A'                 
 -0.713  -0.687  -0.566  -0.493  -0.434  -0.704  -0.557  -0.417
 15 A'   16 A'   17 A'   18 A'   19 A'    3 A"    4 A"    5 A"                 
 -- Virtual --                   
  0.055   0.064   0.075   0.095   0.131   0.137   0.182   0.218
 20 A'   21 A'   22 A'   23 A'   24 A'   25 A'   26 A'   27 A'                 
  0.235   0.248   0.278   0.340   0.349   0.390   0.429   0.476
 28 A'   29 A'   30 A'   31 A'   32 A'   33 A'   34 A'   35 A'                 
  0.524   0.577   0.613   0.796   0.859   0.901   1.085   1.095
 36 A'   37 A'   38 A'   39 A'   40 A'   41 A'   42 A'   43 A'                 
  1.134   1.177   1.292   1.333   1.379   1.479   1.620   1.632
 44 A'   45 A'   46 A'   47 A'   48 A'   49 A'   50 A'   51 A'                 
  1.861   1.907   2.205   2.389   2.571   2.635   2.932   3.022
 52 A'   53 A'   54 A'   55 A'   56 A'   57 A'   58 A'   59 A'                 
  4.177   4.220   4.340   4.472   4.631   6.923   6.947   7.572
 60 A'   61 A'   62 A'   63 A'   64 A'   65 A'   66 A'   67 A'                 
 10.341  14.800  14.906  26.706  27.070  36.688  68.727 166.167
 68 A'   69 A'   70 A'   71 A'   72 A'   73 A'   74 A'   75 A'                 
219.180   0.017   0.088   0.140   0.246   0.339   0.383   0.598
 76 A'    6 A"    7 A"    8 A"    9 A"   10 A"   11 A"   12 A"                 
  0.868   0.877   0.961   1.117   1.228   1.567   1.773   2.265
 13 A"   14 A"   15 A"   16 A"   17 A"   18 A"   19 A"   20 A"                 
  2.408   2.638   4.178   4.213   4.244   6.887  14.696  26.642
 21 A"   22 A"   23 A"   24 A"   25 A"   26 A"   27 A"   28 A"                 

 Beta MOs, Restricted
 -- Occupied --                  
-104.89  -80.08  -26.33  -15.64  -10.61   -8.08   -8.07   -7.61
  1 A'    2 A'    3 A'    4 A'    5 A'    6 A'    7 A'    8 A'                 
 -5.507  -5.505  -8.074  -5.505  -1.636  -1.262  -1.058  -0.823
  9 A'   10 A'    1 A"    2 A"   11 A'   12 A'   13 A'   14 A'                 
 -0.713  -0.687  -0.566  -0.493  -0.434  -0.704  -0.557  -0.417
 15 A'   16 A'   17 A'   18 A'   19 A'    3 A"    4 A"    5 A"                 
 -- Virtual --                   
  0.055   0.064   0.075   0.095   0.131   0.137   0.182   0.218
 20 A'   21 A'   22 A'   23 A'   24 A'   25 A'   26 A'   27 A'                 
  0.235   0.248   0.278   0.340   0.349   0.390   0.429   0.476
 28 A'   29 A'   30 A'   31 A'   32 A'   33 A'   34 A'   35 A'                 
  0.524   0.577   0.613   0.796   0.859   0.901   1.085   1.095
 36 A'   37 A'   38 A'   39 A'   40 A'   41 A'   42 A'   43 A'                 
  1.134   1.177   1.292   1.333   1.379   1.479   1.620   1.632
 44 A'   45 A'   46 A'   47 A'   48 A'   49 A'   50 A'   51 A'                 
  1.861   1.907   2.205   2.389   2.571   2.635   2.932   3.022
 52 A'   53 A'   54 A'   55 A'   56 A'   57 A'   58 A'   59 A'                 
  4.177   4.220   4.340   4.472   4.631   6.923   6.947   7.572
 60 A'   61 A'   62 A'   63 A'   64 A'   65 A'   66 A'   67 A'                 
 10.341  14.800  14.906  26.706  27.070  36.688  68.727 166.167
 68 A'   69 A'   70 A'   71 A'   72 A'   73 A'   74 A'   75 A'                 
219.180   0.017   0.088   0.140   0.246   0.339   0.383   0.598
 76 A'    6 A"    7 A"    8 A"    9 A"   10 A"   11 A"   12 A"                 
  0.868   0.877   0.961   1.117   1.228   1.567   1.773   2.265
 13 A"   14 A"   15 A"   16 A"   17 A"   18 A"   19 A"   20 A"                 
  2.408   2.638   4.178   4.213   4.244   6.887  14.696  26.642
 21 A"   22 A"   23 A"   24 A"   25 A"   26 A"   27 A"   28 A"                 
 --------------------------------------------------------------

          Ground-State Mulliken Net Atomic Charges

     Atom                 Charge (a.u.)
  ----------------------------------------
      1 P                     0.536568
      2 N                    -0.273485
      3 F                    -0.238624
      4 Cl                   -0.024459
  ----------------------------------------
  Sum of atomic charges =     0.000000

 -----------------------------------------------------------------
                    Cartesian Multipole Moments
 -----------------------------------------------------------------
    Charge (ESU x 10^10)
                -0.0000
    Dipole Moment (Debye)
         X       1.0089      Y       0.2970      Z      -0.0000
       Tot       1.0517
    Quadrupole Moments (Debye-Ang)
        XX     -34.1269     XY       3.5822     YY     -39.2498
        XZ      -0.0000     YZ      -0.0000     ZZ     -34.6365
    Octopole Moments (Debye-Ang^2)
       XXX       0.4277    XXY      -3.4181    XYY      -1.3470
       YYY      -9.8073    XXZ      -0.0000    XYZ      -0.0000
       YYZ      -0.0000    XZZ       3.0324    YZZ      -3.0490
       ZZZ      -0.0000
    Hexadecapole Moments (Debye-Ang^3)
      XXXX    -399.9498   XXXY       1.5124   XXYY     -92.6544
      XYYY      -3.2606   YYYY    -133.3886   XXXZ      -0.0000
      XXYZ      -0.0000   XYYZ      -0.0000   YYYZ      -0.0000
      XXZZ     -75.0451   XYZZ      -3.2500   YYZZ     -28.4761
      XZZZ      -0.0000   YZZZ      -0.0000   ZZZZ     -39.0489
 -----------------------------------------------------------------
 DrvMan completing analytic gradient of the correlated energy
 Correlated dipole moment
            1
    1   0.3969163
    2   0.1168597
    3  -0.0000000
 Energy read as -954.786561183
 Full Analytical Gradient: (in a.u., or Hartree/Bohr)
             1             2             3             4
    1    0.00006722   -0.00006537   -0.00000356    0.00000171
    2   -0.00011360   -0.00000746    0.00010339    0.00001767
    3   -0.00000000    0.00000000    0.00000000   -0.00000000
 Gradient time:  CPU 0.83 s  wall 0.96 s
 ######################################################
 ######################################################
 # Starting finite difference calculation for IDERIV  #
 Finite diff step size:  1.88973e-03 a.u.
 ----------------------------------------------------------------
             Standard Nuclear Orientation (Angstroms)
    I     Atom           X                Y                Z
 ----------------------------------------------------------------
    1      P       1.1890627944     0.5190143227    -0.0000000000
    2      N      -0.3319919770     0.8400485130    -0.0000000000
    3      F       1.4048385811    -1.0862904066     0.0000000000
    4      Cl     -1.6553261945    -0.2287612219     0.0000000000
 ----------------------------------------------------------------
 Nuclear Repulsion Energy =   201.0782459582 hartrees
 There are       24 alpha and       24 beta electrons

                       Distance Matrix (Angstroms)
             P (  1)   N (  2)   F (  3)
   N (  2)  1.554564
   F (  3)  1.619741  2.593716
   Cl(  4)  2.941040  1.701049  3.178044

 Requested basis set is 6-311++G(d,p)
 There are 38 shells and 104 basis functions
 A cutoff of  1.0D-14 yielded    681 shell pairs
 There are      5370 function pairs (      5806 Cartesian)
 Smallest overlap matrix eigenvalue = 1.45E-03
 Guess MOs from SCF MO coefficient file

 -----------------------------------------------------------------------
  General SCF calculation program by
  Eric Jon Sundstrom, Paul Horn, Yuezhi Mao, Dmitri Zuev, Alec White,
  David Stuck, Shaama M.S., Shane Yost, Joonho Lee, David Small,
  Daniel Levine, Susi Lehtola, Hugh Burton, Evgeny Epifanovsky
 -----------------------------------------------------------------------
 Hartree-Fock
 using 6 threads for integral computing
 -------------------------------------------------------
 OpenMP Integral computing Module                
 Release: version 2.0, May 2017, Q-Chem Inc. Pleasanton 
 -------------------------------------------------------
 A restricted SCF calculation will be
 performed using DIIS
 SCF converges when DIIS error is below 1.0e-08
 ---------------------------------------
  Cycle       Energy         DIIS error
 ---------------------------------------
    1    -954.1302611239      1.90e-05  
    2    -954.1302616180      9.38e-06  
    3    -954.1302617124      4.14e-06  
    4    -954.1302617432      1.05e-06  
    5    -954.1302617470      4.28e-07  
    6    -954.1302617480      1.95e-07  
    7    -954.1302617483      7.19e-08  
    8    -954.1302617483      2.59e-08  
    9    -954.1302617483      8.75e-09  Convergence criterion met
 ---------------------------------------
 SCF time:   CPU 3.64s  wall 1.00s 
 SCF   energy in the final basis set =     -954.1302617483
 Total energy in the final basis set =     -954.1302617483


 ------------------------------------------------------------------------------

   CCMAN2: suite of methods based on coupled cluster
           and equation of motion theories.

   Components:
   * libvmm-1.3-trunk
     by Evgeny Epifanovsky, Ilya Kaliman.
   * libtensor-2.5-trunk
     by Evgeny Epifanovsky, Michael Wormit, Dmitry Zuev, Sam Manzer, 
        Ilya Kaliman.
   * libcc-2.5-trunk
     by Evgeny Epifanovsky, Arik Landau, Tomasz Kus, Kirill Khistyaev, 
        Dmitry Zuev, Prashant Manohar, Xintian Feng, Anna Krylov, 
        Matthew Goldey, Alec White, Thomas Jagau, Kaushik Nanda, 
        Anastasia Gunina, Alexander Kunitsa, Joonho Lee.

   CCMAN original authors:
   Anna I. Krylov, C. David Sherrill, Steven R. Gwaltney,
   Edward F. C. Byrd (2000)
   Sergey V. Levchenko, Lyudmila V. Slipchenko, Tao Wang,
   Ana-Maria C. Cristian (2003)
   Piotr A. Pieniazek, C. Melania Oana, Evgeny Epifanovsky (2007)
   Prashant Manohar (2009)

 ------------------------------------------------------------------------------


 Allocating and initializing 30808MB of RAM...
 Calculation will run on 6 cores.


 Alpha MOs, Restricted
 -- Occupied --                  
-104.89  -80.08  -26.33  -15.64  -10.61   -8.08   -8.07   -8.07
  1 A     2 A     3 A     4 A     5 A     6 A     7 A     8 A                  
 -7.614  -5.508  -5.505  -5.505  -1.637  -1.262  -1.057  -0.824
  9 A    10 A    11 A    12 A    13 A    14 A    15 A    16 A                  
 -0.713  -0.704  -0.687  -0.566  -0.556  -0.493  -0.433  -0.416
 17 A    18 A    19 A    20 A    21 A    22 A    23 A    24 A                  
 -- Virtual --                   
  0.017   0.055   0.064   0.075   0.088   0.095   0.131   0.137
 25 A    26 A    27 A    28 A    29 A    30 A    31 A    32 A                  
  0.140   0.182   0.218   0.235   0.246   0.248   0.278   0.339
 33 A    34 A    35 A    36 A    37 A    38 A    39 A    40 A                  
  0.340   0.349   0.383   0.390   0.429   0.476   0.524   0.577
 41 A    42 A    43 A    44 A    45 A    46 A    47 A    48 A                  
  0.598   0.613   0.795   0.859   0.868   0.877   0.901   0.961
 49 A    50 A    51 A    52 A    53 A    54 A    55 A    56 A                  
  1.085   1.095   1.117   1.134   1.177   1.228   1.292   1.332
 57 A    58 A    59 A    60 A    61 A    62 A    63 A    64 A                  
  1.378   1.479   1.566   1.620   1.632   1.773   1.861   1.907
 65 A    66 A    67 A    68 A    69 A    70 A    71 A    72 A                  
  2.205   2.265   2.389   2.407   2.571   2.635   2.638   2.932
 73 A    74 A    75 A    76 A    77 A    78 A    79 A    80 A                  
  3.022   4.177   4.178   4.213   4.220   4.244   4.340   4.472
 81 A    82 A    83 A    84 A    85 A    86 A    87 A    88 A                  
  4.631   6.887   6.923   6.947   7.572  10.341  14.696  14.800
 89 A    90 A    91 A    92 A    93 A    94 A    95 A    96 A                  
 14.905  26.643  26.706  27.070  36.688  68.727 166.166 219.180
 97 A    98 A    99 A   100 A   101 A   102 A   103 A   104 A                  

 Beta MOs, Restricted
 -- Occupied --                  
-104.89  -80.08  -26.33  -15.64  -10.61   -8.08   -8.07   -8.07
  1 A     2 A     3 A     4 A     5 A     6 A     7 A     8 A                  
 -7.614  -5.508  -5.505  -5.505  -1.637  -1.262  -1.057  -0.824
  9 A    10 A    11 A    12 A    13 A    14 A    15 A    16 A                  
 -0.713  -0.704  -0.687  -0.566  -0.556  -0.493  -0.433  -0.416
 17 A    18 A    19 A    20 A    21 A    22 A    23 A    24 A                  
 -- Virtual --                   
  0.017   0.055   0.064   0.075   0.088   0.095   0.131   0.137
 25 A    26 A    27 A    28 A    29 A    30 A    31 A    32 A                  
  0.140   0.182   0.218   0.235   0.246   0.248   0.278   0.339
 33 A    34 A    35 A    36 A    37 A    38 A    39 A    40 A                  
  0.340   0.349   0.383   0.390   0.429   0.476   0.524   0.577
 41 A    42 A    43 A    44 A    45 A    46 A    47 A    48 A                  
  0.598   0.613   0.795   0.859   0.868   0.877   0.901   0.961
 49 A    50 A    51 A    52 A    53 A    54 A    55 A    56 A                  
  1.085   1.095   1.117   1.134   1.177   1.228   1.292   1.332
 57 A    58 A    59 A    60 A    61 A    62 A    63 A    64 A                  
  1.378   1.479   1.566   1.620   1.632   1.773   1.861   1.907
 65 A    66 A    67 A    68 A    69 A    70 A    71 A    72 A                  
  2.205   2.265   2.389   2.407   2.571   2.635   2.638   2.932
 73 A    74 A    75 A    76 A    77 A    78 A    79 A    80 A                  
  3.022   4.177   4.178   4.213   4.220   4.244   4.340   4.472
 81 A    82 A    83 A    84 A    85 A    86 A    87 A    88 A                  
  4.631   6.887   6.923   6.947   7.572  10.341  14.696  14.800
 89 A    90 A    91 A    92 A    93 A    94 A    95 A    96 A                  
 14.905  26.643  26.706  27.070  36.688  68.727 166.166 219.180
 97 A    98 A    99 A   100 A   101 A   102 A   103 A   104 A                  

 Occupation and symmetry of molecular orbitals

 Point group: C1 (1 irreducible representation).

                           A     All 
 -------------------------------------
 All molecular orbitals:
  - Alpha                  104   104 
  - Beta                   104   104 
 -------------------------------------
 Alpha orbitals:
  - Frozen occupied        12    12  
  - Active occupied        12    12  
  - Active virtual         80    80  
  - Frozen virtual         0     0   
 -------------------------------------
 Beta orbitals:
  - Frozen occupied        12    12  
  - Active occupied        12    12  
  - Active virtual         80    80  
  - Frozen virtual         0     0   
 -------------------------------------

 Import integrals:   CPU 0.00 s  wall 0.00 s

 Import integrals:   CPU 15.30 s  wall 2.66 s

 MP2 amplitudes:   CPU 0.03 s  wall 0.02 s

Running a double precision version
           CCSD T amplitudes will be solved using DIIS.

           Start     Size      MaxIter   EConv     TConv     
           3         7         100       1.00e-07  1.00e-05  
 ------------------------------------------------------------------------------
           Energy (a.u.)   Ediff      Tdiff       Comment
 ------------------------------------------------------------------------------
          -954.76933940                           
     1    -954.76061453   8.72e-03   7.28e-01     
     2    -954.78441353   2.38e-02   1.06e-01     
     3    -954.78299052   1.42e-03   4.72e-02     
     4    -954.78559314   2.60e-03   1.67e-02     Switched to DIIS steps.
     5    -954.78647855   8.85e-04   1.16e-02     
     6    -954.78655460   7.60e-05   2.58e-03     
     7    -954.78655413   4.68e-07   1.38e-03     
     8    -954.78655800   3.86e-06   3.49e-04     
     9    -954.78656002   2.02e-06   2.32e-04     
    10    -954.78656008   5.94e-08   6.37e-05     
    11    -954.78656013   5.00e-08   2.61e-05     
    12    -954.78656018   4.96e-08   1.42e-05     
    13    -954.78656013   5.26e-08   5.70e-06     
 ------------------------------------------------------------------------------
          -954.78656013                           CCSD T converged.

End of double precision
 SCF energy                 = -954.13026175
 MP2 energy                 = -954.76933940
 CCSD correlation energy     =   -0.65629838
 CCSD total energy           = -954.78656013

 CCSD  T1^2 = 0.0147  T2^2 = 0.2370  Leading amplitudes:

 Amplitude    Orbitals with energies
  0.0306       24 (A) A                  ->    25 (A) A                   
              -0.4164                          0.0168                     
  0.0306       24 (A) B                  ->    25 (A) B                   
              -0.4164                          0.0168                     
 -0.0293       18 (A) A                  ->    25 (A) A                   
              -0.7037                          0.0168                     
 -0.0293       18 (A) B                  ->    25 (A) B                   
              -0.7037                          0.0168                     

 Amplitude    Orbitals with energies
 -0.0760       24 (A) A      24 (A) B    ->    25 (A) A      25 (A) B     
              -0.4164       -0.4164            0.0168        0.0168       
  0.0760       24 (A) A      24 (A) B    ->    25 (A) B      25 (A) A     
              -0.4164       -0.4164            0.0168        0.0168       
  0.0760       24 (A) B      24 (A) A    ->    25 (A) A      25 (A) B     
              -0.4164       -0.4164            0.0168        0.0168       
 -0.0760       24 (A) B      24 (A) A    ->    25 (A) B      25 (A) A     
              -0.4164       -0.4164            0.0168        0.0168       

 Computing CCSD intemediates for later calculations in double precision
 Finished.

Running a double precision version
           CCSD Lambda amplitudes will be solved using DIIS.
           Start     Size      MaxIter   EConv     LConv     
           3         7         100       1.00e-07  1.00e-05  
 ------------------------------------------------------------------------------
            Enorm      Ldiff       Comment
 ------------------------------------------------------------------------------
     1     5.15e-02   3.47e-02     
     2     1.62e-02   7.42e-03     
     3     6.61e-03   1.54e-03     
     4     3.82e-03   1.34e-03     Switched to DIIS steps.
     5     1.09e-03   7.51e-04     
     6     5.45e-04   1.59e-04     
     7     1.77e-04   5.61e-05     
     8     8.23e-05   6.71e-06     
     9     3.12e-05   9.11e-07     
    10     1.39e-05   1.98e-07     
    11     6.44e-06   3.28e-07     
    12     3.00e-06   1.54e-07     
    13     1.37e-06   1.71e-08     
    14     5.72e-07   5.35e-08     
    15     2.75e-07   3.16e-08     
    16     1.30e-07   2.15e-08     
    17     6.23e-08   1.25e-08     
 ------------------------------------------------------------------------------
                                   CCSD Lambda converged.

 Computing density matrices in double precision...
           Orbital response amplitudes will be solved using DIIS.
           Start     Size      MaxIter   EConv     LConv     
           3         7         100       1.00e-06  1.00e-06  
 ------------------------------------------------------------------------------
            Enorm      Ldiff       Comment
 ------------------------------------------------------------------------------
     1     7.99e-02   5.76e-03     
     2     4.27e-02   1.66e-02     
     3     4.59e-02   1.39e-02     
     4     1.19e-02   1.18e-02     Switched to DIIS steps.
     5     2.80e-03   2.97e-03     
     6     8.91e-04   5.97e-04     
     7     3.59e-04   8.82e-06     
     8     1.03e-04   6.70e-05     
     9     3.03e-05   1.09e-06     
    10     7.60e-06   2.17e-06     
    11     1.46e-06   4.73e-07     
    12     4.81e-07   4.09e-08     
 ------------------------------------------------------------------------------
                                   Orbital response converged.

 Computing density matrices... Done.
 CCSD calculation:   CPU 456.66 s  wall 86.64 s

 Transferring MO TPDM to AO TPDM
 Transferring g2_o1o1o1o1
 Transferring g2_o1o1o1v1
 Transferring g2_o1o1v1v1
 Transferring g2_o1v1o1v1
 Transferring g2_o1v1v1v1
 Transferring g2_v1v1v1v1
 Adding separable TPDM
 Computing TPDM gradient
 --------------------------------------------------------
 2e gradient
  Atom          X               Y               Z
 --------------------------------------------------------
    1        -20.540222      -11.486275        0.000000  
    2          8.886462      -13.628808       -0.000000  
    3         -8.242030       16.871612       -0.000000  
    4         19.895790        8.243471        0.000000  
 --------------------------------------------------------
 --------------------------------------------------------
 Final gradient
  Atom          X               Y               Z
 --------------------------------------------------------
    1        -20.540222      -11.486275        0.000000  
    2          8.886462      -13.628808       -0.000000  
    3         -8.242030       16.871612       -0.000000  
    4         19.895790        8.243471        0.000000  
 --------------------------------------------------------
 Analytic gradient from two-electron contribution:   CPU 107.60 s  wall 20.99 s

 Total ccman2 time:   CPU 582.39 s  wall 111.12 s


 --------------------------------------------------------------

                    Orbital Energies (a.u.)
 --------------------------------------------------------------

 Alpha MOs
 -- Occupied --
******** -80.0790 -26.3332 -15.6439 -10.6098  -8.0785  -8.0743  -8.0741
 -7.6142  -5.5076  -5.5052  -5.5047  -1.6366  -1.2620  -1.0573  -0.8236
 -0.7127  -0.7037  -0.6869  -0.5659  -0.5565  -0.4928  -0.4334  -0.4164
 -- Virtual --
  0.0168   0.0545   0.0636   0.0750   0.0876   0.0951   0.1309   0.1372
  0.1395   0.1817   0.2179   0.2347   0.2455   0.2483   0.2783   0.3393
  0.3405   0.3490   0.3828   0.3898   0.4285   0.4761   0.5242   0.5769
  0.5977   0.6132   0.7955   0.8592   0.8676   0.8774   0.9013   0.9611
  1.0848   1.0948   1.1166   1.1340   1.1767   1.2282   1.2917   1.3320
  1.3784   1.4785   1.5665   1.6199   1.6324   1.7728   1.8607   1.9070
  2.2048   2.2649   2.3889   2.4071   2.5710   2.6347   2.6381   2.9318
  3.0218   4.1771   4.1781   4.2126   4.2201   4.2438   4.3397   4.4718
  4.6306   6.8869   6.9231   6.9466   7.5720  10.3412  14.6955  14.7997
 14.9052  26.6425  26.7055  27.0703  36.6876  68.7266 166.1662 219.1804
 --------------------------------------------------------------

          Ground-State Mulliken Net Atomic Charges

     Atom                 Charge (a.u.)
  ----------------------------------------
      1 P                     0.536554
      2 N                    -0.273629
      3 F                    -0.238570
      4 Cl                   -0.024355
  ----------------------------------------
  Sum of atomic charges =     0.000000

 -----------------------------------------------------------------
                    Cartesian Multipole Moments
 -----------------------------------------------------------------
    Charge (ESU x 10^10)
                 0.0000
    Dipole Moment (Debye)
         X       1.0135      Y       0.2962      Z       0.0000
       Tot       1.0559
    Quadrupole Moments (Debye-Ang)
        XX     -34.1180     XY       3.5832     YY     -39.2518
        XZ      -0.0000     YZ      -0.0000     ZZ     -34.6400
    Octopole Moments (Debye-Ang^2)
       XXX       0.4136    XXY      -3.4177    XYY      -1.3524
       YYY      -9.8137    XXZ       0.0000    XYZ       0.0000
       YYZ      -0.0000    XZZ       3.0200    YZZ      -3.0523
       ZZZ      -0.0000
    Hexadecapole Moments (Debye-Ang^3)
      XXXX    -400.0711   XXXY       1.4913   XXYY     -92.6818
      XYYY      -3.2761   YYYY    -133.3994   XXXZ      -0.0000
      XXYZ      -0.0000   XYYZ       0.0000   YYYZ       0.0000
      XXZZ     -75.0728   XYZZ      -3.2580   YYZZ     -28.4805
      XZZZ       0.0000   YZZZ       0.0000   ZZZZ     -39.0601
 -----------------------------------------------------------------
 DrvMan completing analytic gradient of the correlated energy
 Correlated dipole moment
            1
    1   0.3987522
    2   0.1165304
    3   0.0000000
 Energy read as -954.786560128
 Full Analytical Gradient: (in a.u., or Hartree/Bohr)
             1             2             3             4
    1    0.00104888   -0.00090119   -0.00007614   -0.00007156
    2   -0.00021445    0.00001960    0.00015375    0.00004110
    3   -0.00000000   -0.00000000    0.00000000    0.00000000
 Gradient time:  CPU 0.80 s  wall 0.80 s
 ----------------------------------------------------------------
             Standard Nuclear Orientation (Angstroms)
    I     Atom           X                Y                Z
 ----------------------------------------------------------------
    1      P       1.1870627944     0.5190143227    -0.0000000000
    2      N      -0.3319919770     0.8400485130    -0.0000000000
    3      F       1.4048385811    -1.0862904066     0.0000000000
    4      Cl     -1.6553261945    -0.2287612219     0.0000000000
 ----------------------------------------------------------------
 Nuclear Repulsion Energy =   201.1462019720 hartrees
 There are       24 alpha and       24 beta electrons

                       Distance Matrix (Angstroms)
             P (  1)   N (  2)   F (  3)
   N (  2)  1.552608
   F (  3)  1.620009  2.593716
   Cl(  4)  2.939106  1.701049  3.178044

 Requested basis set is 6-311++G(d,p)
 There are 38 shells and 104 basis functions
 A cutoff of  1.0D-14 yielded    681 shell pairs
 There are      5370 function pairs (      5806 Cartesian)
 Smallest overlap matrix eigenvalue = 1.45E-03
 Guess MOs from SCF MO coefficient file

 -----------------------------------------------------------------------
  General SCF calculation program by
  Eric Jon Sundstrom, Paul Horn, Yuezhi Mao, Dmitri Zuev, Alec White,
  David Stuck, Shaama M.S., Shane Yost, Joonho Lee, David Small,
  Daniel Levine, Susi Lehtola, Hugh Burton, Evgeny Epifanovsky
 -----------------------------------------------------------------------
 Hartree-Fock
 using 6 threads for integral computing
 -------------------------------------------------------
 OpenMP Integral computing Module                
 Release: version 2.0, May 2017, Q-Chem Inc. Pleasanton 
 -------------------------------------------------------
 A restricted SCF calculation will be
 performed using DIIS
 SCF converges when DIIS error is below 1.0e-08
 ---------------------------------------
  Cycle       Energy         DIIS error
 ---------------------------------------
    1    -954.1303773866      3.80e-05  
    2    -954.1303793642      1.88e-05  
    3    -954.1303797417      8.27e-06  
    4    -954.1303798644      2.10e-06  
    5    -954.1303798797      8.55e-07  
    6    -954.1303798838      3.89e-07  
    7    -954.1303798848      1.43e-07  
    8    -954.1303798849      5.15e-08  
    9    -954.1303798849      1.74e-08  
   10    -954.1303798849      4.59e-09  Convergence criterion met
 ---------------------------------------
 SCF time:   CPU 4.20s  wall 1.00s 
 SCF   energy in the final basis set =     -954.1303798849
 Total energy in the final basis set =     -954.1303798849


 ------------------------------------------------------------------------------

   CCMAN2: suite of methods based on coupled cluster
           and equation of motion theories.

   Components:
   * libvmm-1.3-trunk
     by Evgeny Epifanovsky, Ilya Kaliman.
   * libtensor-2.5-trunk
     by Evgeny Epifanovsky, Michael Wormit, Dmitry Zuev, Sam Manzer, 
        Ilya Kaliman.
   * libcc-2.5-trunk
     by Evgeny Epifanovsky, Arik Landau, Tomasz Kus, Kirill Khistyaev, 
        Dmitry Zuev, Prashant Manohar, Xintian Feng, Anna Krylov, 
        Matthew Goldey, Alec White, Thomas Jagau, Kaushik Nanda, 
        Anastasia Gunina, Alexander Kunitsa, Joonho Lee.

   CCMAN original authors:
   Anna I. Krylov, C. David Sherrill, Steven R. Gwaltney,
   Edward F. C. Byrd (2000)
   Sergey V. Levchenko, Lyudmila V. Slipchenko, Tao Wang,
   Ana-Maria C. Cristian (2003)
   Piotr A. Pieniazek, C. Melania Oana, Evgeny Epifanovsky (2007)
   Prashant Manohar (2009)

 ------------------------------------------------------------------------------


 Allocating and initializing 30808MB of RAM...
 Calculation will run on 6 cores.


 Alpha MOs, Restricted
 -- Occupied --                  
-104.89  -80.08  -26.33  -15.64  -10.61   -8.08   -8.07   -8.07
  1 A     2 A     3 A     4 A     5 A     6 A     7 A     8 A                  
 -7.614  -5.507  -5.505  -5.505  -1.636  -1.262  -1.058  -0.823
  9 A    10 A    11 A    12 A    13 A    14 A    15 A    16 A                  
 -0.713  -0.704  -0.687  -0.566  -0.557  -0.493  -0.434  -0.417
 17 A    18 A    19 A    20 A    21 A    22 A    23 A    24 A                  
 -- Virtual --                   
  0.017   0.055   0.064   0.075   0.088   0.095   0.131   0.137
 25 A    26 A    27 A    28 A    29 A    30 A    31 A    32 A                  
  0.140   0.182   0.218   0.235   0.245   0.248   0.278   0.339
 33 A    34 A    35 A    36 A    37 A    38 A    39 A    40 A                  
  0.340   0.349   0.383   0.390   0.429   0.477   0.524   0.577
 41 A    42 A    43 A    44 A    45 A    46 A    47 A    48 A                  
  0.598   0.613   0.796   0.859   0.868   0.877   0.902   0.961
 49 A    50 A    51 A    52 A    53 A    54 A    55 A    56 A                  
  1.085   1.095   1.117   1.134   1.177   1.228   1.292   1.334
 57 A    58 A    59 A    60 A    61 A    62 A    63 A    64 A                  
  1.379   1.479   1.567   1.620   1.633   1.773   1.860   1.907
 65 A    66 A    67 A    68 A    69 A    70 A    71 A    72 A                  
  2.205   2.265   2.389   2.408   2.571   2.635   2.638   2.933
 73 A    74 A    75 A    76 A    77 A    78 A    79 A    80 A                  
  3.022   4.177   4.178   4.213   4.220   4.244   4.340   4.473
 81 A    82 A    83 A    84 A    85 A    86 A    87 A    88 A                  
  4.632   6.887   6.923   6.947   7.573  10.341  14.696  14.800
 89 A    90 A    91 A    92 A    93 A    94 A    95 A    96 A                  
 14.907  26.642  26.706  27.070  36.688  68.727 166.168 219.180
 97 A    98 A    99 A   100 A   101 A   102 A   103 A   104 A                  

 Beta MOs, Restricted
 -- Occupied --                  
-104.89  -80.08  -26.33  -15.64  -10.61   -8.08   -8.07   -8.07
  1 A     2 A     3 A     4 A     5 A     6 A     7 A     8 A                  
 -7.614  -5.507  -5.505  -5.505  -1.636  -1.262  -1.058  -0.823
  9 A    10 A    11 A    12 A    13 A    14 A    15 A    16 A                  
 -0.713  -0.704  -0.687  -0.566  -0.557  -0.493  -0.434  -0.417
 17 A    18 A    19 A    20 A    21 A    22 A    23 A    24 A                  
 -- Virtual --                   
  0.017   0.055   0.064   0.075   0.088   0.095   0.131   0.137
 25 A    26 A    27 A    28 A    29 A    30 A    31 A    32 A                  
  0.140   0.182   0.218   0.235   0.245   0.248   0.278   0.339
 33 A    34 A    35 A    36 A    37 A    38 A    39 A    40 A                  
  0.340   0.349   0.383   0.390   0.429   0.477   0.524   0.577
 41 A    42 A    43 A    44 A    45 A    46 A    47 A    48 A                  
  0.598   0.613   0.796   0.859   0.868   0.877   0.902   0.961
 49 A    50 A    51 A    52 A    53 A    54 A    55 A    56 A                  
  1.085   1.095   1.117   1.134   1.177   1.228   1.292   1.334
 57 A    58 A    59 A    60 A    61 A    62 A    63 A    64 A                  
  1.379   1.479   1.567   1.620   1.633   1.773   1.860   1.907
 65 A    66 A    67 A    68 A    69 A    70 A    71 A    72 A                  
  2.205   2.265   2.389   2.408   2.571   2.635   2.638   2.933
 73 A    74 A    75 A    76 A    77 A    78 A    79 A    80 A                  
  3.022   4.177   4.178   4.213   4.220   4.244   4.340   4.473
 81 A    82 A    83 A    84 A    85 A    86 A    87 A    88 A                  
  4.632   6.887   6.923   6.947   7.573  10.341  14.696  14.800
 89 A    90 A    91 A    92 A    93 A    94 A    95 A    96 A                  
 14.907  26.642  26.706  27.070  36.688  68.727 166.168 219.180
 97 A    98 A    99 A   100 A   101 A   102 A   103 A   104 A                  

 Occupation and symmetry of molecular orbitals

 Point group: C1 (1 irreducible representation).

                           A     All 
 -------------------------------------
 All molecular orbitals:
  - Alpha                  104   104 
  - Beta                   104   104 
 -------------------------------------
 Alpha orbitals:
  - Frozen occupied        12    12  
  - Active occupied        12    12  
  - Active virtual         80    80  
  - Frozen virtual         0     0   
 -------------------------------------
 Beta orbitals:
  - Frozen occupied        12    12  
  - Active occupied        12    12  
  - Active virtual         80    80  
  - Frozen virtual         0     0   
 -------------------------------------

 Import integrals:   CPU 0.00 s  wall 0.00 s

 Import integrals:   CPU 15.30 s  wall 2.66 s

 MP2 amplitudes:   CPU 0.03 s  wall 0.02 s

Running a double precision version
           CCSD T amplitudes will be solved using DIIS.

           Start     Size      MaxIter   EConv     TConv     
           3         7         100       1.00e-07  1.00e-05  
 ------------------------------------------------------------------------------
           Energy (a.u.)   Ediff      Tdiff       Comment
 ------------------------------------------------------------------------------
          -954.76931349                           
     1    -954.76065090   8.66e-03   7.28e-01     
     2    -954.78441062   2.38e-02   1.06e-01     
     3    -954.78299867   1.41e-03   4.71e-02     
     4    -954.78559519   2.60e-03   1.66e-02     Switched to DIIS steps.
     5    -954.78647883   8.84e-04   1.16e-02     
     6    -954.78655474   7.59e-05   2.57e-03     
     7    -954.78655438   3.57e-07   1.38e-03     
     8    -954.78655824   3.87e-06   3.49e-04     
     9    -954.78656027   2.03e-06   2.32e-04     
    10    -954.78656033   6.07e-08   6.35e-05     
    11    -954.78656038   4.90e-08   2.61e-05     
    12    -954.78656043   4.92e-08   1.41e-05     
    13    -954.78656038   5.32e-08   5.70e-06     
 ------------------------------------------------------------------------------
          -954.78656038                           CCSD T converged.

End of double precision
 SCF energy                 = -954.13037988
 MP2 energy                 = -954.76931349
 CCSD correlation energy     =   -0.65618049
 CCSD total energy           = -954.78656038

 CCSD  T1^2 = 0.0147  T2^2 = 0.2368  Leading amplitudes:

 Amplitude    Orbitals with energies
  0.0305       24 (A) A                  ->    25 (A) A                   
              -0.4168                          0.0170                     
  0.0305       24 (A) B                  ->    25 (A) B                   
              -0.4168                          0.0170                     
 -0.0293       18 (A) A                  ->    25 (A) A                   
              -0.7036                          0.0170                     
 -0.0293       18 (A) B                  ->    25 (A) B                   
              -0.7036                          0.0170                     

 Amplitude    Orbitals with energies
 -0.0754       24 (A) A      24 (A) B    ->    25 (A) A      25 (A) B     
              -0.4168       -0.4168            0.0170        0.0170       
  0.0754       24 (A) A      24 (A) B    ->    25 (A) B      25 (A) A     
              -0.4168       -0.4168            0.0170        0.0170       
  0.0754       24 (A) B      24 (A) A    ->    25 (A) A      25 (A) B     
              -0.4168       -0.4168            0.0170        0.0170       
 -0.0754       24 (A) B      24 (A) A    ->    25 (A) B      25 (A) A     
              -0.4168       -0.4168            0.0170        0.0170       

 Computing CCSD intemediates for later calculations in double precision
 Finished.

Running a double precision version
           CCSD Lambda amplitudes will be solved using DIIS.
           Start     Size      MaxIter   EConv     LConv     
           3         7         100       1.00e-07  1.00e-05  
 ------------------------------------------------------------------------------
            Enorm      Ldiff       Comment
 ------------------------------------------------------------------------------
     1     5.14e-02   3.47e-02     
     2     1.62e-02   7.42e-03     
     3     6.60e-03   1.54e-03     
     4     3.82e-03   1.34e-03     Switched to DIIS steps.
     5     1.09e-03   7.49e-04     
     6     5.44e-04   1.58e-04     
     7     1.76e-04   5.58e-05     
     8     8.21e-05   6.70e-06     
     9     3.11e-05   9.13e-07     
    10     1.39e-05   2.09e-07     
    11     6.42e-06   3.32e-07     
    12     2.99e-06   1.55e-07     
    13     1.37e-06   1.73e-08     
    14     5.70e-07   5.36e-08     
    15     2.74e-07   3.16e-08     
    16     1.30e-07   2.14e-08     
    17     6.21e-08   1.25e-08     
 ------------------------------------------------------------------------------
                                   CCSD Lambda converged.

 Computing density matrices in double precision...
           Orbital response amplitudes will be solved using DIIS.
           Start     Size      MaxIter   EConv     LConv     
           3         7         100       1.00e-06  1.00e-06  
 ------------------------------------------------------------------------------
            Enorm      Ldiff       Comment
 ------------------------------------------------------------------------------
     1     7.98e-02   5.80e-03     
     2     4.26e-02   1.66e-02     
     3     4.57e-02   1.39e-02     
     4     1.18e-02   1.18e-02     Switched to DIIS steps.
     5     2.78e-03   2.93e-03     
     6     8.80e-04   5.94e-04     
     7     3.55e-04   1.07e-05     
     8     1.02e-04   6.61e-05     
     9     3.00e-05   1.06e-06     
    10     7.52e-06   2.13e-06     
    11     1.45e-06   4.69e-07     
    12     4.78e-07   4.08e-08     
 ------------------------------------------------------------------------------
                                   Orbital response converged.

 Computing density matrices... Done.
 CCSD calculation:   CPU 456.10 s  wall 86.41 s

 Transferring MO TPDM to AO TPDM
 Transferring g2_o1o1o1o1
 Transferring g2_o1o1o1v1
 Transferring g2_o1o1v1v1
 Transferring g2_o1v1o1v1
 Transferring g2_o1v1v1v1
 Transferring g2_v1v1v1v1
 Adding separable TPDM
 Computing TPDM gradient
 --------------------------------------------------------
 2e gradient
  Atom          X               Y               Z
 --------------------------------------------------------
    1        -20.551817      -11.464023        0.000000  
    2          8.910326      -13.650296        0.000000  
    3         -8.262771       16.865831       -0.000000  
    4         19.904262        8.248488       -0.000000  
 --------------------------------------------------------
 --------------------------------------------------------
 Final gradient
  Atom          X               Y               Z
 --------------------------------------------------------
    1        -20.551817      -11.464023        0.000000  
    2          8.910326      -13.650296        0.000000  
    3         -8.262771       16.865831       -0.000000  
    4         19.904262        8.248488       -0.000000  
 --------------------------------------------------------
 Analytic gradient from two-electron contribution:   CPU 107.08 s  wall 20.54 s

 Total ccman2 time:   CPU 580.98 s  wall 110.38 s


 --------------------------------------------------------------

                    Orbital Energies (a.u.)
 --------------------------------------------------------------

 Alpha MOs
 -- Occupied --
******** -80.0787 -26.3330 -15.6438 -10.6099  -8.0786  -8.0744  -8.0742
 -7.6140  -5.5073  -5.5049  -5.5045  -1.6364  -1.2624  -1.0578  -0.8234
 -0.7126  -0.7036  -0.6870  -0.5662  -0.5568  -0.4926  -0.4336  -0.4168
 -- Virtual --
  0.0170   0.0546   0.0636   0.0750   0.0877   0.0951   0.1309   0.1372
  0.1395   0.1817   0.2181   0.2346   0.2455   0.2484   0.2783   0.3394
  0.3405   0.3490   0.3829   0.3898   0.4286   0.4767   0.5244   0.5769
  0.5977   0.6132   0.7960   0.8588   0.8680   0.8775   0.9016   0.9609
  1.0848   1.0945   1.1165   1.1339   1.1767   1.2282   1.2919   1.3337
  1.3786   1.4787   1.5666   1.6199   1.6325   1.7729   1.8604   1.9071
  2.2051   2.2648   2.3892   2.4080   2.5711   2.6349   2.6381   2.9331
  3.0222   4.1772   4.1782   4.2127   4.2203   4.2438   4.3399   4.4725
  4.6319   6.8870   6.9233   6.9469   7.5729  10.3412  14.6958  14.8000
 14.9073  26.6425  26.7055  27.0704  36.6880  68.7267 166.1676 219.1804
 --------------------------------------------------------------

          Ground-State Mulliken Net Atomic Charges

     Atom                 Charge (a.u.)
  ----------------------------------------
      1 P                     0.536580
      2 N                    -0.273339
      3 F                    -0.238678
      4 Cl                   -0.024563
  ----------------------------------------
  Sum of atomic charges =    -0.000000

 -----------------------------------------------------------------
                    Cartesian Multipole Moments
 -----------------------------------------------------------------
    Charge (ESU x 10^10)
                -0.0000
    Dipole Moment (Debye)
         X       1.0042      Y       0.2979      Z       0.0000
       Tot       1.0474
    Quadrupole Moments (Debye-Ang)
        XX     -34.1358     XY       3.5812     YY     -39.2478
        XZ      -0.0000     YZ       0.0000     ZZ     -34.6330
    Octopole Moments (Debye-Ang^2)
       XXX       0.4418    XXY      -3.4186    XYY      -1.3415
       YYY      -9.8009    XXZ       0.0000    XYZ      -0.0000
       YYZ      -0.0000    XZZ       3.0447    YZZ      -3.0456
       ZZZ       0.0000
    Hexadecapole Moments (Debye-Ang^3)
      XXXX    -399.8285   XXXY       1.5335   XXYY     -92.6270
      XYYY      -3.2451   YYYY    -133.3778   XXXZ      -0.0000
      XXYZ       0.0000   XYYZ      -0.0000   YYYZ       0.0000
      XXZZ     -75.0174   XYZZ      -3.2419   YYZZ     -28.4718
      XZZZ      -0.0000   YZZZ       0.0000   ZZZZ     -39.0376
 -----------------------------------------------------------------
 DrvMan completing analytic gradient of the correlated energy
 Correlated dipole moment
            1
    1   0.3950764
    2   0.1171910
    3   0.0000000
 Energy read as -954.786560377
 Full Analytical Gradient: (in a.u., or Hartree/Bohr)
             1             2             3             4
    1   -0.00091995    0.00077574    0.00006909    0.00007512
    2   -0.00001159   -0.00003566    0.00005299   -0.00000574
    3   -0.00000000   -0.00000000    0.00000000    0.00000000
 Gradient time:  CPU 0.77 s  wall 0.79 s
 ----------------------------------------------------------------
             Standard Nuclear Orientation (Angstroms)
    I     Atom           X                Y                Z
 ----------------------------------------------------------------
    1      P       1.1880627944     0.5200143227    -0.0000000000
    2      N      -0.3319919770     0.8400485130    -0.0000000000
    3      F       1.4048385811    -1.0862904066     0.0000000000
    4      Cl     -1.6553261945    -0.2287612219     0.0000000000
 ----------------------------------------------------------------
 Nuclear Repulsion Energy =   201.0860272225 hartrees
 There are       24 alpha and       24 beta electrons

                       Distance Matrix (Angstroms)
             P (  1)   N (  2)   F (  3)
   N (  2)  1.553380
   F (  3)  1.620866  2.593716
   Cl(  4)  2.940327  1.701049  3.178044

 Requested basis set is 6-311++G(d,p)
 There are 38 shells and 104 basis functions
 A cutoff of  1.0D-14 yielded    681 shell pairs
 There are      5370 function pairs (      5806 Cartesian)
 Smallest overlap matrix eigenvalue = 1.45E-03
 Guess MOs from SCF MO coefficient file

 -----------------------------------------------------------------------
  General SCF calculation program by
  Eric Jon Sundstrom, Paul Horn, Yuezhi Mao, Dmitri Zuev, Alec White,
  David Stuck, Shaama M.S., Shane Yost, Joonho Lee, David Small,
  Daniel Levine, Susi Lehtola, Hugh Burton, Evgeny Epifanovsky
 -----------------------------------------------------------------------
 Hartree-Fock
 using 6 threads for integral computing
 -------------------------------------------------------
 OpenMP Integral computing Module                
 Release: version 2.0, May 2017, Q-Chem Inc. Pleasanton 
 -------------------------------------------------------
 A restricted SCF calculation will be
 performed using DIIS
 SCF converges when DIIS error is below 1.0e-08
 ---------------------------------------
  Cycle       Energy         DIIS error
 ---------------------------------------
    1    -954.1302955116      2.45e-05  
    2    -954.1302963638      8.93e-06  
    3    -954.1302964551      4.81e-06  
    4    -954.1302964915      1.42e-06  
    5    -954.1302964961      5.59e-07  
    6    -954.1302964974      2.89e-07  
    7    -954.1302964978      9.97e-08  
    8    -954.1302964979      3.30e-08  
    9    -954.1302964979      1.10e-08  
   10    -954.1302964979      2.76e-09  Convergence criterion met
 ---------------------------------------
 SCF time:   CPU 4.12s  wall 1.00s 
 SCF   energy in the final basis set =     -954.1302964979
 Total energy in the final basis set =     -954.1302964979


 ------------------------------------------------------------------------------

   CCMAN2: suite of methods based on coupled cluster
           and equation of motion theories.

   Components:
   * libvmm-1.3-trunk
     by Evgeny Epifanovsky, Ilya Kaliman.
   * libtensor-2.5-trunk
     by Evgeny Epifanovsky, Michael Wormit, Dmitry Zuev, Sam Manzer, 
        Ilya Kaliman.
   * libcc-2.5-trunk
     by Evgeny Epifanovsky, Arik Landau, Tomasz Kus, Kirill Khistyaev, 
        Dmitry Zuev, Prashant Manohar, Xintian Feng, Anna Krylov, 
        Matthew Goldey, Alec White, Thomas Jagau, Kaushik Nanda, 
        Anastasia Gunina, Alexander Kunitsa, Joonho Lee.

   CCMAN original authors:
   Anna I. Krylov, C. David Sherrill, Steven R. Gwaltney,
   Edward F. C. Byrd (2000)
   Sergey V. Levchenko, Lyudmila V. Slipchenko, Tao Wang,
   Ana-Maria C. Cristian (2003)
   Piotr A. Pieniazek, C. Melania Oana, Evgeny Epifanovsky (2007)
   Prashant Manohar (2009)

 ------------------------------------------------------------------------------


 Allocating and initializing 30808MB of RAM...
 Calculation will run on 6 cores.


 Alpha MOs, Restricted
 -- Occupied --                  
-104.89  -80.08  -26.33  -15.64  -10.61   -8.08   -8.07   -8.07
  1 A     2 A     3 A     4 A     5 A     6 A     7 A     8 A                  
 -7.614  -5.507  -5.505  -5.505  -1.636  -1.262  -1.058  -0.823
  9 A    10 A    11 A    12 A    13 A    14 A    15 A    16 A                  
 -0.712  -0.703  -0.687  -0.566  -0.557  -0.493  -0.434  -0.417
 17 A    18 A    19 A    20 A    21 A    22 A    23 A    24 A                  
 -- Virtual --                   
  0.017   0.055   0.064   0.075   0.088   0.095   0.131   0.137
 25 A    26 A    27 A    28 A    29 A    30 A    31 A    32 A                  
  0.140   0.182   0.218   0.235   0.245   0.248   0.278   0.339
 33 A    34 A    35 A    36 A    37 A    38 A    39 A    40 A                  
  0.341   0.349   0.383   0.390   0.428   0.476   0.524   0.577
 41 A    42 A    43 A    44 A    45 A    46 A    47 A    48 A                  
  0.598   0.613   0.796   0.859   0.868   0.877   0.901   0.961
 49 A    50 A    51 A    52 A    53 A    54 A    55 A    56 A                  
  1.085   1.094   1.117   1.134   1.176   1.228   1.292   1.333
 57 A    58 A    59 A    60 A    61 A    62 A    63 A    64 A                  
  1.379   1.479   1.567   1.620   1.633   1.773   1.861   1.907
 65 A    66 A    67 A    68 A    69 A    70 A    71 A    72 A                  
  2.205   2.265   2.389   2.408   2.571   2.635   2.638   2.932
 73 A    74 A    75 A    76 A    77 A    78 A    79 A    80 A                  
  3.022   4.178   4.179   4.213   4.220   4.244   4.340   4.472
 81 A    82 A    83 A    84 A    85 A    86 A    87 A    88 A                  
  4.631   6.887   6.924   6.947   7.572  10.341  14.696  14.800
 89 A    90 A    91 A    92 A    93 A    94 A    95 A    96 A                  
 14.906  26.642  26.705  27.070  36.688  68.727 166.167 219.180
 97 A    98 A    99 A   100 A   101 A   102 A   103 A   104 A                  

 Beta MOs, Restricted
 -- Occupied --                  
-104.89  -80.08  -26.33  -15.64  -10.61   -8.08   -8.07   -8.07
  1 A     2 A     3 A     4 A     5 A     6 A     7 A     8 A                  
 -7.614  -5.507  -5.505  -5.505  -1.636  -1.262  -1.058  -0.823
  9 A    10 A    11 A    12 A    13 A    14 A    15 A    16 A                  
 -0.712  -0.703  -0.687  -0.566  -0.557  -0.493  -0.434  -0.417
 17 A    18 A    19 A    20 A    21 A    22 A    23 A    24 A                  
 -- Virtual --                   
  0.017   0.055   0.064   0.075   0.088   0.095   0.131   0.137
 25 A    26 A    27 A    28 A    29 A    30 A    31 A    32 A                  
  0.140   0.182   0.218   0.235   0.245   0.248   0.278   0.339
 33 A    34 A    35 A    36 A    37 A    38 A    39 A    40 A                  
  0.341   0.349   0.383   0.390   0.428   0.476   0.524   0.577
 41 A    42 A    43 A    44 A    45 A    46 A    47 A    48 A                  
  0.598   0.613   0.796   0.859   0.868   0.877   0.901   0.961
 49 A    50 A    51 A    52 A    53 A    54 A    55 A    56 A                  
  1.085   1.094   1.117   1.134   1.176   1.228   1.292   1.333
 57 A    58 A    59 A    60 A    61 A    62 A    63 A    64 A                  
  1.379   1.479   1.567   1.620   1.633   1.773   1.861   1.907
 65 A    66 A    67 A    68 A    69 A    70 A    71 A    72 A                  
  2.205   2.265   2.389   2.408   2.571   2.635   2.638   2.932
 73 A    74 A    75 A    76 A    77 A    78 A    79 A    80 A                  
  3.022   4.178   4.179   4.213   4.220   4.244   4.340   4.472
 81 A    82 A    83 A    84 A    85 A    86 A    87 A    88 A                  
  4.631   6.887   6.924   6.947   7.572  10.341  14.696  14.800
 89 A    90 A    91 A    92 A    93 A    94 A    95 A    96 A                  
 14.906  26.642  26.705  27.070  36.688  68.727 166.167 219.180
 97 A    98 A    99 A   100 A   101 A   102 A   103 A   104 A                  

 Occupation and symmetry of molecular orbitals

 Point group: C1 (1 irreducible representation).

                           A     All 
 -------------------------------------
 All molecular orbitals:
  - Alpha                  104   104 
  - Beta                   104   104 
 -------------------------------------
 Alpha orbitals:
  - Frozen occupied        12    12  
  - Active occupied        12    12  
  - Active virtual         80    80  
  - Frozen virtual         0     0   
 -------------------------------------
 Beta orbitals:
  - Frozen occupied        12    12  
  - Active occupied        12    12  
  - Active virtual         80    80  
  - Frozen virtual         0     0   
 -------------------------------------

 Import integrals:   CPU 0.00 s  wall 0.00 s

 Import integrals:   CPU 15.31 s  wall 2.66 s

 MP2 amplitudes:   CPU 0.03 s  wall 0.02 s

Running a double precision version
           CCSD T amplitudes will be solved using DIIS.

           Start     Size      MaxIter   EConv     TConv     
           3         7         100       1.00e-07  1.00e-05  
 ------------------------------------------------------------------------------
           Energy (a.u.)   Ediff      Tdiff       Comment
 ------------------------------------------------------------------------------
          -954.76932964                           
     1    -954.76062517   8.70e-03   7.28e-01     
     2    -954.78441374   2.38e-02   1.06e-01     
     3    -954.78299280   1.42e-03   4.71e-02     
     4    -954.78559384   2.60e-03   1.67e-02     Switched to DIIS steps.
     5    -954.78647904   8.85e-04   1.16e-02     
     6    -954.78655523   7.62e-05   2.58e-03     
     7    -954.78655484   3.87e-07   1.38e-03     
     8    -954.78655871   3.86e-06   3.50e-04     
     9    -954.78656074   2.03e-06   2.32e-04     
    10    -954.78656080   6.11e-08   6.37e-05     
    11    -954.78656085   5.05e-08   2.61e-05     
    12    -954.78656090   4.99e-08   1.42e-05     
    13    -954.78656085   5.31e-08   5.72e-06     
 ------------------------------------------------------------------------------
          -954.78656085                           CCSD T converged.

End of double precision
 SCF energy                 = -954.13029650
 MP2 energy                 = -954.76932964
 CCSD correlation energy     =   -0.65626435
 CCSD total energy           = -954.78656085

 CCSD  T1^2 = 0.0147  T2^2 = 0.2369  Leading amplitudes:

 Amplitude    Orbitals with energies
 -0.0305       24 (A) A                  ->    25 (A) A                   
              -0.4166                          0.0169                     
 -0.0305       24 (A) B                  ->    25 (A) B                   
              -0.4166                          0.0169                     
 -0.0293       18 (A) A                  ->    25 (A) A                   
              -0.7032                          0.0169                     
 -0.0293       18 (A) B                  ->    25 (A) B                   
              -0.7032                          0.0169                     

 Amplitude    Orbitals with energies
 -0.0757       24 (A) A      24 (A) B    ->    25 (A) A      25 (A) B     
              -0.4166       -0.4166            0.0169        0.0169       
  0.0757       24 (A) A      24 (A) B    ->    25 (A) B      25 (A) A     
              -0.4166       -0.4166            0.0169        0.0169       
  0.0757       24 (A) B      24 (A) A    ->    25 (A) A      25 (A) B     
              -0.4166       -0.4166            0.0169        0.0169       
 -0.0757       24 (A) B      24 (A) A    ->    25 (A) B      25 (A) A     
              -0.4166       -0.4166            0.0169        0.0169       

 Computing CCSD intemediates for later calculations in double precision
 Finished.

Running a double precision version
           CCSD Lambda amplitudes will be solved using DIIS.
           Start     Size      MaxIter   EConv     LConv     
           3         7         100       1.00e-07  1.00e-05  
 ------------------------------------------------------------------------------
            Enorm      Ldiff       Comment
 ------------------------------------------------------------------------------
     1     5.15e-02   3.47e-02     
     2     1.62e-02   7.43e-03     
     3     6.61e-03   1.54e-03     
     4     3.83e-03   1.34e-03     Switched to DIIS steps.
     5     1.09e-03   7.51e-04     
     6     5.45e-04   1.59e-04     
     7     1.77e-04   5.60e-05     
     8     8.24e-05   6.71e-06     
     9     3.12e-05   9.04e-07     
    10     1.40e-05   1.99e-07     
    11     6.46e-06   3.29e-07     
    12     3.01e-06   1.55e-07     
    13     1.38e-06   1.75e-08     
    14     5.72e-07   5.40e-08     
    15     2.75e-07   3.16e-08     
    16     1.30e-07   2.16e-08     
    17     6.24e-08   1.26e-08     
 ------------------------------------------------------------------------------
                                   CCSD Lambda converged.

 Computing density matrices in double precision...
           Orbital response amplitudes will be solved using DIIS.
           Start     Size      MaxIter   EConv     LConv     
           3         7         100       1.00e-06  1.00e-06  
 ------------------------------------------------------------------------------
            Enorm      Ldiff       Comment
 ------------------------------------------------------------------------------
     1     7.99e-02   5.75e-03     
     2     4.27e-02   1.66e-02     
     3     4.58e-02   1.39e-02     
     4     1.19e-02   1.18e-02     Switched to DIIS steps.
     5     2.79e-03   2.94e-03     
     6     8.86e-04   5.96e-04     
     7     3.57e-04   9.62e-06     
     8     1.02e-04   6.66e-05     
     9     3.01e-05   1.07e-06     
    10     7.57e-06   2.15e-06     
    11     1.45e-06   4.72e-07     
    12     4.79e-07   4.03e-08     
 ------------------------------------------------------------------------------
                                   Orbital response converged.

 Computing density matrices... Done.
 CCSD calculation:   CPU 456.89 s  wall 86.73 s

 Transferring MO TPDM to AO TPDM
 Transferring g2_o1o1o1o1
 Transferring g2_o1o1o1v1
 Transferring g2_o1o1v1v1
 Transferring g2_o1v1o1v1
 Transferring g2_o1v1v1v1
 Transferring g2_v1v1v1v1
 Adding separable TPDM
 Computing TPDM gradient
 --------------------------------------------------------
 2e gradient
  Atom          X               Y               Z
 --------------------------------------------------------
    1        -20.555631      -11.475892       -0.000000  
    2          8.903443      -13.628877        0.000000  
    3         -8.247325       16.855097        0.000000  
    4         19.899513        8.249672        0.000000  
 --------------------------------------------------------
 --------------------------------------------------------
 Final gradient
  Atom          X               Y               Z
 --------------------------------------------------------
    1        -20.555631      -11.475892       -0.000000  
    2          8.903443      -13.628877        0.000000  
    3         -8.247325       16.855097        0.000000  
    4         19.899513        8.249672        0.000000  
 --------------------------------------------------------
 Analytic gradient from two-electron contribution:   CPU 106.70 s  wall 21.42 s

 Total ccman2 time:   CPU 581.38 s  wall 111.62 s


 --------------------------------------------------------------

                    Orbital Energies (a.u.)
 --------------------------------------------------------------

 Alpha MOs
 -- Occupied --
******** -80.0789 -26.3328 -15.6439 -10.6099  -8.0786  -8.0744  -8.0742
 -7.6141  -5.5075  -5.5051  -5.5047  -1.6359  -1.2622  -1.0577  -0.8231
 -0.7123  -0.7032  -0.6869  -0.5661  -0.5567  -0.4928  -0.4336  -0.4166
 -- Virtual --
  0.0169   0.0545   0.0635   0.0750   0.0876   0.0951   0.1309   0.1371
  0.1395   0.1817   0.2179   0.2347   0.2455   0.2483   0.2783   0.3394
  0.3406   0.3490   0.3828   0.3899   0.4284   0.4764   0.5242   0.5768
  0.5977   0.6132   0.7957   0.8590   0.8678   0.8774   0.9013   0.9610
  1.0848   1.0944   1.1165   1.1339   1.1764   1.2282   1.2918   1.3330
  1.3785   1.4786   1.5667   1.6203   1.6327   1.7728   1.8605   1.9071
  2.2050   2.2648   2.3890   2.4076   2.5711   2.6347   2.6381   2.9324
  3.0222   4.1775   4.1785   4.2128   4.2202   4.2438   4.3398   4.4719
  4.6311   6.8873   6.9236   6.9473   7.5721  10.3412  14.6956  14.7996
 14.9064  26.6424  26.7054  27.0702  36.6877  68.7269 166.1667 219.1804
 --------------------------------------------------------------

          Ground-State Mulliken Net Atomic Charges

     Atom                 Charge (a.u.)
  ----------------------------------------
      1 P                     0.537228
      2 N                    -0.273286
      3 F                    -0.239624
      4 Cl                   -0.024318
  ----------------------------------------
  Sum of atomic charges =     0.000000

 -----------------------------------------------------------------
                    Cartesian Multipole Moments
 -----------------------------------------------------------------
    Charge (ESU x 10^10)
                 0.0000
    Dipole Moment (Debye)
         X       1.0060      Y       0.3049      Z       0.0000
       Tot       1.0512
    Quadrupole Moments (Debye-Ang)
        XX     -34.1240     XY       3.5946     YY     -39.2495
        XZ      -0.0000     YZ      -0.0000     ZZ     -34.6357
    Octopole Moments (Debye-Ang^2)
       XXX       0.4170    XXY      -3.4135    XYY      -1.3509
       YYY      -9.8282    XXZ       0.0000    XYZ      -0.0000
       YYZ      -0.0000    XZZ       3.0307    YZZ      -3.0554
       ZZZ      -0.0000
    Hexadecapole Moments (Debye-Ang^3)
      XXXX    -399.9244   XXXY       1.5153   XXYY     -92.6701
      XYYY      -3.2807   YYYY    -133.4630   XXXZ      -0.0000
      XXYZ      -0.0000   XYYZ       0.0000   YYYZ      -0.0000
      XXZZ     -75.0419   XYZZ      -3.2561   YYZZ     -28.4879
      XZZZ      -0.0000   YZZZ      -0.0000   ZZZZ     -39.0444
 -----------------------------------------------------------------
 DrvMan completing analytic gradient of the correlated energy
 Correlated dipole moment
            1
    1   0.3957841
    2   0.1199463
    3   0.0000000
 Energy read as -954.786560850
 Full Analytical Gradient: (in a.u., or Hartree/Bohr)
             1             2             3             4
    1   -0.00003386    0.00009783   -0.00000435   -0.00005962
    2    0.00046708   -0.00008147   -0.00037164   -0.00001397
    3    0.00000000   -0.00000000   -0.00000000   -0.00000000
 Gradient time:  CPU 0.75 s  wall 0.77 s
 ----------------------------------------------------------------
             Standard Nuclear Orientation (Angstroms)
    I     Atom           X                Y                Z
 ----------------------------------------------------------------
    1      P       1.1880627944     0.5180143227    -0.0000000000
    2      N      -0.3319919770     0.8400485130    -0.0000000000
    3      F       1.4048385811    -1.0862904066     0.0000000000
    4      Cl     -1.6553261945    -0.2287612219     0.0000000000
 ----------------------------------------------------------------
 Nuclear Repulsion Energy =   201.1384147976 hartrees
 There are       24 alpha and       24 beta electrons

                       Distance Matrix (Angstroms)
             P (  1)   N (  2)   F (  3)
   N (  2)  1.553793
   F (  3)  1.618884  2.593716
   Cl(  4)  2.939819  1.701049  3.178044

 Requested basis set is 6-311++G(d,p)
 There are 38 shells and 104 basis functions
 A cutoff of  1.0D-14 yielded    681 shell pairs
 There are      5370 function pairs (      5806 Cartesian)
 Smallest overlap matrix eigenvalue = 1.45E-03
 Guess MOs from SCF MO coefficient file

 -----------------------------------------------------------------------
  General SCF calculation program by
  Eric Jon Sundstrom, Paul Horn, Yuezhi Mao, Dmitri Zuev, Alec White,
  David Stuck, Shaama M.S., Shane Yost, Joonho Lee, David Small,
  Daniel Levine, Susi Lehtola, Hugh Burton, Evgeny Epifanovsky
 -----------------------------------------------------------------------
 Hartree-Fock
 using 6 threads for integral computing
 -------------------------------------------------------
 OpenMP Integral computing Module                
 Release: version 2.0, May 2017, Q-Chem Inc. Pleasanton 
 -------------------------------------------------------
 A restricted SCF calculation will be
 performed using DIIS
 SCF converges when DIIS error is below 1.0e-08
 ---------------------------------------
  Cycle       Energy         DIIS error
 ---------------------------------------
    1    -954.1303435746      4.08e-05  
    2    -954.1303457503      1.26e-05  
    3    -954.1303459224      7.40e-06  
    4    -954.1303459800      1.39e-06  
    5    -954.1303459842      6.70e-07  
    6    -954.1303459851      2.17e-07  
    7    -954.1303459854      7.28e-08  
    8    -954.1303459854      2.35e-08  
    9    -954.1303459854      8.09e-09  Convergence criterion met
 ---------------------------------------
 SCF time:   CPU 3.68s  wall 1.00s 
 SCF   energy in the final basis set =     -954.1303459854
 Total energy in the final basis set =     -954.1303459854


 ------------------------------------------------------------------------------

   CCMAN2: suite of methods based on coupled cluster
           and equation of motion theories.

   Components:
   * libvmm-1.3-trunk
     by Evgeny Epifanovsky, Ilya Kaliman.
   * libtensor-2.5-trunk
     by Evgeny Epifanovsky, Michael Wormit, Dmitry Zuev, Sam Manzer, 
        Ilya Kaliman.
   * libcc-2.5-trunk
     by Evgeny Epifanovsky, Arik Landau, Tomasz Kus, Kirill Khistyaev, 
        Dmitry Zuev, Prashant Manohar, Xintian Feng, Anna Krylov, 
        Matthew Goldey, Alec White, Thomas Jagau, Kaushik Nanda, 
        Anastasia Gunina, Alexander Kunitsa, Joonho Lee.

   CCMAN original authors:
   Anna I. Krylov, C. David Sherrill, Steven R. Gwaltney,
   Edward F. C. Byrd (2000)
   Sergey V. Levchenko, Lyudmila V. Slipchenko, Tao Wang,
   Ana-Maria C. Cristian (2003)
   Piotr A. Pieniazek, C. Melania Oana, Evgeny Epifanovsky (2007)
   Prashant Manohar (2009)

 ------------------------------------------------------------------------------


 Allocating and initializing 30808MB of RAM...
 Calculation will run on 6 cores.


 Alpha MOs, Restricted
 -- Occupied --                  
-104.89  -80.08  -26.33  -15.64  -10.61   -8.08   -8.07   -8.07
  1 A     2 A     3 A     4 A     5 A     6 A     7 A     8 A                  
 -7.614  -5.507  -5.505  -5.505  -1.637  -1.262  -1.057  -0.824
  9 A    10 A    11 A    12 A    13 A    14 A    15 A    16 A                  
 -0.713  -0.704  -0.687  -0.566  -0.557  -0.493  -0.434  -0.416
 17 A    18 A    19 A    20 A    21 A    22 A    23 A    24 A                  
 -- Virtual --                   
  0.017   0.055   0.064   0.075   0.088   0.095   0.131   0.137
 25 A    26 A    27 A    28 A    29 A    30 A    31 A    32 A                  
  0.140   0.182   0.218   0.235   0.246   0.248   0.278   0.339
 33 A    34 A    35 A    36 A    37 A    38 A    39 A    40 A                  
  0.340   0.349   0.383   0.390   0.429   0.476   0.524   0.577
 41 A    42 A    43 A    44 A    45 A    46 A    47 A    48 A                  
  0.598   0.613   0.796   0.859   0.868   0.878   0.902   0.961
 49 A    50 A    51 A    52 A    53 A    54 A    55 A    56 A                  
  1.085   1.095   1.117   1.134   1.177   1.228   1.292   1.333
 57 A    58 A    59 A    60 A    61 A    62 A    63 A    64 A                  
  1.379   1.479   1.566   1.619   1.632   1.773   1.861   1.907
 65 A    66 A    67 A    68 A    69 A    70 A    71 A    72 A                  
  2.205   2.265   2.389   2.408   2.571   2.635   2.638   2.933
 73 A    74 A    75 A    76 A    77 A    78 A    79 A    80 A                  
  3.022   4.177   4.178   4.212   4.220   4.244   4.340   4.473
 81 A    82 A    83 A    84 A    85 A    86 A    87 A    88 A                  
  4.631   6.887   6.923   6.946   7.573  10.341  14.696  14.800
 89 A    90 A    91 A    92 A    93 A    94 A    95 A    96 A                  
 14.906  26.643  26.706  27.070  36.688  68.726 166.167 219.180
 97 A    98 A    99 A   100 A   101 A   102 A   103 A   104 A                  

 Beta MOs, Restricted
 -- Occupied --                  
-104.89  -80.08  -26.33  -15.64  -10.61   -8.08   -8.07   -8.07
  1 A     2 A     3 A     4 A     5 A     6 A     7 A     8 A                  
 -7.614  -5.507  -5.505  -5.505  -1.637  -1.262  -1.057  -0.824
  9 A    10 A    11 A    12 A    13 A    14 A    15 A    16 A                  
 -0.713  -0.704  -0.687  -0.566  -0.557  -0.493  -0.434  -0.416
 17 A    18 A    19 A    20 A    21 A    22 A    23 A    24 A                  
 -- Virtual --                   
  0.017   0.055   0.064   0.075   0.088   0.095   0.131   0.137
 25 A    26 A    27 A    28 A    29 A    30 A    31 A    32 A                  
  0.140   0.182   0.218   0.235   0.246   0.248   0.278   0.339
 33 A    34 A    35 A    36 A    37 A    38 A    39 A    40 A                  
  0.340   0.349   0.383   0.390   0.429   0.476   0.524   0.577
 41 A    42 A    43 A    44 A    45 A    46 A    47 A    48 A                  
  0.598   0.613   0.796   0.859   0.868   0.878   0.902   0.961
 49 A    50 A    51 A    52 A    53 A    54 A    55 A    56 A                  
  1.085   1.095   1.117   1.134   1.177   1.228   1.292   1.333
 57 A    58 A    59 A    60 A    61 A    62 A    63 A    64 A                  
  1.379   1.479   1.566   1.619   1.632   1.773   1.861   1.907
 65 A    66 A    67 A    68 A    69 A    70 A    71 A    72 A                  
  2.205   2.265   2.389   2.408   2.571   2.635   2.638   2.933
 73 A    74 A    75 A    76 A    77 A    78 A    79 A    80 A                  
  3.022   4.177   4.178   4.212   4.220   4.244   4.340   4.473
 81 A    82 A    83 A    84 A    85 A    86 A    87 A    88 A                  
  4.631   6.887   6.923   6.946   7.573  10.341  14.696  14.800
 89 A    90 A    91 A    92 A    93 A    94 A    95 A    96 A                  
 14.906  26.643  26.706  27.070  36.688  68.726 166.167 219.180
 97 A    98 A    99 A   100 A   101 A   102 A   103 A   104 A                  

 Occupation and symmetry of molecular orbitals

 Point group: C1 (1 irreducible representation).

                           A     All 
 -------------------------------------
 All molecular orbitals:
  - Alpha                  104   104 
  - Beta                   104   104 
 -------------------------------------
 Alpha orbitals:
  - Frozen occupied        12    12  
  - Active occupied        12    12  
  - Active virtual         80    80  
  - Frozen virtual         0     0   
 -------------------------------------
 Beta orbitals:
  - Frozen occupied        12    12  
  - Active occupied        12    12  
  - Active virtual         80    80  
  - Frozen virtual         0     0   
 -------------------------------------

 Import integrals:   CPU 0.00 s  wall 0.00 s

 Import integrals:   CPU 15.30 s  wall 2.67 s

 MP2 amplitudes:   CPU 0.03 s  wall 0.02 s

Running a double precision version
           CCSD T amplitudes will be solved using DIIS.

           Start     Size      MaxIter   EConv     TConv     
           3         7         100       1.00e-07  1.00e-05  
 ------------------------------------------------------------------------------
           Energy (a.u.)   Ediff      Tdiff       Comment
 ------------------------------------------------------------------------------
          -954.76932398                           
     1    -954.76064105   8.68e-03   7.28e-01     
     2    -954.78441116   2.38e-02   1.06e-01     
     3    -954.78299716   1.41e-03   4.71e-02     
     4    -954.78559525   2.60e-03   1.66e-02     Switched to DIIS steps.
     5    -954.78647911   8.84e-04   1.16e-02     
     6    -954.78655487   7.58e-05   2.57e-03     
     7    -954.78655443   4.37e-07   1.38e-03     
     8    -954.78655830   3.87e-06   3.49e-04     
     9    -954.78656031   2.02e-06   2.32e-04     
    10    -954.78656037   5.90e-08   6.36e-05     
    11    -954.78656042   4.85e-08   2.61e-05     
    12    -954.78656047   4.88e-08   1.41e-05     
    13    -954.78656042   5.27e-08   5.68e-06     
 ------------------------------------------------------------------------------
          -954.78656042                           CCSD T converged.

End of double precision
 SCF energy                 = -954.13034599
 MP2 energy                 = -954.76932398
 CCSD correlation energy     =   -0.65621443
 CCSD total energy           = -954.78656042

 CCSD  T1^2 = 0.0147  T2^2 = 0.2369  Leading amplitudes:

 Amplitude    Orbitals with energies
 -0.0306       24 (A) A                  ->    25 (A) A                   
              -0.4165                          0.0170                     
 -0.0306       24 (A) B                  ->    25 (A) B                   
              -0.4165                          0.0170                     
  0.0293       18 (A) A                  ->    25 (A) A                   
              -0.7041                          0.0170                     
  0.0293       18 (A) B                  ->    25 (A) B                   
              -0.7041                          0.0170                     

 Amplitude    Orbitals with energies
 -0.0757       24 (A) A      24 (A) B    ->    25 (A) A      25 (A) B     
              -0.4165       -0.4165            0.0170        0.0170       
  0.0757       24 (A) A      24 (A) B    ->    25 (A) B      25 (A) A     
              -0.4165       -0.4165            0.0170        0.0170       
  0.0757       24 (A) B      24 (A) A    ->    25 (A) A      25 (A) B     
              -0.4165       -0.4165            0.0170        0.0170       
 -0.0757       24 (A) B      24 (A) A    ->    25 (A) B      25 (A) A     
              -0.4165       -0.4165            0.0170        0.0170       

 Computing CCSD intemediates for later calculations in double precision
 Finished.

Running a double precision version
           CCSD Lambda amplitudes will be solved using DIIS.
           Start     Size      MaxIter   EConv     LConv     
           3         7         100       1.00e-07  1.00e-05  
 ------------------------------------------------------------------------------
            Enorm      Ldiff       Comment
 ------------------------------------------------------------------------------
     1     5.14e-02   3.47e-02     
     2     1.62e-02   7.41e-03     
     3     6.59e-03   1.54e-03     
     4     3.82e-03   1.34e-03     Switched to DIIS steps.
     5     1.09e-03   7.49e-04     
     6     5.43e-04   1.58e-04     
     7     1.76e-04   5.59e-05     
     8     8.20e-05   6.69e-06     
     9     3.11e-05   9.20e-07     
    10     1.39e-05   2.08e-07     
    11     6.40e-06   3.31e-07     
    12     2.98e-06   1.55e-07     
    13     1.37e-06   1.69e-08     
    14     5.69e-07   5.31e-08     
    15     2.74e-07   3.15e-08     
    16     1.30e-07   2.14e-08     
    17     6.20e-08   1.25e-08     
 ------------------------------------------------------------------------------
                                   CCSD Lambda converged.

 Computing density matrices in double precision...
           Orbital response amplitudes will be solved using DIIS.
           Start     Size      MaxIter   EConv     LConv     
           3         7         100       1.00e-06  1.00e-06  
 ------------------------------------------------------------------------------
            Enorm      Ldiff       Comment
 ------------------------------------------------------------------------------
     1     7.99e-02   5.80e-03     
     2     4.26e-02   1.65e-02     
     3     4.58e-02   1.38e-02     
     4     1.19e-02   1.18e-02     Switched to DIIS steps.
     5     2.78e-03   2.96e-03     
     6     8.86e-04   5.94e-04     
     7     3.57e-04   9.89e-06     
     8     1.02e-04   6.65e-05     
     9     3.01e-05   1.07e-06     
    10     7.55e-06   2.15e-06     
    11     1.46e-06   4.70e-07     
    12     4.80e-07   4.14e-08     
 ------------------------------------------------------------------------------
                                   Orbital response converged.

 Computing density matrices... Done.
 CCSD calculation:   CPU 456.09 s  wall 86.27 s

 Transferring MO TPDM to AO TPDM
 Transferring g2_o1o1o1o1
 Transferring g2_o1o1o1v1
 Transferring g2_o1o1v1v1
 Transferring g2_o1v1o1v1
 Transferring g2_o1v1v1v1
 Transferring g2_v1v1v1v1
 Adding separable TPDM
 Computing TPDM gradient
 --------------------------------------------------------
 2e gradient
  Atom          X               Y               Z
 --------------------------------------------------------
    1        -20.536396      -11.474460       -0.000000  
    2          8.893358      -13.650200        0.000000  
    3         -8.257490       16.882381        0.000000  
    4         19.900528        8.242280       -0.000000  
 --------------------------------------------------------
 --------------------------------------------------------
 Final gradient
  Atom          X               Y               Z
 --------------------------------------------------------
    1        -20.536396      -11.474460       -0.000000  
    2          8.893358      -13.650200        0.000000  
    3         -8.257490       16.882381        0.000000  
    4         19.900528        8.242280       -0.000000  
 --------------------------------------------------------
 Analytic gradient from two-electron contribution:   CPU 105.16 s  wall 20.22 s

 Total ccman2 time:   CPU 579.15 s  wall 109.92 s


 --------------------------------------------------------------

                    Orbital Energies (a.u.)
 --------------------------------------------------------------

 Alpha MOs
 -- Occupied --
******** -80.0788 -26.3334 -15.6438 -10.6098  -8.0785  -8.0743  -8.0741
 -7.6140  -5.5074  -5.5050  -5.5046  -1.6370  -1.2621  -1.0575  -0.8239
 -0.7130  -0.7041  -0.6870  -0.5660  -0.5566  -0.4926  -0.4335  -0.4165
 -- Virtual --
  0.0170   0.0545   0.0637   0.0750   0.0876   0.0951   0.1310   0.1372
  0.1395   0.1818   0.2181   0.2347   0.2455   0.2484   0.2783   0.3393
  0.3404   0.3490   0.3828   0.3897   0.4287   0.4764   0.5244   0.5770
  0.5977   0.6132   0.7958   0.8590   0.8678   0.8775   0.9016   0.9611
  1.0848   1.0949   1.1166   1.1340   1.1770   1.2282   1.2918   1.3327
  1.3785   1.4786   1.5664   1.6195   1.6322   1.7729   1.8605   1.9070
  2.2049   2.2650   2.3891   2.4076   2.5710   2.6349   2.6381   2.9325
  3.0219   4.1768   4.1777   4.2125   4.2201   4.2439   4.3398   4.4725
  4.6315   6.8866   6.9228   6.9463   7.5729  10.3412  14.6957  14.8001
 14.9062  26.6425  26.7056  27.0704  36.6878  68.7264 166.1671 219.1804
 --------------------------------------------------------------

          Ground-State Mulliken Net Atomic Charges

     Atom                 Charge (a.u.)
  ----------------------------------------
      1 P                     0.535905
      2 N                    -0.273683
      3 F                    -0.237622
      4 Cl                   -0.024600
  ----------------------------------------
  Sum of atomic charges =    -0.000000

 -----------------------------------------------------------------
                    Cartesian Multipole Moments
 -----------------------------------------------------------------
    Charge (ESU x 10^10)
                 0.0000
    Dipole Moment (Debye)
         X       1.0117      Y       0.2892      Z       0.0000
       Tot       1.0523
    Quadrupole Moments (Debye-Ang)
        XX     -34.1297     XY       3.5698     YY     -39.2501
        XZ      -0.0000     YZ      -0.0000     ZZ     -34.6372
    Octopole Moments (Debye-Ang^2)
       XXX       0.4384    XXY      -3.4228    XYY      -1.3430
       YYY      -9.7864    XXZ       0.0000    XYZ       0.0000
       YYZ      -0.0000    XZZ       3.0340    YZZ      -3.0426
       ZZZ       0.0000
    Hexadecapole Moments (Debye-Ang^3)
      XXXX    -399.9752   XXXY       1.5095   XXYY     -92.6387
      XYYY      -3.2405   YYYY    -133.3142   XXXZ      -0.0000
      XXYZ      -0.0000   XYYZ      -0.0000   YYYZ      -0.0000
      XXZZ     -75.0483   XYZZ      -3.2438   YYZZ     -28.4643
      XZZZ      -0.0000   YZZZ      -0.0000   ZZZZ     -39.0534
 -----------------------------------------------------------------
 DrvMan completing analytic gradient of the correlated energy
 Correlated dipole moment
            1
    1   0.3980487
    2   0.1137726
    3   0.0000000
 Energy read as -954.786560417
 Full Analytical Gradient: (in a.u., or Hartree/Bohr)
             1             2             3             4
    1    0.00016897   -0.00022891   -0.00000316    0.00006310
    2   -0.00069753    0.00006678    0.00058142    0.00004933
    3    0.00000000    0.00000000   -0.00000000   -0.00000000
 Gradient time:  CPU 0.78 s  wall 0.79 s
 ----------------------------------------------------------------
             Standard Nuclear Orientation (Angstroms)
    I     Atom           X                Y                Z
 ----------------------------------------------------------------
    1      P       1.1880627944     0.5190143227     0.0010000000
    2      N      -0.3319919770     0.8400485130    -0.0000000000
    3      F       1.4048385811    -1.0862904066     0.0000000000
    4      Cl     -1.6553261945    -0.2287612219     0.0000000000
 ----------------------------------------------------------------
 Nuclear Repulsion Energy =   201.1121947867 hartrees
 There are       24 alpha and       24 beta electrons

                       Distance Matrix (Angstroms)
             P (  1)   N (  2)   F (  3)
   N (  2)  1.553586
   F (  3)  1.619875  2.593716
   Cl(  4)  2.940073  1.701049  3.178044

 Requested basis set is 6-311++G(d,p)
 There are 38 shells and 104 basis functions
 A cutoff of  1.0D-14 yielded    681 shell pairs
 There are      5370 function pairs (      5806 Cartesian)
 Smallest overlap matrix eigenvalue = 1.45E-03
 Guess MOs from SCF MO coefficient file

 -----------------------------------------------------------------------
  General SCF calculation program by
  Eric Jon Sundstrom, Paul Horn, Yuezhi Mao, Dmitri Zuev, Alec White,
  David Stuck, Shaama M.S., Shane Yost, Joonho Lee, David Small,
  Daniel Levine, Susi Lehtola, Hugh Burton, Evgeny Epifanovsky
 -----------------------------------------------------------------------
 Hartree-Fock
 using 6 threads for integral computing
 -------------------------------------------------------
 OpenMP Integral computing Module                
 Release: version 2.0, May 2017, Q-Chem Inc. Pleasanton 
 -------------------------------------------------------
 A restricted SCF calculation will be
 performed using DIIS
 SCF converges when DIIS error is below 1.0e-08
 ---------------------------------------
  Cycle       Energy         DIIS error
 ---------------------------------------
    1    -954.1303206561      2.44e-05  
    2    -954.1303215985      7.35e-06  
    3    -954.1303216868      4.39e-06  
    4    -954.1303217102      9.73e-07  
    5    -954.1303217130      4.48e-07  
    6    -954.1303217135      1.84e-07  
    7    -954.1303217137      7.20e-08  
    8    -954.1303217138      2.11e-08  
    9    -954.1303217138      7.90e-09  Convergence criterion met
 ---------------------------------------
 SCF time:   CPU 3.70s  wall 1.00s 
 SCF   energy in the final basis set =     -954.1303217138
 Total energy in the final basis set =     -954.1303217138


 ------------------------------------------------------------------------------

   CCMAN2: suite of methods based on coupled cluster
           and equation of motion theories.

   Components:
   * libvmm-1.3-trunk
     by Evgeny Epifanovsky, Ilya Kaliman.
   * libtensor-2.5-trunk
     by Evgeny Epifanovsky, Michael Wormit, Dmitry Zuev, Sam Manzer, 
        Ilya Kaliman.
   * libcc-2.5-trunk
     by Evgeny Epifanovsky, Arik Landau, Tomasz Kus, Kirill Khistyaev, 
        Dmitry Zuev, Prashant Manohar, Xintian Feng, Anna Krylov, 
        Matthew Goldey, Alec White, Thomas Jagau, Kaushik Nanda, 
        Anastasia Gunina, Alexander Kunitsa, Joonho Lee.

   CCMAN original authors:
   Anna I. Krylov, C. David Sherrill, Steven R. Gwaltney,
   Edward F. C. Byrd (2000)
   Sergey V. Levchenko, Lyudmila V. Slipchenko, Tao Wang,
   Ana-Maria C. Cristian (2003)
   Piotr A. Pieniazek, C. Melania Oana, Evgeny Epifanovsky (2007)
   Prashant Manohar (2009)

 ------------------------------------------------------------------------------


 Allocating and initializing 30808MB of RAM...
 Calculation will run on 6 cores.


 Alpha MOs, Restricted
 -- Occupied --                  
-104.89  -80.08  -26.33  -15.64  -10.61   -8.08   -8.07   -8.07
  1 A     2 A     3 A     4 A     5 A     6 A     7 A     8 A                  
 -7.614  -5.507  -5.505  -5.505  -1.636  -1.262  -1.058  -0.823
  9 A    10 A    11 A    12 A    13 A    14 A    15 A    16 A                  
 -0.713  -0.704  -0.687  -0.566  -0.557  -0.493  -0.434  -0.417
 17 A    18 A    19 A    20 A    21 A    22 A    23 A    24 A                  
 -- Virtual --                   
  0.017   0.055   0.064   0.075   0.088   0.095   0.131   0.137
 25 A    26 A    27 A    28 A    29 A    30 A    31 A    32 A                  
  0.140   0.182   0.218   0.235   0.246   0.248   0.278   0.339
 33 A    34 A    35 A    36 A    37 A    38 A    39 A    40 A                  
  0.340   0.349   0.383   0.390   0.429   0.476   0.524   0.577
 41 A    42 A    43 A    44 A    45 A    46 A    47 A    48 A                  
  0.598   0.613   0.796   0.859   0.868   0.877   0.901   0.961
 49 A    50 A    51 A    52 A    53 A    54 A    55 A    56 A                  
  1.085   1.095   1.117   1.134   1.177   1.228   1.292   1.333
 57 A    58 A    59 A    60 A    61 A    62 A    63 A    64 A                  
  1.379   1.479   1.567   1.620   1.632   1.773   1.861   1.907
 65 A    66 A    67 A    68 A    69 A    70 A    71 A    72 A                  
  2.205   2.265   2.389   2.408   2.571   2.635   2.638   2.932
 73 A    74 A    75 A    76 A    77 A    78 A    79 A    80 A                  
  3.022   4.177   4.178   4.213   4.220   4.244   4.340   4.472
 81 A    82 A    83 A    84 A    85 A    86 A    87 A    88 A                  
  4.631   6.887   6.923   6.947   7.572  10.341  14.696  14.800
 89 A    90 A    91 A    92 A    93 A    94 A    95 A    96 A                  
 14.906  26.642  26.706  27.070  36.688  68.727 166.167 219.180
 97 A    98 A    99 A   100 A   101 A   102 A   103 A   104 A                  

 Beta MOs, Restricted
 -- Occupied --                  
-104.89  -80.08  -26.33  -15.64  -10.61   -8.08   -8.07   -8.07
  1 A     2 A     3 A     4 A     5 A     6 A     7 A     8 A                  
 -7.614  -5.507  -5.505  -5.505  -1.636  -1.262  -1.058  -0.823
  9 A    10 A    11 A    12 A    13 A    14 A    15 A    16 A                  
 -0.713  -0.704  -0.687  -0.566  -0.557  -0.493  -0.434  -0.417
 17 A    18 A    19 A    20 A    21 A    22 A    23 A    24 A                  
 -- Virtual --                   
  0.017   0.055   0.064   0.075   0.088   0.095   0.131   0.137
 25 A    26 A    27 A    28 A    29 A    30 A    31 A    32 A                  
  0.140   0.182   0.218   0.235   0.246   0.248   0.278   0.339
 33 A    34 A    35 A    36 A    37 A    38 A    39 A    40 A                  
  0.340   0.349   0.383   0.390   0.429   0.476   0.524   0.577
 41 A    42 A    43 A    44 A    45 A    46 A    47 A    48 A                  
  0.598   0.613   0.796   0.859   0.868   0.877   0.901   0.961
 49 A    50 A    51 A    52 A    53 A    54 A    55 A    56 A                  
  1.085   1.095   1.117   1.134   1.177   1.228   1.292   1.333
 57 A    58 A    59 A    60 A    61 A    62 A    63 A    64 A                  
  1.379   1.479   1.567   1.620   1.632   1.773   1.861   1.907
 65 A    66 A    67 A    68 A    69 A    70 A    71 A    72 A                  
  2.205   2.265   2.389   2.408   2.571   2.635   2.638   2.932
 73 A    74 A    75 A    76 A    77 A    78 A    79 A    80 A                  
  3.022   4.177   4.178   4.213   4.220   4.244   4.340   4.472
 81 A    82 A    83 A    84 A    85 A    86 A    87 A    88 A                  
  4.631   6.887   6.923   6.947   7.572  10.341  14.696  14.800
 89 A    90 A    91 A    92 A    93 A    94 A    95 A    96 A                  
 14.906  26.642  26.706  27.070  36.688  68.727 166.167 219.180
 97 A    98 A    99 A   100 A   101 A   102 A   103 A   104 A                  

 Occupation and symmetry of molecular orbitals

 Point group: C1 (1 irreducible representation).

                           A     All 
 -------------------------------------
 All molecular orbitals:
  - Alpha                  104   104 
  - Beta                   104   104 
 -------------------------------------
 Alpha orbitals:
  - Frozen occupied        12    12  
  - Active occupied        12    12  
  - Active virtual         80    80  
  - Frozen virtual         0     0   
 -------------------------------------
 Beta orbitals:
  - Frozen occupied        12    12  
  - Active occupied        12    12  
  - Active virtual         80    80  
  - Frozen virtual         0     0   
 -------------------------------------

 Import integrals:   CPU 0.00 s  wall 0.00 s

 Import integrals:   CPU 15.22 s  wall 2.65 s

 MP2 amplitudes:   CPU 0.03 s  wall 0.02 s

Running a double precision version
           CCSD T amplitudes will be solved using DIIS.

           Start     Size      MaxIter   EConv     TConv     
           3         7         100       1.00e-07  1.00e-05  
 ------------------------------------------------------------------------------
           Energy (a.u.)   Ediff      Tdiff       Comment
 ------------------------------------------------------------------------------
          -954.76932731                           
     1    -954.76063360   8.69e-03   7.28e-01     
     2    -954.78441295   2.38e-02   1.06e-01     
     3    -954.78299547   1.42e-03   4.71e-02     
     4    -954.78559504   2.60e-03   1.66e-02     Switched to DIIS steps.
     5    -954.78647957   8.85e-04   1.16e-02     
     6    -954.78655555   7.60e-05   2.58e-03     
     7    -954.78655513   4.12e-07   1.38e-03     
     8    -954.78655900   3.86e-06   3.49e-04     
     9    -954.78656102   2.03e-06   2.32e-04     
    10    -954.78656108   6.01e-08   6.36e-05     
    11    -954.78656113   4.95e-08   2.61e-05     
    12    -954.78656118   4.94e-08   1.41e-05     
    13    -954.78656113   5.29e-08   5.70e-06     
 ------------------------------------------------------------------------------
          -954.78656113                           CCSD T converged.

End of double precision
 SCF energy                 = -954.13032171
 MP2 energy                 = -954.76932731
 CCSD correlation energy     =   -0.65623942
 CCSD total energy           = -954.78656113

 CCSD  T1^2 = 0.0147  T2^2 = 0.2369  Leading amplitudes:

 Amplitude    Orbitals with energies
 -0.0306       24 (A) A                  ->    25 (A) A                   
              -0.4166                          0.0169                     
 -0.0306       24 (A) B                  ->    25 (A) B                   
              -0.4166                          0.0169                     
  0.0293       18 (A) A                  ->    25 (A) A                   
              -0.7036                          0.0169                     
  0.0293       18 (A) B                  ->    25 (A) B                   
              -0.7036                          0.0169                     

 Amplitude    Orbitals with energies
 -0.0757       24 (A) A      24 (A) B    ->    25 (A) A      25 (A) B     
              -0.4166       -0.4166            0.0169        0.0169       
  0.0757       24 (A) A      24 (A) B    ->    25 (A) B      25 (A) A     
              -0.4166       -0.4166            0.0169        0.0169       
  0.0757       24 (A) B      24 (A) A    ->    25 (A) A      25 (A) B     
              -0.4166       -0.4166            0.0169        0.0169       
 -0.0757       24 (A) B      24 (A) A    ->    25 (A) B      25 (A) A     
              -0.4166       -0.4166            0.0169        0.0169       

 Computing CCSD intemediates for later calculations in double precision
 Finished.

Running a double precision version
           CCSD Lambda amplitudes will be solved using DIIS.
           Start     Size      MaxIter   EConv     LConv     
           3         7         100       1.00e-07  1.00e-05  
 ------------------------------------------------------------------------------
            Enorm      Ldiff       Comment
 ------------------------------------------------------------------------------
     1     5.14e-02   3.47e-02     
     2     1.62e-02   7.42e-03     
     3     6.60e-03   1.54e-03     
     4     3.82e-03   1.34e-03     Switched to DIIS steps.
     5     1.09e-03   7.50e-04     
     6     5.44e-04   1.59e-04     
     7     1.77e-04   5.60e-05     
     8     8.22e-05   6.70e-06     
     9     3.12e-05   9.12e-07     
    10     1.39e-05   2.03e-07     
    11     6.43e-06   3.30e-07     
    12     3.00e-06   1.55e-07     
    13     1.37e-06   1.72e-08     
    14     5.71e-07   5.36e-08     
    15     2.75e-07   3.16e-08     
    16     1.30e-07   2.15e-08     
    17     6.22e-08   1.25e-08     
 ------------------------------------------------------------------------------
                                   CCSD Lambda converged.

 Computing density matrices in double precision...
           Orbital response amplitudes will be solved using DIIS.
           Start     Size      MaxIter   EConv     LConv     
           3         7         100       1.00e-06  1.00e-06  
 ------------------------------------------------------------------------------
            Enorm      Ldiff       Comment
 ------------------------------------------------------------------------------
     1     7.99e-02   5.78e-03     
     2     4.27e-02   1.66e-02     
     3     4.58e-02   1.39e-02     
     4     1.19e-02   1.18e-02     Switched to DIIS steps.
     5     2.79e-03   2.95e-03     
     6     8.86e-04   5.95e-04     
     7     3.57e-04   9.75e-06     
     8     1.02e-04   6.66e-05     
     9     3.01e-05   1.07e-06     
    10     7.56e-06   2.15e-06     
    11     1.46e-06   4.71e-07     
    12     4.79e-07   4.09e-08     
 ------------------------------------------------------------------------------
                                   Orbital response converged.

 Computing density matrices... Done.
 CCSD calculation:   CPU 457.42 s  wall 86.63 s

 Transferring MO TPDM to AO TPDM
 Transferring g2_o1o1o1o1
 Transferring g2_o1o1o1v1
 Transferring g2_o1o1v1v1
 Transferring g2_o1v1o1v1
 Transferring g2_o1v1v1v1
 Transferring g2_v1v1v1v1
 Adding separable TPDM
 Computing TPDM gradient
 --------------------------------------------------------
 2e gradient
  Atom          X               Y               Z
 --------------------------------------------------------
    1        -20.546020      -11.475159       -0.021696  
    2          8.898400      -13.639542        0.011134  
    3         -8.252401       16.868723        0.008666  
    4         19.900021        8.245978        0.001896  
 --------------------------------------------------------
 --------------------------------------------------------
 Final gradient
  Atom          X               Y               Z
 --------------------------------------------------------
    1        -20.546020      -11.475159       -0.021696  
    2          8.898400      -13.639542        0.011134  
    3         -8.252401       16.868723        0.008666  
    4         19.900021        8.245978        0.001896  
 --------------------------------------------------------
 Analytic gradient from two-electron contribution:   CPU 109.71 s  wall 26.76 s

 Total ccman2 time:   CPU 585.28 s  wall 116.91 s


 --------------------------------------------------------------

                    Orbital Energies (a.u.)
 --------------------------------------------------------------

 Alpha MOs
 -- Occupied --
******** -80.0788 -26.3331 -15.6439 -10.6098  -8.0785  -8.0743  -8.0742
 -7.6141  -5.5075  -5.5051  -5.5046  -1.6365  -1.2622  -1.0576  -0.8235
 -0.7126  -0.7036  -0.6870  -0.5661  -0.5566  -0.4927  -0.4335  -0.4166
 -- Virtual --
  0.0169   0.0545   0.0636   0.0750   0.0876   0.0951   0.1309   0.1372
  0.1395   0.1817   0.2180   0.2347   0.2455   0.2484   0.2783   0.3393
  0.3405   0.3490   0.3828   0.3898   0.4285   0.4764   0.5243   0.5769
  0.5977   0.6132   0.7957   0.8590   0.8678   0.8775   0.9014   0.9610
  1.0848   1.0947   1.1166   1.1339   1.1767   1.2282   1.2918   1.3329
  1.3785   1.4786   1.5665   1.6199   1.6325   1.7729   1.8605   1.9071
  2.2050   2.2649   2.3890   2.4076   2.5710   2.6348   2.6381   2.9325
  3.0220   4.1771   4.1781   4.2126   4.2202   4.2438   4.3398   4.4722
  4.6313   6.8869   6.9232   6.9468   7.5725  10.3412  14.6956  14.7999
 14.9063  26.6425  26.7055  27.0703  36.6878  68.7267 166.1669 219.1804
 --------------------------------------------------------------

          Ground-State Mulliken Net Atomic Charges

     Atom                 Charge (a.u.)
  ----------------------------------------
      1 P                     0.536568
      2 N                    -0.273485
      3 F                    -0.238624
      4 Cl                   -0.024459
  ----------------------------------------
  Sum of atomic charges =    -0.000000

 -----------------------------------------------------------------
                    Cartesian Multipole Moments
 -----------------------------------------------------------------
    Charge (ESU x 10^10)
                -0.0000
    Dipole Moment (Debye)
         X       1.0089      Y       0.2970      Z       0.0023
       Tot       1.0517
    Quadrupole Moments (Debye-Ang)
        XX     -34.1269     XY       3.5822     YY     -39.2498
        XZ       0.0022     YZ      -0.0007     ZZ     -34.6365
    Octopole Moments (Debye-Ang^2)
       XXX       0.4277    XXY      -3.4181    XYY      -1.3470
       YYY      -9.8073    XXZ      -0.0096    XYZ      -0.0007
       YYZ      -0.0119    XZZ       3.0324    YZZ      -3.0490
       ZZZ      -0.0329
    Hexadecapole Moments (Debye-Ang^3)
      XXXX    -399.9497   XXXY       1.5124   XXYY     -92.6544
      XYYY      -3.2606   YYYY    -133.3886   XXXZ      -0.0429
      XXYZ      -0.0103   XYYZ      -0.0151   YYYZ      -0.0183
      XXZZ     -75.0451   XYZZ      -3.2500   YYZZ     -28.4761
      XZZZ      -0.0402   YZZZ      -0.0205   ZZZZ     -39.0489
 -----------------------------------------------------------------
 DrvMan completing analytic gradient of the correlated energy
 Correlated dipole moment
            1
    1   0.3969161
    2   0.1168603
    3   0.0009198
 Energy read as -954.786561130
 Full Analytical Gradient: (in a.u., or Hartree/Bohr)
             1             2             3             4
    1    0.00006751   -0.00006565   -0.00000358    0.00000171
    2   -0.00011348   -0.00000746    0.00010327    0.00001768
    3    0.00005634   -0.00006053   -0.00002614    0.00003033
 Gradient time:  CPU 0.79 s  wall 0.79 s
 ----------------------------------------------------------------
             Standard Nuclear Orientation (Angstroms)
    I     Atom           X                Y                Z
 ----------------------------------------------------------------
    1      P       1.1880627944     0.5190143227    -0.0000000000
    2      N      -0.3309919770     0.8400485130    -0.0000000000
    3      F       1.4048385811    -1.0862904066     0.0000000000
    4      Cl     -1.6553261945    -0.2287612219     0.0000000000
 ----------------------------------------------------------------
 Nuclear Repulsion Energy =   201.1211446140 hartrees
 There are       24 alpha and       24 beta electrons

                       Distance Matrix (Angstroms)
             P (  1)   N (  2)   F (  3)
   N (  2)  1.552608
   F (  3)  1.619875  2.593046
   Cl(  4)  2.940073  1.701827  3.178044

 Requested basis set is 6-311++G(d,p)
 There are 38 shells and 104 basis functions
 A cutoff of  1.0D-14 yielded    681 shell pairs
 There are      5370 function pairs (      5806 Cartesian)
 Smallest overlap matrix eigenvalue = 1.45E-03
 Guess MOs from SCF MO coefficient file

 -----------------------------------------------------------------------
  General SCF calculation program by
  Eric Jon Sundstrom, Paul Horn, Yuezhi Mao, Dmitri Zuev, Alec White,
  David Stuck, Shaama M.S., Shane Yost, Joonho Lee, David Small,
  Daniel Levine, Susi Lehtola, Hugh Burton, Evgeny Epifanovsky
 -----------------------------------------------------------------------
 Hartree-Fock
 using 6 threads for integral computing
 -------------------------------------------------------
 OpenMP Integral computing Module                
 Release: version 2.0, May 2017, Q-Chem Inc. Pleasanton 
 -------------------------------------------------------
 A restricted SCF calculation will be
 performed using DIIS
 SCF converges when DIIS error is below 1.0e-08
 ---------------------------------------
  Cycle       Energy         DIIS error
 ---------------------------------------
    1    -954.1303672325      2.47e-05  
    2    -954.1303683191      7.74e-06  
    3    -954.1303684298      4.64e-06  
    4    -954.1303684646      1.47e-06  
    5    -954.1303684702      4.19e-07  
    6    -954.1303684713      2.13e-07  
    7    -954.1303684715      8.28e-08  
    8    -954.1303684716      2.34e-08  
    9    -954.1303684716      1.05e-08  
   10    -954.1303684716      4.33e-09  Convergence criterion met
 ---------------------------------------
 SCF time:   CPU 4.12s  wall 1.00s 
 SCF   energy in the final basis set =     -954.1303684716
 Total energy in the final basis set =     -954.1303684716


 ------------------------------------------------------------------------------

   CCMAN2: suite of methods based on coupled cluster
           and equation of motion theories.

   Components:
   * libvmm-1.3-trunk
     by Evgeny Epifanovsky, Ilya Kaliman.
   * libtensor-2.5-trunk
     by Evgeny Epifanovsky, Michael Wormit, Dmitry Zuev, Sam Manzer, 
        Ilya Kaliman.
   * libcc-2.5-trunk
     by Evgeny Epifanovsky, Arik Landau, Tomasz Kus, Kirill Khistyaev, 
        Dmitry Zuev, Prashant Manohar, Xintian Feng, Anna Krylov, 
        Matthew Goldey, Alec White, Thomas Jagau, Kaushik Nanda, 
        Anastasia Gunina, Alexander Kunitsa, Joonho Lee.

   CCMAN original authors:
   Anna I. Krylov, C. David Sherrill, Steven R. Gwaltney,
   Edward F. C. Byrd (2000)
   Sergey V. Levchenko, Lyudmila V. Slipchenko, Tao Wang,
   Ana-Maria C. Cristian (2003)
   Piotr A. Pieniazek, C. Melania Oana, Evgeny Epifanovsky (2007)
   Prashant Manohar (2009)

 ------------------------------------------------------------------------------


 Allocating and initializing 30808MB of RAM...
 Calculation will run on 6 cores.


 Alpha MOs, Restricted
 -- Occupied --                  
-104.89  -80.08  -26.33  -15.64  -10.61   -8.08   -8.07   -8.07
  1 A     2 A     3 A     4 A     5 A     6 A     7 A     8 A                  
 -7.614  -5.507  -5.505  -5.505  -1.636  -1.262  -1.058  -0.823
  9 A    10 A    11 A    12 A    13 A    14 A    15 A    16 A                  
 -0.713  -0.704  -0.687  -0.566  -0.557  -0.493  -0.434  -0.417
 17 A    18 A    19 A    20 A    21 A    22 A    23 A    24 A                  
 -- Virtual --                   
  0.017   0.055   0.064   0.075   0.088   0.095   0.131   0.137
 25 A    26 A    27 A    28 A    29 A    30 A    31 A    32 A                  
  0.140   0.182   0.218   0.235   0.245   0.248   0.278   0.339
 33 A    34 A    35 A    36 A    37 A    38 A    39 A    40 A                  
  0.340   0.349   0.383   0.390   0.429   0.477   0.524   0.577
 41 A    42 A    43 A    44 A    45 A    46 A    47 A    48 A                  
  0.598   0.613   0.796   0.859   0.868   0.877   0.902   0.961
 49 A    50 A    51 A    52 A    53 A    54 A    55 A    56 A                  
  1.085   1.095   1.117   1.134   1.177   1.228   1.292   1.334
 57 A    58 A    59 A    60 A    61 A    62 A    63 A    64 A                  
  1.378   1.479   1.567   1.620   1.633   1.773   1.860   1.907
 65 A    66 A    67 A    68 A    69 A    70 A    71 A    72 A                  
  2.205   2.265   2.389   2.408   2.570   2.635   2.638   2.933
 73 A    74 A    75 A    76 A    77 A    78 A    79 A    80 A                  
  3.022   4.177   4.178   4.213   4.220   4.244   4.340   4.473
 81 A    82 A    83 A    84 A    85 A    86 A    87 A    88 A                  
  4.632   6.887   6.923   6.947   7.573  10.341  14.696  14.800
 89 A    90 A    91 A    92 A    93 A    94 A    95 A    96 A                  
 14.907  26.642  26.705  27.070  36.688  68.727 166.168 219.180
 97 A    98 A    99 A   100 A   101 A   102 A   103 A   104 A                  

 Beta MOs, Restricted
 -- Occupied --                  
-104.89  -80.08  -26.33  -15.64  -10.61   -8.08   -8.07   -8.07
  1 A     2 A     3 A     4 A     5 A     6 A     7 A     8 A                  
 -7.614  -5.507  -5.505  -5.505  -1.636  -1.262  -1.058  -0.823
  9 A    10 A    11 A    12 A    13 A    14 A    15 A    16 A                  
 -0.713  -0.704  -0.687  -0.566  -0.557  -0.493  -0.434  -0.417
 17 A    18 A    19 A    20 A    21 A    22 A    23 A    24 A                  
 -- Virtual --                   
  0.017   0.055   0.064   0.075   0.088   0.095   0.131   0.137
 25 A    26 A    27 A    28 A    29 A    30 A    31 A    32 A                  
  0.140   0.182   0.218   0.235   0.245   0.248   0.278   0.339
 33 A    34 A    35 A    36 A    37 A    38 A    39 A    40 A                  
  0.340   0.349   0.383   0.390   0.429   0.477   0.524   0.577
 41 A    42 A    43 A    44 A    45 A    46 A    47 A    48 A                  
  0.598   0.613   0.796   0.859   0.868   0.877   0.902   0.961
 49 A    50 A    51 A    52 A    53 A    54 A    55 A    56 A                  
  1.085   1.095   1.117   1.134   1.177   1.228   1.292   1.334
 57 A    58 A    59 A    60 A    61 A    62 A    63 A    64 A                  
  1.378   1.479   1.567   1.620   1.633   1.773   1.860   1.907
 65 A    66 A    67 A    68 A    69 A    70 A    71 A    72 A                  
  2.205   2.265   2.389   2.408   2.570   2.635   2.638   2.933
 73 A    74 A    75 A    76 A    77 A    78 A    79 A    80 A                  
  3.022   4.177   4.178   4.213   4.220   4.244   4.340   4.473
 81 A    82 A    83 A    84 A    85 A    86 A    87 A    88 A                  
  4.632   6.887   6.923   6.947   7.573  10.341  14.696  14.800
 89 A    90 A    91 A    92 A    93 A    94 A    95 A    96 A                  
 14.907  26.642  26.705  27.070  36.688  68.727 166.168 219.180
 97 A    98 A    99 A   100 A   101 A   102 A   103 A   104 A                  

 Occupation and symmetry of molecular orbitals

 Point group: C1 (1 irreducible representation).

                           A     All 
 -------------------------------------
 All molecular orbitals:
  - Alpha                  104   104 
  - Beta                   104   104 
 -------------------------------------
 Alpha orbitals:
  - Frozen occupied        12    12  
  - Active occupied        12    12  
  - Active virtual         80    80  
  - Frozen virtual         0     0   
 -------------------------------------
 Beta orbitals:
  - Frozen occupied        12    12  
  - Active occupied        12    12  
  - Active virtual         80    80  
  - Frozen virtual         0     0   
 -------------------------------------

 Import integrals:   CPU 0.00 s  wall 0.00 s

 Import integrals:   CPU 15.46 s  wall 2.73 s

 MP2 amplitudes:   CPU 0.03 s  wall 0.02 s

Running a double precision version
           CCSD T amplitudes will be solved using DIIS.

           Start     Size      MaxIter   EConv     TConv     
           3         7         100       1.00e-07  1.00e-05  
 ------------------------------------------------------------------------------
           Energy (a.u.)   Ediff      Tdiff       Comment
 ------------------------------------------------------------------------------
          -954.76930755                           
     1    -954.76064601   8.66e-03   7.28e-01     
     2    -954.78440912   2.38e-02   1.06e-01     
     3    -954.78299768   1.41e-03   4.71e-02     
     4    -954.78559477   2.60e-03   1.66e-02     Switched to DIIS steps.
     5    -954.78647864   8.84e-04   1.16e-02     
     6    -954.78655457   7.59e-05   2.57e-03     
     7    -954.78655423   3.46e-07   1.38e-03     
     8    -954.78655810   3.87e-06   3.49e-04     
     9    -954.78656013   2.03e-06   2.32e-04     
    10    -954.78656019   6.11e-08   6.36e-05     
    11    -954.78656024   4.93e-08   2.61e-05     
    12    -954.78656029   4.93e-08   1.42e-05     
    13    -954.78656024   5.32e-08   5.73e-06     
 ------------------------------------------------------------------------------
          -954.78656024                           CCSD T converged.

End of double precision
 SCF energy                 = -954.13036847
 MP2 energy                 = -954.76930755
 CCSD correlation energy     =   -0.65619177
 CCSD total energy           = -954.78656024

 CCSD  T1^2 = 0.0147  T2^2 = 0.2369  Leading amplitudes:

 Amplitude    Orbitals with energies
 -0.0305       24 (A) A                  ->    25 (A) A                   
              -0.4168                          0.0170                     
 -0.0305       24 (A) B                  ->    25 (A) B                   
              -0.4168                          0.0170                     
  0.0293       18 (A) A                  ->    25 (A) A                   
              -0.7036                          0.0170                     
  0.0293       18 (A) B                  ->    25 (A) B                   
              -0.7036                          0.0170                     

 Amplitude    Orbitals with energies
 -0.0754       24 (A) A      24 (A) B    ->    25 (A) A      25 (A) B     
              -0.4168       -0.4168            0.0170        0.0170       
  0.0754       24 (A) A      24 (A) B    ->    25 (A) B      25 (A) A     
              -0.4168       -0.4168            0.0170        0.0170       
  0.0754       24 (A) B      24 (A) A    ->    25 (A) A      25 (A) B     
              -0.4168       -0.4168            0.0170        0.0170       
 -0.0754       24 (A) B      24 (A) A    ->    25 (A) B      25 (A) A     
              -0.4168       -0.4168            0.0170        0.0170       

 Computing CCSD intemediates for later calculations in double precision
 Finished.

Running a double precision version
           CCSD Lambda amplitudes will be solved using DIIS.
           Start     Size      MaxIter   EConv     LConv     
           3         7         100       1.00e-07  1.00e-05  
 ------------------------------------------------------------------------------
            Enorm      Ldiff       Comment
 ------------------------------------------------------------------------------
     1     5.14e-02   3.47e-02     
     2     1.62e-02   7.42e-03     
     3     6.60e-03   1.54e-03     
     4     3.82e-03   1.34e-03     Switched to DIIS steps.
     5     1.09e-03   7.49e-04     
     6     5.44e-04   1.58e-04     
     7     1.77e-04   5.59e-05     
     8     8.22e-05   6.70e-06     
     9     3.12e-05   9.16e-07     
    10     1.39e-05   2.11e-07     
    11     6.44e-06   3.32e-07     
    12     3.00e-06   1.56e-07     
    13     1.38e-06   1.71e-08     
    14     5.72e-07   5.37e-08     
    15     2.76e-07   3.18e-08     
    16     1.30e-07   2.15e-08     
    17     6.24e-08   1.26e-08     
 ------------------------------------------------------------------------------
                                   CCSD Lambda converged.

 Computing density matrices in double precision...
           Orbital response amplitudes will be solved using DIIS.
           Start     Size      MaxIter   EConv     LConv     
           3         7         100       1.00e-06  1.00e-06  
 ------------------------------------------------------------------------------
            Enorm      Ldiff       Comment
 ------------------------------------------------------------------------------
     1     7.98e-02   5.80e-03     
     2     4.26e-02   1.65e-02     
     3     4.58e-02   1.39e-02     
     4     1.18e-02   1.18e-02     Switched to DIIS steps.
     5     2.77e-03   2.93e-03     
     6     8.81e-04   5.94e-04     
     7     3.55e-04   1.06e-05     
     8     1.02e-04   6.60e-05     
     9     3.00e-05   1.04e-06     
    10     7.52e-06   2.13e-06     
    11     1.45e-06   4.69e-07     
    12     4.79e-07   4.08e-08     
 ------------------------------------------------------------------------------
                                   Orbital response converged.

 Computing density matrices... Done.
 CCSD calculation:   CPU 456.98 s  wall 86.50 s

 Transferring MO TPDM to AO TPDM
 Transferring g2_o1o1o1o1
 Transferring g2_o1o1o1v1
 Transferring g2_o1o1v1v1
 Transferring g2_o1v1o1v1
 Transferring g2_o1v1v1v1
 Transferring g2_v1v1v1v1
 Adding separable TPDM
 Computing TPDM gradient
 --------------------------------------------------------
 2e gradient
  Atom          X               Y               Z
 --------------------------------------------------------
    1        -20.559867      -11.468826       -0.000000  
    2          8.911037      -13.640776       -0.000000  
    3         -8.252340       16.870291        0.000000  
    4         19.901170        8.239311       -0.000000  
 --------------------------------------------------------
 --------------------------------------------------------
 Final gradient
  Atom          X               Y               Z
 --------------------------------------------------------
    1        -20.559867      -11.468826       -0.000000  
    2          8.911037      -13.640776       -0.000000  
    3         -8.252340       16.870291        0.000000  
    4         19.901170        8.239311       -0.000000  
 --------------------------------------------------------
 Analytic gradient from two-electron contribution:   CPU 106.35 s  wall 20.07 s

 Total ccman2 time:   CPU 581.57 s  wall 110.19 s


 --------------------------------------------------------------

                    Orbital Energies (a.u.)
 --------------------------------------------------------------

 Alpha MOs
 -- Occupied --
******** -80.0787 -26.3330 -15.6438 -10.6099  -8.0786  -8.0744  -8.0742
 -7.6140  -5.5074  -5.5050  -5.5045  -1.6364  -1.2621  -1.0578  -0.8234
 -0.7126  -0.7036  -0.6869  -0.5660  -0.5566  -0.4926  -0.4337  -0.4168
 -- Virtual --
  0.0170   0.0545   0.0636   0.0750   0.0877   0.0950   0.1309   0.1371
  0.1395   0.1817   0.2180   0.2347   0.2455   0.2484   0.2783   0.3393
  0.3405   0.3491   0.3829   0.3899   0.4286   0.4767   0.5244   0.5768
  0.5977   0.6132   0.7960   0.8589   0.8681   0.8775   0.9015   0.9609
  1.0846   1.0947   1.1166   1.1339   1.1767   1.2282   1.2920   1.3336
  1.3783   1.4788   1.5666   1.6199   1.6325   1.7729   1.8605   1.9071
  2.2050   2.2647   2.3891   2.4080   2.5704   2.6347   2.6380   2.9331
  3.0223   4.1772   4.1782   4.2127   4.2202   4.2439   4.3399   4.4725
  4.6319   6.8870   6.9233   6.9469   7.5730  10.3409  14.6958  14.8000
 14.9073  26.6424  26.7053  27.0704  36.6880  68.7267 166.1676 219.1801
 --------------------------------------------------------------

          Ground-State Mulliken Net Atomic Charges

     Atom                 Charge (a.u.)
  ----------------------------------------
      1 P                     0.536702
      2 N                    -0.273532
      3 F                    -0.238655
      4 Cl                   -0.024515
  ----------------------------------------
  Sum of atomic charges =     0.000000

 -----------------------------------------------------------------
                    Cartesian Multipole Moments
 -----------------------------------------------------------------
    Charge (ESU x 10^10)
                -0.0000
    Dipole Moment (Debye)
         X       1.0077      Y       0.2980      Z       0.0000
       Tot       1.0508
    Quadrupole Moments (Debye-Ang)
        XX     -34.1258     XY       3.5824     YY     -39.2482
        XZ      -0.0000     YZ       0.0000     ZZ     -34.6340
    Octopole Moments (Debye-Ang^2)
       XXX       0.4012    XXY      -3.4176    XYY      -1.3553
       YYY      -9.8011    XXZ      -0.0000    XYZ      -0.0000
       YYZ      -0.0000    XZZ       3.0312    YZZ      -3.0458
       ZZZ      -0.0000
    Hexadecapole Moments (Debye-Ang^3)
      XXXX    -399.9234   XXXY       1.5053   XXYY     -92.6501
      XYYY      -3.2764   YYYY    -133.3778   XXXZ       0.0000
      XXYZ       0.0000   XYYZ      -0.0000   YYYZ      -0.0000
      XXZZ     -75.0391   XYZZ      -3.2519   YYZZ     -28.4719
      XZZZ       0.0000   YZZZ      -0.0000   ZZZZ     -39.0397
 -----------------------------------------------------------------
 DrvMan completing analytic gradient of the correlated energy
 Correlated dipole moment
            1
    1   0.3964429
    2   0.1172254
    3   0.0000001
 Energy read as -954.786560240
 Full Analytical Gradient: (in a.u., or Hartree/Bohr)
             1             2             3             4
    1   -0.00077393    0.00106334   -0.00002224   -0.00026717
    2    0.00005036    0.00003910    0.00012481   -0.00021427
    3   -0.00000000    0.00000001   -0.00000001   -0.00000000
 Gradient time:  CPU 0.80 s  wall 0.82 s
 ----------------------------------------------------------------
             Standard Nuclear Orientation (Angstroms)
    I     Atom           X                Y                Z
 ----------------------------------------------------------------
    1      P       1.1880627944     0.5190143227    -0.0000000000
    2      N      -0.3329919770     0.8400485130    -0.0000000000
    3      F       1.4048385811    -1.0862904066     0.0000000000
    4      Cl     -1.6553261945    -0.2287612219     0.0000000000
 ----------------------------------------------------------------
 Nuclear Repulsion Energy =   201.1033207258 hartrees
 There are       24 alpha and       24 beta electrons

                       Distance Matrix (Angstroms)
             P (  1)   N (  2)   F (  3)
   N (  2)  1.554564
   F (  3)  1.619875  2.594386
   Cl(  4)  2.940073  1.700271  3.178044

 Requested basis set is 6-311++G(d,p)
 There are 38 shells and 104 basis functions
 A cutoff of  1.0D-14 yielded    681 shell pairs
 There are      5370 function pairs (      5806 Cartesian)
 Smallest overlap matrix eigenvalue = 1.45E-03
 Guess MOs from SCF MO coefficient file

 -----------------------------------------------------------------------
  General SCF calculation program by
  Eric Jon Sundstrom, Paul Horn, Yuezhi Mao, Dmitri Zuev, Alec White,
  David Stuck, Shaama M.S., Shane Yost, Joonho Lee, David Small,
  Daniel Levine, Susi Lehtola, Hugh Burton, Evgeny Epifanovsky
 -----------------------------------------------------------------------
 Hartree-Fock
 using 6 threads for integral computing
 -------------------------------------------------------
 OpenMP Integral computing Module                
 Release: version 2.0, May 2017, Q-Chem Inc. Pleasanton 
 -------------------------------------------------------
 A restricted SCF calculation will be
 performed using DIIS
 SCF converges when DIIS error is below 1.0e-08
 ---------------------------------------
  Cycle       Energy         DIIS error
 ---------------------------------------
    1    -954.1302697348      4.14e-05  
    2    -954.1302724906      1.35e-05  
    3    -954.1302727545      8.01e-06  
    4    -954.1302728561      2.46e-06  
    5    -954.1302728712      7.26e-07  
    6    -954.1302728745      3.73e-07  
    7    -954.1302728752      1.40e-07  
    8    -954.1302728754      4.07e-08  
    9    -954.1302728754      1.66e-08  
   10    -954.1302728754      4.46e-09  Convergence criterion met
 ---------------------------------------
 SCF time:   CPU 4.08s  wall 1.00s 
 SCF   energy in the final basis set =     -954.1302728754
 Total energy in the final basis set =     -954.1302728754


 ------------------------------------------------------------------------------

   CCMAN2: suite of methods based on coupled cluster
           and equation of motion theories.

   Components:
   * libvmm-1.3-trunk
     by Evgeny Epifanovsky, Ilya Kaliman.
   * libtensor-2.5-trunk
     by Evgeny Epifanovsky, Michael Wormit, Dmitry Zuev, Sam Manzer, 
        Ilya Kaliman.
   * libcc-2.5-trunk
     by Evgeny Epifanovsky, Arik Landau, Tomasz Kus, Kirill Khistyaev, 
        Dmitry Zuev, Prashant Manohar, Xintian Feng, Anna Krylov, 
        Matthew Goldey, Alec White, Thomas Jagau, Kaushik Nanda, 
        Anastasia Gunina, Alexander Kunitsa, Joonho Lee.

   CCMAN original authors:
   Anna I. Krylov, C. David Sherrill, Steven R. Gwaltney,
   Edward F. C. Byrd (2000)
   Sergey V. Levchenko, Lyudmila V. Slipchenko, Tao Wang,
   Ana-Maria C. Cristian (2003)
   Piotr A. Pieniazek, C. Melania Oana, Evgeny Epifanovsky (2007)
   Prashant Manohar (2009)

 ------------------------------------------------------------------------------


 Allocating and initializing 30808MB of RAM...
 Calculation will run on 6 cores.


 Alpha MOs, Restricted
 -- Occupied --                  
-104.89  -80.08  -26.33  -15.64  -10.61   -8.08   -8.07   -8.07
  1 A     2 A     3 A     4 A     5 A     6 A     7 A     8 A                  
 -7.614  -5.508  -5.505  -5.505  -1.637  -1.262  -1.057  -0.824
  9 A    10 A    11 A    12 A    13 A    14 A    15 A    16 A                  
 -0.713  -0.704  -0.687  -0.566  -0.557  -0.493  -0.433  -0.416
 17 A    18 A    19 A    20 A    21 A    22 A    23 A    24 A                  
 -- Virtual --                   
  0.017   0.055   0.064   0.075   0.088   0.095   0.131   0.137
 25 A    26 A    27 A    28 A    29 A    30 A    31 A    32 A                  
  0.140   0.182   0.218   0.235   0.246   0.248   0.278   0.339
 33 A    34 A    35 A    36 A    37 A    38 A    39 A    40 A                  
  0.340   0.349   0.383   0.390   0.428   0.476   0.524   0.577
 41 A    42 A    43 A    44 A    45 A    46 A    47 A    48 A                  
  0.598   0.613   0.796   0.859   0.868   0.877   0.901   0.961
 49 A    50 A    51 A    52 A    53 A    54 A    55 A    56 A                  
  1.085   1.095   1.117   1.134   1.177   1.228   1.292   1.332
 57 A    58 A    59 A    60 A    61 A    62 A    63 A    64 A                  
  1.379   1.478   1.567   1.620   1.632   1.773   1.861   1.907
 65 A    66 A    67 A    68 A    69 A    70 A    71 A    72 A                  
  2.205   2.265   2.389   2.407   2.572   2.635   2.638   2.932
 73 A    74 A    75 A    76 A    77 A    78 A    79 A    80 A                  
  3.022   4.177   4.178   4.213   4.220   4.244   4.340   4.472
 81 A    82 A    83 A    84 A    85 A    86 A    87 A    88 A                  
  4.631   6.887   6.923   6.947   7.572  10.341  14.696  14.800
 89 A    90 A    91 A    92 A    93 A    94 A    95 A    96 A                  
 14.905  26.643  26.706  27.070  36.688  68.727 166.166 219.181
 97 A    98 A    99 A   100 A   101 A   102 A   103 A   104 A                  

 Beta MOs, Restricted
 -- Occupied --                  
-104.89  -80.08  -26.33  -15.64  -10.61   -8.08   -8.07   -8.07
  1 A     2 A     3 A     4 A     5 A     6 A     7 A     8 A                  
 -7.614  -5.508  -5.505  -5.505  -1.637  -1.262  -1.057  -0.824
  9 A    10 A    11 A    12 A    13 A    14 A    15 A    16 A                  
 -0.713  -0.704  -0.687  -0.566  -0.557  -0.493  -0.433  -0.416
 17 A    18 A    19 A    20 A    21 A    22 A    23 A    24 A                  
 -- Virtual --                   
  0.017   0.055   0.064   0.075   0.088   0.095   0.131   0.137
 25 A    26 A    27 A    28 A    29 A    30 A    31 A    32 A                  
  0.140   0.182   0.218   0.235   0.246   0.248   0.278   0.339
 33 A    34 A    35 A    36 A    37 A    38 A    39 A    40 A                  
  0.340   0.349   0.383   0.390   0.428   0.476   0.524   0.577
 41 A    42 A    43 A    44 A    45 A    46 A    47 A    48 A                  
  0.598   0.613   0.796   0.859   0.868   0.877   0.901   0.961
 49 A    50 A    51 A    52 A    53 A    54 A    55 A    56 A                  
  1.085   1.095   1.117   1.134   1.177   1.228   1.292   1.332
 57 A    58 A    59 A    60 A    61 A    62 A    63 A    64 A                  
  1.379   1.478   1.567   1.620   1.632   1.773   1.861   1.907
 65 A    66 A    67 A    68 A    69 A    70 A    71 A    72 A                  
  2.205   2.265   2.389   2.407   2.572   2.635   2.638   2.932
 73 A    74 A    75 A    76 A    77 A    78 A    79 A    80 A                  
  3.022   4.177   4.178   4.213   4.220   4.244   4.340   4.472
 81 A    82 A    83 A    84 A    85 A    86 A    87 A    88 A                  
  4.631   6.887   6.923   6.947   7.572  10.341  14.696  14.800
 89 A    90 A    91 A    92 A    93 A    94 A    95 A    96 A                  
 14.905  26.643  26.706  27.070  36.688  68.727 166.166 219.181
 97 A    98 A    99 A   100 A   101 A   102 A   103 A   104 A                  

 Occupation and symmetry of molecular orbitals

 Point group: C1 (1 irreducible representation).

                           A     All 
 -------------------------------------
 All molecular orbitals:
  - Alpha                  104   104 
  - Beta                   104   104 
 -------------------------------------
 Alpha orbitals:
  - Frozen occupied        12    12  
  - Active occupied        12    12  
  - Active virtual         80    80  
  - Frozen virtual         0     0   
 -------------------------------------
 Beta orbitals:
  - Frozen occupied        12    12  
  - Active occupied        12    12  
  - Active virtual         80    80  
  - Frozen virtual         0     0   
 -------------------------------------

 Import integrals:   CPU 0.00 s  wall 0.00 s

 Import integrals:   CPU 15.31 s  wall 2.67 s

 MP2 amplitudes:   CPU 0.03 s  wall 0.02 s

Running a double precision version
           CCSD T amplitudes will be solved using DIIS.

           Start     Size      MaxIter   EConv     TConv     
           3         7         100       1.00e-07  1.00e-05  
 ------------------------------------------------------------------------------
           Energy (a.u.)   Ediff      Tdiff       Comment
 ------------------------------------------------------------------------------
          -954.76934507                           
     1    -954.76061915   8.73e-03   7.28e-01     
     2    -954.78441476   2.38e-02   1.06e-01     
     3    -954.78299124   1.42e-03   4.72e-02     
     4    -954.78559329   2.60e-03   1.67e-02     Switched to DIIS steps.
     5    -954.78647847   8.85e-04   1.16e-02     
     6    -954.78655450   7.60e-05   2.58e-03     
     7    -954.78655402   4.78e-07   1.38e-03     
     8    -954.78655787   3.85e-06   3.49e-04     
     9    -954.78655989   2.02e-06   2.32e-04     
    10    -954.78655995   5.91e-08   6.36e-05     
    11    -954.78656000   4.97e-08   2.61e-05     
    12    -954.78656005   4.95e-08   1.41e-05     
    13    -954.78656000   5.25e-08   5.67e-06     
 ------------------------------------------------------------------------------
          -954.78656000                           CCSD T converged.

End of double precision
 SCF energy                 = -954.13027288
 MP2 energy                 = -954.76934507
 CCSD correlation energy     =   -0.65628712
 CCSD total energy           = -954.78656000

 CCSD  T1^2 = 0.0147  T2^2 = 0.2370  Leading amplitudes:

 Amplitude    Orbitals with energies
 -0.0306       24 (A) A                  ->    25 (A) A                   
              -0.4163                          0.0168                     
 -0.0306       24 (A) B                  ->    25 (A) B                   
              -0.4163                          0.0168                     
  0.0293       18 (A) A                  ->    25 (A) A                   
              -0.7037                          0.0168                     
  0.0293       18 (A) B                  ->    25 (A) B                   
              -0.7037                          0.0168                     

 Amplitude    Orbitals with energies
 -0.0760       24 (A) A      24 (A) B    ->    25 (A) A      25 (A) B     
              -0.4163       -0.4163            0.0168        0.0168       
  0.0760       24 (A) A      24 (A) B    ->    25 (A) B      25 (A) A     
              -0.4163       -0.4163            0.0168        0.0168       
  0.0760       24 (A) B      24 (A) A    ->    25 (A) A      25 (A) B     
              -0.4163       -0.4163            0.0168        0.0168       
 -0.0760       24 (A) B      24 (A) A    ->    25 (A) B      25 (A) A     
              -0.4163       -0.4163            0.0168        0.0168       

 Computing CCSD intemediates for later calculations in double precision
 Finished.

Running a double precision version
           CCSD Lambda amplitudes will be solved using DIIS.
           Start     Size      MaxIter   EConv     LConv     
           3         7         100       1.00e-07  1.00e-05  
 ------------------------------------------------------------------------------
            Enorm      Ldiff       Comment
 ------------------------------------------------------------------------------
     1     5.15e-02   3.47e-02     
     2     1.62e-02   7.43e-03     
     3     6.61e-03   1.54e-03     
     4     3.82e-03   1.34e-03     Switched to DIIS steps.
     5     1.09e-03   7.51e-04     
     6     5.44e-04   1.59e-04     
     7     1.77e-04   5.60e-05     
     8     8.22e-05   6.70e-06     
     9     3.12e-05   9.08e-07     
    10     1.39e-05   1.96e-07     
    11     6.42e-06   3.27e-07     
    12     2.99e-06   1.54e-07     
    13     1.37e-06   1.73e-08     
    14     5.69e-07   5.34e-08     
    15     2.74e-07   3.13e-08     
    16     1.30e-07   2.14e-08     
    17     6.20e-08   1.25e-08     
 ------------------------------------------------------------------------------
                                   CCSD Lambda converged.

 Computing density matrices in double precision...
           Orbital response amplitudes will be solved using DIIS.
           Start     Size      MaxIter   EConv     LConv     
           3         7         100       1.00e-06  1.00e-06  
 ------------------------------------------------------------------------------
            Enorm      Ldiff       Comment
 ------------------------------------------------------------------------------
     1     7.99e-02   5.75e-03     
     2     4.27e-02   1.66e-02     
     3     4.58e-02   1.39e-02     
     4     1.19e-02   1.18e-02     Switched to DIIS steps.
     5     2.80e-03   2.97e-03     
     6     8.91e-04   5.97e-04     
     7     3.59e-04   8.87e-06     
     8     1.03e-04   6.71e-05     
     9     3.03e-05   1.10e-06     
    10     7.60e-06   2.17e-06     
    11     1.46e-06   4.73e-07     
    12     4.80e-07   4.09e-08     
 ------------------------------------------------------------------------------
                                   Orbital response converged.

 Computing density matrices... Done.
 CCSD calculation:   CPU 456.20 s  wall 86.25 s

 Transferring MO TPDM to AO TPDM
 Transferring g2_o1o1o1o1
 Transferring g2_o1o1o1v1
 Transferring g2_o1o1v1v1
 Transferring g2_o1v1o1v1
 Transferring g2_o1v1v1v1
 Transferring g2_v1v1v1v1
 Adding separable TPDM
 Computing TPDM gradient
 --------------------------------------------------------
 2e gradient
  Atom          X               Y               Z
 --------------------------------------------------------
    1        -20.532164      -11.481486       -0.000000  
    2          8.885760      -13.638339        0.000000  
    3         -8.252465       16.867169        0.000000  
    4         19.898868        8.252656       -0.000000  
 --------------------------------------------------------
 --------------------------------------------------------
 Final gradient
  Atom          X               Y               Z
 --------------------------------------------------------
    1        -20.532164      -11.481486       -0.000000  
    2          8.885760      -13.638339        0.000000  
    3         -8.252465       16.867169        0.000000  
    4         19.898868        8.252656       -0.000000  
 --------------------------------------------------------
 Analytic gradient from two-electron contribution:   CPU 105.07 s  wall 20.40 s

 Total ccman2 time:   CPU 579.11 s  wall 110.08 s


 --------------------------------------------------------------

                    Orbital Energies (a.u.)
 --------------------------------------------------------------

 Alpha MOs
 -- Occupied --
******** -80.0790 -26.3332 -15.6439 -10.6098  -8.0785  -8.0743  -8.0741
 -7.6142  -5.5075  -5.5051  -5.5047  -1.6365  -1.2623  -1.0573  -0.8236
 -0.7127  -0.7037  -0.6870  -0.5661  -0.5567  -0.4928  -0.4334  -0.4163
 -- Virtual --
  0.0168   0.0546   0.0636   0.0750   0.0876   0.0951   0.1309   0.1372
  0.1395   0.1817   0.2180   0.2347   0.2455   0.2484   0.2783   0.3393
  0.3405   0.3489   0.3828   0.3898   0.4285   0.4761   0.5242   0.5770
  0.5977   0.6132   0.7955   0.8591   0.8676   0.8774   0.9013   0.9611
  1.0849   1.0947   1.1166   1.1340   1.1767   1.2282   1.2916   1.3321
  1.3787   1.4784   1.5665   1.6199   1.6324   1.7728   1.8606   1.9071
  2.2049   2.2651   2.3890   2.4071   2.5717   2.6349   2.6382   2.9318
  3.0217   4.1771   4.1781   4.2126   4.2202   4.2438   4.3397   4.4718
  4.6307   6.8869   6.9231   6.9467   7.5720  10.3415  14.6955  14.7997
 14.9053  26.6426  26.7057  27.0702  36.6876  68.7266 166.1662 219.1807
 --------------------------------------------------------------

          Ground-State Mulliken Net Atomic Charges

     Atom                 Charge (a.u.)
  ----------------------------------------
      1 P                     0.536433
      2 N                    -0.273438
      3 F                    -0.238593
      4 Cl                   -0.024403
  ----------------------------------------
  Sum of atomic charges =    -0.000000

 -----------------------------------------------------------------
                    Cartesian Multipole Moments
 -----------------------------------------------------------------
    Charge (ESU x 10^10)
                -0.0000
    Dipole Moment (Debye)
         X       1.0100      Y       0.2961      Z       0.0000
       Tot       1.0526
    Quadrupole Moments (Debye-Ang)
        XX     -34.1279     XY       3.5819     YY     -39.2514
        XZ      -0.0000     YZ       0.0000     ZZ     -34.6389
    Octopole Moments (Debye-Ang^2)
       XXX       0.4542    XXY      -3.4187    XYY      -1.3386
       YYY      -9.8136    XXZ      -0.0000    XYZ      -0.0000
       YYZ      -0.0000    XZZ       3.0335    YZZ      -3.0521
       ZZZ      -0.0000
    Hexadecapole Moments (Debye-Ang^3)
      XXXX    -399.9762   XXXY       1.5195   XXYY     -92.6587
      XYYY      -3.2448   YYYY    -133.3994   XXXZ      -0.0000
      XXYZ      -0.0000   XYYZ      -0.0000   YYYZ      -0.0000
      XXZZ     -75.0511   XYZZ      -3.2480   YYZZ     -28.4804
      XZZZ      -0.0000   YZZZ      -0.0000   ZZZZ     -39.0581
 -----------------------------------------------------------------
 DrvMan completing analytic gradient of the correlated energy
 Correlated dipole moment
            1
    1   0.3973835
    2   0.1164936
    3   0.0000000
 Energy read as -954.786559998
 Full Analytical Gradient: (in a.u., or Hartree/Bohr)
             1             2             3             4
    1    0.00090297   -0.00118957    0.00001512    0.00027148
    2   -0.00027642   -0.00005621    0.00008208    0.00025055
    3   -0.00000000    0.00000000   -0.00000000   -0.00000000
 Gradient time:  CPU 0.78 s  wall 0.79 s
 ----------------------------------------------------------------
             Standard Nuclear Orientation (Angstroms)
    I     Atom           X                Y                Z
 ----------------------------------------------------------------
    1      P       1.1880627944     0.5190143227    -0.0000000000
    2      N      -0.3319919770     0.8410485130    -0.0000000000
    3      F       1.4048385811    -1.0862904066     0.0000000000
    4      Cl     -1.6553261945    -0.2287612219     0.0000000000
 ----------------------------------------------------------------
 Nuclear Repulsion Energy =   201.0900969949 hartrees
 There are       24 alpha and       24 beta electrons

                       Distance Matrix (Angstroms)
             P (  1)   N (  2)   F (  3)
   N (  2)  1.553793
   F (  3)  1.619875  2.594459
   Cl(  4)  2.940073  1.701678  3.178044

 Requested basis set is 6-311++G(d,p)
 There are 38 shells and 104 basis functions
 A cutoff of  1.0D-14 yielded    681 shell pairs
 There are      5370 function pairs (      5806 Cartesian)
 Smallest overlap matrix eigenvalue = 1.46E-03
 Guess MOs from SCF MO coefficient file

 -----------------------------------------------------------------------
  General SCF calculation program by
  Eric Jon Sundstrom, Paul Horn, Yuezhi Mao, Dmitri Zuev, Alec White,
  David Stuck, Shaama M.S., Shane Yost, Joonho Lee, David Small,
  Daniel Levine, Susi Lehtola, Hugh Burton, Evgeny Epifanovsky
 -----------------------------------------------------------------------
 Hartree-Fock
 using 6 threads for integral computing
 -------------------------------------------------------
 OpenMP Integral computing Module                
 Release: version 2.0, May 2017, Q-Chem Inc. Pleasanton 
 -------------------------------------------------------
 A restricted SCF calculation will be
 performed using DIIS
 SCF converges when DIIS error is below 1.0e-08
 ---------------------------------------
  Cycle       Energy         DIIS error
 ---------------------------------------
    1    -954.1302910440      2.72e-05  
    2    -954.1302923399      6.52e-06  
    3    -954.1302924609      1.86e-06  
    4    -954.1302924726      7.53e-07  
    5    -954.1302924747      3.74e-07  
    6    -954.1302924754      1.92e-07  
    7    -954.1302924755      6.75e-08  
    8    -954.1302924756      3.43e-08  
    9    -954.1302924756      1.10e-08  
   10    -954.1302924756      3.22e-09  Convergence criterion met
 ---------------------------------------
 SCF time:   CPU 4.10s  wall 1.00s 
 SCF   energy in the final basis set =     -954.1302924756
 Total energy in the final basis set =     -954.1302924756


 ------------------------------------------------------------------------------

   CCMAN2: suite of methods based on coupled cluster
           and equation of motion theories.

   Components:
   * libvmm-1.3-trunk
     by Evgeny Epifanovsky, Ilya Kaliman.
   * libtensor-2.5-trunk
     by Evgeny Epifanovsky, Michael Wormit, Dmitry Zuev, Sam Manzer, 
        Ilya Kaliman.
   * libcc-2.5-trunk
     by Evgeny Epifanovsky, Arik Landau, Tomasz Kus, Kirill Khistyaev, 
        Dmitry Zuev, Prashant Manohar, Xintian Feng, Anna Krylov, 
        Matthew Goldey, Alec White, Thomas Jagau, Kaushik Nanda, 
        Anastasia Gunina, Alexander Kunitsa, Joonho Lee.

   CCMAN original authors:
   Anna I. Krylov, C. David Sherrill, Steven R. Gwaltney,
   Edward F. C. Byrd (2000)
   Sergey V. Levchenko, Lyudmila V. Slipchenko, Tao Wang,
   Ana-Maria C. Cristian (2003)
   Piotr A. Pieniazek, C. Melania Oana, Evgeny Epifanovsky (2007)
   Prashant Manohar (2009)

 ------------------------------------------------------------------------------


 Allocating and initializing 30808MB of RAM...
 Calculation will run on 6 cores.


 Alpha MOs, Restricted
 -- Occupied --                  
-104.89  -80.08  -26.33  -15.64  -10.61   -8.08   -8.07   -8.07
  1 A     2 A     3 A     4 A     5 A     6 A     7 A     8 A                  
 -7.614  -5.508  -5.505  -5.505  -1.637  -1.262  -1.058  -0.824
  9 A    10 A    11 A    12 A    13 A    14 A    15 A    16 A                  
 -0.713  -0.704  -0.687  -0.566  -0.557  -0.493  -0.434  -0.417
 17 A    18 A    19 A    20 A    21 A    22 A    23 A    24 A                  
 -- Virtual --                   
  0.017   0.055   0.064   0.075   0.088   0.095   0.131   0.137
 25 A    26 A    27 A    28 A    29 A    30 A    31 A    32 A                  
  0.140   0.182   0.218   0.235   0.245   0.248   0.278   0.339
 33 A    34 A    35 A    36 A    37 A    38 A    39 A    40 A                  
  0.340   0.349   0.383   0.390   0.429   0.476   0.524   0.577
 41 A    42 A    43 A    44 A    45 A    46 A    47 A    48 A                  
  0.598   0.613   0.796   0.859   0.868   0.877   0.901   0.961
 49 A    50 A    51 A    52 A    53 A    54 A    55 A    56 A                  
  1.085   1.095   1.117   1.134   1.177   1.228   1.292   1.332
 57 A    58 A    59 A    60 A    61 A    62 A    63 A    64 A                  
  1.378   1.479   1.567   1.620   1.632   1.773   1.860   1.907
 65 A    66 A    67 A    68 A    69 A    70 A    71 A    72 A                  
  2.205   2.265   2.389   2.408   2.570   2.635   2.638   2.933
 73 A    74 A    75 A    76 A    77 A    78 A    79 A    80 A                  
  3.022   4.177   4.178   4.213   4.220   4.244   4.340   4.472
 81 A    82 A    83 A    84 A    85 A    86 A    87 A    88 A                  
  4.631   6.887   6.923   6.947   7.572  10.341  14.696  14.800
 89 A    90 A    91 A    92 A    93 A    94 A    95 A    96 A                  
 14.906  26.642  26.705  27.070  36.688  68.727 166.167 219.180
 97 A    98 A    99 A   100 A   101 A   102 A   103 A   104 A                  

 Beta MOs, Restricted
 -- Occupied --                  
-104.89  -80.08  -26.33  -15.64  -10.61   -8.08   -8.07   -8.07
  1 A     2 A     3 A     4 A     5 A     6 A     7 A     8 A                  
 -7.614  -5.508  -5.505  -5.505  -1.637  -1.262  -1.058  -0.824
  9 A    10 A    11 A    12 A    13 A    14 A    15 A    16 A                  
 -0.713  -0.704  -0.687  -0.566  -0.557  -0.493  -0.434  -0.417
 17 A    18 A    19 A    20 A    21 A    22 A    23 A    24 A                  
 -- Virtual --                   
  0.017   0.055   0.064   0.075   0.088   0.095   0.131   0.137
 25 A    26 A    27 A    28 A    29 A    30 A    31 A    32 A                  
  0.140   0.182   0.218   0.235   0.245   0.248   0.278   0.339
 33 A    34 A    35 A    36 A    37 A    38 A    39 A    40 A                  
  0.340   0.349   0.383   0.390   0.429   0.476   0.524   0.577
 41 A    42 A    43 A    44 A    45 A    46 A    47 A    48 A                  
  0.598   0.613   0.796   0.859   0.868   0.877   0.901   0.961
 49 A    50 A    51 A    52 A    53 A    54 A    55 A    56 A                  
  1.085   1.095   1.117   1.134   1.177   1.228   1.292   1.332
 57 A    58 A    59 A    60 A    61 A    62 A    63 A    64 A                  
  1.378   1.479   1.567   1.620   1.632   1.773   1.860   1.907
 65 A    66 A    67 A    68 A    69 A    70 A    71 A    72 A                  
  2.205   2.265   2.389   2.408   2.570   2.635   2.638   2.933
 73 A    74 A    75 A    76 A    77 A    78 A    79 A    80 A                  
  3.022   4.177   4.178   4.213   4.220   4.244   4.340   4.472
 81 A    82 A    83 A    84 A    85 A    86 A    87 A    88 A                  
  4.631   6.887   6.923   6.947   7.572  10.341  14.696  14.800
 89 A    90 A    91 A    92 A    93 A    94 A    95 A    96 A                  
 14.906  26.642  26.705  27.070  36.688  68.727 166.167 219.180
 97 A    98 A    99 A   100 A   101 A   102 A   103 A   104 A                  

 Occupation and symmetry of molecular orbitals

 Point group: C1 (1 irreducible representation).

                           A     All 
 -------------------------------------
 All molecular orbitals:
  - Alpha                  104   104 
  - Beta                   104   104 
 -------------------------------------
 Alpha orbitals:
  - Frozen occupied        12    12  
  - Active occupied        12    12  
  - Active virtual         80    80  
  - Frozen virtual         0     0   
 -------------------------------------
 Beta orbitals:
  - Frozen occupied        12    12  
  - Active occupied        12    12  
  - Active virtual         80    80  
  - Frozen virtual         0     0   
 -------------------------------------

 Import integrals:   CPU 0.00 s  wall 0.00 s

 Import integrals:   CPU 15.27 s  wall 2.66 s

 MP2 amplitudes:   CPU 0.03 s  wall 0.02 s

Running a double precision version
           CCSD T amplitudes will be solved using DIIS.

           Start     Size      MaxIter   EConv     TConv     
           3         7         100       1.00e-07  1.00e-05  
 ------------------------------------------------------------------------------
           Energy (a.u.)   Ediff      Tdiff       Comment
 ------------------------------------------------------------------------------
          -954.76933212                           
     1    -954.76062330   8.71e-03   7.28e-01     
     2    -954.78441370   2.38e-02   1.06e-01     
     3    -954.78299304   1.42e-03   4.72e-02     
     4    -954.78559436   2.60e-03   1.66e-02     Switched to DIIS steps.
     5    -954.78647930   8.85e-04   1.16e-02     
     6    -954.78655535   7.61e-05   2.58e-03     
     7    -954.78655494   4.16e-07   1.38e-03     
     8    -954.78655881   3.87e-06   3.49e-04     
     9    -954.78656084   2.03e-06   2.32e-04     
    10    -954.78656090   5.93e-08   6.37e-05     
    11    -954.78656095   4.96e-08   2.62e-05     
    12    -954.78656100   4.93e-08   1.42e-05     
    13    -954.78656094   5.29e-08   5.71e-06     
 ------------------------------------------------------------------------------
          -954.78656094                           CCSD T converged.

End of double precision
 SCF energy                 = -954.13029248
 MP2 energy                 = -954.76933212
 CCSD correlation energy     =   -0.65626847
 CCSD total energy           = -954.78656094

 CCSD  T1^2 = 0.0147  T2^2 = 0.2370  Leading amplitudes:

 Amplitude    Orbitals with energies
 -0.0306       24 (A) A                  ->    25 (A) A                   
              -0.4166                          0.0169                     
 -0.0306       24 (A) B                  ->    25 (A) B                   
              -0.4166                          0.0169                     
 -0.0293       18 (A) A                  ->    25 (A) A                   
              -0.7037                          0.0169                     
 -0.0293       18 (A) B                  ->    25 (A) B                   
              -0.7037                          0.0169                     

 Amplitude    Orbitals with energies
 -0.0757       24 (A) A      24 (A) B    ->    25 (A) A      25 (A) B     
              -0.4166       -0.4166            0.0169        0.0169       
  0.0757       24 (A) A      24 (A) B    ->    25 (A) B      25 (A) A     
              -0.4166       -0.4166            0.0169        0.0169       
  0.0757       24 (A) B      24 (A) A    ->    25 (A) A      25 (A) B     
              -0.4166       -0.4166            0.0169        0.0169       
 -0.0757       24 (A) B      24 (A) A    ->    25 (A) B      25 (A) A     
              -0.4166       -0.4166            0.0169        0.0169       

 Computing CCSD intemediates for later calculations in double precision
 Finished.

Running a double precision version
           CCSD Lambda amplitudes will be solved using DIIS.
           Start     Size      MaxIter   EConv     LConv     
           3         7         100       1.00e-07  1.00e-05  
 ------------------------------------------------------------------------------
            Enorm      Ldiff       Comment
 ------------------------------------------------------------------------------
     1     5.15e-02   3.47e-02     
     2     1.62e-02   7.42e-03     
     3     6.60e-03   1.54e-03     
     4     3.82e-03   1.34e-03     Switched to DIIS steps.
     5     1.09e-03   7.51e-04     
     6     5.44e-04   1.59e-04     
     7     1.77e-04   5.60e-05     
     8     8.23e-05   6.71e-06     
     9     3.12e-05   9.18e-07     
    10     1.39e-05   2.05e-07     
    11     6.44e-06   3.31e-07     
    12     3.00e-06   1.55e-07     
    13     1.38e-06   1.73e-08     
    14     5.72e-07   5.35e-08     
    15     2.76e-07   3.16e-08     
    16     1.30e-07   2.15e-08     
    17     6.24e-08   1.26e-08     
 ------------------------------------------------------------------------------
                                   CCSD Lambda converged.

 Computing density matrices in double precision...
           Orbital response amplitudes will be solved using DIIS.
           Start     Size      MaxIter   EConv     LConv     
           3         7         100       1.00e-06  1.00e-06  
 ------------------------------------------------------------------------------
            Enorm      Ldiff       Comment
 ------------------------------------------------------------------------------
     1     7.99e-02   5.78e-03     
     2     4.27e-02   1.65e-02     
     3     4.59e-02   1.39e-02     
     4     1.19e-02   1.19e-02     Switched to DIIS steps.
     5     2.79e-03   2.96e-03     
     6     8.87e-04   5.96e-04     
     7     3.57e-04   9.72e-06     
     8     1.02e-04   6.65e-05     
     9     3.01e-05   1.05e-06     
    10     7.57e-06   2.15e-06     
    11     1.46e-06   4.71e-07     
    12     4.82e-07   4.12e-08     
 ------------------------------------------------------------------------------
                                   Orbital response converged.

 Computing density matrices... Done.
 CCSD calculation:   CPU 457.54 s  wall 86.81 s

 Transferring MO TPDM to AO TPDM
 Transferring g2_o1o1o1o1
 Transferring g2_o1o1o1v1
 Transferring g2_o1o1v1v1
 Transferring g2_o1v1o1v1
 Transferring g2_o1v1v1v1
 Transferring g2_v1v1v1v1
 Adding separable TPDM
 Computing TPDM gradient
 --------------------------------------------------------
 2e gradient
  Atom          X               Y               Z
 --------------------------------------------------------
    1        -20.537438      -11.465395       -0.000000  
    2          8.896962      -13.650437        0.000000  
    3         -8.253121       16.869758        0.000000  
    4         19.893597        8.246075       -0.000000  
 --------------------------------------------------------
 --------------------------------------------------------
 Final gradient
  Atom          X               Y               Z
 --------------------------------------------------------
    1        -20.537438      -11.465395       -0.000000  
    2          8.896962      -13.650437        0.000000  
    3         -8.253121       16.869758        0.000000  
    4         19.893597        8.246075       -0.000000  
 --------------------------------------------------------
 Analytic gradient from two-electron contribution:   CPU 106.34 s  wall 21.15 s

 Total ccman2 time:   CPU 581.67 s  wall 111.39 s


 --------------------------------------------------------------

                    Orbital Energies (a.u.)
 --------------------------------------------------------------

 Alpha MOs
 -- Occupied --
******** -80.0789 -26.3332 -15.6440 -10.6098  -8.0785  -8.0743  -8.0741
 -7.6141  -5.5075  -5.5051  -5.5047  -1.6365  -1.2620  -1.0575  -0.8236
 -0.7127  -0.7037  -0.6869  -0.5660  -0.5565  -0.4927  -0.4336  -0.4166
 -- Virtual --
  0.0169   0.0545   0.0636   0.0750   0.0876   0.0950   0.1309   0.1371
  0.1395   0.1818   0.2180   0.2346   0.2455   0.2483   0.2783   0.3393
  0.3404   0.3490   0.3828   0.3898   0.4285   0.4764   0.5243   0.5769
  0.5977   0.6132   0.7957   0.8589   0.8678   0.8774   0.9015   0.9610
  1.0846   1.0946   1.1166   1.1340   1.1767   1.2281   1.2918   1.3325
  1.3782   1.4786   1.5665   1.6198   1.6324   1.7728   1.8604   1.9070
  2.2050   2.2648   2.3891   2.4075   2.5702   2.6349   2.6379   2.9326
  3.0217   4.1771   4.1780   4.2125   4.2202   4.2438   4.3396   4.4719
  4.6309   6.8869   6.9231   6.9467   7.5723  10.3408  14.6956  14.7997
 14.9060  26.6424  26.7055  27.0704  36.6877  68.7266 166.1667 219.1801
 --------------------------------------------------------------

          Ground-State Mulliken Net Atomic Charges

     Atom                 Charge (a.u.)
  ----------------------------------------
      1 P                     0.536414
      2 N                    -0.273549
      3 F                    -0.238474
      4 Cl                   -0.024391
  ----------------------------------------
  Sum of atomic charges =    -0.000000

 -----------------------------------------------------------------
                    Cartesian Multipole Moments
 -----------------------------------------------------------------
    Charge (ESU x 10^10)
                -0.0000
    Dipole Moment (Debye)
         X       1.0105      Y       0.2953      Z       0.0000
       Tot       1.0527
    Quadrupole Moments (Debye-Ang)
        XX     -34.1308     XY       3.5815     YY     -39.2518
        XZ      -0.0000     YZ       0.0000     ZZ     -34.6381
    Octopole Moments (Debye-Ang^2)
       XXX       0.4336    XXY      -3.4283    XYY      -1.3449
       YYY      -9.8337    XXZ      -0.0000    XYZ      -0.0000
       YYZ      -0.0000    XZZ       3.0340    YZZ      -3.0558
       ZZZ      -0.0000
    Hexadecapole Moments (Debye-Ang^3)
      XXXX    -399.9852   XXXY       1.5108   XXYY     -92.6611
      XYYY      -3.2522   YYYY    -133.4556   XXXZ      -0.0000
      XXYZ      -0.0000   XYYZ      -0.0000   YYYZ      -0.0000
      XXZZ     -75.0490   XYZZ      -3.2488   YYZZ     -28.4873
      XZZZ      -0.0000   YZZZ      -0.0000   ZZZZ     -39.0526
 -----------------------------------------------------------------
 DrvMan completing analytic gradient of the correlated energy
 Correlated dipole moment
            1
    1   0.3975523
    2   0.1161629
    3   0.0000000
 Energy read as -954.786560943
 Full Analytical Gradient: (in a.u., or Hartree/Bohr)
             1             2             3             4
    1    0.00009504   -0.00001822    0.00007001   -0.00014684
    2   -0.00018783    0.00026102    0.00005891   -0.00013209
    3   -0.00000000    0.00000000   -0.00000000   -0.00000000
 Gradient time:  CPU 0.81 s  wall 0.81 s
 ----------------------------------------------------------------
             Standard Nuclear Orientation (Angstroms)
    I     Atom           X                Y                Z
 ----------------------------------------------------------------
    1      P       1.1880627944     0.5190143227    -0.0000000000
    2      N      -0.3319919770     0.8390485130    -0.0000000000
    3      F       1.4048385811    -1.0862904066     0.0000000000
    4      Cl     -1.6553261945    -0.2287612219     0.0000000000
 ----------------------------------------------------------------
 Nuclear Repulsion Energy =   201.1343202032 hartrees
 There are       24 alpha and       24 beta electrons

                       Distance Matrix (Angstroms)
             P (  1)   N (  2)   F (  3)
   N (  2)  1.553380
   F (  3)  1.619875  2.592973
   Cl(  4)  2.940073  1.700421  3.178044

 Requested basis set is 6-311++G(d,p)
 There are 38 shells and 104 basis functions
 A cutoff of  1.0D-14 yielded    681 shell pairs
 There are      5370 function pairs (      5806 Cartesian)
 Smallest overlap matrix eigenvalue = 1.45E-03
 Guess MOs from SCF MO coefficient file

 -----------------------------------------------------------------------
  General SCF calculation program by
  Eric Jon Sundstrom, Paul Horn, Yuezhi Mao, Dmitri Zuev, Alec White,
  David Stuck, Shaama M.S., Shane Yost, Joonho Lee, David Small,
  Daniel Levine, Susi Lehtola, Hugh Burton, Evgeny Epifanovsky
 -----------------------------------------------------------------------
 Hartree-Fock
 using 6 threads for integral computing
 -------------------------------------------------------
 OpenMP Integral computing Module                
 Release: version 2.0, May 2017, Q-Chem Inc. Pleasanton 
 -------------------------------------------------------
 A restricted SCF calculation will be
 performed using DIIS
 SCF converges when DIIS error is below 1.0e-08
 ---------------------------------------
  Cycle       Energy         DIIS error
 ---------------------------------------
    1    -954.1303484423      3.08e-05  
    2    -954.1303502115      1.12e-05  
    3    -954.1303504220      8.13e-06  
    4    -954.1303505213      1.35e-06  
    5    -954.1303505299      4.42e-07  
    6    -954.1303505306      1.79e-07  
    7    -954.1303505307      6.10e-08  
    8    -954.1303505307      2.10e-08  
    9    -954.1303505307      7.40e-09  Convergence criterion met
 ---------------------------------------
 SCF time:   CPU 3.67s  wall 1.00s 
 SCF   energy in the final basis set =     -954.1303505307
 Total energy in the final basis set =     -954.1303505307


 ------------------------------------------------------------------------------

   CCMAN2: suite of methods based on coupled cluster
           and equation of motion theories.

   Components:
   * libvmm-1.3-trunk
     by Evgeny Epifanovsky, Ilya Kaliman.
   * libtensor-2.5-trunk
     by Evgeny Epifanovsky, Michael Wormit, Dmitry Zuev, Sam Manzer, 
        Ilya Kaliman.
   * libcc-2.5-trunk
     by Evgeny Epifanovsky, Arik Landau, Tomasz Kus, Kirill Khistyaev, 
        Dmitry Zuev, Prashant Manohar, Xintian Feng, Anna Krylov, 
        Matthew Goldey, Alec White, Thomas Jagau, Kaushik Nanda, 
        Anastasia Gunina, Alexander Kunitsa, Joonho Lee.

   CCMAN original authors:
   Anna I. Krylov, C. David Sherrill, Steven R. Gwaltney,
   Edward F. C. Byrd (2000)
   Sergey V. Levchenko, Lyudmila V. Slipchenko, Tao Wang,
   Ana-Maria C. Cristian (2003)
   Piotr A. Pieniazek, C. Melania Oana, Evgeny Epifanovsky (2007)
   Prashant Manohar (2009)

 ------------------------------------------------------------------------------


 Allocating and initializing 30808MB of RAM...
 Calculation will run on 6 cores.


 Alpha MOs, Restricted
 -- Occupied --                  
-104.89  -80.08  -26.33  -15.64  -10.61   -8.08   -8.07   -8.07
  1 A     2 A     3 A     4 A     5 A     6 A     7 A     8 A                  
 -7.614  -5.507  -5.505  -5.505  -1.636  -1.262  -1.058  -0.823
  9 A    10 A    11 A    12 A    13 A    14 A    15 A    16 A                  
 -0.713  -0.704  -0.687  -0.566  -0.557  -0.493  -0.433  -0.417
 17 A    18 A    19 A    20 A    21 A    22 A    23 A    24 A                  
 -- Virtual --                   
  0.017   0.055   0.064   0.075   0.088   0.095   0.131   0.137
 25 A    26 A    27 A    28 A    29 A    30 A    31 A    32 A                  
  0.140   0.182   0.218   0.235   0.246   0.248   0.278   0.339
 33 A    34 A    35 A    36 A    37 A    38 A    39 A    40 A                  
  0.341   0.349   0.383   0.390   0.429   0.476   0.524   0.577
 41 A    42 A    43 A    44 A    45 A    46 A    47 A    48 A                  
  0.598   0.613   0.796   0.859   0.868   0.878   0.901   0.961
 49 A    50 A    51 A    52 A    53 A    54 A    55 A    56 A                  
  1.085   1.095   1.117   1.134   1.177   1.228   1.292   1.333
 57 A    58 A    59 A    60 A    61 A    62 A    63 A    64 A                  
  1.379   1.479   1.567   1.620   1.633   1.773   1.861   1.907
 65 A    66 A    67 A    68 A    69 A    70 A    71 A    72 A                  
  2.205   2.265   2.389   2.408   2.572   2.635   2.638   2.932
 73 A    74 A    75 A    76 A    77 A    78 A    79 A    80 A                  
  3.022   4.177   4.178   4.213   4.220   4.244   4.340   4.472
 81 A    82 A    83 A    84 A    85 A    86 A    87 A    88 A                  
  4.632   6.887   6.923   6.947   7.573  10.342  14.696  14.800
 89 A    90 A    91 A    92 A    93 A    94 A    95 A    96 A                  
 14.907  26.643  26.706  27.070  36.688  68.727 166.167 219.181
 97 A    98 A    99 A   100 A   101 A   102 A   103 A   104 A                  

 Beta MOs, Restricted
 -- Occupied --                  
-104.89  -80.08  -26.33  -15.64  -10.61   -8.08   -8.07   -8.07
  1 A     2 A     3 A     4 A     5 A     6 A     7 A     8 A                  
 -7.614  -5.507  -5.505  -5.505  -1.636  -1.262  -1.058  -0.823
  9 A    10 A    11 A    12 A    13 A    14 A    15 A    16 A                  
 -0.713  -0.704  -0.687  -0.566  -0.557  -0.493  -0.433  -0.417
 17 A    18 A    19 A    20 A    21 A    22 A    23 A    24 A                  
 -- Virtual --                   
  0.017   0.055   0.064   0.075   0.088   0.095   0.131   0.137
 25 A    26 A    27 A    28 A    29 A    30 A    31 A    32 A                  
  0.140   0.182   0.218   0.235   0.246   0.248   0.278   0.339
 33 A    34 A    35 A    36 A    37 A    38 A    39 A    40 A                  
  0.341   0.349   0.383   0.390   0.429   0.476   0.524   0.577
 41 A    42 A    43 A    44 A    45 A    46 A    47 A    48 A                  
  0.598   0.613   0.796   0.859   0.868   0.878   0.901   0.961
 49 A    50 A    51 A    52 A    53 A    54 A    55 A    56 A                  
  1.085   1.095   1.117   1.134   1.177   1.228   1.292   1.333
 57 A    58 A    59 A    60 A    61 A    62 A    63 A    64 A                  
  1.379   1.479   1.567   1.620   1.633   1.773   1.861   1.907
 65 A    66 A    67 A    68 A    69 A    70 A    71 A    72 A                  
  2.205   2.265   2.389   2.408   2.572   2.635   2.638   2.932
 73 A    74 A    75 A    76 A    77 A    78 A    79 A    80 A                  
  3.022   4.177   4.178   4.213   4.220   4.244   4.340   4.472
 81 A    82 A    83 A    84 A    85 A    86 A    87 A    88 A                  
  4.632   6.887   6.923   6.947   7.573  10.342  14.696  14.800
 89 A    90 A    91 A    92 A    93 A    94 A    95 A    96 A                  
 14.907  26.643  26.706  27.070  36.688  68.727 166.167 219.181
 97 A    98 A    99 A   100 A   101 A   102 A   103 A   104 A                  

 Occupation and symmetry of molecular orbitals

 Point group: C1 (1 irreducible representation).

                           A     All 
 -------------------------------------
 All molecular orbitals:
  - Alpha                  104   104 
  - Beta                   104   104 
 -------------------------------------
 Alpha orbitals:
  - Frozen occupied        12    12  
  - Active occupied        12    12  
  - Active virtual         80    80  
  - Frozen virtual         0     0   
 -------------------------------------
 Beta orbitals:
  - Frozen occupied        12    12  
  - Active occupied        12    12  
  - Active virtual         80    80  
  - Frozen virtual         0     0   
 -------------------------------------

 Import integrals:   CPU 0.00 s  wall 0.00 s

 Import integrals:   CPU 15.35 s  wall 2.67 s

 MP2 amplitudes:   CPU 0.04 s  wall 0.02 s

Running a double precision version
           CCSD T amplitudes will be solved using DIIS.

           Start     Size      MaxIter   EConv     TConv     
           3         7         100       1.00e-07  1.00e-05  
 ------------------------------------------------------------------------------
           Energy (a.u.)   Ediff      Tdiff       Comment
 ------------------------------------------------------------------------------
          -954.76932211                           
     1    -954.76064348   8.68e-03   7.28e-01     
     2    -954.78441180   2.38e-02   1.06e-01     
     3    -954.78299750   1.41e-03   4.71e-02     
     4    -954.78559532   2.60e-03   1.66e-02     Switched to DIIS steps.
     5    -954.78647944   8.84e-04   1.16e-02     
     6    -954.78655534   7.59e-05   2.57e-03     
     7    -954.78655493   4.08e-07   1.38e-03     
     8    -954.78655879   3.86e-06   3.49e-04     
     9    -954.78656081   2.02e-06   2.32e-04     
    10    -954.78656087   6.08e-08   6.35e-05     
    11    -954.78656092   4.93e-08   2.61e-05     
    12    -954.78656097   4.94e-08   1.41e-05     
    13    -954.78656092   5.28e-08   5.69e-06     
 ------------------------------------------------------------------------------
          -954.78656092                           CCSD T converged.

End of double precision
 SCF energy                 = -954.13035053
 MP2 energy                 = -954.76932211
 CCSD correlation energy     =   -0.65621039
 CCSD total energy           = -954.78656092

 CCSD  T1^2 = 0.0147  T2^2 = 0.2369  Leading amplitudes:

 Amplitude    Orbitals with energies
 -0.0305       24 (A) A                  ->    25 (A) A                   
              -0.4165                          0.0170                     
 -0.0305       24 (A) B                  ->    25 (A) B                   
              -0.4165                          0.0170                     
  0.0293       18 (A) A                  ->    25 (A) A                   
              -0.7036                          0.0170                     
  0.0293       18 (A) B                  ->    25 (A) B                   
              -0.7036                          0.0170                     

 Amplitude    Orbitals with energies
 -0.0757       24 (A) A      24 (A) B    ->    25 (A) A      25 (A) B     
              -0.4165       -0.4165            0.0170        0.0170       
  0.0757       24 (A) A      24 (A) B    ->    25 (A) B      25 (A) A     
              -0.4165       -0.4165            0.0170        0.0170       
  0.0757       24 (A) B      24 (A) A    ->    25 (A) A      25 (A) B     
              -0.4165       -0.4165            0.0170        0.0170       
 -0.0757       24 (A) B      24 (A) A    ->    25 (A) B      25 (A) A     
              -0.4165       -0.4165            0.0170        0.0170       

 Computing CCSD intemediates for later calculations in double precision
 Finished.

Running a double precision version
           CCSD Lambda amplitudes will be solved using DIIS.
           Start     Size      MaxIter   EConv     LConv     
           3         7         100       1.00e-07  1.00e-05  
 ------------------------------------------------------------------------------
            Enorm      Ldiff       Comment
 ------------------------------------------------------------------------------
     1     5.14e-02   3.47e-02     
     2     1.62e-02   7.42e-03     
     3     6.60e-03   1.54e-03     
     4     3.82e-03   1.34e-03     Switched to DIIS steps.
     5     1.09e-03   7.50e-04     
     6     5.44e-04   1.58e-04     
     7     1.76e-04   5.59e-05     
     8     8.21e-05   6.69e-06     
     9     3.11e-05   9.06e-07     
    10     1.39e-05   2.01e-07     
    11     6.42e-06   3.29e-07     
    12     2.99e-06   1.54e-07     
    13     1.37e-06   1.71e-08     
    14     5.69e-07   5.37e-08     
    15     2.74e-07   3.15e-08     
    16     1.30e-07   2.14e-08     
    17     6.20e-08   1.25e-08     
 ------------------------------------------------------------------------------
                                   CCSD Lambda converged.

 Computing density matrices in double precision...
           Orbital response amplitudes will be solved using DIIS.
           Start     Size      MaxIter   EConv     LConv     
           3         7         100       1.00e-06  1.00e-06  
 ------------------------------------------------------------------------------
            Enorm      Ldiff       Comment
 ------------------------------------------------------------------------------
     1     7.99e-02   5.78e-03     
     2     4.26e-02   1.66e-02     
     3     4.57e-02   1.39e-02     
     4     1.18e-02   1.18e-02     Switched to DIIS steps.
     5     2.79e-03   2.94e-03     
     6     8.85e-04   5.95e-04     
     7     3.57e-04   9.80e-06     
     8     1.02e-04   6.66e-05     
     9     3.01e-05   1.09e-06     
    10     7.55e-06   2.15e-06     
    11     1.45e-06   4.71e-07     
    12     4.77e-07   4.05e-08     
 ------------------------------------------------------------------------------
                                   Orbital response converged.

 Computing density matrices... Done.
 CCSD calculation:   CPU 456.92 s  wall 86.46 s

 Transferring MO TPDM to AO TPDM
 Transferring g2_o1o1o1o1
 Transferring g2_o1o1o1v1
 Transferring g2_o1o1v1v1
 Transferring g2_o1v1o1v1
 Transferring g2_o1v1v1v1
 Transferring g2_v1v1v1v1
 Adding separable TPDM
 Computing TPDM gradient
 --------------------------------------------------------
 2e gradient
  Atom          X               Y               Z
 --------------------------------------------------------
    1        -20.554604      -11.484944       -0.000000  
    2          8.899834      -13.628621       -0.000000  
    3         -8.251680       16.867700        0.000000  
    4         19.906450        8.245865        0.000000  
 --------------------------------------------------------
 --------------------------------------------------------
 Final gradient
  Atom          X               Y               Z
 --------------------------------------------------------
    1        -20.554604      -11.484944       -0.000000  
    2          8.899834      -13.628621       -0.000000  
    3         -8.251680       16.867700        0.000000  
    4         19.906450        8.245865        0.000000  
 --------------------------------------------------------
 Analytic gradient from two-electron contribution:   CPU 105.55 s  wall 20.45 s

 Total ccman2 time:   CPU 581.01 s  wall 110.51 s


 --------------------------------------------------------------

                    Orbital Energies (a.u.)
 --------------------------------------------------------------

 Alpha MOs
 -- Occupied --
******** -80.0788 -26.3330 -15.6437 -10.6098  -8.0786  -8.0744  -8.0742
 -7.6140  -5.5074  -5.5050  -5.5046  -1.6364  -1.2624  -1.0576  -0.8234
 -0.7126  -0.7036  -0.6870  -0.5661  -0.5567  -0.4927  -0.4334  -0.4165
 -- Virtual --
  0.0170   0.0546   0.0636   0.0750   0.0876   0.0951   0.1310   0.1372
  0.1395   0.1817   0.2181   0.2347   0.2455   0.2485   0.2783   0.3393
  0.3406   0.3490   0.3829   0.3899   0.4286   0.4765   0.5243   0.5770
  0.5977   0.6132   0.7958   0.8591   0.8679   0.8775   0.9014   0.9611
  1.0850   1.0948   1.1165   1.1339   1.1767   1.2282   1.2918   1.3333
  1.3789   1.4786   1.5666   1.6199   1.6326   1.7729   1.8606   1.9071
  2.2050   2.2650   2.3890   2.4076   2.5718   2.6347   2.6382   2.9323
  3.0223   4.1772   4.1782   4.2127   4.2202   4.2439   4.3400   4.4725
  4.6317   6.8870   6.9233   6.9469   7.5727  10.3415  14.6957  14.8000
 14.9065  26.6425  26.7055  27.0702  36.6879  68.7267 166.1672 219.1808
 --------------------------------------------------------------

          Ground-State Mulliken Net Atomic Charges

     Atom                 Charge (a.u.)
  ----------------------------------------
      1 P                     0.536721
      2 N                    -0.273420
      3 F                    -0.238773
      4 Cl                   -0.024528
  ----------------------------------------
  Sum of atomic charges =     0.000000

 -----------------------------------------------------------------
                    Cartesian Multipole Moments
 -----------------------------------------------------------------
    Charge (ESU x 10^10)
                 0.0000
    Dipole Moment (Debye)
         X       1.0072      Y       0.2988      Z       0.0000
       Tot       1.0506
    Quadrupole Moments (Debye-Ang)
        XX     -34.1230     XY       3.5829     YY     -39.2478
        XZ       0.0000     YZ      -0.0000     ZZ     -34.6348
    Octopole Moments (Debye-Ang^2)
       XXX       0.4218    XXY      -3.4080    XYY      -1.3491
       YYY      -9.7809    XXZ       0.0000    XYZ       0.0000
       YYZ       0.0000    XZZ       3.0307    YZZ      -3.0422
       ZZZ      -0.0000
    Hexadecapole Moments (Debye-Ang^3)
      XXXX    -399.9144   XXXY       1.5139   XXYY     -92.6478
      XYYY      -3.2690   YYYY    -133.3217   XXXZ       0.0000
      XXYZ      -0.0000   XYYZ       0.0000   YYYZ       0.0000
      XXZZ     -75.0412   XYZZ      -3.2511   YYZZ     -28.4650
      XZZZ       0.0000   YZZZ       0.0000   ZZZZ     -39.0452
 -----------------------------------------------------------------
 DrvMan completing analytic gradient of the correlated energy
 Correlated dipole moment
            1
    1   0.3962807
    2   0.1175584
    3   0.0000000
 Energy read as -954.786560916
 Full Analytical Gradient: (in a.u., or Hartree/Bohr)
             1             2             3             4
    1    0.00003979   -0.00011355   -0.00007726    0.00015102
    2   -0.00003956   -0.00027615    0.00014797    0.00016774
    3    0.00000000   -0.00000000   -0.00000000    0.00000000
 Gradient time:  CPU 0.86 s  wall 0.82 s
 ----------------------------------------------------------------
             Standard Nuclear Orientation (Angstroms)
    I     Atom           X                Y                Z
 ----------------------------------------------------------------
    1      P       1.1880627944     0.5190143227    -0.0000000000
    2      N      -0.3319919770     0.8400485130     0.0010000000
    3      F       1.4048385811    -1.0862904066     0.0000000000
    4      Cl     -1.6553261945    -0.2287612219     0.0000000000
 ----------------------------------------------------------------
 Nuclear Repulsion Energy =   201.1121984928 hartrees
 There are       24 alpha and       24 beta electrons

                       Distance Matrix (Angstroms)
             P (  1)   N (  2)   F (  3)
   N (  2)  1.553586
   F (  3)  1.619875  2.593716
   Cl(  4)  2.940073  1.701049  3.178044

 Requested basis set is 6-311++G(d,p)
 There are 38 shells and 104 basis functions
 A cutoff of  1.0D-14 yielded    681 shell pairs
 There are      5370 function pairs (      5806 Cartesian)
 Smallest overlap matrix eigenvalue = 1.45E-03
 Guess MOs from SCF MO coefficient file

 -----------------------------------------------------------------------
  General SCF calculation program by
  Eric Jon Sundstrom, Paul Horn, Yuezhi Mao, Dmitri Zuev, Alec White,
  David Stuck, Shaama M.S., Shane Yost, Joonho Lee, David Small,
  Daniel Levine, Susi Lehtola, Hugh Burton, Evgeny Epifanovsky
 -----------------------------------------------------------------------
 Hartree-Fock
 using 6 threads for integral computing
 -------------------------------------------------------
 OpenMP Integral computing Module                
 Release: version 2.0, May 2017, Q-Chem Inc. Pleasanton 
 -------------------------------------------------------
 A restricted SCF calculation will be
 performed using DIIS
 SCF converges when DIIS error is below 1.0e-08
 ---------------------------------------
  Cycle       Energy         DIIS error
 ---------------------------------------
    1    -954.1303207499      2.03e-05  
    2    -954.1303215663      6.67e-06  
    3    -954.1303216663      4.82e-06  
    4    -954.1303217034      1.06e-06  
    5    -954.1303217092      3.78e-07  
    6    -954.1303217100      1.78e-07  
    7    -954.1303217102      8.79e-08  
    8    -954.1303217103      3.61e-08  
    9    -954.1303217103      1.15e-08  
   10    -954.1303217103      3.43e-09  Convergence criterion met
 ---------------------------------------
 SCF time:   CPU 4.22s  wall 0.00s 
 SCF   energy in the final basis set =     -954.1303217103
 Total energy in the final basis set =     -954.1303217103


 ------------------------------------------------------------------------------

   CCMAN2: suite of methods based on coupled cluster
           and equation of motion theories.

   Components:
   * libvmm-1.3-trunk
     by Evgeny Epifanovsky, Ilya Kaliman.
   * libtensor-2.5-trunk
     by Evgeny Epifanovsky, Michael Wormit, Dmitry Zuev, Sam Manzer, 
        Ilya Kaliman.
   * libcc-2.5-trunk
     by Evgeny Epifanovsky, Arik Landau, Tomasz Kus, Kirill Khistyaev, 
        Dmitry Zuev, Prashant Manohar, Xintian Feng, Anna Krylov, 
        Matthew Goldey, Alec White, Thomas Jagau, Kaushik Nanda, 
        Anastasia Gunina, Alexander Kunitsa, Joonho Lee.

   CCMAN original authors:
   Anna I. Krylov, C. David Sherrill, Steven R. Gwaltney,
   Edward F. C. Byrd (2000)
   Sergey V. Levchenko, Lyudmila V. Slipchenko, Tao Wang,
   Ana-Maria C. Cristian (2003)
   Piotr A. Pieniazek, C. Melania Oana, Evgeny Epifanovsky (2007)
   Prashant Manohar (2009)

 ------------------------------------------------------------------------------


 Allocating and initializing 30808MB of RAM...
 Calculation will run on 6 cores.


 Alpha MOs, Restricted
 -- Occupied --                  
-104.89  -80.08  -26.33  -15.64  -10.61   -8.08   -8.07   -8.07
  1 A     2 A     3 A     4 A     5 A     6 A     7 A     8 A                  
 -7.614  -5.507  -5.505  -5.505  -1.636  -1.262  -1.058  -0.823
  9 A    10 A    11 A    12 A    13 A    14 A    15 A    16 A                  
 -0.713  -0.704  -0.687  -0.566  -0.557  -0.493  -0.434  -0.417
 17 A    18 A    19 A    20 A    21 A    22 A    23 A    24 A                  
 -- Virtual --                   
  0.017   0.055   0.064   0.075   0.088   0.095   0.131   0.137
 25 A    26 A    27 A    28 A    29 A    30 A    31 A    32 A                  
  0.140   0.182   0.218   0.235   0.246   0.248   0.278   0.339
 33 A    34 A    35 A    36 A    37 A    38 A    39 A    40 A                  
  0.340   0.349   0.383   0.390   0.429   0.476   0.524   0.577
 41 A    42 A    43 A    44 A    45 A    46 A    47 A    48 A                  
  0.598   0.613   0.796   0.859   0.868   0.877   0.901   0.961
 49 A    50 A    51 A    52 A    53 A    54 A    55 A    56 A                  
  1.085   1.095   1.117   1.134   1.177   1.228   1.292   1.333
 57 A    58 A    59 A    60 A    61 A    62 A    63 A    64 A                  
  1.379   1.479   1.567   1.620   1.632   1.773   1.861   1.907
 65 A    66 A    67 A    68 A    69 A    70 A    71 A    72 A                  
  2.205   2.265   2.389   2.408   2.571   2.635   2.638   2.932
 73 A    74 A    75 A    76 A    77 A    78 A    79 A    80 A                  
  3.022   4.177   4.178   4.213   4.220   4.244   4.340   4.472
 81 A    82 A    83 A    84 A    85 A    86 A    87 A    88 A                  
  4.631   6.887   6.923   6.947   7.572  10.341  14.696  14.800
 89 A    90 A    91 A    92 A    93 A    94 A    95 A    96 A                  
 14.906  26.642  26.706  27.070  36.688  68.727 166.167 219.180
 97 A    98 A    99 A   100 A   101 A   102 A   103 A   104 A                  

 Beta MOs, Restricted
 -- Occupied --                  
-104.89  -80.08  -26.33  -15.64  -10.61   -8.08   -8.07   -8.07
  1 A     2 A     3 A     4 A     5 A     6 A     7 A     8 A                  
 -7.614  -5.507  -5.505  -5.505  -1.636  -1.262  -1.058  -0.823
  9 A    10 A    11 A    12 A    13 A    14 A    15 A    16 A                  
 -0.713  -0.704  -0.687  -0.566  -0.557  -0.493  -0.434  -0.417
 17 A    18 A    19 A    20 A    21 A    22 A    23 A    24 A                  
 -- Virtual --                   
  0.017   0.055   0.064   0.075   0.088   0.095   0.131   0.137
 25 A    26 A    27 A    28 A    29 A    30 A    31 A    32 A                  
  0.140   0.182   0.218   0.235   0.246   0.248   0.278   0.339
 33 A    34 A    35 A    36 A    37 A    38 A    39 A    40 A                  
  0.340   0.349   0.383   0.390   0.429   0.476   0.524   0.577
 41 A    42 A    43 A    44 A    45 A    46 A    47 A    48 A                  
  0.598   0.613   0.796   0.859   0.868   0.877   0.901   0.961
 49 A    50 A    51 A    52 A    53 A    54 A    55 A    56 A                  
  1.085   1.095   1.117   1.134   1.177   1.228   1.292   1.333
 57 A    58 A    59 A    60 A    61 A    62 A    63 A    64 A                  
  1.379   1.479   1.567   1.620   1.632   1.773   1.861   1.907
 65 A    66 A    67 A    68 A    69 A    70 A    71 A    72 A                  
  2.205   2.265   2.389   2.408   2.571   2.635   2.638   2.932
 73 A    74 A    75 A    76 A    77 A    78 A    79 A    80 A                  
  3.022   4.177   4.178   4.213   4.220   4.244   4.340   4.472
 81 A    82 A    83 A    84 A    85 A    86 A    87 A    88 A                  
  4.631   6.887   6.923   6.947   7.572  10.341  14.696  14.800
 89 A    90 A    91 A    92 A    93 A    94 A    95 A    96 A                  
 14.906  26.642  26.706  27.070  36.688  68.727 166.167 219.180
 97 A    98 A    99 A   100 A   101 A   102 A   103 A   104 A                  

 Occupation and symmetry of molecular orbitals

 Point group: C1 (1 irreducible representation).

                           A     All 
 -------------------------------------
 All molecular orbitals:
  - Alpha                  104   104 
  - Beta                   104   104 
 -------------------------------------
 Alpha orbitals:
  - Frozen occupied        12    12  
  - Active occupied        12    12  
  - Active virtual         80    80  
  - Frozen virtual         0     0   
 -------------------------------------
 Beta orbitals:
  - Frozen occupied        12    12  
  - Active occupied        12    12  
  - Active virtual         80    80  
  - Frozen virtual         0     0   
 -------------------------------------

 Import integrals:   CPU 0.00 s  wall 0.00 s

 Import integrals:   CPU 15.35 s  wall 2.68 s

 MP2 amplitudes:   CPU 0.03 s  wall 0.02 s

Running a double precision version
           CCSD T amplitudes will be solved using DIIS.

           Start     Size      MaxIter   EConv     TConv     
           3         7         100       1.00e-07  1.00e-05  
 ------------------------------------------------------------------------------
           Energy (a.u.)   Ediff      Tdiff       Comment
 ------------------------------------------------------------------------------
          -954.76932730                           
     1    -954.76063359   8.69e-03   7.28e-01     
     2    -954.78441294   2.38e-02   1.06e-01     
     3    -954.78299547   1.42e-03   4.71e-02     
     4    -954.78559503   2.60e-03   1.66e-02     Switched to DIIS steps.
     5    -954.78647956   8.85e-04   1.16e-02     
     6    -954.78655554   7.60e-05   2.58e-03     
     7    -954.78655513   4.12e-07   1.38e-03     
     8    -954.78655899   3.86e-06   3.49e-04     
     9    -954.78656102   2.03e-06   2.32e-04     
    10    -954.78656108   6.01e-08   6.36e-05     
    11    -954.78656113   4.95e-08   2.61e-05     
    12    -954.78656118   4.94e-08   1.41e-05     
    13    -954.78656112   5.29e-08   5.70e-06     
 ------------------------------------------------------------------------------
          -954.78656112                           CCSD T converged.

End of double precision
 SCF energy                 = -954.13032171
 MP2 energy                 = -954.76932730
 CCSD correlation energy     =   -0.65623941
 CCSD total energy           = -954.78656112

 CCSD  T1^2 = 0.0147  T2^2 = 0.2369  Leading amplitudes:

 Amplitude    Orbitals with energies
 -0.0306       24 (A) A                  ->    25 (A) A                   
              -0.4166                          0.0169                     
 -0.0306       24 (A) B                  ->    25 (A) B                   
              -0.4166                          0.0169                     
  0.0293       18 (A) A                  ->    25 (A) A                   
              -0.7036                          0.0169                     
  0.0293       18 (A) B                  ->    25 (A) B                   
              -0.7036                          0.0169                     

 Amplitude    Orbitals with energies
 -0.0757       24 (A) A      24 (A) B    ->    25 (A) A      25 (A) B     
              -0.4166       -0.4166            0.0169        0.0169       
  0.0757       24 (A) A      24 (A) B    ->    25 (A) B      25 (A) A     
              -0.4166       -0.4166            0.0169        0.0169       
  0.0757       24 (A) B      24 (A) A    ->    25 (A) A      25 (A) B     
              -0.4166       -0.4166            0.0169        0.0169       
 -0.0757       24 (A) B      24 (A) A    ->    25 (A) B      25 (A) A     
              -0.4166       -0.4166            0.0169        0.0169       

 Computing CCSD intemediates for later calculations in double precision
 Finished.

Running a double precision version
           CCSD Lambda amplitudes will be solved using DIIS.
           Start     Size      MaxIter   EConv     LConv     
           3         7         100       1.00e-07  1.00e-05  
 ------------------------------------------------------------------------------
            Enorm      Ldiff       Comment
 ------------------------------------------------------------------------------
     1     5.14e-02   3.47e-02     
     2     1.62e-02   7.42e-03     
     3     6.60e-03   1.54e-03     
     4     3.82e-03   1.34e-03     Switched to DIIS steps.
     5     1.09e-03   7.50e-04     
     6     5.44e-04   1.59e-04     
     7     1.77e-04   5.60e-05     
     8     8.22e-05   6.70e-06     
     9     3.12e-05   9.12e-07     
    10     1.39e-05   2.03e-07     
    11     6.43e-06   3.30e-07     
    12     3.00e-06   1.55e-07     
    13     1.37e-06   1.72e-08     
    14     5.71e-07   5.36e-08     
    15     2.75e-07   3.16e-08     
    16     1.30e-07   2.15e-08     
    17     6.22e-08   1.25e-08     
 ------------------------------------------------------------------------------
                                   CCSD Lambda converged.

 Computing density matrices in double precision...
           Orbital response amplitudes will be solved using DIIS.
           Start     Size      MaxIter   EConv     LConv     
           3         7         100       1.00e-06  1.00e-06  
 ------------------------------------------------------------------------------
            Enorm      Ldiff       Comment
 ------------------------------------------------------------------------------
     1     7.99e-02   5.78e-03     
     2     4.27e-02   1.66e-02     
     3     4.58e-02   1.39e-02     
     4     1.19e-02   1.18e-02     Switched to DIIS steps.
     5     2.79e-03   2.95e-03     
     6     8.86e-04   5.95e-04     
     7     3.57e-04   9.75e-06     
     8     1.02e-04   6.66e-05     
     9     3.01e-05   1.07e-06     
    10     7.56e-06   2.15e-06     
    11     1.46e-06   4.71e-07     
    12     4.79e-07   4.09e-08     
 ------------------------------------------------------------------------------
                                   Orbital response converged.

 Computing density matrices... Done.
 CCSD calculation:   CPU 457.00 s  wall 86.50 s

 Transferring MO TPDM to AO TPDM
 Transferring g2_o1o1o1o1
 Transferring g2_o1o1o1v1
 Transferring g2_o1o1v1v1
 Transferring g2_o1v1o1v1
 Transferring g2_o1v1v1v1
 Transferring g2_v1v1v1v1
 Adding separable TPDM
 Computing TPDM gradient
 --------------------------------------------------------
 2e gradient
  Atom          X               Y               Z
 --------------------------------------------------------
    1        -20.546017      -11.475166        0.011307  
    2          8.898401      -13.639539       -0.019687  
    3         -8.252403       16.868731        0.000813  
    4         19.900019        8.245974        0.007567  
 --------------------------------------------------------
 --------------------------------------------------------
 Final gradient
  Atom          X               Y               Z
 --------------------------------------------------------
    1        -20.546017      -11.475166        0.011307  
    2          8.898401      -13.639539       -0.019687  
    3         -8.252403       16.868731        0.000813  
    4         19.900019        8.245974        0.007567  
 --------------------------------------------------------
 Analytic gradient from two-electron contribution:   CPU 105.46 s  wall 20.26 s

 Total ccman2 time:   CPU 580.43 s  wall 110.21 s


 --------------------------------------------------------------

                    Orbital Energies (a.u.)
 --------------------------------------------------------------

 Alpha MOs
 -- Occupied --
******** -80.0788 -26.3331 -15.6439 -10.6098  -8.0785  -8.0743  -8.0742
 -7.6141  -5.5075  -5.5051  -5.5046  -1.6365  -1.2622  -1.0576  -0.8235
 -0.7126  -0.7036  -0.6870  -0.5661  -0.5566  -0.4927  -0.4335  -0.4166
 -- Virtual --
  0.0169   0.0545   0.0636   0.0750   0.0876   0.0951   0.1309   0.1372
  0.1395   0.1817   0.2180   0.2347   0.2455   0.2484   0.2783   0.3393
  0.3405   0.3490   0.3828   0.3898   0.4285   0.4764   0.5243   0.5769
  0.5977   0.6132   0.7957   0.8590   0.8678   0.8775   0.9014   0.9610
  1.0848   1.0947   1.1166   1.1339   1.1767   1.2282   1.2918   1.3329
  1.3785   1.4786   1.5665   1.6199   1.6325   1.7729   1.8605   1.9071
  2.2050   2.2649   2.3890   2.4076   2.5710   2.6348   2.6381   2.9325
  3.0220   4.1771   4.1781   4.2126   4.2202   4.2438   4.3398   4.4722
  4.6313   6.8869   6.9232   6.9468   7.5725  10.3412  14.6956  14.7999
 14.9063  26.6425  26.7055  27.0703  36.6878  68.7267 166.1669 219.1804
 --------------------------------------------------------------

          Ground-State Mulliken Net Atomic Charges

     Atom                 Charge (a.u.)
  ----------------------------------------
      1 P                     0.536568
      2 N                    -0.273485
      3 F                    -0.238624
      4 Cl                   -0.024459
  ----------------------------------------
  Sum of atomic charges =    -0.000000

 -----------------------------------------------------------------
                    Cartesian Multipole Moments
 -----------------------------------------------------------------
    Charge (ESU x 10^10)
                -0.0000
    Dipole Moment (Debye)
         X       1.0089      Y       0.2970      Z      -0.0021
       Tot       1.0517
    Quadrupole Moments (Debye-Ang)
        XX     -34.1269     XY       3.5822     YY     -39.2498
        XZ       0.0007     YZ      -0.0016     ZZ     -34.6365
    Octopole Moments (Debye-Ang^2)
       XXX       0.4277    XXY      -3.4181    XYY      -1.3470
       YYY      -9.8073    XXZ      -0.0096    XYZ      -0.0007
       YYZ      -0.0090    XZZ       3.0324    YZZ      -3.0490
       ZZZ      -0.0192
    Hexadecapole Moments (Debye-Ang^3)
      XXXX    -399.9498   XXXY       1.5124   XXYY     -92.6544
      XYYY      -3.2606   YYYY    -133.3886   XXXZ       0.0133
      XXYZ      -0.0013   XYYZ       0.0053   YYYZ      -0.0190
      XXZZ     -75.0451   XYZZ      -3.2499   YYZZ     -28.4761
      XZZZ       0.0045   YZZZ      -0.0165   ZZZZ     -39.0489
 -----------------------------------------------------------------
 DrvMan completing analytic gradient of the correlated energy
 Correlated dipole moment
            1
    1   0.3969170
    2   0.1168597
    3  -0.0008284
 Energy read as -954.786561123
 Full Analytical Gradient: (in a.u., or Hartree/Bohr)
             1             2             3             4
    1    0.00006742   -0.00006554   -0.00000355    0.00000167
    2   -0.00011362   -0.00000739    0.00010337    0.00001764
    3   -0.00006049    0.00006489    0.00002812   -0.00003252
 Gradient time:  CPU 0.79 s  wall 0.79 s
 ----------------------------------------------------------------
             Standard Nuclear Orientation (Angstroms)
    I     Atom           X                Y                Z
 ----------------------------------------------------------------
    1      P       1.1880627944     0.5190143227    -0.0000000000
    2      N      -0.3319919770     0.8400485130    -0.0000000000
    3      F       1.4058385811    -1.0862904066     0.0000000000
    4      Cl     -1.6553261945    -0.2287612219     0.0000000000
 ----------------------------------------------------------------
 Nuclear Repulsion Energy =   201.0975271648 hartrees
 There are       24 alpha and       24 beta electrons

                       Distance Matrix (Angstroms)
             P (  1)   N (  2)   F (  3)
   N (  2)  1.553586
   F (  3)  1.620009  2.594386
   Cl(  4)  2.940073  1.701049  3.179007

 Requested basis set is 6-311++G(d,p)
 There are 38 shells and 104 basis functions
 A cutoff of  1.0D-14 yielded    681 shell pairs
 There are      5370 function pairs (      5806 Cartesian)
 Smallest overlap matrix eigenvalue = 1.45E-03
 Guess MOs from SCF MO coefficient file

 -----------------------------------------------------------------------
  General SCF calculation program by
  Eric Jon Sundstrom, Paul Horn, Yuezhi Mao, Dmitri Zuev, Alec White,
  David Stuck, Shaama M.S., Shane Yost, Joonho Lee, David Small,
  Daniel Levine, Susi Lehtola, Hugh Burton, Evgeny Epifanovsky
 -----------------------------------------------------------------------
 Hartree-Fock
 using 6 threads for integral computing
 -------------------------------------------------------
 OpenMP Integral computing Module                
 Release: version 2.0, May 2017, Q-Chem Inc. Pleasanton 
 -------------------------------------------------------
 A restricted SCF calculation will be
 performed using DIIS
 SCF converges when DIIS error is below 1.0e-08
 ---------------------------------------
  Cycle       Energy         DIIS error
 ---------------------------------------
    1    -954.1303129745      1.60e-05  
    2    -954.1303134969      4.34e-06  
    3    -954.1303135666      1.56e-06  
    4    -954.1303135744      8.96e-07  
    5    -954.1303135770      3.39e-07  
    6    -954.1303135777      1.49e-07  
    7    -954.1303135779      6.75e-08  
    8    -954.1303135779      2.85e-08  
    9    -954.1303135779      8.86e-09  Convergence criterion met
 ---------------------------------------
 SCF time:   CPU 3.70s  wall 1.00s 
 SCF   energy in the final basis set =     -954.1303135779
 Total energy in the final basis set =     -954.1303135779


 ------------------------------------------------------------------------------

   CCMAN2: suite of methods based on coupled cluster
           and equation of motion theories.

   Components:
   * libvmm-1.3-trunk
     by Evgeny Epifanovsky, Ilya Kaliman.
   * libtensor-2.5-trunk
     by Evgeny Epifanovsky, Michael Wormit, Dmitry Zuev, Sam Manzer, 
        Ilya Kaliman.
   * libcc-2.5-trunk
     by Evgeny Epifanovsky, Arik Landau, Tomasz Kus, Kirill Khistyaev, 
        Dmitry Zuev, Prashant Manohar, Xintian Feng, Anna Krylov, 
        Matthew Goldey, Alec White, Thomas Jagau, Kaushik Nanda, 
        Anastasia Gunina, Alexander Kunitsa, Joonho Lee.

   CCMAN original authors:
   Anna I. Krylov, C. David Sherrill, Steven R. Gwaltney,
   Edward F. C. Byrd (2000)
   Sergey V. Levchenko, Lyudmila V. Slipchenko, Tao Wang,
   Ana-Maria C. Cristian (2003)
   Piotr A. Pieniazek, C. Melania Oana, Evgeny Epifanovsky (2007)
   Prashant Manohar (2009)

 ------------------------------------------------------------------------------


 Allocating and initializing 30808MB of RAM...
 Calculation will run on 6 cores.


 Alpha MOs, Restricted
 -- Occupied --                  
-104.89  -80.08  -26.33  -15.64  -10.61   -8.08   -8.07   -8.07
  1 A     2 A     3 A     4 A     5 A     6 A     7 A     8 A                  
 -7.614  -5.507  -5.505  -5.505  -1.636  -1.262  -1.058  -0.823
  9 A    10 A    11 A    12 A    13 A    14 A    15 A    16 A                  
 -0.713  -0.704  -0.687  -0.566  -0.557  -0.493  -0.434  -0.417
 17 A    18 A    19 A    20 A    21 A    22 A    23 A    24 A                  
 -- Virtual --                   
  0.017   0.055   0.064   0.075   0.088   0.095   0.131   0.137
 25 A    26 A    27 A    28 A    29 A    30 A    31 A    32 A                  
  0.140   0.182   0.218   0.235   0.245   0.248   0.278   0.339
 33 A    34 A    35 A    36 A    37 A    38 A    39 A    40 A                  
  0.340   0.349   0.383   0.390   0.429   0.476   0.524   0.577
 41 A    42 A    43 A    44 A    45 A    46 A    47 A    48 A                  
  0.598   0.613   0.796   0.859   0.868   0.877   0.901   0.961
 49 A    50 A    51 A    52 A    53 A    54 A    55 A    56 A                  
  1.085   1.095   1.117   1.134   1.177   1.228   1.292   1.333
 57 A    58 A    59 A    60 A    61 A    62 A    63 A    64 A                  
  1.379   1.479   1.567   1.620   1.632   1.773   1.860   1.907
 65 A    66 A    67 A    68 A    69 A    70 A    71 A    72 A                  
  2.205   2.265   2.389   2.408   2.571   2.635   2.638   2.932
 73 A    74 A    75 A    76 A    77 A    78 A    79 A    80 A                  
  3.022   4.177   4.178   4.213   4.220   4.244   4.340   4.472
 81 A    82 A    83 A    84 A    85 A    86 A    87 A    88 A                  
  4.631   6.887   6.923   6.947   7.572  10.341  14.696  14.800
 89 A    90 A    91 A    92 A    93 A    94 A    95 A    96 A                  
 14.906  26.642  26.705  27.070  36.688  68.727 166.167 219.180
 97 A    98 A    99 A   100 A   101 A   102 A   103 A   104 A                  

 Beta MOs, Restricted
 -- Occupied --                  
-104.89  -80.08  -26.33  -15.64  -10.61   -8.08   -8.07   -8.07
  1 A     2 A     3 A     4 A     5 A     6 A     7 A     8 A                  
 -7.614  -5.507  -5.505  -5.505  -1.636  -1.262  -1.058  -0.823
  9 A    10 A    11 A    12 A    13 A    14 A    15 A    16 A                  
 -0.713  -0.704  -0.687  -0.566  -0.557  -0.493  -0.434  -0.417
 17 A    18 A    19 A    20 A    21 A    22 A    23 A    24 A                  
 -- Virtual --                   
  0.017   0.055   0.064   0.075   0.088   0.095   0.131   0.137
 25 A    26 A    27 A    28 A    29 A    30 A    31 A    32 A                  
  0.140   0.182   0.218   0.235   0.245   0.248   0.278   0.339
 33 A    34 A    35 A    36 A    37 A    38 A    39 A    40 A                  
  0.340   0.349   0.383   0.390   0.429   0.476   0.524   0.577
 41 A    42 A    43 A    44 A    45 A    46 A    47 A    48 A                  
  0.598   0.613   0.796   0.859   0.868   0.877   0.901   0.961
 49 A    50 A    51 A    52 A    53 A    54 A    55 A    56 A                  
  1.085   1.095   1.117   1.134   1.177   1.228   1.292   1.333
 57 A    58 A    59 A    60 A    61 A    62 A    63 A    64 A                  
  1.379   1.479   1.567   1.620   1.632   1.773   1.860   1.907
 65 A    66 A    67 A    68 A    69 A    70 A    71 A    72 A                  
  2.205   2.265   2.389   2.408   2.571   2.635   2.638   2.932
 73 A    74 A    75 A    76 A    77 A    78 A    79 A    80 A                  
  3.022   4.177   4.178   4.213   4.220   4.244   4.340   4.472
 81 A    82 A    83 A    84 A    85 A    86 A    87 A    88 A                  
  4.631   6.887   6.923   6.947   7.572  10.341  14.696  14.800
 89 A    90 A    91 A    92 A    93 A    94 A    95 A    96 A                  
 14.906  26.642  26.705  27.070  36.688  68.727 166.167 219.180
 97 A    98 A    99 A   100 A   101 A   102 A   103 A   104 A                  

 Occupation and symmetry of molecular orbitals

 Point group: C1 (1 irreducible representation).

                           A     All 
 -------------------------------------
 All molecular orbitals:
  - Alpha                  104   104 
  - Beta                   104   104 
 -------------------------------------
 Alpha orbitals:
  - Frozen occupied        12    12  
  - Active occupied        12    12  
  - Active virtual         80    80  
  - Frozen virtual         0     0   
 -------------------------------------
 Beta orbitals:
  - Frozen occupied        12    12  
  - Active occupied        12    12  
  - Active virtual         80    80  
  - Frozen virtual         0     0   
 -------------------------------------

 Import integrals:   CPU 0.00 s  wall 0.00 s

 Import integrals:   CPU 15.27 s  wall 2.65 s

 MP2 amplitudes:   CPU 0.03 s  wall 0.02 s

Running a double precision version
           CCSD T amplitudes will be solved using DIIS.

           Start     Size      MaxIter   EConv     TConv     
           3         7         100       1.00e-07  1.00e-05  
 ------------------------------------------------------------------------------
           Energy (a.u.)   Ediff      Tdiff       Comment
 ------------------------------------------------------------------------------
          -954.76933244                           
     1    -954.76063027   8.70e-03   7.28e-01     
     2    -954.78441396   2.38e-02   1.06e-01     
     3    -954.78299454   1.42e-03   4.71e-02     
     4    -954.78559478   2.60e-03   1.66e-02     Switched to DIIS steps.
     5    -954.78647950   8.85e-04   1.16e-02     
     6    -954.78655552   7.60e-05   2.58e-03     
     7    -954.78655512   4.05e-07   1.38e-03     
     8    -954.78655899   3.87e-06   3.49e-04     
     9    -954.78656101   2.03e-06   2.32e-04     
    10    -954.78656107   5.97e-08   6.36e-05     
    11    -954.78656112   4.96e-08   2.61e-05     
    12    -954.78656117   4.93e-08   1.41e-05     
    13    -954.78656112   5.29e-08   5.70e-06     
 ------------------------------------------------------------------------------
          -954.78656112                           CCSD T converged.

End of double precision
 SCF energy                 = -954.13031358
 MP2 energy                 = -954.76933244
 CCSD correlation energy     =   -0.65624754
 CCSD total energy           = -954.78656112

 CCSD  T1^2 = 0.0147  T2^2 = 0.2369  Leading amplitudes:

 Amplitude    Orbitals with energies
 -0.0306       24 (A) A                  ->    25 (A) A                   
              -0.4166                          0.0169                     
 -0.0306       24 (A) B                  ->    25 (A) B                   
              -0.4166                          0.0169                     
  0.0293       18 (A) A                  ->    25 (A) A                   
              -0.7036                          0.0169                     
  0.0293       18 (A) B                  ->    25 (A) B                   
              -0.7036                          0.0169                     

 Amplitude    Orbitals with energies
 -0.0757       24 (A) A      24 (A) B    ->    25 (A) A      25 (A) B     
              -0.4166       -0.4166            0.0169        0.0169       
  0.0757       24 (A) A      24 (A) B    ->    25 (A) B      25 (A) A     
              -0.4166       -0.4166            0.0169        0.0169       
  0.0757       24 (A) B      24 (A) A    ->    25 (A) A      25 (A) B     
              -0.4166       -0.4166            0.0169        0.0169       
 -0.0757       24 (A) B      24 (A) A    ->    25 (A) B      25 (A) A     
              -0.4166       -0.4166            0.0169        0.0169       

 Computing CCSD intemediates for later calculations in double precision
 Finished.

Running a double precision version
           CCSD Lambda amplitudes will be solved using DIIS.
           Start     Size      MaxIter   EConv     LConv     
           3         7         100       1.00e-07  1.00e-05  
 ------------------------------------------------------------------------------
            Enorm      Ldiff       Comment
 ------------------------------------------------------------------------------
     1     5.14e-02   3.47e-02     
     2     1.62e-02   7.42e-03     
     3     6.60e-03   1.54e-03     
     4     3.82e-03   1.34e-03     Switched to DIIS steps.
     5     1.09e-03   7.50e-04     
     6     5.44e-04   1.59e-04     
     7     1.77e-04   5.60e-05     
     8     8.22e-05   6.71e-06     
     9     3.12e-05   9.15e-07     
    10     1.39e-05   2.04e-07     
    11     6.43e-06   3.30e-07     
    12     2.99e-06   1.55e-07     
    13     1.37e-06   1.73e-08     
    14     5.71e-07   5.36e-08     
    15     2.75e-07   3.15e-08     
    16     1.30e-07   2.15e-08     
    17     6.22e-08   1.25e-08     
 ------------------------------------------------------------------------------
                                   CCSD Lambda converged.

 Computing density matrices in double precision...
           Orbital response amplitudes will be solved using DIIS.
           Start     Size      MaxIter   EConv     LConv     
           3         7         100       1.00e-06  1.00e-06  
 ------------------------------------------------------------------------------
            Enorm      Ldiff       Comment
 ------------------------------------------------------------------------------
     1     7.99e-02   5.78e-03     
     2     4.27e-02   1.66e-02     
     3     4.58e-02   1.39e-02     
     4     1.19e-02   1.18e-02     Switched to DIIS steps.
     5     2.79e-03   2.95e-03     
     6     8.86e-04   5.96e-04     
     7     3.57e-04   9.78e-06     
     8     1.02e-04   6.66e-05     
     9     3.01e-05   1.07e-06     
    10     7.56e-06   2.15e-06     
    11     1.46e-06   4.71e-07     
    12     4.79e-07   4.08e-08     
 ------------------------------------------------------------------------------
                                   Orbital response converged.

 Computing density matrices... Done.
 CCSD calculation:   CPU 455.42 s  wall 86.20 s

 Transferring MO TPDM to AO TPDM
 Transferring g2_o1o1o1o1
 Transferring g2_o1o1o1v1
 Transferring g2_o1o1v1v1
 Transferring g2_o1v1o1v1
 Transferring g2_o1v1v1v1
 Transferring g2_v1v1v1v1
 Adding separable TPDM
 Computing TPDM gradient
 --------------------------------------------------------
 2e gradient
  Atom          X               Y               Z
 --------------------------------------------------------
    1        -20.536204      -11.469971       -0.000001  
    2          8.898206      -13.639996       -0.000000  
    3         -8.259611       16.863399       -0.000001  
    4         19.897609        8.246567        0.000001  
 --------------------------------------------------------
 --------------------------------------------------------
 Final gradient
  Atom          X               Y               Z
 --------------------------------------------------------
    1        -20.536204      -11.469971       -0.000001  
    2          8.898206      -13.639996       -0.000000  
    3         -8.259611       16.863399       -0.000001  
    4         19.897609        8.246567        0.000001  
 --------------------------------------------------------
 Analytic gradient from two-electron contribution:   CPU 105.30 s  wall 20.38 s

 Total ccman2 time:   CPU 578.09 s  wall 109.91 s


 --------------------------------------------------------------

                    Orbital Energies (a.u.)
 --------------------------------------------------------------

 Alpha MOs
 -- Occupied --
******** -80.0789 -26.3331 -15.6439 -10.6098  -8.0785  -8.0744  -8.0742
 -7.6141  -5.5075  -5.5051  -5.5046  -1.6364  -1.2622  -1.0576  -0.8235
 -0.7126  -0.7036  -0.6870  -0.5661  -0.5567  -0.4927  -0.4336  -0.4166
 -- Virtual --
  0.0169   0.0546   0.0636   0.0750   0.0876   0.0951   0.1309   0.1372
  0.1395   0.1817   0.2180   0.2347   0.2455   0.2484   0.2783   0.3393
  0.3405   0.3490   0.3828   0.3898   0.4285   0.4764   0.5243   0.5769
  0.5977   0.6132   0.7958   0.8590   0.8678   0.8774   0.9015   0.9610
  1.0848   1.0946   1.1166   1.1339   1.1767   1.2282   1.2918   1.3328
  1.3785   1.4786   1.5665   1.6199   1.6324   1.7729   1.8605   1.9071
  2.2050   2.2648   2.3890   2.4075   2.5710   2.6348   2.6381   2.9324
  3.0220   4.1772   4.1781   4.2126   4.2202   4.2438   4.3396   4.4721
  4.6312   6.8869   6.9232   6.9468   7.5724  10.3411  14.6956  14.7998
 14.9063  26.6425  26.7054  27.0703  36.6877  68.7266 166.1669 219.1804
 --------------------------------------------------------------

          Ground-State Mulliken Net Atomic Charges

     Atom                 Charge (a.u.)
  ----------------------------------------
      1 P                     0.536500
      2 N                    -0.273405
      3 F                    -0.238617
      4 Cl                   -0.024477
  ----------------------------------------
  Sum of atomic charges =     0.000000

 -----------------------------------------------------------------
                    Cartesian Multipole Moments
 -----------------------------------------------------------------
    Charge (ESU x 10^10)
                -0.0000
    Dipole Moment (Debye)
         X       1.0067      Y       0.2972      Z      -0.0000
       Tot       1.0497
    Quadrupole Moments (Debye-Ang)
        XX     -34.1316     XY       3.5830     YY     -39.2501
        XZ      -0.0000     YZ      -0.0000     ZZ     -34.6365
    Octopole Moments (Debye-Ang^2)
       XXX       0.4016    XXY      -3.4133    XYY      -1.3569
       YYY      -9.8068    XXZ       0.0000    XYZ       0.0000
       YYZ       0.0000    XZZ       3.0269    YZZ      -3.0488
       ZZZ      -0.0000
    Hexadecapole Moments (Debye-Ang^3)
      XXXX    -400.0552   XXXY       1.5389   XXYY     -92.6760
      XYYY      -3.2463   YYYY    -133.3899   XXXZ      -0.0000
      XXYZ      -0.0000   XYYZ       0.0000   YYYZ      -0.0000
      XXZZ     -75.0598   XYZZ      -3.2444   YYZZ     -28.4762
      XZZZ      -0.0000   YZZZ      -0.0000   ZZZZ     -39.0487
 -----------------------------------------------------------------
 DrvMan completing analytic gradient of the correlated energy
 Correlated dipole moment
            1
    1   0.3960728
    2   0.1169091
    3  -0.0000001
 Energy read as -954.786561118
 Full Analytical Gradient: (in a.u., or Hartree/Bohr)
             1             2             3             4
    1   -0.00000541   -0.00008405    0.00007014    0.00001932
    2   -0.00011411    0.00006613    0.00002711    0.00002087
    3    0.00000001    0.00000000    0.00000001   -0.00000002
 Gradient time:  CPU 0.77 s  wall 0.78 s
 ----------------------------------------------------------------
             Standard Nuclear Orientation (Angstroms)
    I     Atom           X                Y                Z
 ----------------------------------------------------------------
    1      P       1.1880627944     0.5190143227    -0.0000000000
    2      N      -0.3319919770     0.8400485130    -0.0000000000
    3      F       1.4038385811    -1.0862904066     0.0000000000
    4      Cl     -1.6553261945    -0.2287612219     0.0000000000
 ----------------------------------------------------------------
 Nuclear Repulsion Energy =   201.1268885924 hartrees
 There are       24 alpha and       24 beta electrons

                       Distance Matrix (Angstroms)
             P (  1)   N (  2)   F (  3)
   N (  2)  1.553586
   F (  3)  1.619741  2.593046
   Cl(  4)  2.940073  1.701049  3.177081

 Requested basis set is 6-311++G(d,p)
 There are 38 shells and 104 basis functions
 A cutoff of  1.0D-14 yielded    681 shell pairs
 There are      5370 function pairs (      5806 Cartesian)
 Smallest overlap matrix eigenvalue = 1.45E-03
 Guess MOs from SCF MO coefficient file

 -----------------------------------------------------------------------
  General SCF calculation program by
  Eric Jon Sundstrom, Paul Horn, Yuezhi Mao, Dmitri Zuev, Alec White,
  David Stuck, Shaama M.S., Shane Yost, Joonho Lee, David Small,
  Daniel Levine, Susi Lehtola, Hugh Burton, Evgeny Epifanovsky
 -----------------------------------------------------------------------
 Hartree-Fock
 using 6 threads for integral computing
 -------------------------------------------------------
 OpenMP Integral computing Module                
 Release: version 2.0, May 2017, Q-Chem Inc. Pleasanton 
 -------------------------------------------------------
 A restricted SCF calculation will be
 performed using DIIS
 SCF converges when DIIS error is below 1.0e-08
 ---------------------------------------
  Cycle       Energy         DIIS error
 ---------------------------------------
    1    -954.1303291866      1.80e-05  
    2    -954.1303297818      4.85e-06  
    3    -954.1303298419      2.09e-06  
    4    -954.1303298482      8.66e-07  
    5    -954.1303298497      1.81e-07  
    6    -954.1303298498      9.63e-08  
    7    -954.1303298498      4.20e-08  
    8    -954.1303298498      1.88e-08  
    9    -954.1303298498      6.11e-09  Convergence criterion met
 ---------------------------------------
 SCF time:   CPU 3.71s  wall 1.00s 
 SCF   energy in the final basis set =     -954.1303298498
 Total energy in the final basis set =     -954.1303298498


 ------------------------------------------------------------------------------

   CCMAN2: suite of methods based on coupled cluster
           and equation of motion theories.

   Components:
   * libvmm-1.3-trunk
     by Evgeny Epifanovsky, Ilya Kaliman.
   * libtensor-2.5-trunk
     by Evgeny Epifanovsky, Michael Wormit, Dmitry Zuev, Sam Manzer, 
        Ilya Kaliman.
   * libcc-2.5-trunk
     by Evgeny Epifanovsky, Arik Landau, Tomasz Kus, Kirill Khistyaev, 
        Dmitry Zuev, Prashant Manohar, Xintian Feng, Anna Krylov, 
        Matthew Goldey, Alec White, Thomas Jagau, Kaushik Nanda, 
        Anastasia Gunina, Alexander Kunitsa, Joonho Lee.

   CCMAN original authors:
   Anna I. Krylov, C. David Sherrill, Steven R. Gwaltney,
   Edward F. C. Byrd (2000)
   Sergey V. Levchenko, Lyudmila V. Slipchenko, Tao Wang,
   Ana-Maria C. Cristian (2003)
   Piotr A. Pieniazek, C. Melania Oana, Evgeny Epifanovsky (2007)
   Prashant Manohar (2009)

 ------------------------------------------------------------------------------


 Allocating and initializing 30808MB of RAM...
 Calculation will run on 6 cores.


 Alpha MOs, Restricted
 -- Occupied --                  
-104.89  -80.08  -26.33  -15.64  -10.61   -8.08   -8.07   -8.07
  1 A     2 A     3 A     4 A     5 A     6 A     7 A     8 A                  
 -7.614  -5.507  -5.505  -5.505  -1.637  -1.262  -1.058  -0.824
  9 A    10 A    11 A    12 A    13 A    14 A    15 A    16 A                  
 -0.713  -0.704  -0.687  -0.566  -0.557  -0.493  -0.434  -0.417
 17 A    18 A    19 A    20 A    21 A    22 A    23 A    24 A                  
 -- Virtual --                   
  0.017   0.055   0.064   0.075   0.088   0.095   0.131   0.137
 25 A    26 A    27 A    28 A    29 A    30 A    31 A    32 A                  
  0.140   0.182   0.218   0.235   0.246   0.248   0.278   0.339
 33 A    34 A    35 A    36 A    37 A    38 A    39 A    40 A                  
  0.340   0.349   0.383   0.390   0.429   0.476   0.524   0.577
 41 A    42 A    43 A    44 A    45 A    46 A    47 A    48 A                  
  0.598   0.613   0.796   0.859   0.868   0.877   0.901   0.961
 49 A    50 A    51 A    52 A    53 A    54 A    55 A    56 A                  
  1.085   1.095   1.117   1.134   1.177   1.228   1.292   1.333
 57 A    58 A    59 A    60 A    61 A    62 A    63 A    64 A                  
  1.379   1.479   1.567   1.620   1.633   1.773   1.861   1.907
 65 A    66 A    67 A    68 A    69 A    70 A    71 A    72 A                  
  2.205   2.265   2.389   2.408   2.571   2.635   2.638   2.932
 73 A    74 A    75 A    76 A    77 A    78 A    79 A    80 A                  
  3.022   4.177   4.178   4.213   4.220   4.244   4.340   4.472
 81 A    82 A    83 A    84 A    85 A    86 A    87 A    88 A                  
  4.631   6.887   6.923   6.947   7.573  10.341  14.696  14.800
 89 A    90 A    91 A    92 A    93 A    94 A    95 A    96 A                  
 14.906  26.643  26.706  27.070  36.688  68.727 166.167 219.180
 97 A    98 A    99 A   100 A   101 A   102 A   103 A   104 A                  

 Beta MOs, Restricted
 -- Occupied --                  
-104.89  -80.08  -26.33  -15.64  -10.61   -8.08   -8.07   -8.07
  1 A     2 A     3 A     4 A     5 A     6 A     7 A     8 A                  
 -7.614  -5.507  -5.505  -5.505  -1.637  -1.262  -1.058  -0.824
  9 A    10 A    11 A    12 A    13 A    14 A    15 A    16 A                  
 -0.713  -0.704  -0.687  -0.566  -0.557  -0.493  -0.434  -0.417
 17 A    18 A    19 A    20 A    21 A    22 A    23 A    24 A                  
 -- Virtual --                   
  0.017   0.055   0.064   0.075   0.088   0.095   0.131   0.137
 25 A    26 A    27 A    28 A    29 A    30 A    31 A    32 A                  
  0.140   0.182   0.218   0.235   0.246   0.248   0.278   0.339
 33 A    34 A    35 A    36 A    37 A    38 A    39 A    40 A                  
  0.340   0.349   0.383   0.390   0.429   0.476   0.524   0.577
 41 A    42 A    43 A    44 A    45 A    46 A    47 A    48 A                  
  0.598   0.613   0.796   0.859   0.868   0.877   0.901   0.961
 49 A    50 A    51 A    52 A    53 A    54 A    55 A    56 A                  
  1.085   1.095   1.117   1.134   1.177   1.228   1.292   1.333
 57 A    58 A    59 A    60 A    61 A    62 A    63 A    64 A                  
  1.379   1.479   1.567   1.620   1.633   1.773   1.861   1.907
 65 A    66 A    67 A    68 A    69 A    70 A    71 A    72 A                  
  2.205   2.265   2.389   2.408   2.571   2.635   2.638   2.932
 73 A    74 A    75 A    76 A    77 A    78 A    79 A    80 A                  
  3.022   4.177   4.178   4.213   4.220   4.244   4.340   4.472
 81 A    82 A    83 A    84 A    85 A    86 A    87 A    88 A                  
  4.631   6.887   6.923   6.947   7.573  10.341  14.696  14.800
 89 A    90 A    91 A    92 A    93 A    94 A    95 A    96 A                  
 14.906  26.643  26.706  27.070  36.688  68.727 166.167 219.180
 97 A    98 A    99 A   100 A   101 A   102 A   103 A   104 A                  

 Occupation and symmetry of molecular orbitals

 Point group: C1 (1 irreducible representation).

                           A     All 
 -------------------------------------
 All molecular orbitals:
  - Alpha                  104   104 
  - Beta                   104   104 
 -------------------------------------
 Alpha orbitals:
  - Frozen occupied        12    12  
  - Active occupied        12    12  
  - Active virtual         80    80  
  - Frozen virtual         0     0   
 -------------------------------------
 Beta orbitals:
  - Frozen occupied        12    12  
  - Active occupied        12    12  
  - Active virtual         80    80  
  - Frozen virtual         0     0   
 -------------------------------------

 Import integrals:   CPU 0.00 s  wall 0.00 s

 Import integrals:   CPU 15.37 s  wall 2.68 s

 MP2 amplitudes:   CPU 0.03 s  wall 0.02 s

Running a double precision version
           CCSD T amplitudes will be solved using DIIS.

           Start     Size      MaxIter   EConv     TConv     
           3         7         100       1.00e-07  1.00e-05  
 ------------------------------------------------------------------------------
           Energy (a.u.)   Ediff      Tdiff       Comment
 ------------------------------------------------------------------------------
          -954.76932214                           
     1    -954.76063690   8.69e-03   7.28e-01     
     2    -954.78441190   2.38e-02   1.06e-01     
     3    -954.78299638   1.42e-03   4.71e-02     
     4    -954.78559527   2.60e-03   1.66e-02     Switched to DIIS steps.
     5    -954.78647961   8.84e-04   1.16e-02     
     6    -954.78655553   7.59e-05   2.57e-03     
     7    -954.78655511   4.19e-07   1.38e-03     
     8    -954.78655898   3.86e-06   3.49e-04     
     9    -954.78656100   2.02e-06   2.32e-04     
    10    -954.78656106   6.04e-08   6.36e-05     
    11    -954.78656111   4.93e-08   2.61e-05     
    12    -954.78656116   4.94e-08   1.41e-05     
    13    -954.78656111   5.29e-08   5.70e-06     
 ------------------------------------------------------------------------------
          -954.78656111                           CCSD T converged.

End of double precision
 SCF energy                 = -954.13032985
 MP2 energy                 = -954.76932214
 CCSD correlation energy     =   -0.65623126
 CCSD total energy           = -954.78656111

 CCSD  T1^2 = 0.0147  T2^2 = 0.2369  Leading amplitudes:

 Amplitude    Orbitals with energies
 -0.0306       24 (A) A                  ->    25 (A) A                   
              -0.4165                          0.0169                     
 -0.0306       24 (A) B                  ->    25 (A) B                   
              -0.4165                          0.0169                     
  0.0293       18 (A) A                  ->    25 (A) A                   
              -0.7037                          0.0169                     
  0.0293       18 (A) B                  ->    25 (A) B                   
              -0.7037                          0.0169                     

 Amplitude    Orbitals with energies
 -0.0757       24 (A) A      24 (A) B    ->    25 (A) A      25 (A) B     
              -0.4165       -0.4165            0.0169        0.0169       
  0.0757       24 (A) A      24 (A) B    ->    25 (A) B      25 (A) A     
              -0.4165       -0.4165            0.0169        0.0169       
  0.0757       24 (A) B      24 (A) A    ->    25 (A) A      25 (A) B     
              -0.4165       -0.4165            0.0169        0.0169       
 -0.0757       24 (A) B      24 (A) A    ->    25 (A) B      25 (A) A     
              -0.4165       -0.4165            0.0169        0.0169       

 Computing CCSD intemediates for later calculations in double precision
 Finished.

Running a double precision version
           CCSD Lambda amplitudes will be solved using DIIS.
           Start     Size      MaxIter   EConv     LConv     
           3         7         100       1.00e-07  1.00e-05  
 ------------------------------------------------------------------------------
            Enorm      Ldiff       Comment
 ------------------------------------------------------------------------------
     1     5.14e-02   3.47e-02     
     2     1.62e-02   7.42e-03     
     3     6.60e-03   1.54e-03     
     4     3.82e-03   1.34e-03     Switched to DIIS steps.
     5     1.09e-03   7.50e-04     
     6     5.44e-04   1.58e-04     
     7     1.77e-04   5.59e-05     
     8     8.22e-05   6.70e-06     
     9     3.12e-05   9.09e-07     
    10     1.39e-05   2.03e-07     
    11     6.43e-06   3.29e-07     
    12     3.00e-06   1.55e-07     
    13     1.37e-06   1.71e-08     
    14     5.71e-07   5.36e-08     
    15     2.75e-07   3.16e-08     
    16     1.30e-07   2.15e-08     
    17     6.22e-08   1.25e-08     
 ------------------------------------------------------------------------------
                                   CCSD Lambda converged.

 Computing density matrices in double precision...
           Orbital response amplitudes will be solved using DIIS.
           Start     Size      MaxIter   EConv     LConv     
           3         7         100       1.00e-06  1.00e-06  
 ------------------------------------------------------------------------------
            Enorm      Ldiff       Comment
 ------------------------------------------------------------------------------
     1     7.99e-02   5.78e-03     
     2     4.27e-02   1.66e-02     
     3     4.58e-02   1.39e-02     
     4     1.19e-02   1.18e-02     Switched to DIIS steps.
     5     2.79e-03   2.95e-03     
     6     8.86e-04   5.95e-04     
     7     3.57e-04   9.74e-06     
     8     1.02e-04   6.65e-05     
     9     3.01e-05   1.07e-06     
    10     7.55e-06   2.15e-06     
    11     1.46e-06   4.71e-07     
    12     4.79e-07   4.09e-08     
 ------------------------------------------------------------------------------
                                   Orbital response converged.

 Computing density matrices... Done.
 CCSD calculation:   CPU 455.75 s  wall 86.31 s

 Transferring MO TPDM to AO TPDM
 Transferring g2_o1o1o1o1
 Transferring g2_o1o1o1v1
 Transferring g2_o1o1v1v1
 Transferring g2_o1v1o1v1
 Transferring g2_o1v1v1v1
 Transferring g2_v1v1v1v1
 Adding separable TPDM
 Computing TPDM gradient
 --------------------------------------------------------
 2e gradient
  Atom          X               Y               Z
 --------------------------------------------------------
    1        -20.555854      -11.480340        0.000000  
    2          8.898604      -13.639098        0.000000  
    3         -8.245187       16.874048       -0.000000  
    4         19.902437        8.245390       -0.000000  
 --------------------------------------------------------
 --------------------------------------------------------
 Final gradient
  Atom          X               Y               Z
 --------------------------------------------------------
    1        -20.555854      -11.480340        0.000000  
    2          8.898604      -13.639098        0.000000  
    3         -8.245187       16.874048       -0.000000  
    4         19.902437        8.245390       -0.000000  
 --------------------------------------------------------
 Analytic gradient from two-electron contribution:   CPU 108.16 s  wall 21.40 s

 Total ccman2 time:   CPU 582.15 s  wall 111.37 s


 --------------------------------------------------------------

                    Orbital Energies (a.u.)
 --------------------------------------------------------------

 Alpha MOs
 -- Occupied --
******** -80.0788 -26.3331 -15.6438 -10.6098  -8.0785  -8.0743  -8.0741
 -7.6141  -5.5074  -5.5050  -5.5046  -1.6365  -1.2622  -1.0575  -0.8235
 -0.7127  -0.7037  -0.6869  -0.5660  -0.5566  -0.4927  -0.4335  -0.4165
 -- Virtual --
  0.0169   0.0545   0.0636   0.0750   0.0876   0.0951   0.1309   0.1372
  0.1395   0.1817   0.2180   0.2347   0.2455   0.2484   0.2783   0.3393
  0.3405   0.3490   0.3828   0.3899   0.4286   0.4764   0.5243   0.5769
  0.5977   0.6132   0.7957   0.8591   0.8678   0.8775   0.9014   0.9610
  1.0848   1.0948   1.1166   1.1340   1.1767   1.2282   1.2918   1.3329
  1.3785   1.4786   1.5665   1.6199   1.6325   1.7729   1.8606   1.9070
  2.2050   2.2649   2.3891   2.4076   2.5711   2.6348   2.6381   2.9325
  3.0220   4.1771   4.1781   4.2127   4.2201   4.2438   4.3400   4.4723
  4.6314   6.8869   6.9232   6.9467   7.5726  10.3412  14.6957  14.7999
 14.9063  26.6425  26.7056  27.0703  36.6878  68.7267 166.1670 219.1804
 --------------------------------------------------------------

          Ground-State Mulliken Net Atomic Charges

     Atom                 Charge (a.u.)
  ----------------------------------------
      1 P                     0.536636
      2 N                    -0.273564
      3 F                    -0.238631
      4 Cl                   -0.024441
  ----------------------------------------
  Sum of atomic charges =    -0.000000

 -----------------------------------------------------------------
                    Cartesian Multipole Moments
 -----------------------------------------------------------------
    Charge (ESU x 10^10)
                -0.0000
    Dipole Moment (Debye)
         X       1.0110      Y       0.2969      Z      -0.0000
       Tot       1.0537
    Quadrupole Moments (Debye-Ang)
        XX     -34.1222     XY       3.5814     YY     -39.2495
        XZ       0.0000     YZ      -0.0000     ZZ     -34.6364
    Octopole Moments (Debye-Ang^2)
       XXX       0.4537    XXY      -3.4230    XYY      -1.3370
       YYY      -9.8078    XXZ       0.0000    XYZ       0.0000
       YYZ       0.0000    XZZ       3.0379    YZZ      -3.0492
       ZZZ       0.0000
    Hexadecapole Moments (Debye-Ang^3)
      XXXX    -399.8444   XXXY       1.4859   XXYY     -92.6328
      XYYY      -3.2749   YYYY    -133.3873   XXXZ       0.0000
      XXYZ       0.0000   XYYZ       0.0000   YYYZ       0.0000
      XXZZ     -75.0304   XYZZ      -3.2555   YYZZ     -28.4760
      XZZZ       0.0000   YZZZ       0.0000   ZZZZ     -39.0491
 -----------------------------------------------------------------
 DrvMan completing analytic gradient of the correlated energy
 Correlated dipole moment
            1
    1   0.3977592
    2   0.1168114
    3  -0.0000000
 Energy read as -954.786561107
 Full Analytical Gradient: (in a.u., or Hartree/Bohr)
             1             2             3             4
    1    0.00013980   -0.00004668   -0.00007726   -0.00001587
    2   -0.00011292   -0.00008113    0.00017959    0.00001445
    3    0.00000000   -0.00000000    0.00000000    0.00000000
 Gradient time:  CPU 0.86 s  wall 0.88 s
 ----------------------------------------------------------------
             Standard Nuclear Orientation (Angstroms)
    I     Atom           X                Y                Z
 ----------------------------------------------------------------
    1      P       1.1880627944     0.5190143227    -0.0000000000
    2      N      -0.3319919770     0.8400485130    -0.0000000000
    3      F       1.4048385811    -1.0852904066     0.0000000000
    4      Cl     -1.6553261945    -0.2287612219     0.0000000000
 ----------------------------------------------------------------
 Nuclear Repulsion Energy =   201.1450531561 hartrees
 There are       24 alpha and       24 beta electrons

                       Distance Matrix (Angstroms)
             P (  1)   N (  2)   F (  3)
   N (  2)  1.553586
   F (  3)  1.618884  2.592973
   Cl(  4)  2.940073  1.701049  3.177774

 Requested basis set is 6-311++G(d,p)
 There are 38 shells and 104 basis functions
 A cutoff of  1.0D-14 yielded    681 shell pairs
 There are      5370 function pairs (      5806 Cartesian)
 Smallest overlap matrix eigenvalue = 1.45E-03
 Guess MOs from SCF MO coefficient file

 -----------------------------------------------------------------------
  General SCF calculation program by
  Eric Jon Sundstrom, Paul Horn, Yuezhi Mao, Dmitri Zuev, Alec White,
  David Stuck, Shaama M.S., Shane Yost, Joonho Lee, David Small,
  Daniel Levine, Susi Lehtola, Hugh Burton, Evgeny Epifanovsky
 -----------------------------------------------------------------------
 Hartree-Fock
 using 6 threads for integral computing
 -------------------------------------------------------
 OpenMP Integral computing Module                
 Release: version 2.0, May 2017, Q-Chem Inc. Pleasanton 
 -------------------------------------------------------
 A restricted SCF calculation will be
 performed using DIIS
 SCF converges when DIIS error is below 1.0e-08
 ---------------------------------------
  Cycle       Energy         DIIS error
 ---------------------------------------
    1    -954.1303608929      1.85e-05  
    2    -954.1303613750      5.36e-06  
    3    -954.1303614167      2.96e-06  
    4    -954.1303614261      5.81e-07  
    5    -954.1303614270      2.32e-07  
    6    -954.1303614271      1.08e-07  
    7    -954.1303614271      4.47e-08  
    8    -954.1303614271      1.42e-08  
    9    -954.1303614271      5.43e-09  Convergence criterion met
 ---------------------------------------
 SCF time:   CPU 3.68s  wall 1.00s 
 SCF   energy in the final basis set =     -954.1303614271
 Total energy in the final basis set =     -954.1303614271


 ------------------------------------------------------------------------------

   CCMAN2: suite of methods based on coupled cluster
           and equation of motion theories.

   Components:
   * libvmm-1.3-trunk
     by Evgeny Epifanovsky, Ilya Kaliman.
   * libtensor-2.5-trunk
     by Evgeny Epifanovsky, Michael Wormit, Dmitry Zuev, Sam Manzer, 
        Ilya Kaliman.
   * libcc-2.5-trunk
     by Evgeny Epifanovsky, Arik Landau, Tomasz Kus, Kirill Khistyaev, 
        Dmitry Zuev, Prashant Manohar, Xintian Feng, Anna Krylov, 
        Matthew Goldey, Alec White, Thomas Jagau, Kaushik Nanda, 
        Anastasia Gunina, Alexander Kunitsa, Joonho Lee.

   CCMAN original authors:
   Anna I. Krylov, C. David Sherrill, Steven R. Gwaltney,
   Edward F. C. Byrd (2000)
   Sergey V. Levchenko, Lyudmila V. Slipchenko, Tao Wang,
   Ana-Maria C. Cristian (2003)
   Piotr A. Pieniazek, C. Melania Oana, Evgeny Epifanovsky (2007)
   Prashant Manohar (2009)

 ------------------------------------------------------------------------------


 Allocating and initializing 30808MB of RAM...
 Calculation will run on 6 cores.


 Alpha MOs, Restricted
 -- Occupied --                  
-104.89  -80.08  -26.33  -15.64  -10.61   -8.08   -8.07   -8.07
  1 A     2 A     3 A     4 A     5 A     6 A     7 A     8 A                  
 -7.614  -5.507  -5.505  -5.505  -1.637  -1.262  -1.057  -0.824
  9 A    10 A    11 A    12 A    13 A    14 A    15 A    16 A                  
 -0.713  -0.704  -0.687  -0.566  -0.557  -0.493  -0.433  -0.416
 17 A    18 A    19 A    20 A    21 A    22 A    23 A    24 A                  
 -- Virtual --                   
  0.017   0.055   0.064   0.075   0.088   0.095   0.131   0.137
 25 A    26 A    27 A    28 A    29 A    30 A    31 A    32 A                  
  0.140   0.182   0.218   0.235   0.246   0.248   0.278   0.339
 33 A    34 A    35 A    36 A    37 A    38 A    39 A    40 A                  
  0.340   0.349   0.383   0.390   0.429   0.476   0.524   0.577
 41 A    42 A    43 A    44 A    45 A    46 A    47 A    48 A                  
  0.598   0.613   0.796   0.859   0.868   0.878   0.902   0.961
 49 A    50 A    51 A    52 A    53 A    54 A    55 A    56 A                  
  1.085   1.095   1.117   1.134   1.177   1.228   1.292   1.333
 57 A    58 A    59 A    60 A    61 A    62 A    63 A    64 A                  
  1.379   1.479   1.566   1.620   1.632   1.773   1.861   1.907
 65 A    66 A    67 A    68 A    69 A    70 A    71 A    72 A                  
  2.205   2.265   2.389   2.408   2.571   2.635   2.638   2.933
 73 A    74 A    75 A    76 A    77 A    78 A    79 A    80 A                  
  3.022   4.177   4.178   4.213   4.220   4.244   4.340   4.473
 81 A    82 A    83 A    84 A    85 A    86 A    87 A    88 A                  
  4.632   6.887   6.923   6.946   7.573  10.341  14.696  14.800
 89 A    90 A    91 A    92 A    93 A    94 A    95 A    96 A                  
 14.906  26.643  26.706  27.070  36.688  68.726 166.167 219.180
 97 A    98 A    99 A   100 A   101 A   102 A   103 A   104 A                  

 Beta MOs, Restricted
 -- Occupied --                  
-104.89  -80.08  -26.33  -15.64  -10.61   -8.08   -8.07   -8.07
  1 A     2 A     3 A     4 A     5 A     6 A     7 A     8 A                  
 -7.614  -5.507  -5.505  -5.505  -1.637  -1.262  -1.057  -0.824
  9 A    10 A    11 A    12 A    13 A    14 A    15 A    16 A                  
 -0.713  -0.704  -0.687  -0.566  -0.557  -0.493  -0.433  -0.416
 17 A    18 A    19 A    20 A    21 A    22 A    23 A    24 A                  
 -- Virtual --                   
  0.017   0.055   0.064   0.075   0.088   0.095   0.131   0.137
 25 A    26 A    27 A    28 A    29 A    30 A    31 A    32 A                  
  0.140   0.182   0.218   0.235   0.246   0.248   0.278   0.339
 33 A    34 A    35 A    36 A    37 A    38 A    39 A    40 A                  
  0.340   0.349   0.383   0.390   0.429   0.476   0.524   0.577
 41 A    42 A    43 A    44 A    45 A    46 A    47 A    48 A                  
  0.598   0.613   0.796   0.859   0.868   0.878   0.902   0.961
 49 A    50 A    51 A    52 A    53 A    54 A    55 A    56 A                  
  1.085   1.095   1.117   1.134   1.177   1.228   1.292   1.333
 57 A    58 A    59 A    60 A    61 A    62 A    63 A    64 A                  
  1.379   1.479   1.566   1.620   1.632   1.773   1.861   1.907
 65 A    66 A    67 A    68 A    69 A    70 A    71 A    72 A                  
  2.205   2.265   2.389   2.408   2.571   2.635   2.638   2.933
 73 A    74 A    75 A    76 A    77 A    78 A    79 A    80 A                  
  3.022   4.177   4.178   4.213   4.220   4.244   4.340   4.473
 81 A    82 A    83 A    84 A    85 A    86 A    87 A    88 A                  
  4.632   6.887   6.923   6.946   7.573  10.341  14.696  14.800
 89 A    90 A    91 A    92 A    93 A    94 A    95 A    96 A                  
 14.906  26.643  26.706  27.070  36.688  68.726 166.167 219.180
 97 A    98 A    99 A   100 A   101 A   102 A   103 A   104 A                  

 Occupation and symmetry of molecular orbitals

 Point group: C1 (1 irreducible representation).

                           A     All 
 -------------------------------------
 All molecular orbitals:
  - Alpha                  104   104 
  - Beta                   104   104 
 -------------------------------------
 Alpha orbitals:
  - Frozen occupied        12    12  
  - Active occupied        12    12  
  - Active virtual         80    80  
  - Frozen virtual         0     0   
 -------------------------------------
 Beta orbitals:
  - Frozen occupied        12    12  
  - Active occupied        12    12  
  - Active virtual         80    80  
  - Frozen virtual         0     0   
 -------------------------------------

 Import integrals:   CPU 0.00 s  wall 0.00 s

 Import integrals:   CPU 17.19 s  wall 3.31 s

 MP2 amplitudes:   CPU 0.04 s  wall 0.02 s

Running a double precision version
           CCSD T amplitudes will be solved using DIIS.

           Start     Size      MaxIter   EConv     TConv     
           3         7         100       1.00e-07  1.00e-05  
 ------------------------------------------------------------------------------
           Energy (a.u.)   Ediff      Tdiff       Comment
 ------------------------------------------------------------------------------
          -954.76931725                           
     1    -954.76064610   8.67e-03   7.28e-01     
     2    -954.78441000   2.38e-02   1.06e-01     
     3    -954.78299843   1.41e-03   4.71e-02     
     4    -954.78559556   2.60e-03   1.66e-02     Switched to DIIS steps.
     5    -954.78647922   8.84e-04   1.16e-02     
     6    -954.78655495   7.57e-05   2.57e-03     
     7    -954.78655452   4.26e-07   1.38e-03     
     8    -954.78655839   3.87e-06   3.49e-04     
     9    -954.78656041   2.02e-06   2.32e-04     
    10    -954.78656047   5.97e-08   6.35e-05     
    11    -954.78656052   4.85e-08   2.61e-05     
    12    -954.78656057   4.89e-08   1.41e-05     
    13    -954.78656051   5.27e-08   5.69e-06     
 ------------------------------------------------------------------------------
          -954.78656051                           CCSD T converged.

End of double precision
 SCF energy                 = -954.13036143
 MP2 energy                 = -954.76931725
 CCSD correlation energy     =   -0.65619909
 CCSD total energy           = -954.78656051

 CCSD  T1^2 = 0.0147  T2^2 = 0.2369  Leading amplitudes:

 Amplitude    Orbitals with energies
 -0.0306       24 (A) A                  ->    25 (A) A                   
              -0.4165                          0.0170                     
 -0.0306       24 (A) B                  ->    25 (A) B                   
              -0.4165                          0.0170                     
 -0.0293       18 (A) A                  ->    25 (A) A                   
              -0.7040                          0.0170                     
 -0.0293       18 (A) B                  ->    25 (A) B                   
              -0.7040                          0.0170                     

 Amplitude    Orbitals with energies
 -0.0757       24 (A) A      24 (A) B    ->    25 (A) A      25 (A) B     
              -0.4165       -0.4165            0.0170        0.0170       
  0.0757       24 (A) A      24 (A) B    ->    25 (A) B      25 (A) A     
              -0.4165       -0.4165            0.0170        0.0170       
  0.0757       24 (A) B      24 (A) A    ->    25 (A) A      25 (A) B     
              -0.4165       -0.4165            0.0170        0.0170       
 -0.0757       24 (A) B      24 (A) A    ->    25 (A) B      25 (A) A     
              -0.4165       -0.4165            0.0170        0.0170       

 Computing CCSD intemediates for later calculations in double precision
 Finished.

Running a double precision version
           CCSD Lambda amplitudes will be solved using DIIS.
           Start     Size      MaxIter   EConv     LConv     
           3         7         100       1.00e-07  1.00e-05  
 ------------------------------------------------------------------------------
            Enorm      Ldiff       Comment
 ------------------------------------------------------------------------------
     1     5.14e-02   3.47e-02     
     2     1.62e-02   7.41e-03     
     3     6.59e-03   1.54e-03     
     4     3.81e-03   1.34e-03     Switched to DIIS steps.
     5     1.09e-03   7.49e-04     
     6     5.43e-04   1.58e-04     
     7     1.76e-04   5.58e-05     
     8     8.20e-05   6.69e-06     
     9     3.11e-05   9.17e-07     
    10     1.39e-05   2.08e-07     
    11     6.41e-06   3.30e-07     
    12     2.99e-06   1.54e-07     
    13     1.37e-06   1.68e-08     
    14     5.69e-07   5.33e-08     
    15     2.74e-07   3.16e-08     
    16     1.30e-07   2.14e-08     
    17     6.20e-08   1.25e-08     
 ------------------------------------------------------------------------------
                                   CCSD Lambda converged.

 Computing density matrices in double precision...
           Orbital response amplitudes will be solved using DIIS.
           Start     Size      MaxIter   EConv     LConv     
           3         7         100       1.00e-06  1.00e-06  
 ------------------------------------------------------------------------------
            Enorm      Ldiff       Comment
 ------------------------------------------------------------------------------
     1     7.98e-02   5.81e-03     
     2     4.26e-02   1.65e-02     
     3     4.57e-02   1.38e-02     
     4     1.18e-02   1.18e-02     Switched to DIIS steps.
     5     2.78e-03   2.95e-03     
     6     8.85e-04   5.94e-04     
     7     3.56e-04   9.98e-06     
     8     1.02e-04   6.64e-05     
     9     3.01e-05   1.08e-06     
    10     7.54e-06   2.15e-06     
    11     1.46e-06   4.70e-07     
    12     4.79e-07   4.12e-08     
 ------------------------------------------------------------------------------
                                   Orbital response converged.

 Computing density matrices... Done.
 CCSD calculation:   CPU 456.09 s  wall 86.64 s

 Transferring MO TPDM to AO TPDM
 Transferring g2_o1o1o1o1
 Transferring g2_o1o1o1v1
 Transferring g2_o1o1v1v1
 Transferring g2_o1v1o1v1
 Transferring g2_o1v1v1v1
 Transferring g2_v1v1v1v1
 Adding separable TPDM
 Computing TPDM gradient
 --------------------------------------------------------
 2e gradient
  Atom          X               Y               Z
 --------------------------------------------------------
    1        -20.543222      -11.487409        0.000000  
    2          8.900353      -13.639501       -0.000000  
    3         -8.257752       16.881017       -0.000000  
    4         19.900621        8.245894        0.000000  
 --------------------------------------------------------
 --------------------------------------------------------
 Final gradient
  Atom          X               Y               Z
 --------------------------------------------------------
    1        -20.543222      -11.487409        0.000000  
    2          8.900353      -13.639501       -0.000000  
    3         -8.257752       16.881017       -0.000000  
    4         19.900621        8.245894        0.000000  
 --------------------------------------------------------
 Analytic gradient from two-electron contribution:   CPU 106.26 s  wall 20.75 s

 Total ccman2 time:   CPU 582.64 s  wall 111.68 s


 --------------------------------------------------------------

                    Orbital Energies (a.u.)
 --------------------------------------------------------------

 Alpha MOs
 -- Occupied --
******** -80.0788 -26.3334 -15.6437 -10.6098  -8.0785  -8.0743  -8.0741
 -7.6140  -5.5074  -5.5050  -5.5046  -1.6370  -1.2621  -1.0575  -0.8238
 -0.7130  -0.7040  -0.6870  -0.5660  -0.5566  -0.4926  -0.4335  -0.4165
 -- Virtual --
  0.0170   0.0545   0.0637   0.0750   0.0876   0.0951   0.1310   0.1372
  0.1395   0.1817   0.2181   0.2347   0.2455   0.2484   0.2783   0.3393
  0.3405   0.3490   0.3828   0.3898   0.4287   0.4765   0.5244   0.5770
  0.5977   0.6132   0.7958   0.8591   0.8679   0.8775   0.9015   0.9611
  1.0848   1.0950   1.1166   1.1340   1.1770   1.2282   1.2919   1.3330
  1.3786   1.4787   1.5664   1.6195   1.6323   1.7729   1.8606   1.9070
  2.2049   2.2650   2.3891   2.4077   2.5711   2.6348   2.6381   2.9326
  3.0221   4.1768   4.1778   4.2126   4.2201   4.2439   4.3400   4.4727
  4.6317   6.8867   6.9229   6.9463   7.5730  10.3412  14.6957  14.8002
 14.9064  26.6425  26.7056  27.0704  36.6879  68.7265 166.1673 219.1805
 --------------------------------------------------------------

          Ground-State Mulliken Net Atomic Charges

     Atom                 Charge (a.u.)
  ----------------------------------------
      1 P                     0.536081
      2 N                    -0.273715
      3 F                    -0.237757
      4 Cl                   -0.024609
  ----------------------------------------
  Sum of atomic charges =     0.000000

 -----------------------------------------------------------------
                    Cartesian Multipole Moments
 -----------------------------------------------------------------
    Charge (ESU x 10^10)
                 0.0000
    Dipole Moment (Debye)
         X       1.0121      Y       0.2909      Z      -0.0000
       Tot       1.0530
    Quadrupole Moments (Debye-Ang)
        XX     -34.1265     XY       3.5733     YY     -39.2464
        XZ       0.0000     YZ      -0.0000     ZZ     -34.6364
    Octopole Moments (Debye-Ang^2)
       XXX       0.4407    XXY      -3.4371    XYY      -1.3379
       YYY      -9.8410    XXZ       0.0000    XYZ       0.0000
       YYZ       0.0000    XZZ       3.0349    YZZ      -3.0576
       ZZZ       0.0000
    Hexadecapole Moments (Debye-Ang^3)
      XXXX    -399.9510   XXXY       1.4564   XXYY     -92.6365
      XYYY      -3.3075   YYYY    -133.3146   XXXZ       0.0000
      XXYZ       0.0000   XYYZ       0.0000   YYYZ       0.0000
      XXZZ     -75.0453   XYZZ      -3.2623   YYZZ     -28.4653
      XZZZ       0.0000   YZZZ       0.0000   ZZZZ     -39.0510
 -----------------------------------------------------------------
 DrvMan completing analytic gradient of the correlated energy
 Correlated dipole moment
            1
    1   0.3981769
    2   0.1144563
    3  -0.0000000
 Energy read as -954.786560512
 Full Analytical Gradient: (in a.u., or Hartree/Bohr)
             1             2             3             4
    1    0.00011785   -0.00004399   -0.00008008    0.00000622
    2   -0.00059160   -0.00005203    0.00060805    0.00003557
    3    0.00000000   -0.00000000    0.00000000    0.00000000
 Gradient time:  CPU 0.82 s  wall 0.80 s
 ----------------------------------------------------------------
             Standard Nuclear Orientation (Angstroms)
    I     Atom           X                Y                Z
 ----------------------------------------------------------------
    1      P       1.1880627944     0.5190143227    -0.0000000000
    2      N      -0.3319919770     0.8400485130    -0.0000000000
    3      F       1.4048385811    -1.0872904066     0.0000000000
    4      Cl     -1.6553261945    -0.2287612219     0.0000000000
 ----------------------------------------------------------------
 Nuclear Repulsion Energy =   201.0794053424 hartrees
 There are       24 alpha and       24 beta electrons

                       Distance Matrix (Angstroms)
             P (  1)   N (  2)   F (  3)
   N (  2)  1.553586
   F (  3)  1.620866  2.594459
   Cl(  4)  2.940073  1.701049  3.178314

 Requested basis set is 6-311++G(d,p)
 There are 38 shells and 104 basis functions
 A cutoff of  1.0D-14 yielded    681 shell pairs
 There are      5370 function pairs (      5806 Cartesian)
 Smallest overlap matrix eigenvalue = 1.45E-03
 Guess MOs from SCF MO coefficient file

 -----------------------------------------------------------------------
  General SCF calculation program by
  Eric Jon Sundstrom, Paul Horn, Yuezhi Mao, Dmitri Zuev, Alec White,
  David Stuck, Shaama M.S., Shane Yost, Joonho Lee, David Small,
  Daniel Levine, Susi Lehtola, Hugh Burton, Evgeny Epifanovsky
 -----------------------------------------------------------------------
 Hartree-Fock
 using 6 threads for integral computing
 -------------------------------------------------------
 OpenMP Integral computing Module                
 Release: version 2.0, May 2017, Q-Chem Inc. Pleasanton 
 -------------------------------------------------------
 A restricted SCF calculation will be
 performed using DIIS
 SCF converges when DIIS error is below 1.0e-08
 ---------------------------------------
  Cycle       Energy         DIIS error
 ---------------------------------------
    1    -954.1302796254      3.54e-05  
    2    -954.1302811094      1.06e-05  
    3    -954.1302812250      5.73e-06  
    4    -954.1302812566      1.04e-06  
    5    -954.1302812586      4.65e-07  
    6    -954.1302812590      1.62e-07  
    7    -954.1302812591      5.39e-08  
    8    -954.1302812591      1.81e-08  
    9    -954.1302812591      7.66e-09  Convergence criterion met
 ---------------------------------------
 SCF time:   CPU 3.72s  wall 1.00s 
 SCF   energy in the final basis set =     -954.1302812591
 Total energy in the final basis set =     -954.1302812591


 ------------------------------------------------------------------------------

   CCMAN2: suite of methods based on coupled cluster
           and equation of motion theories.

   Components:
   * libvmm-1.3-trunk
     by Evgeny Epifanovsky, Ilya Kaliman.
   * libtensor-2.5-trunk
     by Evgeny Epifanovsky, Michael Wormit, Dmitry Zuev, Sam Manzer, 
        Ilya Kaliman.
   * libcc-2.5-trunk
     by Evgeny Epifanovsky, Arik Landau, Tomasz Kus, Kirill Khistyaev, 
        Dmitry Zuev, Prashant Manohar, Xintian Feng, Anna Krylov, 
        Matthew Goldey, Alec White, Thomas Jagau, Kaushik Nanda, 
        Anastasia Gunina, Alexander Kunitsa, Joonho Lee.

   CCMAN original authors:
   Anna I. Krylov, C. David Sherrill, Steven R. Gwaltney,
   Edward F. C. Byrd (2000)
   Sergey V. Levchenko, Lyudmila V. Slipchenko, Tao Wang,
   Ana-Maria C. Cristian (2003)
   Piotr A. Pieniazek, C. Melania Oana, Evgeny Epifanovsky (2007)
   Prashant Manohar (2009)

 ------------------------------------------------------------------------------


 Allocating and initializing 30808MB of RAM...
 Calculation will run on 6 cores.


 Alpha MOs, Restricted
 -- Occupied --                  
-104.89  -80.08  -26.33  -15.64  -10.61   -8.08   -8.07   -8.07
  1 A     2 A     3 A     4 A     5 A     6 A     7 A     8 A                  
 -7.614  -5.508  -5.505  -5.505  -1.636  -1.262  -1.058  -0.823
  9 A    10 A    11 A    12 A    13 A    14 A    15 A    16 A                  
 -0.712  -0.703  -0.687  -0.566  -0.557  -0.493  -0.434  -0.417
 17 A    18 A    19 A    20 A    21 A    22 A    23 A    24 A                  
 -- Virtual --                   
  0.017   0.055   0.064   0.075   0.088   0.095   0.131   0.137
 25 A    26 A    27 A    28 A    29 A    30 A    31 A    32 A                  
  0.140   0.182   0.218   0.235   0.245   0.248   0.278   0.339
 33 A    34 A    35 A    36 A    37 A    38 A    39 A    40 A                  
  0.341   0.349   0.383   0.390   0.428   0.476   0.524   0.577
 41 A    42 A    43 A    44 A    45 A    46 A    47 A    48 A                  
  0.598   0.613   0.796   0.859   0.868   0.877   0.901   0.961
 49 A    50 A    51 A    52 A    53 A    54 A    55 A    56 A                  
  1.085   1.094   1.117   1.134   1.176   1.228   1.292   1.333
 57 A    58 A    59 A    60 A    61 A    62 A    63 A    64 A                  
  1.378   1.479   1.567   1.620   1.633   1.773   1.860   1.907
 65 A    66 A    67 A    68 A    69 A    70 A    71 A    72 A                  
  2.205   2.265   2.389   2.407   2.571   2.635   2.638   2.932
 73 A    74 A    75 A    76 A    77 A    78 A    79 A    80 A                  
  3.022   4.177   4.178   4.213   4.220   4.244   4.340   4.472
 81 A    82 A    83 A    84 A    85 A    86 A    87 A    88 A                  
  4.631   6.887   6.923   6.947   7.572  10.341  14.696  14.799
 89 A    90 A    91 A    92 A    93 A    94 A    95 A    96 A                  
 14.906  26.642  26.705  27.070  36.688  68.727 166.167 219.180
 97 A    98 A    99 A   100 A   101 A   102 A   103 A   104 A                  

 Beta MOs, Restricted
 -- Occupied --                  
-104.89  -80.08  -26.33  -15.64  -10.61   -8.08   -8.07   -8.07
  1 A     2 A     3 A     4 A     5 A     6 A     7 A     8 A                  
 -7.614  -5.508  -5.505  -5.505  -1.636  -1.262  -1.058  -0.823
  9 A    10 A    11 A    12 A    13 A    14 A    15 A    16 A                  
 -0.712  -0.703  -0.687  -0.566  -0.557  -0.493  -0.434  -0.417
 17 A    18 A    19 A    20 A    21 A    22 A    23 A    24 A                  
 -- Virtual --                   
  0.017   0.055   0.064   0.075   0.088   0.095   0.131   0.137
 25 A    26 A    27 A    28 A    29 A    30 A    31 A    32 A                  
  0.140   0.182   0.218   0.235   0.245   0.248   0.278   0.339
 33 A    34 A    35 A    36 A    37 A    38 A    39 A    40 A                  
  0.341   0.349   0.383   0.390   0.428   0.476   0.524   0.577
 41 A    42 A    43 A    44 A    45 A    46 A    47 A    48 A                  
  0.598   0.613   0.796   0.859   0.868   0.877   0.901   0.961
 49 A    50 A    51 A    52 A    53 A    54 A    55 A    56 A                  
  1.085   1.094   1.117   1.134   1.176   1.228   1.292   1.333
 57 A    58 A    59 A    60 A    61 A    62 A    63 A    64 A                  
  1.378   1.479   1.567   1.620   1.633   1.773   1.860   1.907
 65 A    66 A    67 A    68 A    69 A    70 A    71 A    72 A                  
  2.205   2.265   2.389   2.407   2.571   2.635   2.638   2.932
 73 A    74 A    75 A    76 A    77 A    78 A    79 A    80 A                  
  3.022   4.177   4.178   4.213   4.220   4.244   4.340   4.472
 81 A    82 A    83 A    84 A    85 A    86 A    87 A    88 A                  
  4.631   6.887   6.923   6.947   7.572  10.341  14.696  14.799
 89 A    90 A    91 A    92 A    93 A    94 A    95 A    96 A                  
 14.906  26.642  26.705  27.070  36.688  68.727 166.167 219.180
 97 A    98 A    99 A   100 A   101 A   102 A   103 A   104 A                  

 Occupation and symmetry of molecular orbitals

 Point group: C1 (1 irreducible representation).

                           A     All 
 -------------------------------------
 All molecular orbitals:
  - Alpha                  104   104 
  - Beta                   104   104 
 -------------------------------------
 Alpha orbitals:
  - Frozen occupied        12    12  
  - Active occupied        12    12  
  - Active virtual         80    80  
  - Frozen virtual         0     0   
 -------------------------------------
 Beta orbitals:
  - Frozen occupied        12    12  
  - Active occupied        12    12  
  - Active virtual         80    80  
  - Frozen virtual         0     0   
 -------------------------------------

 Import integrals:   CPU 0.00 s  wall 0.00 s

 Import integrals:   CPU 15.51 s  wall 2.72 s

 MP2 amplitudes:   CPU 0.03 s  wall 0.02 s

Running a double precision version
           CCSD T amplitudes will be solved using DIIS.

           Start     Size      MaxIter   EConv     TConv     
           3         7         100       1.00e-07  1.00e-05  
 ------------------------------------------------------------------------------
           Energy (a.u.)   Ediff      Tdiff       Comment
 ------------------------------------------------------------------------------
          -954.76933650                           
     1    -954.76062027   8.72e-03   7.28e-01     
     2    -954.78441505   2.38e-02   1.06e-01     
     3    -954.78299168   1.42e-03   4.72e-02     
     4    -954.78559367   2.60e-03   1.67e-02     Switched to DIIS steps.
     5    -954.78647907   8.85e-04   1.16e-02     
     6    -954.78655530   7.62e-05   2.58e-03     
     7    -954.78655490   3.98e-07   1.39e-03     
     8    -954.78655876   3.86e-06   3.50e-04     
     9    -954.78656079   2.03e-06   2.32e-04     
    10    -954.78656085   6.04e-08   6.37e-05     
    11    -954.78656090   5.05e-08   2.61e-05     
    12    -954.78656095   4.99e-08   1.42e-05     
    13    -954.78656090   5.30e-08   5.71e-06     
 ------------------------------------------------------------------------------
          -954.78656090                           CCSD T converged.

End of double precision
 SCF energy                 = -954.13028126
 MP2 energy                 = -954.76933650
 CCSD correlation energy     =   -0.65627964
 CCSD total energy           = -954.78656090

 CCSD  T1^2 = 0.0147  T2^2 = 0.2370  Leading amplitudes:

 Amplitude    Orbitals with energies
  0.0306       24 (A) A                  ->    25 (A) A                   
              -0.4166                          0.0168                     
  0.0306       24 (A) B                  ->    25 (A) B                   
              -0.4166                          0.0168                     
  0.0293       18 (A) A                  ->    25 (A) A                   
              -0.7033                          0.0168                     
  0.0293       18 (A) B                  ->    25 (A) B                   
              -0.7033                          0.0168                     

 Amplitude    Orbitals with energies
 -0.0758       24 (A) A      24 (A) B    ->    25 (A) A      25 (A) B     
              -0.4166       -0.4166            0.0168        0.0168       
  0.0758       24 (A) A      24 (A) B    ->    25 (A) B      25 (A) A     
              -0.4166       -0.4166            0.0168        0.0168       
  0.0758       24 (A) B      24 (A) A    ->    25 (A) A      25 (A) B     
              -0.4166       -0.4166            0.0168        0.0168       
 -0.0758       24 (A) B      24 (A) A    ->    25 (A) B      25 (A) A     
              -0.4166       -0.4166            0.0168        0.0168       

 Computing CCSD intemediates for later calculations in double precision
 Finished.

Running a double precision version
           CCSD Lambda amplitudes will be solved using DIIS.
           Start     Size      MaxIter   EConv     LConv     
           3         7         100       1.00e-07  1.00e-05  
 ------------------------------------------------------------------------------
            Enorm      Ldiff       Comment
 ------------------------------------------------------------------------------
     1     5.15e-02   3.47e-02     
     2     1.62e-02   7.43e-03     
     3     6.61e-03   1.54e-03     
     4     3.83e-03   1.34e-03     Switched to DIIS steps.
     5     1.09e-03   7.51e-04     
     6     5.45e-04   1.59e-04     
     7     1.77e-04   5.61e-05     
     8     8.24e-05   6.71e-06     
     9     3.12e-05   9.06e-07     
    10     1.39e-05   1.99e-07     
    11     6.45e-06   3.29e-07     
    12     3.00e-06   1.55e-07     
    13     1.38e-06   1.76e-08     
    14     5.72e-07   5.39e-08     
    15     2.75e-07   3.15e-08     
    16     1.30e-07   2.16e-08     
    17     6.24e-08   1.26e-08     
 ------------------------------------------------------------------------------
                                   CCSD Lambda converged.

 Computing density matrices in double precision...
           Orbital response amplitudes will be solved using DIIS.
           Start     Size      MaxIter   EConv     LConv     
           3         7         100       1.00e-06  1.00e-06  
 ------------------------------------------------------------------------------
            Enorm      Ldiff       Comment
 ------------------------------------------------------------------------------
     1     7.99e-02   5.75e-03     
     2     4.27e-02   1.66e-02     
     3     4.58e-02   1.39e-02     
     4     1.19e-02   1.18e-02     Switched to DIIS steps.
     5     2.80e-03   2.95e-03     
     6     8.87e-04   5.97e-04     
     7     3.58e-04   9.54e-06     
     8     1.02e-04   6.67e-05     
     9     3.02e-05   1.07e-06     
    10     7.58e-06   2.15e-06     
    11     1.46e-06   4.72e-07     
    12     4.79e-07   4.04e-08     
 ------------------------------------------------------------------------------
                                   Orbital response converged.

 Computing density matrices... Done.
 CCSD calculation:   CPU 457.42 s  wall 86.80 s

 Transferring MO TPDM to AO TPDM
 Transferring g2_o1o1o1o1
 Transferring g2_o1o1o1v1
 Transferring g2_o1o1v1v1
 Transferring g2_o1v1o1v1
 Transferring g2_o1v1v1v1
 Transferring g2_v1v1v1v1
 Adding separable TPDM
 Computing TPDM gradient
 --------------------------------------------------------
 2e gradient
  Atom          X               Y               Z
 --------------------------------------------------------
    1        -20.548824      -11.462937       -0.000000  
    2          8.896462      -13.639589       -0.000000  
    3         -8.247059       16.856461       -0.000000  
    4         19.899421        8.246064        0.000000  
 --------------------------------------------------------
 --------------------------------------------------------
 Final gradient
  Atom          X               Y               Z
 --------------------------------------------------------
    1        -20.548824      -11.462937       -0.000000  
    2          8.896462      -13.639589       -0.000000  
    3         -8.247059       16.856461       -0.000000  
    4         19.899421        8.246064        0.000000  
 --------------------------------------------------------
 Analytic gradient from two-electron contribution:   CPU 105.35 s  wall 19.91 s

 Total ccman2 time:   CPU 581.00 s  wall 110.23 s


 --------------------------------------------------------------

                    Orbital Energies (a.u.)
 --------------------------------------------------------------

 Alpha MOs
 -- Occupied --
******** -80.0789 -26.3329 -15.6440 -10.6099  -8.0786  -8.0744  -8.0742
 -7.6141  -5.5075  -5.5051  -5.5047  -1.6360  -1.2622  -1.0576  -0.8232
 -0.7123  -0.7033  -0.6869  -0.5661  -0.5567  -0.4928  -0.4336  -0.4166
 -- Virtual --
  0.0168   0.0545   0.0636   0.0750   0.0876   0.0951   0.1309   0.1371
  0.1395   0.1817   0.2179   0.2346   0.2455   0.2483   0.2783   0.3394
  0.3405   0.3490   0.3828   0.3899   0.4284   0.4764   0.5242   0.5769
  0.5977   0.6132   0.7957   0.8590   0.8678   0.8774   0.9013   0.9610
  1.0847   1.0944   1.1165   1.1339   1.1764   1.2281   1.2917   1.3327
  1.3785   1.4785   1.5667   1.6202   1.6326   1.7728   1.8604   1.9071
  2.2050   2.2648   2.3890   2.4075   2.5710   2.6348   2.6380   2.9324
  3.0219   4.1775   4.1785   4.2127   4.2203   4.2437   4.3397   4.4717
  4.6308   6.8872   6.9235   6.9472   7.5719  10.3411  14.6956  14.7995
 14.9061  26.6424  26.7055  27.0703  36.6877  68.7268 166.1665 219.1804
 --------------------------------------------------------------

          Ground-State Mulliken Net Atomic Charges

     Atom                 Charge (a.u.)
  ----------------------------------------
      1 P                     0.537053
      2 N                    -0.273254
      3 F                    -0.239489
      4 Cl                   -0.024310
  ----------------------------------------
  Sum of atomic charges =    -0.000000

 -----------------------------------------------------------------
                    Cartesian Multipole Moments
 -----------------------------------------------------------------
    Charge (ESU x 10^10)
                 0.0000
    Dipole Moment (Debye)
         X       1.0057      Y       0.3031      Z      -0.0000
       Tot       1.0504
    Quadrupole Moments (Debye-Ang)
        XX     -34.1272     XY       3.5911     YY     -39.2532
        XZ      -0.0000     YZ      -0.0000     ZZ     -34.6365
    Octopole Moments (Debye-Ang^2)
       XXX       0.4147    XXY      -3.3992    XYY      -1.3561
       YYY      -9.7736    XXZ      -0.0000    XYZ       0.0000
       YYZ      -0.0000    XZZ       3.0298    YZZ      -3.0403
       ZZZ      -0.0000
    Hexadecapole Moments (Debye-Ang^3)
      XXXX    -399.9485   XXXY       1.5683   XXYY     -92.6723
      XYYY      -3.2136   YYYY    -133.4627   XXXZ       0.0000
      XXYZ      -0.0000   XYYZ      -0.0000   YYYZ      -0.0000
      XXZZ     -75.0449   XYZZ      -3.2376   YYZZ     -28.4870
      XZZZ      -0.0000   YZZZ      -0.0000   ZZZZ     -39.0467
 -----------------------------------------------------------------
 DrvMan completing analytic gradient of the correlated energy
 Correlated dipole moment
            1
    1   0.3956571
    2   0.1192630
    3  -0.0000000
 Energy read as -954.786560901
 Full Analytical Gradient: (in a.u., or Hartree/Bohr)
             1             2             3             4
    1    0.00001715   -0.00008680    0.00007240   -0.00000275
    2    0.00036145    0.00003704   -0.00039827   -0.00000022
    3    0.00000000   -0.00000000    0.00000000   -0.00000000
 Gradient time:  CPU 0.79 s  wall 0.81 s
 ----------------------------------------------------------------
             Standard Nuclear Orientation (Angstroms)
    I     Atom           X                Y                Z
 ----------------------------------------------------------------
    1      P       1.1880627944     0.5190143227    -0.0000000000
    2      N      -0.3319919770     0.8400485130    -0.0000000000
    3      F       1.4048385811    -1.0862904066     0.0010000000
    4      Cl     -1.6553261945    -0.2287612219     0.0000000000
 ----------------------------------------------------------------
 Nuclear Repulsion Energy =   201.1122026339 hartrees
 There are       24 alpha and       24 beta electrons

                       Distance Matrix (Angstroms)
             P (  1)   N (  2)   F (  3)
   N (  2)  1.553586
   F (  3)  1.619875  2.593716
   Cl(  4)  2.940073  1.701049  3.178044

 Requested basis set is 6-311++G(d,p)
 There are 38 shells and 104 basis functions
 A cutoff of  1.0D-14 yielded    681 shell pairs
 There are      5370 function pairs (      5806 Cartesian)
 Smallest overlap matrix eigenvalue = 1.45E-03
 Guess MOs from SCF MO coefficient file

 -----------------------------------------------------------------------
  General SCF calculation program by
  Eric Jon Sundstrom, Paul Horn, Yuezhi Mao, Dmitri Zuev, Alec White,
  David Stuck, Shaama M.S., Shane Yost, Joonho Lee, David Small,
  Daniel Levine, Susi Lehtola, Hugh Burton, Evgeny Epifanovsky
 -----------------------------------------------------------------------
 Hartree-Fock
 using 6 threads for integral computing
 -------------------------------------------------------
 OpenMP Integral computing Module                
 Release: version 2.0, May 2017, Q-Chem Inc. Pleasanton 
 -------------------------------------------------------
 A restricted SCF calculation will be
 performed using DIIS
 SCF converges when DIIS error is below 1.0e-08
 ---------------------------------------
  Cycle       Energy         DIIS error
 ---------------------------------------
    1    -954.1303211861      1.97e-05  
    2    -954.1303217188      5.83e-06  
    3    -954.1303217648      3.24e-06  
    4    -954.1303217764      6.82e-07  
    5    -954.1303217777      3.10e-07  
    6    -954.1303217779      1.47e-07  
    7    -954.1303217781      6.10e-08  
    8    -954.1303217781      1.93e-08  
    9    -954.1303217781      7.24e-09  Convergence criterion met
 ---------------------------------------
 SCF time:   CPU 3.69s  wall 1.00s 
 SCF   energy in the final basis set =     -954.1303217781
 Total energy in the final basis set =     -954.1303217781


 ------------------------------------------------------------------------------

   CCMAN2: suite of methods based on coupled cluster
           and equation of motion theories.

   Components:
   * libvmm-1.3-trunk
     by Evgeny Epifanovsky, Ilya Kaliman.
   * libtensor-2.5-trunk
     by Evgeny Epifanovsky, Michael Wormit, Dmitry Zuev, Sam Manzer, 
        Ilya Kaliman.
   * libcc-2.5-trunk
     by Evgeny Epifanovsky, Arik Landau, Tomasz Kus, Kirill Khistyaev, 
        Dmitry Zuev, Prashant Manohar, Xintian Feng, Anna Krylov, 
        Matthew Goldey, Alec White, Thomas Jagau, Kaushik Nanda, 
        Anastasia Gunina, Alexander Kunitsa, Joonho Lee.

   CCMAN original authors:
   Anna I. Krylov, C. David Sherrill, Steven R. Gwaltney,
   Edward F. C. Byrd (2000)
   Sergey V. Levchenko, Lyudmila V. Slipchenko, Tao Wang,
   Ana-Maria C. Cristian (2003)
   Piotr A. Pieniazek, C. Melania Oana, Evgeny Epifanovsky (2007)
   Prashant Manohar (2009)

 ------------------------------------------------------------------------------


 Allocating and initializing 30808MB of RAM...
 Calculation will run on 6 cores.


 Alpha MOs, Restricted
 -- Occupied --                  
-104.89  -80.08  -26.33  -15.64  -10.61   -8.08   -8.07   -8.07
  1 A     2 A     3 A     4 A     5 A     6 A     7 A     8 A                  
 -7.614  -5.507  -5.505  -5.505  -1.636  -1.262  -1.058  -0.823
  9 A    10 A    11 A    12 A    13 A    14 A    15 A    16 A                  
 -0.713  -0.704  -0.687  -0.566  -0.557  -0.493  -0.434  -0.417
 17 A    18 A    19 A    20 A    21 A    22 A    23 A    24 A                  
 -- Virtual --                   
  0.017   0.055   0.064   0.075   0.088   0.095   0.131   0.137
 25 A    26 A    27 A    28 A    29 A    30 A    31 A    32 A                  
  0.140   0.182   0.218   0.235   0.246   0.248   0.278   0.339
 33 A    34 A    35 A    36 A    37 A    38 A    39 A    40 A                  
  0.340   0.349   0.383   0.390   0.429   0.476   0.524   0.577
 41 A    42 A    43 A    44 A    45 A    46 A    47 A    48 A                  
  0.598   0.613   0.796   0.859   0.868   0.877   0.901   0.961
 49 A    50 A    51 A    52 A    53 A    54 A    55 A    56 A                  
  1.085   1.095   1.117   1.134   1.177   1.228   1.292   1.333
 57 A    58 A    59 A    60 A    61 A    62 A    63 A    64 A                  
  1.379   1.479   1.567   1.620   1.632   1.773   1.861   1.907
 65 A    66 A    67 A    68 A    69 A    70 A    71 A    72 A                  
  2.205   2.265   2.389   2.408   2.571   2.635   2.638   2.932
 73 A    74 A    75 A    76 A    77 A    78 A    79 A    80 A                  
  3.022   4.177   4.178   4.213   4.220   4.244   4.340   4.472
 81 A    82 A    83 A    84 A    85 A    86 A    87 A    88 A                  
  4.631   6.887   6.923   6.947   7.572  10.341  14.696  14.800
 89 A    90 A    91 A    92 A    93 A    94 A    95 A    96 A                  
 14.906  26.642  26.706  27.070  36.688  68.727 166.167 219.180
 97 A    98 A    99 A   100 A   101 A   102 A   103 A   104 A                  

 Beta MOs, Restricted
 -- Occupied --                  
-104.89  -80.08  -26.33  -15.64  -10.61   -8.08   -8.07   -8.07
  1 A     2 A     3 A     4 A     5 A     6 A     7 A     8 A                  
 -7.614  -5.507  -5.505  -5.505  -1.636  -1.262  -1.058  -0.823
  9 A    10 A    11 A    12 A    13 A    14 A    15 A    16 A                  
 -0.713  -0.704  -0.687  -0.566  -0.557  -0.493  -0.434  -0.417
 17 A    18 A    19 A    20 A    21 A    22 A    23 A    24 A                  
 -- Virtual --                   
  0.017   0.055   0.064   0.075   0.088   0.095   0.131   0.137
 25 A    26 A    27 A    28 A    29 A    30 A    31 A    32 A                  
  0.140   0.182   0.218   0.235   0.246   0.248   0.278   0.339
 33 A    34 A    35 A    36 A    37 A    38 A    39 A    40 A                  
  0.340   0.349   0.383   0.390   0.429   0.476   0.524   0.577
 41 A    42 A    43 A    44 A    45 A    46 A    47 A    48 A                  
  0.598   0.613   0.796   0.859   0.868   0.877   0.901   0.961
 49 A    50 A    51 A    52 A    53 A    54 A    55 A    56 A                  
  1.085   1.095   1.117   1.134   1.177   1.228   1.292   1.333
 57 A    58 A    59 A    60 A    61 A    62 A    63 A    64 A                  
  1.379   1.479   1.567   1.620   1.632   1.773   1.861   1.907
 65 A    66 A    67 A    68 A    69 A    70 A    71 A    72 A                  
  2.205   2.265   2.389   2.408   2.571   2.635   2.638   2.932
 73 A    74 A    75 A    76 A    77 A    78 A    79 A    80 A                  
  3.022   4.177   4.178   4.213   4.220   4.244   4.340   4.472
 81 A    82 A    83 A    84 A    85 A    86 A    87 A    88 A                  
  4.631   6.887   6.923   6.947   7.572  10.341  14.696  14.800
 89 A    90 A    91 A    92 A    93 A    94 A    95 A    96 A                  
 14.906  26.642  26.706  27.070  36.688  68.727 166.167 219.180
 97 A    98 A    99 A   100 A   101 A   102 A   103 A   104 A                  

 Occupation and symmetry of molecular orbitals

 Point group: C1 (1 irreducible representation).

                           A     All 
 -------------------------------------
 All molecular orbitals:
  - Alpha                  104   104 
  - Beta                   104   104 
 -------------------------------------
 Alpha orbitals:
  - Frozen occupied        12    12  
  - Active occupied        12    12  
  - Active virtual         80    80  
  - Frozen virtual         0     0   
 -------------------------------------
 Beta orbitals:
  - Frozen occupied        12    12  
  - Active occupied        12    12  
  - Active virtual         80    80  
  - Frozen virtual         0     0   
 -------------------------------------

 Import integrals:   CPU 0.00 s  wall 0.00 s

 Import integrals:   CPU 15.50 s  wall 2.70 s

 MP2 amplitudes:   CPU 0.03 s  wall 0.02 s

Running a double precision version
           CCSD T amplitudes will be solved using DIIS.

           Start     Size      MaxIter   EConv     TConv     
           3         7         100       1.00e-07  1.00e-05  
 ------------------------------------------------------------------------------
           Energy (a.u.)   Ediff      Tdiff       Comment
 ------------------------------------------------------------------------------
          -954.76932735                           
     1    -954.76063365   8.69e-03   7.28e-01     
     2    -954.78441299   2.38e-02   1.06e-01     
     3    -954.78299552   1.42e-03   4.71e-02     
     4    -954.78559509   2.60e-03   1.66e-02     Switched to DIIS steps.
     5    -954.78647961   8.85e-04   1.16e-02     
     6    -954.78655559   7.60e-05   2.58e-03     
     7    -954.78655518   4.12e-07   1.38e-03     
     8    -954.78655904   3.86e-06   3.49e-04     
     9    -954.78656107   2.03e-06   2.32e-04     
    10    -954.78656113   6.01e-08   6.36e-05     
    11    -954.78656118   4.95e-08   2.61e-05     
    12    -954.78656123   4.94e-08   1.41e-05     
    13    -954.78656117   5.29e-08   5.70e-06     
 ------------------------------------------------------------------------------
          -954.78656117                           CCSD T converged.

End of double precision
 SCF energy                 = -954.13032178
 MP2 energy                 = -954.76932735
 CCSD correlation energy     =   -0.65623939
 CCSD total energy           = -954.78656117

 CCSD  T1^2 = 0.0147  T2^2 = 0.2369  Leading amplitudes:

 Amplitude    Orbitals with energies
  0.0306       24 (A) A                  ->    25 (A) A                   
              -0.4166                          0.0169                     
  0.0306       24 (A) B                  ->    25 (A) B                   
              -0.4166                          0.0169                     
 -0.0293       18 (A) A                  ->    25 (A) A                   
              -0.7036                          0.0169                     
 -0.0293       18 (A) B                  ->    25 (A) B                   
              -0.7036                          0.0169                     

 Amplitude    Orbitals with energies
 -0.0757       24 (A) A      24 (A) B    ->    25 (A) A      25 (A) B     
              -0.4166       -0.4166            0.0169        0.0169       
  0.0757       24 (A) A      24 (A) B    ->    25 (A) B      25 (A) A     
              -0.4166       -0.4166            0.0169        0.0169       
  0.0757       24 (A) B      24 (A) A    ->    25 (A) A      25 (A) B     
              -0.4166       -0.4166            0.0169        0.0169       
 -0.0757       24 (A) B      24 (A) A    ->    25 (A) B      25 (A) A     
              -0.4166       -0.4166            0.0169        0.0169       

 Computing CCSD intemediates for later calculations in double precision
 Finished.

Running a double precision version
           CCSD Lambda amplitudes will be solved using DIIS.
           Start     Size      MaxIter   EConv     LConv     
           3         7         100       1.00e-07  1.00e-05  
 ------------------------------------------------------------------------------
            Enorm      Ldiff       Comment
 ------------------------------------------------------------------------------
     1     5.14e-02   3.47e-02     
     2     1.62e-02   7.42e-03     
     3     6.60e-03   1.54e-03     
     4     3.82e-03   1.34e-03     Switched to DIIS steps.
     5     1.09e-03   7.50e-04     
     6     5.44e-04   1.59e-04     
     7     1.77e-04   5.60e-05     
     8     8.22e-05   6.70e-06     
     9     3.12e-05   9.12e-07     
    10     1.39e-05   2.03e-07     
    11     6.43e-06   3.30e-07     
    12     3.00e-06   1.55e-07     
    13     1.37e-06   1.72e-08     
    14     5.71e-07   5.36e-08     
    15     2.75e-07   3.16e-08     
    16     1.30e-07   2.15e-08     
    17     6.22e-08   1.25e-08     
 ------------------------------------------------------------------------------
                                   CCSD Lambda converged.

 Computing density matrices in double precision...
           Orbital response amplitudes will be solved using DIIS.
           Start     Size      MaxIter   EConv     LConv     
           3         7         100       1.00e-06  1.00e-06  
 ------------------------------------------------------------------------------
            Enorm      Ldiff       Comment
 ------------------------------------------------------------------------------
     1     7.99e-02   5.78e-03     
     2     4.27e-02   1.66e-02     
     3     4.58e-02   1.39e-02     
     4     1.19e-02   1.18e-02     Switched to DIIS steps.
     5     2.79e-03   2.95e-03     
     6     8.86e-04   5.95e-04     
     7     3.57e-04   9.76e-06     
     8     1.02e-04   6.66e-05     
     9     3.01e-05   1.07e-06     
    10     7.56e-06   2.15e-06     
    11     1.46e-06   4.71e-07     
    12     4.79e-07   4.08e-08     
 ------------------------------------------------------------------------------
                                   Orbital response converged.

 Computing density matrices... Done.
 CCSD calculation:   CPU 455.56 s  wall 86.38 s

 Transferring MO TPDM to AO TPDM
 Transferring g2_o1o1o1o1
 Transferring g2_o1o1o1v1
 Transferring g2_o1o1v1v1
 Transferring g2_o1v1o1v1
 Transferring g2_o1v1v1v1
 Transferring g2_v1v1v1v1
 Adding separable TPDM
 Computing TPDM gradient
 --------------------------------------------------------
 2e gradient
  Atom          X               Y               Z
 --------------------------------------------------------
    1        -20.546025      -11.475156        0.008556  
    2          8.898404      -13.639547        0.001076  
    3         -8.252401       16.868724       -0.011102  
    4         19.900022        8.245979        0.001470  
 --------------------------------------------------------
 --------------------------------------------------------
 Final gradient
  Atom          X               Y               Z
 --------------------------------------------------------
    1        -20.546025      -11.475156        0.008556  
    2          8.898404      -13.639547        0.001076  
    3         -8.252401       16.868724       -0.011102  
    4         19.900022        8.245979        0.001470  
 --------------------------------------------------------
 Analytic gradient from two-electron contribution:   CPU 108.75 s  wall 21.00 s

 Total ccman2 time:   CPU 582.97 s  wall 111.02 s


 --------------------------------------------------------------

                    Orbital Energies (a.u.)
 --------------------------------------------------------------

 Alpha MOs
 -- Occupied --
******** -80.0788 -26.3331 -15.6439 -10.6098  -8.0785  -8.0743  -8.0742
 -7.6141  -5.5075  -5.5051  -5.5046  -1.6365  -1.2622  -1.0576  -0.8235
 -0.7126  -0.7036  -0.6870  -0.5661  -0.5566  -0.4927  -0.4335  -0.4166
 -- Virtual --
  0.0169   0.0545   0.0636   0.0750   0.0876   0.0951   0.1309   0.1372
  0.1395   0.1817   0.2180   0.2347   0.2455   0.2484   0.2783   0.3393
  0.3405   0.3490   0.3828   0.3898   0.4285   0.4764   0.5243   0.5769
  0.5977   0.6132   0.7957   0.8590   0.8678   0.8775   0.9014   0.9610
  1.0848   1.0947   1.1166   1.1339   1.1767   1.2282   1.2918   1.3329
  1.3785   1.4786   1.5665   1.6199   1.6325   1.7729   1.8605   1.9071
  2.2050   2.2649   2.3890   2.4076   2.5710   2.6348   2.6381   2.9325
  3.0220   4.1771   4.1781   4.2126   4.2202   4.2438   4.3398   4.4722
  4.6313   6.8869   6.9232   6.9468   7.5725  10.3412  14.6956  14.7999
 14.9063  26.6425  26.7055  27.0703  36.6878  68.7267 166.1669 219.1804
 --------------------------------------------------------------

          Ground-State Mulliken Net Atomic Charges

     Atom                 Charge (a.u.)
  ----------------------------------------
      1 P                     0.536568
      2 N                    -0.273485
      3 F                    -0.238624
      4 Cl                   -0.024459
  ----------------------------------------
  Sum of atomic charges =    -0.000000

 -----------------------------------------------------------------
                    Cartesian Multipole Moments
 -----------------------------------------------------------------
    Charge (ESU x 10^10)
                -0.0000
    Dipole Moment (Debye)
         X       1.0089      Y       0.2970      Z      -0.0009
       Tot       1.0517
    Quadrupole Moments (Debye-Ang)
        XX     -34.1269     XY       3.5822     YY     -39.2498
        XZ      -0.0016     YZ       0.0027     ZZ     -34.6365
    Octopole Moments (Debye-Ang^2)
       XXX       0.4277    XXY      -3.4181    XYY      -1.3470
       YYY      -9.8073    XXZ      -0.0072    XYZ       0.0027
       YYZ      -0.0068    XZZ       3.0324    YZZ      -3.0490
       ZZZ      -0.0143
    Hexadecapole Moments (Debye-Ang^3)
      XXXX    -399.9498   XXXY       1.5124   XXYY     -92.6544
      XYYY      -3.2606   YYYY    -133.3886   XXXZ      -0.0227
      XXYZ       0.0109   XYYZ      -0.0100   YYYZ       0.0189
      XXZZ     -75.0451   XYZZ      -3.2499   YYZZ     -28.4761
      XZZZ      -0.0205   YZZZ       0.0180   ZZZZ     -39.0489
 -----------------------------------------------------------------
 DrvMan completing analytic gradient of the correlated energy
 Correlated dipole moment
            1
    1   0.3969161
    2   0.1168604
    3  -0.0003667
 Energy read as -954.786561173
 Full Analytical Gradient: (in a.u., or Hartree/Bohr)
             1             2             3             4
    1    0.00006719   -0.00006537   -0.00000354    0.00000173
    2   -0.00011345   -0.00000745    0.00010324    0.00001766
    3   -0.00002613    0.00002811    0.00001214   -0.00001412
 Gradient time:  CPU 0.82 s  wall 0.84 s
 ----------------------------------------------------------------
             Standard Nuclear Orientation (Angstroms)
    I     Atom           X                Y                Z
 ----------------------------------------------------------------
    1      P       1.1880627944     0.5190143227    -0.0000000000
    2      N      -0.3319919770     0.8400485130    -0.0000000000
    3      F       1.4048385811    -1.0862904066     0.0000000000
    4      Cl     -1.6543261945    -0.2287612219     0.0000000000
 ----------------------------------------------------------------
 Nuclear Repulsion Energy =   201.1519722893 hartrees
 There are       24 alpha and       24 beta electrons

                       Distance Matrix (Angstroms)
             P (  1)   N (  2)   F (  3)
   N (  2)  1.553586
   F (  3)  1.619875  2.593716
   Cl(  4)  2.939106  1.700271  3.177081

 Requested basis set is 6-311++G(d,p)
 There are 38 shells and 104 basis functions
 A cutoff of  1.0D-14 yielded    681 shell pairs
 There are      5370 function pairs (      5806 Cartesian)
 Smallest overlap matrix eigenvalue = 1.45E-03
 Guess MOs from SCF MO coefficient file

 -----------------------------------------------------------------------
  General SCF calculation program by
  Eric Jon Sundstrom, Paul Horn, Yuezhi Mao, Dmitri Zuev, Alec White,
  David Stuck, Shaama M.S., Shane Yost, Joonho Lee, David Small,
  Daniel Levine, Susi Lehtola, Hugh Burton, Evgeny Epifanovsky
 -----------------------------------------------------------------------
 Hartree-Fock
 using 6 threads for integral computing
 -------------------------------------------------------
 OpenMP Integral computing Module                
 Release: version 2.0, May 2017, Q-Chem Inc. Pleasanton 
 -------------------------------------------------------
 A restricted SCF calculation will be
 performed using DIIS
 SCF converges when DIIS error is below 1.0e-08
 ---------------------------------------
  Cycle       Energy         DIIS error
 ---------------------------------------
    1    -954.1303403693      1.58e-05  
    2    -954.1303408117      4.92e-06  
    3    -954.1303408559      3.38e-06  
    4    -954.1303408730      7.44e-07  
    5    -954.1303408753      2.95e-07  
    6    -954.1303408758      1.45e-07  
    7    -954.1303408760      6.33e-08  
    8    -954.1303408760      1.81e-08  
    9    -954.1303408760      6.26e-09  Convergence criterion met
 ---------------------------------------
 SCF time:   CPU 3.71s  wall 1.00s 
 SCF   energy in the final basis set =     -954.1303408760
 Total energy in the final basis set =     -954.1303408760


 ------------------------------------------------------------------------------

   CCMAN2: suite of methods based on coupled cluster
           and equation of motion theories.

   Components:
   * libvmm-1.3-trunk
     by Evgeny Epifanovsky, Ilya Kaliman.
   * libtensor-2.5-trunk
     by Evgeny Epifanovsky, Michael Wormit, Dmitry Zuev, Sam Manzer, 
        Ilya Kaliman.
   * libcc-2.5-trunk
     by Evgeny Epifanovsky, Arik Landau, Tomasz Kus, Kirill Khistyaev, 
        Dmitry Zuev, Prashant Manohar, Xintian Feng, Anna Krylov, 
        Matthew Goldey, Alec White, Thomas Jagau, Kaushik Nanda, 
        Anastasia Gunina, Alexander Kunitsa, Joonho Lee.

   CCMAN original authors:
   Anna I. Krylov, C. David Sherrill, Steven R. Gwaltney,
   Edward F. C. Byrd (2000)
   Sergey V. Levchenko, Lyudmila V. Slipchenko, Tao Wang,
   Ana-Maria C. Cristian (2003)
   Piotr A. Pieniazek, C. Melania Oana, Evgeny Epifanovsky (2007)
   Prashant Manohar (2009)

 ------------------------------------------------------------------------------


 Allocating and initializing 30808MB of RAM...
 Calculation will run on 6 cores.


 Alpha MOs, Restricted
 -- Occupied --                  
-104.89  -80.08  -26.33  -15.64  -10.61   -8.08   -8.07   -8.07
  1 A     2 A     3 A     4 A     5 A     6 A     7 A     8 A                  
 -7.614  -5.507  -5.505  -5.505  -1.636  -1.262  -1.058  -0.824
  9 A    10 A    11 A    12 A    13 A    14 A    15 A    16 A                  
 -0.713  -0.704  -0.687  -0.566  -0.557  -0.493  -0.433  -0.416
 17 A    18 A    19 A    20 A    21 A    22 A    23 A    24 A                  
 -- Virtual --                   
  0.017   0.055   0.064   0.075   0.088   0.095   0.131   0.137
 25 A    26 A    27 A    28 A    29 A    30 A    31 A    32 A                  
  0.140   0.182   0.218   0.235   0.245   0.248   0.278   0.339
 33 A    34 A    35 A    36 A    37 A    38 A    39 A    40 A                  
  0.340   0.349   0.383   0.390   0.429   0.476   0.524   0.577
 41 A    42 A    43 A    44 A    45 A    46 A    47 A    48 A                  
  0.598   0.613   0.796   0.859   0.868   0.877   0.901   0.961
 49 A    50 A    51 A    52 A    53 A    54 A    55 A    56 A                  
  1.085   1.095   1.117   1.134   1.177   1.228   1.292   1.333
 57 A    58 A    59 A    60 A    61 A    62 A    63 A    64 A                  
  1.379   1.479   1.567   1.620   1.633   1.773   1.860   1.907
 65 A    66 A    67 A    68 A    69 A    70 A    71 A    72 A                  
  2.205   2.265   2.389   2.408   2.572   2.635   2.638   2.932
 73 A    74 A    75 A    76 A    77 A    78 A    79 A    80 A                  
  3.022   4.177   4.178   4.213   4.220   4.244   4.340   4.472
 81 A    82 A    83 A    84 A    85 A    86 A    87 A    88 A                  
  4.631   6.887   6.923   6.947   7.573  10.341  14.696  14.800
 89 A    90 A    91 A    92 A    93 A    94 A    95 A    96 A                  
 14.906  26.643  26.706  27.070  36.688  68.727 166.167 219.181
 97 A    98 A    99 A   100 A   101 A   102 A   103 A   104 A                  

 Beta MOs, Restricted
 -- Occupied --                  
-104.89  -80.08  -26.33  -15.64  -10.61   -8.08   -8.07   -8.07
  1 A     2 A     3 A     4 A     5 A     6 A     7 A     8 A                  
 -7.614  -5.507  -5.505  -5.505  -1.636  -1.262  -1.058  -0.824
  9 A    10 A    11 A    12 A    13 A    14 A    15 A    16 A                  
 -0.713  -0.704  -0.687  -0.566  -0.557  -0.493  -0.433  -0.416
 17 A    18 A    19 A    20 A    21 A    22 A    23 A    24 A                  
 -- Virtual --                   
  0.017   0.055   0.064   0.075   0.088   0.095   0.131   0.137
 25 A    26 A    27 A    28 A    29 A    30 A    31 A    32 A                  
  0.140   0.182   0.218   0.235   0.245   0.248   0.278   0.339
 33 A    34 A    35 A    36 A    37 A    38 A    39 A    40 A                  
  0.340   0.349   0.383   0.390   0.429   0.476   0.524   0.577
 41 A    42 A    43 A    44 A    45 A    46 A    47 A    48 A                  
  0.598   0.613   0.796   0.859   0.868   0.877   0.901   0.961
 49 A    50 A    51 A    52 A    53 A    54 A    55 A    56 A                  
  1.085   1.095   1.117   1.134   1.177   1.228   1.292   1.333
 57 A    58 A    59 A    60 A    61 A    62 A    63 A    64 A                  
  1.379   1.479   1.567   1.620   1.633   1.773   1.860   1.907
 65 A    66 A    67 A    68 A    69 A    70 A    71 A    72 A                  
  2.205   2.265   2.389   2.408   2.572   2.635   2.638   2.932
 73 A    74 A    75 A    76 A    77 A    78 A    79 A    80 A                  
  3.022   4.177   4.178   4.213   4.220   4.244   4.340   4.472
 81 A    82 A    83 A    84 A    85 A    86 A    87 A    88 A                  
  4.631   6.887   6.923   6.947   7.573  10.341  14.696  14.800
 89 A    90 A    91 A    92 A    93 A    94 A    95 A    96 A                  
 14.906  26.643  26.706  27.070  36.688  68.727 166.167 219.181
 97 A    98 A    99 A   100 A   101 A   102 A   103 A   104 A                  

 Occupation and symmetry of molecular orbitals

 Point group: C1 (1 irreducible representation).

                           A     All 
 -------------------------------------
 All molecular orbitals:
  - Alpha                  104   104 
  - Beta                   104   104 
 -------------------------------------
 Alpha orbitals:
  - Frozen occupied        12    12  
  - Active occupied        12    12  
  - Active virtual         80    80  
  - Frozen virtual         0     0   
 -------------------------------------
 Beta orbitals:
  - Frozen occupied        12    12  
  - Active occupied        12    12  
  - Active virtual         80    80  
  - Frozen virtual         0     0   
 -------------------------------------

 Import integrals:   CPU 0.00 s  wall 0.00 s

 Import integrals:   CPU 15.37 s  wall 2.69 s

 MP2 amplitudes:   CPU 0.03 s  wall 0.02 s

Running a double precision version
           CCSD T amplitudes will be solved using DIIS.

           Start     Size      MaxIter   EConv     TConv     
           3         7         100       1.00e-07  1.00e-05  
 ------------------------------------------------------------------------------
           Energy (a.u.)   Ediff      Tdiff       Comment
 ------------------------------------------------------------------------------
          -954.76932770                           
     1    -954.76064142   8.69e-03   7.28e-01     
     2    -954.78441303   2.38e-02   1.06e-01     
     3    -954.78299700   1.42e-03   4.71e-02     
     4    -954.78559532   2.60e-03   1.66e-02     Switched to DIIS steps.
     5    -954.78647943   8.84e-04   1.16e-02     
     6    -954.78655532   7.59e-05   2.57e-03     
     7    -954.78655489   4.30e-07   1.38e-03     
     8    -954.78655875   3.85e-06   3.49e-04     
     9    -954.78656077   2.02e-06   2.32e-04     
    10    -954.78656083   6.01e-08   6.35e-05     
    11    -954.78656088   4.90e-08   2.61e-05     
    12    -954.78656093   4.93e-08   1.41e-05     
    13    -954.78656087   5.28e-08   5.67e-06     
 ------------------------------------------------------------------------------
          -954.78656087                           CCSD T converged.

End of double precision
 SCF energy                 = -954.13034088
 MP2 energy                 = -954.76932770
 CCSD correlation energy     =   -0.65622000
 CCSD total energy           = -954.78656087

 CCSD  T1^2 = 0.0147  T2^2 = 0.2369  Leading amplitudes:

 Amplitude    Orbitals with energies
 -0.0306       24 (A) A                  ->    25 (A) A                   
              -0.4165                          0.0169                     
 -0.0306       24 (A) B                  ->    25 (A) B                   
              -0.4165                          0.0169                     
 -0.0293       18 (A) A                  ->    25 (A) A                   
              -0.7036                          0.0169                     
 -0.0293       18 (A) B                  ->    25 (A) B                   
              -0.7036                          0.0169                     

 Amplitude    Orbitals with energies
 -0.0758       24 (A) A      24 (A) B    ->    25 (A) A      25 (A) B     
              -0.4165       -0.4165            0.0169        0.0169       
  0.0758       24 (A) A      24 (A) B    ->    25 (A) B      25 (A) A     
              -0.4165       -0.4165            0.0169        0.0169       
  0.0758       24 (A) B      24 (A) A    ->    25 (A) A      25 (A) B     
              -0.4165       -0.4165            0.0169        0.0169       
 -0.0758       24 (A) B      24 (A) A    ->    25 (A) B      25 (A) A     
              -0.4165       -0.4165            0.0169        0.0169       

 Computing CCSD intemediates for later calculations in double precision
 Finished.

Running a double precision version
           CCSD Lambda amplitudes will be solved using DIIS.
           Start     Size      MaxIter   EConv     LConv     
           3         7         100       1.00e-07  1.00e-05  
 ------------------------------------------------------------------------------
            Enorm      Ldiff       Comment
 ------------------------------------------------------------------------------
     1     5.14e-02   3.47e-02     
     2     1.62e-02   7.42e-03     
     3     6.60e-03   1.54e-03     
     4     3.82e-03   1.34e-03     Switched to DIIS steps.
     5     1.09e-03   7.50e-04     
     6     5.44e-04   1.58e-04     
     7     1.76e-04   5.59e-05     
     8     8.21e-05   6.69e-06     
     9     3.11e-05   9.06e-07     
    10     1.39e-05   2.01e-07     
    11     6.41e-06   3.29e-07     
    12     2.98e-06   1.54e-07     
    13     1.37e-06   1.73e-08     
    14     5.68e-07   5.34e-08     
    15     2.73e-07   3.13e-08     
    16     1.29e-07   2.14e-08     
    17     6.19e-08   1.25e-08     
 ------------------------------------------------------------------------------
                                   CCSD Lambda converged.

 Computing density matrices in double precision...
           Orbital response amplitudes will be solved using DIIS.
           Start     Size      MaxIter   EConv     LConv     
           3         7         100       1.00e-06  1.00e-06  
 ------------------------------------------------------------------------------
            Enorm      Ldiff       Comment
 ------------------------------------------------------------------------------
     1     7.99e-02   5.77e-03     
     2     4.26e-02   1.66e-02     
     3     4.57e-02   1.39e-02     
     4     1.19e-02   1.18e-02     Switched to DIIS steps.
     5     2.79e-03   2.95e-03     
     6     8.86e-04   5.95e-04     
     7     3.57e-04   9.79e-06     
     8     1.02e-04   6.66e-05     
     9     3.01e-05   1.09e-06     
    10     7.56e-06   2.15e-06     
    11     1.46e-06   4.71e-07     
    12     4.78e-07   4.09e-08     
 ------------------------------------------------------------------------------
                                   Orbital response converged.

 Computing density matrices... Done.
 CCSD calculation:   CPU 456.97 s  wall 86.72 s

 Transferring MO TPDM to AO TPDM
 Transferring g2_o1o1o1o1
 Transferring g2_o1o1o1v1
 Transferring g2_o1o1v1v1
 Transferring g2_o1v1o1v1
 Transferring g2_o1v1v1v1
 Transferring g2_v1v1v1v1
 Adding separable TPDM
 Computing TPDM gradient
 --------------------------------------------------------
 2e gradient
  Atom          X               Y               Z
 --------------------------------------------------------
    1        -20.547796      -11.475552       -0.000001  
    2          8.897904      -13.648625        0.000001  
    3         -8.255624       16.869605        0.000001  
    4         19.905516        8.254572       -0.000000  
 --------------------------------------------------------
 --------------------------------------------------------
 Final gradient
  Atom          X               Y               Z
 --------------------------------------------------------
    1        -20.547796      -11.475552       -0.000001  
    2          8.897904      -13.648625        0.000001  
    3         -8.255624       16.869605        0.000001  
    4         19.905516        8.254572       -0.000000  
 --------------------------------------------------------
 Analytic gradient from two-electron contribution:   CPU 106.29 s  wall 20.72 s

 Total ccman2 time:   CPU 581.36 s  wall 110.92 s


 --------------------------------------------------------------

                    Orbital Energies (a.u.)
 --------------------------------------------------------------

 Alpha MOs
 -- Occupied --
******** -80.0788 -26.3331 -15.6438 -10.6098  -8.0785  -8.0743  -8.0741
 -7.6140  -5.5074  -5.5050  -5.5046  -1.6365  -1.2625  -1.0575  -0.8235
 -0.7127  -0.7036  -0.6871  -0.5662  -0.5568  -0.4927  -0.4335  -0.4165
 -- Virtual --
  0.0169   0.0546   0.0636   0.0750   0.0876   0.0952   0.1309   0.1372
  0.1395   0.1818   0.2181   0.2347   0.2455   0.2485   0.2783   0.3393
  0.3405   0.3490   0.3829   0.3898   0.4285   0.4764   0.5243   0.5770
  0.5977   0.6132   0.7958   0.8590   0.8678   0.8775   0.9014   0.9611
  1.0850   1.0946   1.1165   1.1340   1.1767   1.2282   1.2918   1.3330
  1.3788   1.4785   1.5666   1.6199   1.6325   1.7729   1.8605   1.9071
  2.2050   2.2650   2.3892   2.4076   2.5718   2.6350   2.6382   2.9325
  3.0220   4.1772   4.1781   4.2126   4.2202   4.2438   4.3400   4.4723
  4.6314   6.8869   6.9232   6.9468   7.5725  10.3415  14.6957  14.7999
 14.9063  26.6426  26.7058  27.0703  36.6879  68.7267 166.1670 219.1807
 --------------------------------------------------------------

          Ground-State Mulliken Net Atomic Charges

     Atom                 Charge (a.u.)
  ----------------------------------------
      1 P                     0.536514
      2 N                    -0.273372
      3 F                    -0.238654
      4 Cl                   -0.024489
  ----------------------------------------
  Sum of atomic charges =    -0.000000

 -----------------------------------------------------------------
                    Cartesian Multipole Moments
 -----------------------------------------------------------------
    Charge (ESU x 10^10)
                 0.0000
    Dipole Moment (Debye)
         X       1.0075      Y       0.2968      Z       0.0000
       Tot       1.0503
    Quadrupole Moments (Debye-Ang)
        XX     -34.1301     XY       3.5805     YY     -39.2492
        XZ      -0.0000     YZ      -0.0000     ZZ     -34.6354
    Octopole Moments (Debye-Ang^2)
       XXX       0.3919    XXY      -3.4168    XYY      -1.3625
       YYY      -9.8077    XXZ      -0.0000    XYZ      -0.0000
       YYZ      -0.0000    XZZ       3.0168    YZZ      -3.0490
       ZZZ      -0.0000
    Hexadecapole Moments (Debye-Ang^3)
      XXXX    -399.7478   XXXY       1.5038   XXYY     -92.6123
      XYYY      -3.2534   YYYY    -133.3873   XXXZ      -0.0000
      XXYZ      -0.0000   XYYZ      -0.0000   YYYZ      -0.0000
      XXZZ     -75.0026   XYZZ      -3.2486   YYZZ     -28.4759
      XZZZ      -0.0000   YZZZ      -0.0000   ZZZZ     -39.0470
 -----------------------------------------------------------------
 DrvMan completing analytic gradient of the correlated energy
 Correlated dipole moment
            1
    1   0.3963922
    2   0.1167753
    3   0.0000000
 Energy read as -954.786560874
 Full Analytical Gradient: (in a.u., or Hartree/Bohr)
             1             2             3             4
    1   -0.00000624   -0.00033517    0.00001404    0.00032737
    2   -0.00017501   -0.00015689    0.00010787    0.00022402
    3   -0.00000001    0.00000003   -0.00000002   -0.00000000
 Gradient time:  CPU 0.86 s  wall 0.85 s
 ----------------------------------------------------------------
             Standard Nuclear Orientation (Angstroms)
    I     Atom           X                Y                Z
 ----------------------------------------------------------------
    1      P       1.1880627944     0.5190143227    -0.0000000000
    2      N      -0.3319919770     0.8400485130    -0.0000000000
    3      F       1.4048385811    -1.0862904066     0.0000000000
    4      Cl     -1.6563261945    -0.2287612219     0.0000000000
 ----------------------------------------------------------------
 Nuclear Repulsion Energy =   201.0724787362 hartrees
 There are       24 alpha and       24 beta electrons

                       Distance Matrix (Angstroms)
             P (  1)   N (  2)   F (  3)
   N (  2)  1.553586
   F (  3)  1.619875  2.593716
   Cl(  4)  2.941040  1.701827  3.179007

 Requested basis set is 6-311++G(d,p)
 There are 38 shells and 104 basis functions
 A cutoff of  1.0D-14 yielded    681 shell pairs
 There are      5370 function pairs (      5806 Cartesian)
 Smallest overlap matrix eigenvalue = 1.46E-03
 Guess MOs from SCF MO coefficient file

 -----------------------------------------------------------------------
  General SCF calculation program by
  Eric Jon Sundstrom, Paul Horn, Yuezhi Mao, Dmitri Zuev, Alec White,
  David Stuck, Shaama M.S., Shane Yost, Joonho Lee, David Small,
  Daniel Levine, Susi Lehtola, Hugh Burton, Evgeny Epifanovsky
 -----------------------------------------------------------------------
 Hartree-Fock
 using 6 threads for integral computing
 -------------------------------------------------------
 OpenMP Integral computing Module                
 Release: version 2.0, May 2017, Q-Chem Inc. Pleasanton 
 -------------------------------------------------------
 A restricted SCF calculation will be
 performed using DIIS
 SCF converges when DIIS error is below 1.0e-08
 ---------------------------------------
  Cycle       Energy         DIIS error
 ---------------------------------------
    1    -954.1303007771      2.62e-05  
    2    -954.1303018947      8.56e-06  
    3    -954.1303020047      5.88e-06  
    4    -954.1303020559      1.20e-06  
    5    -954.1303020621      5.02e-07  
    6    -954.1303020636      2.37e-07  
    7    -954.1303020638      9.23e-08  
    8    -954.1303020639      2.57e-08  
    9    -954.1303020639      5.77e-09  Convergence criterion met
 ---------------------------------------
 SCF time:   CPU 3.75s  wall 1.00s 
 SCF   energy in the final basis set =     -954.1303020639
 Total energy in the final basis set =     -954.1303020639


 ------------------------------------------------------------------------------

   CCMAN2: suite of methods based on coupled cluster
           and equation of motion theories.

   Components:
   * libvmm-1.3-trunk
     by Evgeny Epifanovsky, Ilya Kaliman.
   * libtensor-2.5-trunk
     by Evgeny Epifanovsky, Michael Wormit, Dmitry Zuev, Sam Manzer, 
        Ilya Kaliman.
   * libcc-2.5-trunk
     by Evgeny Epifanovsky, Arik Landau, Tomasz Kus, Kirill Khistyaev, 
        Dmitry Zuev, Prashant Manohar, Xintian Feng, Anna Krylov, 
        Matthew Goldey, Alec White, Thomas Jagau, Kaushik Nanda, 
        Anastasia Gunina, Alexander Kunitsa, Joonho Lee.

   CCMAN original authors:
   Anna I. Krylov, C. David Sherrill, Steven R. Gwaltney,
   Edward F. C. Byrd (2000)
   Sergey V. Levchenko, Lyudmila V. Slipchenko, Tao Wang,
   Ana-Maria C. Cristian (2003)
   Piotr A. Pieniazek, C. Melania Oana, Evgeny Epifanovsky (2007)
   Prashant Manohar (2009)

 ------------------------------------------------------------------------------


 Allocating and initializing 30808MB of RAM...
 Calculation will run on 6 cores.


 Alpha MOs, Restricted
 -- Occupied --                  
-104.89  -80.08  -26.33  -15.64  -10.61   -8.08   -8.07   -8.07
  1 A     2 A     3 A     4 A     5 A     6 A     7 A     8 A                  
 -7.614  -5.507  -5.505  -5.505  -1.636  -1.262  -1.058  -0.823
  9 A    10 A    11 A    12 A    13 A    14 A    15 A    16 A                  
 -0.713  -0.704  -0.687  -0.566  -0.557  -0.493  -0.434  -0.417
 17 A    18 A    19 A    20 A    21 A    22 A    23 A    24 A                  
 -- Virtual --                   
  0.017   0.055   0.064   0.075   0.088   0.095   0.131   0.137
 25 A    26 A    27 A    28 A    29 A    30 A    31 A    32 A                  
  0.140   0.182   0.218   0.235   0.246   0.248   0.278   0.339
 33 A    34 A    35 A    36 A    37 A    38 A    39 A    40 A                  
  0.340   0.349   0.383   0.390   0.429   0.476   0.524   0.577
 41 A    42 A    43 A    44 A    45 A    46 A    47 A    48 A                  
  0.598   0.613   0.796   0.859   0.868   0.877   0.901   0.961
 49 A    50 A    51 A    52 A    53 A    54 A    55 A    56 A                  
  1.085   1.095   1.117   1.134   1.177   1.228   1.292   1.333
 57 A    58 A    59 A    60 A    61 A    62 A    63 A    64 A                  
  1.378   1.479   1.567   1.620   1.632   1.773   1.861   1.907
 65 A    66 A    67 A    68 A    69 A    70 A    71 A    72 A                  
  2.205   2.265   2.389   2.408   2.570   2.635   2.638   2.932
 73 A    74 A    75 A    76 A    77 A    78 A    79 A    80 A                  
  3.022   4.177   4.178   4.213   4.220   4.244   4.340   4.472
 81 A    82 A    83 A    84 A    85 A    86 A    87 A    88 A                  
  4.631   6.887   6.923   6.947   7.572  10.341  14.696  14.800
 89 A    90 A    91 A    92 A    93 A    94 A    95 A    96 A                  
 14.906  26.642  26.705  27.070  36.688  68.727 166.167 219.180
 97 A    98 A    99 A   100 A   101 A   102 A   103 A   104 A                  

 Beta MOs, Restricted
 -- Occupied --                  
-104.89  -80.08  -26.33  -15.64  -10.61   -8.08   -8.07   -8.07
  1 A     2 A     3 A     4 A     5 A     6 A     7 A     8 A                  
 -7.614  -5.507  -5.505  -5.505  -1.636  -1.262  -1.058  -0.823
  9 A    10 A    11 A    12 A    13 A    14 A    15 A    16 A                  
 -0.713  -0.704  -0.687  -0.566  -0.557  -0.493  -0.434  -0.417
 17 A    18 A    19 A    20 A    21 A    22 A    23 A    24 A                  
 -- Virtual --                   
  0.017   0.055   0.064   0.075   0.088   0.095   0.131   0.137
 25 A    26 A    27 A    28 A    29 A    30 A    31 A    32 A                  
  0.140   0.182   0.218   0.235   0.246   0.248   0.278   0.339
 33 A    34 A    35 A    36 A    37 A    38 A    39 A    40 A                  
  0.340   0.349   0.383   0.390   0.429   0.476   0.524   0.577
 41 A    42 A    43 A    44 A    45 A    46 A    47 A    48 A                  
  0.598   0.613   0.796   0.859   0.868   0.877   0.901   0.961
 49 A    50 A    51 A    52 A    53 A    54 A    55 A    56 A                  
  1.085   1.095   1.117   1.134   1.177   1.228   1.292   1.333
 57 A    58 A    59 A    60 A    61 A    62 A    63 A    64 A                  
  1.378   1.479   1.567   1.620   1.632   1.773   1.861   1.907
 65 A    66 A    67 A    68 A    69 A    70 A    71 A    72 A                  
  2.205   2.265   2.389   2.408   2.570   2.635   2.638   2.932
 73 A    74 A    75 A    76 A    77 A    78 A    79 A    80 A                  
  3.022   4.177   4.178   4.213   4.220   4.244   4.340   4.472
 81 A    82 A    83 A    84 A    85 A    86 A    87 A    88 A                  
  4.631   6.887   6.923   6.947   7.572  10.341  14.696  14.800
 89 A    90 A    91 A    92 A    93 A    94 A    95 A    96 A                  
 14.906  26.642  26.705  27.070  36.688  68.727 166.167 219.180
 97 A    98 A    99 A   100 A   101 A   102 A   103 A   104 A                  

 Occupation and symmetry of molecular orbitals

 Point group: C1 (1 irreducible representation).

                           A     All 
 -------------------------------------
 All molecular orbitals:
  - Alpha                  104   104 
  - Beta                   104   104 
 -------------------------------------
 Alpha orbitals:
  - Frozen occupied        12    12  
  - Active occupied        12    12  
  - Active virtual         80    80  
  - Frozen virtual         0     0   
 -------------------------------------
 Beta orbitals:
  - Frozen occupied        12    12  
  - Active occupied        12    12  
  - Active virtual         80    80  
  - Frozen virtual         0     0   
 -------------------------------------

 Import integrals:   CPU 0.00 s  wall 0.00 s

 Import integrals:   CPU 15.32 s  wall 2.67 s

 MP2 amplitudes:   CPU 0.03 s  wall 0.02 s

Running a double precision version
           CCSD T amplitudes will be solved using DIIS.

           Start     Size      MaxIter   EConv     TConv     
           3         7         100       1.00e-07  1.00e-05  
 ------------------------------------------------------------------------------
           Energy (a.u.)   Ediff      Tdiff       Comment
 ------------------------------------------------------------------------------
          -954.76932640                           
     1    -954.76062528   8.70e-03   7.28e-01     
     2    -954.78441236   2.38e-02   1.06e-01     
     3    -954.78299345   1.42e-03   4.71e-02     
     4    -954.78559425   2.60e-03   1.66e-02     Switched to DIIS steps.
     5    -954.78647921   8.85e-04   1.16e-02     
     6    -954.78655526   7.61e-05   2.58e-03     
     7    -954.78655487   3.94e-07   1.38e-03     
     8    -954.78655874   3.87e-06   3.49e-04     
     9    -954.78656077   2.03e-06   2.32e-04     
    10    -954.78656083   6.01e-08   6.37e-05     
    11    -954.78656088   4.99e-08   2.62e-05     
    12    -954.78656093   4.94e-08   1.42e-05     
    13    -954.78656088   5.29e-08   5.73e-06     
 ------------------------------------------------------------------------------
          -954.78656088                           CCSD T converged.

End of double precision
 SCF energy                 = -954.13030206
 MP2 energy                 = -954.76932640
 CCSD correlation energy     =   -0.65625881
 CCSD total energy           = -954.78656088

 CCSD  T1^2 = 0.0147  T2^2 = 0.2370  Leading amplitudes:

 Amplitude    Orbitals with energies
  0.0306       24 (A) A                  ->    25 (A) A                   
              -0.4166                          0.0169                     
  0.0306       24 (A) B                  ->    25 (A) B                   
              -0.4166                          0.0169                     
 -0.0293       18 (A) A                  ->    25 (A) A                   
              -0.7036                          0.0169                     
 -0.0293       18 (A) B                  ->    25 (A) B                   
              -0.7036                          0.0169                     

 Amplitude    Orbitals with energies
 -0.0757       24 (A) A      24 (A) B    ->    25 (A) A      25 (A) B     
              -0.4166       -0.4166            0.0169        0.0169       
  0.0757       24 (A) A      24 (A) B    ->    25 (A) B      25 (A) A     
              -0.4166       -0.4166            0.0169        0.0169       
  0.0757       24 (A) B      24 (A) A    ->    25 (A) A      25 (A) B     
              -0.4166       -0.4166            0.0169        0.0169       
 -0.0757       24 (A) B      24 (A) A    ->    25 (A) B      25 (A) A     
              -0.4166       -0.4166            0.0169        0.0169       

 Computing CCSD intemediates for later calculations in double precision
 Finished.

Running a double precision version
           CCSD Lambda amplitudes will be solved using DIIS.
           Start     Size      MaxIter   EConv     LConv     
           3         7         100       1.00e-07  1.00e-05  
 ------------------------------------------------------------------------------
            Enorm      Ldiff       Comment
 ------------------------------------------------------------------------------
     1     5.15e-02   3.47e-02     
     2     1.62e-02   7.42e-03     
     3     6.60e-03   1.54e-03     
     4     3.82e-03   1.34e-03     Switched to DIIS steps.
     5     1.09e-03   7.51e-04     
     6     5.44e-04   1.59e-04     
     7     1.77e-04   5.60e-05     
     8     8.23e-05   6.72e-06     
     9     3.12e-05   9.18e-07     
    10     1.40e-05   2.06e-07     
    11     6.45e-06   3.31e-07     
    12     3.01e-06   1.55e-07     
    13     1.38e-06   1.71e-08     
    14     5.73e-07   5.37e-08     
    15     2.76e-07   3.18e-08     
    16     1.31e-07   2.16e-08     
    17     6.25e-08   1.26e-08     
 ------------------------------------------------------------------------------
                                   CCSD Lambda converged.

 Computing density matrices in double precision...
           Orbital response amplitudes will be solved using DIIS.
           Start     Size      MaxIter   EConv     LConv     
           3         7         100       1.00e-06  1.00e-06  
 ------------------------------------------------------------------------------
            Enorm      Ldiff       Comment
 ------------------------------------------------------------------------------
     1     7.99e-02   5.78e-03     
     2     4.27e-02   1.65e-02     
     3     4.58e-02   1.39e-02     
     4     1.19e-02   1.18e-02     Switched to DIIS steps.
     5     2.79e-03   2.95e-03     
     6     8.86e-04   5.96e-04     
     7     3.57e-04   9.73e-06     
     8     1.02e-04   6.65e-05     
     9     3.01e-05   1.05e-06     
    10     7.56e-06   2.15e-06     
    11     1.46e-06   4.71e-07     
    12     4.81e-07   4.08e-08     
 ------------------------------------------------------------------------------
                                   Orbital response converged.

 Computing density matrices... Done.
 CCSD calculation:   CPU 458.12 s  wall 86.76 s

 Transferring MO TPDM to AO TPDM
 Transferring g2_o1o1o1o1
 Transferring g2_o1o1o1v1
 Transferring g2_o1o1v1v1
 Transferring g2_o1v1o1v1
 Transferring g2_o1v1v1v1
 Transferring g2_v1v1v1v1
 Adding separable TPDM
 Computing TPDM gradient
 --------------------------------------------------------
 2e gradient
  Atom          X               Y               Z
 --------------------------------------------------------
    1        -20.544252      -11.474774       -0.000000  
    2          8.898917      -13.630476        0.000000  
    3         -8.249184       16.867859        0.000000  
    4         19.894519        8.237391       -0.000000  
 --------------------------------------------------------
 --------------------------------------------------------
 Final gradient
  Atom          X               Y               Z
 --------------------------------------------------------
    1        -20.544252      -11.474774       -0.000000  
    2          8.898917      -13.630476        0.000000  
    3         -8.249184       16.867859        0.000000  
    4         19.894519        8.237391       -0.000000  
 --------------------------------------------------------
 Analytic gradient from two-electron contribution:   CPU 106.42 s  wall 20.72 s

 Total ccman2 time:   CPU 583.05 s  wall 111.12 s


 --------------------------------------------------------------

                    Orbital Energies (a.u.)
 --------------------------------------------------------------

 Alpha MOs
 -- Occupied --
******** -80.0789 -26.3331 -15.6439 -10.6098  -8.0785  -8.0743  -8.0742
 -7.6141  -5.5075  -5.5051  -5.5047  -1.6365  -1.2619  -1.0576  -0.8235
 -0.7126  -0.7036  -0.6868  -0.5659  -0.5565  -0.4927  -0.4336  -0.4166
 -- Virtual --
  0.0169   0.0545   0.0636   0.0750   0.0876   0.0950   0.1309   0.1371
  0.1395   0.1817   0.2179   0.2347   0.2455   0.2483   0.2783   0.3393
  0.3405   0.3490   0.3828   0.3898   0.4285   0.4764   0.5243   0.5768
  0.5977   0.6132   0.7957   0.8591   0.8679   0.8774   0.9014   0.9610
  1.0846   1.0947   1.1166   1.1339   1.1767   1.2282   1.2918   1.3327
  1.3782   1.4787   1.5665   1.6199   1.6324   1.7728   1.8605   1.9071
  2.2049   2.2647   2.3889   2.4076   2.5703   2.6346   2.6380   2.9325
  3.0221   4.1771   4.1781   4.2126   4.2202   4.2438   4.3397   4.4721
  4.6311   6.8869   6.9232   6.9468   7.5724  10.3408  14.6956  14.7998
 14.9062  26.6424  26.7053  27.0703  36.6877  68.7266 166.1669 219.1801
 --------------------------------------------------------------

          Ground-State Mulliken Net Atomic Charges

     Atom                 Charge (a.u.)
  ----------------------------------------
      1 P                     0.536621
      2 N                    -0.273597
      3 F                    -0.238594
      4 Cl                   -0.024430
  ----------------------------------------
  Sum of atomic charges =    -0.000000

 -----------------------------------------------------------------
                    Cartesian Multipole Moments
 -----------------------------------------------------------------
    Charge (ESU x 10^10)
                -0.0000
    Dipole Moment (Debye)
         X       1.0102      Y       0.2972      Z       0.0000
       Tot       1.0530
    Quadrupole Moments (Debye-Ang)
        XX     -34.1236     XY       3.5839     YY     -39.2504
        XZ      -0.0000     YZ       0.0000     ZZ     -34.6375
    Octopole Moments (Debye-Ang^2)
       XXX       0.4634    XXY      -3.4195    XYY      -1.3315
       YYY      -9.8070    XXZ      -0.0000    XYZ      -0.0000
       YYZ      -0.0000    XZZ       3.0480    YZZ      -3.0490
       ZZZ      -0.0000
    Hexadecapole Moments (Debye-Ang^3)
      XXXX    -400.1518   XXXY       1.5210   XXYY     -92.6965
      XYYY      -3.2678   YYYY    -133.3898   XXXZ      -0.0000
      XXYZ      -0.0000   XYYZ      -0.0000   YYYZ      -0.0000
      XXZZ     -75.0876   XYZZ      -3.2514   YYZZ     -28.4763
      XZZZ      -0.0000   YZZZ      -0.0000   ZZZZ     -39.0508
 -----------------------------------------------------------------
 DrvMan completing analytic gradient of the correlated energy
 Correlated dipole moment
            1
    1   0.3974403
    2   0.1169441
    3   0.0000000
 Energy read as -954.786560879
 Full Analytical Gradient: (in a.u., or Hartree/Bohr)
             1             2             3             4
    1    0.00014044    0.00020347   -0.00002114   -0.00032276
    2   -0.00005229    0.00014098    0.00009890   -0.00018759
    3   -0.00000000    0.00000000   -0.00000000   -0.00000000
 Gradient time:  CPU 0.78 s  wall 0.79 s
 ----------------------------------------------------------------
             Standard Nuclear Orientation (Angstroms)
    I     Atom           X                Y                Z
 ----------------------------------------------------------------
    1      P       1.1880627944     0.5190143227    -0.0000000000
    2      N      -0.3319919770     0.8400485130    -0.0000000000
    3      F       1.4048385811    -1.0862904066     0.0000000000
    4      Cl     -1.6553261945    -0.2277612219     0.0000000000
 ----------------------------------------------------------------
 Nuclear Repulsion Energy =   201.1276927929 hartrees
 There are       24 alpha and       24 beta electrons

                       Distance Matrix (Angstroms)
             P (  1)   N (  2)   F (  3)
   N (  2)  1.553586
   F (  3)  1.619875  2.593716
   Cl(  4)  2.939819  1.700421  3.178314

 Requested basis set is 6-311++G(d,p)
 There are 38 shells and 104 basis functions
 A cutoff of  1.0D-14 yielded    681 shell pairs
 There are      5370 function pairs (      5806 Cartesian)
 Smallest overlap matrix eigenvalue = 1.45E-03
 Guess MOs from SCF MO coefficient file

 -----------------------------------------------------------------------
  General SCF calculation program by
  Eric Jon Sundstrom, Paul Horn, Yuezhi Mao, Dmitri Zuev, Alec White,
  David Stuck, Shaama M.S., Shane Yost, Joonho Lee, David Small,
  Daniel Levine, Susi Lehtola, Hugh Burton, Evgeny Epifanovsky
 -----------------------------------------------------------------------
 Hartree-Fock
 using 6 threads for integral computing
 -------------------------------------------------------
 OpenMP Integral computing Module                
 Release: version 2.0, May 2017, Q-Chem Inc. Pleasanton 
 -------------------------------------------------------
 A restricted SCF calculation will be
 performed using DIIS
 SCF converges when DIIS error is below 1.0e-08
 ---------------------------------------
  Cycle       Energy         DIIS error
 ---------------------------------------
    1    -954.1303344472      2.20e-05  
    2    -954.1303352051      7.58e-06  
    3    -954.1303352784      5.24e-06  
    4    -954.1303353161      8.36e-07  
    5    -954.1303353187      3.46e-07  
    6    -954.1303353192      1.69e-07  
    7    -954.1303353194      6.26e-08  
    8    -954.1303353194      1.90e-08  
    9    -954.1303353194      4.60e-09  Convergence criterion met
 ---------------------------------------
 SCF time:   CPU 3.71s  wall 1.00s 
 SCF   energy in the final basis set =     -954.1303353194
 Total energy in the final basis set =     -954.1303353194


 ------------------------------------------------------------------------------

   CCMAN2: suite of methods based on coupled cluster
           and equation of motion theories.

   Components:
   * libvmm-1.3-trunk
     by Evgeny Epifanovsky, Ilya Kaliman.
   * libtensor-2.5-trunk
     by Evgeny Epifanovsky, Michael Wormit, Dmitry Zuev, Sam Manzer, 
        Ilya Kaliman.
   * libcc-2.5-trunk
     by Evgeny Epifanovsky, Arik Landau, Tomasz Kus, Kirill Khistyaev, 
        Dmitry Zuev, Prashant Manohar, Xintian Feng, Anna Krylov, 
        Matthew Goldey, Alec White, Thomas Jagau, Kaushik Nanda, 
        Anastasia Gunina, Alexander Kunitsa, Joonho Lee.

   CCMAN original authors:
   Anna I. Krylov, C. David Sherrill, Steven R. Gwaltney,
   Edward F. C. Byrd (2000)
   Sergey V. Levchenko, Lyudmila V. Slipchenko, Tao Wang,
   Ana-Maria C. Cristian (2003)
   Piotr A. Pieniazek, C. Melania Oana, Evgeny Epifanovsky (2007)
   Prashant Manohar (2009)

 ------------------------------------------------------------------------------


 Allocating and initializing 30808MB of RAM...
 Calculation will run on 6 cores.


 Alpha MOs, Restricted
 -- Occupied --                  
-104.89  -80.08  -26.33  -15.64  -10.61   -8.08   -8.07   -8.07
  1 A     2 A     3 A     4 A     5 A     6 A     7 A     8 A                  
 -7.614  -5.507  -5.505  -5.505  -1.636  -1.262  -1.058  -0.823
  9 A    10 A    11 A    12 A    13 A    14 A    15 A    16 A                  
 -0.713  -0.704  -0.687  -0.566  -0.557  -0.493  -0.433  -0.416
 17 A    18 A    19 A    20 A    21 A    22 A    23 A    24 A                  
 -- Virtual --                   
  0.017   0.055   0.064   0.075   0.088   0.095   0.131   0.137
 25 A    26 A    27 A    28 A    29 A    30 A    31 A    32 A                  
  0.140   0.182   0.218   0.235   0.246   0.248   0.278   0.339
 33 A    34 A    35 A    36 A    37 A    38 A    39 A    40 A                  
  0.341   0.349   0.383   0.390   0.429   0.476   0.524   0.577
 41 A    42 A    43 A    44 A    45 A    46 A    47 A    48 A                  
  0.598   0.613   0.796   0.859   0.868   0.877   0.901   0.961
 49 A    50 A    51 A    52 A    53 A    54 A    55 A    56 A                  
  1.085   1.095   1.117   1.134   1.177   1.228   1.292   1.333
 57 A    58 A    59 A    60 A    61 A    62 A    63 A    64 A                  
  1.379   1.479   1.567   1.620   1.632   1.773   1.861   1.907
 65 A    66 A    67 A    68 A    69 A    70 A    71 A    72 A                  
  2.205   2.265   2.389   2.408   2.572   2.635   2.638   2.932
 73 A    74 A    75 A    76 A    77 A    78 A    79 A    80 A                  
  3.022   4.177   4.178   4.213   4.220   4.244   4.340   4.472
 81 A    82 A    83 A    84 A    85 A    86 A    87 A    88 A                  
  4.631   6.887   6.923   6.947   7.573  10.341  14.696  14.800
 89 A    90 A    91 A    92 A    93 A    94 A    95 A    96 A                  
 14.906  26.643  26.706  27.070  36.688  68.727 166.167 219.181
 97 A    98 A    99 A   100 A   101 A   102 A   103 A   104 A                  

 Beta MOs, Restricted
 -- Occupied --                  
-104.89  -80.08  -26.33  -15.64  -10.61   -8.08   -8.07   -8.07
  1 A     2 A     3 A     4 A     5 A     6 A     7 A     8 A                  
 -7.614  -5.507  -5.505  -5.505  -1.636  -1.262  -1.058  -0.823
  9 A    10 A    11 A    12 A    13 A    14 A    15 A    16 A                  
 -0.713  -0.704  -0.687  -0.566  -0.557  -0.493  -0.433  -0.416
 17 A    18 A    19 A    20 A    21 A    22 A    23 A    24 A                  
 -- Virtual --                   
  0.017   0.055   0.064   0.075   0.088   0.095   0.131   0.137
 25 A    26 A    27 A    28 A    29 A    30 A    31 A    32 A                  
  0.140   0.182   0.218   0.235   0.246   0.248   0.278   0.339
 33 A    34 A    35 A    36 A    37 A    38 A    39 A    40 A                  
  0.341   0.349   0.383   0.390   0.429   0.476   0.524   0.577
 41 A    42 A    43 A    44 A    45 A    46 A    47 A    48 A                  
  0.598   0.613   0.796   0.859   0.868   0.877   0.901   0.961
 49 A    50 A    51 A    52 A    53 A    54 A    55 A    56 A                  
  1.085   1.095   1.117   1.134   1.177   1.228   1.292   1.333
 57 A    58 A    59 A    60 A    61 A    62 A    63 A    64 A                  
  1.379   1.479   1.567   1.620   1.632   1.773   1.861   1.907
 65 A    66 A    67 A    68 A    69 A    70 A    71 A    72 A                  
  2.205   2.265   2.389   2.408   2.572   2.635   2.638   2.932
 73 A    74 A    75 A    76 A    77 A    78 A    79 A    80 A                  
  3.022   4.177   4.178   4.213   4.220   4.244   4.340   4.472
 81 A    82 A    83 A    84 A    85 A    86 A    87 A    88 A                  
  4.631   6.887   6.923   6.947   7.573  10.341  14.696  14.800
 89 A    90 A    91 A    92 A    93 A    94 A    95 A    96 A                  
 14.906  26.643  26.706  27.070  36.688  68.727 166.167 219.181
 97 A    98 A    99 A   100 A   101 A   102 A   103 A   104 A                  

 Occupation and symmetry of molecular orbitals

 Point group: C1 (1 irreducible representation).

                           A     All 
 -------------------------------------
 All molecular orbitals:
  - Alpha                  104   104 
  - Beta                   104   104 
 -------------------------------------
 Alpha orbitals:
  - Frozen occupied        12    12  
  - Active occupied        12    12  
  - Active virtual         80    80  
  - Frozen virtual         0     0   
 -------------------------------------
 Beta orbitals:
  - Frozen occupied        12    12  
  - Active occupied        12    12  
  - Active virtual         80    80  
  - Frozen virtual         0     0   
 -------------------------------------

 Import integrals:   CPU 0.00 s  wall 0.00 s

 Import integrals:   CPU 15.31 s  wall 2.67 s

 MP2 amplitudes:   CPU 0.03 s  wall 0.02 s

Running a double precision version
           CCSD T amplitudes will be solved using DIIS.

           Start     Size      MaxIter   EConv     TConv     
           3         7         100       1.00e-07  1.00e-05  
 ------------------------------------------------------------------------------
           Energy (a.u.)   Ediff      Tdiff       Comment
 ------------------------------------------------------------------------------
          -954.76932899                           
     1    -954.76063862   8.69e-03   7.28e-01     
     2    -954.78441314   2.38e-02   1.06e-01     
     3    -954.78299641   1.42e-03   4.71e-02     
     4    -954.78559519   2.60e-03   1.66e-02     Switched to DIIS steps.
     5    -954.78647950   8.84e-04   1.16e-02     
     6    -954.78655543   7.59e-05   2.57e-03     
     7    -954.78655501   4.19e-07   1.38e-03     
     8    -954.78655887   3.86e-06   3.49e-04     
     9    -954.78656089   2.02e-06   2.32e-04     
    10    -954.78656095   6.01e-08   6.35e-05     
    11    -954.78656100   4.93e-08   2.61e-05     
    12    -954.78656105   4.93e-08   1.41e-05     
    13    -954.78656099   5.28e-08   5.68e-06     
 ------------------------------------------------------------------------------
          -954.78656099                           CCSD T converged.

End of double precision
 SCF energy                 = -954.13033532
 MP2 energy                 = -954.76932899
 CCSD correlation energy     =   -0.65622568
 CCSD total energy           = -954.78656099

 CCSD  T1^2 = 0.0147  T2^2 = 0.2369  Leading amplitudes:

 Amplitude    Orbitals with energies
 -0.0306       24 (A) A                  ->    25 (A) A                   
              -0.4165                          0.0169                     
 -0.0306       24 (A) B                  ->    25 (A) B                   
              -0.4165                          0.0169                     
 -0.0293       18 (A) A                  ->    25 (A) A                   
              -0.7036                          0.0169                     
 -0.0293       18 (A) B                  ->    25 (A) B                   
              -0.7036                          0.0169                     

 Amplitude    Orbitals with energies
 -0.0757       24 (A) A      24 (A) B    ->    25 (A) A      25 (A) B     
              -0.4165       -0.4165            0.0169        0.0169       
  0.0757       24 (A) A      24 (A) B    ->    25 (A) B      25 (A) A     
              -0.4165       -0.4165            0.0169        0.0169       
  0.0757       24 (A) B      24 (A) A    ->    25 (A) A      25 (A) B     
              -0.4165       -0.4165            0.0169        0.0169       
 -0.0757       24 (A) B      24 (A) A    ->    25 (A) B      25 (A) A     
              -0.4165       -0.4165            0.0169        0.0169       

 Computing CCSD intemediates for later calculations in double precision
 Finished.

Running a double precision version
           CCSD Lambda amplitudes will be solved using DIIS.
           Start     Size      MaxIter   EConv     LConv     
           3         7         100       1.00e-07  1.00e-05  
 ------------------------------------------------------------------------------
            Enorm      Ldiff       Comment
 ------------------------------------------------------------------------------
     1     5.14e-02   3.47e-02     
     2     1.62e-02   7.42e-03     
     3     6.60e-03   1.54e-03     
     4     3.82e-03   1.34e-03     Switched to DIIS steps.
     5     1.09e-03   7.50e-04     
     6     5.44e-04   1.58e-04     
     7     1.77e-04   5.59e-05     
     8     8.21e-05   6.69e-06     
     9     3.11e-05   9.08e-07     
    10     1.39e-05   2.01e-07     
    11     6.42e-06   3.29e-07     
    12     2.99e-06   1.54e-07     
    13     1.37e-06   1.72e-08     
    14     5.69e-07   5.35e-08     
    15     2.74e-07   3.14e-08     
    16     1.30e-07   2.14e-08     
    17     6.20e-08   1.25e-08     
 ------------------------------------------------------------------------------
                                   CCSD Lambda converged.

 Computing density matrices in double precision...
           Orbital response amplitudes will be solved using DIIS.
           Start     Size      MaxIter   EConv     LConv     
           3         7         100       1.00e-06  1.00e-06  
 ------------------------------------------------------------------------------
            Enorm      Ldiff       Comment
 ------------------------------------------------------------------------------
     1     7.99e-02   5.77e-03     
     2     4.26e-02   1.66e-02     
     3     4.57e-02   1.39e-02     
     4     1.19e-02   1.18e-02     Switched to DIIS steps.
     5     2.79e-03   2.95e-03     
     6     8.86e-04   5.95e-04     
     7     3.57e-04   9.71e-06     
     8     1.02e-04   6.67e-05     
     9     3.01e-05   1.09e-06     
    10     7.56e-06   2.15e-06     
    11     1.46e-06   4.71e-07     
    12     4.78e-07   4.07e-08     
 ------------------------------------------------------------------------------
                                   Orbital response converged.

 Computing density matrices... Done.
 CCSD calculation:   CPU 457.39 s  wall 86.85 s

 Transferring MO TPDM to AO TPDM
 Transferring g2_o1o1o1o1
 Transferring g2_o1o1o1v1
 Transferring g2_o1o1v1v1
 Transferring g2_o1v1o1v1
 Transferring g2_o1v1v1v1
 Transferring g2_v1v1v1v1
 Adding separable TPDM
 Computing TPDM gradient
 --------------------------------------------------------
 2e gradient
  Atom          X               Y               Z
 --------------------------------------------------------
    1        -20.547790      -11.471984       -0.000000  
    2          8.892852      -13.639341        0.000000  
    3         -8.251418       16.869066        0.000000  
    4         19.906356        8.242258       -0.000000  
 --------------------------------------------------------
 --------------------------------------------------------
 Final gradient
  Atom          X               Y               Z
 --------------------------------------------------------
    1        -20.547790      -11.471984       -0.000000  
    2          8.892852      -13.639341        0.000000  
    3         -8.251418       16.869066        0.000000  
    4         19.906356        8.242258       -0.000000  
 --------------------------------------------------------
 Analytic gradient from two-electron contribution:   CPU 110.29 s  wall 26.83 s

 Total ccman2 time:   CPU 585.51 s  wall 117.10 s


 --------------------------------------------------------------

                    Orbital Energies (a.u.)
 --------------------------------------------------------------

 Alpha MOs
 -- Occupied --
******** -80.0788 -26.3331 -15.6438 -10.6098  -8.0785  -8.0743  -8.0742
 -7.6141  -5.5074  -5.5050  -5.5046  -1.6364  -1.2624  -1.0575  -0.8235
 -0.7126  -0.7036  -0.6870  -0.5662  -0.5567  -0.4927  -0.4335  -0.4165
 -- Virtual --
  0.0169   0.0546   0.0636   0.0750   0.0876   0.0951   0.1309   0.1372
  0.1395   0.1817   0.2180   0.2347   0.2455   0.2485   0.2783   0.3393
  0.3405   0.3490   0.3829   0.3898   0.4285   0.4764   0.5243   0.5770
  0.5977   0.6132   0.7958   0.8591   0.8678   0.8775   0.9014   0.9611
  1.0849   1.0947   1.1165   1.1339   1.1767   1.2282   1.2918   1.3330
  1.3788   1.4785   1.5666   1.6199   1.6325   1.7729   1.8606   1.9071
  2.2050   2.2650   2.3891   2.4075   2.5717   2.6348   2.6382   2.9323
  3.0221   4.1772   4.1781   4.2127   4.2202   4.2438   4.3399   4.4723
  4.6314   6.8870   6.9232   6.9468   7.5725  10.3415  14.6957  14.7999
 14.9063  26.6425  26.7056  27.0702  36.6878  68.7267 166.1670 219.1807
 --------------------------------------------------------------

          Ground-State Mulliken Net Atomic Charges

     Atom                 Charge (a.u.)
  ----------------------------------------
      1 P                     0.536545
      2 N                    -0.273388
      3 F                    -0.238638
      4 Cl                   -0.024519
  ----------------------------------------
  Sum of atomic charges =     0.000000

 -----------------------------------------------------------------
                    Cartesian Multipole Moments
 -----------------------------------------------------------------
    Charge (ESU x 10^10)
                 0.0000
    Dipole Moment (Debye)
         X       1.0069      Y       0.2971      Z       0.0000
       Tot       1.0498
    Quadrupole Moments (Debye-Ang)
        XX     -34.1262     XY       3.5804     YY     -39.2509
        XZ      -0.0000     YZ       0.0000     ZZ     -34.6356
    Octopole Moments (Debye-Ang^2)
       XXX       0.4195    XXY      -3.4278    XYY      -1.3470
       YYY      -9.8441    XXZ      -0.0000    XYZ      -0.0000
       YYZ      -0.0000    XZZ       3.0299    YZZ      -3.0618
       ZZZ      -0.0000
    Hexadecapole Moments (Debye-Ang^3)
      XXXX    -399.9385   XXXY       1.5674   XXYY     -92.6568
      XYYY      -3.2060   YYYY    -133.3606   XXXZ      -0.0000
      XXYZ      -0.0000   XYYZ      -0.0000   YYYZ      -0.0000
      XXZZ     -75.0442   XYZZ      -3.2296   YYZZ     -28.4701
      XZZZ      -0.0000   YZZZ      -0.0000   ZZZZ     -39.0475
 -----------------------------------------------------------------
 DrvMan completing analytic gradient of the correlated energy
 Correlated dipole moment
            1
    1   0.3961528
    2   0.1168743
    3   0.0000000
 Energy read as -954.786560995
 Full Analytical Gradient: (in a.u., or Hartree/Bohr)
             1             2             3             4
    1    0.00009064   -0.00029819   -0.00000037    0.00020791
    2   -0.00014524   -0.00015753    0.00012129    0.00018149
    3   -0.00000000    0.00000000   -0.00000000   -0.00000000
 Gradient time:  CPU 0.80 s  wall 0.82 s
 ----------------------------------------------------------------
             Standard Nuclear Orientation (Angstroms)
    I     Atom           X                Y                Z
 ----------------------------------------------------------------
    1      P       1.1880627944     0.5190143227    -0.0000000000
    2      N      -0.3319919770     0.8400485130    -0.0000000000
    3      F       1.4048385811    -1.0862904066     0.0000000000
    4      Cl     -1.6553261945    -0.2297612219     0.0000000000
 ----------------------------------------------------------------
 Nuclear Repulsion Energy =   201.0967298231 hartrees
 There are       24 alpha and       24 beta electrons

                       Distance Matrix (Angstroms)
             P (  1)   N (  2)   F (  3)
   N (  2)  1.553586
   F (  3)  1.619875  2.593716
   Cl(  4)  2.940327  1.701678  3.177774

 Requested basis set is 6-311++G(d,p)
 There are 38 shells and 104 basis functions
 A cutoff of  1.0D-14 yielded    681 shell pairs
 There are      5370 function pairs (      5806 Cartesian)
 Smallest overlap matrix eigenvalue = 1.46E-03
 Guess MOs from SCF MO coefficient file

 -----------------------------------------------------------------------
  General SCF calculation program by
  Eric Jon Sundstrom, Paul Horn, Yuezhi Mao, Dmitri Zuev, Alec White,
  David Stuck, Shaama M.S., Shane Yost, Joonho Lee, David Small,
  Daniel Levine, Susi Lehtola, Hugh Burton, Evgeny Epifanovsky
 -----------------------------------------------------------------------
 Hartree-Fock
 using 6 threads for integral computing
 -------------------------------------------------------
 OpenMP Integral computing Module                
 Release: version 2.0, May 2017, Q-Chem Inc. Pleasanton 
 -------------------------------------------------------
 A restricted SCF calculation will be
 performed using DIIS
 SCF converges when DIIS error is below 1.0e-08
 ---------------------------------------
  Cycle       Energy         DIIS error
 ---------------------------------------
    1    -954.1303067594      2.38e-05  
    2    -954.1303077718      8.02e-06  
    3    -954.1303078865      5.85e-06  
    4    -954.1303079384      1.14e-06  
    5    -954.1303079441      3.66e-07  
    6    -954.1303079447      1.55e-07  
    7    -954.1303079447      3.86e-08  
    8    -954.1303079447      1.14e-08  
    9    -954.1303079447      4.43e-09  Convergence criterion met
 ---------------------------------------
 SCF time:   CPU 3.76s  wall 1.00s 
 SCF   energy in the final basis set =     -954.1303079447
 Total energy in the final basis set =     -954.1303079447


 ------------------------------------------------------------------------------

   CCMAN2: suite of methods based on coupled cluster
           and equation of motion theories.

   Components:
   * libvmm-1.3-trunk
     by Evgeny Epifanovsky, Ilya Kaliman.
   * libtensor-2.5-trunk
     by Evgeny Epifanovsky, Michael Wormit, Dmitry Zuev, Sam Manzer, 
        Ilya Kaliman.
   * libcc-2.5-trunk
     by Evgeny Epifanovsky, Arik Landau, Tomasz Kus, Kirill Khistyaev, 
        Dmitry Zuev, Prashant Manohar, Xintian Feng, Anna Krylov, 
        Matthew Goldey, Alec White, Thomas Jagau, Kaushik Nanda, 
        Anastasia Gunina, Alexander Kunitsa, Joonho Lee.

   CCMAN original authors:
   Anna I. Krylov, C. David Sherrill, Steven R. Gwaltney,
   Edward F. C. Byrd (2000)
   Sergey V. Levchenko, Lyudmila V. Slipchenko, Tao Wang,
   Ana-Maria C. Cristian (2003)
   Piotr A. Pieniazek, C. Melania Oana, Evgeny Epifanovsky (2007)
   Prashant Manohar (2009)

 ------------------------------------------------------------------------------


 Allocating and initializing 30808MB of RAM...
 Calculation will run on 6 cores.


 Alpha MOs, Restricted
 -- Occupied --                  
-104.89  -80.08  -26.33  -15.64  -10.61   -8.08   -8.07   -8.07
  1 A     2 A     3 A     4 A     5 A     6 A     7 A     8 A                  
 -7.614  -5.507  -5.505  -5.505  -1.636  -1.262  -1.058  -0.824
  9 A    10 A    11 A    12 A    13 A    14 A    15 A    16 A                  
 -0.713  -0.704  -0.687  -0.566  -0.557  -0.493  -0.434  -0.417
 17 A    18 A    19 A    20 A    21 A    22 A    23 A    24 A                  
 -- Virtual --                   
  0.017   0.055   0.064   0.075   0.088   0.095   0.131   0.137
 25 A    26 A    27 A    28 A    29 A    30 A    31 A    32 A                  
  0.140   0.182   0.218   0.235   0.245   0.248   0.278   0.339
 33 A    34 A    35 A    36 A    37 A    38 A    39 A    40 A                  
  0.340   0.349   0.383   0.390   0.429   0.476   0.524   0.577
 41 A    42 A    43 A    44 A    45 A    46 A    47 A    48 A                  
  0.598   0.613   0.796   0.859   0.868   0.877   0.901   0.961
 49 A    50 A    51 A    52 A    53 A    54 A    55 A    56 A                  
  1.085   1.095   1.117   1.134   1.177   1.228   1.292   1.333
 57 A    58 A    59 A    60 A    61 A    62 A    63 A    64 A                  
  1.378   1.479   1.567   1.620   1.632   1.773   1.860   1.907
 65 A    66 A    67 A    68 A    69 A    70 A    71 A    72 A                  
  2.205   2.265   2.389   2.408   2.570   2.635   2.638   2.933
 73 A    74 A    75 A    76 A    77 A    78 A    79 A    80 A                  
  3.022   4.177   4.178   4.213   4.220   4.244   4.340   4.472
 81 A    82 A    83 A    84 A    85 A    86 A    87 A    88 A                  
  4.631   6.887   6.923   6.947   7.572  10.341  14.696  14.800
 89 A    90 A    91 A    92 A    93 A    94 A    95 A    96 A                  
 14.906  26.642  26.705  27.070  36.688  68.727 166.167 219.180
 97 A    98 A    99 A   100 A   101 A   102 A   103 A   104 A                  

 Beta MOs, Restricted
 -- Occupied --                  
-104.89  -80.08  -26.33  -15.64  -10.61   -8.08   -8.07   -8.07
  1 A     2 A     3 A     4 A     5 A     6 A     7 A     8 A                  
 -7.614  -5.507  -5.505  -5.505  -1.636  -1.262  -1.058  -0.824
  9 A    10 A    11 A    12 A    13 A    14 A    15 A    16 A                  
 -0.713  -0.704  -0.687  -0.566  -0.557  -0.493  -0.434  -0.417
 17 A    18 A    19 A    20 A    21 A    22 A    23 A    24 A                  
 -- Virtual --                   
  0.017   0.055   0.064   0.075   0.088   0.095   0.131   0.137
 25 A    26 A    27 A    28 A    29 A    30 A    31 A    32 A                  
  0.140   0.182   0.218   0.235   0.245   0.248   0.278   0.339
 33 A    34 A    35 A    36 A    37 A    38 A    39 A    40 A                  
  0.340   0.349   0.383   0.390   0.429   0.476   0.524   0.577
 41 A    42 A    43 A    44 A    45 A    46 A    47 A    48 A                  
  0.598   0.613   0.796   0.859   0.868   0.877   0.901   0.961
 49 A    50 A    51 A    52 A    53 A    54 A    55 A    56 A                  
  1.085   1.095   1.117   1.134   1.177   1.228   1.292   1.333
 57 A    58 A    59 A    60 A    61 A    62 A    63 A    64 A                  
  1.378   1.479   1.567   1.620   1.632   1.773   1.860   1.907
 65 A    66 A    67 A    68 A    69 A    70 A    71 A    72 A                  
  2.205   2.265   2.389   2.408   2.570   2.635   2.638   2.933
 73 A    74 A    75 A    76 A    77 A    78 A    79 A    80 A                  
  3.022   4.177   4.178   4.213   4.220   4.244   4.340   4.472
 81 A    82 A    83 A    84 A    85 A    86 A    87 A    88 A                  
  4.631   6.887   6.923   6.947   7.572  10.341  14.696  14.800
 89 A    90 A    91 A    92 A    93 A    94 A    95 A    96 A                  
 14.906  26.642  26.705  27.070  36.688  68.727 166.167 219.180
 97 A    98 A    99 A   100 A   101 A   102 A   103 A   104 A                  

 Occupation and symmetry of molecular orbitals

 Point group: C1 (1 irreducible representation).

                           A     All 
 -------------------------------------
 All molecular orbitals:
  - Alpha                  104   104 
  - Beta                   104   104 
 -------------------------------------
 Alpha orbitals:
  - Frozen occupied        12    12  
  - Active occupied        12    12  
  - Active virtual         80    80  
  - Frozen virtual         0     0   
 -------------------------------------
 Beta orbitals:
  - Frozen occupied        12    12  
  - Active occupied        12    12  
  - Active virtual         80    80  
  - Frozen virtual         0     0   
 -------------------------------------

 Import integrals:   CPU 0.00 s  wall 0.00 s

 Import integrals:   CPU 15.76 s  wall 2.82 s

 MP2 amplitudes:   CPU 0.03 s  wall 0.02 s

Running a double precision version
           CCSD T amplitudes will be solved using DIIS.

           Start     Size      MaxIter   EConv     TConv     
           3         7         100       1.00e-07  1.00e-05  
 ------------------------------------------------------------------------------
           Energy (a.u.)   Ediff      Tdiff       Comment
 ------------------------------------------------------------------------------
          -954.76932541                           
     1    -954.76062839   8.70e-03   7.28e-01     
     2    -954.78441255   2.38e-02   1.06e-01     
     3    -954.78299434   1.42e-03   4.71e-02     
     4    -954.78559469   2.60e-03   1.66e-02     Switched to DIIS steps.
     5    -954.78647944   8.85e-04   1.16e-02     
     6    -954.78655546   7.60e-05   2.58e-03     
     7    -954.78655506   4.05e-07   1.38e-03     
     8    -954.78655893   3.87e-06   3.49e-04     
     9    -954.78656096   2.03e-06   2.32e-04     
    10    -954.78656102   6.00e-08   6.37e-05     
    11    -954.78656106   4.96e-08   2.62e-05     
    12    -954.78656111   4.94e-08   1.42e-05     
    13    -954.78656106   5.29e-08   5.72e-06     
 ------------------------------------------------------------------------------
          -954.78656106                           CCSD T converged.

End of double precision
 SCF energy                 = -954.13030794
 MP2 energy                 = -954.76932541
 CCSD correlation energy     =   -0.65625312
 CCSD total energy           = -954.78656106

 CCSD  T1^2 = 0.0147  T2^2 = 0.2370  Leading amplitudes:

 Amplitude    Orbitals with energies
 -0.0306       24 (A) A                  ->    25 (A) A                   
              -0.4166                          0.0169                     
 -0.0306       24 (A) B                  ->    25 (A) B                   
              -0.4166                          0.0169                     
 -0.0293       18 (A) A                  ->    25 (A) A                   
              -0.7037                          0.0169                     
 -0.0293       18 (A) B                  ->    25 (A) B                   
              -0.7037                          0.0169                     

 Amplitude    Orbitals with energies
 -0.0757       24 (A) A      24 (A) B    ->    25 (A) A      25 (A) B     
              -0.4166       -0.4166            0.0169        0.0169       
  0.0757       24 (A) A      24 (A) B    ->    25 (A) B      25 (A) A     
              -0.4166       -0.4166            0.0169        0.0169       
  0.0757       24 (A) B      24 (A) A    ->    25 (A) A      25 (A) B     
              -0.4166       -0.4166            0.0169        0.0169       
 -0.0757       24 (A) B      24 (A) A    ->    25 (A) B      25 (A) A     
              -0.4166       -0.4166            0.0169        0.0169       

 Computing CCSD intemediates for later calculations in double precision
 Finished.

Running a double precision version
           CCSD Lambda amplitudes will be solved using DIIS.
           Start     Size      MaxIter   EConv     LConv     
           3         7         100       1.00e-07  1.00e-05  
 ------------------------------------------------------------------------------
            Enorm      Ldiff       Comment
 ------------------------------------------------------------------------------
     1     5.14e-02   3.47e-02     
     2     1.62e-02   7.42e-03     
     3     6.60e-03   1.54e-03     
     4     3.82e-03   1.34e-03     Switched to DIIS steps.
     5     1.09e-03   7.50e-04     
     6     5.44e-04   1.59e-04     
     7     1.77e-04   5.60e-05     
     8     8.23e-05   6.71e-06     
     9     3.12e-05   9.15e-07     
    10     1.39e-05   2.05e-07     
    11     6.45e-06   3.31e-07     
    12     3.00e-06   1.55e-07     
    13     1.38e-06   1.72e-08     
    14     5.73e-07   5.36e-08     
    15     2.76e-07   3.17e-08     
    16     1.30e-07   2.15e-08     
    17     6.24e-08   1.26e-08     
 ------------------------------------------------------------------------------
                                   CCSD Lambda converged.

 Computing density matrices in double precision...
           Orbital response amplitudes will be solved using DIIS.
           Start     Size      MaxIter   EConv     LConv     
           3         7         100       1.00e-06  1.00e-06  
 ------------------------------------------------------------------------------
            Enorm      Ldiff       Comment
 ------------------------------------------------------------------------------
     1     7.99e-02   5.78e-03     
     2     4.27e-02   1.65e-02     
     3     4.58e-02   1.39e-02     
     4     1.19e-02   1.18e-02     Switched to DIIS steps.
     5     2.79e-03   2.95e-03     
     6     8.86e-04   5.95e-04     
     7     3.57e-04   9.80e-06     
     8     1.02e-04   6.64e-05     
     9     3.01e-05   1.06e-06     
    10     7.56e-06   2.14e-06     
    11     1.46e-06   4.71e-07     
    12     4.81e-07   4.10e-08     
 ------------------------------------------------------------------------------
                                   Orbital response converged.

 Computing density matrices... Done.
 CCSD calculation:   CPU 462.01 s  wall 88.55 s

 Transferring MO TPDM to AO TPDM
 Transferring g2_o1o1o1o1
 Transferring g2_o1o1o1v1
 Transferring g2_o1o1v1v1
 Transferring g2_o1v1o1v1
 Transferring g2_o1v1v1v1
 Transferring g2_v1v1v1v1
 Adding separable TPDM
 Computing TPDM gradient
 --------------------------------------------------------
 2e gradient
  Atom          X               Y               Z
 --------------------------------------------------------
    1        -20.544258      -11.478339        0.000000  
    2          8.903957      -13.639745       -0.000000  
    3         -8.253387       16.868394        0.000000  
    4         19.893688        8.249690        0.000000  
 --------------------------------------------------------
 --------------------------------------------------------
 Final gradient
  Atom          X               Y               Z
 --------------------------------------------------------
    1        -20.544258      -11.478339        0.000000  
    2          8.903957      -13.639745       -0.000000  
    3         -8.253387       16.868394        0.000000  
    4         19.893688        8.249690        0.000000  
 --------------------------------------------------------
 Analytic gradient from two-electron contribution:   CPU 107.13 s  wall 20.44 s

 Total ccman2 time:   CPU 587.69 s  wall 112.67 s


 --------------------------------------------------------------

                    Orbital Energies (a.u.)
 --------------------------------------------------------------

 Alpha MOs
 -- Occupied --
******** -80.0789 -26.3331 -15.6439 -10.6098  -8.0785  -8.0743  -8.0741
 -7.6141  -5.5075  -5.5051  -5.5047  -1.6365  -1.2620  -1.0576  -0.8235
 -0.7127  -0.7037  -0.6869  -0.5660  -0.5565  -0.4927  -0.4336  -0.4166
 -- Virtual --
  0.0169   0.0545   0.0636   0.0750   0.0876   0.0950   0.1309   0.1371
  0.1395   0.1818   0.2180   0.2347   0.2455   0.2483   0.2783   0.3393
  0.3404   0.3490   0.3828   0.3898   0.4285   0.4764   0.5243   0.5769
  0.5977   0.6132   0.7957   0.8590   0.8678   0.8774   0.9015   0.9610
  1.0846   1.0947   1.1166   1.1340   1.1767   1.2282   1.2918   1.3327
  1.3783   1.4787   1.5665   1.6199   1.6325   1.7728   1.8605   1.9070
  2.2050   2.2648   2.3890   2.4076   2.5704   2.6348   2.6380   2.9326
  3.0219   4.1771   4.1781   4.2126   4.2202   4.2438   4.3397   4.4721
  4.6311   6.8869   6.9232   6.9467   7.5724  10.3409  14.6956  14.7998
 14.9062  26.6424  26.7054  27.0704  36.6877  68.7266 166.1669 219.1801
 --------------------------------------------------------------

          Ground-State Mulliken Net Atomic Charges

     Atom                 Charge (a.u.)
  ----------------------------------------
      1 P                     0.536590
      2 N                    -0.273581
      3 F                    -0.238609
      4 Cl                   -0.024400
  ----------------------------------------
  Sum of atomic charges =    -0.000000

 -----------------------------------------------------------------
                    Cartesian Multipole Moments
 -----------------------------------------------------------------
    Charge (ESU x 10^10)
                -0.0000
    Dipole Moment (Debye)
         X       1.0108      Y       0.2970      Z      -0.0000
       Tot       1.0535
    Quadrupole Moments (Debye-Ang)
        XX     -34.1275     XY       3.5839     YY     -39.2487
        XZ       0.0000     YZ      -0.0000     ZZ     -34.6373
    Octopole Moments (Debye-Ang^2)
       XXX       0.4359    XXY      -3.4084    XYY      -1.3469
       YYY      -9.7706    XXZ      -0.0000    XYZ      -0.0000
       YYZ      -0.0000    XZZ       3.0349    YZZ      -3.0362
       ZZZ      -0.0000
    Hexadecapole Moments (Debye-Ang^3)
      XXXX    -399.9611   XXXY       1.4573   XXYY     -92.6520
      XYYY      -3.3152   YYYY    -133.4167   XXXZ       0.0000
      XXYZ      -0.0000   XYYZ      -0.0000   YYYZ      -0.0000
      XXZZ     -75.0460   XYZZ      -3.2703   YYZZ     -28.4822
      XZZZ       0.0000   YZZZ      -0.0000   ZZZZ     -39.0502
 -----------------------------------------------------------------
 DrvMan completing analytic gradient of the correlated energy
 Correlated dipole moment
            1
    1   0.3976795
    2   0.1168458
    3  -0.0000000
 Energy read as -954.786561061
 Full Analytical Gradient: (in a.u., or Hartree/Bohr)
             1             2             3             4
    1    0.00004378    0.00016669   -0.00000677   -0.00020371
    2   -0.00008196    0.00014230    0.00008551   -0.00014585
    3   -0.00000000    0.00000000   -0.00000000   -0.00000000
 Gradient time:  CPU 0.77 s  wall 0.79 s
 ----------------------------------------------------------------
             Standard Nuclear Orientation (Angstroms)
    I     Atom           X                Y                Z
 ----------------------------------------------------------------
    1      P       1.1880627944     0.5190143227    -0.0000000000
    2      N      -0.3319919770     0.8400485130    -0.0000000000
    3      F       1.4048385811    -1.0862904066     0.0000000000
    4      Cl     -1.6553261945    -0.2287612219     0.0010000000
 ----------------------------------------------------------------
 Nuclear Repulsion Energy =   201.1122029410 hartrees
 There are       24 alpha and       24 beta electrons

                       Distance Matrix (Angstroms)
             P (  1)   N (  2)   F (  3)
   N (  2)  1.553586
   F (  3)  1.619875  2.593716
   Cl(  4)  2.940073  1.701049  3.178044

 Requested basis set is 6-311++G(d,p)
 There are 38 shells and 104 basis functions
 A cutoff of  1.0D-14 yielded    681 shell pairs
 There are      5370 function pairs (      5806 Cartesian)
 Smallest overlap matrix eigenvalue = 1.45E-03
 Guess MOs from SCF MO coefficient file

 -----------------------------------------------------------------------
  General SCF calculation program by
  Eric Jon Sundstrom, Paul Horn, Yuezhi Mao, Dmitri Zuev, Alec White,
  David Stuck, Shaama M.S., Shane Yost, Joonho Lee, David Small,
  Daniel Levine, Susi Lehtola, Hugh Burton, Evgeny Epifanovsky
 -----------------------------------------------------------------------
 Hartree-Fock
 using 6 threads for integral computing
 -------------------------------------------------------
 OpenMP Integral computing Module                
 Release: version 2.0, May 2017, Q-Chem Inc. Pleasanton 
 -------------------------------------------------------
 A restricted SCF calculation will be
 performed using DIIS
 SCF converges when DIIS error is below 1.0e-08
 ---------------------------------------
  Cycle       Energy         DIIS error
 ---------------------------------------
    1    -954.1303212924      1.44e-05  
    2    -954.1303217057      4.67e-06  
    3    -954.1303217578      3.33e-06  
    4    -954.1303217763      8.07e-07  
    5    -954.1303217793      2.35e-07  
    6    -954.1303217796      9.50e-08  
    7    -954.1303217796      3.27e-08  
    8    -954.1303217796      1.21e-08  
    9    -954.1303217796      4.51e-09  Convergence criterion met
 ---------------------------------------
 SCF time:   CPU 3.70s  wall 1.00s 
 SCF   energy in the final basis set =     -954.1303217796
 Total energy in the final basis set =     -954.1303217796


 ------------------------------------------------------------------------------

   CCMAN2: suite of methods based on coupled cluster
           and equation of motion theories.

   Components:
   * libvmm-1.3-trunk
     by Evgeny Epifanovsky, Ilya Kaliman.
   * libtensor-2.5-trunk
     by Evgeny Epifanovsky, Michael Wormit, Dmitry Zuev, Sam Manzer, 
        Ilya Kaliman.
   * libcc-2.5-trunk
     by Evgeny Epifanovsky, Arik Landau, Tomasz Kus, Kirill Khistyaev, 
        Dmitry Zuev, Prashant Manohar, Xintian Feng, Anna Krylov, 
        Matthew Goldey, Alec White, Thomas Jagau, Kaushik Nanda, 
        Anastasia Gunina, Alexander Kunitsa, Joonho Lee.

   CCMAN original authors:
   Anna I. Krylov, C. David Sherrill, Steven R. Gwaltney,
   Edward F. C. Byrd (2000)
   Sergey V. Levchenko, Lyudmila V. Slipchenko, Tao Wang,
   Ana-Maria C. Cristian (2003)
   Piotr A. Pieniazek, C. Melania Oana, Evgeny Epifanovsky (2007)
   Prashant Manohar (2009)

 ------------------------------------------------------------------------------


 Allocating and initializing 30808MB of RAM...
 Calculation will run on 6 cores.


 Alpha MOs, Restricted
 -- Occupied --                  
-104.89  -80.08  -26.33  -15.64  -10.61   -8.08   -8.07   -8.07
  1 A     2 A     3 A     4 A     5 A     6 A     7 A     8 A                  
 -7.614  -5.507  -5.505  -5.505  -1.636  -1.262  -1.058  -0.823
  9 A    10 A    11 A    12 A    13 A    14 A    15 A    16 A                  
 -0.713  -0.704  -0.687  -0.566  -0.557  -0.493  -0.434  -0.417
 17 A    18 A    19 A    20 A    21 A    22 A    23 A    24 A                  
 -- Virtual --                   
  0.017   0.055   0.064   0.075   0.088   0.095   0.131   0.137
 25 A    26 A    27 A    28 A    29 A    30 A    31 A    32 A                  
  0.140   0.182   0.218   0.235   0.246   0.248   0.278   0.339
 33 A    34 A    35 A    36 A    37 A    38 A    39 A    40 A                  
  0.340   0.349   0.383   0.390   0.429   0.476   0.524   0.577
 41 A    42 A    43 A    44 A    45 A    46 A    47 A    48 A                  
  0.598   0.613   0.796   0.859   0.868   0.877   0.901   0.961
 49 A    50 A    51 A    52 A    53 A    54 A    55 A    56 A                  
  1.085   1.095   1.117   1.134   1.177   1.228   1.292   1.333
 57 A    58 A    59 A    60 A    61 A    62 A    63 A    64 A                  
  1.379   1.479   1.567   1.620   1.632   1.773   1.861   1.907
 65 A    66 A    67 A    68 A    69 A    70 A    71 A    72 A                  
  2.205   2.265   2.389   2.408   2.571   2.635   2.638   2.932
 73 A    74 A    75 A    76 A    77 A    78 A    79 A    80 A                  
  3.022   4.177   4.178   4.213   4.220   4.244   4.340   4.472
 81 A    82 A    83 A    84 A    85 A    86 A    87 A    88 A                  
  4.631   6.887   6.923   6.947   7.572  10.341  14.696  14.800
 89 A    90 A    91 A    92 A    93 A    94 A    95 A    96 A                  
 14.906  26.642  26.706  27.070  36.688  68.727 166.167 219.180
 97 A    98 A    99 A   100 A   101 A   102 A   103 A   104 A                  

 Beta MOs, Restricted
 -- Occupied --                  
-104.89  -80.08  -26.33  -15.64  -10.61   -8.08   -8.07   -8.07
  1 A     2 A     3 A     4 A     5 A     6 A     7 A     8 A                  
 -7.614  -5.507  -5.505  -5.505  -1.636  -1.262  -1.058  -0.823
  9 A    10 A    11 A    12 A    13 A    14 A    15 A    16 A                  
 -0.713  -0.704  -0.687  -0.566  -0.557  -0.493  -0.434  -0.417
 17 A    18 A    19 A    20 A    21 A    22 A    23 A    24 A                  
 -- Virtual --                   
  0.017   0.055   0.064   0.075   0.088   0.095   0.131   0.137
 25 A    26 A    27 A    28 A    29 A    30 A    31 A    32 A                  
  0.140   0.182   0.218   0.235   0.246   0.248   0.278   0.339
 33 A    34 A    35 A    36 A    37 A    38 A    39 A    40 A                  
  0.340   0.349   0.383   0.390   0.429   0.476   0.524   0.577
 41 A    42 A    43 A    44 A    45 A    46 A    47 A    48 A                  
  0.598   0.613   0.796   0.859   0.868   0.877   0.901   0.961
 49 A    50 A    51 A    52 A    53 A    54 A    55 A    56 A                  
  1.085   1.095   1.117   1.134   1.177   1.228   1.292   1.333
 57 A    58 A    59 A    60 A    61 A    62 A    63 A    64 A                  
  1.379   1.479   1.567   1.620   1.632   1.773   1.861   1.907
 65 A    66 A    67 A    68 A    69 A    70 A    71 A    72 A                  
  2.205   2.265   2.389   2.408   2.571   2.635   2.638   2.932
 73 A    74 A    75 A    76 A    77 A    78 A    79 A    80 A                  
  3.022   4.177   4.178   4.213   4.220   4.244   4.340   4.472
 81 A    82 A    83 A    84 A    85 A    86 A    87 A    88 A                  
  4.631   6.887   6.923   6.947   7.572  10.341  14.696  14.800
 89 A    90 A    91 A    92 A    93 A    94 A    95 A    96 A                  
 14.906  26.642  26.706  27.070  36.688  68.727 166.167 219.180
 97 A    98 A    99 A   100 A   101 A   102 A   103 A   104 A                  

 Occupation and symmetry of molecular orbitals

 Point group: C1 (1 irreducible representation).

                           A     All 
 -------------------------------------
 All molecular orbitals:
  - Alpha                  104   104 
  - Beta                   104   104 
 -------------------------------------
 Alpha orbitals:
  - Frozen occupied        12    12  
  - Active occupied        12    12  
  - Active virtual         80    80  
  - Frozen virtual         0     0   
 -------------------------------------
 Beta orbitals:
  - Frozen occupied        12    12  
  - Active occupied        12    12  
  - Active virtual         80    80  
  - Frozen virtual         0     0   
 -------------------------------------

 Import integrals:   CPU 0.00 s  wall 0.00 s

 Import integrals:   CPU 15.30 s  wall 2.67 s

 MP2 amplitudes:   CPU 0.03 s  wall 0.03 s

Running a double precision version
           CCSD T amplitudes will be solved using DIIS.

           Start     Size      MaxIter   EConv     TConv     
           3         7         100       1.00e-07  1.00e-05  
 ------------------------------------------------------------------------------
           Energy (a.u.)   Ediff      Tdiff       Comment
 ------------------------------------------------------------------------------
          -954.76932734                           
     1    -954.76063365   8.69e-03   7.28e-01     
     2    -954.78441298   2.38e-02   1.06e-01     
     3    -954.78299551   1.42e-03   4.71e-02     
     4    -954.78559508   2.60e-03   1.66e-02     Switched to DIIS steps.
     5    -954.78647961   8.85e-04   1.16e-02     
     6    -954.78655558   7.60e-05   2.58e-03     
     7    -954.78655517   4.12e-07   1.38e-03     
     8    -954.78655904   3.86e-06   3.49e-04     
     9    -954.78656106   2.03e-06   2.32e-04     
    10    -954.78656112   6.01e-08   6.36e-05     
    11    -954.78656117   4.95e-08   2.61e-05     
    12    -954.78656122   4.94e-08   1.41e-05     
    13    -954.78656117   5.29e-08   5.70e-06     
 ------------------------------------------------------------------------------
          -954.78656117                           CCSD T converged.

End of double precision
 SCF energy                 = -954.13032178
 MP2 energy                 = -954.76932734
 CCSD correlation energy     =   -0.65623939
 CCSD total energy           = -954.78656117

 CCSD  T1^2 = 0.0147  T2^2 = 0.2369  Leading amplitudes:

 Amplitude    Orbitals with energies
 -0.0306       24 (A) A                  ->    25 (A) A                   
              -0.4166                          0.0169                     
 -0.0306       24 (A) B                  ->    25 (A) B                   
              -0.4166                          0.0169                     
  0.0293       18 (A) A                  ->    25 (A) A                   
              -0.7036                          0.0169                     
  0.0293       18 (A) B                  ->    25 (A) B                   
              -0.7036                          0.0169                     

 Amplitude    Orbitals with energies
 -0.0757       24 (A) A      24 (A) B    ->    25 (A) A      25 (A) B     
              -0.4166       -0.4166            0.0169        0.0169       
  0.0757       24 (A) A      24 (A) B    ->    25 (A) B      25 (A) A     
              -0.4166       -0.4166            0.0169        0.0169       
  0.0757       24 (A) B      24 (A) A    ->    25 (A) A      25 (A) B     
              -0.4166       -0.4166            0.0169        0.0169       
 -0.0757       24 (A) B      24 (A) A    ->    25 (A) B      25 (A) A     
              -0.4166       -0.4166            0.0169        0.0169       

 Computing CCSD intemediates for later calculations in double precision
 Finished.

Running a double precision version
           CCSD Lambda amplitudes will be solved using DIIS.
           Start     Size      MaxIter   EConv     LConv     
           3         7         100       1.00e-07  1.00e-05  
 ------------------------------------------------------------------------------
            Enorm      Ldiff       Comment
 ------------------------------------------------------------------------------
     1     5.14e-02   3.47e-02     
     2     1.62e-02   7.42e-03     
     3     6.60e-03   1.54e-03     
     4     3.82e-03   1.34e-03     Switched to DIIS steps.
     5     1.09e-03   7.50e-04     
     6     5.44e-04   1.59e-04     
     7     1.77e-04   5.60e-05     
     8     8.22e-05   6.70e-06     
     9     3.12e-05   9.12e-07     
    10     1.39e-05   2.03e-07     
    11     6.43e-06   3.30e-07     
    12     3.00e-06   1.55e-07     
    13     1.37e-06   1.72e-08     
    14     5.71e-07   5.36e-08     
    15     2.75e-07   3.16e-08     
    16     1.30e-07   2.15e-08     
    17     6.22e-08   1.25e-08     
 ------------------------------------------------------------------------------
                                   CCSD Lambda converged.

 Computing density matrices in double precision...
           Orbital response amplitudes will be solved using DIIS.
           Start     Size      MaxIter   EConv     LConv     
           3         7         100       1.00e-06  1.00e-06  
 ------------------------------------------------------------------------------
            Enorm      Ldiff       Comment
 ------------------------------------------------------------------------------
     1     7.99e-02   5.78e-03     
     2     4.27e-02   1.66e-02     
     3     4.58e-02   1.39e-02     
     4     1.19e-02   1.18e-02     Switched to DIIS steps.
     5     2.79e-03   2.95e-03     
     6     8.86e-04   5.95e-04     
     7     3.57e-04   9.76e-06     
     8     1.02e-04   6.66e-05     
     9     3.01e-05   1.07e-06     
    10     7.56e-06   2.15e-06     
    11     1.46e-06   4.71e-07     
    12     4.79e-07   4.08e-08     
 ------------------------------------------------------------------------------
                                   Orbital response converged.

 Computing density matrices... Done.
 CCSD calculation:   CPU 455.71 s  wall 86.48 s

 Transferring MO TPDM to AO TPDM
 Transferring g2_o1o1o1o1
 Transferring g2_o1o1o1v1
 Transferring g2_o1o1v1v1
 Transferring g2_o1v1o1v1
 Transferring g2_o1v1v1v1
 Transferring g2_v1v1v1v1
 Adding separable TPDM
 Computing TPDM gradient
 --------------------------------------------------------
 2e gradient
  Atom          X               Y               Z
 --------------------------------------------------------
    1        -20.546024      -11.475163        0.001834  
    2          8.898410      -13.639544        0.007477  
    3         -8.252402       16.868731        0.001621  
    4         19.900017        8.245976       -0.010932  
 --------------------------------------------------------
 --------------------------------------------------------
 Final gradient
  Atom          X               Y               Z
 --------------------------------------------------------
    1        -20.546024      -11.475163        0.001834  
    2          8.898410      -13.639544        0.007477  
    3         -8.252402       16.868731        0.001621  
    4         19.900017        8.245976       -0.010932  
 --------------------------------------------------------
 Analytic gradient from two-electron contribution:   CPU 106.68 s  wall 21.18 s

 Total ccman2 time:   CPU 580.03 s  wall 111.09 s


 --------------------------------------------------------------

                    Orbital Energies (a.u.)
 --------------------------------------------------------------

 Alpha MOs
 -- Occupied --
******** -80.0788 -26.3331 -15.6439 -10.6098  -8.0785  -8.0743  -8.0742
 -7.6141  -5.5075  -5.5051  -5.5046  -1.6365  -1.2622  -1.0576  -0.8235
 -0.7126  -0.7036  -0.6870  -0.5661  -0.5566  -0.4927  -0.4335  -0.4166
 -- Virtual --
  0.0169   0.0545   0.0636   0.0750   0.0876   0.0951   0.1309   0.1372
  0.1395   0.1817   0.2180   0.2347   0.2455   0.2484   0.2783   0.3393
  0.3405   0.3490   0.3828   0.3898   0.4285   0.4764   0.5243   0.5769
  0.5977   0.6132   0.7957   0.8590   0.8678   0.8775   0.9014   0.9610
  1.0848   1.0947   1.1166   1.1339   1.1767   1.2282   1.2918   1.3329
  1.3785   1.4786   1.5665   1.6199   1.6325   1.7729   1.8605   1.9071
  2.2050   2.2649   2.3890   2.4076   2.5710   2.6348   2.6381   2.9325
  3.0220   4.1771   4.1781   4.2126   4.2202   4.2438   4.3398   4.4722
  4.6313   6.8869   6.9232   6.9468   7.5725  10.3412  14.6956  14.7999
 14.9063  26.6425  26.7055  27.0703  36.6878  68.7267 166.1669 219.1804
 --------------------------------------------------------------

          Ground-State Mulliken Net Atomic Charges

     Atom                 Charge (a.u.)
  ----------------------------------------
      1 P                     0.536568
      2 N                    -0.273485
      3 F                    -0.238624
      4 Cl                   -0.024459
  ----------------------------------------
  Sum of atomic charges =     0.000000

 -----------------------------------------------------------------
                    Cartesian Multipole Moments
 -----------------------------------------------------------------
    Charge (ESU x 10^10)
                 0.0000
    Dipole Moment (Debye)
         X       1.0089      Y       0.2970      Z       0.0007
       Tot       1.0517
    Quadrupole Moments (Debye-Ang)
        XX     -34.1269     XY       3.5822     YY     -39.2498
        XZ      -0.0003     YZ      -0.0001     ZZ     -34.6365
    Octopole Moments (Debye-Ang^2)
       XXX       0.4277    XXY      -3.4181    XYY      -1.3470
       YYY      -9.8073    XXZ      -0.0077    XYZ       0.0022
       YYZ      -0.0116    XZZ       3.0324    YZZ      -3.0490
       ZZZ      -0.0374
    Hexadecapole Moments (Debye-Ang^3)
      XXXX    -399.9498   XXXY       1.5124   XXYY     -92.6544
      XYYY      -3.2606   YYYY    -133.3886   XXXZ       0.0528
      XXYZ      -0.0027   XYYZ       0.0184   YYYZ       0.0087
      XXZZ     -75.0451   XYZZ      -3.2499   YYZZ     -28.4761
      XZZZ       0.0653   YZZZ       0.0098   ZZZZ     -39.0490
 -----------------------------------------------------------------
 DrvMan completing analytic gradient of the correlated energy
 Correlated dipole moment
            1
    1   0.3969168
    2   0.1168598
    3   0.0002754
 Energy read as -954.786561167
 Full Analytical Gradient: (in a.u., or Hartree/Bohr)
             1             2             3             4
    1    0.00006723   -0.00006530   -0.00000357    0.00000164
    2   -0.00011358   -0.00000741    0.00010338    0.00001760
    3    0.00003034   -0.00003254   -0.00001411    0.00001631
 Gradient time:  CPU 0.77 s  wall 0.78 s
Dipole drv :
gprntSymmMtrx error report: 
 Final Hessian.
            1           2           3           4           5           6
    1   0.5209302  -0.0536697   0.0000000  -0.4436917   0.0146194   0.0000000
    2  -0.0536697   0.3081424   0.0000000   0.0864574  -0.0392285   0.0000000
    3   0.0000000   0.0000000   0.0298128  -0.0000005   0.0000000  -0.0320213
    4  -0.4436917   0.0864574  -0.0000005   0.5960938   0.0252213   0.0000000
    5   0.0146194  -0.0392285   0.0000000   0.0252213   0.1421284   0.0000000
    6   0.0000000   0.0000000  -0.0320213   0.0000000   0.0000000   0.0343373
    7  -0.0384235  -0.0003163   0.0000013  -0.0098878   0.0389647   0.0000000
    8   0.0266528  -0.2521662   0.0000000   0.0113171  -0.0235659   0.0000000
    9   0.0000000   0.0000000  -0.0138294   0.0000000   0.0000000   0.0148771
   10  -0.0388099  -0.0324699  -0.0000014  -0.1425176  -0.0788109   0.0000035
   11   0.0123955  -0.0167470   0.0000000  -0.1229940  -0.0793320   0.0000000
   12   0.0000000   0.0000000   0.0160512   0.0000000   0.0000000  -0.0172132
            7           8           9          10          11          12
    1  -0.0384235   0.0266528   0.0000000  -0.0388099   0.0123955   0.0000000
    2  -0.0003163  -0.2521662   0.0000000  -0.0324699  -0.0167470   0.0000000
    3   0.0000013   0.0000000  -0.0138294  -0.0000014   0.0000000   0.0160512
    4  -0.0098878   0.0113171   0.0000000  -0.1425176  -0.1229940   0.0000000
    5   0.0389647  -0.0235659   0.0000000  -0.0788109  -0.0793320   0.0000000
    6   0.0000000   0.0000000   0.0148771   0.0000035   0.0000000  -0.0172132
    7   0.0390000  -0.0403433   0.0000000   0.0093095   0.0016946   0.0000000
    8  -0.0403433   0.2662631   0.0000000   0.0023729   0.0094680   0.0000000
    9   0.0000000   0.0000000   0.0064248  -0.0000020   0.0000000  -0.0074674
   10   0.0093095   0.0023729  -0.0000020   0.1720183   0.1089083   0.0000000
[truncated: 11,541 more chars]
