# Supplementary material for: Geometric and energetic data from ab initio calculations of haloethene, haloimine, halomethylenephosphine, haloiminophosphine, halodiazene, halodiphosphene and halocyclopropane
Source: Data Brief. 2019 Nov 2;27:104738. doi: 10.1016/j.dib.2019.104738 (PMC6861602; doi:10.1016/j.dib.2019.104738)
Supplement: Multimedia component 7 [file mmc7.zip › NP/CCSD/freq/ClENPEI.out]

Q-Chem Developer Version!
                  Welcome to Q-Chem
     A Quantum Leap Into The Future Of Chemistry


 Q-Chem 5.1, Q-Chem, Inc., Pleasanton, CA (2018)

 Yihan Shao,  Zhengting Gan,  E. Epifanovsky,  A. T. B. Gilbert,  M. Wormit,  
 J. Kussmann,  A. W. Lange,  A. Behn,  Jia Deng,  Xintian Feng,  D. Ghosh,  
 M. Goldey,  P. R. Horn,  L. D. Jacobson,  I. Kaliman,  T. Kus,  A. Landau,  
 Jie Liu,  E. I. Proynov,  R. M. Richard,  R. P. Steele,  E. J. Sundstrom,  
 H. L. Woodcock III,  P. M. Zimmerman,  D. Zuev,  B. Albrecht,  E. Alguire,  
 S. A. Baeppler,  D. Barton,  Z. Benda,  Y. A. Bernard,  E. J. Berquist,  
 K. B. Bravaya,  H. Burton,  D. Casanova,  Chun-Min Chang,  Yunqing Chen,  
 A. Chien,  K. D. Closser,  M. P. Coons,  S. Coriani,  S. Dasgupta,  
 A. L. Dempwolff,  M. Diedenhofen,  Hainam Do,  R. G. Edgar,  Po-Tung Fang,  
 S. Faraji,  S. Fatehi,  Qingguo Feng,  K. D. Fenk,  J. Fosso-Tande,  
 J. Gayvert,  Qinghui Ge,  A. Ghysels,  G. Gidofalvi,  J. Gomes,  
 J. Gonthier,  A. Gunina,  D. Hait,  M. W. D. Hanson-Heine,  
 P. H. P. Harbach,  A. W. Hauser,  J. E. Herr,  E. G. Hohenstein,  
 Z. C. Holden,  Kerwin Hui,  B. C. Huynh,  T.-C. Jagau,  Hyunjun Ji,  
 B. Kaduk,  K. Khistyaev,  Jaehoon Kim,  P. Klunzinger,  K. Koh,  
 D. Kosenkov,  L. Koulias,  T. Kowalczyk,  C. M. Krauter,  A. Kunitsa,  
 Ka Un Lao,  A. Laurent,  K. V. Lawler,  Joonho Lee,  D. Lefrancois,  
 S. Lehtola,  D. S. Levine,  Yi-Pei Li,  You-Sheng Lin,  Fenglai Liu,  
 E. Livshits,  A. Luenser,  P. Manohar,  E. Mansoor,  S. F. Manzer,  
 Shan-Ping Mao,  Yuezhi Mao,  N. Mardirossian,  A. V. Marenich,  
 T. Markovich,  L. A. Martinez-Martinez,  S. A. Maurer,  N. J. Mayhall,  
 S. C. McKenzie,  J.-M. Mewes,  A. F. Morrison,  J. W. Mullinax,  K. Nanda,  
 T. S. Nguyen-Beck,  R. Olivares-Amaya,  J. A. Parkhill,  T. M. Perrine,  
 F. Plasser,  P. Pokhilko,  S. Prager,  A. Prociuk,  E. Ramos,  D. R. Rehn,  
 F. Rob,  M. Schneider,  N. Sergueev,  S. M. Sharada,  S. Sharma,  
 D. W. Small,  T. Stauch,  T. Stein,  Yu-Chuan Su,  A. J. W. Thom,  
 A. Tkatchenko,  T. Tsuchimochi,  N. M. Tubman,  L. Vogt,  M. L. Vidal,  
 O. Vydrov,  M. A. Watson,  J. Wenzel,  M. de Wergifosse,  T. A. Wesolowski,  
 A. White,  J. Witte,  A. Yamada,  Jun Yang,  K. Yao,  S. Yeganeh,  
 S. R. Yost,  Zhi-Qiang You,  A. Zech,  Igor Ying Zhang,  Xing Zhang,  
 Yan Zhao,  Ying Zhu,  B. R. Brooks,  G. K. L. Chan,  C. J. Cramer,  
 M. S. Gordon,  W. J. Hehre,  A. Klamt,  M. W. Schmidt,  C. D. Sherrill,  
 D. G. Truhlar,  A. Aspuru-Guzik,  R. Baer,  A. T. Bell,  N. A. Besley,  
 Jeng-Da Chai,  A. E. DePrince, III,  R. A. DiStasio Jr.,  A. Dreuw,  
 B. D. Dunietz,  T. R. Furlani,  Chao-Ping Hsu,  Yousung Jung,  Jing Kong,  
 D. S. Lambrecht,  WanZhen Liang,  C. Ochsenfeld,  V. A. Rassolov,  
 L. V. Slipchenko,  J. E. Subotnik,  T. Van Voorhis,  J. M. Herbert,  
 A. I. Krylov,  P. M. W. Gill,  M. Head-Gordon

 Contributors to earlier versions of Q-Chem not listed above: 
 R. D. Adamson,  B. Austin,  J. Baker,  G. J. O. Beran,  K. Brandhorst,  
 S. T. Brown,  E. F. C. Byrd,  A. K. Chakraborty,  C.-L. Cheng,  
 Siu Hung Chien,  D. M. Chipman,  D. L. Crittenden,  H. Dachsel,  
 R. J. Doerksen,  A. D. Dutoi,  L. Fusti-Molnar,  W. A. Goddard III,  
 A. Golubeva-Zadorozhnaya,  S. R. Gwaltney,  G. Hawkins,  A. Heyden,  
 S. Hirata,  G. Kedziora,  F. J. Keil,  C. Kelley,  Jihan Kim,  R. A. King,  
 R. Z. Khaliullin,  P. P. Korambath,  W. Kurlancheek,  A. M. Lee,  M. S. Lee,  
 S. V. Levchenko,  Ching Yeh Lin,  D. Liotard,  R. C. Lochan,  I. Lotan,  
 P. E. Maslen,  N. Nair,  D. P. O'Neill,  D. Neuhauser,  E. Neuscamman,  
 C. M. Oana,  R. Olson,  B. Peters,  R. Peverati,  P. A. Pieniazek,  
 Y. M. Rhee,  J. Ritchie,  M. A. Rohrdanz,  E. Rosta,  N. J. Russ,  
 H. F. Schaefer III,  N. E. Schultz,  N. Shenvi,  A. C. Simmonett,  A. Sodt,  
 D. Stuck,  K. S. Thanthiriwatte,  V. Vanovschi,  Tao Wang,  A. Warshel,  
 C. F. Williams,  Q. Wu,  X. Xu,  W. Zhang

 Please cite Q-Chem as follows:
 Y. Shao et al., Mol. Phys. 113, 184-215 (2015)
 DOI: 10.1080/00268976.2014.952696

 Q-Chem 5.1.2 for Intel X86 EM64T Linux

 Parts of Q-Chem use Armadillo 8.300.2 (Tropical Shenanigans).
 http://arma.sourceforge.net/

 Q-Chem begins on Tue May  7 06:27:38 2019  

Host: 
0

     Scratch files written to /scratch/taweetham/qchem11586//
Input Ideriv = 1
Curr. Ideriv = -1
Max.  Ideriv = 1


!!********************************************.
!!******************Warning*******************.
!!Desired Analytical derivatives not available.
!!Finite difference job might take a long time.
!!********************************************.
!!********************************************.


 2-order derivative to be evaluated numerically with 1-order analytical derivatives

Checking the input file for inconsistencies... 	...done.

--------------------------------------------------------------
User input:
--------------------------------------------------------------
Cl=H_E.out
$molecule
0 1
P 
H  1 1.419680
N  1 1.610679 2 93.119306
Cl 3 1.741083 1 114.298742 2 -180.000000 0
$end

$rem
   JOB_TYPE 	FREQUENCY
   BASIS 		6-311++G**
   METHOD	ccsd
   MEM_TOTAL	31000
   N_FROZEN_CORE      FC
$end

--------------------------------------------------------------
 ----------------------------------------------------------------
             Standard Nuclear Orientation (Angstroms)
    I     Atom           X                Y                Z
 ----------------------------------------------------------------
    1      P       1.3977284065    -0.2547762019     0.0000000000
    2      H       2.3136285153     0.8299441736     0.0000000000
    3      N       0.1123526098     0.7158400469    -0.0000000000
    4      Cl     -1.4156484048    -0.1187753808    -0.0000000000
 ----------------------------------------------------------------
 Molecular Point Group                 Cs    NOp =  2
 Largest Abelian Subgroup              Cs    NOp =  2
 Nuclear Repulsion Energy =   128.1826668324 hartrees
 There are       20 alpha and       20 beta electrons
 Requested basis set is 6-311++G(d,p)
 There are 37 shells and 89 basis functions
 Total memory of 31000 MB is distributed as follows: 
   MEM_STATIC is set to 192 MB
   QALLOC/CCMAN JOB total memory use is  30808 MB
 Warning: actual memory use might exceed 31000 MB

 Total QAlloc Memory Limit  31000 MB
 Mega-Array Size       188 MB
 MEM_STATIC part       192 MB

                       Distance Matrix (Angstroms)
             P (  1)   H (  2)   N (  3)
   H (  2)  1.419680
   N (  3)  1.610679  2.204231
   Cl(  4)  2.816662  3.848061  1.741083

 A cutoff of  1.0D-14 yielded    661 shell pairs
 There are      3992 function pairs (      4280 Cartesian)

 -------------------------------------------------------
 OpenMP Integral Computing Module                       
 Release: version 1.0, May 2013, Q-Chem Inc. Pittsburgh 
 -------------------------------------------------------
 Integral Job Info:
 Integral job number is                      11
 Integral operator is                         1
 short-range coefficients                     0
 long-range coefficients              100000000
 Omega coefficients                           0
 if combine SR and LR in K                    0
 Integral screening is                        0
 Integral computing path is                   2
 max size of driver memory is            800000
 size of driver memory is                593474
 size of scratch memory is              8114252
 max col of scratch BK array               1296
 max len of scratch array in speh3          155
 max len of scratch index in speh4           18
 max int batch size is                      520
 min int batch size is                       52
 fixed nKL is                                52
 max L of basis functions is                  2
 order of int derivative is                   0
 number of shells is                         37
 number of basis is                          92
 number of cartesian basis is                92
 number of contracted shell pairs           661
 number of primitive shell pairs           1863
 maxK2 (contraction) of shell pair           36
 max number of K2 of shell pair               1
 max number of CS2 of shell pair             79
 max number of PS2 of shell pair            186
 mem total for path MDJ                  510786
 -------------------------------------------------------
 Smallest overlap matrix eigenvalue = 1.55E-03
 Guess from superposition of atomic densities
 Warning:  Energy on first SCF cycle will be non-variational
 SAD guess density has 40.000000 electrons

 -----------------------------------------------------------------------
  General SCF calculation program by
  Eric Jon Sundstrom, Paul Horn, Yuezhi Mao, Dmitri Zuev, Alec White,
  David Stuck, Shaama M.S., Shane Yost, Joonho Lee, David Small,
  Daniel Levine, Susi Lehtola, Hugh Burton, Evgeny Epifanovsky
 -----------------------------------------------------------------------
 Hartree-Fock
 using 6 threads for integral computing
 -------------------------------------------------------
 OpenMP Integral computing Module                
 Release: version 2.0, May 2017, Q-Chem Inc. Pleasanton 
 -------------------------------------------------------
 A restricted SCF calculation will be
 performed using DIIS
 SCF converges when DIIS error is below 1.0e-08
 ---------------------------------------
  Cycle       Energy         DIIS error
 ---------------------------------------
    1    -855.4416622233      5.15e-02  
    2    -855.1586179027      5.25e-03  
    3    -855.1927825131      2.37e-03  
    4    -855.1979910342      9.29e-04  
    5    -855.1991753740      4.17e-04  
    6    -855.1994786329      1.20e-04  
    7    -855.1995316364      5.46e-05  
    8    -855.1995489107      2.23e-05  
    9    -855.1995510772      7.41e-06  
   10    -855.1995513228      3.16e-06  
   11    -855.1995513634      8.05e-07  
   12    -855.1995513662      2.02e-07  
   13    -855.1995513664      6.56e-08  
   14    -855.1995513664      2.07e-08  
   15    -855.1995513664      5.13e-09  Convergence criterion met
 ---------------------------------------
 SCF time:   CPU 4.51s  wall 1.00s 
 SCF   energy in the final basis set =     -855.1995513664
 Total energy in the final basis set =     -855.1995513664


 ------------------------------------------------------------------------------

   CCMAN2: suite of methods based on coupled cluster
           and equation of motion theories.

   Components:
   * libvmm-1.3-trunk
     by Evgeny Epifanovsky, Ilya Kaliman.
   * libtensor-2.5-trunk
     by Evgeny Epifanovsky, Michael Wormit, Dmitry Zuev, Sam Manzer, 
        Ilya Kaliman.
   * libcc-2.5-trunk
     by Evgeny Epifanovsky, Arik Landau, Tomasz Kus, Kirill Khistyaev, 
        Dmitry Zuev, Prashant Manohar, Xintian Feng, Anna Krylov, 
        Matthew Goldey, Alec White, Thomas Jagau, Kaushik Nanda, 
        Anastasia Gunina, Alexander Kunitsa, Joonho Lee.

   CCMAN original authors:
   Anna I. Krylov, C. David Sherrill, Steven R. Gwaltney,
   Edward F. C. Byrd (2000)
   Sergey V. Levchenko, Lyudmila V. Slipchenko, Tao Wang,
   Ana-Maria C. Cristian (2003)
   Piotr A. Pieniazek, C. Melania Oana, Evgeny Epifanovsky (2007)
   Prashant Manohar (2009)

 ------------------------------------------------------------------------------


 Allocating and initializing 30808MB of RAM...
 Calculation will run on 6 cores.


 Alpha MOs, Restricted
 -- Occupied --                  
-104.86  -80.02  -15.65  -10.59   -8.06   -8.05   -8.05   -7.56
  1 A'    2 A'    3 A'    4 A'    5 A'    1 A"    6 A'    7 A'                 
 -5.450  -5.449  -5.449  -1.239  -1.032  -0.773  -0.603  -0.567
  8 A'    2 A"    9 A'   10 A'   11 A'   12 A'   13 A'   14 A'                 
 -0.536  -0.459  -0.404  -0.399
  3 A"   15 A'   16 A'    4 A"                                                 
 -- Virtual --                   
  0.003   0.050   0.067   0.080   0.089   0.095   0.106   0.144
  5 A"   17 A'   18 A'   19 A'    6 A"   20 A'   21 A'   22 A'                 
  0.144   0.170   0.186   0.208   0.225   0.241   0.245   0.306
  7 A"   23 A'   24 A'   25 A'   26 A'   27 A'    8 A"   28 A'                 
  0.344   0.380   0.395   0.493   0.542   0.604   0.606   0.633
 29 A'   30 A'    9 A"   31 A'   32 A'   33 A'   10 A"   34 A'                 
  0.788   0.825   0.849   0.889   0.895   0.975   1.047   1.089
 35 A'   11 A"   36 A'   12 A"   37 A'   13 A"   38 A'   39 A'                 
  1.134   1.151   1.162   1.228   1.275   1.287   1.361   1.502
 14 A"   40 A'   41 A'   15 A"   42 A'   43 A'   44 A'   45 A'                 
  1.663   1.693   1.813   1.824   1.947   2.273   2.291   2.402
 16 A"   46 A'   17 A"   47 A'   48 A'   18 A"   49 A'   50 A'                 
  2.409   2.540   2.641   2.679   2.857   2.941   3.061   4.241
 19 A"   51 A'   20 A"   52 A'   53 A'   54 A'   55 A'   21 A"                 
  4.337   4.500   7.578  10.327  14.744  14.814  14.906  26.660
 56 A'   57 A'   58 A'   59 A'   22 A"   60 A'   61 A'   23 A"                 
 26.723  27.115  36.679 166.199 219.167
 62 A'   63 A'   64 A'   65 A'   66 A'                                         

 Beta MOs, Restricted
 -- Occupied --                  
-104.86  -80.02  -15.65  -10.59   -8.06   -8.05   -8.05   -7.56
  1 A'    2 A'    3 A'    4 A'    5 A'    1 A"    6 A'    7 A'                 
 -5.450  -5.449  -5.449  -1.239  -1.032  -0.773  -0.603  -0.567
  8 A'    2 A"    9 A'   10 A'   11 A'   12 A'   13 A'   14 A'                 
 -0.536  -0.459  -0.404  -0.399
  3 A"   15 A'   16 A'    4 A"                                                 
 -- Virtual --                   
  0.003   0.050   0.067   0.080   0.089   0.095   0.106   0.144
  5 A"   17 A'   18 A'   19 A'    6 A"   20 A'   21 A'   22 A'                 
  0.144   0.170   0.186   0.208   0.225   0.241   0.245   0.306
  7 A"   23 A'   24 A'   25 A'   26 A'   27 A'    8 A"   28 A'                 
  0.344   0.380   0.395   0.493   0.542   0.604   0.606   0.633
 29 A'   30 A'    9 A"   31 A'   32 A'   33 A'   10 A"   34 A'                 
  0.788   0.825   0.849   0.889   0.895   0.975   1.047   1.089
 35 A'   11 A"   36 A'   12 A"   37 A'   13 A"   38 A'   39 A'                 
  1.134   1.151   1.162   1.228   1.275   1.287   1.361   1.502
 14 A"   40 A'   41 A'   15 A"   42 A'   43 A'   44 A'   45 A'                 
  1.663   1.693   1.813   1.824   1.947   2.273   2.291   2.402
 16 A"   46 A'   17 A"   47 A'   48 A'   18 A"   49 A'   50 A'                 
  2.409   2.540   2.641   2.679   2.857   2.941   3.061   4.241
 19 A"   51 A'   20 A"   52 A'   53 A'   54 A'   55 A'   21 A"                 
  4.337   4.500   7.578  10.327  14.744  14.814  14.906  26.660
 56 A'   57 A'   58 A'   59 A'   22 A"   60 A'   61 A'   23 A"                 
 26.723  27.115  36.679 166.199 219.167
 62 A'   63 A'   64 A'   65 A'   66 A'                                         

 Occupation and symmetry of molecular orbitals

 Point group: Cs (2 irreducible representations).

                           A'   A"    All 
 ------------------------------------------
 All molecular orbitals:
  - Alpha                  66   23    89  
  - Beta                   66   23    89  
 ------------------------------------------
 Alpha orbitals:
  - Frozen occupied        9    2     11  
  - Active occupied        7    2     9   
  - Active virtual         50   19    69  
  - Frozen virtual         0    0     0   
 ------------------------------------------
 Beta orbitals:
  - Frozen occupied        9    2     11  
  - Active occupied        7    2     9   
  - Active virtual         50   19    69  
  - Frozen virtual         0    0     0   
 ------------------------------------------

 Import integrals:   CPU 0.00 s  wall 0.00 s

 Import integrals:   CPU 7.39 s  wall 1.49 s

 MP2 amplitudes:   CPU 0.13 s  wall 0.12 s

Running a double precision version
           CCSD T amplitudes will be solved using DIIS.

           Start     Size      MaxIter   EConv     TConv     
           3         7         100       1.00e-07  1.00e-05  
 ------------------------------------------------------------------------------
           Energy (a.u.)   Ediff      Tdiff       Comment
 ------------------------------------------------------------------------------
          -855.64039970                           
     1    -855.64439832   4.00e-03   6.74e-01     
     2    -855.66288177   1.85e-02   1.01e-01     
     3    -855.66302706   1.45e-04   4.46e-02     
     4    -855.66522156   2.19e-03   1.28e-02     Switched to DIIS steps.
     5    -855.66600976   7.88e-04   1.23e-02     
     6    -855.66603023   2.05e-05   2.29e-03     
     7    -855.66602785   2.38e-06   1.08e-03     
     8    -855.66603068   2.82e-06   3.41e-04     
     9    -855.66603090   2.23e-07   1.64e-04     
    10    -855.66603099   8.73e-08   6.29e-05     
    11    -855.66603091   7.46e-08   3.22e-05     
    12    -855.66603095   3.92e-08   7.86e-06     
 ------------------------------------------------------------------------------
          -855.66603095                           CCSD T converged.

End of double precision
 SCF energy                 = -855.19955137
 MP2 energy                 = -855.64039970
 CCSD correlation energy     =   -0.46647959
 CCSD total energy           = -855.66603095

 CCSD  T1^2 = 0.0107  T2^2 = 0.2186  Leading amplitudes:

 Amplitude    Orbitals with energies
 -0.0384       4 (A") A                  ->    5 (A") A                   
              -0.3989                          0.0034                     
 -0.0384       4 (A") B                  ->    5 (A") B                   
              -0.3989                          0.0034                     
  0.0168       4 (A") A                  ->    6 (A") A                   
              -0.3989                          0.0894                     
  0.0168       4 (A") B                  ->    6 (A") B                   
              -0.3989                          0.0894                     

 Amplitude    Orbitals with energies
 -0.0994       4 (A") A      4 (A") B    ->    5 (A") A      5 (A") B     
              -0.3989       -0.3989            0.0034        0.0034       
  0.0994       4 (A") A      4 (A") B    ->    5 (A") B      5 (A") A     
              -0.3989       -0.3989            0.0034        0.0034       
  0.0994       4 (A") B      4 (A") A    ->    5 (A") A      5 (A") B     
              -0.3989       -0.3989            0.0034        0.0034       
 -0.0994       4 (A") B      4 (A") A    ->    5 (A") B      5 (A") A     
              -0.3989       -0.3989            0.0034        0.0034       

 Computing CCSD intemediates for later calculations in double precision
 Finished.

Running a double precision version
           CCSD Lambda amplitudes will be solved using DIIS.
           Start     Size      MaxIter   EConv     LConv     
           3         7         100       1.00e-07  1.00e-05  
 ------------------------------------------------------------------------------
            Enorm      Ldiff       Comment
 ------------------------------------------------------------------------------
     1     5.05e-02   3.95e-02     
     2     1.22e-02   5.35e-03     
     3     5.66e-03   2.43e-03     
     4     2.99e-03   1.32e-03     Switched to DIIS steps.
     5     1.05e-03   7.10e-04     
     6     4.52e-04   2.13e-04     
     7     1.75e-04   5.02e-05     
     8     7.24e-05   8.94e-07     
     9     2.76e-05   3.13e-06     
    10     1.21e-05   1.36e-06     
    11     4.67e-06   1.31e-07     
    12     2.42e-06   9.08e-08     
    13     1.14e-06   3.44e-08     
    14     4.88e-07   2.00e-08     
    15     2.41e-07   2.34e-08     
    16     1.04e-07   4.55e-09     
    17     5.29e-08   5.40e-09     
 ------------------------------------------------------------------------------
                                   CCSD Lambda converged.

 Computing density matrices in double precision...
           Orbital response amplitudes will be solved using DIIS.
           Start     Size      MaxIter   EConv     LConv     
           3         7         100       1.00e-06  1.00e-06  
 ------------------------------------------------------------------------------
            Enorm      Ldiff       Comment
 ------------------------------------------------------------------------------
     1     6.59e-02   7.95e-03     
     2     4.03e-02   2.15e-03     
     3     6.24e-02   9.27e-03     
     4     1.00e-02   1.76e-02     Switched to DIIS steps.
     5     2.04e-03   3.49e-03     
     6     9.05e-04   2.84e-04     
     7     3.22e-04   9.30e-05     
     8     7.39e-05   5.50e-05     
     9     1.68e-05   8.22e-06     
    10     2.67e-06   2.62e-06     
    11     1.05e-06   4.02e-07     
    12     2.26e-07   2.07e-07     
 ------------------------------------------------------------------------------
                                   Orbital response converged.

 Computing density matrices... Done.
 CCSD calculation:   CPU 59.87 s  wall 12.99 s

 Transferring MO TPDM to AO TPDM
 Transferring g2_o1o1o1o1
 Transferring g2_o1o1o1v1
 Transferring g2_o1o1v1v1
 Transferring g2_o1v1o1v1
 Transferring g2_o1v1v1v1
 Transferring g2_v1v1v1v1
 Adding separable TPDM
 Computing TPDM gradient
 --------------------------------------------------------
 2e gradient
  Atom          X               Y               Z
 --------------------------------------------------------
    1        -16.571322       11.426970       -0.000000  
    2         -2.950686       -2.653306        0.000000  
    3          1.968170      -13.777920       -0.000000  
    4         17.553839        5.004257        0.000000  
 --------------------------------------------------------
 --------------------------------------------------------
 Final gradient
  Atom          X               Y               Z
 --------------------------------------------------------
    1        -16.571322       11.426970       -0.000000  
    2         -2.950686       -2.653306        0.000000  
    3          1.968170      -13.777920       -0.000000  
    4         17.553839        5.004257        0.000000  
 --------------------------------------------------------
 Analytic gradient from two-electron contribution:   CPU 54.08 s  wall 10.94 s

 Total ccman2 time:   CPU 127.15 s  wall 27.13 s


 --------------------------------------------------------------
             Orbital Energies (a.u.) and Symmetries
 --------------------------------------------------------------

 Alpha MOs, Restricted
 -- Occupied --                  
-104.86  -80.02  -15.65  -10.59   -8.06   -8.05   -7.56   -5.45
  1 A'    2 A'    3 A'    4 A'    5 A'    6 A'    7 A'    8 A'                 
 -5.449  -8.053  -5.449  -1.239  -1.032  -0.773  -0.603  -0.567
  9 A'    1 A"    2 A"   10 A'   11 A'   12 A'   13 A'   14 A'                 
 -0.459  -0.404  -0.536  -0.399
 15 A'   16 A'    3 A"    4 A"                                                 
 -- Virtual --                   
  0.050   0.067   0.080   0.095   0.106   0.144   0.170   0.186
 17 A'   18 A'   19 A'   20 A'   21 A'   22 A'   23 A'   24 A'                 
  0.208   0.225   0.241   0.306   0.344   0.380   0.493   0.542
 25 A'   26 A'   27 A'   28 A'   29 A'   30 A'   31 A'   32 A'                 
  0.604   0.633   0.788   0.849   0.895   1.047   1.089   1.151
 33 A'   34 A'   35 A'   36 A'   37 A'   38 A'   39 A'   40 A'                 
  1.162   1.275   1.287   1.361   1.502   1.693   1.824   1.947
 41 A'   42 A'   43 A'   44 A'   45 A'   46 A'   47 A'   48 A'                 
  2.291   2.402   2.540   2.679   2.857   2.941   3.061   4.337
 49 A'   50 A'   51 A'   52 A'   53 A'   54 A'   55 A'   56 A'                 
  4.500   7.578  10.327  14.814  14.906  26.723  27.115  36.679
 57 A'   58 A'   59 A'   60 A'   61 A'   62 A'   63 A'   64 A'                 
166.199 219.167   0.003   0.089   0.144   0.245   0.395   0.606
 65 A'   66 A'    5 A"    6 A"    7 A"    8 A"    9 A"   10 A"                 
  0.825   0.889   0.975   1.134   1.228   1.663   1.813   2.273
 11 A"   12 A"   13 A"   14 A"   15 A"   16 A"   17 A"   18 A"                 
  2.409   2.641   4.241  14.744  26.660
 19 A"   20 A"   21 A"   22 A"   23 A"                                         

 Beta MOs, Restricted
 -- Occupied --                  
-104.86  -80.02  -15.65  -10.59   -8.06   -8.05   -7.56   -5.45
  1 A'    2 A'    3 A'    4 A'    5 A'    6 A'    7 A'    8 A'                 
 -5.449  -8.053  -5.449  -1.239  -1.032  -0.773  -0.603  -0.567
  9 A'    1 A"    2 A"   10 A'   11 A'   12 A'   13 A'   14 A'                 
 -0.459  -0.404  -0.536  -0.399
 15 A'   16 A'    3 A"    4 A"                                                 
 -- Virtual --                   
  0.050   0.067   0.080   0.095   0.106   0.144   0.170   0.186
 17 A'   18 A'   19 A'   20 A'   21 A'   22 A'   23 A'   24 A'                 
  0.208   0.225   0.241   0.306   0.344   0.380   0.493   0.542
 25 A'   26 A'   27 A'   28 A'   29 A'   30 A'   31 A'   32 A'                 
  0.604   0.633   0.788   0.849   0.895   1.047   1.089   1.151
 33 A'   34 A'   35 A'   36 A'   37 A'   38 A'   39 A'   40 A'                 
  1.162   1.275   1.287   1.361   1.502   1.693   1.824   1.947
 41 A'   42 A'   43 A'   44 A'   45 A'   46 A'   47 A'   48 A'                 
  2.291   2.402   2.540   2.679   2.857   2.941   3.061   4.337
 49 A'   50 A'   51 A'   52 A'   53 A'   54 A'   55 A'   56 A'                 
  4.500   7.578  10.327  14.814  14.906  26.723  27.115  36.679
 57 A'   58 A'   59 A'   60 A'   61 A'   62 A'   63 A'   64 A'                 
166.199 219.167   0.003   0.089   0.144   0.245   0.395   0.606
 65 A'   66 A'    5 A"    6 A"    7 A"    8 A"    9 A"   10 A"                 
  0.825   0.889   0.975   1.134   1.228   1.663   1.813   2.273
 11 A"   12 A"   13 A"   14 A"   15 A"   16 A"   17 A"   18 A"                 
  2.409   2.641   4.241  14.744  26.660
 19 A"   20 A"   21 A"   22 A"   23 A"                                         
 --------------------------------------------------------------

          Ground-State Mulliken Net Atomic Charges

     Atom                 Charge (a.u.)
  ----------------------------------------
      1 P                     0.298127
      2 H                    -0.048592
      3 N                    -0.229805
      4 Cl                   -0.019730
  ----------------------------------------
  Sum of atomic charges =     0.000000

 -----------------------------------------------------------------
                    Cartesian Multipole Moments
 -----------------------------------------------------------------
    Charge (ESU x 10^10)
                -0.0000
    Dipole Moment (Debye)
         X       1.9448      Y      -1.0319      Z       0.0000
       Tot       2.2016
    Quadrupole Moments (Debye-Ang)
        XX     -27.9780     XY       0.8572     YY     -34.8561
        XZ       0.0000     YZ       0.0000     ZZ     -31.3417
    Octopole Moments (Debye-Ang^2)
       XXX      -1.0262    XXY      -0.8022    XYY      -3.5226
       YYY      -1.5793    XXZ       0.0000    XYZ      -0.0000
       YYZ       0.0000    XZZ      -0.3403    YZZ      -0.1037
       ZZZ      -0.0000
    Hexadecapole Moments (Debye-Ang^3)
      XXXX    -336.6739   XXXY       7.3171   XXYY     -73.7077
      XYYY       3.2633   YYYY     -78.5232   XXXZ       0.0000
      XXYZ       0.0000   XYYZ       0.0000   YYYZ       0.0000
      XXZZ     -66.4397   XYZZ       0.2493   YYZZ     -19.0446
      XZZZ       0.0000   YZZZ       0.0000   ZZZZ     -38.9238
 -----------------------------------------------------------------
 DrvMan completing analytic gradient of the correlated energy
 Correlated dipole moment
            1
    1   0.7651254
    2  -0.4059744
    3   0.0000000
 Energy read as -855.666030952
 Full Analytical Gradient: (in a.u., or Hartree/Bohr)
             1             2             3             4
    1    0.00006728    0.00000272   -0.00008171    0.00001172
    2   -0.00002947   -0.00001540    0.00004286    0.00000202
    3    0.00000000   -0.00000000   -0.00000000    0.00000000
 Gradient time:  CPU 0.73 s  wall 0.74 s
 ######################################################
 ######################################################
 # Starting finite difference calculation for IDERIV  #
 Finite diff step size:  1.88973e-03 a.u.
 ----------------------------------------------------------------
             Standard Nuclear Orientation (Angstroms)
    I     Atom           X                Y                Z
 ----------------------------------------------------------------
    1      P       1.3987284065    -0.2547762019     0.0000000000
    2      H       2.3136285153     0.8299441736     0.0000000000
    3      N       0.1123526098     0.7158400469    -0.0000000000
    4      Cl     -1.4156484048    -0.1187753808    -0.0000000000
 ----------------------------------------------------------------
 Nuclear Repulsion Energy =   128.1511391221 hartrees
 There are       20 alpha and       20 beta electrons

                       Distance Matrix (Angstroms)
             P (  1)   H (  2)   N (  3)
   H (  2)  1.419035
   N (  3)  1.611477  2.204231
   Cl(  4)  2.817661  3.848061  1.741083

 Requested basis set is 6-311++G(d,p)
 There are 37 shells and 89 basis functions
 A cutoff of  1.0D-14 yielded    661 shell pairs
 There are      3992 function pairs (      4280 Cartesian)
 Smallest overlap matrix eigenvalue = 1.55E-03
 Guess MOs from SCF MO coefficient file

 -----------------------------------------------------------------------
  General SCF calculation program by
  Eric Jon Sundstrom, Paul Horn, Yuezhi Mao, Dmitri Zuev, Alec White,
  David Stuck, Shaama M.S., Shane Yost, Joonho Lee, David Small,
  Daniel Levine, Susi Lehtola, Hugh Burton, Evgeny Epifanovsky
 -----------------------------------------------------------------------
 Hartree-Fock
 using 6 threads for integral computing
 -------------------------------------------------------
 OpenMP Integral computing Module                
 Release: version 2.0, May 2017, Q-Chem Inc. Pleasanton 
 -------------------------------------------------------
 A restricted SCF calculation will be
 performed using DIIS
 SCF converges when DIIS error is below 1.0e-08
 ---------------------------------------
  Cycle       Energy         DIIS error
 ---------------------------------------
    1    -855.1994962629      1.75e-05  
    2    -855.1994965905      8.52e-06  
    3    -855.1994966458      4.17e-06  
    4    -855.1994966668      8.56e-07  
    5    -855.1994966681      2.47e-07  
    6    -855.1994966683      9.53e-08  
    7    -855.1994966684      3.43e-08  
    8    -855.1994966684      1.36e-08  
    9    -855.1994966684      4.31e-09  Convergence criterion met
 ---------------------------------------
 SCF time:   CPU 2.73s  wall 1.00s 
 SCF   energy in the final basis set =     -855.1994966684
 Total energy in the final basis set =     -855.1994966684


 ------------------------------------------------------------------------------

   CCMAN2: suite of methods based on coupled cluster
           and equation of motion theories.

   Components:
   * libvmm-1.3-trunk
     by Evgeny Epifanovsky, Ilya Kaliman.
   * libtensor-2.5-trunk
     by Evgeny Epifanovsky, Michael Wormit, Dmitry Zuev, Sam Manzer, 
        Ilya Kaliman.
   * libcc-2.5-trunk
     by Evgeny Epifanovsky, Arik Landau, Tomasz Kus, Kirill Khistyaev, 
        Dmitry Zuev, Prashant Manohar, Xintian Feng, Anna Krylov, 
        Matthew Goldey, Alec White, Thomas Jagau, Kaushik Nanda, 
        Anastasia Gunina, Alexander Kunitsa, Joonho Lee.

   CCMAN original authors:
   Anna I. Krylov, C. David Sherrill, Steven R. Gwaltney,
   Edward F. C. Byrd (2000)
   Sergey V. Levchenko, Lyudmila V. Slipchenko, Tao Wang,
   Ana-Maria C. Cristian (2003)
   Piotr A. Pieniazek, C. Melania Oana, Evgeny Epifanovsky (2007)
   Prashant Manohar (2009)

 ------------------------------------------------------------------------------


 Allocating and initializing 30808MB of RAM...
 Calculation will run on 6 cores.


 Alpha MOs, Restricted
 -- Occupied --                  
-104.86  -80.02  -15.65  -10.59   -8.06   -8.05   -8.05   -7.56
  1 A     2 A     3 A     4 A     5 A     6 A     7 A     8 A                  
 -5.450  -5.449  -5.449  -1.239  -1.031  -0.773  -0.603  -0.567
  9 A    10 A    11 A    12 A    13 A    14 A    15 A    16 A                  
 -0.536  -0.459  -0.404  -0.399
 17 A    18 A    19 A    20 A                                                  
 -- Virtual --                   
  0.003   0.050   0.067   0.080   0.089   0.095   0.106   0.144
 21 A    22 A    23 A    24 A    25 A    26 A    27 A    28 A                  
  0.144   0.170   0.186   0.208   0.225   0.241   0.245   0.306
 29 A    30 A    31 A    32 A    33 A    34 A    35 A    36 A                  
  0.344   0.380   0.395   0.493   0.542   0.603   0.606   0.633
 37 A    38 A    39 A    40 A    41 A    42 A    43 A    44 A                  
  0.788   0.825   0.848   0.889   0.895   0.975   1.047   1.089
 45 A    46 A    47 A    48 A    49 A    50 A    51 A    52 A                  
  1.134   1.151   1.162   1.228   1.274   1.287   1.361   1.502
 53 A    54 A    55 A    56 A    57 A    58 A    59 A    60 A                  
  1.663   1.693   1.813   1.824   1.947   2.273   2.292   2.402
 61 A    62 A    63 A    64 A    65 A    66 A    67 A    68 A                  
  2.409   2.540   2.641   2.679   2.856   2.941   3.061   4.241
 69 A    70 A    71 A    72 A    73 A    74 A    75 A    76 A                  
  4.336   4.499   7.577  10.327  14.744  14.814  14.906  26.660
 77 A    78 A    79 A    80 A    81 A    82 A    83 A    84 A                  
 26.723  27.115  36.679 166.199 219.167
 85 A    86 A    87 A    88 A    89 A                                          

 Beta MOs, Restricted
 -- Occupied --                  
-104.86  -80.02  -15.65  -10.59   -8.06   -8.05   -8.05   -7.56
  1 A     2 A     3 A     4 A     5 A     6 A     7 A     8 A                  
 -5.450  -5.449  -5.449  -1.239  -1.031  -0.773  -0.603  -0.567
  9 A    10 A    11 A    12 A    13 A    14 A    15 A    16 A                  
 -0.536  -0.459  -0.404  -0.399
 17 A    18 A    19 A    20 A                                                  
 -- Virtual --                   
  0.003   0.050   0.067   0.080   0.089   0.095   0.106   0.144
 21 A    22 A    23 A    24 A    25 A    26 A    27 A    28 A                  
  0.144   0.170   0.186   0.208   0.225   0.241   0.245   0.306
 29 A    30 A    31 A    32 A    33 A    34 A    35 A    36 A                  
  0.344   0.380   0.395   0.493   0.542   0.603   0.606   0.633
 37 A    38 A    39 A    40 A    41 A    42 A    43 A    44 A                  
  0.788   0.825   0.848   0.889   0.895   0.975   1.047   1.089
 45 A    46 A    47 A    48 A    49 A    50 A    51 A    52 A                  
  1.134   1.151   1.162   1.228   1.274   1.287   1.361   1.502
 53 A    54 A    55 A    56 A    57 A    58 A    59 A    60 A                  
  1.663   1.693   1.813   1.824   1.947   2.273   2.292   2.402
 61 A    62 A    63 A    64 A    65 A    66 A    67 A    68 A                  
  2.409   2.540   2.641   2.679   2.856   2.941   3.061   4.241
 69 A    70 A    71 A    72 A    73 A    74 A    75 A    76 A                  
  4.336   4.499   7.577  10.327  14.744  14.814  14.906  26.660
 77 A    78 A    79 A    80 A    81 A    82 A    83 A    84 A                  
 26.723  27.115  36.679 166.199 219.167
 85 A    86 A    87 A    88 A    89 A                                          

 Occupation and symmetry of molecular orbitals

 Point group: C1 (1 irreducible representation).

                           A     All 
 -------------------------------------
 All molecular orbitals:
  - Alpha                  89    89  
  - Beta                   89    89  
 -------------------------------------
 Alpha orbitals:
  - Frozen occupied        11    11  
  - Active occupied        9     9   
  - Active virtual         69    69  
  - Frozen virtual         0     0   
 -------------------------------------
 Beta orbitals:
  - Frozen occupied        11    11  
  - Active occupied        9     9   
  - Active virtual         69    69  
  - Frozen virtual         0     0   
 -------------------------------------

 Import integrals:   CPU 0.00 s  wall 0.00 s

 Import integrals:   CPU 8.49 s  wall 1.67 s

 MP2 amplitudes:   CPU 0.02 s  wall 0.02 s

Running a double precision version
           CCSD T amplitudes will be solved using DIIS.

           Start     Size      MaxIter   EConv     TConv     
           3         7         100       1.00e-07  1.00e-05  
 ------------------------------------------------------------------------------
           Energy (a.u.)   Ediff      Tdiff       Comment
 ------------------------------------------------------------------------------
          -855.64041808                           
     1    -855.64437969   3.96e-03   6.74e-01     
     2    -855.66288395   1.85e-02   1.01e-01     
     3    -855.66302230   1.38e-04   4.46e-02     
     4    -855.66521951   2.20e-03   1.28e-02     Switched to DIIS steps.
     5    -855.66600902   7.90e-04   1.23e-02     
     6    -855.66602952   2.05e-05   2.29e-03     
     7    -855.66602711   2.41e-06   1.08e-03     
     8    -855.66602993   2.82e-06   3.41e-04     
     9    -855.66603015   2.22e-07   1.64e-04     
    10    -855.66603024   8.61e-08   6.30e-05     
    11    -855.66603016   7.38e-08   3.23e-05     
    12    -855.66603020   3.93e-08   7.87e-06     
 ------------------------------------------------------------------------------
          -855.66603020                           CCSD T converged.

End of double precision
 SCF energy                 = -855.19949667
 MP2 energy                 = -855.64041808
 CCSD correlation energy     =   -0.46653353
 CCSD total energy           = -855.66603020

 CCSD  T1^2 = 0.0107  T2^2 = 0.2187  Leading amplitudes:

 Amplitude    Orbitals with energies
  0.0384       20 (A) A                  ->    21 (A) A                   
              -0.3987                          0.0034                     
  0.0384       20 (A) B                  ->    21 (A) B                   
              -0.3987                          0.0034                     
 -0.0168       20 (A) A                  ->    25 (A) A                   
              -0.3987                          0.0894                     
 -0.0168       20 (A) B                  ->    25 (A) B                   
              -0.3987                          0.0894                     

 Amplitude    Orbitals with energies
 -0.0997       20 (A) A      20 (A) B    ->    21 (A) A      21 (A) B     
              -0.3987       -0.3987            0.0034        0.0034       
  0.0997       20 (A) A      20 (A) B    ->    21 (A) B      21 (A) A     
              -0.3987       -0.3987            0.0034        0.0034       
  0.0997       20 (A) B      20 (A) A    ->    21 (A) A      21 (A) B     
              -0.3987       -0.3987            0.0034        0.0034       
 -0.0997       20 (A) B      20 (A) A    ->    21 (A) B      21 (A) A     
              -0.3987       -0.3987            0.0034        0.0034       

 Computing CCSD intemediates for later calculations in double precision
 Finished.

Running a double precision version
           CCSD Lambda amplitudes will be solved using DIIS.
           Start     Size      MaxIter   EConv     LConv     
           3         7         100       1.00e-07  1.00e-05  
 ------------------------------------------------------------------------------
            Enorm      Ldiff       Comment
 ------------------------------------------------------------------------------
     1     5.05e-02   3.96e-02     
     2     1.22e-02   5.35e-03     
     3     5.67e-03   2.43e-03     
     4     2.99e-03   1.32e-03     Switched to DIIS steps.
     5     1.05e-03   7.11e-04     
     6     4.53e-04   2.14e-04     
     7     1.75e-04   5.04e-05     
     8     7.26e-05   8.92e-07     
     9     2.76e-05   3.14e-06     
    10     1.22e-05   1.37e-06     
    11     4.68e-06   1.33e-07     
    12     2.42e-06   9.17e-08     
    13     1.14e-06   3.45e-08     
    14     4.90e-07   2.02e-08     
    15     2.42e-07   2.35e-08     
    16     1.04e-07   4.55e-09     
    17     5.31e-08   5.43e-09     
 ------------------------------------------------------------------------------
                                   CCSD Lambda converged.

 Computing density matrices in double precision...
           Orbital response amplitudes will be solved using DIIS.
           Start     Size      MaxIter   EConv     LConv     
           3         7         100       1.00e-06  1.00e-06  
 ------------------------------------------------------------------------------
            Enorm      Ldiff       Comment
 ------------------------------------------------------------------------------
     1     6.59e-02   7.93e-03     
     2     4.04e-02   2.12e-03     
     3     6.27e-02   9.38e-03     
     4     1.00e-02   1.77e-02     Switched to DIIS steps.
     5     2.05e-03   3.50e-03     
     6     9.11e-04   2.85e-04     
     7     3.23e-04   9.42e-05     
     8     7.42e-05   5.54e-05     
     9     1.69e-05   8.29e-06     
    10     2.68e-06   2.62e-06     
    11     1.05e-06   4.05e-07     
    12     2.25e-07   2.08e-07     
 ------------------------------------------------------------------------------
                                   Orbital response converged.

 Computing density matrices... Done.
 CCSD calculation:   CPU 147.32 s  wall 28.99 s

 Transferring MO TPDM to AO TPDM
 Transferring g2_o1o1o1o1
 Transferring g2_o1o1o1v1
 Transferring g2_o1o1v1v1
 Transferring g2_o1v1o1v1
 Transferring g2_o1v1v1v1
 Transferring g2_v1v1v1v1
 Adding separable TPDM
 Computing TPDM gradient
 --------------------------------------------------------
 2e gradient
  Atom          X               Y               Z
 --------------------------------------------------------
    1        -16.565038       11.417122       -0.000000  
    2         -2.949698       -2.654359        0.000000  
    3          1.965266      -13.767294        0.000000  
    4         17.549470        5.004532       -0.000000  
 --------------------------------------------------------
 --------------------------------------------------------
 Final gradient
  Atom          X               Y               Z
 --------------------------------------------------------
    1        -16.565038       11.417122       -0.000000  
    2         -2.949698       -2.654359        0.000000  
    3          1.965266      -13.767294        0.000000  
    4         17.549470        5.004532       -0.000000  
 --------------------------------------------------------
 Analytic gradient from two-electron contribution:   CPU 52.53 s  wall 9.73 s

 Total ccman2 time:   CPU 211.41 s  wall 41.21 s


 --------------------------------------------------------------

                    Orbital Energies (a.u.)
 --------------------------------------------------------------

 Alpha MOs
 -- Occupied --
******** -80.0153 -15.6520 -10.5882  -8.0567  -8.0529  -8.0528  -7.5569
 -5.4498  -5.4494  -5.4485  -1.2393  -1.0315  -0.7732  -0.6027  -0.5674
 -0.5361  -0.4589  -0.4044  -0.3987
 -- Virtual --
  0.0034   0.0504   0.0666   0.0796   0.0894   0.0955   0.1064   0.1440
  0.1445   0.1698   0.1857   0.2079   0.2252   0.2414   0.2452   0.3062
  0.3439   0.3799   0.3950   0.4933   0.5420   0.6034   0.6060   0.6332
  0.7882   0.8248   0.8484   0.8887   0.8953   0.9748   1.0474   1.0893
  1.1342   1.1513   1.1625   1.2279   1.2745   1.2871   1.3615   1.5018
  1.6630   1.6931   1.8134   1.8238   1.9472   2.2731   2.2920   2.4018
  2.4090   2.5401   2.6414   2.6794   2.8563   2.9411   3.0608   4.2408
  4.3364   4.4992   7.5774  10.3274  14.7443  14.8144  14.9055  26.6595
 26.7229  27.1152  36.6793 166.1986 219.1672
 --------------------------------------------------------------

          Ground-State Mulliken Net Atomic Charges

     Atom                 Charge (a.u.)
  ----------------------------------------
      1 P                     0.298223
      2 H                    -0.048573
      3 N                    -0.229874
      4 Cl                   -0.019776
  ----------------------------------------
  Sum of atomic charges =    -0.000000

 -----------------------------------------------------------------
                    Cartesian Multipole Moments
 -----------------------------------------------------------------
    Charge (ESU x 10^10)
                -0.0000
    Dipole Moment (Debye)
         X       1.9460      Y      -1.0310      Z      -0.0000
       Tot       2.2022
    Quadrupole Moments (Debye-Ang)
        XX     -27.9718     XY       0.8595     YY     -34.8562
        XZ       0.0000     YZ       0.0000     ZZ     -31.3439
    Octopole Moments (Debye-Ang^2)
       XXX      -1.0449    XXY      -0.7952    XYY      -3.5346
       YYY      -1.5790    XXZ      -0.0000    XYZ      -0.0000
       YYZ      -0.0000    XZZ      -0.3542    YZZ      -0.1029
       ZZZ      -0.0000
    Hexadecapole Moments (Debye-Ang^3)
      XXXX    -336.8074   XXXY       7.3453   XXYY     -73.7431
      XYYY       3.2795   YYYY     -78.5216   XXXZ      -0.0000
      XXYZ       0.0000   XYYZ       0.0000   YYYZ       0.0000
      XXZZ     -66.4729   XYZZ       0.2555   YYZZ     -19.0459
      XZZZ       0.0000   YZZZ       0.0000   ZZZZ     -38.9324
 -----------------------------------------------------------------
 DrvMan completing analytic gradient of the correlated energy
 Correlated dipole moment
            1
    1   0.7656094
    2  -0.4056250
    3  -0.0000000
 Energy read as -855.666030201
 Full Analytical Gradient: (in a.u., or Hartree/Bohr)
             1             2             3             4
    1    0.00072872   -0.00014851   -0.00052510   -0.00005511
    2   -0.00014058   -0.00021636    0.00034304    0.00001390
    3   -0.00000000   -0.00000000    0.00000000   -0.00000000
 Gradient time:  CPU 0.79 s  wall 0.81 s
 ----------------------------------------------------------------
             Standard Nuclear Orientation (Angstroms)
    I     Atom           X                Y                Z
 ----------------------------------------------------------------
    1      P       1.3967284065    -0.2547762019     0.0000000000
    2      H       2.3136285153     0.8299441736     0.0000000000
    3      N       0.1123526098     0.7158400469    -0.0000000000
    4      Cl     -1.4156484048    -0.1187753808    -0.0000000000
 ----------------------------------------------------------------
 Nuclear Repulsion Energy =   128.2142193756 hartrees
 There are       20 alpha and       20 beta electrons

                       Distance Matrix (Angstroms)
             P (  1)   H (  2)   N (  3)
   H (  2)  1.420325
   N (  3)  1.609881  2.204231
   Cl(  4)  2.815663  3.848061  1.741083

 Requested basis set is 6-311++G(d,p)
 There are 37 shells and 89 basis functions
 A cutoff of  1.0D-14 yielded    661 shell pairs
 There are      3992 function pairs (      4280 Cartesian)
 Smallest overlap matrix eigenvalue = 1.55E-03
 Guess MOs from SCF MO coefficient file

 -----------------------------------------------------------------------
  General SCF calculation program by
  Eric Jon Sundstrom, Paul Horn, Yuezhi Mao, Dmitri Zuev, Alec White,
  David Stuck, Shaama M.S., Shane Yost, Joonho Lee, David Small,
  Daniel Levine, Susi Lehtola, Hugh Burton, Evgeny Epifanovsky
 -----------------------------------------------------------------------
 Hartree-Fock
 using 6 threads for integral computing
 -------------------------------------------------------
 OpenMP Integral computing Module                
 Release: version 2.0, May 2017, Q-Chem Inc. Pleasanton 
 -------------------------------------------------------
 A restricted SCF calculation will be
 performed using DIIS
 SCF converges when DIIS error is below 1.0e-08
 ---------------------------------------
  Cycle       Energy         DIIS error
 ---------------------------------------
    1    -855.1996030959      3.51e-05  
    2    -855.1996044069      1.70e-05  
    3    -855.1996046280      8.33e-06  
    4    -855.1996047119      1.71e-06  
    5    -855.1996047172      4.93e-07  
    6    -855.1996047180      1.90e-07  
    7    -855.1996047181      6.85e-08  
    8    -855.1996047181      2.71e-08  
    9    -855.1996047181      8.56e-09  Convergence criterion met
 ---------------------------------------
 SCF time:   CPU 2.81s  wall 1.00s 
 SCF   energy in the final basis set =     -855.1996047181
 Total energy in the final basis set =     -855.1996047181


 ------------------------------------------------------------------------------

   CCMAN2: suite of methods based on coupled cluster
           and equation of motion theories.

   Components:
   * libvmm-1.3-trunk
     by Evgeny Epifanovsky, Ilya Kaliman.
   * libtensor-2.5-trunk
     by Evgeny Epifanovsky, Michael Wormit, Dmitry Zuev, Sam Manzer, 
        Ilya Kaliman.
   * libcc-2.5-trunk
     by Evgeny Epifanovsky, Arik Landau, Tomasz Kus, Kirill Khistyaev, 
        Dmitry Zuev, Prashant Manohar, Xintian Feng, Anna Krylov, 
        Matthew Goldey, Alec White, Thomas Jagau, Kaushik Nanda, 
        Anastasia Gunina, Alexander Kunitsa, Joonho Lee.

   CCMAN original authors:
   Anna I. Krylov, C. David Sherrill, Steven R. Gwaltney,
   Edward F. C. Byrd (2000)
   Sergey V. Levchenko, Lyudmila V. Slipchenko, Tao Wang,
   Ana-Maria C. Cristian (2003)
   Piotr A. Pieniazek, C. Melania Oana, Evgeny Epifanovsky (2007)
   Prashant Manohar (2009)

 ------------------------------------------------------------------------------


 Allocating and initializing 30808MB of RAM...
 Calculation will run on 6 cores.


 Alpha MOs, Restricted
 -- Occupied --                  
-104.86  -80.02  -15.65  -10.59   -8.06   -8.05   -8.05   -7.56
  1 A     2 A     3 A     4 A     5 A     6 A     7 A     8 A                  
 -5.450  -5.449  -5.448  -1.240  -1.032  -0.773  -0.603  -0.568
  9 A    10 A    11 A    12 A    13 A    14 A    15 A    16 A                  
 -0.536  -0.459  -0.404  -0.399
 17 A    18 A    19 A    20 A                                                  
 -- Virtual --                   
  0.004   0.050   0.067   0.080   0.089   0.095   0.106   0.144
 21 A    22 A    23 A    24 A    25 A    26 A    27 A    28 A                  
  0.144   0.170   0.186   0.208   0.225   0.241   0.245   0.306
 29 A    30 A    31 A    32 A    33 A    34 A    35 A    36 A                  
  0.344   0.380   0.395   0.494   0.542   0.604   0.606   0.633
 37 A    38 A    39 A    40 A    41 A    42 A    43 A    44 A                  
  0.788   0.825   0.849   0.889   0.895   0.975   1.047   1.089
 45 A    46 A    47 A    48 A    49 A    50 A    51 A    52 A                  
  1.134   1.151   1.162   1.228   1.275   1.288   1.361   1.502
 53 A    54 A    55 A    56 A    57 A    58 A    59 A    60 A                  
  1.663   1.693   1.814   1.824   1.947   2.273   2.291   2.402
 61 A    62 A    63 A    64 A    65 A    66 A    67 A    68 A                  
  2.410   2.540   2.641   2.680   2.857   2.942   3.061   4.241
 69 A    70 A    71 A    72 A    73 A    74 A    75 A    76 A                  
  4.337   4.500   7.578  10.327  14.744  14.814  14.907  26.660
 77 A    78 A    79 A    80 A    81 A    82 A    83 A    84 A                  
 26.723  27.115  36.680 166.199 219.167
 85 A    86 A    87 A    88 A    89 A                                          

 Beta MOs, Restricted
 -- Occupied --                  
-104.86  -80.02  -15.65  -10.59   -8.06   -8.05   -8.05   -7.56
  1 A     2 A     3 A     4 A     5 A     6 A     7 A     8 A                  
 -5.450  -5.449  -5.448  -1.240  -1.032  -0.773  -0.603  -0.568
  9 A    10 A    11 A    12 A    13 A    14 A    15 A    16 A                  
 -0.536  -0.459  -0.404  -0.399
 17 A    18 A    19 A    20 A                                                  
 -- Virtual --                   
  0.004   0.050   0.067   0.080   0.089   0.095   0.106   0.144
 21 A    22 A    23 A    24 A    25 A    26 A    27 A    28 A                  
  0.144   0.170   0.186   0.208   0.225   0.241   0.245   0.306
 29 A    30 A    31 A    32 A    33 A    34 A    35 A    36 A                  
  0.344   0.380   0.395   0.494   0.542   0.604   0.606   0.633
 37 A    38 A    39 A    40 A    41 A    42 A    43 A    44 A                  
  0.788   0.825   0.849   0.889   0.895   0.975   1.047   1.089
 45 A    46 A    47 A    48 A    49 A    50 A    51 A    52 A                  
  1.134   1.151   1.162   1.228   1.275   1.288   1.361   1.502
 53 A    54 A    55 A    56 A    57 A    58 A    59 A    60 A                  
  1.663   1.693   1.814   1.824   1.947   2.273   2.291   2.402
 61 A    62 A    63 A    64 A    65 A    66 A    67 A    68 A                  
  2.410   2.540   2.641   2.680   2.857   2.942   3.061   4.241
 69 A    70 A    71 A    72 A    73 A    74 A    75 A    76 A                  
  4.337   4.500   7.578  10.327  14.744  14.814  14.907  26.660
 77 A    78 A    79 A    80 A    81 A    82 A    83 A    84 A                  
 26.723  27.115  36.680 166.199 219.167
 85 A    86 A    87 A    88 A    89 A                                          

 Occupation and symmetry of molecular orbitals

 Point group: C1 (1 irreducible representation).

                           A     All 
 -------------------------------------
 All molecular orbitals:
  - Alpha                  89    89  
  - Beta                   89    89  
 -------------------------------------
 Alpha orbitals:
  - Frozen occupied        11    11  
  - Active occupied        9     9   
  - Active virtual         69    69  
  - Frozen virtual         0     0   
 -------------------------------------
 Beta orbitals:
  - Frozen occupied        11    11  
  - Active occupied        9     9   
  - Active virtual         69    69  
  - Frozen virtual         0     0   
 -------------------------------------

 Import integrals:   CPU 0.00 s  wall 0.00 s

 Import integrals:   CPU 7.14 s  wall 1.27 s

 MP2 amplitudes:   CPU 0.02 s  wall 0.02 s

Running a double precision version
           CCSD T amplitudes will be solved using DIIS.

           Start     Size      MaxIter   EConv     TConv     
           3         7         100       1.00e-07  1.00e-05  
 ------------------------------------------------------------------------------
           Energy (a.u.)   Ediff      Tdiff       Comment
 ------------------------------------------------------------------------------
          -855.64038011                           
     1    -855.64441565   4.04e-03   6.74e-01     
     2    -855.66287834   1.85e-02   1.01e-01     
     3    -855.66303056   1.52e-04   4.45e-02     
     4    -855.66522237   2.19e-03   1.27e-02     Switched to DIIS steps.
     5    -855.66600925   7.87e-04   1.23e-02     
     6    -855.66602970   2.05e-05   2.28e-03     
     7    -855.66602735   2.35e-06   1.07e-03     
     8    -855.66603018   2.82e-06   3.41e-04     
     9    -855.66603040   2.24e-07   1.64e-04     
    10    -855.66603049   8.85e-08   6.28e-05     
    11    -855.66603041   7.53e-08   3.22e-05     
    12    -855.66603045   3.90e-08   7.84e-06     
 ------------------------------------------------------------------------------
          -855.66603045                           CCSD T converged.

End of double precision
 SCF energy                 = -855.19960472
 MP2 energy                 = -855.64038011
 CCSD correlation energy     =   -0.46642574
 CCSD total energy           = -855.66603045

 CCSD  T1^2 = 0.0107  T2^2 = 0.2185  Leading amplitudes:

 Amplitude    Orbitals with energies
 -0.0384       20 (A) A                  ->    21 (A) A                   
              -0.3990                          0.0035                     
 -0.0384       20 (A) B                  ->    21 (A) B                   
              -0.3990                          0.0035                     
 -0.0168       20 (A) A                  ->    25 (A) A                   
              -0.3990                          0.0894                     
 -0.0168       20 (A) B                  ->    25 (A) B                   
              -0.3990                          0.0894                     

 Amplitude    Orbitals with energies
 -0.0991       20 (A) A      20 (A) B    ->    21 (A) A      21 (A) B     
              -0.3990       -0.3990            0.0035        0.0035       
  0.0991       20 (A) A      20 (A) B    ->    21 (A) B      21 (A) A     
              -0.3990       -0.3990            0.0035        0.0035       
  0.0991       20 (A) B      20 (A) A    ->    21 (A) A      21 (A) B     
              -0.3990       -0.3990            0.0035        0.0035       
 -0.0991       20 (A) B      20 (A) A    ->    21 (A) B      21 (A) A     
              -0.3990       -0.3990            0.0035        0.0035       

 Computing CCSD intemediates for later calculations in double precision
 Finished.

Running a double precision version
           CCSD Lambda amplitudes will be solved using DIIS.
           Start     Size      MaxIter   EConv     LConv     
           3         7         100       1.00e-07  1.00e-05  
 ------------------------------------------------------------------------------
            Enorm      Ldiff       Comment
 ------------------------------------------------------------------------------
     1     5.04e-02   3.95e-02     
     2     1.22e-02   5.35e-03     
     3     5.65e-03   2.43e-03     
     4     2.98e-03   1.32e-03     Switched to DIIS steps.
     5     1.05e-03   7.08e-04     
     6     4.51e-04   2.13e-04     
     7     1.75e-04   5.00e-05     
     8     7.23e-05   8.96e-07     
     9     2.75e-05   3.12e-06     
    10     1.21e-05   1.34e-06     
    11     4.66e-06   1.28e-07     
    12     2.41e-06   8.99e-08     
    13     1.13e-06   3.43e-08     
    14     4.87e-07   1.99e-08     
    15     2.40e-07   2.33e-08     
    16     1.04e-07   4.55e-09     
    17     5.27e-08   5.37e-09     
 ------------------------------------------------------------------------------
                                   CCSD Lambda converged.

 Computing density matrices in double precision...
           Orbital response amplitudes will be solved using DIIS.
           Start     Size      MaxIter   EConv     LConv     
           3         7         100       1.00e-06  1.00e-06  
 ------------------------------------------------------------------------------
            Enorm      Ldiff       Comment
 ------------------------------------------------------------------------------
     1     6.58e-02   7.96e-03     
     2     4.02e-02   2.18e-03     
     3     6.22e-02   9.17e-03     
     4     9.99e-03   1.74e-02     Switched to DIIS steps.
     5     2.03e-03   3.49e-03     
     6     8.99e-04   2.84e-04     
     7     3.20e-04   9.18e-05     
     8     7.36e-05   5.45e-05     
     9     1.67e-05   8.16e-06     
    10     2.66e-06   2.61e-06     
    11     1.04e-06   3.99e-07     
    12     2.26e-07   2.06e-07     
 ------------------------------------------------------------------------------
                                   Orbital response converged.

 Computing density matrices... Done.
 CCSD calculation:   CPU 147.01 s  wall 28.82 s

 Transferring MO TPDM to AO TPDM
 Transferring g2_o1o1o1o1
 Transferring g2_o1o1o1v1
 Transferring g2_o1o1v1v1
 Transferring g2_o1v1o1v1
 Transferring g2_o1v1v1v1
 Transferring g2_v1v1v1v1
 Adding separable TPDM
 Computing TPDM gradient
 --------------------------------------------------------
 2e gradient
  Atom          X               Y               Z
 --------------------------------------------------------
    1        -16.577600       11.436820       -0.000000  
    2         -2.951667       -2.652250        0.000000  
    3          1.971054      -13.788551       -0.000000  
    4         17.558212        5.003982        0.000000  
 --------------------------------------------------------
 --------------------------------------------------------
 Final gradient
  Atom          X               Y               Z
 --------------------------------------------------------
    1        -16.577600       11.436820       -0.000000  
    2         -2.951667       -2.652250        0.000000  
    3          1.971054      -13.788551       -0.000000  
    4         17.558212        5.003982        0.000000  
 --------------------------------------------------------
 Analytic gradient from two-electron contribution:   CPU 53.56 s  wall 10.10 s

 Total ccman2 time:   CPU 210.61 s  wall 40.98 s


 --------------------------------------------------------------

                    Orbital Energies (a.u.)
 --------------------------------------------------------------

 Alpha MOs
 -- Occupied --
******** -80.0152 -15.6518 -10.5882  -8.0567  -8.0529  -8.0528  -7.5568
 -5.4498  -5.4493  -5.4485  -1.2396  -1.0317  -0.7729  -0.6028  -0.5675
 -0.5363  -0.4587  -0.4044  -0.3990
 -- Virtual --
  0.0035   0.0504   0.0666   0.0796   0.0894   0.0954   0.1064   0.1440
  0.1445   0.1698   0.1856   0.2080   0.2252   0.2414   0.2452   0.3062
  0.3439   0.3799   0.3950   0.4937   0.5420   0.6036   0.6060   0.6333
  0.7883   0.8249   0.8486   0.8890   0.8949   0.9746   1.0467   1.0894
  1.1342   1.1513   1.1624   1.2278   1.2753   1.2877   1.3615   1.5017
  1.6626   1.6927   1.8135   1.8244   1.9468   2.2731   2.2908   2.4020
  2.4097   2.5402   2.6414   2.6796   2.8569   2.9416   3.0611   4.2408
  4.3369   4.5004   7.5780  10.3274  14.7444  14.8141  14.9067  26.6596
 26.7230  27.1153  36.6796 166.1994 219.1672
 --------------------------------------------------------------

          Ground-State Mulliken Net Atomic Charges

     Atom                 Charge (a.u.)
  ----------------------------------------
      1 P                     0.298031
      2 H                    -0.048611
      3 N                    -0.229736
      4 Cl                   -0.019684
  ----------------------------------------
  Sum of atomic charges =     0.000000

 -----------------------------------------------------------------
                    Cartesian Multipole Moments
 -----------------------------------------------------------------
    Charge (ESU x 10^10)
                 0.0000
    Dipole Moment (Debye)
         X       1.9435      Y      -1.0328      Z      -0.0000
       Tot       2.2009
    Quadrupole Moments (Debye-Ang)
        XX     -27.9841     XY       0.8549     YY     -34.8560
        XZ       0.0000     YZ      -0.0000     ZZ     -31.3394
    Octopole Moments (Debye-Ang^2)
       XXX      -1.0075    XXY      -0.8091    XYY      -3.5105
       YYY      -1.5796    XXZ      -0.0000    XYZ       0.0000
       YYZ      -0.0000    XZZ      -0.3265    YZZ      -0.1044
       ZZZ      -0.0000
    Hexadecapole Moments (Debye-Ang^3)
      XXXX    -336.5406   XXXY       7.2890   XXYY     -73.6723
      XYYY       3.2470   YYYY     -78.5248   XXXZ       0.0000
      XXYZ      -0.0000   XYYZ       0.0000   YYYZ      -0.0000
      XXZZ     -66.4065   XYZZ       0.2432   YYZZ     -19.0432
      XZZZ       0.0000   YZZZ      -0.0000   ZZZZ     -38.9152
 -----------------------------------------------------------------
 DrvMan completing analytic gradient of the correlated energy
 Correlated dipole moment
            1
    1   0.7646381
    2  -0.4063243
    3  -0.0000000
 Energy read as -855.666030454
 Full Analytical Gradient: (in a.u., or Hartree/Bohr)
             1             2             3             4
    1   -0.00059587    0.00015363    0.00036355    0.00007870
    2    0.00008410    0.00018488   -0.00025907   -0.00000991
    3    0.00000000    0.00000000   -0.00000000    0.00000000
 Gradient time:  CPU 0.76 s  wall 0.77 s
 ----------------------------------------------------------------
             Standard Nuclear Orientation (Angstroms)
    I     Atom           X                Y                Z
 ----------------------------------------------------------------
    1      P       1.3977284065    -0.2537762019     0.0000000000
    2      H       2.3136285153     0.8299441736     0.0000000000
    3      N       0.1123526098     0.7158400469    -0.0000000000
    4      Cl     -1.4156484048    -0.1187753808    -0.0000000000
 ----------------------------------------------------------------
 Nuclear Repulsion Energy =   128.1994024137 hartrees
 There are       20 alpha and       20 beta electrons

                       Distance Matrix (Angstroms)
             P (  1)   H (  2)   N (  3)
   H (  2)  1.418916
   N (  3)  1.610077  2.204231
   Cl(  4)  2.816614  3.848061  1.741083

 Requested basis set is 6-311++G(d,p)
 There are 37 shells and 89 basis functions
 A cutoff of  1.0D-14 yielded    661 shell pairs
 There are      3992 function pairs (      4280 Cartesian)
 Smallest overlap matrix eigenvalue = 1.55E-03
 Guess MOs from SCF MO coefficient file

 -----------------------------------------------------------------------
  General SCF calculation program by
  Eric Jon Sundstrom, Paul Horn, Yuezhi Mao, Dmitri Zuev, Alec White,
  David Stuck, Shaama M.S., Shane Yost, Joonho Lee, David Small,
  Daniel Levine, Susi Lehtola, Hugh Burton, Evgeny Epifanovsky
 -----------------------------------------------------------------------
 Hartree-Fock
 using 6 threads for integral computing
 -------------------------------------------------------
 OpenMP Integral computing Module                
 Release: version 2.0, May 2017, Q-Chem Inc. Pleasanton 
 -------------------------------------------------------
 A restricted SCF calculation will be
 performed using DIIS
 SCF converges when DIIS error is below 1.0e-08
 ---------------------------------------
  Cycle       Energy         DIIS error
 ---------------------------------------
    1    -855.1996094529      2.08e-05  
    2    -855.1996100165      5.33e-06  
    3    -855.1996100628      3.02e-06  
    4    -855.1996100729      1.08e-06  
    5    -855.1996100748      2.44e-07  
    6    -855.1996100750      7.91e-08  
    7    -855.1996100750      2.94e-08  
    8    -855.1996100750      1.32e-08  
    9    -855.1996100750      4.94e-09  Convergence criterion met
 ---------------------------------------
 SCF time:   CPU 2.79s  wall 1.00s 
 SCF   energy in the final basis set =     -855.1996100750
 Total energy in the final basis set =     -855.1996100750


 ------------------------------------------------------------------------------

   CCMAN2: suite of methods based on coupled cluster
           and equation of motion theories.

   Components:
   * libvmm-1.3-trunk
     by Evgeny Epifanovsky, Ilya Kaliman.
   * libtensor-2.5-trunk
     by Evgeny Epifanovsky, Michael Wormit, Dmitry Zuev, Sam Manzer, 
        Ilya Kaliman.
   * libcc-2.5-trunk
     by Evgeny Epifanovsky, Arik Landau, Tomasz Kus, Kirill Khistyaev, 
        Dmitry Zuev, Prashant Manohar, Xintian Feng, Anna Krylov, 
        Matthew Goldey, Alec White, Thomas Jagau, Kaushik Nanda, 
        Anastasia Gunina, Alexander Kunitsa, Joonho Lee.

   CCMAN original authors:
   Anna I. Krylov, C. David Sherrill, Steven R. Gwaltney,
   Edward F. C. Byrd (2000)
   Sergey V. Levchenko, Lyudmila V. Slipchenko, Tao Wang,
   Ana-Maria C. Cristian (2003)
   Piotr A. Pieniazek, C. Melania Oana, Evgeny Epifanovsky (2007)
   Prashant Manohar (2009)

 ------------------------------------------------------------------------------


 Allocating and initializing 30808MB of RAM...
 Calculation will run on 6 cores.


 Alpha MOs, Restricted
 -- Occupied --                  
-104.86  -80.02  -15.65  -10.59   -8.06   -8.05   -8.05   -7.56
  1 A     2 A     3 A     4 A     5 A     6 A     7 A     8 A                  
 -5.450  -5.449  -5.448  -1.240  -1.032  -0.773  -0.603  -0.567
  9 A    10 A    11 A    12 A    13 A    14 A    15 A    16 A                  
 -0.536  -0.459  -0.404  -0.399
 17 A    18 A    19 A    20 A                                                  
 -- Virtual --                   
  0.004   0.050   0.067   0.080   0.089   0.095   0.106   0.144
 21 A    22 A    23 A    24 A    25 A    26 A    27 A    28 A                  
  0.144   0.170   0.186   0.208   0.225   0.241   0.245   0.306
 29 A    30 A    31 A    32 A    33 A    34 A    35 A    36 A                  
  0.344   0.380   0.395   0.494   0.542   0.604   0.606   0.633
 37 A    38 A    39 A    40 A    41 A    42 A    43 A    44 A                  
  0.788   0.825   0.849   0.889   0.895   0.975   1.047   1.089
 45 A    46 A    47 A    48 A    49 A    50 A    51 A    52 A                  
  1.134   1.151   1.162   1.228   1.275   1.288   1.361   1.502
 53 A    54 A    55 A    56 A    57 A    58 A    59 A    60 A                  
  1.663   1.693   1.814   1.824   1.947   2.273   2.292   2.402
 61 A    62 A    63 A    64 A    65 A    66 A    67 A    68 A                  
  2.410   2.540   2.641   2.679   2.857   2.942   3.061   4.241
 69 A    70 A    71 A    72 A    73 A    74 A    75 A    76 A                  
  4.337   4.500   7.578  10.327  14.744  14.815  14.907  26.660
 77 A    78 A    79 A    80 A    81 A    82 A    83 A    84 A                  
 26.723  27.115  36.680 166.200 219.167
 85 A    86 A    87 A    88 A    89 A                                          

 Beta MOs, Restricted
 -- Occupied --                  
-104.86  -80.02  -15.65  -10.59   -8.06   -8.05   -8.05   -7.56
  1 A     2 A     3 A     4 A     5 A     6 A     7 A     8 A                  
 -5.450  -5.449  -5.448  -1.240  -1.032  -0.773  -0.603  -0.567
  9 A    10 A    11 A    12 A    13 A    14 A    15 A    16 A                  
 -0.536  -0.459  -0.404  -0.399
 17 A    18 A    19 A    20 A                                                  
 -- Virtual --                   
  0.004   0.050   0.067   0.080   0.089   0.095   0.106   0.144
 21 A    22 A    23 A    24 A    25 A    26 A    27 A    28 A                  
  0.144   0.170   0.186   0.208   0.225   0.241   0.245   0.306
 29 A    30 A    31 A    32 A    33 A    34 A    35 A    36 A                  
  0.344   0.380   0.395   0.494   0.542   0.604   0.606   0.633
 37 A    38 A    39 A    40 A    41 A    42 A    43 A    44 A                  
  0.788   0.825   0.849   0.889   0.895   0.975   1.047   1.089
 45 A    46 A    47 A    48 A    49 A    50 A    51 A    52 A                  
  1.134   1.151   1.162   1.228   1.275   1.288   1.361   1.502
 53 A    54 A    55 A    56 A    57 A    58 A    59 A    60 A                  
  1.663   1.693   1.814   1.824   1.947   2.273   2.292   2.402
 61 A    62 A    63 A    64 A    65 A    66 A    67 A    68 A                  
  2.410   2.540   2.641   2.679   2.857   2.942   3.061   4.241
 69 A    70 A    71 A    72 A    73 A    74 A    75 A    76 A                  
  4.337   4.500   7.578  10.327  14.744  14.815  14.907  26.660
 77 A    78 A    79 A    80 A    81 A    82 A    83 A    84 A                  
 26.723  27.115  36.680 166.200 219.167
 85 A    86 A    87 A    88 A    89 A                                          

 Occupation and symmetry of molecular orbitals

 Point group: C1 (1 irreducible representation).

                           A     All 
 -------------------------------------
 All molecular orbitals:
  - Alpha                  89    89  
  - Beta                   89    89  
 -------------------------------------
 Alpha orbitals:
  - Frozen occupied        11    11  
  - Active occupied        9     9   
  - Active virtual         69    69  
  - Frozen virtual         0     0   
 -------------------------------------
 Beta orbitals:
  - Frozen occupied        11    11  
  - Active occupied        9     9   
  - Active virtual         69    69  
  - Frozen virtual         0     0   
 -------------------------------------

 Import integrals:   CPU 0.00 s  wall 0.00 s

 Import integrals:   CPU 7.19 s  wall 1.30 s

 MP2 amplitudes:   CPU 0.02 s  wall 0.02 s

Running a double precision version
           CCSD T amplitudes will be solved using DIIS.

           Start     Size      MaxIter   EConv     TConv     
           3         7         100       1.00e-07  1.00e-05  
 ------------------------------------------------------------------------------
           Energy (a.u.)   Ediff      Tdiff       Comment
 ------------------------------------------------------------------------------
          -855.64038521                           
     1    -855.64441573   4.03e-03   6.74e-01     
     2    -855.66288038   1.85e-02   1.01e-01     
     3    -855.66303071   1.50e-04   4.45e-02     
     4    -855.66522236   2.19e-03   1.27e-02     Switched to DIIS steps.
     5    -855.66600924   7.87e-04   1.23e-02     
     6    -855.66602969   2.05e-05   2.28e-03     
     7    -855.66602733   2.36e-06   1.07e-03     
     8    -855.66603016   2.82e-06   3.41e-04     
     9    -855.66603038   2.26e-07   1.64e-04     
    10    -855.66603047   8.90e-08   6.29e-05     
    11    -855.66603040   7.47e-08   3.22e-05     
    12    -855.66603043   3.92e-08   7.86e-06     
 ------------------------------------------------------------------------------
          -855.66603043                           CCSD T converged.

End of double precision
 SCF energy                 = -855.19961008
 MP2 energy                 = -855.64038521
 CCSD correlation energy     =   -0.46642036
 CCSD total energy           = -855.66603043

 CCSD  T1^2 = 0.0107  T2^2 = 0.2185  Leading amplitudes:

 Amplitude    Orbitals with energies
 -0.0384       20 (A) A                  ->    21 (A) A                   
              -0.3989                          0.0035                     
 -0.0384       20 (A) B                  ->    21 (A) B                   
              -0.3989                          0.0035                     
  0.0168       20 (A) A                  ->    25 (A) A                   
              -0.3989                          0.0894                     
  0.0168       20 (A) B                  ->    25 (A) B                   
              -0.3989                          0.0894                     

 Amplitude    Orbitals with energies
 -0.0992       20 (A) A      20 (A) B    ->    21 (A) A      21 (A) B     
              -0.3989       -0.3989            0.0035        0.0035       
  0.0992       20 (A) A      20 (A) B    ->    21 (A) B      21 (A) A     
              -0.3989       -0.3989            0.0035        0.0035       
  0.0992       20 (A) B      20 (A) A    ->    21 (A) A      21 (A) B     
              -0.3989       -0.3989            0.0035        0.0035       
 -0.0992       20 (A) B      20 (A) A    ->    21 (A) B      21 (A) A     
              -0.3989       -0.3989            0.0035        0.0035       

 Computing CCSD intemediates for later calculations in double precision
 Finished.

Running a double precision version
           CCSD Lambda amplitudes will be solved using DIIS.
           Start     Size      MaxIter   EConv     LConv     
           3         7         100       1.00e-07  1.00e-05  
 ------------------------------------------------------------------------------
            Enorm      Ldiff       Comment
 ------------------------------------------------------------------------------
     1     5.04e-02   3.95e-02     
     2     1.22e-02   5.35e-03     
     3     5.65e-03   2.43e-03     
     4     2.98e-03   1.32e-03     Switched to DIIS steps.
     5     1.05e-03   7.08e-04     
     6     4.51e-04   2.13e-04     
     7     1.75e-04   5.01e-05     
     8     7.23e-05   8.82e-07     
     9     2.75e-05   3.12e-06     
    10     1.21e-05   1.34e-06     
    11     4.67e-06   1.27e-07     
    12     2.42e-06   8.94e-08     
    13     1.14e-06   3.39e-08     
    14     4.88e-07   2.01e-08     
    15     2.41e-07   2.34e-08     
    16     1.04e-07   4.59e-09     
    17     5.28e-08   5.41e-09     
 ------------------------------------------------------------------------------
                                   CCSD Lambda converged.

 Computing density matrices in double precision...
           Orbital response amplitudes will be solved using DIIS.
           Start     Size      MaxIter   EConv     LConv     
           3         7         100       1.00e-06  1.00e-06  
 ------------------------------------------------------------------------------
            Enorm      Ldiff       Comment
 ------------------------------------------------------------------------------
     1     6.58e-02   7.96e-03     
     2     4.02e-02   2.15e-03     
     3     6.23e-02   9.20e-03     
     4     9.98e-03   1.75e-02     Switched to DIIS steps.
     5     2.03e-03   3.48e-03     
     6     9.00e-04   2.84e-04     
     7     3.20e-04   9.21e-05     
     8     7.36e-05   5.46e-05     
     9     1.67e-05   8.17e-06     
    10     2.66e-06   2.61e-06     
    11     1.04e-06   3.99e-07     
    12     2.26e-07   2.06e-07     
 ------------------------------------------------------------------------------
                                   Orbital response converged.

 Computing density matrices... Done.
 CCSD calculation:   CPU 144.34 s  wall 28.06 s

 Transferring MO TPDM to AO TPDM
 Transferring g2_o1o1o1o1
 Transferring g2_o1o1o1v1
 Transferring g2_o1o1v1v1
 Transferring g2_o1v1o1v1
 Transferring g2_o1v1v1v1
 Transferring g2_v1v1v1v1
 Adding separable TPDM
 Computing TPDM gradient
 --------------------------------------------------------
 2e gradient
  Atom          X               Y               Z
 --------------------------------------------------------
    1        -16.581345       11.418213        0.000000  
    2         -2.953942       -2.649678       -0.000000  
    3          1.979572      -13.775781        0.000000  
    4         17.555716        5.007245       -0.000000  
 --------------------------------------------------------
 --------------------------------------------------------
 Final gradient
  Atom          X               Y               Z
 --------------------------------------------------------
    1        -16.581345       11.418213        0.000000  
    2         -2.953942       -2.649678       -0.000000  
    3          1.979572      -13.775781        0.000000  
    4         17.555716        5.007245       -0.000000  
 --------------------------------------------------------
 Analytic gradient from two-electron contribution:   CPU 54.67 s  wall 10.83 s

 Total ccman2 time:   CPU 209.35 s  wall 41.05 s


 --------------------------------------------------------------

                    Orbital Energies (a.u.)
 --------------------------------------------------------------

 Alpha MOs
 -- Occupied --
******** -80.0151 -15.6518 -10.5882  -8.0567  -8.0529  -8.0528  -7.5568
 -5.4497  -5.4493  -5.4484  -1.2395  -1.0317  -0.7731  -0.6029  -0.5675
 -0.5363  -0.4588  -0.4043  -0.3989
 -- Virtual --
  0.0035   0.0504   0.0667   0.0796   0.0894   0.0954   0.1064   0.1440
  0.1445   0.1700   0.1857   0.2079   0.2252   0.2415   0.2452   0.3062
  0.3439   0.3799   0.3950   0.4937   0.5420   0.6036   0.6060   0.6333
  0.7885   0.8248   0.8486   0.8890   0.8949   0.9747   1.0473   1.0894
  1.1342   1.1513   1.1625   1.2279   1.2754   1.2877   1.3615   1.5017
  1.6631   1.6930   1.8135   1.8240   1.9470   2.2731   2.2924   2.4018
  2.4096   2.5403   2.6414   2.6795   2.8571   2.9416   3.0611   4.2408
  4.3368   4.5003   7.5783  10.3274  14.7445  14.8145  14.9067  26.6595
 26.7229  27.1153  36.6796 166.1998 219.1672
 --------------------------------------------------------------

          Ground-State Mulliken Net Atomic Charges

     Atom                 Charge (a.u.)
  ----------------------------------------
      1 P                     0.298284
      2 H                    -0.048622
      3 N                    -0.230126
      4 Cl                   -0.019536
  ----------------------------------------
  Sum of atomic charges =    -0.000000

 -----------------------------------------------------------------
                    Cartesian Multipole Moments
 -----------------------------------------------------------------
    Charge (ESU x 10^10)
                 0.0000
    Dipole Moment (Debye)
         X       1.9448      Y      -1.0295      Z       0.0000
       Tot       2.2005
    Quadrupole Moments (Debye-Ang)
        XX     -27.9726     XY       0.8630     YY     -34.8578
        XZ      -0.0000     YZ      -0.0000     ZZ     -31.3391
    Octopole Moments (Debye-Ang^2)
       XXX      -1.0185    XXY      -0.8037    XYY      -3.5239
       YYY      -1.6147    XXZ       0.0000    XYZ       0.0000
       YYZ       0.0000    XZZ      -0.3364    YZZ      -0.1134
       ZZZ       0.0000
    Hexadecapole Moments (Debye-Ang^3)
      XXXX    -336.6138   XXXY       7.2933   XXYY     -73.7039
      XYYY       3.2194   YYYY     -78.4866   XXXZ      -0.0000
      XXYZ      -0.0000   XYYZ      -0.0000   YYYZ      -0.0000
      XXZZ     -66.4298   XYZZ       0.2371   YYZZ     -19.0376
      XZZZ      -0.0000   YZZZ      -0.0000   ZZZZ     -38.9178
 -----------------------------------------------------------------
 DrvMan completing analytic gradient of the correlated energy
 Correlated dipole moment
            1
    1   0.7651511
    2  -0.4050343
    3   0.0000000
 Energy read as -855.666030435
 Full Analytical Gradient: (in a.u., or Hartree/Bohr)
             1             2             3             4
    1   -0.00004523   -0.00014635    0.00023134   -0.00003976
    2    0.00057954   -0.00030738   -0.00027741    0.00000526
    3   -0.00000000    0.00000000    0.00000000   -0.00000000
 Gradient time:  CPU 0.74 s  wall 0.75 s
 ----------------------------------------------------------------
             Standard Nuclear Orientation (Angstroms)
    I     Atom           X                Y                Z
 ----------------------------------------------------------------
    1      P       1.3977284065    -0.2557762019     0.0000000000
    2      H       2.3136285153     0.8299441736     0.0000000000
    3      N       0.1123526098     0.7158400469    -0.0000000000
    4      Cl     -1.4156484048    -0.1187753808    -0.0000000000
 ----------------------------------------------------------------
 Nuclear Repulsion Energy =   128.1659285282 hartrees
 There are       20 alpha and       20 beta electrons

                       Distance Matrix (Angstroms)
             P (  1)   H (  2)   N (  3)
   H (  2)  1.420444
   N (  3)  1.611282  2.204231
   Cl(  4)  2.816711  3.848061  1.741083

 Requested basis set is 6-311++G(d,p)
 There are 37 shells and 89 basis functions
 A cutoff of  1.0D-14 yielded    661 shell pairs
 There are      3992 function pairs (      4280 Cartesian)
 Smallest overlap matrix eigenvalue = 1.55E-03
 Guess MOs from SCF MO coefficient file

 -----------------------------------------------------------------------
  General SCF calculation program by
  Eric Jon Sundstrom, Paul Horn, Yuezhi Mao, Dmitri Zuev, Alec White,
  David Stuck, Shaama M.S., Shane Yost, Joonho Lee, David Small,
  Daniel Levine, Susi Lehtola, Hugh Burton, Evgeny Epifanovsky
 -----------------------------------------------------------------------
 Hartree-Fock
 using 6 threads for integral computing
 -------------------------------------------------------
 OpenMP Integral computing Module                
 Release: version 2.0, May 2017, Q-Chem Inc. Pleasanton 
 -------------------------------------------------------
 A restricted SCF calculation will be
 performed using DIIS
 SCF converges when DIIS error is below 1.0e-08
 ---------------------------------------
  Cycle       Energy         DIIS error
 ---------------------------------------
    1    -855.1994900432      3.16e-05  
    2    -855.1994912047      1.25e-05  
    3    -855.1994913314      7.71e-06  
    4    -855.1994913982      1.53e-06  
    5    -855.1994914023      4.10e-07  
    6    -855.1994914028      2.08e-07  
    7    -855.1994914030      9.51e-08  
    8    -855.1994914030      2.73e-08  
    9    -855.1994914030      5.83e-09  Convergence criterion met
 ---------------------------------------
 SCF time:   CPU 2.73s  wall 1.00s 
 SCF   energy in the final basis set =     -855.1994914030
 Total energy in the final basis set =     -855.1994914030


 ------------------------------------------------------------------------------

   CCMAN2: suite of methods based on coupled cluster
           and equation of motion theories.

   Components:
   * libvmm-1.3-trunk
     by Evgeny Epifanovsky, Ilya Kaliman.
   * libtensor-2.5-trunk
     by Evgeny Epifanovsky, Michael Wormit, Dmitry Zuev, Sam Manzer, 
        Ilya Kaliman.
   * libcc-2.5-trunk
     by Evgeny Epifanovsky, Arik Landau, Tomasz Kus, Kirill Khistyaev, 
        Dmitry Zuev, Prashant Manohar, Xintian Feng, Anna Krylov, 
        Matthew Goldey, Alec White, Thomas Jagau, Kaushik Nanda, 
        Anastasia Gunina, Alexander Kunitsa, Joonho Lee.

   CCMAN original authors:
   Anna I. Krylov, C. David Sherrill, Steven R. Gwaltney,
   Edward F. C. Byrd (2000)
   Sergey V. Levchenko, Lyudmila V. Slipchenko, Tao Wang,
   Ana-Maria C. Cristian (2003)
   Piotr A. Pieniazek, C. Melania Oana, Evgeny Epifanovsky (2007)
   Prashant Manohar (2009)

 ------------------------------------------------------------------------------


 Allocating and initializing 30808MB of RAM...
 Calculation will run on 6 cores.


 Alpha MOs, Restricted
 -- Occupied --                  
-104.86  -80.02  -15.65  -10.59   -8.06   -8.05   -8.05   -7.56
  1 A     2 A     3 A     4 A     5 A     6 A     7 A     8 A                  
 -5.450  -5.449  -5.449  -1.239  -1.031  -0.773  -0.603  -0.567
  9 A    10 A    11 A    12 A    13 A    14 A    15 A    16 A                  
 -0.536  -0.459  -0.404  -0.399
 17 A    18 A    19 A    20 A                                                  
 -- Virtual --                   
  0.003   0.050   0.067   0.080   0.089   0.095   0.106   0.144
 21 A    22 A    23 A    24 A    25 A    26 A    27 A    28 A                  
  0.144   0.170   0.186   0.208   0.225   0.241   0.245   0.306
 29 A    30 A    31 A    32 A    33 A    34 A    35 A    36 A                  
  0.344   0.380   0.395   0.493   0.542   0.603   0.606   0.633
 37 A    38 A    39 A    40 A    41 A    42 A    43 A    44 A                  
  0.788   0.825   0.848   0.889   0.895   0.975   1.047   1.089
 45 A    46 A    47 A    48 A    49 A    50 A    51 A    52 A                  
  1.134   1.151   1.162   1.228   1.274   1.287   1.361   1.502
 53 A    54 A    55 A    56 A    57 A    58 A    59 A    60 A                  
  1.663   1.693   1.813   1.824   1.947   2.273   2.290   2.402
 61 A    62 A    63 A    64 A    65 A    66 A    67 A    68 A                  
  2.409   2.540   2.641   2.679   2.856   2.941   3.061   4.241
 69 A    70 A    71 A    72 A    73 A    74 A    75 A    76 A                  
  4.337   4.499   7.577  10.327  14.744  14.814  14.906  26.660
 77 A    78 A    79 A    80 A    81 A    82 A    83 A    84 A                  
 26.723  27.115  36.679 166.198 219.167
 85 A    86 A    87 A    88 A    89 A                                          

 Beta MOs, Restricted
 -- Occupied --                  
-104.86  -80.02  -15.65  -10.59   -8.06   -8.05   -8.05   -7.56
  1 A     2 A     3 A     4 A     5 A     6 A     7 A     8 A                  
 -5.450  -5.449  -5.449  -1.239  -1.031  -0.773  -0.603  -0.567
  9 A    10 A    11 A    12 A    13 A    14 A    15 A    16 A                  
 -0.536  -0.459  -0.404  -0.399
 17 A    18 A    19 A    20 A                                                  
 -- Virtual --                   
  0.003   0.050   0.067   0.080   0.089   0.095   0.106   0.144
 21 A    22 A    23 A    24 A    25 A    26 A    27 A    28 A                  
  0.144   0.170   0.186   0.208   0.225   0.241   0.245   0.306
 29 A    30 A    31 A    32 A    33 A    34 A    35 A    36 A                  
  0.344   0.380   0.395   0.493   0.542   0.603   0.606   0.633
 37 A    38 A    39 A    40 A    41 A    42 A    43 A    44 A                  
  0.788   0.825   0.848   0.889   0.895   0.975   1.047   1.089
 45 A    46 A    47 A    48 A    49 A    50 A    51 A    52 A                  
  1.134   1.151   1.162   1.228   1.274   1.287   1.361   1.502
 53 A    54 A    55 A    56 A    57 A    58 A    59 A    60 A                  
  1.663   1.693   1.813   1.824   1.947   2.273   2.290   2.402
 61 A    62 A    63 A    64 A    65 A    66 A    67 A    68 A                  
  2.409   2.540   2.641   2.679   2.856   2.941   3.061   4.241
 69 A    70 A    71 A    72 A    73 A    74 A    75 A    76 A                  
  4.337   4.499   7.577  10.327  14.744  14.814  14.906  26.660
 77 A    78 A    79 A    80 A    81 A    82 A    83 A    84 A                  
 26.723  27.115  36.679 166.198 219.167
 85 A    86 A    87 A    88 A    89 A                                          

 Occupation and symmetry of molecular orbitals

 Point group: C1 (1 irreducible representation).

                           A     All 
 -------------------------------------
 All molecular orbitals:
  - Alpha                  89    89  
  - Beta                   89    89  
 -------------------------------------
 Alpha orbitals:
  - Frozen occupied        11    11  
  - Active occupied        9     9   
  - Active virtual         69    69  
  - Frozen virtual         0     0   
 -------------------------------------
 Beta orbitals:
  - Frozen occupied        11    11  
  - Active occupied        9     9   
  - Active virtual         69    69  
  - Frozen virtual         0     0   
 -------------------------------------

 Import integrals:   CPU 0.00 s  wall 0.00 s

 Import integrals:   CPU 7.16 s  wall 1.28 s

 MP2 amplitudes:   CPU 0.02 s  wall 0.02 s

Running a double precision version
           CCSD T amplitudes will be solved using DIIS.

           Start     Size      MaxIter   EConv     TConv     
           3         7         100       1.00e-07  1.00e-05  
 ------------------------------------------------------------------------------
           Energy (a.u.)   Ediff      Tdiff       Comment
 ------------------------------------------------------------------------------
          -855.64041307                           
     1    -855.64437972   3.97e-03   6.74e-01     
     2    -855.66288202   1.85e-02   1.01e-01     
     3    -855.66302225   1.40e-04   4.46e-02     
     4    -855.66521962   2.20e-03   1.28e-02     Switched to DIIS steps.
     5    -855.66600914   7.90e-04   1.23e-02     
     6    -855.66602963   2.05e-05   2.29e-03     
     7    -855.66602723   2.39e-06   1.08e-03     
     8    -855.66603005   2.82e-06   3.41e-04     
     9    -855.66603027   2.21e-07   1.64e-04     
    10    -855.66603036   8.56e-08   6.30e-05     
    11    -855.66603029   7.44e-08   3.23e-05     
    12    -855.66603032   3.91e-08   7.86e-06     
 ------------------------------------------------------------------------------
          -855.66603032                           CCSD T converged.

End of double precision
 SCF energy                 = -855.19949140
 MP2 energy                 = -855.64041307
 CCSD correlation energy     =   -0.46653892
 CCSD total energy           = -855.66603032

 CCSD  T1^2 = 0.0107  T2^2 = 0.2187  Leading amplitudes:

 Amplitude    Orbitals with energies
 -0.0384       20 (A) A                  ->    21 (A) A                   
              -0.3988                          0.0034                     
 -0.0384       20 (A) B                  ->    21 (A) B                   
              -0.3988                          0.0034                     
 -0.0168       20 (A) A                  ->    25 (A) A                   
              -0.3988                          0.0894                     
 -0.0168       20 (A) B                  ->    25 (A) B                   
              -0.3988                          0.0894                     

 Amplitude    Orbitals with energies
 -0.0996       20 (A) A      20 (A) B    ->    21 (A) A      21 (A) B     
              -0.3988       -0.3988            0.0034        0.0034       
  0.0996       20 (A) A      20 (A) B    ->    21 (A) B      21 (A) A     
              -0.3988       -0.3988            0.0034        0.0034       
  0.0996       20 (A) B      20 (A) A    ->    21 (A) A      21 (A) B     
              -0.3988       -0.3988            0.0034        0.0034       
 -0.0996       20 (A) B      20 (A) A    ->    21 (A) B      21 (A) A     
              -0.3988       -0.3988            0.0034        0.0034       

 Computing CCSD intemediates for later calculations in double precision
 Finished.

Running a double precision version
           CCSD Lambda amplitudes will be solved using DIIS.
           Start     Size      MaxIter   EConv     LConv     
           3         7         100       1.00e-07  1.00e-05  
 ------------------------------------------------------------------------------
            Enorm      Ldiff       Comment
 ------------------------------------------------------------------------------
     1     5.05e-02   3.96e-02     
     2     1.22e-02   5.35e-03     
     3     5.66e-03   2.43e-03     
     4     2.99e-03   1.32e-03     Switched to DIIS steps.
     5     1.05e-03   7.11e-04     
     6     4.53e-04   2.14e-04     
     7     1.75e-04   5.04e-05     
     8     7.25e-05   9.06e-07     
     9     2.76e-05   3.15e-06     
    10     1.21e-05   1.37e-06     
    11     4.66e-06   1.35e-07     
    12     2.42e-06   9.23e-08     
    13     1.14e-06   3.49e-08     
    14     4.89e-07   2.00e-08     
    15     2.41e-07   2.34e-08     
    16     1.04e-07   4.51e-09     
    17     5.29e-08   5.40e-09     
 ------------------------------------------------------------------------------
                                   CCSD Lambda converged.

 Computing density matrices in double precision...
           Orbital response amplitudes will be solved using DIIS.
           Start     Size      MaxIter   EConv     LConv     
           3         7         100       1.00e-06  1.00e-06  
 ------------------------------------------------------------------------------
            Enorm      Ldiff       Comment
 ------------------------------------------------------------------------------
     1     6.59e-02   7.93e-03     
     2     4.03e-02   2.15e-03     
     3     6.26e-02   9.35e-03     
     4     1.00e-02   1.77e-02     Switched to DIIS steps.
     5     2.05e-03   3.50e-03     
     6     9.10e-04   2.85e-04     
     7     3.23e-04   9.39e-05     
     8     7.42e-05   5.53e-05     
     9     1.69e-05   8.28e-06     
    10     2.68e-06   2.62e-06     
    11     1.05e-06   4.05e-07     
    12     2.26e-07   2.08e-07     
 ------------------------------------------------------------------------------
                                   Orbital response converged.

 Computing density matrices... Done.
 CCSD calculation:   CPU 143.92 s  wall 28.02 s

 Transferring MO TPDM to AO TPDM
 Transferring g2_o1o1o1o1
 Transferring g2_o1o1o1v1
 Transferring g2_o1o1v1v1
 Transferring g2_o1v1o1v1
 Transferring g2_o1v1v1v1
 Transferring g2_v1v1v1v1
 Adding separable TPDM
 Computing TPDM gradient
 --------------------------------------------------------
 2e gradient
  Atom          X               Y               Z
 --------------------------------------------------------
    1        -16.561302       11.435693       -0.000000  
    2         -2.947429       -2.656918        0.000000  
    3          1.956771      -13.780045        0.000000  
    4         17.551960        5.001271       -0.000000  
 --------------------------------------------------------
 --------------------------------------------------------
 Final gradient
  Atom          X               Y               Z
 --------------------------------------------------------
    1        -16.561302       11.435693       -0.000000  
    2         -2.947429       -2.656918        0.000000  
    3          1.956771      -13.780045        0.000000  
    4         17.551960        5.001271       -0.000000  
 --------------------------------------------------------
 Analytic gradient from two-electron contribution:   CPU 52.74 s  wall 9.79 s

 Total ccman2 time:   CPU 207.34 s  wall 40.06 s


 --------------------------------------------------------------

                    Orbital Energies (a.u.)
 --------------------------------------------------------------

 Alpha MOs
 -- Occupied --
******** -80.0153 -15.6520 -10.5882  -8.0566  -8.0528  -8.0528  -7.5570
 -5.4499  -5.4494  -5.4486  -1.2394  -1.0315  -0.7730  -0.6026  -0.5674
 -0.5362  -0.4588  -0.4045  -0.3988
 -- Virtual --
  0.0034   0.0504   0.0666   0.0796   0.0894   0.0955   0.1063   0.1440
  0.1445   0.1697   0.1857   0.2079   0.2252   0.2414   0.2452   0.3062
  0.3439   0.3799   0.3949   0.4933   0.5420   0.6034   0.6060   0.6332
  0.7880   0.8249   0.8484   0.8887   0.8953   0.9748   1.0468   1.0893
  1.1342   1.1513   1.1624   1.2279   1.2744   1.2871   1.3614   1.5018
  1.6625   1.6928   1.8134   1.8242   1.9471   2.2731   2.2904   2.4019
  2.4091   2.5400   2.6414   2.6795   2.8562   2.9411   3.0609   4.2407
  4.3365   4.4992   7.5771  10.3275  14.7443  14.8139  14.9055  26.6596
 26.7230  27.1153  36.6793 166.1982 219.1673
 --------------------------------------------------------------

          Ground-State Mulliken Net Atomic Charges

     Atom                 Charge (a.u.)
  ----------------------------------------
      1 P                     0.297970
      2 H                    -0.048562
      3 N                    -0.229485
      4 Cl                   -0.019923
  ----------------------------------------
  Sum of atomic charges =    -0.000000

 -----------------------------------------------------------------
                    Cartesian Multipole Moments
 -----------------------------------------------------------------
    Charge (ESU x 10^10)
                -0.0000
    Dipole Moment (Debye)
         X       1.9447      Y      -1.0343      Z      -0.0000
       Tot       2.2026
    Quadrupole Moments (Debye-Ang)
        XX     -27.9833     XY       0.8514     YY     -34.8544
        XZ       0.0000     YZ      -0.0000     ZZ     -31.3442
    Octopole Moments (Debye-Ang^2)
       XXX      -1.0339    XXY      -0.8006    XYY      -3.5212
       YYY      -1.5439    XXZ      -0.0000    XYZ      -0.0000
       YYZ      -0.0000    XZZ      -0.3442    YZZ      -0.0940
       ZZZ      -0.0000
    Hexadecapole Moments (Debye-Ang^3)
      XXXX    -336.7340   XXXY       7.3410   XXYY     -73.7115
      XYYY       3.3072   YYYY     -78.5599   XXXZ       0.0000
      XXYZ      -0.0000   XYYZ       0.0000   YYYZ      -0.0000
      XXZZ     -66.4495   XYZZ       0.2616   YYZZ     -19.0516
      XZZZ       0.0000   YZZZ      -0.0000   ZZZZ     -38.9298
 -----------------------------------------------------------------
 DrvMan completing analytic gradient of the correlated energy
 Correlated dipole moment
            1
    1   0.7650972
    2  -0.4069131
    3  -0.0000000
 Energy read as -855.666030324
 Full Analytical Gradient: (in a.u., or Hartree/Bohr)
             1             2             3             4
    1    0.00017945    0.00015095   -0.00039356    0.00006316
    2   -0.00063714    0.00027576    0.00036269   -0.00000131
    3    0.00000000   -0.00000000   -0.00000000    0.00000000
 Gradient time:  CPU 0.78 s  wall 0.79 s
 ----------------------------------------------------------------
             Standard Nuclear Orientation (Angstroms)
    I     Atom           X                Y                Z
 ----------------------------------------------------------------
    1      P       1.3977284065    -0.2547762019     0.0010000000
    2      H       2.3136285153     0.8299441736     0.0000000000
    3      N       0.1123526098     0.7158400469    -0.0000000000
    4      Cl     -1.4156484048    -0.1187753808    -0.0000000000
 ----------------------------------------------------------------
 Nuclear Repulsion Energy =   128.1826557774 hartrees
 There are       20 alpha and       20 beta electrons

                       Distance Matrix (Angstroms)
             P (  1)   H (  2)   N (  3)
   H (  2)  1.419680
   N (  3)  1.610679  2.204231
   Cl(  4)  2.816662  3.848061  1.741083

 Requested basis set is 6-311++G(d,p)
 There are 37 shells and 89 basis functions
 A cutoff of  1.0D-14 yielded    661 shell pairs
 There are      3992 function pairs (      4280 Cartesian)
 Smallest overlap matrix eigenvalue = 1.55E-03
 Guess MOs from SCF MO coefficient file

 -----------------------------------------------------------------------
  General SCF calculation program by
  Eric Jon Sundstrom, Paul Horn, Yuezhi Mao, Dmitri Zuev, Alec White,
  David Stuck, Shaama M.S., Shane Yost, Joonho Lee, David Small,
  Daniel Levine, Susi Lehtola, Hugh Burton, Evgeny Epifanovsky
 -----------------------------------------------------------------------
 Hartree-Fock
 using 6 threads for integral computing
 -------------------------------------------------------
 OpenMP Integral computing Module                
 Release: version 2.0, May 2017, Q-Chem Inc. Pleasanton 
 -------------------------------------------------------
 A restricted SCF calculation will be
 performed using DIIS
 SCF converges when DIIS error is below 1.0e-08
 ---------------------------------------
  Cycle       Energy         DIIS error
 ---------------------------------------
    1    -855.1995506664      1.97e-05  
    2    -855.1995512109      7.21e-06  
    3    -855.1995512795      4.97e-06  
    4    -855.1995513135      1.35e-06  
    5    -855.1995513217      6.53e-07  
    6    -855.1995513250      3.68e-07  
    7    -855.1995513263      1.32e-07  
    8    -855.1995513264      3.97e-08  
    9    -855.1995513265      1.41e-08  
   10    -855.1995513265      4.11e-09  Convergence criterion met
 ---------------------------------------
 SCF time:   CPU 3.07s  wall 0.00s 
 SCF   energy in the final basis set =     -855.1995513265
 Total energy in the final basis set =     -855.1995513265


 ------------------------------------------------------------------------------

   CCMAN2: suite of methods based on coupled cluster
           and equation of motion theories.

   Components:
   * libvmm-1.3-trunk
     by Evgeny Epifanovsky, Ilya Kaliman.
   * libtensor-2.5-trunk
     by Evgeny Epifanovsky, Michael Wormit, Dmitry Zuev, Sam Manzer, 
        Ilya Kaliman.
   * libcc-2.5-trunk
     by Evgeny Epifanovsky, Arik Landau, Tomasz Kus, Kirill Khistyaev, 
        Dmitry Zuev, Prashant Manohar, Xintian Feng, Anna Krylov, 
        Matthew Goldey, Alec White, Thomas Jagau, Kaushik Nanda, 
        Anastasia Gunina, Alexander Kunitsa, Joonho Lee.

   CCMAN original authors:
   Anna I. Krylov, C. David Sherrill, Steven R. Gwaltney,
   Edward F. C. Byrd (2000)
   Sergey V. Levchenko, Lyudmila V. Slipchenko, Tao Wang,
   Ana-Maria C. Cristian (2003)
   Piotr A. Pieniazek, C. Melania Oana, Evgeny Epifanovsky (2007)
   Prashant Manohar (2009)

 ------------------------------------------------------------------------------


 Allocating and initializing 30808MB of RAM...
 Calculation will run on 6 cores.


 Alpha MOs, Restricted
 -- Occupied --                  
-104.86  -80.02  -15.65  -10.59   -8.06   -8.05   -8.05   -7.56
  1 A     2 A     3 A     4 A     5 A     6 A     7 A     8 A                  
 -5.450  -5.449  -5.449  -1.239  -1.032  -0.773  -0.603  -0.567
  9 A    10 A    11 A    12 A    13 A    14 A    15 A    16 A                  
 -0.536  -0.459  -0.404  -0.399
 17 A    18 A    19 A    20 A                                                  
 -- Virtual --                   
  0.003   0.050   0.067   0.080   0.089   0.095   0.106   0.144
 21 A    22 A    23 A    24 A    25 A    26 A    27 A    28 A                  
  0.144   0.170   0.186   0.208   0.225   0.241   0.245   0.306
 29 A    30 A    31 A    32 A    33 A    34 A    35 A    36 A                  
  0.344   0.380   0.395   0.493   0.542   0.604   0.606   0.633
 37 A    38 A    39 A    40 A    41 A    42 A    43 A    44 A                  
  0.788   0.825   0.849   0.889   0.895   0.975   1.047   1.089
 45 A    46 A    47 A    48 A    49 A    50 A    51 A    52 A                  
  1.134   1.151   1.162   1.228   1.275   1.287   1.361   1.502
 53 A    54 A    55 A    56 A    57 A    58 A    59 A    60 A                  
  1.663   1.693   1.813   1.824   1.947   2.273   2.291   2.402
 61 A    62 A    63 A    64 A    65 A    66 A    67 A    68 A                  
  2.409   2.540   2.641   2.679   2.857   2.941   3.061   4.241
 69 A    70 A    71 A    72 A    73 A    74 A    75 A    76 A                  
  4.337   4.500   7.578  10.327  14.744  14.814  14.906  26.660
 77 A    78 A    79 A    80 A    81 A    82 A    83 A    84 A                  
 26.723  27.115  36.679 166.199 219.167
 85 A    86 A    87 A    88 A    89 A                                          

 Beta MOs, Restricted
 -- Occupied --                  
-104.86  -80.02  -15.65  -10.59   -8.06   -8.05   -8.05   -7.56
  1 A     2 A     3 A     4 A     5 A     6 A     7 A     8 A                  
 -5.450  -5.449  -5.449  -1.239  -1.032  -0.773  -0.603  -0.567
  9 A    10 A    11 A    12 A    13 A    14 A    15 A    16 A                  
 -0.536  -0.459  -0.404  -0.399
 17 A    18 A    19 A    20 A                                                  
 -- Virtual --                   
  0.003   0.050   0.067   0.080   0.089   0.095   0.106   0.144
 21 A    22 A    23 A    24 A    25 A    26 A    27 A    28 A                  
  0.144   0.170   0.186   0.208   0.225   0.241   0.245   0.306
 29 A    30 A    31 A    32 A    33 A    34 A    35 A    36 A                  
  0.344   0.380   0.395   0.493   0.542   0.604   0.606   0.633
 37 A    38 A    39 A    40 A    41 A    42 A    43 A    44 A                  
  0.788   0.825   0.849   0.889   0.895   0.975   1.047   1.089
 45 A    46 A    47 A    48 A    49 A    50 A    51 A    52 A                  
  1.134   1.151   1.162   1.228   1.275   1.287   1.361   1.502
 53 A    54 A    55 A    56 A    57 A    58 A    59 A    60 A                  
  1.663   1.693   1.813   1.824   1.947   2.273   2.291   2.402
 61 A    62 A    63 A    64 A    65 A    66 A    67 A    68 A                  
  2.409   2.540   2.641   2.679   2.857   2.941   3.061   4.241
 69 A    70 A    71 A    72 A    73 A    74 A    75 A    76 A                  
  4.337   4.500   7.578  10.327  14.744  14.814  14.906  26.660
 77 A    78 A    79 A    80 A    81 A    82 A    83 A    84 A                  
 26.723  27.115  36.679 166.199 219.167
 85 A    86 A    87 A    88 A    89 A                                          

 Occupation and symmetry of molecular orbitals

 Point group: C1 (1 irreducible representation).

                           A     All 
 -------------------------------------
 All molecular orbitals:
  - Alpha                  89    89  
  - Beta                   89    89  
 -------------------------------------
 Alpha orbitals:
  - Frozen occupied        11    11  
  - Active occupied        9     9   
  - Active virtual         69    69  
  - Frozen virtual         0     0   
 -------------------------------------
 Beta orbitals:
  - Frozen occupied        11    11  
  - Active occupied        9     9   
  - Active virtual         69    69  
  - Frozen virtual         0     0   
 -------------------------------------

 Import integrals:   CPU 0.00 s  wall 0.00 s

 Import integrals:   CPU 7.15 s  wall 1.29 s

 MP2 amplitudes:   CPU 0.02 s  wall 0.02 s

Running a double precision version
           CCSD T amplitudes will be solved using DIIS.

           Start     Size      MaxIter   EConv     TConv     
           3         7         100       1.00e-07  1.00e-05  
 ------------------------------------------------------------------------------
           Energy (a.u.)   Ediff      Tdiff       Comment
 ------------------------------------------------------------------------------
          -855.64039970                           
     1    -855.64439830   4.00e-03   6.74e-01     
     2    -855.66288176   1.85e-02   1.01e-01     
     3    -855.66302705   1.45e-04   4.46e-02     
     4    -855.66522156   2.19e-03   1.28e-02     Switched to DIIS steps.
     5    -855.66600975   7.88e-04   1.23e-02     
     6    -855.66603022   2.05e-05   2.29e-03     
     7    -855.66602785   2.38e-06   1.08e-03     
     8    -855.66603067   2.82e-06   3.41e-04     
     9    -855.66603089   2.23e-07   1.64e-04     
    10    -855.66603098   8.73e-08   6.29e-05     
    11    -855.66603090   7.46e-08   3.22e-05     
    12    -855.66603094   3.92e-08   7.86e-06     
 ------------------------------------------------------------------------------
          -855.66603094                           CCSD T converged.

End of double precision
 SCF energy                 = -855.19955133
 MP2 energy                 = -855.64039970
 CCSD correlation energy     =   -0.46647962
 CCSD total energy           = -855.66603094

 CCSD  T1^2 = 0.0107  T2^2 = 0.2186  Leading amplitudes:

 Amplitude    Orbitals with energies
 -0.0384       20 (A) A                  ->    21 (A) A                   
              -0.3989                          0.0034                     
 -0.0384       20 (A) B                  ->    21 (A) B                   
              -0.3989                          0.0034                     
 -0.0168       20 (A) A                  ->    25 (A) A                   
              -0.3989                          0.0894                     
 -0.0168       20 (A) B                  ->    25 (A) B                   
              -0.3989                          0.0894                     

 Amplitude    Orbitals with energies
 -0.0994       20 (A) A      20 (A) B    ->    21 (A) A      21 (A) B     
              -0.3989       -0.3989            0.0034        0.0034       
  0.0994       20 (A) A      20 (A) B    ->    21 (A) B      21 (A) A     
              -0.3989       -0.3989            0.0034        0.0034       
  0.0994       20 (A) B      20 (A) A    ->    21 (A) A      21 (A) B     
              -0.3989       -0.3989            0.0034        0.0034       
 -0.0994       20 (A) B      20 (A) A    ->    21 (A) B      21 (A) A     
              -0.3989       -0.3989            0.0034        0.0034       

 Computing CCSD intemediates for later calculations in double precision
 Finished.

Running a double precision version
           CCSD Lambda amplitudes will be solved using DIIS.
           Start     Size      MaxIter   EConv     LConv     
           3         7         100       1.00e-07  1.00e-05  
 ------------------------------------------------------------------------------
            Enorm      Ldiff       Comment
 ------------------------------------------------------------------------------
     1     5.05e-02   3.95e-02     
     2     1.22e-02   5.35e-03     
     3     5.66e-03   2.43e-03     
     4     2.99e-03   1.32e-03     Switched to DIIS steps.
     5     1.05e-03   7.10e-04     
     6     4.52e-04   2.13e-04     
     7     1.75e-04   5.02e-05     
     8     7.24e-05   8.94e-07     
     9     2.76e-05   3.13e-06     
    10     1.21e-05   1.36e-06     
    11     4.67e-06   1.31e-07     
    12     2.42e-06   9.08e-08     
    13     1.14e-06   3.44e-08     
    14     4.89e-07   2.00e-08     
    15     2.41e-07   2.34e-08     
    16     1.04e-07   4.55e-09     
    17     5.29e-08   5.40e-09     
 ------------------------------------------------------------------------------
                                   CCSD Lambda converged.

 Computing density matrices in double precision...
           Orbital response amplitudes will be solved using DIIS.
           Start     Size      MaxIter   EConv     LConv     
           3         7         100       1.00e-06  1.00e-06  
 ------------------------------------------------------------------------------
            Enorm      Ldiff       Comment
 ------------------------------------------------------------------------------
     1     6.59e-02   7.95e-03     
     2     4.03e-02   2.15e-03     
     3     6.24e-02   9.27e-03     
     4     1.00e-02   1.76e-02     Switched to DIIS steps.
     5     2.04e-03   3.49e-03     
     6     9.05e-04   2.84e-04     
     7     3.22e-04   9.30e-05     
     8     7.39e-05   5.50e-05     
     9     1.68e-05   8.22e-06     
    10     2.67e-06   2.62e-06     
    11     1.05e-06   4.02e-07     
    12     2.26e-07   2.07e-07     
 ------------------------------------------------------------------------------
                                   Orbital response converged.

 Computing density matrices... Done.
 CCSD calculation:   CPU 144.38 s  wall 28.18 s

 Transferring MO TPDM to AO TPDM
 Transferring g2_o1o1o1o1
 Transferring g2_o1o1o1v1
 Transferring g2_o1o1v1v1
 Transferring g2_o1v1o1v1
 Transferring g2_o1v1v1v1
 Transferring g2_v1v1v1v1
 Adding separable TPDM
 Computing TPDM gradient
 --------------------------------------------------------
 2e gradient
  Atom          X               Y               Z
 --------------------------------------------------------
    1        -16.571316       11.426967       -0.014271  
    2         -2.950685       -2.653306        0.002896  
    3          1.968164      -13.777917        0.008434  
    4         17.553837        5.004257        0.002941  
 --------------------------------------------------------
 --------------------------------------------------------
 Final gradient
  Atom          X               Y               Z
 --------------------------------------------------------
    1        -16.571316       11.426967       -0.014271  
    2         -2.950685       -2.653306        0.002896  
    3          1.968164      -13.777917        0.008434  
    4         17.553837        5.004257        0.002941  
 --------------------------------------------------------
 Analytic gradient from two-electron contribution:   CPU 53.87 s  wall 10.23 s

 Total ccman2 time:   CPU 208.83 s  wall 41.15 s


 --------------------------------------------------------------

                    Orbital Energies (a.u.)
 --------------------------------------------------------------

 Alpha MOs
 -- Occupied --
******** -80.0152 -15.6519 -10.5882  -8.0567  -8.0529  -8.0528  -7.5569
 -5.4498  -5.4494  -5.4485  -1.2394  -1.0316  -0.7731  -0.6028  -0.5675
 -0.5362  -0.4588  -0.4044  -0.3989
 -- Virtual --
  0.0034   0.0504   0.0666   0.0796   0.0894   0.0955   0.1064   0.1440
  0.1445   0.1698   0.1857   0.2079   0.2252   0.2414   0.2452   0.3062
  0.3439   0.3799   0.3950   0.4935   0.5420   0.6035   0.6060   0.6332
  0.7882   0.8249   0.8485   0.8888   0.8951   0.9747   1.0471   1.0893
  1.1342   1.1513   1.1624   1.2279   1.2749   1.2874   1.3615   1.5018
  1.6628   1.6929   1.8135   1.8241   1.9470   2.2731   2.2914   2.4019
  2.4094   2.5402   2.6414   2.6795   2.8566   2.9414   3.0610   4.2408
  4.3367   4.4998   7.5777  10.3274  14.7444  14.8142  14.9061  26.6596
 26.7230  27.1153  36.6795 166.1990 219.1672
 --------------------------------------------------------------

          Ground-State Mulliken Net Atomic Charges

     Atom                 Charge (a.u.)
  ----------------------------------------
      1 P                     0.298127
      2 H                    -0.048592
      3 N                    -0.229805
      4 Cl                   -0.019730
  ----------------------------------------
  Sum of atomic charges =     0.000000

 -----------------------------------------------------------------
                    Cartesian Multipole Moments
 -----------------------------------------------------------------
    Charge (ESU x 10^10)
                -0.0000
    Dipole Moment (Debye)
         X       1.9448      Y      -1.0319      Z       0.0012
       Tot       2.2016
    Quadrupole Moments (Debye-Ang)
        XX     -27.9780     XY       0.8572     YY     -34.8561
        XZ       0.0011     YZ       0.0024     ZZ     -31.3417
    Octopole Moments (Debye-Ang^2)
       XXX      -1.0262    XXY      -0.8022    XYY      -3.5226
       YYY      -1.5793    XXZ      -0.0112    XYZ       0.0023
       YYZ      -0.0135    XZZ      -0.3403    YZZ      -0.1037
       ZZZ      -0.0356
    Hexadecapole Moments (Debye-Ang^3)
      XXXX    -336.6739   XXXY       7.3171   XXYY     -73.7077
      XYYY       3.2633   YYYY     -78.5232   XXXZ      -0.0465
      XXYZ       0.0075   XYYZ      -0.0201   YYYZ       0.0152
      XXZZ     -66.4397   XYZZ       0.2493   YYZZ     -19.0446
      XZZZ      -0.0498   YZZZ       0.0130   ZZZZ     -38.9239
 -----------------------------------------------------------------
 DrvMan completing analytic gradient of the correlated energy
 Correlated dipole moment
            1
    1   0.7651252
    2  -0.4059746
    3   0.0004590
 Energy read as -855.666030943
 Full Analytical Gradient: (in a.u., or Hartree/Bohr)
             1             2             3             4
    1    0.00006734    0.00000278   -0.00008187    0.00001174
    2   -0.00002975   -0.00001528    0.00004302    0.00000201
    3    0.00000962   -0.00001472    0.00001825   -0.00001315
 Gradient time:  CPU 0.77 s  wall 0.78 s
 ----------------------------------------------------------------
             Standard Nuclear Orientation (Angstroms)
    I     Atom           X                Y                Z
 ----------------------------------------------------------------
    1      P       1.3977284065    -0.2547762019     0.0000000000
    2      H       2.3146285153     0.8299441736     0.0000000000
    3      N       0.1123526098     0.7158400469    -0.0000000000
    4      Cl     -1.4156484048    -0.1187753808    -0.0000000000
 ----------------------------------------------------------------
 Nuclear Repulsion Energy =   128.1787767182 hartrees
 There are       20 alpha and       20 beta electrons

                       Distance Matrix (Angstroms)
             P (  1)   H (  2)   N (  3)
   H (  2)  1.420325
   N (  3)  1.610679  2.205230
   Cl(  4)  2.816662  3.849030  1.741083

 Requested basis set is 6-311++G(d,p)
 There are 37 shells and 89 basis functions
 A cutoff of  1.0D-14 yielded    661 shell pairs
 There are      3992 function pairs (      4280 Cartesian)
 Smallest overlap matrix eigenvalue = 1.55E-03
 Guess MOs from SCF MO coefficient file

 -----------------------------------------------------------------------
  General SCF calculation program by
  Eric Jon Sundstrom, Paul Horn, Yuezhi Mao, Dmitri Zuev, Alec White,
  David Stuck, Shaama M.S., Shane Yost, Joonho Lee, David Small,
  Daniel Levine, Susi Lehtola, Hugh Burton, Evgeny Epifanovsky
 -----------------------------------------------------------------------
 Hartree-Fock
 using 6 threads for integral computing
 -------------------------------------------------------
 OpenMP Integral computing Module                
 Release: version 2.0, May 2017, Q-Chem Inc. Pleasanton 
 -------------------------------------------------------
 A restricted SCF calculation will be
 performed using DIIS
 SCF converges when DIIS error is below 1.0e-08
 ---------------------------------------
  Cycle       Energy         DIIS error
 ---------------------------------------
    1    -855.1995504421      1.39e-05  
    2    -855.1995507558      3.93e-06  
    3    -855.1995508073      1.81e-06  
    4    -855.1995508170      1.18e-06  
    5    -855.1995508231      5.65e-07  
    6    -855.1995508260      2.55e-07  
    7    -855.1995508266      8.11e-08  
    8    -855.1995508267      2.83e-08  
    9    -855.1995508267      9.71e-09  Convergence criterion met
 ---------------------------------------
 SCF time:   CPU 2.72s  wall 1.00s 
 SCF   energy in the final basis set =     -855.1995508267
 Total energy in the final basis set =     -855.1995508267


 ------------------------------------------------------------------------------

   CCMAN2: suite of methods based on coupled cluster
           and equation of motion theories.

   Components:
   * libvmm-1.3-trunk
     by Evgeny Epifanovsky, Ilya Kaliman.
   * libtensor-2.5-trunk
     by Evgeny Epifanovsky, Michael Wormit, Dmitry Zuev, Sam Manzer, 
        Ilya Kaliman.
   * libcc-2.5-trunk
     by Evgeny Epifanovsky, Arik Landau, Tomasz Kus, Kirill Khistyaev, 
        Dmitry Zuev, Prashant Manohar, Xintian Feng, Anna Krylov, 
        Matthew Goldey, Alec White, Thomas Jagau, Kaushik Nanda, 
        Anastasia Gunina, Alexander Kunitsa, Joonho Lee.

   CCMAN original authors:
   Anna I. Krylov, C. David Sherrill, Steven R. Gwaltney,
   Edward F. C. Byrd (2000)
   Sergey V. Levchenko, Lyudmila V. Slipchenko, Tao Wang,
   Ana-Maria C. Cristian (2003)
   Piotr A. Pieniazek, C. Melania Oana, Evgeny Epifanovsky (2007)
   Prashant Manohar (2009)

 ------------------------------------------------------------------------------


 Allocating and initializing 30808MB of RAM...
 Calculation will run on 6 cores.


 Alpha MOs, Restricted
 -- Occupied --                  
-104.86  -80.02  -15.65  -10.59   -8.06   -8.05   -8.05   -7.56
  1 A     2 A     3 A     4 A     5 A     6 A     7 A     8 A                  
 -5.450  -5.449  -5.449  -1.239  -1.032  -0.773  -0.603  -0.567
  9 A    10 A    11 A    12 A    13 A    14 A    15 A    16 A                  
 -0.536  -0.459  -0.404  -0.399
 17 A    18 A    19 A    20 A                                                  
 -- Virtual --                   
  0.003   0.050   0.067   0.080   0.089   0.095   0.106   0.144
 21 A    22 A    23 A    24 A    25 A    26 A    27 A    28 A                  
  0.144   0.170   0.186   0.208   0.225   0.241   0.245   0.306
 29 A    30 A    31 A    32 A    33 A    34 A    35 A    36 A                  
  0.344   0.380   0.395   0.493   0.542   0.604   0.606   0.633
 37 A    38 A    39 A    40 A    41 A    42 A    43 A    44 A                  
  0.788   0.825   0.849   0.889   0.895   0.975   1.047   1.089
 45 A    46 A    47 A    48 A    49 A    50 A    51 A    52 A                  
  1.134   1.151   1.162   1.228   1.275   1.287   1.361   1.502
 53 A    54 A    55 A    56 A    57 A    58 A    59 A    60 A                  
  1.663   1.693   1.813   1.824   1.947   2.273   2.291   2.402
 61 A    62 A    63 A    64 A    65 A    66 A    67 A    68 A                  
  2.409   2.540   2.641   2.679   2.857   2.941   3.061   4.241
 69 A    70 A    71 A    72 A    73 A    74 A    75 A    76 A                  
  4.337   4.500   7.577  10.327  14.744  14.814  14.906  26.660
 77 A    78 A    79 A    80 A    81 A    82 A    83 A    84 A                  
 26.723  27.115  36.679 166.199 219.167
 85 A    86 A    87 A    88 A    89 A                                          

 Beta MOs, Restricted
 -- Occupied --                  
-104.86  -80.02  -15.65  -10.59   -8.06   -8.05   -8.05   -7.56
  1 A     2 A     3 A     4 A     5 A     6 A     7 A     8 A                  
 -5.450  -5.449  -5.449  -1.239  -1.032  -0.773  -0.603  -0.567
  9 A    10 A    11 A    12 A    13 A    14 A    15 A    16 A                  
 -0.536  -0.459  -0.404  -0.399
 17 A    18 A    19 A    20 A                                                  
 -- Virtual --                   
  0.003   0.050   0.067   0.080   0.089   0.095   0.106   0.144
 21 A    22 A    23 A    24 A    25 A    26 A    27 A    28 A                  
  0.144   0.170   0.186   0.208   0.225   0.241   0.245   0.306
 29 A    30 A    31 A    32 A    33 A    34 A    35 A    36 A                  
  0.344   0.380   0.395   0.493   0.542   0.604   0.606   0.633
 37 A    38 A    39 A    40 A    41 A    42 A    43 A    44 A                  
  0.788   0.825   0.849   0.889   0.895   0.975   1.047   1.089
 45 A    46 A    47 A    48 A    49 A    50 A    51 A    52 A                  
  1.134   1.151   1.162   1.228   1.275   1.287   1.361   1.502
 53 A    54 A    55 A    56 A    57 A    58 A    59 A    60 A                  
  1.663   1.693   1.813   1.824   1.947   2.273   2.291   2.402
 61 A    62 A    63 A    64 A    65 A    66 A    67 A    68 A                  
  2.409   2.540   2.641   2.679   2.857   2.941   3.061   4.241
 69 A    70 A    71 A    72 A    73 A    74 A    75 A    76 A                  
  4.337   4.500   7.577  10.327  14.744  14.814  14.906  26.660
 77 A    78 A    79 A    80 A    81 A    82 A    83 A    84 A                  
 26.723  27.115  36.679 166.199 219.167
 85 A    86 A    87 A    88 A    89 A                                          

 Occupation and symmetry of molecular orbitals

 Point group: C1 (1 irreducible representation).

                           A     All 
 -------------------------------------
 All molecular orbitals:
  - Alpha                  89    89  
  - Beta                   89    89  
 -------------------------------------
 Alpha orbitals:
  - Frozen occupied        11    11  
  - Active occupied        9     9   
  - Active virtual         69    69  
  - Frozen virtual         0     0   
 -------------------------------------
 Beta orbitals:
  - Frozen occupied        11    11  
  - Active occupied        9     9   
  - Active virtual         69    69  
  - Frozen virtual         0     0   
 -------------------------------------

 Import integrals:   CPU 0.00 s  wall 0.00 s

 Import integrals:   CPU 8.30 s  wall 1.62 s

 MP2 amplitudes:   CPU 0.02 s  wall 0.02 s

Running a double precision version
           CCSD T amplitudes will be solved using DIIS.

           Start     Size      MaxIter   EConv     TConv     
           3         7         100       1.00e-07  1.00e-05  
 ------------------------------------------------------------------------------
           Energy (a.u.)   Ediff      Tdiff       Comment
 ------------------------------------------------------------------------------
          -855.64039604                           
     1    -855.64439653   4.00e-03   6.74e-01     
     2    -855.66288047   1.85e-02   1.01e-01     
     3    -855.66302644   1.46e-04   4.46e-02     
     4    -855.66522122   2.19e-03   1.28e-02     Switched to DIIS steps.
     5    -855.66600955   7.88e-04   1.23e-02     
     6    -855.66603003   2.05e-05   2.29e-03     
     7    -855.66602766   2.37e-06   1.08e-03     
     8    -855.66603048   2.82e-06   3.41e-04     
     9    -855.66603070   2.23e-07   1.64e-04     
    10    -855.66603079   8.71e-08   6.29e-05     
    11    -855.66603071   7.47e-08   3.22e-05     
    12    -855.66603075   3.91e-08   7.86e-06     
 ------------------------------------------------------------------------------
          -855.66603075                           CCSD T converged.

End of double precision
 SCF energy                 = -855.19955083
 MP2 energy                 = -855.64039604
 CCSD correlation energy     =   -0.46647993
 CCSD total energy           = -855.66603075

 CCSD  T1^2 = 0.0107  T2^2 = 0.2186  Leading amplitudes:

 Amplitude    Orbitals with energies
 -0.0384       20 (A) A                  ->    21 (A) A                   
              -0.3989                          0.0034                     
 -0.0384       20 (A) B                  ->    21 (A) B                   
              -0.3989                          0.0034                     
 -0.0168       20 (A) A                  ->    25 (A) A                   
              -0.3989                          0.0894                     
 -0.0168       20 (A) B                  ->    25 (A) B                   
              -0.3989                          0.0894                     

 Amplitude    Orbitals with energies
 -0.0994       20 (A) A      20 (A) B    ->    21 (A) A      21 (A) B     
              -0.3989       -0.3989            0.0034        0.0034       
  0.0994       20 (A) A      20 (A) B    ->    21 (A) B      21 (A) A     
              -0.3989       -0.3989            0.0034        0.0034       
  0.0994       20 (A) B      20 (A) A    ->    21 (A) A      21 (A) B     
              -0.3989       -0.3989            0.0034        0.0034       
 -0.0994       20 (A) B      20 (A) A    ->    21 (A) B      21 (A) A     
              -0.3989       -0.3989            0.0034        0.0034       

 Computing CCSD intemediates for later calculations in double precision
 Finished.

Running a double precision version
           CCSD Lambda amplitudes will be solved using DIIS.
           Start     Size      MaxIter   EConv     LConv     
           3         7         100       1.00e-07  1.00e-05  
 ------------------------------------------------------------------------------
            Enorm      Ldiff       Comment
 ------------------------------------------------------------------------------
     1     5.05e-02   3.95e-02     
     2     1.22e-02   5.35e-03     
     3     5.66e-03   2.43e-03     
     4     2.99e-03   1.32e-03     Switched to DIIS steps.
     5     1.05e-03   7.10e-04     
     6     4.52e-04   2.13e-04     
     7     1.75e-04   5.03e-05     
     8     7.24e-05   8.94e-07     
     9     2.76e-05   3.13e-06     
    10     1.21e-05   1.36e-06     
    11     4.67e-06   1.31e-07     
    12     2.42e-06   9.08e-08     
    13     1.14e-06   3.44e-08     
    14     4.89e-07   2.01e-08     
    15     2.41e-07   2.34e-08     
    16     1.04e-07   4.55e-09     
    17     5.29e-08   5.41e-09     
 ------------------------------------------------------------------------------
                                   CCSD Lambda converged.

 Computing density matrices in double precision...
           Orbital response amplitudes will be solved using DIIS.
           Start     Size      MaxIter   EConv     LConv     
           3         7         100       1.00e-06  1.00e-06  
 ------------------------------------------------------------------------------
            Enorm      Ldiff       Comment
 ------------------------------------------------------------------------------
     1     6.59e-02   7.94e-03     
     2     4.03e-02   2.16e-03     
     3     6.24e-02   9.27e-03     
     4     1.00e-02   1.76e-02     Switched to DIIS steps.
     5     2.04e-03   3.50e-03     
     6     9.05e-04   2.85e-04     
     7     3.22e-04   9.30e-05     
     8     7.39e-05   5.50e-05     
     9     1.68e-05   8.22e-06     
    10     2.67e-06   2.62e-06     
    11     1.05e-06   4.02e-07     
    12     2.26e-07   2.07e-07     
 ------------------------------------------------------------------------------
                                   Orbital response converged.

 Computing density matrices... Done.
 CCSD calculation:   CPU 147.41 s  wall 29.08 s

 Transferring MO TPDM to AO TPDM
 Transferring g2_o1o1o1o1
 Transferring g2_o1o1o1v1
 Transferring g2_o1o1v1v1
 Transferring g2_o1v1o1v1
 Transferring g2_o1v1v1v1
 Transferring g2_v1v1v1v1
 Adding separable TPDM
 Computing TPDM gradient
 --------------------------------------------------------
 2e gradient
  Atom          X               Y               Z
 --------------------------------------------------------
    1        -16.569598       11.423671        0.000001  
    2         -2.953307       -2.650934        0.000001  
    3          1.968793      -13.777048       -0.000002  
    4         17.554112        5.004312        0.000001  
 --------------------------------------------------------
 --------------------------------------------------------
 Final gradient
  Atom          X               Y               Z
 --------------------------------------------------------
    1        -16.569598       11.423671        0.000001  
    2         -2.953307       -2.650934        0.000001  
    3          1.968793      -13.777048       -0.000002  
    4         17.554112        5.004312        0.000001  
 --------------------------------------------------------
 Analytic gradient from two-electron contribution:   CPU 53.24 s  wall 9.88 s

 Total ccman2 time:   CPU 212.90 s  wall 41.74 s


 --------------------------------------------------------------

                    Orbital Energies (a.u.)
 --------------------------------------------------------------

 Alpha MOs
 -- Occupied --
******** -80.0153 -15.6519 -10.5882  -8.0567  -8.0529  -8.0528  -7.5569
 -5.4498  -5.4494  -5.4485  -1.2395  -1.0316  -0.7730  -0.6027  -0.5675
 -0.5362  -0.4588  -0.4044  -0.3989
 -- Virtual --
  0.0034   0.0504   0.0666   0.0796   0.0894   0.0954   0.1064   0.1440
  0.1445   0.1698   0.1856   0.2079   0.2251   0.2414   0.2452   0.3062
  0.3438   0.3799   0.3950   0.4935   0.5420   0.6035   0.6060   0.6332
  0.7882   0.8249   0.8485   0.8888   0.8950   0.9747   1.0468   1.0893
  1.1342   1.1513   1.1624   1.2279   1.2749   1.2874   1.3614   1.5018
  1.6625   1.6925   1.8134   1.8243   1.9470   2.2731   2.2908   2.4017
  2.4093   2.5401   2.6414   2.6794   2.8566   2.9412   3.0610   4.2408
  4.3366   4.4997   7.5774  10.3274  14.7443  14.8140  14.9061  26.6595
 26.7229  27.1152  36.6795 166.1987 219.1672
 --------------------------------------------------------------

          Ground-State Mulliken Net Atomic Charges

     Atom                 Charge (a.u.)
  ----------------------------------------
      1 P                     0.298030
      2 H                    -0.048592
      3 N                    -0.229853
      4 Cl                   -0.019586
  ----------------------------------------
  Sum of atomic charges =     0.000000

 -----------------------------------------------------------------
                    Cartesian Multipole Moments
 -----------------------------------------------------------------
    Charge (ESU x 10^10)
                 0.0000
    Dipole Moment (Debye)
         X       1.9438      Y      -1.0321      Z       0.0000
       Tot       2.2009
    Quadrupole Moments (Debye-Ang)
        XX     -27.9787     XY       0.8566     YY     -34.8573
        XZ      -0.0000     YZ      -0.0000     ZZ     -31.3421
    Octopole Moments (Debye-Ang^2)
       XXX      -1.0376    XXY      -0.8044    XYY      -3.5257
       YYY      -1.5808    XXZ       0.0000    XYZ       0.0000
       YYZ       0.0000    XZZ      -0.3429    YZZ      -0.1042
       ZZZ       0.0000
    Hexadecapole Moments (Debye-Ang^3)
      XXXX    -336.7162   XXXY       7.3085   XXYY     -73.7154
      XYYY       3.2569   YYYY     -78.5282   XXXZ      -0.0000
      XXYZ      -0.0000   XYYZ       0.0000   YYYZ       0.0000
      XXZZ     -66.4470   XYZZ       0.2471   YYZZ     -19.0454
      XZZZ      -0.0000   YZZZ      -0.0000   ZZZZ     -38.9244
 -----------------------------------------------------------------
 DrvMan completing analytic gradient of the correlated energy
 Correlated dipole moment
            1
    1   0.7647597
    2  -0.4060789
    3   0.0000001
 Energy read as -855.666030754
 Full Analytical Gradient: (in a.u., or Hartree/Bohr)
             1             2             3             4
    1   -0.00008368    0.00021026   -0.00012446   -0.00000212
    2   -0.00017780    0.00015374    0.00002201    0.00000206
    3   -0.00000001   -0.00000001    0.00000004   -0.00000002
 Gradient time:  CPU 0.77 s  wall 0.78 s
 ----------------------------------------------------------------
             Standard Nuclear Orientation (Angstroms)
    I     Atom           X                Y                Z
 ----------------------------------------------------------------
    1      P       1.3977284065    -0.2547762019     0.0000000000
    2      H       2.3126285153     0.8299441736     0.0000000000
    3      N       0.1123526098     0.7158400469    -0.0000000000
    4      Cl     -1.4156484048    -0.1187753808    -0.0000000000
 ----------------------------------------------------------------
 Nuclear Repulsion Energy =   128.1865586123 hartrees
 There are       20 alpha and       20 beta electrons

                       Distance Matrix (Angstroms)
             P (  1)   H (  2)   N (  3)
   H (  2)  1.419035
   N (  3)  1.610679  2.203233
   Cl(  4)  2.816662  3.847092  1.741083

 Requested basis set is 6-311++G(d,p)
 There are 37 shells and 89 basis functions
 A cutoff of  1.0D-14 yielded    661 shell pairs
 There are      3992 function pairs (      4280 Cartesian)
 Smallest overlap matrix eigenvalue = 1.55E-03
 Guess MOs from SCF MO coefficient file

 -----------------------------------------------------------------------
  General SCF calculation program by
  Eric Jon Sundstrom, Paul Horn, Yuezhi Mao, Dmitri Zuev, Alec White,
  David Stuck, Shaama M.S., Shane Yost, Joonho Lee, David Small,
  Daniel Levine, Susi Lehtola, Hugh Burton, Evgeny Epifanovsky
 -----------------------------------------------------------------------
 Hartree-Fock
 using 6 threads for integral computing
 -------------------------------------------------------
 OpenMP Integral computing Module                
 Release: version 2.0, May 2017, Q-Chem Inc. Pleasanton 
 -------------------------------------------------------
 A restricted SCF calculation will be
 performed using DIIS
 SCF converges when DIIS error is below 1.0e-08
 ---------------------------------------
  Cycle       Energy         DIIS error
 ---------------------------------------
    1    -855.1995512258      1.48e-05  
    2    -855.1995514626      3.26e-06  
    3    -855.1995514771      1.99e-06  
    4    -855.1995514813      6.38e-07  
    5    -855.1995514820      1.24e-07  
    6    -855.1995514820      4.43e-08  
    7    -855.1995514821      1.63e-08  
    8    -855.1995514820      6.65e-09  Convergence criterion met
 ---------------------------------------
 SCF time:   CPU 2.43s  wall 1.00s 
 SCF   energy in the final basis set =     -855.1995514820
 Total energy in the final basis set =     -855.1995514820


 ------------------------------------------------------------------------------

   CCMAN2: suite of methods based on coupled cluster
           and equation of motion theories.

   Components:
   * libvmm-1.3-trunk
     by Evgeny Epifanovsky, Ilya Kaliman.
   * libtensor-2.5-trunk
     by Evgeny Epifanovsky, Michael Wormit, Dmitry Zuev, Sam Manzer, 
        Ilya Kaliman.
   * libcc-2.5-trunk
     by Evgeny Epifanovsky, Arik Landau, Tomasz Kus, Kirill Khistyaev, 
        Dmitry Zuev, Prashant Manohar, Xintian Feng, Anna Krylov, 
        Matthew Goldey, Alec White, Thomas Jagau, Kaushik Nanda, 
        Anastasia Gunina, Alexander Kunitsa, Joonho Lee.

   CCMAN original authors:
   Anna I. Krylov, C. David Sherrill, Steven R. Gwaltney,
   Edward F. C. Byrd (2000)
   Sergey V. Levchenko, Lyudmila V. Slipchenko, Tao Wang,
   Ana-Maria C. Cristian (2003)
   Piotr A. Pieniazek, C. Melania Oana, Evgeny Epifanovsky (2007)
   Prashant Manohar (2009)

 ------------------------------------------------------------------------------


 Allocating and initializing 30808MB of RAM...
 Calculation will run on 6 cores.


 Alpha MOs, Restricted
 -- Occupied --                  
-104.86  -80.02  -15.65  -10.59   -8.06   -8.05   -8.05   -7.56
  1 A     2 A     3 A     4 A     5 A     6 A     7 A     8 A                  
 -5.450  -5.449  -5.448  -1.239  -1.032  -0.773  -0.603  -0.567
  9 A    10 A    11 A    12 A    13 A    14 A    15 A    16 A                  
 -0.536  -0.459  -0.404  -0.399
 17 A    18 A    19 A    20 A                                                  
 -- Virtual --                   
  0.003   0.050   0.067   0.080   0.089   0.095   0.106   0.144
 21 A    22 A    23 A    24 A    25 A    26 A    27 A    28 A                  
  0.144   0.170   0.186   0.208   0.225   0.241   0.245   0.306
 29 A    30 A    31 A    32 A    33 A    34 A    35 A    36 A                  
  0.344   0.380   0.395   0.493   0.542   0.603   0.606   0.633
 37 A    38 A    39 A    40 A    41 A    42 A    43 A    44 A                  
  0.788   0.825   0.848   0.889   0.895   0.975   1.047   1.089
 45 A    46 A    47 A    48 A    49 A    50 A    51 A    52 A                  
  1.134   1.151   1.162   1.228   1.275   1.287   1.361   1.502
 53 A    54 A    55 A    56 A    57 A    58 A    59 A    60 A                  
  1.663   1.693   1.813   1.824   1.947   2.273   2.292   2.402
 61 A    62 A    63 A    64 A    65 A    66 A    67 A    68 A                  
  2.409   2.540   2.641   2.680   2.857   2.942   3.061   4.241
 69 A    70 A    71 A    72 A    73 A    74 A    75 A    76 A                  
  4.337   4.500   7.578  10.327  14.744  14.814  14.906  26.660
 77 A    78 A    79 A    80 A    81 A    82 A    83 A    84 A                  
 26.723  27.115  36.679 166.199 219.167
 85 A    86 A    87 A    88 A    89 A                                          

 Beta MOs, Restricted
 -- Occupied --                  
-104.86  -80.02  -15.65  -10.59   -8.06   -8.05   -8.05   -7.56
  1 A     2 A     3 A     4 A     5 A     6 A     7 A     8 A                  
 -5.450  -5.449  -5.448  -1.239  -1.032  -0.773  -0.603  -0.567
  9 A    10 A    11 A    12 A    13 A    14 A    15 A    16 A                  
 -0.536  -0.459  -0.404  -0.399
 17 A    18 A    19 A    20 A                                                  
 -- Virtual --                   
  0.003   0.050   0.067   0.080   0.089   0.095   0.106   0.144
 21 A    22 A    23 A    24 A    25 A    26 A    27 A    28 A                  
  0.144   0.170   0.186   0.208   0.225   0.241   0.245   0.306
 29 A    30 A    31 A    32 A    33 A    34 A    35 A    36 A                  
  0.344   0.380   0.395   0.493   0.542   0.603   0.606   0.633
 37 A    38 A    39 A    40 A    41 A    42 A    43 A    44 A                  
  0.788   0.825   0.848   0.889   0.895   0.975   1.047   1.089
 45 A    46 A    47 A    48 A    49 A    50 A    51 A    52 A                  
  1.134   1.151   1.162   1.228   1.275   1.287   1.361   1.502
 53 A    54 A    55 A    56 A    57 A    58 A    59 A    60 A                  
  1.663   1.693   1.813   1.824   1.947   2.273   2.292   2.402
 61 A    62 A    63 A    64 A    65 A    66 A    67 A    68 A                  
  2.409   2.540   2.641   2.680   2.857   2.942   3.061   4.241
 69 A    70 A    71 A    72 A    73 A    74 A    75 A    76 A                  
  4.337   4.500   7.578  10.327  14.744  14.814  14.906  26.660
 77 A    78 A    79 A    80 A    81 A    82 A    83 A    84 A                  
 26.723  27.115  36.679 166.199 219.167
 85 A    86 A    87 A    88 A    89 A                                          

 Occupation and symmetry of molecular orbitals

 Point group: C1 (1 irreducible representation).

                           A     All 
 -------------------------------------
 All molecular orbitals:
  - Alpha                  89    89  
  - Beta                   89    89  
 -------------------------------------
 Alpha orbitals:
  - Frozen occupied        11    11  
  - Active occupied        9     9   
  - Active virtual         69    69  
  - Frozen virtual         0     0   
 -------------------------------------
 Beta orbitals:
  - Frozen occupied        11    11  
  - Active occupied        9     9   
  - Active virtual         69    69  
  - Frozen virtual         0     0   
 -------------------------------------

 Import integrals:   CPU 0.00 s  wall 0.00 s

 Import integrals:   CPU 7.36 s  wall 1.37 s

 MP2 amplitudes:   CPU 0.05 s  wall 0.04 s

Running a double precision version
           CCSD T amplitudes will be solved using DIIS.

           Start     Size      MaxIter   EConv     TConv     
           3         7         100       1.00e-07  1.00e-05  
 ------------------------------------------------------------------------------
           Energy (a.u.)   Ediff      Tdiff       Comment
 ------------------------------------------------------------------------------
          -855.64040297                           
     1    -855.64439971   4.00e-03   6.74e-01     
     2    -855.66288268   1.85e-02   1.01e-01     
     3    -855.66302730   1.45e-04   4.46e-02     
     4    -855.66522152   2.19e-03   1.28e-02     Switched to DIIS steps.
     5    -855.66600958   7.88e-04   1.23e-02     
     6    -855.66603005   2.05e-05   2.29e-03     
     7    -855.66602767   2.38e-06   1.08e-03     
     8    -855.66603049   2.82e-06   3.41e-04     
     9    -855.66603071   2.24e-07   1.64e-04     
    10    -855.66603080   8.75e-08   6.29e-05     
    11    -855.66603073   7.44e-08   3.22e-05     
    12    -855.66603077   3.92e-08   7.85e-06     
 ------------------------------------------------------------------------------
          -855.66603077                           CCSD T converged.

End of double precision
 SCF energy                 = -855.19955148
 MP2 energy                 = -855.64040297
 CCSD correlation energy     =   -0.46647928
 CCSD total energy           = -855.66603077

 CCSD  T1^2 = 0.0107  T2^2 = 0.2186  Leading amplitudes:

 Amplitude    Orbitals with energies
 -0.0384       20 (A) A                  ->    21 (A) A                   
              -0.3988                          0.0034                     
 -0.0384       20 (A) B                  ->    21 (A) B                   
              -0.3988                          0.0034                     
 -0.0168       20 (A) A                  ->    25 (A) A                   
              -0.3988                          0.0894                     
 -0.0168       20 (A) B                  ->    25 (A) B                   
              -0.3988                          0.0894                     

 Amplitude    Orbitals with energies
 -0.0994       20 (A) A      20 (A) B    ->    21 (A) A      21 (A) B     
              -0.3988       -0.3988            0.0034        0.0034       
  0.0994       20 (A) A      20 (A) B    ->    21 (A) B      21 (A) A     
              -0.3988       -0.3988            0.0034        0.0034       
  0.0994       20 (A) B      20 (A) A    ->    21 (A) A      21 (A) B     
              -0.3988       -0.3988            0.0034        0.0034       
 -0.0994       20 (A) B      20 (A) A    ->    21 (A) B      21 (A) A     
              -0.3988       -0.3988            0.0034        0.0034       

 Computing CCSD intemediates for later calculations in double precision
 Finished.

Running a double precision version
           CCSD Lambda amplitudes will be solved using DIIS.
           Start     Size      MaxIter   EConv     LConv     
           3         7         100       1.00e-07  1.00e-05  
 ------------------------------------------------------------------------------
            Enorm      Ldiff       Comment
 ------------------------------------------------------------------------------
     1     5.05e-02   3.95e-02     
     2     1.22e-02   5.35e-03     
     3     5.66e-03   2.43e-03     
     4     2.99e-03   1.32e-03     Switched to DIIS steps.
     5     1.05e-03   7.10e-04     
     6     4.52e-04   2.13e-04     
     7     1.75e-04   5.02e-05     
     8     7.24e-05   8.95e-07     
     9     2.76e-05   3.13e-06     
    10     1.21e-05   1.36e-06     
    11     4.66e-06   1.31e-07     
    12     2.42e-06   9.09e-08     
    13     1.13e-06   3.44e-08     
    14     4.88e-07   2.00e-08     
    15     2.41e-07   2.34e-08     
    16     1.04e-07   4.55e-09     
    17     5.28e-08   5.40e-09     
 ------------------------------------------------------------------------------
                                   CCSD Lambda converged.

 Computing density matrices in double precision...
           Orbital response amplitudes will be solved using DIIS.
           Start     Size      MaxIter   EConv     LConv     
           3         7         100       1.00e-06  1.00e-06  
 ------------------------------------------------------------------------------
            Enorm      Ldiff       Comment
 ------------------------------------------------------------------------------
     1     6.59e-02   7.95e-03     
     2     4.03e-02   2.14e-03     
     3     6.25e-02   9.28e-03     
     4     9.99e-03   1.76e-02     Switched to DIIS steps.
     5     2.04e-03   3.49e-03     
     6     9.05e-04   2.84e-04     
     7     3.22e-04   9.30e-05     
     8     7.39e-05   5.50e-05     
     9     1.68e-05   8.22e-06     
    10     2.67e-06   2.62e-06     
    11     1.05e-06   4.03e-07     
    12     2.26e-07   2.07e-07     
 ------------------------------------------------------------------------------
                                   Orbital response converged.

 Computing density matrices... Done.
 CCSD calculation:   CPU 146.06 s  wall 28.48 s

 Transferring MO TPDM to AO TPDM
 Transferring g2_o1o1o1o1
 Transferring g2_o1o1o1v1
 Transferring g2_o1o1v1v1
 Transferring g2_o1v1o1v1
 Transferring g2_o1v1v1v1
 Transferring g2_v1v1v1v1
 Adding separable TPDM
 Computing TPDM gradient
 --------------------------------------------------------
 2e gradient
  Atom          X               Y               Z
 --------------------------------------------------------
    1        -16.573054       11.430268        0.000000  
    2         -2.948054       -2.655676       -0.000000  
    3          1.967543      -13.778795        0.000000  
    4         17.553566        5.004203        0.000000  
 --------------------------------------------------------
 --------------------------------------------------------
 Final gradient
  Atom          X               Y               Z
 --------------------------------------------------------
    1        -16.573054       11.430268        0.000000  
    2         -2.948054       -2.655676       -0.000000  
    3          1.967543      -13.778795        0.000000  
    4         17.553566        5.004203        0.000000  
 --------------------------------------------------------
 Analytic gradient from two-electron contribution:   CPU 54.36 s  wall 10.65 s

 Total ccman2 time:   CPU 211.70 s  wall 41.71 s


 --------------------------------------------------------------

                    Orbital Energies (a.u.)
 --------------------------------------------------------------

 Alpha MOs
 -- Occupied --
******** -80.0152 -15.6519 -10.5882  -8.0566  -8.0529  -8.0528  -7.5568
 -5.4498  -5.4493  -5.4485  -1.2394  -1.0316  -0.7731  -0.6028  -0.5674
 -0.5362  -0.4588  -0.4044  -0.3988
 -- Virtual --
  0.0034   0.0504   0.0666   0.0796   0.0894   0.0955   0.1064   0.1440
  0.1445   0.1698   0.1857   0.2079   0.2252   0.2414   0.2452   0.3062
  0.3439   0.3799   0.3950   0.4935   0.5421   0.6035   0.6060   0.6333
  0.7883   0.8248   0.8485   0.8888   0.8951   0.9747   1.0473   1.0893
  1.1342   1.1513   1.1625   1.2279   1.2749   1.2873   1.3615   1.5018
  1.6630   1.6933   1.8135   1.8239   1.9471   2.2731   2.2920   2.4021
  2.4094   2.5402   2.6414   2.6795   2.8566   2.9415   3.0610   4.2408
  4.3367   4.4999   7.5779  10.3275  14.7444  14.8145  14.9061  26.6596
 26.7230  27.1153  36.6795 166.1993 219.1673
 --------------------------------------------------------------

          Ground-State Mulliken Net Atomic Charges

     Atom                 Charge (a.u.)
  ----------------------------------------
      1 P                     0.298224
      2 H                    -0.048592
      3 N                    -0.229758
      4 Cl                   -0.019874
  ----------------------------------------
  Sum of atomic charges =     0.000000

 -----------------------------------------------------------------
                    Cartesian Multipole Moments
 -----------------------------------------------------------------
    Charge (ESU x 10^10)
                -0.0000
    Dipole Moment (Debye)
         X       1.9457      Y      -1.0316      Z      -0.0000
       Tot       2.2023
    Quadrupole Moments (Debye-Ang)
        XX     -27.9772     XY       0.8578     YY     -34.8549
        XZ      -0.0000     YZ       0.0000     ZZ     -31.3412
    Octopole Moments (Debye-Ang^2)
       XXX      -1.0148    XXY      -0.7999    XYY      -3.5195
       YYY      -1.5778    XXZ      -0.0000    XYZ       0.0000
       YYZ      -0.0000    XZZ      -0.3378    YZZ      -0.1031
       ZZZ      -0.0000
    Hexadecapole Moments (Debye-Ang^3)
      XXXX    -336.6316   XXXY       7.3258   XXYY     -73.7000
      XYYY       3.2696   YYYY     -78.5181   XXXZ      -0.0000
      XXYZ       0.0000   XYYZ      -0.0000   YYYZ       0.0000
      XXZZ     -66.4323   XYZZ       0.2516   YYZZ     -19.0437
      XZZZ      -0.0000   YZZZ       0.0000   ZZZZ     -38.9232
 -----------------------------------------------------------------
 DrvMan completing analytic gradient of the correlated energy
 Correlated dipole moment
            1
    1   0.7654899
    2  -0.4058703
    3  -0.0000000
 Energy read as -855.666030766
 Full Analytical Gradient: (in a.u., or Hartree/Bohr)
             1             2             3             4
    1    0.00021844   -0.00020520   -0.00003886    0.00002561
    2    0.00011950   -0.00018521    0.00006375    0.00000196
    3   -0.00000000    0.00000000    0.00000000   -0.00000000
 Gradient time:  CPU 0.80 s  wall 0.80 s
 ----------------------------------------------------------------
             Standard Nuclear Orientation (Angstroms)
    I     Atom           X                Y                Z
 ----------------------------------------------------------------
    1      P       1.3977284065    -0.2547762019     0.0000000000
    2      H       2.3136285153     0.8309441736     0.0000000000
    3      N       0.1123526098     0.7158400469    -0.0000000000
    4      Cl     -1.4156484048    -0.1187753808    -0.0000000000
 ----------------------------------------------------------------
 Nuclear Repulsion Energy =   128.1794692741 hartrees
 There are       20 alpha and       20 beta electrons

                       Distance Matrix (Angstroms)
             P (  1)   H (  2)   N (  3)
   H (  2)  1.420444
   N (  3)  1.610679  2.204283
   Cl(  4)  2.816662  3.848308  1.741083

 Requested basis set is 6-311++G(d,p)
 There are 37 shells and 89 basis functions
 A cutoff of  1.0D-14 yielded    661 shell pairs
 There are      3992 function pairs (      4280 Cartesian)
 Smallest overlap matrix eigenvalue = 1.55E-03
 Guess MOs from SCF MO coefficient file

 -----------------------------------------------------------------------
  General SCF calculation program by
  Eric Jon Sundstrom, Paul Horn, Yuezhi Mao, Dmitri Zuev, Alec White,
  David Stuck, Shaama M.S., Shane Yost, Joonho Lee, David Small,
  Daniel Levine, Susi Lehtola, Hugh Burton, Evgeny Epifanovsky
 -----------------------------------------------------------------------
 Hartree-Fock
 using 6 threads for integral computing
 -------------------------------------------------------
 OpenMP Integral computing Module                
 Release: version 2.0, May 2017, Q-Chem Inc. Pleasanton 
 -------------------------------------------------------
 A restricted SCF calculation will be
 performed using DIIS
 SCF converges when DIIS error is below 1.0e-08
 ---------------------------------------
  Cycle       Energy         DIIS error
 ---------------------------------------
    1    -855.1995414296      1.47e-05  
    2    -855.1995416517      2.59e-06  
    3    -855.1995416639      1.09e-06  
    4    -855.1995416653      5.60e-07  
    5    -855.1995416657      1.20e-07  
    6    -855.1995416658      2.92e-08  
    7    -855.1995416658      1.05e-08  
    8    -855.1995416658      4.83e-09  Convergence criterion met
 ---------------------------------------
 SCF time:   CPU 2.49s  wall 1.00s 
 SCF   energy in the final basis set =     -855.1995416658
 Total energy in the final basis set =     -855.1995416658


 ------------------------------------------------------------------------------

   CCMAN2: suite of methods based on coupled cluster
           and equation of motion theories.

   Components:
   * libvmm-1.3-trunk
     by Evgeny Epifanovsky, Ilya Kaliman.
   * libtensor-2.5-trunk
     by Evgeny Epifanovsky, Michael Wormit, Dmitry Zuev, Sam Manzer, 
        Ilya Kaliman.
   * libcc-2.5-trunk
     by Evgeny Epifanovsky, Arik Landau, Tomasz Kus, Kirill Khistyaev, 
        Dmitry Zuev, Prashant Manohar, Xintian Feng, Anna Krylov, 
        Matthew Goldey, Alec White, Thomas Jagau, Kaushik Nanda, 
        Anastasia Gunina, Alexander Kunitsa, Joonho Lee.

   CCMAN original authors:
   Anna I. Krylov, C. David Sherrill, Steven R. Gwaltney,
   Edward F. C. Byrd (2000)
   Sergey V. Levchenko, Lyudmila V. Slipchenko, Tao Wang,
   Ana-Maria C. Cristian (2003)
   Piotr A. Pieniazek, C. Melania Oana, Evgeny Epifanovsky (2007)
   Prashant Manohar (2009)

 ------------------------------------------------------------------------------


 Allocating and initializing 30808MB of RAM...
 Calculation will run on 6 cores.


 Alpha MOs, Restricted
 -- Occupied --                  
-104.86  -80.02  -15.65  -10.59   -8.06   -8.05   -8.05   -7.56
  1 A     2 A     3 A     4 A     5 A     6 A     7 A     8 A                  
 -5.450  -5.449  -5.449  -1.239  -1.032  -0.773  -0.603  -0.567
  9 A    10 A    11 A    12 A    13 A    14 A    15 A    16 A                  
 -0.536  -0.459  -0.404  -0.399
 17 A    18 A    19 A    20 A                                                  
 -- Virtual --                   
  0.003   0.050   0.067   0.080   0.089   0.095   0.106   0.144
 21 A    22 A    23 A    24 A    25 A    26 A    27 A    28 A                  
  0.144   0.170   0.186   0.208   0.225   0.241   0.245   0.306
 29 A    30 A    31 A    32 A    33 A    34 A    35 A    36 A                  
  0.344   0.380   0.395   0.493   0.542   0.603   0.606   0.633
 37 A    38 A    39 A    40 A    41 A    42 A    43 A    44 A                  
  0.788   0.825   0.849   0.889   0.895   0.975   1.047   1.089
 45 A    46 A    47 A    48 A    49 A    50 A    51 A    52 A                  
  1.134   1.151   1.162   1.228   1.275   1.287   1.361   1.502
 53 A    54 A    55 A    56 A    57 A    58 A    59 A    60 A                  
  1.663   1.693   1.813   1.824   1.947   2.273   2.291   2.402
 61 A    62 A    63 A    64 A    65 A    66 A    67 A    68 A                  
  2.409   2.540   2.641   2.679   2.856   2.941   3.061   4.241
 69 A    70 A    71 A    72 A    73 A    74 A    75 A    76 A                  
  4.337   4.500   7.577  10.327  14.744  14.814  14.906  26.660
 77 A    78 A    79 A    80 A    81 A    82 A    83 A    84 A                  
 26.723  27.115  36.679 166.199 219.167
 85 A    86 A    87 A    88 A    89 A                                          

 Beta MOs, Restricted
 -- Occupied --                  
-104.86  -80.02  -15.65  -10.59   -8.06   -8.05   -8.05   -7.56
  1 A     2 A     3 A     4 A     5 A     6 A     7 A     8 A                  
 -5.450  -5.449  -5.449  -1.239  -1.032  -0.773  -0.603  -0.567
  9 A    10 A    11 A    12 A    13 A    14 A    15 A    16 A                  
 -0.536  -0.459  -0.404  -0.399
 17 A    18 A    19 A    20 A                                                  
 -- Virtual --                   
  0.003   0.050   0.067   0.080   0.089   0.095   0.106   0.144
 21 A    22 A    23 A    24 A    25 A    26 A    27 A    28 A                  
  0.144   0.170   0.186   0.208   0.225   0.241   0.245   0.306
 29 A    30 A    31 A    32 A    33 A    34 A    35 A    36 A                  
  0.344   0.380   0.395   0.493   0.542   0.603   0.606   0.633
 37 A    38 A    39 A    40 A    41 A    42 A    43 A    44 A                  
  0.788   0.825   0.849   0.889   0.895   0.975   1.047   1.089
 45 A    46 A    47 A    48 A    49 A    50 A    51 A    52 A                  
  1.134   1.151   1.162   1.228   1.275   1.287   1.361   1.502
 53 A    54 A    55 A    56 A    57 A    58 A    59 A    60 A                  
  1.663   1.693   1.813   1.824   1.947   2.273   2.291   2.402
 61 A    62 A    63 A    64 A    65 A    66 A    67 A    68 A                  
  2.409   2.540   2.641   2.679   2.856   2.941   3.061   4.241
 69 A    70 A    71 A    72 A    73 A    74 A    75 A    76 A                  
  4.337   4.500   7.577  10.327  14.744  14.814  14.906  26.660
 77 A    78 A    79 A    80 A    81 A    82 A    83 A    84 A                  
 26.723  27.115  36.679 166.199 219.167
 85 A    86 A    87 A    88 A    89 A                                          

 Occupation and symmetry of molecular orbitals

 Point group: C1 (1 irreducible representation).

                           A     All 
 -------------------------------------
 All molecular orbitals:
  - Alpha                  89    89  
  - Beta                   89    89  
 -------------------------------------
 Alpha orbitals:
  - Frozen occupied        11    11  
  - Active occupied        9     9   
  - Active virtual         69    69  
  - Frozen virtual         0     0   
 -------------------------------------
 Beta orbitals:
  - Frozen occupied        11    11  
  - Active occupied        9     9   
  - Active virtual         69    69  
  - Frozen virtual         0     0   
 -------------------------------------

 Import integrals:   CPU 0.00 s  wall 0.00 s

 Import integrals:   CPU 7.16 s  wall 1.29 s

 MP2 amplitudes:   CPU 0.02 s  wall 0.02 s

Running a double precision version
           CCSD T amplitudes will be solved using DIIS.

           Start     Size      MaxIter   EConv     TConv     
           3         7         100       1.00e-07  1.00e-05  
 ------------------------------------------------------------------------------
           Energy (a.u.)   Ediff      Tdiff       Comment
 ------------------------------------------------------------------------------
          -855.64039822                           
     1    -855.64439538   4.00e-03   6.74e-01     
     2    -855.66288060   1.85e-02   1.01e-01     
     3    -855.66302615   1.46e-04   4.46e-02     
     4    -855.66522114   2.19e-03   1.28e-02     Switched to DIIS steps.
     5    -855.66600953   7.88e-04   1.23e-02     
     6    -855.66603001   2.05e-05   2.29e-03     
     7    -855.66602763   2.37e-06   1.08e-03     
     8    -855.66603045   2.82e-06   3.41e-04     
     9    -855.66603068   2.23e-07   1.64e-04     
    10    -855.66603076   8.71e-08   6.29e-05     
    11    -855.66603069   7.47e-08   3.22e-05     
    12    -855.66603073   3.91e-08   7.85e-06     
 ------------------------------------------------------------------------------
          -855.66603073                           CCSD T converged.

End of double precision
 SCF energy                 = -855.19954167
 MP2 energy                 = -855.64039822
 CCSD correlation energy     =   -0.46648906
 CCSD total energy           = -855.66603073

 CCSD  T1^2 = 0.0107  T2^2 = 0.2186  Leading amplitudes:

 Amplitude    Orbitals with energies
 -0.0384       20 (A) A                  ->    21 (A) A                   
              -0.3989                          0.0034                     
 -0.0384       20 (A) B                  ->    21 (A) B                   
              -0.3989                          0.0034                     
  0.0168       20 (A) A                  ->    25 (A) A                   
              -0.3989                          0.0894                     
  0.0168       20 (A) B                  ->    25 (A) B                   
              -0.3989                          0.0894                     

 Amplitude    Orbitals with energies
 -0.0994       20 (A) A      20 (A) B    ->    21 (A) A      21 (A) B     
              -0.3989       -0.3989            0.0034        0.0034       
  0.0994       20 (A) A      20 (A) B    ->    21 (A) B      21 (A) A     
              -0.3989       -0.3989            0.0034        0.0034       
  0.0994       20 (A) B      20 (A) A    ->    21 (A) A      21 (A) B     
              -0.3989       -0.3989            0.0034        0.0034       
 -0.0994       20 (A) B      20 (A) A    ->    21 (A) B      21 (A) A     
              -0.3989       -0.3989            0.0034        0.0034       

 Computing CCSD intemediates for later calculations in double precision
 Finished.

Running a double precision version
           CCSD Lambda amplitudes will be solved using DIIS.
           Start     Size      MaxIter   EConv     LConv     
           3         7         100       1.00e-07  1.00e-05  
 ------------------------------------------------------------------------------
            Enorm      Ldiff       Comment
 ------------------------------------------------------------------------------
     1     5.05e-02   3.95e-02     
     2     1.22e-02   5.35e-03     
     3     5.66e-03   2.43e-03     
     4     2.99e-03   1.32e-03     Switched to DIIS steps.
     5     1.05e-03   7.10e-04     
     6     4.52e-04   2.13e-04     
     7     1.75e-04   5.02e-05     
     8     7.24e-05   9.03e-07     
     9     2.76e-05   3.14e-06     
    10     1.21e-05   1.36e-06     
    11     4.67e-06   1.32e-07     
    12     2.42e-06   9.10e-08     
    13     1.13e-06   3.45e-08     
    14     4.88e-07   2.00e-08     
    15     2.41e-07   2.34e-08     
    16     1.04e-07   4.54e-09     
    17     5.29e-08   5.40e-09     
 ------------------------------------------------------------------------------
                                   CCSD Lambda converged.

 Computing density matrices in double precision...
           Orbital response amplitudes will be solved using DIIS.
           Start     Size      MaxIter   EConv     LConv     
           3         7         100       1.00e-06  1.00e-06  
 ------------------------------------------------------------------------------
            Enorm      Ldiff       Comment
 ------------------------------------------------------------------------------
     1     6.59e-02   7.94e-03     
     2     4.03e-02   2.16e-03     
     3     6.24e-02   9.27e-03     
     4     1.00e-02   1.76e-02     Switched to DIIS steps.
     5     2.04e-03   3.50e-03     
     6     9.05e-04   2.84e-04     
     7     3.22e-04   9.30e-05     
     8     7.39e-05   5.50e-05     
     9     1.68e-05   8.23e-06     
    10     2.67e-06   2.62e-06     
    11     1.05e-06   4.03e-07     
    12     2.26e-07   2.07e-07     
 ------------------------------------------------------------------------------
                                   Orbital response converged.

 Computing density matrices... Done.
 CCSD calculation:   CPU 145.16 s  wall 28.29 s

 Transferring MO TPDM to AO TPDM
 Transferring g2_o1o1o1o1
 Transferring g2_o1o1o1v1
 Transferring g2_o1o1v1v1
 Transferring g2_o1v1o1v1
 Transferring g2_o1v1v1v1
 Transferring g2_v1v1v1v1
 Adding separable TPDM
 Computing TPDM gradient
 --------------------------------------------------------
 2e gradient
  Atom          X               Y               Z
 --------------------------------------------------------
    1        -16.571739       11.430055        0.000000  
    2         -2.948147       -2.656108       -0.000000  
    3          1.966428      -13.778061        0.000000  
    4         17.553458        5.004114        0.000000  
 --------------------------------------------------------
 --------------------------------------------------------
 Final gradient
  Atom          X               Y               Z
 --------------------------------------------------------
    1        -16.571739       11.430055        0.000000  
    2         -2.948147       -2.656108       -0.000000  
    3          1.966428      -13.778061        0.000000  
    4         17.553458        5.004114        0.000000  
 --------------------------------------------------------
 Analytic gradient from two-electron contribution:   CPU 53.00 s  wall 10.05 s

 Total ccman2 time:   CPU 207.99 s  wall 40.42 s


 --------------------------------------------------------------

                    Orbital Energies (a.u.)
 --------------------------------------------------------------

 Alpha MOs
 -- Occupied --
******** -80.0153 -15.6519 -10.5882  -8.0567  -8.0529  -8.0528  -7.5569
 -5.4499  -5.4494  -5.4485  -1.2395  -1.0316  -0.7729  -0.6027  -0.5674
 -0.5362  -0.4588  -0.4044  -0.3989
 -- Virtual --
  0.0034   0.0504   0.0666   0.0796   0.0894   0.0955   0.1064   0.1440
  0.1445   0.1698   0.1856   0.2079   0.2252   0.2414   0.2452   0.3062
  0.3439   0.3799   0.3950   0.4935   0.5420   0.6034   0.6060   0.6332
  0.7882   0.8249   0.8485   0.8888   0.8951   0.9747   1.0468   1.0893
  1.1342   1.1513   1.1625   1.2279   1.2748   1.2873   1.3615   1.5018
  1.6625   1.6928   1.8134   1.8243   1.9470   2.2731   2.2905   2.4018
  2.4093   2.5401   2.6414   2.6795   2.8565   2.9414   3.0609   4.2408
  4.3366   4.4998   7.5774  10.3275  14.7443  14.8140  14.9060  26.6596
 26.7230  27.1153  36.6794 166.1987 219.1673
 --------------------------------------------------------------

          Ground-State Mulliken Net Atomic Charges

     Atom                 Charge (a.u.)
  ----------------------------------------
      1 P                     0.297959
      2 H                    -0.048558
      3 N                    -0.229584
      4 Cl                   -0.019816
  ----------------------------------------
  Sum of atomic charges =    -0.000000

 -----------------------------------------------------------------
                    Cartesian Multipole Moments
 -----------------------------------------------------------------
    Charge (ESU x 10^10)
                -0.0000
    Dipole Moment (Debye)
         X       1.9442      Y      -1.0329      Z      -0.0000
       Tot       2.2015
    Quadrupole Moments (Debye-Ang)
        XX     -27.9822     XY       0.8553     YY     -34.8551
        XZ      -0.0000     YZ       0.0000     ZZ     -31.3423
    Octopole Moments (Debye-Ang^2)
       XXX      -1.0387    XXY      -0.8064    XYY      -3.5221
       YYY      -1.5850    XXZ      -0.0000    XYZ       0.0000
       YYZ      -0.0000    XZZ      -0.3423    YZZ      -0.1058
       ZZZ      -0.0000
    Hexadecapole Moments (Debye-Ang^3)
      XXXX    -336.7259   XXXY       7.3002   XXYY     -73.7107
      XYYY       3.2508   YYYY     -78.5292   XXXZ      -0.0000
      XXYZ       0.0000   XYYZ      -0.0000   YYYZ       0.0000
      XXZZ     -66.4455   XYZZ       0.2446   YYZZ     -19.0460
      XZZZ      -0.0000   YZZZ       0.0000   ZZZZ     -38.9242
 -----------------------------------------------------------------
 DrvMan completing analytic gradient of the correlated energy
 Correlated dipole moment
            1
    1   0.7648963
    2  -0.4063744
    3  -0.0000000
 Energy read as -855.666030728
 Full Analytical Gradient: (in a.u., or Hartree/Bohr)
             1             2             3             4
    1   -0.00013289    0.00017177   -0.00006439    0.00002551
    2   -0.00032067    0.00025070    0.00006192    0.00000805
    3   -0.00000000    0.00000000    0.00000000   -0.00000000
 Gradient time:  CPU 0.76 s  wall 0.77 s
 ----------------------------------------------------------------
             Standard Nuclear Orientation (Angstroms)
    I     Atom           X                Y                Z
 ----------------------------------------------------------------
    1      P       1.3977284065    -0.2547762019     0.0000000000
    2      H       2.3136285153     0.8289441736     0.0000000000
    3      N       0.1123526098     0.7158400469    -0.0000000000
    4      Cl     -1.4156484048    -0.1187753808    -0.0000000000
 ----------------------------------------------------------------
 Nuclear Repulsion Energy =   128.1858660028 hartrees
 There are       20 alpha and       20 beta electrons

                       Distance Matrix (Angstroms)
             P (  1)   H (  2)   N (  3)
   H (  2)  1.418916
   N (  3)  1.610679  2.204180
   Cl(  4)  2.816662  3.847815  1.741083

 Requested basis set is 6-311++G(d,p)
 There are 37 shells and 89 basis functions
 A cutoff of  1.0D-14 yielded    661 shell pairs
 There are      3992 function pairs (      4280 Cartesian)
 Smallest overlap matrix eigenvalue = 1.55E-03
 Guess MOs from SCF MO coefficient file

 -----------------------------------------------------------------------
  General SCF calculation program by
  Eric Jon Sundstrom, Paul Horn, Yuezhi Mao, Dmitri Zuev, Alec White,
  David Stuck, Shaama M.S., Shane Yost, Joonho Lee, David Small,
  Daniel Levine, Susi Lehtola, Hugh Burton, Evgeny Epifanovsky
 -----------------------------------------------------------------------
 Hartree-Fock
 using 6 threads for integral computing
 -------------------------------------------------------
 OpenMP Integral computing Module                
 Release: version 2.0, May 2017, Q-Chem Inc. Pleasanton 
 -------------------------------------------------------
 A restricted SCF calculation will be
 performed using DIIS
 SCF converges when DIIS error is below 1.0e-08
 ---------------------------------------
  Cycle       Energy         DIIS error
 ---------------------------------------
    1    -855.1995601689      1.75e-05  
    2    -855.1995605118      3.20e-06  
    3    -855.1995605343      8.80e-07  
    4    -855.1995605364      3.71e-07  
    5    -855.1995605366      1.50e-07  
    6    -855.1995605367      6.54e-08  
    7    -855.1995605367      1.41e-08  
    8    -855.1995605367      4.43e-09  Convergence criterion met
 ---------------------------------------
 SCF time:   CPU 2.49s  wall 1.00s 
 SCF   energy in the final basis set =     -855.1995605367
 Total energy in the final basis set =     -855.1995605367


 ------------------------------------------------------------------------------

   CCMAN2: suite of methods based on coupled cluster
           and equation of motion theories.

   Components:
   * libvmm-1.3-trunk
     by Evgeny Epifanovsky, Ilya Kaliman.
   * libtensor-2.5-trunk
     by Evgeny Epifanovsky, Michael Wormit, Dmitry Zuev, Sam Manzer, 
        Ilya Kaliman.
   * libcc-2.5-trunk
     by Evgeny Epifanovsky, Arik Landau, Tomasz Kus, Kirill Khistyaev, 
        Dmitry Zuev, Prashant Manohar, Xintian Feng, Anna Krylov, 
        Matthew Goldey, Alec White, Thomas Jagau, Kaushik Nanda, 
        Anastasia Gunina, Alexander Kunitsa, Joonho Lee.

   CCMAN original authors:
   Anna I. Krylov, C. David Sherrill, Steven R. Gwaltney,
   Edward F. C. Byrd (2000)
   Sergey V. Levchenko, Lyudmila V. Slipchenko, Tao Wang,
   Ana-Maria C. Cristian (2003)
   Piotr A. Pieniazek, C. Melania Oana, Evgeny Epifanovsky (2007)
   Prashant Manohar (2009)

 ------------------------------------------------------------------------------


 Allocating and initializing 30808MB of RAM...
 Calculation will run on 6 cores.


 Alpha MOs, Restricted
 -- Occupied --                  
-104.86  -80.02  -15.65  -10.59   -8.06   -8.05   -8.05   -7.56
  1 A     2 A     3 A     4 A     5 A     6 A     7 A     8 A                  
 -5.450  -5.449  -5.448  -1.239  -1.032  -0.773  -0.603  -0.567
  9 A    10 A    11 A    12 A    13 A    14 A    15 A    16 A                  
 -0.536  -0.459  -0.404  -0.399
 17 A    18 A    19 A    20 A                                                  
 -- Virtual --                   
  0.003   0.050   0.067   0.080   0.089   0.095   0.106   0.144
 21 A    22 A    23 A    24 A    25 A    26 A    27 A    28 A                  
  0.144   0.170   0.186   0.208   0.225   0.241   0.245   0.306
 29 A    30 A    31 A    32 A    33 A    34 A    35 A    36 A                  
  0.344   0.380   0.395   0.493   0.542   0.604   0.606   0.633
 37 A    38 A    39 A    40 A    41 A    42 A    43 A    44 A                  
  0.788   0.825   0.848   0.889   0.895   0.975   1.047   1.089
 45 A    46 A    47 A    48 A    49 A    50 A    51 A    52 A                  
  1.134   1.151   1.162   1.228   1.275   1.287   1.361   1.502
 53 A    54 A    55 A    56 A    57 A    58 A    59 A    60 A                  
  1.663   1.693   1.813   1.824   1.947   2.273   2.292   2.402
 61 A    62 A    63 A    64 A    65 A    66 A    67 A    68 A                  
  2.409   2.540   2.641   2.679   2.857   2.941   3.061   4.241
 69 A    70 A    71 A    72 A    73 A    74 A    75 A    76 A                  
  4.337   4.500   7.578  10.327  14.744  14.814  14.906  26.660
 77 A    78 A    79 A    80 A    81 A    82 A    83 A    84 A                  
 26.723  27.115  36.679 166.199 219.167
 85 A    86 A    87 A    88 A    89 A                                          

 Beta MOs, Restricted
 -- Occupied --                  
-104.86  -80.02  -15.65  -10.59   -8.06   -8.05   -8.05   -7.56
  1 A     2 A     3 A     4 A     5 A     6 A     7 A     8 A                  
 -5.450  -5.449  -5.448  -1.239  -1.032  -0.773  -0.603  -0.567
  9 A    10 A    11 A    12 A    13 A    14 A    15 A    16 A                  
 -0.536  -0.459  -0.404  -0.399
 17 A    18 A    19 A    20 A                                                  
 -- Virtual --                   
  0.003   0.050   0.067   0.080   0.089   0.095   0.106   0.144
 21 A    22 A    23 A    24 A    25 A    26 A    27 A    28 A                  
  0.144   0.170   0.186   0.208   0.225   0.241   0.245   0.306
 29 A    30 A    31 A    32 A    33 A    34 A    35 A    36 A                  
  0.344   0.380   0.395   0.493   0.542   0.604   0.606   0.633
 37 A    38 A    39 A    40 A    41 A    42 A    43 A    44 A                  
  0.788   0.825   0.848   0.889   0.895   0.975   1.047   1.089
 45 A    46 A    47 A    48 A    49 A    50 A    51 A    52 A                  
  1.134   1.151   1.162   1.228   1.275   1.287   1.361   1.502
 53 A    54 A    55 A    56 A    57 A    58 A    59 A    60 A                  
  1.663   1.693   1.813   1.824   1.947   2.273   2.292   2.402
 61 A    62 A    63 A    64 A    65 A    66 A    67 A    68 A                  
  2.409   2.540   2.641   2.679   2.857   2.941   3.061   4.241
 69 A    70 A    71 A    72 A    73 A    74 A    75 A    76 A                  
  4.337   4.500   7.578  10.327  14.744  14.814  14.906  26.660
 77 A    78 A    79 A    80 A    81 A    82 A    83 A    84 A                  
 26.723  27.115  36.679 166.199 219.167
 85 A    86 A    87 A    88 A    89 A                                          

 Occupation and symmetry of molecular orbitals

 Point group: C1 (1 irreducible representation).

                           A     All 
 -------------------------------------
 All molecular orbitals:
  - Alpha                  89    89  
  - Beta                   89    89  
 -------------------------------------
 Alpha orbitals:
  - Frozen occupied        11    11  
  - Active occupied        9     9   
  - Active virtual         69    69  
  - Frozen virtual         0     0   
 -------------------------------------
 Beta orbitals:
  - Frozen occupied        11    11  
  - Active occupied        9     9   
  - Active virtual         69    69  
  - Frozen virtual         0     0   
 -------------------------------------

 Import integrals:   CPU 0.00 s  wall 0.00 s

 Import integrals:   CPU 7.19 s  wall 1.33 s

 MP2 amplitudes:   CPU 0.02 s  wall 0.02 s

Running a double precision version
           CCSD T amplitudes will be solved using DIIS.

           Start     Size      MaxIter   EConv     TConv     
           3         7         100       1.00e-07  1.00e-05  
 ------------------------------------------------------------------------------
           Energy (a.u.)   Ediff      Tdiff       Comment
 ------------------------------------------------------------------------------
          -855.64040067                           
     1    -855.64440075   4.00e-03   6.74e-01     
     2    -855.66288242   1.85e-02   1.01e-01     
     3    -855.66302747   1.45e-04   4.46e-02     
     4    -855.66522149   2.19e-03   1.28e-02     Switched to DIIS steps.
     5    -855.66600949   7.88e-04   1.23e-02     
     6    -855.66602996   2.05e-05   2.29e-03     
     7    -855.66602758   2.38e-06   1.08e-03     
     8    -855.66603040   2.82e-06   3.41e-04     
     9    -855.66603062   2.24e-07   1.64e-04     
    10    -855.66603071   8.75e-08   6.29e-05     
    11    -855.66603063   7.44e-08   3.22e-05     
    12    -855.66603067   3.92e-08   7.86e-06     
 ------------------------------------------------------------------------------
          -855.66603067                           CCSD T converged.

End of double precision
 SCF energy                 = -855.19956054
 MP2 energy                 = -855.64040067
 CCSD correlation energy     =   -0.46647014
 CCSD total energy           = -855.66603067

 CCSD  T1^2 = 0.0107  T2^2 = 0.2186  Leading amplitudes:

 Amplitude    Orbitals with energies
 -0.0384       20 (A) A                  ->    21 (A) A                   
              -0.3988                          0.0034                     
 -0.0384       20 (A) B                  ->    21 (A) B                   
              -0.3988                          0.0034                     
  0.0168       20 (A) A                  ->    25 (A) A                   
              -0.3988                          0.0894                     
  0.0168       20 (A) B                  ->    25 (A) B                   
              -0.3988                          0.0894                     

 Amplitude    Orbitals with energies
 -0.0994       20 (A) A      20 (A) B    ->    21 (A) A      21 (A) B     
              -0.3988       -0.3988            0.0034        0.0034       
  0.0994       20 (A) A      20 (A) B    ->    21 (A) B      21 (A) A     
              -0.3988       -0.3988            0.0034        0.0034       
  0.0994       20 (A) B      20 (A) A    ->    21 (A) A      21 (A) B     
              -0.3988       -0.3988            0.0034        0.0034       
 -0.0994       20 (A) B      20 (A) A    ->    21 (A) B      21 (A) A     
              -0.3988       -0.3988            0.0034        0.0034       

 Computing CCSD intemediates for later calculations in double precision
 Finished.

Running a double precision version
           CCSD Lambda amplitudes will be solved using DIIS.
           Start     Size      MaxIter   EConv     LConv     
           3         7         100       1.00e-07  1.00e-05  
 ------------------------------------------------------------------------------
            Enorm      Ldiff       Comment
 ------------------------------------------------------------------------------
     1     5.05e-02   3.95e-02     
     2     1.22e-02   5.35e-03     
     3     5.66e-03   2.43e-03     
     4     2.99e-03   1.32e-03     Switched to DIIS steps.
     5     1.05e-03   7.10e-04     
     6     4.52e-04   2.13e-04     
     7     1.75e-04   5.02e-05     
     8     7.24e-05   8.85e-07     
     9     2.76e-05   3.13e-06     
    10     1.21e-05   1.35e-06     
    11     4.67e-06   1.30e-07     
    12     2.42e-06   9.07e-08     
    13     1.14e-06   3.44e-08     
    14     4.89e-07   2.00e-08     
    15     2.41e-07   2.34e-08     
    16     1.04e-07   4.56e-09     
    17     5.29e-08   5.41e-09     
 ------------------------------------------------------------------------------
                                   CCSD Lambda converged.

 Computing density matrices in double precision...
           Orbital response amplitudes will be solved using DIIS.
           Start     Size      MaxIter   EConv     LConv     
           3         7         100       1.00e-06  1.00e-06  
 ------------------------------------------------------------------------------
            Enorm      Ldiff       Comment
 ------------------------------------------------------------------------------
     1     6.59e-02   7.95e-03     
     2     4.03e-02   2.14e-03     
     3     6.24e-02   9.28e-03     
     4     9.99e-03   1.76e-02     Switched to DIIS steps.
     5     2.04e-03   3.49e-03     
     6     9.05e-04   2.84e-04     
     7     3.21e-04   9.30e-05     
     8     7.38e-05   5.49e-05     
     9     1.68e-05   8.22e-06     
    10     2.67e-06   2.62e-06     
    11     1.04e-06   4.02e-07     
    12     2.26e-07   2.07e-07     
 ------------------------------------------------------------------------------
                                   Orbital response converged.

 Computing density matrices... Done.
 CCSD calculation:   CPU 142.71 s  wall 27.79 s

 Transferring MO TPDM to AO TPDM
 Transferring g2_o1o1o1o1
 Transferring g2_o1o1o1v1
 Transferring g2_o1o1v1v1
 Transferring g2_o1v1o1v1
 Transferring g2_o1v1v1v1
 Transferring g2_v1v1v1v1
 Adding separable TPDM
 Computing TPDM gradient
 --------------------------------------------------------
 2e gradient
  Atom          X               Y               Z
 --------------------------------------------------------
    1        -16.570908       11.423872        0.000000  
    2         -2.953224       -2.650493       -0.000000  
    3          1.969911      -13.777779        0.000000  
    4         17.554220        5.004400        0.000000  
 --------------------------------------------------------
 --------------------------------------------------------
 Final gradient
  Atom          X               Y               Z
 --------------------------------------------------------
    1        -16.570908       11.423872        0.000000  
    2         -2.953224       -2.650493       -0.000000  
    3          1.969911      -13.777779        0.000000  
    4         17.554220        5.004400        0.000000  
 --------------------------------------------------------
 Analytic gradient from two-electron contribution:   CPU 54.01 s  wall 10.77 s

 Total ccman2 time:   CPU 207.22 s  wall 40.82 s


 --------------------------------------------------------------

                    Orbital Energies (a.u.)
 --------------------------------------------------------------

 Alpha MOs
 -- Occupied --
******** -80.0152 -15.6519 -10.5882  -8.0567  -8.0529  -8.0528  -7.5568
 -5.4498  -5.4493  -5.4485  -1.2394  -1.0316  -0.7732  -0.6028  -0.5675
 -0.5362  -0.4588  -0.4044  -0.3988
 -- Virtual --
  0.0034   0.0504   0.0666   0.0796   0.0894   0.0954   0.1064   0.1440
  0.1445   0.1699   0.1857   0.2080   0.2252   0.2414   0.2452   0.3062
  0.3438   0.3799   0.3950   0.4935   0.5420   0.6036   0.6060   0.6333
  0.7883   0.8248   0.8485   0.8888   0.8951   0.9747   1.0473   1.0894
  1.1342   1.1513   1.1624   1.2279   1.2749   1.2874   1.3615   1.5018
  1.6631   1.6930   1.8135   1.8239   1.9471   2.2731   2.2923   2.4019
  2.4094   2.5402   2.6414   2.6795   2.8567   2.9414   3.0610   4.2408
  4.3367   4.4998   7.5779  10.3274  14.7444  14.8145  14.9062  26.6596
 26.7230  27.1153  36.6795 166.1993 219.1672
 --------------------------------------------------------------

          Ground-State Mulliken Net Atomic Charges

     Atom                 Charge (a.u.)
  ----------------------------------------
      1 P                     0.298295
      2 H                    -0.048626
      3 N                    -0.230026
      4 Cl                   -0.019643
  ----------------------------------------
  Sum of atomic charges =    -0.000000

 -----------------------------------------------------------------
                    Cartesian Multipole Moments
 -----------------------------------------------------------------
    Charge (ESU x 10^10)
                -0.0000
    Dipole Moment (Debye)
         X       1.9453      Y      -1.0309      Z      -0.0000
       Tot       2.2016
    Quadrupole Moments (Debye-Ang)
        XX     -27.9738     XY       0.8591     YY     -34.8571
        XZ      -0.0000     YZ       0.0000     ZZ     -31.3410
    Octopole Moments (Debye-Ang^2)
       XXX      -1.0137    XXY      -0.7979    XYY      -3.5230
       YYY      -1.5736    XXZ      -0.0000    XYZ       0.0000
       YYZ      -0.0000    XZZ      -0.3384    YZZ      -0.1015
       ZZZ      -0.0000
    Hexadecapole Moments (Debye-Ang^3)
      XXXX    -336.6218   XXXY       7.3341   XXYY     -73.7046
      XYYY       3.2757   YYYY     -78.5172   XXXZ      -0.0000
      XXYZ       0.0000   XYYZ      -0.0000   YYYZ       0.0000
      XXZZ     -66.4339   XYZZ       0.2541   YYZZ     -19.0431
      XZZZ      -0.0000   YZZZ       0.0000   ZZZZ     -38.9233
 -----------------------------------------------------------------
 DrvMan completing analytic gradient of the correlated energy
 Correlated dipole moment
            1
    1   0.7653540
    2  -0.4055743
    3  -0.0000000
 Energy read as -855.666030674
 Full Analytical Gradient: (in a.u., or Hartree/Bohr)
             1             2             3             4
    1    0.00026833   -0.00016719   -0.00009907   -0.00000207
    2    0.00026249   -0.00028223    0.00002375   -0.00000402
    3   -0.00000000    0.00000000    0.00000000   -0.00000000
 Gradient time:  CPU 0.80 s  wall 0.82 s
 ----------------------------------------------------------------
             Standard Nuclear Orientation (Angstroms)
    I     Atom           X                Y                Z
 ----------------------------------------------------------------
    1      P       1.3977284065    -0.2547762019     0.0000000000
    2      H       2.3136285153     0.8299441736     0.0010000000
    3      N       0.1123526098     0.7158400469    -0.0000000000
    4      Cl     -1.4156484048    -0.1187753808    -0.0000000000
 ----------------------------------------------------------------
 Nuclear Repulsion Energy =   128.1826651935 hartrees
 There are       20 alpha and       20 beta electrons

                       Distance Matrix (Angstroms)
             P (  1)   H (  2)   N (  3)
   H (  2)  1.419680
   N (  3)  1.610679  2.204231
   Cl(  4)  2.816662  3.848061  1.741083

 Requested basis set is 6-311++G(d,p)
 There are 37 shells and 89 basis functions
 A cutoff of  1.0D-14 yielded    661 shell pairs
 There are      3992 function pairs (      4280 Cartesian)
 Smallest overlap matrix eigenvalue = 1.55E-03
 Guess MOs from SCF MO coefficient file

 -----------------------------------------------------------------------
  General SCF calculation program by
  Eric Jon Sundstrom, Paul Horn, Yuezhi Mao, Dmitri Zuev, Alec White,
  David Stuck, Shaama M.S., Shane Yost, Joonho Lee, David Small,
  Daniel Levine, Susi Lehtola, Hugh Burton, Evgeny Epifanovsky
 -----------------------------------------------------------------------
 Hartree-Fock
 using 6 threads for integral computing
 -------------------------------------------------------
 OpenMP Integral computing Module                
 Release: version 2.0, May 2017, Q-Chem Inc. Pleasanton 
 -------------------------------------------------------
 A restricted SCF calculation will be
 performed using DIIS
 SCF converges when DIIS error is below 1.0e-08
 ---------------------------------------
  Cycle       Energy         DIIS error
 ---------------------------------------
    1    -855.1995511918      9.92e-06  
    2    -855.1995513208      2.17e-06  
    3    -855.1995513353      7.56e-07  
    4    -855.1995513380      3.70e-07  
    5    -855.1995513387      2.00e-07  
    6    -855.1995513389      1.18e-07  
    7    -855.1995513390      5.83e-08  
    8    -855.1995513391      2.35e-08  
    9    -855.1995513391      7.58e-09  Convergence criterion met
 ---------------------------------------
 SCF time:   CPU 2.79s  wall 1.00s 
 SCF   energy in the final basis set =     -855.1995513391
 Total energy in the final basis set =     -855.1995513391


 ------------------------------------------------------------------------------

   CCMAN2: suite of methods based on coupled cluster
           and equation of motion theories.

   Components:
   * libvmm-1.3-trunk
     by Evgeny Epifanovsky, Ilya Kaliman.
   * libtensor-2.5-trunk
     by Evgeny Epifanovsky, Michael Wormit, Dmitry Zuev, Sam Manzer, 
        Ilya Kaliman.
   * libcc-2.5-trunk
     by Evgeny Epifanovsky, Arik Landau, Tomasz Kus, Kirill Khistyaev, 
        Dmitry Zuev, Prashant Manohar, Xintian Feng, Anna Krylov, 
        Matthew Goldey, Alec White, Thomas Jagau, Kaushik Nanda, 
        Anastasia Gunina, Alexander Kunitsa, Joonho Lee.

   CCMAN original authors:
   Anna I. Krylov, C. David Sherrill, Steven R. Gwaltney,
   Edward F. C. Byrd (2000)
   Sergey V. Levchenko, Lyudmila V. Slipchenko, Tao Wang,
   Ana-Maria C. Cristian (2003)
   Piotr A. Pieniazek, C. Melania Oana, Evgeny Epifanovsky (2007)
   Prashant Manohar (2009)

 ------------------------------------------------------------------------------


 Allocating and initializing 30808MB of RAM...
 Calculation will run on 6 cores.


 Alpha MOs, Restricted
 -- Occupied --                  
-104.86  -80.02  -15.65  -10.59   -8.06   -8.05   -8.05   -7.56
  1 A     2 A     3 A     4 A     5 A     6 A     7 A     8 A                  
 -5.450  -5.449  -5.449  -1.239  -1.032  -0.773  -0.603  -0.567
  9 A    10 A    11 A    12 A    13 A    14 A    15 A    16 A                  
 -0.536  -0.459  -0.404  -0.399
 17 A    18 A    19 A    20 A                                                  
 -- Virtual --                   
  0.003   0.050   0.067   0.080   0.089   0.095   0.106   0.144
 21 A    22 A    23 A    24 A    25 A    26 A    27 A    28 A                  
  0.144   0.170   0.186   0.208   0.225   0.241   0.245   0.306
 29 A    30 A    31 A    32 A    33 A    34 A    35 A    36 A                  
  0.344   0.380   0.395   0.493   0.542   0.604   0.606   0.633
 37 A    38 A    39 A    40 A    41 A    42 A    43 A    44 A                  
  0.788   0.825   0.849   0.889   0.895   0.975   1.047   1.089
 45 A    46 A    47 A    48 A    49 A    50 A    51 A    52 A                  
  1.134   1.151   1.162   1.228   1.275   1.287   1.361   1.502
 53 A    54 A    55 A    56 A    57 A    58 A    59 A    60 A                  
  1.663   1.693   1.813   1.824   1.947   2.273   2.291   2.402
 61 A    62 A    63 A    64 A    65 A    66 A    67 A    68 A                  
  2.409   2.540   2.641   2.679   2.857   2.941   3.061   4.241
 69 A    70 A    71 A    72 A    73 A    74 A    75 A    76 A                  
  4.337   4.500   7.578  10.327  14.744  14.814  14.906  26.660
 77 A    78 A    79 A    80 A    81 A    82 A    83 A    84 A                  
 26.723  27.115  36.679 166.199 219.167
 85 A    86 A    87 A    88 A    89 A                                          

 Beta MOs, Restricted
 -- Occupied --                  
-104.86  -80.02  -15.65  -10.59   -8.06   -8.05   -8.05   -7.56
  1 A     2 A     3 A     4 A     5 A     6 A     7 A     8 A                  
 -5.450  -5.449  -5.449  -1.239  -1.032  -0.773  -0.603  -0.567
  9 A    10 A    11 A    12 A    13 A    14 A    15 A    16 A                  
 -0.536  -0.459  -0.404  -0.399
 17 A    18 A    19 A    20 A                                                  
 -- Virtual --                   
  0.003   0.050   0.067   0.080   0.089   0.095   0.106   0.144
 21 A    22 A    23 A    24 A    25 A    26 A    27 A    28 A                  
  0.144   0.170   0.186   0.208   0.225   0.241   0.245   0.306
 29 A    30 A    31 A    32 A    33 A    34 A    35 A    36 A                  
  0.344   0.380   0.395   0.493   0.542   0.604   0.606   0.633
 37 A    38 A    39 A    40 A    41 A    42 A    43 A    44 A                  
  0.788   0.825   0.849   0.889   0.895   0.975   1.047   1.089
 45 A    46 A    47 A    48 A    49 A    50 A    51 A    52 A                  
  1.134   1.151   1.162   1.228   1.275   1.287   1.361   1.502
 53 A    54 A    55 A    56 A    57 A    58 A    59 A    60 A                  
  1.663   1.693   1.813   1.824   1.947   2.273   2.291   2.402
 61 A    62 A    63 A    64 A    65 A    66 A    67 A    68 A                  
  2.409   2.540   2.641   2.679   2.857   2.941   3.061   4.241
 69 A    70 A    71 A    72 A    73 A    74 A    75 A    76 A                  
  4.337   4.500   7.578  10.327  14.744  14.814  14.906  26.660
 77 A    78 A    79 A    80 A    81 A    82 A    83 A    84 A                  
 26.723  27.115  36.679 166.199 219.167
 85 A    86 A    87 A    88 A    89 A                                          

 Occupation and symmetry of molecular orbitals

 Point group: C1 (1 irreducible representation).

                           A     All 
 -------------------------------------
 All molecular orbitals:
  - Alpha                  89    89  
  - Beta                   89    89  
 -------------------------------------
 Alpha orbitals:
  - Frozen occupied        11    11  
  - Active occupied        9     9   
  - Active virtual         69    69  
  - Frozen virtual         0     0   
 -------------------------------------
 Beta orbitals:
  - Frozen occupied        11    11  
  - Active occupied        9     9   
  - Active virtual         69    69  
  - Frozen virtual         0     0   
 -------------------------------------

 Import integrals:   CPU 0.00 s  wall 0.00 s

 Import integrals:   CPU 7.80 s  wall 1.50 s

 MP2 amplitudes:   CPU 0.02 s  wall 0.02 s

Running a double precision version
           CCSD T amplitudes will be solved using DIIS.

           Start     Size      MaxIter   EConv     TConv     
           3         7         100       1.00e-07  1.00e-05  
 ------------------------------------------------------------------------------
           Energy (a.u.)   Ediff      Tdiff       Comment
 ------------------------------------------------------------------------------
          -855.64039968                           
     1    -855.64439830   4.00e-03   6.74e-01     
     2    -855.66288175   1.85e-02   1.01e-01     
     3    -855.66302704   1.45e-04   4.46e-02     
     4    -855.66522155   2.19e-03   1.28e-02     Switched to DIIS steps.
     5    -855.66600974   7.88e-04   1.23e-02     
     6    -855.66603021   2.05e-05   2.29e-03     
     7    -855.66602784   2.38e-06   1.08e-03     
     8    -855.66603066   2.82e-06   3.41e-04     
     9    -855.66603088   2.23e-07   1.64e-04     
    10    -855.66603097   8.73e-08   6.29e-05     
    11    -855.66603089   7.46e-08   3.22e-05     
    12    -855.66603093   3.92e-08   7.86e-06     
 ------------------------------------------------------------------------------
          -855.66603093                           CCSD T converged.

End of double precision
 SCF energy                 = -855.19955134
 MP2 energy                 = -855.64039968
 CCSD correlation energy     =   -0.46647959
 CCSD total energy           = -855.66603093

 CCSD  T1^2 = 0.0107  T2^2 = 0.2186  Leading amplitudes:

 Amplitude    Orbitals with energies
 -0.0384       20 (A) A                  ->    21 (A) A                   
              -0.3989                          0.0034                     
 -0.0384       20 (A) B                  ->    21 (A) B                   
              -0.3989                          0.0034                     
 -0.0168       20 (A) A                  ->    25 (A) A                   
              -0.3989                          0.0894                     
 -0.0168       20 (A) B                  ->    25 (A) B                   
              -0.3989                          0.0894                     

 Amplitude    Orbitals with energies
 -0.0994       20 (A) A      20 (A) B    ->    21 (A) A      21 (A) B     
              -0.3989       -0.3989            0.0034        0.0034       
  0.0994       20 (A) A      20 (A) B    ->    21 (A) B      21 (A) A     
              -0.3989       -0.3989            0.0034        0.0034       
  0.0994       20 (A) B      20 (A) A    ->    21 (A) A      21 (A) B     
              -0.3989       -0.3989            0.0034        0.0034       
 -0.0994       20 (A) B      20 (A) A    ->    21 (A) B      21 (A) A     
              -0.3989       -0.3989            0.0034        0.0034       

 Computing CCSD intemediates for later calculations in double precision
 Finished.

Running a double precision version
           CCSD Lambda amplitudes will be solved using DIIS.
           Start     Size      MaxIter   EConv     LConv     
           3         7         100       1.00e-07  1.00e-05  
 ------------------------------------------------------------------------------
            Enorm      Ldiff       Comment
 ------------------------------------------------------------------------------
     1     5.05e-02   3.95e-02     
     2     1.22e-02   5.35e-03     
     3     5.66e-03   2.43e-03     
     4     2.99e-03   1.32e-03     Switched to DIIS steps.
     5     1.05e-03   7.10e-04     
     6     4.52e-04   2.13e-04     
     7     1.75e-04   5.02e-05     
     8     7.24e-05   8.94e-07     
     9     2.76e-05   3.13e-06     
    10     1.21e-05   1.36e-06     
    11     4.67e-06   1.31e-07     
    12     2.42e-06   9.08e-08     
    13     1.14e-06   3.44e-08     
    14     4.89e-07   2.00e-08     
    15     2.41e-07   2.34e-08     
    16     1.04e-07   4.55e-09     
    17     5.30e-08   5.40e-09     
 ------------------------------------------------------------------------------
                                   CCSD Lambda converged.

 Computing density matrices in double precision...
           Orbital response amplitudes will be solved using DIIS.
           Start     Size      MaxIter   EConv     LConv     
           3         7         100       1.00e-06  1.00e-06  
 ------------------------------------------------------------------------------
            Enorm      Ldiff       Comment
 ------------------------------------------------------------------------------
     1     6.59e-02   7.95e-03     
     2     4.03e-02   2.15e-03     
     3     6.24e-02   9.27e-03     
     4     1.00e-02   1.76e-02     Switched to DIIS steps.
     5     2.04e-03   3.49e-03     
     6     9.05e-04   2.84e-04     
     7     3.22e-04   9.30e-05     
     8     7.39e-05   5.50e-05     
     9     1.68e-05   8.22e-06     
    10     2.67e-06   2.62e-06     
    11     1.05e-06   4.02e-07     
    12     2.26e-07   2.07e-07     
 ------------------------------------------------------------------------------
                                   Orbital response converged.

 Computing density matrices... Done.
 CCSD calculation:   CPU 145.76 s  wall 28.44 s

 Transferring MO TPDM to AO TPDM
 Transferring g2_o1o1o1o1
 Transferring g2_o1o1o1v1
 Transferring g2_o1o1v1v1
 Transferring g2_o1v1o1v1
 Transferring g2_o1v1v1v1
 Transferring g2_v1v1v1v1
 Adding separable TPDM
 Computing TPDM gradient
 --------------------------------------------------------
 2e gradient
  Atom          X               Y               Z
 --------------------------------------------------------
    1        -16.571322       11.426969        0.003117  
    2         -2.950685       -2.653306       -0.003495  
    3          1.968168      -13.777920        0.000686  
    4         17.553839        5.004257       -0.000308  
 --------------------------------------------------------
 --------------------------------------------------------
 Final gradient
  Atom          X               Y               Z
 --------------------------------------------------------
    1        -16.571322       11.426969        0.003117  
    2         -2.950685       -2.653306       -0.003495  
    3          1.968168      -13.777920        0.000686  
    4         17.553839        5.004257       -0.000308  
 --------------------------------------------------------
 Analytic gradient from two-electron contribution:   CPU 53.05 s  wall 10.25 s

 Total ccman2 time:   CPU 210.68 s  wall 41.37 s


 --------------------------------------------------------------

                    Orbital Energies (a.u.)
 --------------------------------------------------------------

 Alpha MOs
 -- Occupied --
******** -80.0152 -15.6519 -10.5882  -8.0567  -8.0529  -8.0528  -7.5569
 -5.4498  -5.4494  -5.4485  -1.2394  -1.0316  -0.7731  -0.6028  -0.5675
 -0.5362  -0.4588  -0.4044  -0.3989
 -- Virtual --
  0.0034   0.0504   0.0666   0.0796   0.0894   0.0955   0.1064   0.1440
  0.1445   0.1698   0.1857   0.2079   0.2252   0.2414   0.2452   0.3062
  0.3439   0.3799   0.3950   0.4935   0.5420   0.6035   0.6060   0.6332
  0.7882   0.8249   0.8485   0.8888   0.8951   0.9747   1.0471   1.0893
  1.1342   1.1513   1.1624   1.2279   1.2749   1.2874   1.3615   1.5018
  1.6628   1.6929   1.8135   1.8241   1.9470   2.2731   2.2914   2.4019
  2.4094   2.5402   2.6414   2.6795   2.8566   2.9414   3.0610   4.2408
  4.3367   4.4998   7.5777  10.3274  14.7444  14.8142  14.9061  26.6596
 26.7230  27.1153  36.6795 166.1990 219.1672
 --------------------------------------------------------------

          Ground-State Mulliken Net Atomic Charges

     Atom                 Charge (a.u.)
  ----------------------------------------
      1 P                     0.298127
      2 H                    -0.048592
      3 N                    -0.229805
      4 Cl                   -0.019730
  ----------------------------------------
  Sum of atomic charges =    -0.000000

 -----------------------------------------------------------------
                    Cartesian Multipole Moments
 -----------------------------------------------------------------
    Charge (ESU x 10^10)
                -0.0000
    Dipole Moment (Debye)
         X       1.9448      Y      -1.0319      Z       0.0001
       Tot       2.2016
    Quadrupole Moments (Debye-Ang)
        XX     -27.9780     XY       0.8572     YY     -34.8561
        XZ       0.0004     YZ      -0.0006     ZZ     -31.3417
    Octopole Moments (Debye-Ang^2)
       XXX      -1.0262    XXY      -0.8022    XYY      -3.5226
       YYY      -1.5793    XXZ       0.0009    XYZ      -0.0004
       YYZ      -0.0007    XZZ      -0.3403    YZZ      -0.1037
       ZZZ      -0.0020
    Hexadecapole Moments (Debye-Ang^3)
      XXXX    -336.6739   XXXY       7.3171   XXYY     -73.7077
      XYYY       3.2633   YYYY     -78.5232   XXXZ      -0.0049
      XXYZ      -0.0019   XYYZ      -0.0012   YYYZ      -0.0030
      XXZZ     -66.4397   XYZZ       0.2493   YYZZ     -19.0446
      XZZZ      -0.0053   YZZZ      -0.0031   ZZZZ     -38.9238
 -----------------------------------------------------------------
 DrvMan completing analytic gradient of the correlated energy
 Correlated dipole moment
            1
    1   0.7651250
    2  -0.4059745
    3   0.0000517
 Energy read as -855.666030933
 Full Analytical Gradient: (in a.u., or Hartree/Bohr)
             1             2             3             4
    1    0.00006718    0.00000279   -0.00008169    0.00001172
    2   -0.00002956   -0.00001530    0.00004285    0.00000201
    3   -0.00001472    0.00002264   -0.00002813    0.00002022
 Gradient time:  CPU 0.77 s  wall 0.79 s
 ----------------------------------------------------------------
             Standard Nuclear Orientation (Angstroms)
    I     Atom           X                Y                Z
 ----------------------------------------------------------------
    1      P       1.3977284065    -0.2547762019     0.0000000000
    2      H       2.3136285153     0.8299441736     0.0000000000
    3      N       0.1133526098     0.7158400469    -0.0000000000
    4      Cl     -1.4156484048    -0.1187753808    -0.0000000000
 ----------------------------------------------------------------
 Nuclear Repulsion Energy =   128.1823033374 hartrees
 There are       20 alpha and       20 beta electrons

                       Distance Matrix (Angstroms)
             P (  1)   H (  2)   N (  3)
   H (  2)  1.419680
   N (  3)  1.609881  2.203233
   Cl(  4)  2.816662  3.848061  1.741961

 Requested basis set is 6-311++G(d,p)
 There are 37 shells and 89 basis functions
 A cutoff of  1.0D-14 yielded    661 shell pairs
 There are      3992 function pairs (      4280 Cartesian)
 Smallest overlap matrix eigenvalue = 1.55E-03
 Guess MOs from SCF MO coefficient file

 -----------------------------------------------------------------------
  General SCF calculation program by
  Eric Jon Sundstrom, Paul Horn, Yuezhi Mao, Dmitri Zuev, Alec White,
  David Stuck, Shaama M.S., Shane Yost, Joonho Lee, David Small,
  Daniel Levine, Susi Lehtola, Hugh Burton, Evgeny Epifanovsky
 -----------------------------------------------------------------------
 Hartree-Fock
 using 6 threads for integral computing
 -------------------------------------------------------
 OpenMP Integral computing Module                
 Release: version 2.0, May 2017, Q-Chem Inc. Pleasanton 
 -------------------------------------------------------
 A restricted SCF calculation will be
 performed using DIIS
 SCF converges when DIIS error is below 1.0e-08
 ---------------------------------------
  Cycle       Energy         DIIS error
 ---------------------------------------
    1    -855.1995849828      2.16e-05  
    2    -855.1995856147      6.01e-06  
    3    -855.1995856772      3.26e-06  
    4    -855.1995856911      1.41e-06  
    5    -855.1995856951      4.37e-07  
    6    -855.1995856963      2.24e-07  
    7    -855.1995856966      8.81e-08  
    8    -855.1995856967      3.63e-08  
    9    -855.1995856967      1.43e-08  
   10    -855.1995856967      5.63e-09  Convergence criterion met
 ---------------------------------------
 SCF time:   CPU 3.04s  wall 0.00s 
 SCF   energy in the final basis set =     -855.1995856967
 Total energy in the final basis set =     -855.1995856967


 ------------------------------------------------------------------------------

   CCMAN2: suite of methods based on coupled cluster
           and equation of motion theories.

   Components:
   * libvmm-1.3-trunk
     by Evgeny Epifanovsky, Ilya Kaliman.
   * libtensor-2.5-trunk
     by Evgeny Epifanovsky, Michael Wormit, Dmitry Zuev, Sam Manzer, 
        Ilya Kaliman.
   * libcc-2.5-trunk
     by Evgeny Epifanovsky, Arik Landau, Tomasz Kus, Kirill Khistyaev, 
        Dmitry Zuev, Prashant Manohar, Xintian Feng, Anna Krylov, 
        Matthew Goldey, Alec White, Thomas Jagau, Kaushik Nanda, 
        Anastasia Gunina, Alexander Kunitsa, Joonho Lee.

   CCMAN original authors:
   Anna I. Krylov, C. David Sherrill, Steven R. Gwaltney,
   Edward F. C. Byrd (2000)
   Sergey V. Levchenko, Lyudmila V. Slipchenko, Tao Wang,
   Ana-Maria C. Cristian (2003)
   Piotr A. Pieniazek, C. Melania Oana, Evgeny Epifanovsky (2007)
   Prashant Manohar (2009)

 ------------------------------------------------------------------------------


 Allocating and initializing 30808MB of RAM...
 Calculation will run on 6 cores.


 Alpha MOs, Restricted
 -- Occupied --                  
-104.86  -80.02  -15.65  -10.59   -8.06   -8.05   -8.05   -7.56
  1 A     2 A     3 A     4 A     5 A     6 A     7 A     8 A                  
 -5.450  -5.449  -5.448  -1.239  -1.032  -0.773  -0.603  -0.567
  9 A    10 A    11 A    12 A    13 A    14 A    15 A    16 A                  
 -0.536  -0.459  -0.404  -0.399
 17 A    18 A    19 A    20 A                                                  
 -- Virtual --                   
  0.004   0.050   0.067   0.080   0.089   0.095   0.106   0.144
 21 A    22 A    23 A    24 A    25 A    26 A    27 A    28 A                  
  0.145   0.170   0.185   0.208   0.225   0.241   0.245   0.306
 29 A    30 A    31 A    32 A    33 A    34 A    35 A    36 A                  
  0.344   0.380   0.395   0.494   0.542   0.603   0.606   0.633
 37 A    38 A    39 A    40 A    41 A    42 A    43 A    44 A                  
  0.788   0.825   0.849   0.889   0.895   0.975   1.047   1.089
 45 A    46 A    47 A    48 A    49 A    50 A    51 A    52 A                  
  1.134   1.151   1.162   1.228   1.275   1.288   1.361   1.502
 53 A    54 A    55 A    56 A    57 A    58 A    59 A    60 A                  
  1.663   1.693   1.813   1.824   1.947   2.273   2.291   2.402
 61 A    62 A    63 A    64 A    65 A    66 A    67 A    68 A                  
  2.410   2.540   2.641   2.679   2.857   2.942   3.061   4.241
 69 A    70 A    71 A    72 A    73 A    74 A    75 A    76 A                  
  4.337   4.500   7.578  10.327  14.744  14.814  14.907  26.660
 77 A    78 A    79 A    80 A    81 A    82 A    83 A    84 A                  
 26.723  27.115  36.680 166.200 219.167
 85 A    86 A    87 A    88 A    89 A                                          

 Beta MOs, Restricted
 -- Occupied --                  
-104.86  -80.02  -15.65  -10.59   -8.06   -8.05   -8.05   -7.56
  1 A     2 A     3 A     4 A     5 A     6 A     7 A     8 A                  
 -5.450  -5.449  -5.448  -1.239  -1.032  -0.773  -0.603  -0.567
  9 A    10 A    11 A    12 A    13 A    14 A    15 A    16 A                  
 -0.536  -0.459  -0.404  -0.399
 17 A    18 A    19 A    20 A                                                  
 -- Virtual --                   
  0.004   0.050   0.067   0.080   0.089   0.095   0.106   0.144
 21 A    22 A    23 A    24 A    25 A    26 A    27 A    28 A                  
  0.145   0.170   0.185   0.208   0.225   0.241   0.245   0.306
 29 A    30 A    31 A    32 A    33 A    34 A    35 A    36 A                  
  0.344   0.380   0.395   0.494   0.542   0.603   0.606   0.633
 37 A    38 A    39 A    40 A    41 A    42 A    43 A    44 A                  
  0.788   0.825   0.849   0.889   0.895   0.975   1.047   1.089
 45 A    46 A    47 A    48 A    49 A    50 A    51 A    52 A                  
  1.134   1.151   1.162   1.228   1.275   1.288   1.361   1.502
 53 A    54 A    55 A    56 A    57 A    58 A    59 A    60 A                  
  1.663   1.693   1.813   1.824   1.947   2.273   2.291   2.402
 61 A    62 A    63 A    64 A    65 A    66 A    67 A    68 A                  
  2.410   2.540   2.641   2.679   2.857   2.942   3.061   4.241
 69 A    70 A    71 A    72 A    73 A    74 A    75 A    76 A                  
  4.337   4.500   7.578  10.327  14.744  14.814  14.907  26.660
 77 A    78 A    79 A    80 A    81 A    82 A    83 A    84 A                  
 26.723  27.115  36.680 166.200 219.167
 85 A    86 A    87 A    88 A    89 A                                          

 Occupation and symmetry of molecular orbitals

 Point group: C1 (1 irreducible representation).

                           A     All 
 -------------------------------------
 All molecular orbitals:
  - Alpha                  89    89  
  - Beta                   89    89  
 -------------------------------------
 Alpha orbitals:
  - Frozen occupied        11    11  
  - Active occupied        9     9   
  - Active virtual         69    69  
  - Frozen virtual         0     0   
 -------------------------------------
 Beta orbitals:
  - Frozen occupied        11    11  
  - Active occupied        9     9   
  - Active virtual         69    69  
  - Frozen virtual         0     0   
 -------------------------------------

 Import integrals:   CPU 0.00 s  wall 0.00 s

 Import integrals:   CPU 7.22 s  wall 1.30 s

 MP2 amplitudes:   CPU 0.02 s  wall 0.02 s

Running a double precision version
           CCSD T amplitudes will be solved using DIIS.

           Start     Size      MaxIter   EConv     TConv     
           3         7         100       1.00e-07  1.00e-05  
 ------------------------------------------------------------------------------
           Energy (a.u.)   Ediff      Tdiff       Comment
 ------------------------------------------------------------------------------
          -855.64038095                           
     1    -855.64440664   4.03e-03   6.74e-01     
     2    -855.66287884   1.85e-02   1.01e-01     
     3    -855.66302832   1.49e-04   4.45e-02     
     4    -855.66522158   2.19e-03   1.28e-02     Switched to DIIS steps.
     5    -855.66600911   7.88e-04   1.23e-02     
     6    -855.66602962   2.05e-05   2.28e-03     
     7    -855.66602730   2.32e-06   1.07e-03     
     8    -855.66603013   2.83e-06   3.41e-04     
     9    -855.66603036   2.30e-07   1.64e-04     
    10    -855.66603045   8.89e-08   6.29e-05     
    11    -855.66603037   7.52e-08   3.23e-05     
    12    -855.66603041   3.93e-08   7.87e-06     
 ------------------------------------------------------------------------------
          -855.66603041                           CCSD T converged.

End of double precision
 SCF energy                 = -855.19958570
 MP2 energy                 = -855.64038095
 CCSD correlation energy     =   -0.46644472
 CCSD total energy           = -855.66603041

 CCSD  T1^2 = 0.0107  T2^2 = 0.2185  Leading amplitudes:

 Amplitude    Orbitals with energies
  0.0384       20 (A) A                  ->    21 (A) A                   
              -0.3991                          0.0035                     
  0.0384       20 (A) B                  ->    21 (A) B                   
              -0.3991                          0.0035                     
 -0.0168       20 (A) A                  ->    25 (A) A                   
              -0.3991                          0.0894                     
 -0.0168       20 (A) B                  ->    25 (A) B                   
              -0.3991                          0.0894                     

 Amplitude    Orbitals with energies
 -0.0991       20 (A) A      20 (A) B    ->    21 (A) A      21 (A) B     
              -0.3991       -0.3991            0.0035        0.0035       
  0.0991       20 (A) A      20 (A) B    ->    21 (A) B      21 (A) A     
              -0.3991       -0.3991            0.0035        0.0035       
  0.0991       20 (A) B      20 (A) A    ->    21 (A) A      21 (A) B     
              -0.3991       -0.3991            0.0035        0.0035       
 -0.0991       20 (A) B      20 (A) A    ->    21 (A) B      21 (A) A     
              -0.3991       -0.3991            0.0035        0.0035       

 Computing CCSD intemediates for later calculations in double precision
 Finished.

Running a double precision version
           CCSD Lambda amplitudes will be solved using DIIS.
           Start     Size      MaxIter   EConv     LConv     
           3         7         100       1.00e-07  1.00e-05  
 ------------------------------------------------------------------------------
            Enorm      Ldiff       Comment
 ------------------------------------------------------------------------------
     1     5.04e-02   3.95e-02     
     2     1.22e-02   5.35e-03     
     3     5.65e-03   2.43e-03     
     4     2.98e-03   1.32e-03     Switched to DIIS steps.
     5     1.05e-03   7.08e-04     
     6     4.52e-04   2.13e-04     
     7     1.75e-04   5.01e-05     
     8     7.24e-05   8.72e-07     
     9     2.76e-05   3.12e-06     
    10     1.21e-05   1.34e-06     
    11     4.68e-06   1.26e-07     
    12     2.42e-06   8.95e-08     
    13     1.14e-06   3.38e-08     
    14     4.89e-07   2.00e-08     
    15     2.41e-07   2.35e-08     
    16     1.04e-07   4.61e-09     
    17     5.29e-08   5.41e-09     
 ------------------------------------------------------------------------------
                                   CCSD Lambda converged.

 Computing density matrices in double precision...
           Orbital response amplitudes will be solved using DIIS.
           Start     Size      MaxIter   EConv     LConv     
           3         7         100       1.00e-06  1.00e-06  
 ------------------------------------------------------------------------------
            Enorm      Ldiff       Comment
 ------------------------------------------------------------------------------
     1     6.58e-02   7.97e-03     
     2     4.03e-02   2.12e-03     
     3     6.24e-02   9.24e-03     
     4     9.97e-03   1.76e-02     Switched to DIIS steps.
     5     2.03e-03   3.47e-03     
     6     8.98e-04   2.83e-04     
     7     3.20e-04   9.14e-05     
     8     7.36e-05   5.46e-05     
     9     1.68e-05   8.15e-06     
    10     2.67e-06   2.61e-06     
    11     1.04e-06   3.99e-07     
    12     2.28e-07   2.06e-07     
 ------------------------------------------------------------------------------
                                   Orbital response converged.

 Computing density matrices... Done.
 CCSD calculation:   CPU 147.95 s  wall 29.24 s

 Transferring MO TPDM to AO TPDM
 Transferring g2_o1o1o1o1
 Transferring g2_o1o1o1v1
 Transferring g2_o1o1v1v1
 Transferring g2_o1v1o1v1
 Transferring g2_o1v1v1v1
 Transferring g2_v1v1v1v1
 Adding separable TPDM
 Computing TPDM gradient
 --------------------------------------------------------
 2e gradient
  Atom          X               Y               Z
 --------------------------------------------------------
    1        -16.575498       11.438646       -0.000000  
    2         -2.949284       -2.654200        0.000001  
    3          1.974337      -13.781591        0.000000  
    4         17.550445        4.997145       -0.000000  
 --------------------------------------------------------
 --------------------------------------------------------
 Final gradient
  Atom          X               Y               Z
 --------------------------------------------------------
    1        -16.575498       11.438646       -0.000000  
    2         -2.949284       -2.654200        0.000001  
    3          1.974337      -13.781591        0.000000  
    4         17.550445        4.997145       -0.000000  
 --------------------------------------------------------
 Analytic gradient from two-electron contribution:   CPU 53.97 s  wall 10.87 s

 Total ccman2 time:   CPU 211.91 s  wall 42.23 s


 --------------------------------------------------------------

                    Orbital Energies (a.u.)
 --------------------------------------------------------------

 Alpha MOs
 -- Occupied --
******** -80.0152 -15.6519 -10.5881  -8.0566  -8.0528  -8.0528  -7.5569
 -5.4498  -5.4493  -5.4485  -1.2393  -1.0318  -0.7730  -0.6027  -0.5674
 -0.5361  -0.4588  -0.4044  -0.3991
 -- Virtual --
  0.0035   0.0504   0.0666   0.0796   0.0894   0.0954   0.1064   0.1440
  0.1445   0.1698   0.1855   0.2080   0.2252   0.2415   0.2452   0.3061
  0.3439   0.3799   0.3949   0.4937   0.5421   0.6035   0.6060   0.6332
  0.7884   0.8248   0.8486   0.8890   0.8949   0.9746   1.0471   1.0893
  1.1343   1.1514   1.1625   1.2279   1.2752   1.2877   1.3610   1.5020
  1.6628   1.6931   1.8135   1.8241   1.9469   2.2729   2.2913   2.4018
  2.4098   2.5396   2.6413   2.6795   2.8569   2.9417   3.0610   4.2408
  4.3367   4.5003   7.5782  10.3273  14.7444  14.8143  14.9067  26.6595
 26.7229  27.1154  36.6795 166.1996 219.1671
 --------------------------------------------------------------

          Ground-State Mulliken Net Atomic Charges

     Atom                 Charge (a.u.)
  ----------------------------------------
      1 P                     0.298209
      2 H                    -0.048559
      3 N                    -0.229689
      4 Cl                   -0.019962
  ----------------------------------------
  Sum of atomic charges =    -0.000000

 -----------------------------------------------------------------
                    Cartesian Multipole Moments
 -----------------------------------------------------------------
    Charge (ESU x 10^10)
                 0.0000
    Dipole Moment (Debye)
         X       1.9472      Y      -1.0323      Z       0.0000
       Tot       2.2039
    Quadrupole Moments (Debye-Ang)
        XX     -27.9782     XY       0.8556     YY     -34.8549
        XZ       0.0000     YZ      -0.0000     ZZ     -31.3400
    Octopole Moments (Debye-Ang^2)
       XXX      -1.0363    XXY      -0.8037    XYY      -3.5259
       YYY      -1.5780    XXZ       0.0000    XYZ      -0.0000
       YYZ       0.0000    XZZ      -0.3388    YZZ      -0.1043
       ZZZ       0.0000
    Hexadecapole Moments (Debye-Ang^3)
      XXXX    -336.6857   XXXY       7.3000   XXYY     -73.7097
      XYYY       3.2484   YYYY     -78.5172   XXXZ       0.0000
      XXYZ      -0.0000   XYYZ       0.0000   YYYZ      -0.0000
      XXZZ     -66.4361   XYZZ       0.2440   YYZZ     -19.0424
      XZZZ       0.0000   YZZZ      -0.0000   ZZZZ     -38.9162
 -----------------------------------------------------------------
 DrvMan completing analytic gradient of the correlated energy
 Correlated dipole moment
            1
    1   0.7660780
    2  -0.4061201
    3   0.0000001
 Energy read as -855.666030413
 Full Analytical Gradient: (in a.u., or Hartree/Bohr)
             1             2             3             4
    1   -0.00037802   -0.00004013    0.00065526   -0.00023710
    2    0.00028392    0.00000194   -0.00016080   -0.00012505
    3    0.00000004   -0.00000001   -0.00000004    0.00000001
 Gradient time:  CPU 0.77 s  wall 0.78 s
 ----------------------------------------------------------------
             Standard Nuclear Orientation (Angstroms)
    I     Atom           X                Y                Z
 ----------------------------------------------------------------
    1      P       1.3977284065    -0.2547762019     0.0000000000
    2      H       2.3136285153     0.8299441736     0.0000000000
    3      N       0.1113526098     0.7158400469    -0.0000000000
    4      Cl     -1.4156484048    -0.1187753808    -0.0000000000
 ----------------------------------------------------------------
 Nuclear Repulsion Energy =   128.1830587620 hartrees
 There are       20 alpha and       20 beta electrons

                       Distance Matrix (Angstroms)
             P (  1)   H (  2)   N (  3)
   H (  2)  1.419680
   N (  3)  1.611477  2.205230
   Cl(  4)  2.816662  3.848061  1.740205

 Requested basis set is 6-311++G(d,p)
 There are 37 shells and 89 basis functions
 A cutoff of  1.0D-14 yielded    661 shell pairs
 There are      3992 function pairs (      4280 Cartesian)
 Smallest overlap matrix eigenvalue = 1.55E-03
 Guess MOs from SCF MO coefficient file

 -----------------------------------------------------------------------
  General SCF calculation program by
  Eric Jon Sundstrom, Paul Horn, Yuezhi Mao, Dmitri Zuev, Alec White,
  David Stuck, Shaama M.S., Shane Yost, Joonho Lee, David Small,
  Daniel Levine, Susi Lehtola, Hugh Burton, Evgeny Epifanovsky
 -----------------------------------------------------------------------
 Hartree-Fock
 using 6 threads for integral computing
 -------------------------------------------------------
 OpenMP Integral computing Module                
 Release: version 2.0, May 2017, Q-Chem Inc. Pleasanton 
 -------------------------------------------------------
 A restricted SCF calculation will be
 performed using DIIS
 SCF converges when DIIS error is below 1.0e-08
 ---------------------------------------
  Cycle       Energy         DIIS error
 ---------------------------------------
    1    -855.1995128935      4.23e-05  
    2    -855.1995152492      1.17e-05  
    3    -855.1995154648      6.34e-06  
    4    -855.1995155136      2.65e-06  
    5    -855.1995155253      7.43e-07  
    6    -855.1995155284      3.95e-07  
    7    -855.1995155291      1.41e-07  
    8    -855.1995155292      4.62e-08  
    9    -855.1995155292      1.20e-08  
   10    -855.1995155292      3.73e-09  Convergence criterion met
 ---------------------------------------
 SCF time:   CPU 3.06s  wall 1.00s 
 SCF   energy in the final basis set =     -855.1995155292
 Total energy in the final basis set =     -855.1995155292


 ------------------------------------------------------------------------------

   CCMAN2: suite of methods based on coupled cluster
           and equation of motion theories.

   Components:
   * libvmm-1.3-trunk
     by Evgeny Epifanovsky, Ilya Kaliman.
   * libtensor-2.5-trunk
     by Evgeny Epifanovsky, Michael Wormit, Dmitry Zuev, Sam Manzer, 
        Ilya Kaliman.
   * libcc-2.5-trunk
     by Evgeny Epifanovsky, Arik Landau, Tomasz Kus, Kirill Khistyaev, 
        Dmitry Zuev, Prashant Manohar, Xintian Feng, Anna Krylov, 
        Matthew Goldey, Alec White, Thomas Jagau, Kaushik Nanda, 
        Anastasia Gunina, Alexander Kunitsa, Joonho Lee.

   CCMAN original authors:
   Anna I. Krylov, C. David Sherrill, Steven R. Gwaltney,
   Edward F. C. Byrd (2000)
   Sergey V. Levchenko, Lyudmila V. Slipchenko, Tao Wang,
   Ana-Maria C. Cristian (2003)
   Piotr A. Pieniazek, C. Melania Oana, Evgeny Epifanovsky (2007)
   Prashant Manohar (2009)

 ------------------------------------------------------------------------------


 Allocating and initializing 30808MB of RAM...
 Calculation will run on 6 cores.


 Alpha MOs, Restricted
 -- Occupied --                  
-104.86  -80.02  -15.65  -10.59   -8.06   -8.05   -8.05   -7.56
  1 A     2 A     3 A     4 A     5 A     6 A     7 A     8 A                  
 -5.450  -5.449  -5.449  -1.240  -1.031  -0.773  -0.603  -0.568
  9 A    10 A    11 A    12 A    13 A    14 A    15 A    16 A                  
 -0.536  -0.459  -0.404  -0.399
 17 A    18 A    19 A    20 A                                                  
 -- Virtual --                   
  0.003   0.050   0.067   0.080   0.089   0.096   0.106   0.144
 21 A    22 A    23 A    24 A    25 A    26 A    27 A    28 A                  
  0.144   0.170   0.186   0.208   0.225   0.241   0.245   0.306
 29 A    30 A    31 A    32 A    33 A    34 A    35 A    36 A                  
  0.344   0.380   0.395   0.493   0.542   0.604   0.606   0.633
 37 A    38 A    39 A    40 A    41 A    42 A    43 A    44 A                  
  0.788   0.825   0.848   0.889   0.895   0.975   1.047   1.089
 45 A    46 A    47 A    48 A    49 A    50 A    51 A    52 A                  
  1.134   1.151   1.162   1.228   1.275   1.287   1.362   1.502
 53 A    54 A    55 A    56 A    57 A    58 A    59 A    60 A                  
  1.663   1.693   1.813   1.824   1.947   2.273   2.292   2.402
 61 A    62 A    63 A    64 A    65 A    66 A    67 A    68 A                  
  2.409   2.541   2.641   2.680   2.856   2.941   3.061   4.241
 69 A    70 A    71 A    72 A    73 A    74 A    75 A    76 A                  
  4.337   4.499   7.577  10.328  14.744  14.814  14.906  26.660
 77 A    78 A    79 A    80 A    81 A    82 A    83 A    84 A                  
 26.723  27.115  36.679 166.198 219.167
 85 A    86 A    87 A    88 A    89 A                                          

 Beta MOs, Restricted
 -- Occupied --                  
-104.86  -80.02  -15.65  -10.59   -8.06   -8.05   -8.05   -7.56
  1 A     2 A     3 A     4 A     5 A     6 A     7 A     8 A                  
 -5.450  -5.449  -5.449  -1.240  -1.031  -0.773  -0.603  -0.568
  9 A    10 A    11 A    12 A    13 A    14 A    15 A    16 A                  
 -0.536  -0.459  -0.404  -0.399
 17 A    18 A    19 A    20 A                                                  
 -- Virtual --                   
  0.003   0.050   0.067   0.080   0.089   0.096   0.106   0.144
 21 A    22 A    23 A    24 A    25 A    26 A    27 A    28 A                  
  0.144   0.170   0.186   0.208   0.225   0.241   0.245   0.306
 29 A    30 A    31 A    32 A    33 A    34 A    35 A    36 A                  
  0.344   0.380   0.395   0.493   0.542   0.604   0.606   0.633
 37 A    38 A    39 A    40 A    41 A    42 A    43 A    44 A                  
  0.788   0.825   0.848   0.889   0.895   0.975   1.047   1.089
 45 A    46 A    47 A    48 A    49 A    50 A    51 A    52 A                  
  1.134   1.151   1.162   1.228   1.275   1.287   1.362   1.502
 53 A    54 A    55 A    56 A    57 A    58 A    59 A    60 A                  
  1.663   1.693   1.813   1.824   1.947   2.273   2.292   2.402
 61 A    62 A    63 A    64 A    65 A    66 A    67 A    68 A                  
  2.409   2.541   2.641   2.680   2.856   2.941   3.061   4.241
 69 A    70 A    71 A    72 A    73 A    74 A    75 A    76 A                  
  4.337   4.499   7.577  10.328  14.744  14.814  14.906  26.660
 77 A    78 A    79 A    80 A    81 A    82 A    83 A    84 A                  
 26.723  27.115  36.679 166.198 219.167
 85 A    86 A    87 A    88 A    89 A                                          

 Occupation and symmetry of molecular orbitals

 Point group: C1 (1 irreducible representation).

                           A     All 
 -------------------------------------
 All molecular orbitals:
  - Alpha                  89    89  
  - Beta                   89    89  
 -------------------------------------
 Alpha orbitals:
  - Frozen occupied        11    11  
  - Active occupied        9     9   
  - Active virtual         69    69  
  - Frozen virtual         0     0   
 -------------------------------------
 Beta orbitals:
  - Frozen occupied        11    11  
  - Active occupied        9     9   
  - Active virtual         69    69  
  - Frozen virtual         0     0   
 -------------------------------------

 Import integrals:   CPU 0.00 s  wall 0.00 s

 Import integrals:   CPU 7.90 s  wall 1.53 s

 MP2 amplitudes:   CPU 0.04 s  wall 0.03 s

Running a double precision version
           CCSD T amplitudes will be solved using DIIS.

           Start     Size      MaxIter   EConv     TConv     
           3         7         100       1.00e-07  1.00e-05  
 ------------------------------------------------------------------------------
           Energy (a.u.)   Ediff      Tdiff       Comment
 ------------------------------------------------------------------------------
          -855.64041708                           
     1    -855.64438856   3.97e-03   6.74e-01     
     2    -855.66288331   1.85e-02   1.01e-01     
     3    -855.66302440   1.41e-04   4.46e-02     
     4    -855.66522016   2.20e-03   1.28e-02     Switched to DIIS steps.
     5    -855.66600902   7.89e-04   1.23e-02     
     6    -855.66602946   2.04e-05   2.29e-03     
     7    -855.66602702   2.43e-06   1.08e-03     
     8    -855.66602983   2.81e-06   3.40e-04     
     9    -855.66603005   2.16e-07   1.64e-04     
    10    -855.66603013   8.57e-08   6.29e-05     
    11    -855.66603006   7.39e-08   3.22e-05     
    12    -855.66603010   3.90e-08   7.84e-06     
 ------------------------------------------------------------------------------
          -855.66603010                           CCSD T converged.

End of double precision
 SCF energy                 = -855.19951553
 MP2 energy                 = -855.64041708
 CCSD correlation energy     =   -0.46651457
 CCSD total energy           = -855.66603010

 CCSD  T1^2 = 0.0107  T2^2 = 0.2187  Leading amplitudes:

 Amplitude    Orbitals with energies
 -0.0384       20 (A) A                  ->    21 (A) A                   
              -0.3986                          0.0034                     
 -0.0384       20 (A) B                  ->    21 (A) B                   
              -0.3986                          0.0034                     
 -0.0168       20 (A) A                  ->    25 (A) A                   
              -0.3986                          0.0894                     
 -0.0168       20 (A) B                  ->    25 (A) B                   
              -0.3986                          0.0894                     

 Amplitude    Orbitals with energies
 -0.0997       20 (A) A      20 (A) B    ->    21 (A) A      21 (A) B     
              -0.3986       -0.3986            0.0034        0.0034       
  0.0997       20 (A) A      20 (A) B    ->    21 (A) B      21 (A) A     
              -0.3986       -0.3986            0.0034        0.0034       
  0.0997       20 (A) B      20 (A) A    ->    21 (A) A      21 (A) B     
              -0.3986       -0.3986            0.0034        0.0034       
 -0.0997       20 (A) B      20 (A) A    ->    21 (A) B      21 (A) A     
              -0.3986       -0.3986            0.0034        0.0034       

 Computing CCSD intemediates for later calculations in double precision
 Finished.

Running a double precision version
           CCSD Lambda amplitudes will be solved using DIIS.
           Start     Size      MaxIter   EConv     LConv     
           3         7         100       1.00e-07  1.00e-05  
 ------------------------------------------------------------------------------
            Enorm      Ldiff       Comment
 ------------------------------------------------------------------------------
     1     5.05e-02   3.96e-02     
     2     1.22e-02   5.35e-03     
     3     5.66e-03   2.43e-03     
     4     2.99e-03   1.32e-03     Switched to DIIS steps.
     5     1.05e-03   7.11e-04     
     6     4.53e-04   2.13e-04     
     7     1.75e-04   5.04e-05     
     8     7.25e-05   9.16e-07     
     9     2.76e-05   3.15e-06     
    10     1.21e-05   1.37e-06     
    11     4.66e-06   1.36e-07     
    12     2.41e-06   9.22e-08     
    13     1.13e-06   3.50e-08     
    14     4.88e-07   2.00e-08     
    15     2.40e-07   2.34e-08     
    16     1.04e-07   4.48e-09     
    17     5.28e-08   5.40e-09     
 ------------------------------------------------------------------------------
                                   CCSD Lambda converged.

 Computing density matrices in double precision...
           Orbital response amplitudes will be solved using DIIS.
           Start     Size      MaxIter   EConv     LConv     
           3         7         100       1.00e-06  1.00e-06  
 ------------------------------------------------------------------------------
            Enorm      Ldiff       Comment
 ------------------------------------------------------------------------------
     1     6.59e-02   7.93e-03     
     2     4.03e-02   2.18e-03     
     3     6.25e-02   9.31e-03     
     4     1.00e-02   1.76e-02     Switched to DIIS steps.
     5     2.05e-03   3.51e-03     
     6     9.12e-04   2.86e-04     
     7     3.23e-04   9.46e-05     
     8     7.41e-05   5.54e-05     
     9     1.69e-05   8.29e-06     
    10     2.68e-06   2.62e-06     
    11     1.05e-06   4.06e-07     
    12     2.24e-07   2.08e-07     
 ------------------------------------------------------------------------------
                                   Orbital response converged.

 Computing density matrices... Done.
 CCSD calculation:   CPU 144.77 s  wall 28.32 s

 Transferring MO TPDM to AO TPDM
 Transferring g2_o1o1o1o1
 Transferring g2_o1o1o1v1
 Transferring g2_o1o1v1v1
 Transferring g2_o1v1o1v1
 Transferring g2_o1v1v1v1
 Transferring g2_v1v1v1v1
 Adding separable TPDM
 Computing TPDM gradient
 --------------------------------------------------------
 2e gradient
  Atom          X               Y               Z
 --------------------------------------------------------
    1        -16.567126       11.415299       -0.000000  
    2         -2.952085       -2.652414        0.000000  
    3          1.961984      -13.774264       -0.000000  
    4         17.557226        5.011379       -0.000000  
 --------------------------------------------------------
 --------------------------------------------------------
 Final gradient
  Atom          X               Y               Z
 --------------------------------------------------------
    1        -16.567126       11.415299       -0.000000  
    2         -2.952085       -2.652414        0.000000  
    3          1.961984      -13.774264       -0.000000  
    4         17.557226        5.011379       -0.000000  
 --------------------------------------------------------
 Analytic gradient from two-electron contribution:   CPU 54.46 s  wall 11.19 s

 Total ccman2 time:   CPU 210.62 s  wall 42.15 s


 --------------------------------------------------------------

                    Orbital Energies (a.u.)
 --------------------------------------------------------------

 Alpha MOs
 -- Occupied --
******** -80.0153 -15.6520 -10.5883  -8.0567  -8.0529  -8.0529  -7.5569
 -5.4498  -5.4494  -5.4485  -1.2396  -1.0314  -0.7732  -0.6028  -0.5675
 -0.5363  -0.4588  -0.4044  -0.3986
 -- Virtual --
  0.0034   0.0505   0.0666   0.0796   0.0894   0.0955   0.1064   0.1440
  0.1445   0.1698   0.1859   0.2079   0.2252   0.2414   0.2452   0.3062
  0.3438   0.3799   0.3950   0.4933   0.5420   0.6035   0.6059   0.6332
  0.7881   0.8249   0.8484   0.8887   0.8952   0.9748   1.0471   1.0894
  1.1341   1.1513   1.1624   1.2278   1.2746   1.2871   1.3619   1.5016
  1.6628   1.6927   1.8134   1.8241   1.9472   2.2733   2.2915   2.4019
  2.4089   2.5407   2.6415   2.6795   2.8563   2.9410   3.0609   4.2408
  4.3366   4.4993   7.5772  10.3276  14.7443  14.8142  14.9055  26.6596
 26.7231  27.1151  36.6794 166.1984 219.1674
 --------------------------------------------------------------

          Ground-State Mulliken Net Atomic Charges

     Atom                 Charge (a.u.)
  ----------------------------------------
      1 P                     0.298044
      2 H                    -0.048625
      3 N                    -0.229922
      4 Cl                   -0.019498
  ----------------------------------------
  Sum of atomic charges =    -0.000000

 -----------------------------------------------------------------
                    Cartesian Multipole Moments
 -----------------------------------------------------------------
    Charge (ESU x 10^10)
                -0.0000
    Dipole Moment (Debye)
         X       1.9423      Y      -1.0315      Z       0.0000
       Tot       2.1992
    Quadrupole Moments (Debye-Ang)
        XX     -27.9777     XY       0.8588     YY     -34.8573
        XZ       0.0000     YZ      -0.0000     ZZ     -31.3433
    Octopole Moments (Debye-Ang^2)
       XXX      -1.0161    XXY      -0.8006    XYY      -3.5193
       YYY      -1.5805    XXZ       0.0000    XYZ      -0.0000
       YYZ       0.0000    XZZ      -0.3418    YZZ      -0.1031
       ZZZ       0.0000
    Hexadecapole Moments (Debye-Ang^3)
      XXXX    -336.6621   XXXY       7.3343   XXYY     -73.7057
      XYYY       3.2781   YYYY     -78.5292   XXXZ       0.0000
      XXYZ      -0.0000   XYYZ       0.0000   YYYZ      -0.0000
      XXZZ     -66.4433   XYZZ       0.2547   YYZZ     -19.0467
      XZZZ       0.0000   YZZZ      -0.0000   ZZZZ     -38.9313
 -----------------------------------------------------------------
 DrvMan completing analytic gradient of the correlated energy
 Correlated dipole moment
            1
    1   0.7641716
    2  -0.4058286
    3   0.0000000
 Energy read as -855.666030100
 Full Analytical Gradient: (in a.u., or Hartree/Bohr)
             1             2             3             4
    1    0.00051062    0.00004547   -0.00081790    0.00026181
    2   -0.00034097   -0.00003275    0.00024386    0.00012986
    3    0.00000000   -0.00000000   -0.00000000    0.00000000
 Gradient time:  CPU 0.73 s  wall 0.75 s
 ----------------------------------------------------------------
             Standard Nuclear Orientation (Angstroms)
    I     Atom           X                Y                Z
 ----------------------------------------------------------------
    1      P       1.3977284065    -0.2547762019     0.0000000000
    2      H       2.3136285153     0.8299441736     0.0000000000
    3      N       0.1123526098     0.7168400469    -0.0000000000
    4      Cl     -1.4156484048    -0.1187753808    -0.0000000000
 ----------------------------------------------------------------
 Nuclear Repulsion Energy =   128.1598402094 hartrees
 There are       20 alpha and       20 beta electrons

                       Distance Matrix (Angstroms)
             P (  1)   H (  2)   N (  3)
   H (  2)  1.419680
   N (  3)  1.611282  2.204180
   Cl(  4)  2.816662  3.848061  1.741563

 Requested basis set is 6-311++G(d,p)
 There are 37 shells and 89 basis functions
 A cutoff of  1.0D-14 yielded    661 shell pairs
 There are      3992 function pairs (      4280 Cartesian)
 Smallest overlap matrix eigenvalue = 1.55E-03
 Guess MOs from SCF MO coefficient file

 -----------------------------------------------------------------------
  General SCF calculation program by
  Eric Jon Sundstrom, Paul Horn, Yuezhi Mao, Dmitri Zuev, Alec White,
  David Stuck, Shaama M.S., Shane Yost, Joonho Lee, David Small,
  Daniel Levine, Susi Lehtola, Hugh Burton, Evgeny Epifanovsky
 -----------------------------------------------------------------------
 Hartree-Fock
 using 6 threads for integral computing
 -------------------------------------------------------
 OpenMP Integral computing Module                
 Release: version 2.0, May 2017, Q-Chem Inc. Pleasanton 
 -------------------------------------------------------
 A restricted SCF calculation will be
 performed using DIIS
 SCF converges when DIIS error is below 1.0e-08
 ---------------------------------------
  Cycle       Energy         DIIS error
 ---------------------------------------
    1    -855.1994872989      2.71e-05  
    2    -855.1994883461      8.16e-06  
    3    -855.1994884533      5.80e-06  
    4    -855.1994884899      1.33e-06  
    5    -855.1994884954      4.58e-07  
    6    -855.1994884964      1.71e-07  
    7    -855.1994884965      6.16e-08  
    8    -855.1994884966      2.49e-08  
    9    -855.1994884966      9.02e-09  Convergence criterion met
 ---------------------------------------
 SCF time:   CPU 2.72s  wall 1.00s 
 SCF   energy in the final basis set =     -855.1994884966
 Total energy in the final basis set =     -855.1994884966


 ------------------------------------------------------------------------------

   CCMAN2: suite of methods based on coupled cluster
           and equation of motion theories.

   Components:
   * libvmm-1.3-trunk
     by Evgeny Epifanovsky, Ilya Kaliman.
   * libtensor-2.5-trunk
     by Evgeny Epifanovsky, Michael Wormit, Dmitry Zuev, Sam Manzer, 
        Ilya Kaliman.
   * libcc-2.5-trunk
     by Evgeny Epifanovsky, Arik Landau, Tomasz Kus, Kirill Khistyaev, 
        Dmitry Zuev, Prashant Manohar, Xintian Feng, Anna Krylov, 
        Matthew Goldey, Alec White, Thomas Jagau, Kaushik Nanda, 
        Anastasia Gunina, Alexander Kunitsa, Joonho Lee.

   CCMAN original authors:
   Anna I. Krylov, C. David Sherrill, Steven R. Gwaltney,
   Edward F. C. Byrd (2000)
   Sergey V. Levchenko, Lyudmila V. Slipchenko, Tao Wang,
   Ana-Maria C. Cristian (2003)
   Piotr A. Pieniazek, C. Melania Oana, Evgeny Epifanovsky (2007)
   Prashant Manohar (2009)

 ------------------------------------------------------------------------------


 Allocating and initializing 30808MB of RAM...
 Calculation will run on 6 cores.


 Alpha MOs, Restricted
 -- Occupied --                  
-104.86  -80.02  -15.65  -10.59   -8.06   -8.05   -8.05   -7.56
  1 A     2 A     3 A     4 A     5 A     6 A     7 A     8 A                  
 -5.450  -5.449  -5.449  -1.239  -1.031  -0.773  -0.603  -0.567
  9 A    10 A    11 A    12 A    13 A    14 A    15 A    16 A                  
 -0.536  -0.459  -0.405  -0.399
 17 A    18 A    19 A    20 A                                                  
 -- Virtual --                   
  0.003   0.050   0.067   0.080   0.089   0.095   0.106   0.144
 21 A    22 A    23 A    24 A    25 A    26 A    27 A    28 A                  
  0.144   0.170   0.186   0.208   0.225   0.241   0.245   0.306
 29 A    30 A    31 A    32 A    33 A    34 A    35 A    36 A                  
  0.344   0.380   0.395   0.493   0.542   0.603   0.606   0.633
 37 A    38 A    39 A    40 A    41 A    42 A    43 A    44 A                  
  0.788   0.825   0.848   0.889   0.895   0.975   1.047   1.089
 45 A    46 A    47 A    48 A    49 A    50 A    51 A    52 A                  
  1.134   1.151   1.162   1.228   1.274   1.287   1.361   1.502
 53 A    54 A    55 A    56 A    57 A    58 A    59 A    60 A                  
  1.663   1.693   1.813   1.824   1.947   2.273   2.291   2.402
 61 A    62 A    63 A    64 A    65 A    66 A    67 A    68 A                  
  2.409   2.540   2.641   2.679   2.856   2.941   3.061   4.241
 69 A    70 A    71 A    72 A    73 A    74 A    75 A    76 A                  
  4.336   4.499   7.577  10.327  14.744  14.814  14.906  26.660
 77 A    78 A    79 A    80 A    81 A    82 A    83 A    84 A                  
 26.723  27.115  36.679 166.198 219.167
 85 A    86 A    87 A    88 A    89 A                                          

 Beta MOs, Restricted
 -- Occupied --                  
-104.86  -80.02  -15.65  -10.59   -8.06   -8.05   -8.05   -7.56
  1 A     2 A     3 A     4 A     5 A     6 A     7 A     8 A                  
 -5.450  -5.449  -5.449  -1.239  -1.031  -0.773  -0.603  -0.567
  9 A    10 A    11 A    12 A    13 A    14 A    15 A    16 A                  
 -0.536  -0.459  -0.405  -0.399
 17 A    18 A    19 A    20 A                                                  
 -- Virtual --                   
  0.003   0.050   0.067   0.080   0.089   0.095   0.106   0.144
 21 A    22 A    23 A    24 A    25 A    26 A    27 A    28 A                  
  0.144   0.170   0.186   0.208   0.225   0.241   0.245   0.306
 29 A    30 A    31 A    32 A    33 A    34 A    35 A    36 A                  
  0.344   0.380   0.395   0.493   0.542   0.603   0.606   0.633
 37 A    38 A    39 A    40 A    41 A    42 A    43 A    44 A                  
  0.788   0.825   0.848   0.889   0.895   0.975   1.047   1.089
 45 A    46 A    47 A    48 A    49 A    50 A    51 A    52 A                  
  1.134   1.151   1.162   1.228   1.274   1.287   1.361   1.502
 53 A    54 A    55 A    56 A    57 A    58 A    59 A    60 A                  
  1.663   1.693   1.813   1.824   1.947   2.273   2.291   2.402
 61 A    62 A    63 A    64 A    65 A    66 A    67 A    68 A                  
  2.409   2.540   2.641   2.679   2.856   2.941   3.061   4.241
 69 A    70 A    71 A    72 A    73 A    74 A    75 A    76 A                  
  4.336   4.499   7.577  10.327  14.744  14.814  14.906  26.660
 77 A    78 A    79 A    80 A    81 A    82 A    83 A    84 A                  
 26.723  27.115  36.679 166.198 219.167
 85 A    86 A    87 A    88 A    89 A                                          

 Occupation and symmetry of molecular orbitals

 Point group: C1 (1 irreducible representation).

                           A     All 
 -------------------------------------
 All molecular orbitals:
  - Alpha                  89    89  
  - Beta                   89    89  
 -------------------------------------
 Alpha orbitals:
  - Frozen occupied        11    11  
  - Active occupied        9     9   
  - Active virtual         69    69  
  - Frozen virtual         0     0   
 -------------------------------------
 Beta orbitals:
  - Frozen occupied        11    11  
  - Active occupied        9     9   
  - Active virtual         69    69  
  - Frozen virtual         0     0   
 -------------------------------------

 Import integrals:   CPU 0.00 s  wall 0.00 s

 Import integrals:   CPU 7.44 s  wall 1.41 s

 MP2 amplitudes:   CPU 0.05 s  wall 0.04 s

Running a double precision version
           CCSD T amplitudes will be solved using DIIS.

           Start     Size      MaxIter   EConv     TConv     
           3         7         100       1.00e-07  1.00e-05  
 ------------------------------------------------------------------------------
           Energy (a.u.)   Ediff      Tdiff       Comment
 ------------------------------------------------------------------------------
          -855.64041428                           
     1    -855.64437689   3.96e-03   6.74e-01     
     2    -855.66288298   1.85e-02   1.01e-01     
     3    -855.66302167   1.39e-04   4.46e-02     
     4    -855.66521952   2.20e-03   1.28e-02     Switched to DIIS steps.
     5    -855.66600928   7.90e-04   1.23e-02     
     6    -855.66602979   2.05e-05   2.29e-03     
     7    -855.66602741   2.38e-06   1.08e-03     
     8    -855.66603023   2.83e-06   3.41e-04     
     9    -855.66603046   2.23e-07   1.64e-04     
    10    -855.66603054   8.56e-08   6.30e-05     
    11    -855.66603047   7.43e-08   3.23e-05     
    12    -855.66603051   3.92e-08   7.87e-06     
 ------------------------------------------------------------------------------
          -855.66603051                           CCSD T converged.

End of double precision
 SCF energy                 = -855.19948850
 MP2 energy                 = -855.64041428
 CCSD correlation energy     =   -0.46654201
 CCSD total energy           = -855.66603051

 CCSD  T1^2 = 0.0107  T2^2 = 0.2187  Leading amplitudes:

 Amplitude    Orbitals with energies
 -0.0384       20 (A) A                  ->    21 (A) A                   
              -0.3988                          0.0033                     
 -0.0384       20 (A) B                  ->    21 (A) B                   
              -0.3988                          0.0033                     
  0.0168       20 (A) A                  ->    25 (A) A                   
              -0.3988                          0.0894                     
  0.0168       20 (A) B                  ->    25 (A) B                   
              -0.3988                          0.0894                     

 Amplitude    Orbitals with energies
 -0.0996       20 (A) A      20 (A) B    ->    21 (A) A      21 (A) B     
              -0.3988       -0.3988            0.0033        0.0033       
  0.0996       20 (A) A      20 (A) B    ->    21 (A) B      21 (A) A     
              -0.3988       -0.3988            0.0033        0.0033       
  0.0996       20 (A) B      20 (A) A    ->    21 (A) A      21 (A) B     
              -0.3988       -0.3988            0.0033        0.0033       
 -0.0996       20 (A) B      20 (A) A    ->    21 (A) B      21 (A) A     
              -0.3988       -0.3988            0.0033        0.0033       

 Computing CCSD intemediates for later calculations in double precision
 Finished.

Running a double precision version
           CCSD Lambda amplitudes will be solved using DIIS.
           Start     Size      MaxIter   EConv     LConv     
           3         7         100       1.00e-07  1.00e-05  
 ------------------------------------------------------------------------------
            Enorm      Ldiff       Comment
 ------------------------------------------------------------------------------
     1     5.05e-02   3.96e-02     
     2     1.22e-02   5.35e-03     
     3     5.66e-03   2.43e-03     
     4     2.99e-03   1.32e-03     Switched to DIIS steps.
     5     1.05e-03   7.11e-04     
     6     4.53e-04   2.14e-04     
     7     1.75e-04   5.05e-05     
     8     7.26e-05   8.82e-07     
     9     2.76e-05   3.14e-06     
    10     1.22e-05   1.36e-06     
    11     4.67e-06   1.33e-07     
    12     2.42e-06   9.22e-08     
    13     1.14e-06   3.48e-08     
    14     4.90e-07   1.99e-08     
    15     2.42e-07   2.35e-08     
    16     1.04e-07   4.54e-09     
    17     5.30e-08   5.41e-09     
 ------------------------------------------------------------------------------
                                   CCSD Lambda converged.

 Computing density matrices in double precision...
           Orbital response amplitudes will be solved using DIIS.
           Start     Size      MaxIter   EConv     LConv     
           3         7         100       1.00e-06  1.00e-06  
 ------------------------------------------------------------------------------
            Enorm      Ldiff       Comment
 ------------------------------------------------------------------------------
     1     6.59e-02   7.93e-03     
     2     4.04e-02   2.11e-03     
     3     6.27e-02   9.37e-03     
     4     1.00e-02   1.78e-02     Switched to DIIS steps.
     5     2.04e-03   3.50e-03     
     6     9.09e-04   2.85e-04     
     7     3.23e-04   9.36e-05     
     8     7.41e-05   5.53e-05     
     9     1.69e-05   8.26e-06     
    10     2.68e-06   2.62e-06     
    11     1.05e-06   4.04e-07     
    12     2.26e-07   2.08e-07     
 ------------------------------------------------------------------------------
                                   Orbital response converged.

 Computing density matrices... Done.
 CCSD calculation:   CPU 144.13 s  wall 28.13 s

 Transferring MO TPDM to AO TPDM
 Transferring g2_o1o1o1o1
 Transferring g2_o1o1o1v1
 Transferring g2_o1o1v1v1
 Transferring g2_o1v1o1v1
 Transferring g2_o1v1v1v1
 Transferring g2_v1v1v1v1
 Adding separable TPDM
 Computing TPDM gradient
 --------------------------------------------------------
 2e gradient
  Atom          X               Y               Z
 --------------------------------------------------------
    1        -16.561110       11.429869       -0.000000  
    2         -2.950100       -2.653970        0.000000  
    3          1.964465      -13.782609       -0.000000  
    4         17.546745        5.006711       -0.000000  
 --------------------------------------------------------
 --------------------------------------------------------
 Final gradient
  Atom          X               Y               Z
 --------------------------------------------------------
    1        -16.561110       11.429869       -0.000000  
    2         -2.950100       -2.653970        0.000000  
    3          1.964465      -13.782609       -0.000000  
    4         17.546745        5.006711       -0.000000  
 --------------------------------------------------------
 Analytic gradient from two-electron contribution:   CPU 52.72 s  wall 10.31 s

 Total ccman2 time:   CPU 208.47 s  wall 41.07 s


 --------------------------------------------------------------

                    Orbital Energies (a.u.)
 --------------------------------------------------------------

 Alpha MOs
 -- Occupied --
******** -80.0153 -15.6521 -10.5881  -8.0566  -8.0528  -8.0528  -7.5570
 -5.4499  -5.4494  -5.4486  -1.2392  -1.0315  -0.7731  -0.6026  -0.5673
 -0.5361  -0.4588  -0.4045  -0.3988
 -- Virtual --
  0.0033   0.0504   0.0666   0.0796   0.0894   0.0954   0.1064   0.1440
  0.1445   0.1698   0.1856   0.2080   0.2251   0.2414   0.2452   0.3061
  0.3438   0.3799   0.3949   0.4933   0.5420   0.6035   0.6060   0.6332
  0.7880   0.8248   0.8484   0.8887   0.8953   0.9748   1.0470   1.0893
  1.1342   1.1514   1.1624   1.2279   1.2743   1.2871   1.3612   1.5020
  1.6628   1.6929   1.8133   1.8239   1.9471   2.2730   2.2912   2.4020
  2.4091   2.5396   2.6414   2.6794   2.8562   2.9410   3.0609   4.2407
  4.3365   4.4991   7.5773  10.3273  14.7443  14.8141  14.9056  26.6596
 26.7230  27.1154  36.6793 166.1985 219.1671
 --------------------------------------------------------------

          Ground-State Mulliken Net Atomic Charges

     Atom                 Charge (a.u.)
  ----------------------------------------
      1 P                     0.298225
      2 H                    -0.048604
      3 N                    -0.229714
      4 Cl                   -0.019907
  ----------------------------------------
  Sum of atomic charges =     0.000000

 -----------------------------------------------------------------
                    Cartesian Multipole Moments
 -----------------------------------------------------------------
    Charge (ESU x 10^10)
                 0.0000
    Dipole Moment (Debye)
         X       1.9474      Y      -1.0330      Z       0.0000
       Tot       2.2044
    Quadrupole Moments (Debye-Ang)
        XX     -27.9801     XY       0.8560     YY     -34.8561
        XZ       0.0000     YZ      -0.0000     ZZ     -31.3440
    Octopole Moments (Debye-Ang^2)
       XXX      -1.0127    XXY      -0.8138    XYY      -3.5196
       YYY      -1.6044    XXZ       0.0000    XYZ      -0.0000
       YYZ       0.0000    XZZ      -0.3399    YZZ      -0.1105
       ZZZ       0.0000
    Hexadecapole Moments (Debye-Ang^3)
      XXXX    -336.6972   XXXY       7.3089   XXYY     -73.7056
      XYYY       3.2581   YYYY     -78.5733   XXXZ       0.0000
      XXYZ      -0.0000   XYYZ       0.0000   YYYZ      -0.0000
      XXZZ     -66.4436   XYZZ       0.2473   YYZZ     -19.0531
      XZZZ       0.0000   YZZZ      -0.0000   ZZZZ     -38.9292
 -----------------------------------------------------------------
 DrvMan completing analytic gradient of the correlated energy
 Correlated dipole moment
            1
    1   0.7661489
    2  -0.4064019
    3   0.0000000
 Energy read as -855.666030506
 Full Analytical Gradient: (in a.u., or Hartree/Bohr)
             1             2             3             4
    1    0.00036777   -0.00001818   -0.00028359   -0.00006600
    2   -0.00034937    0.00000366    0.00043517   -0.00008945
    3    0.00000000   -0.00000000   -0.00000000    0.00000000
 Gradient time:  CPU 0.75 s  wall 0.77 s
 ----------------------------------------------------------------
             Standard Nuclear Orientation (Angstroms)
    I     Atom           X                Y                Z
 ----------------------------------------------------------------
    1      P       1.3977284065    -0.2547762019     0.0000000000
    2      H       2.3136285153     0.8299441736     0.0000000000
    3      N       0.1123526098     0.7148400469    -0.0000000000
    4      Cl     -1.4156484048    -0.1187753808    -0.0000000000
 ----------------------------------------------------------------
 Nuclear Repulsion Energy =   128.2054905952 hartrees
 There are       20 alpha and       20 beta electrons

                       Distance Matrix (Angstroms)
             P (  1)   H (  2)   N (  3)
   H (  2)  1.419680
   N (  3)  1.610077  2.204283
   Cl(  4)  2.816662  3.848061  1.740604

 Requested basis set is 6-311++G(d,p)
 There are 37 shells and 89 basis functions
 A cutoff of  1.0D-14 yielded    661 shell pairs
 There are      3992 function pairs (      4280 Cartesian)
 Smallest overlap matrix eigenvalue = 1.55E-03
 Guess MOs from SCF MO coefficient file

 -----------------------------------------------------------------------
  General SCF calculation program by
  Eric Jon Sundstrom, Paul Horn, Yuezhi Mao, Dmitri Zuev, Alec White,
  David Stuck, Shaama M.S., Shane Yost, Joonho Lee, David Small,
  Daniel Levine, Susi Lehtola, Hugh Burton, Evgeny Epifanovsky
 -----------------------------------------------------------------------
 Hartree-Fock
 using 6 threads for integral computing
 -------------------------------------------------------
 OpenMP Integral computing Module                
 Release: version 2.0, May 2017, Q-Chem Inc. Pleasanton 
 -------------------------------------------------------
 A restricted SCF calculation will be
 performed using DIIS
 SCF converges when DIIS error is below 1.0e-08
 ---------------------------------------
  Cycle       Energy         DIIS error
 ---------------------------------------
    1    -855.1996114197      3.46e-05  
    2    -855.1996130042      1.66e-05  
    3    -855.1996132716      9.51e-06  
    4    -855.1996133930      1.74e-06  
    5    -855.1996134028      5.15e-07  
    6    -855.1996134036      1.67e-07  
    7    -855.1996134037      4.63e-08  
    8    -855.1996134037      1.27e-08  
    9    -855.1996134037      4.11e-09  Convergence criterion met
 ---------------------------------------
 SCF time:   CPU 2.73s  wall 1.00s 
 SCF   energy in the final basis set =     -855.1996134037
 Total energy in the final basis set =     -855.1996134037


 ------------------------------------------------------------------------------

   CCMAN2: suite of methods based on coupled cluster
           and equation of motion theories.

   Components:
   * libvmm-1.3-trunk
     by Evgeny Epifanovsky, Ilya Kaliman.
   * libtensor-2.5-trunk
     by Evgeny Epifanovsky, Michael Wormit, Dmitry Zuev, Sam Manzer, 
        Ilya Kaliman.
   * libcc-2.5-trunk
     by Evgeny Epifanovsky, Arik Landau, Tomasz Kus, Kirill Khistyaev, 
        Dmitry Zuev, Prashant Manohar, Xintian Feng, Anna Krylov, 
        Matthew Goldey, Alec White, Thomas Jagau, Kaushik Nanda, 
        Anastasia Gunina, Alexander Kunitsa, Joonho Lee.

   CCMAN original authors:
   Anna I. Krylov, C. David Sherrill, Steven R. Gwaltney,
   Edward F. C. Byrd (2000)
   Sergey V. Levchenko, Lyudmila V. Slipchenko, Tao Wang,
   Ana-Maria C. Cristian (2003)
   Piotr A. Pieniazek, C. Melania Oana, Evgeny Epifanovsky (2007)
   Prashant Manohar (2009)

 ------------------------------------------------------------------------------


 Allocating and initializing 30808MB of RAM...
 Calculation will run on 6 cores.


 Alpha MOs, Restricted
 -- Occupied --                  
-104.86  -80.02  -15.65  -10.59   -8.06   -8.05   -8.05   -7.56
  1 A     2 A     3 A     4 A     5 A     6 A     7 A     8 A                  
 -5.450  -5.449  -5.448  -1.240  -1.032  -0.773  -0.603  -0.568
  9 A    10 A    11 A    12 A    13 A    14 A    15 A    16 A                  
 -0.536  -0.459  -0.404  -0.399
 17 A    18 A    19 A    20 A                                                  
 -- Virtual --                   
  0.004   0.050   0.067   0.080   0.089   0.095   0.106   0.144
 21 A    22 A    23 A    24 A    25 A    26 A    27 A    28 A                  
  0.144   0.170   0.186   0.208   0.225   0.241   0.245   0.306
 29 A    30 A    31 A    32 A    33 A    34 A    35 A    36 A                  
  0.344   0.380   0.395   0.494   0.542   0.604   0.606   0.633
 37 A    38 A    39 A    40 A    41 A    42 A    43 A    44 A                  
  0.788   0.825   0.849   0.889   0.895   0.975   1.047   1.089
 45 A    46 A    47 A    48 A    49 A    50 A    51 A    52 A                  
  1.134   1.151   1.163   1.228   1.275   1.288   1.362   1.502
 53 A    54 A    55 A    56 A    57 A    58 A    59 A    60 A                  
  1.663   1.693   1.814   1.824   1.947   2.273   2.292   2.402
 61 A    62 A    63 A    64 A    65 A    66 A    67 A    68 A                  
  2.410   2.541   2.641   2.680   2.857   2.942   3.061   4.241
 69 A    70 A    71 A    72 A    73 A    74 A    75 A    76 A                  
  4.337   4.501   7.578  10.328  14.744  14.814  14.907  26.660
 77 A    78 A    79 A    80 A    81 A    82 A    83 A    84 A                  
 26.723  27.115  36.680 166.200 219.167
 85 A    86 A    87 A    88 A    89 A                                          

 Beta MOs, Restricted
 -- Occupied --                  
-104.86  -80.02  -15.65  -10.59   -8.06   -8.05   -8.05   -7.56
  1 A     2 A     3 A     4 A     5 A     6 A     7 A     8 A                  
 -5.450  -5.449  -5.448  -1.240  -1.032  -0.773  -0.603  -0.568
  9 A    10 A    11 A    12 A    13 A    14 A    15 A    16 A                  
 -0.536  -0.459  -0.404  -0.399
 17 A    18 A    19 A    20 A                                                  
 -- Virtual --                   
  0.004   0.050   0.067   0.080   0.089   0.095   0.106   0.144
 21 A    22 A    23 A    24 A    25 A    26 A    27 A    28 A                  
  0.144   0.170   0.186   0.208   0.225   0.241   0.245   0.306
 29 A    30 A    31 A    32 A    33 A    34 A    35 A    36 A                  
  0.344   0.380   0.395   0.494   0.542   0.604   0.606   0.633
 37 A    38 A    39 A    40 A    41 A    42 A    43 A    44 A                  
  0.788   0.825   0.849   0.889   0.895   0.975   1.047   1.089
 45 A    46 A    47 A    48 A    49 A    50 A    51 A    52 A                  
  1.134   1.151   1.163   1.228   1.275   1.288   1.362   1.502
 53 A    54 A    55 A    56 A    57 A    58 A    59 A    60 A                  
  1.663   1.693   1.814   1.824   1.947   2.273   2.292   2.402
 61 A    62 A    63 A    64 A    65 A    66 A    67 A    68 A                  
  2.410   2.541   2.641   2.680   2.857   2.942   3.061   4.241
 69 A    70 A    71 A    72 A    73 A    74 A    75 A    76 A                  
  4.337   4.501   7.578  10.328  14.744  14.814  14.907  26.660
 77 A    78 A    79 A    80 A    81 A    82 A    83 A    84 A                  
 26.723  27.115  36.680 166.200 219.167
 85 A    86 A    87 A    88 A    89 A                                          

 Occupation and symmetry of molecular orbitals

 Point group: C1 (1 irreducible representation).

                           A     All 
 -------------------------------------
 All molecular orbitals:
  - Alpha                  89    89  
  - Beta                   89    89  
 -------------------------------------
 Alpha orbitals:
  - Frozen occupied        11    11  
  - Active occupied        9     9   
  - Active virtual         69    69  
  - Frozen virtual         0     0   
 -------------------------------------
 Beta orbitals:
  - Frozen occupied        11    11  
  - Active occupied        9     9   
  - Active virtual         69    69  
  - Frozen virtual         0     0   
 -------------------------------------

 Import integrals:   CPU 0.00 s  wall 0.00 s

 Import integrals:   CPU 7.17 s  wall 1.28 s

 MP2 amplitudes:   CPU 0.02 s  wall 0.02 s

Running a double precision version
           CCSD T amplitudes will be solved using DIIS.

           Start     Size      MaxIter   EConv     TConv     
           3         7         100       1.00e-07  1.00e-05  
 ------------------------------------------------------------------------------
           Energy (a.u.)   Ediff      Tdiff       Comment
 ------------------------------------------------------------------------------
          -855.64038443                           
     1    -855.64441896   4.03e-03   6.74e-01     
     2    -855.66287983   1.85e-02   1.01e-01     
     3    -855.66303170   1.52e-04   4.45e-02     
     4    -855.66522287   2.19e-03   1.27e-02     Switched to DIIS steps.
     5    -855.66600950   7.87e-04   1.23e-02     
     6    -855.66602994   2.04e-05   2.28e-03     
     7    -855.66602757   2.37e-06   1.07e-03     
     8    -855.66603039   2.82e-06   3.41e-04     
     9    -855.66603061   2.24e-07   1.64e-04     
    10    -855.66603070   8.90e-08   6.28e-05     
    11    -855.66603063   7.48e-08   3.22e-05     
    12    -855.66603066   3.91e-08   7.84e-06     
 ------------------------------------------------------------------------------
          -855.66603066                           CCSD T converged.

End of double precision
 SCF energy                 = -855.19961340
 MP2 energy                 = -855.64038443
 CCSD correlation energy     =   -0.46641726
 CCSD total energy           = -855.66603066

 CCSD  T1^2 = 0.0107  T2^2 = 0.2185  Leading amplitudes:

 Amplitude    Orbitals with energies
  0.0384       20 (A) A                  ->    21 (A) A                   
              -0.3989                          0.0035                     
  0.0384       20 (A) B                  ->    21 (A) B                   
              -0.3989                          0.0035                     
  0.0168       20 (A) A                  ->    25 (A) A                   
              -0.3989                          0.0894                     
  0.0168       20 (A) B                  ->    25 (A) B                   
              -0.3989                          0.0894                     

 Amplitude    Orbitals with energies
 -0.0993       20 (A) A      20 (A) B    ->    21 (A) A      21 (A) B     
              -0.3989       -0.3989            0.0035        0.0035       
  0.0993       20 (A) A      20 (A) B    ->    21 (A) B      21 (A) A     
              -0.3989       -0.3989            0.0035        0.0035       
  0.0993       20 (A) B      20 (A) A    ->    21 (A) A      21 (A) B     
              -0.3989       -0.3989            0.0035        0.0035       
 -0.0993       20 (A) B      20 (A) A    ->    21 (A) B      21 (A) A     
              -0.3989       -0.3989            0.0035        0.0035       

 Computing CCSD intemediates for later calculations in double precision
 Finished.

Running a double precision version
           CCSD Lambda amplitudes will be solved using DIIS.
           Start     Size      MaxIter   EConv     LConv     
           3         7         100       1.00e-07  1.00e-05  
 ------------------------------------------------------------------------------
            Enorm      Ldiff       Comment
 ------------------------------------------------------------------------------
     1     5.04e-02   3.95e-02     
     2     1.22e-02   5.35e-03     
     3     5.65e-03   2.42e-03     
     4     2.98e-03   1.32e-03     Switched to DIIS steps.
     5     1.05e-03   7.08e-04     
     6     4.51e-04   2.13e-04     
     7     1.75e-04   5.00e-05     
     8     7.23e-05   9.06e-07     
     9     2.75e-05   3.12e-06     
    10     1.21e-05   1.35e-06     
    11     4.66e-06   1.28e-07     
    12     2.42e-06   8.94e-08     
    13     1.13e-06   3.40e-08     
    14     4.87e-07   2.01e-08     
    15     2.40e-07   2.33e-08     
    16     1.04e-07   4.56e-09     
    17     5.27e-08   5.40e-09     
 ------------------------------------------------------------------------------
                                   CCSD Lambda converged.

 Computing density matrices in double precision...
           Orbital response amplitudes will be solved using DIIS.
           Start     Size      MaxIter   EConv     LConv     
           3         7         100       1.00e-06  1.00e-06  
 ------------------------------------------------------------------------------
            Enorm      Ldiff       Comment
 ------------------------------------------------------------------------------
     1     6.58e-02   7.96e-03     
     2     4.02e-02   2.19e-03     
     3     6.22e-02   9.18e-03     
     4     9.99e-03   1.74e-02     Switched to DIIS steps.
     5     2.03e-03   3.49e-03     
     6     9.01e-04   2.84e-04     
     7     3.20e-04   9.24e-05     
     8     7.36e-05   5.47e-05     
     9     1.68e-05   8.18e-06     
    10     2.66e-06   2.61e-06     
    11     1.04e-06   4.00e-07     
    12     2.25e-07   2.06e-07     
 ------------------------------------------------------------------------------
                                   Orbital response converged.

 Computing density matrices... Done.
 CCSD calculation:   CPU 144.39 s  wall 28.24 s

 Transferring MO TPDM to AO TPDM
 Transferring g2_o1o1o1o1
 Transferring g2_o1o1o1v1
 Transferring g2_o1o1v1v1
 Transferring g2_o1v1o1v1
 Transferring g2_o1v1v1v1
 Transferring g2_v1v1v1v1
 Adding separable TPDM
 Computing TPDM gradient
 --------------------------------------------------------
 2e gradient
  Atom          X               Y               Z
 --------------------------------------------------------
    1        -16.581538       11.424056       -0.000000  
    2         -2.951268       -2.652639        0.000000  
    3          1.971874      -13.773211       -0.000000  
    4         17.560933        5.001794        0.000000  
 --------------------------------------------------------
 --------------------------------------------------------
 Final gradient
  Atom          X               Y               Z
 --------------------------------------------------------
    1        -16.581538       11.424056       -0.000000  
    2         -2.951268       -2.652639        0.000000  
    3          1.971874      -13.773211       -0.000000  
    4         17.560933        5.001794        0.000000  
 --------------------------------------------------------
 Analytic gradient from two-electron contribution:   CPU 54.37 s  wall 11.06 s

 Total ccman2 time:   CPU 209.24 s  wall 41.54 s


 --------------------------------------------------------------

                    Orbital Energies (a.u.)
 --------------------------------------------------------------

 Alpha MOs
 -- Occupied --
******** -80.0151 -15.6518 -10.5883  -8.0567  -8.0529  -8.0529  -7.5568
 -5.4497  -5.4493  -5.4484  -1.2397  -1.0317  -0.7730  -0.6029  -0.5676
 -0.5363  -0.4588  -0.4043  -0.3989
 -- Virtual --
  0.0035   0.0505   0.0667   0.0796   0.0894   0.0955   0.1064   0.1440
  0.1445   0.1699   0.1857   0.2079   0.2252   0.2415   0.2452   0.3062
  0.3439   0.3800   0.3950   0.4936   0.5421   0.6035   0.6059   0.6333
  0.7885   0.8249   0.8487   0.8890   0.8949   0.9747   1.0472   1.0893
  1.1341   1.1513   1.1625   1.2279   1.2754   1.2876   1.3618   1.5016
  1.6628   1.6929   1.8136   1.8243   1.9470   2.2732   2.2916   2.4018
  2.4096   2.5407   2.6415   2.6795   2.8570   2.9417   3.0610   4.2408
  4.3369   4.5005   7.5781  10.3275  14.7445  14.8143  14.9066  26.6596
 26.7230  27.1152  36.6796 166.1995 219.1673
 --------------------------------------------------------------

          Ground-State Mulliken Net Atomic Charges

     Atom                 Charge (a.u.)
  ----------------------------------------
      1 P                     0.298029
      2 H                    -0.048580
      3 N                    -0.229895
      4 Cl                   -0.019553
  ----------------------------------------
  Sum of atomic charges =     0.000000

 -----------------------------------------------------------------
                    Cartesian Multipole Moments
 -----------------------------------------------------------------
    Charge (ESU x 10^10)
                 0.0000
    Dipole Moment (Debye)
         X       1.9421      Y      -1.0308      Z       0.0000
       Tot       2.1987
    Quadrupole Moments (Debye-Ang)
        XX     -27.9758     XY       0.8584     YY     -34.8561
        XZ       0.0000     YZ      -0.0000     ZZ     -31.3394
    Octopole Moments (Debye-Ang^2)
       XXX      -1.0397    XXY      -0.7905    XYY      -3.5255
       YYY      -1.5541    XXZ       0.0000    XYZ      -0.0000
       YYZ       0.0000    XZZ      -0.3408    YZZ      -0.0968
       ZZZ       0.0000
    Hexadecapole Moments (Debye-Ang^3)
      XXXX    -336.6507   XXXY       7.3254   XXYY     -73.7098
      XYYY       3.2685   YYYY     -78.4731   XXXZ       0.0000
      XXYZ      -0.0000   XYYZ       0.0000   YYYZ      -0.0000
      XXZZ     -66.4357   XYZZ       0.2514   YYZZ     -19.0361
      XZZZ       0.0000   YZZZ      -0.0000   ZZZZ     -38.9183
 -----------------------------------------------------------------
 DrvMan completing analytic gradient of the correlated energy
 Correlated dipole moment
            1
    1   0.7641003
    2  -0.4055452
    3   0.0000000
 Energy read as -855.666030664
 Full Analytical Gradient: (in a.u., or Hartree/Bohr)
             1             2             3             4
    1   -0.00023432    0.00002356    0.00012104    0.00008972
    2    0.00029074   -0.00003449   -0.00034967    0.00009341
    3    0.00000000   -0.00000000   -0.00000000    0.00000000
 Gradient time:  CPU 0.74 s  wall 0.75 s
 ----------------------------------------------------------------
             Standard Nuclear Orientation (Angstroms)
    I     Atom           X                Y                Z
 ----------------------------------------------------------------
    1      P       1.3977284065    -0.2547762019     0.0000000000
    2      H       2.3136285153     0.8299441736     0.0000000000
    3      N       0.1123526098     0.7158400469     0.0010000000
    4      Cl     -1.4156484048    -0.1187753808    -0.0000000000
 ----------------------------------------------------------------
 Nuclear Repulsion Energy =   128.1826540451 hartrees
 There are       20 alpha and       20 beta electrons

                       Distance Matrix (Angstroms)
             P (  1)   H (  2)   N (  3)
   H (  2)  1.419680
   N (  3)  1.610679  2.204231
   Cl(  4)  2.816662  3.848061  1.741083

 Requested basis set is 6-311++G(d,p)
 There are 37 shells and 89 basis functions
 A cutoff of  1.0D-14 yielded    661 shell pairs
 There are      3992 function pairs (      4280 Cartesian)
 Smallest overlap matrix eigenvalue = 1.55E-03
 Guess MOs from SCF MO coefficient file

 -----------------------------------------------------------------------
  General SCF calculation program by
  Eric Jon Sundstrom, Paul Horn, Yuezhi Mao, Dmitri Zuev, Alec White,
  David Stuck, Shaama M.S., Shane Yost, Joonho Lee, David Small,
  Daniel Levine, Susi Lehtola, Hugh Burton, Evgeny Epifanovsky
 -----------------------------------------------------------------------
 Hartree-Fock
 using 6 threads for integral computing
 -------------------------------------------------------
 OpenMP Integral computing Module                
 Release: version 2.0, May 2017, Q-Chem Inc. Pleasanton 
 -------------------------------------------------------
 A restricted SCF calculation will be
 performed using DIIS
 SCF converges when DIIS error is below 1.0e-08
 ---------------------------------------
  Cycle       Energy         DIIS error
 ---------------------------------------
    1    -855.1995503680      2.23e-05  
    2    -855.1995511163      9.32e-06  
    3    -855.1995512271      6.39e-06  
    4    -855.1995512841      1.42e-06  
    5    -855.1995512936      5.99e-07  
    6    -855.1995512961      3.25e-07  
    7    -855.1995512969      1.54e-07  
    8    -855.1995512972      5.22e-08  
    9    -855.1995512972      1.40e-08  
   10    -855.1995512972      3.74e-09  Convergence criterion met
 ---------------------------------------
 SCF time:   CPU 3.01s  wall 1.00s 
 SCF   energy in the final basis set =     -855.1995512972
 Total energy in the final basis set =     -855.1995512972


 ------------------------------------------------------------------------------

   CCMAN2: suite of methods based on coupled cluster
           and equation of motion theories.

   Components:
   * libvmm-1.3-trunk
     by Evgeny Epifanovsky, Ilya Kaliman.
   * libtensor-2.5-trunk
     by Evgeny Epifanovsky, Michael Wormit, Dmitry Zuev, Sam Manzer, 
        Ilya Kaliman.
   * libcc-2.5-trunk
     by Evgeny Epifanovsky, Arik Landau, Tomasz Kus, Kirill Khistyaev, 
        Dmitry Zuev, Prashant Manohar, Xintian Feng, Anna Krylov, 
        Matthew Goldey, Alec White, Thomas Jagau, Kaushik Nanda, 
        Anastasia Gunina, Alexander Kunitsa, Joonho Lee.

   CCMAN original authors:
   Anna I. Krylov, C. David Sherrill, Steven R. Gwaltney,
   Edward F. C. Byrd (2000)
   Sergey V. Levchenko, Lyudmila V. Slipchenko, Tao Wang,
   Ana-Maria C. Cristian (2003)
   Piotr A. Pieniazek, C. Melania Oana, Evgeny Epifanovsky (2007)
   Prashant Manohar (2009)

 ------------------------------------------------------------------------------


 Allocating and initializing 30808MB of RAM...
 Calculation will run on 6 cores.


 Alpha MOs, Restricted
 -- Occupied --                  
-104.86  -80.02  -15.65  -10.59   -8.06   -8.05   -8.05   -7.56
  1 A     2 A     3 A     4 A     5 A     6 A     7 A     8 A                  
 -5.450  -5.449  -5.449  -1.239  -1.032  -0.773  -0.603  -0.567
  9 A    10 A    11 A    12 A    13 A    14 A    15 A    16 A                  
 -0.536  -0.459  -0.404  -0.399
 17 A    18 A    19 A    20 A                                                  
 -- Virtual --                   
  0.003   0.050   0.067   0.080   0.089   0.095   0.106   0.144
 21 A    22 A    23 A    24 A    25 A    26 A    27 A    28 A                  
  0.144   0.170   0.186   0.208   0.225   0.241   0.245   0.306
 29 A    30 A    31 A    32 A    33 A    34 A    35 A    36 A                  
  0.344   0.380   0.395   0.493   0.542   0.604   0.606   0.633
 37 A    38 A    39 A    40 A    41 A    42 A    43 A    44 A                  
  0.788   0.825   0.849   0.889   0.895   0.975   1.047   1.089
 45 A    46 A    47 A    48 A    49 A    50 A    51 A    52 A                  
  1.134   1.151   1.162   1.228   1.275   1.287   1.361   1.502
 53 A    54 A    55 A    56 A    57 A    58 A    59 A    60 A                  
  1.663   1.693   1.813   1.824   1.947   2.273   2.291   2.402
 61 A    62 A    63 A    64 A    65 A    66 A    67 A    68 A                  
  2.409   2.540   2.641   2.679   2.857   2.941   3.061   4.241
 69 A    70 A    71 A    72 A    73 A    74 A    75 A    76 A                  
  4.337   4.500   7.578  10.327  14.744  14.814  14.906  26.660
 77 A    78 A    79 A    80 A    81 A    82 A    83 A    84 A                  
 26.723  27.115  36.679 166.199 219.167
 85 A    86 A    87 A    88 A    89 A                                          

 Beta MOs, Restricted
 -- Occupied --                  
-104.86  -80.02  -15.65  -10.59   -8.06   -8.05   -8.05   -7.56
  1 A     2 A     3 A     4 A     5 A     6 A     7 A     8 A                  
 -5.450  -5.449  -5.449  -1.239  -1.032  -0.773  -0.603  -0.567
  9 A    10 A    11 A    12 A    13 A    14 A    15 A    16 A                  
 -0.536  -0.459  -0.404  -0.399
 17 A    18 A    19 A    20 A                                                  
 -- Virtual --                   
  0.003   0.050   0.067   0.080   0.089   0.095   0.106   0.144
 21 A    22 A    23 A    24 A    25 A    26 A    27 A    28 A                  
  0.144   0.170   0.186   0.208   0.225   0.241   0.245   0.306
 29 A    30 A    31 A    32 A    33 A    34 A    35 A    36 A                  
  0.344   0.380   0.395   0.493   0.542   0.604   0.606   0.633
 37 A    38 A    39 A    40 A    41 A    42 A    43 A    44 A                  
  0.788   0.825   0.849   0.889   0.895   0.975   1.047   1.089
 45 A    46 A    47 A    48 A    49 A    50 A    51 A    52 A                  
  1.134   1.151   1.162   1.228   1.275   1.287   1.361   1.502
 53 A    54 A    55 A    56 A    57 A    58 A    59 A    60 A                  
  1.663   1.693   1.813   1.824   1.947   2.273   2.291   2.402
 61 A    62 A    63 A    64 A    65 A    66 A    67 A    68 A                  
  2.409   2.540   2.641   2.679   2.857   2.941   3.061   4.241
 69 A    70 A    71 A    72 A    73 A    74 A    75 A    76 A                  
  4.337   4.500   7.578  10.327  14.744  14.814  14.906  26.660
 77 A    78 A    79 A    80 A    81 A    82 A    83 A    84 A                  
 26.723  27.115  36.679 166.199 219.167
 85 A    86 A    87 A    88 A    89 A                                          

 Occupation and symmetry of molecular orbitals

 Point group: C1 (1 irreducible representation).

                           A     All 
 -------------------------------------
 All molecular orbitals:
  - Alpha                  89    89  
  - Beta                   89    89  
 -------------------------------------
 Alpha orbitals:
  - Frozen occupied        11    11  
  - Active occupied        9     9   
  - Active virtual         69    69  
  - Frozen virtual         0     0   
 -------------------------------------
 Beta orbitals:
  - Frozen occupied        11    11  
  - Active occupied        9     9   
  - Active virtual         69    69  
  - Frozen virtual         0     0   
 -------------------------------------

 Import integrals:   CPU 0.00 s  wall 0.00 s

 Import integrals:   CPU 7.58 s  wall 1.39 s

 MP2 amplitudes:   CPU 0.02 s  wall 0.02 s

Running a double precision version
           CCSD T amplitudes will be solved using DIIS.

           Start     Size      MaxIter   EConv     TConv     
           3         7         100       1.00e-07  1.00e-05  
 ------------------------------------------------------------------------------
           Energy (a.u.)   Ediff      Tdiff       Comment
 ------------------------------------------------------------------------------
          -855.64039968                           
     1    -855.64439828   4.00e-03   6.74e-01     
     2    -855.66288174   1.85e-02   1.01e-01     
     3    -855.66302703   1.45e-04   4.46e-02     
     4    -855.66522153   2.19e-03   1.28e-02     Switched to DIIS steps.
     5    -855.66600973   7.88e-04   1.23e-02     
     6    -855.66603020   2.05e-05   2.29e-03     
     7    -855.66602782   2.38e-06   1.08e-03     
     8    -855.66603065   2.82e-06   3.41e-04     
     9    -855.66603087   2.23e-07   1.64e-04     
    10    -855.66603096   8.73e-08   6.29e-05     
    11    -855.66603088   7.46e-08   3.22e-05     
    12    -855.66603092   3.92e-08   7.86e-06     
 ------------------------------------------------------------------------------
          -855.66603092                           CCSD T converged.

End of double precision
 SCF energy                 = -855.19955130
 MP2 energy                 = -855.64039968
 CCSD correlation energy     =   -0.46647962
 CCSD total energy           = -855.66603092

 CCSD  T1^2 = 0.0107  T2^2 = 0.2186  Leading amplitudes:

 Amplitude    Orbitals with energies
 -0.0384       20 (A) A                  ->    21 (A) A                   
              -0.3989                          0.0034                     
 -0.0384       20 (A) B                  ->    21 (A) B                   
              -0.3989                          0.0034                     
 -0.0168       20 (A) A                  ->    25 (A) A                   
              -0.3989                          0.0894                     
 -0.0168       20 (A) B                  ->    25 (A) B                   
              -0.3989                          0.0894                     

 Amplitude    Orbitals with energies
 -0.0994       20 (A) A      20 (A) B    ->    21 (A) A      21 (A) B     
              -0.3989       -0.3989            0.0034        0.0034       
  0.0994       20 (A) A      20 (A) B    ->    21 (A) B      21 (A) A     
              -0.3989       -0.3989            0.0034        0.0034       
  0.0994       20 (A) B      20 (A) A    ->    21 (A) A      21 (A) B     
              -0.3989       -0.3989            0.0034        0.0034       
 -0.0994       20 (A) B      20 (A) A    ->    21 (A) B      21 (A) A     
              -0.3989       -0.3989            0.0034        0.0034       

 Computing CCSD intemediates for later calculations in double precision
 Finished.

Running a double precision version
           CCSD Lambda amplitudes will be solved using DIIS.
           Start     Size      MaxIter   EConv     LConv     
           3         7         100       1.00e-07  1.00e-05  
 ------------------------------------------------------------------------------
            Enorm      Ldiff       Comment
 ------------------------------------------------------------------------------
     1     5.05e-02   3.95e-02     
     2     1.22e-02   5.35e-03     
     3     5.66e-03   2.43e-03     
     4     2.99e-03   1.32e-03     Switched to DIIS steps.
     5     1.05e-03   7.10e-04     
     6     4.52e-04   2.13e-04     
     7     1.75e-04   5.02e-05     
     8     7.24e-05   8.94e-07     
     9     2.76e-05   3.13e-06     
    10     1.21e-05   1.36e-06     
    11     4.67e-06   1.31e-07     
    12     2.42e-06   9.08e-08     
    13     1.14e-06   3.44e-08     
    14     4.89e-07   2.00e-08     
    15     2.41e-07   2.34e-08     
    16     1.04e-07   4.55e-09     
    17     5.31e-08   5.41e-09     
 ------------------------------------------------------------------------------
                                   CCSD Lambda converged.

 Computing density matrices in double precision...
           Orbital response amplitudes will be solved using DIIS.
           Start     Size      MaxIter   EConv     LConv     
           3         7         100       1.00e-06  1.00e-06  
 ------------------------------------------------------------------------------
            Enorm      Ldiff       Comment
 ------------------------------------------------------------------------------
     1     6.59e-02   7.95e-03     
     2     4.03e-02   2.15e-03     
     3     6.24e-02   9.27e-03     
     4     1.00e-02   1.76e-02     Switched to DIIS steps.
     5     2.04e-03   3.49e-03     
     6     9.05e-04   2.84e-04     
     7     3.22e-04   9.30e-05     
     8     7.39e-05   5.50e-05     
     9     1.68e-05   8.22e-06     
    10     2.67e-06   2.62e-06     
    11     1.05e-06   4.02e-07     
    12     2.26e-07   2.07e-07     
 ------------------------------------------------------------------------------
                                   Orbital response converged.

 Computing density matrices... Done.
 CCSD calculation:   CPU 146.41 s  wall 28.64 s

 Transferring MO TPDM to AO TPDM
 Transferring g2_o1o1o1o1
 Transferring g2_o1o1o1v1
 Transferring g2_o1o1v1v1
 Transferring g2_o1v1o1v1
 Transferring g2_o1v1v1v1
 Transferring g2_v1v1v1v1
 Adding separable TPDM
 Computing TPDM gradient
 --------------------------------------------------------
 2e gradient
  Atom          X               Y               Z
 --------------------------------------------------------
    1        -16.571317       11.426966        0.007823  
    2         -2.950686       -2.653306        0.001265  
    3          1.968168      -13.777913       -0.015914  
    4         17.553835        5.004254        0.006826  
 --------------------------------------------------------
 --------------------------------------------------------
 Final gradient
  Atom          X               Y               Z
 --------------------------------------------------------
    1        -16.571317       11.426966        0.007823  
    2         -2.950686       -2.653306        0.001265  
    3          1.968168      -13.777913       -0.015914  
    4         17.553835        5.004254        0.006826  
 --------------------------------------------------------
 Analytic gradient from two-electron contribution:   CPU 56.42 s  wall 11.32 s

 Total ccman2 time:   CPU 213.55 s  wall 42.23 s


 --------------------------------------------------------------

                    Orbital Energies (a.u.)
 --------------------------------------------------------------

 Alpha MOs
 -- Occupied --
******** -80.0152 -15.6519 -10.5882  -8.0567  -8.0529  -8.0528  -7.5569
 -5.4498  -5.4494  -5.4485  -1.2394  -1.0316  -0.7731  -0.6028  -0.5675
 -0.5362  -0.4588  -0.4044  -0.3989
 -- Virtual --
  0.0034   0.0504   0.0666   0.0796   0.0894   0.0955   0.1064   0.1440
  0.1445   0.1698   0.1857   0.2079   0.2252   0.2414   0.2452   0.3062
  0.3439   0.3799   0.3950   0.4935   0.5420   0.6035   0.6060   0.6332
  0.7882   0.8249   0.8485   0.8888   0.8951   0.9747   1.0471   1.0893
  1.1342   1.1513   1.1624   1.2279   1.2749   1.2874   1.3615   1.5018
  1.6628   1.6929   1.8135   1.8241   1.9470   2.2731   2.2914   2.4019
  2.4094   2.5402   2.6414   2.6795   2.8566   2.9414   3.0610   4.2408
  4.3367   4.4998   7.5777  10.3274  14.7444  14.8142  14.9061  26.6596
 26.7230  27.1153  36.6795 166.1990 219.1672
 --------------------------------------------------------------

          Ground-State Mulliken Net Atomic Charges

     Atom                 Charge (a.u.)
  ----------------------------------------
      1 P                     0.298127
      2 H                    -0.048592
      3 N                    -0.229805
      4 Cl                   -0.019730
  ----------------------------------------
  Sum of atomic charges =     0.000000

 -----------------------------------------------------------------
                    Cartesian Multipole Moments
 -----------------------------------------------------------------
    Charge (ESU x 10^10)
                 0.0000
    Dipole Moment (Debye)
         X       1.9448      Y      -1.0319      Z      -0.0012
       Tot       2.2016
    Quadrupole Moments (Debye-Ang)
        XX     -27.9780     XY       0.8572     YY     -34.8561
        XZ       0.0011     YZ      -0.0033     ZZ     -31.3417
    Octopole Moments (Debye-Ang^2)
       XXX      -1.0262    XXY      -0.8022    XYY      -3.5226
       YYY      -1.5793    XXZ      -0.0078    XYZ      -0.0029
       YYZ      -0.0080    XZZ      -0.3403    YZZ      -0.1037
       ZZZ      -0.0173
    Hexadecapole Moments (Debye-Ang^3)
      XXXX    -336.6739   XXXY       7.3171   XXYY     -73.7077
      XYYY       3.2633   YYYY     -78.5232   XXXZ       0.0066
      XXYZ      -0.0054   XYYZ       0.0009   YYYZ      -0.0200
      XXZZ     -66.4397   XYZZ       0.2493   YYZZ     -19.0446
      XZZZ      -0.0014   YZZZ      -0.0162   ZZZZ     -38.9238
 -----------------------------------------------------------------
 DrvMan completing analytic gradient of the correlated energy
 Correlated dipole moment
            1
    1   0.7651258
    2  -0.4059743
    3  -0.0004705
 Energy read as -855.666030921
 Full Analytical Gradient: (in a.u., or Hartree/Bohr)
             1             2             3             4
    1    0.00006742    0.00000271   -0.00008181    0.00001168
    2   -0.00002960   -0.00001539    0.00004301    0.00000198
    3    0.00001825   -0.00002815    0.00003504   -0.00002514
 Gradient time:  CPU 0.76 s  wall 0.77 s
 ----------------------------------------------------------------
             Standard Nuclear Orientation (Angstroms)
    I     Atom           X                Y                Z
 ----------------------------------------------------------------
    1      P       1.3977284065    -0.2547762019     0.0000000000
    2      H       2.3136285153     0.8299441736     0.0000000000
    3      N       0.1123526098     0.7158400469    -0.0000000000
    4      Cl     -1.4146484048    -0.1187753808    -0.0000000000
 ----------------------------------------------------------------
 Nuclear Repulsion Energy =   128.2184895982 hartrees
 There are       20 alpha and       20 beta electrons

                       Distance Matrix (Angstroms)
             P (  1)   H (  2)   N (  3)
   H (  2)  1.419680
   N (  3)  1.610679  2.204231
   Cl(  4)  2.815663  3.847092  1.740205

 Requested basis set is 6-311++G(d,p)
 There are 37 shells and 89 basis functions
 A cutoff of  1.0D-14 yielded    661 shell pairs
 There are      3992 function pairs (      4280 Cartesian)
 Smallest overlap matrix eigenvalue = 1.55E-03
 Guess MOs from SCF MO coefficient file

 -----------------------------------------------------------------------
  General SCF calculation program by
  Eric Jon Sundstrom, Paul Horn, Yuezhi Mao, Dmitri Zuev, Alec White,
  David Stuck, Shaama M.S., Shane Yost, Joonho Lee, David Small,
  Daniel Levine, Susi Lehtola, Hugh Burton, Evgeny Epifanovsky
 -----------------------------------------------------------------------
 Hartree-Fock
 using 6 threads for integral computing
 -------------------------------------------------------
 OpenMP Integral computing Module                
 Release: version 2.0, May 2017, Q-Chem Inc. Pleasanton 
 -------------------------------------------------------
 A restricted SCF calculation will be
 performed using DIIS
 SCF converges when DIIS error is below 1.0e-08
 ---------------------------------------
  Cycle       Energy         DIIS error
 ---------------------------------------
    1    -855.1995695140      2.09e-05  
    2    -855.1995701616      6.81e-06  
    3    -855.1995702469      4.88e-06  
    4    -855.1995702796      1.43e-06  
    5    -855.1995702889      6.62e-07  
    6    -855.1995702922      3.13e-07  
    7    -855.1995702930      1.27e-07  
    8    -855.1995702932      4.08e-08  
    9    -855.1995702932      1.51e-08  
   10    -855.1995702932      5.73e-09  Convergence criterion met
 ---------------------------------------
 SCF time:   CPU 2.99s  wall 0.00s 
 SCF   energy in the final basis set =     -855.1995702932
 Total energy in the final basis set =     -855.1995702932


 ------------------------------------------------------------------------------

   CCMAN2: suite of methods based on coupled cluster
           and equation of motion theories.

   Components:
   * libvmm-1.3-trunk
     by Evgeny Epifanovsky, Ilya Kaliman.
   * libtensor-2.5-trunk
     by Evgeny Epifanovsky, Michael Wormit, Dmitry Zuev, Sam Manzer, 
        Ilya Kaliman.
   * libcc-2.5-trunk
     by Evgeny Epifanovsky, Arik Landau, Tomasz Kus, Kirill Khistyaev, 
        Dmitry Zuev, Prashant Manohar, Xintian Feng, Anna Krylov, 
        Matthew Goldey, Alec White, Thomas Jagau, Kaushik Nanda, 
        Anastasia Gunina, Alexander Kunitsa, Joonho Lee.

   CCMAN original authors:
   Anna I. Krylov, C. David Sherrill, Steven R. Gwaltney,
   Edward F. C. Byrd (2000)
   Sergey V. Levchenko, Lyudmila V. Slipchenko, Tao Wang,
   Ana-Maria C. Cristian (2003)
   Piotr A. Pieniazek, C. Melania Oana, Evgeny Epifanovsky (2007)
   Prashant Manohar (2009)

 ------------------------------------------------------------------------------


 Allocating and initializing 30808MB of RAM...
 Calculation will run on 6 cores.


 Alpha MOs, Restricted
 -- Occupied --                  
-104.86  -80.02  -15.65  -10.59   -8.06   -8.05   -8.05   -7.56
  1 A     2 A     3 A     4 A     5 A     6 A     7 A     8 A                  
 -5.450  -5.449  -5.448  -1.240  -1.032  -0.773  -0.603  -0.568
  9 A    10 A    11 A    12 A    13 A    14 A    15 A    16 A                  
 -0.536  -0.459  -0.404  -0.399
 17 A    18 A    19 A    20 A                                                  
 -- Virtual --                   
  0.003   0.050   0.067   0.080   0.089   0.096   0.106   0.144
 21 A    22 A    23 A    24 A    25 A    26 A    27 A    28 A                  
  0.144   0.170   0.186   0.208   0.225   0.241   0.245   0.306
 29 A    30 A    31 A    32 A    33 A    34 A    35 A    36 A                  
  0.344   0.380   0.395   0.493   0.542   0.604   0.606   0.633
 37 A    38 A    39 A    40 A    41 A    42 A    43 A    44 A                  
  0.788   0.825   0.848   0.889   0.895   0.975   1.047   1.089
 45 A    46 A    47 A    48 A    49 A    50 A    51 A    52 A                  
  1.134   1.151   1.162   1.228   1.275   1.287   1.362   1.502
 53 A    54 A    55 A    56 A    57 A    58 A    59 A    60 A                  
  1.663   1.693   1.813   1.824   1.947   2.273   2.291   2.402
 61 A    62 A    63 A    64 A    65 A    66 A    67 A    68 A                  
  2.409   2.541   2.642   2.680   2.857   2.941   3.061   4.241
 69 A    70 A    71 A    72 A    73 A    74 A    75 A    76 A                  
  4.337   4.500   7.578  10.328  14.744  14.814  14.906  26.660
 77 A    78 A    79 A    80 A    81 A    82 A    83 A    84 A                  
 26.723  27.115  36.680 166.199 219.167
 85 A    86 A    87 A    88 A    89 A                                          

 Beta MOs, Restricted
 -- Occupied --                  
-104.86  -80.02  -15.65  -10.59   -8.06   -8.05   -8.05   -7.56
  1 A     2 A     3 A     4 A     5 A     6 A     7 A     8 A                  
 -5.450  -5.449  -5.448  -1.240  -1.032  -0.773  -0.603  -0.568
  9 A    10 A    11 A    12 A    13 A    14 A    15 A    16 A                  
 -0.536  -0.459  -0.404  -0.399
 17 A    18 A    19 A    20 A                                                  
 -- Virtual --                   
  0.003   0.050   0.067   0.080   0.089   0.096   0.106   0.144
 21 A    22 A    23 A    24 A    25 A    26 A    27 A    28 A                  
  0.144   0.170   0.186   0.208   0.225   0.241   0.245   0.306
 29 A    30 A    31 A    32 A    33 A    34 A    35 A    36 A                  
  0.344   0.380   0.395   0.493   0.542   0.604   0.606   0.633
 37 A    38 A    39 A    40 A    41 A    42 A    43 A    44 A                  
  0.788   0.825   0.848   0.889   0.895   0.975   1.047   1.089
 45 A    46 A    47 A    48 A    49 A    50 A    51 A    52 A                  
  1.134   1.151   1.162   1.228   1.275   1.287   1.362   1.502
 53 A    54 A    55 A    56 A    57 A    58 A    59 A    60 A                  
  1.663   1.693   1.813   1.824   1.947   2.273   2.291   2.402
 61 A    62 A    63 A    64 A    65 A    66 A    67 A    68 A                  
  2.409   2.541   2.642   2.680   2.857   2.941   3.061   4.241
 69 A    70 A    71 A    72 A    73 A    74 A    75 A    76 A                  
  4.337   4.500   7.578  10.328  14.744  14.814  14.906  26.660
 77 A    78 A    79 A    80 A    81 A    82 A    83 A    84 A                  
 26.723  27.115  36.680 166.199 219.167
 85 A    86 A    87 A    88 A    89 A                                          

 Occupation and symmetry of molecular orbitals

 Point group: C1 (1 irreducible representation).

                           A     All 
 -------------------------------------
 All molecular orbitals:
  - Alpha                  89    89  
  - Beta                   89    89  
 -------------------------------------
 Alpha orbitals:
  - Frozen occupied        11    11  
  - Active occupied        9     9   
  - Active virtual         69    69  
  - Frozen virtual         0     0   
 -------------------------------------
 Beta orbitals:
  - Frozen occupied        11    11  
  - Active occupied        9     9   
  - Active virtual         69    69  
  - Frozen virtual         0     0   
 -------------------------------------

 Import integrals:   CPU 0.00 s  wall 0.00 s

 Import integrals:   CPU 8.66 s  wall 1.66 s

 MP2 amplitudes:   CPU 0.02 s  wall 0.02 s

Running a double precision version
           CCSD T amplitudes will be solved using DIIS.

           Start     Size      MaxIter   EConv     TConv     
           3         7         100       1.00e-07  1.00e-05  
 ------------------------------------------------------------------------------
           Energy (a.u.)   Ediff      Tdiff       Comment
 ------------------------------------------------------------------------------
          -855.64040194                           
     1    -855.64440853   4.01e-03   6.74e-01     
     2    -855.66288199   1.85e-02   1.01e-01     
     3    -855.66302934   1.47e-04   4.45e-02     
     4    -855.66522213   2.19e-03   1.28e-02     Switched to DIIS steps.
     5    -855.66600954   7.87e-04   1.23e-02     
     6    -855.66602994   2.04e-05   2.29e-03     
     7    -855.66602754   2.40e-06   1.07e-03     
     8    -855.66603035   2.81e-06   3.40e-04     
     9    -855.66603057   2.18e-07   1.64e-04     
    10    -855.66603065   8.71e-08   6.28e-05     
    11    -855.66603058   7.45e-08   3.22e-05     
    12    -855.66603062   3.89e-08   7.82e-06     
 ------------------------------------------------------------------------------
          -855.66603062                           CCSD T converged.

End of double precision
 SCF energy                 = -855.19957029
 MP2 energy                 = -855.64040194
 CCSD correlation energy     =   -0.46646033
 CCSD total energy           = -855.66603062

 CCSD  T1^2 = 0.0107  T2^2 = 0.2186  Leading amplitudes:

 Amplitude    Orbitals with energies
  0.0384       20 (A) A                  ->    21 (A) A                   
              -0.3988                          0.0035                     
  0.0384       20 (A) B                  ->    21 (A) B                   
              -0.3988                          0.0035                     
 -0.0168       20 (A) A                  ->    25 (A) A                   
              -0.3988                          0.0894                     
 -0.0168       20 (A) B                  ->    25 (A) B                   
              -0.3988                          0.0894                     

 Amplitude    Orbitals with energies
 -0.0995       20 (A) A      20 (A) B    ->    21 (A) A      21 (A) B     
              -0.3988       -0.3988            0.0035        0.0035       
  0.0995       20 (A) A      20 (A) B    ->    21 (A) B      21 (A) A     
              -0.3988       -0.3988            0.0035        0.0035       
  0.0995       20 (A) B      20 (A) A    ->    21 (A) A      21 (A) B     
              -0.3988       -0.3988            0.0035        0.0035       
 -0.0995       20 (A) B      20 (A) A    ->    21 (A) B      21 (A) A     
              -0.3988       -0.3988            0.0035        0.0035       

 Computing CCSD intemediates for later calculations in double precision
 Finished.

Running a double precision version
           CCSD Lambda amplitudes will be solved using DIIS.
           Start     Size      MaxIter   EConv     LConv     
           3         7         100       1.00e-07  1.00e-05  
 ------------------------------------------------------------------------------
            Enorm      Ldiff       Comment
 ------------------------------------------------------------------------------
     1     5.04e-02   3.95e-02     
     2     1.22e-02   5.35e-03     
     3     5.66e-03   2.43e-03     
     4     2.98e-03   1.32e-03     Switched to DIIS steps.
     5     1.05e-03   7.09e-04     
     6     4.52e-04   2.13e-04     
     7     1.75e-04   5.02e-05     
     8     7.23e-05   9.18e-07     
     9     2.75e-05   3.14e-06     
    10     1.21e-05   1.36e-06     
    11     4.64e-06   1.33e-07     
    12     2.41e-06   9.13e-08     
    13     1.13e-06   3.49e-08     
    14     4.86e-07   1.98e-08     
    15     2.39e-07   2.33e-08     
    16     1.03e-07   4.48e-09     
    17     5.26e-08   5.36e-09     
 ------------------------------------------------------------------------------
                                   CCSD Lambda converged.

 Computing density matrices in double precision...
           Orbital response amplitudes will be solved using DIIS.
           Start     Size      MaxIter   EConv     LConv     
           3         7         100       1.00e-06  1.00e-06  
 ------------------------------------------------------------------------------
            Enorm      Ldiff       Comment
 ------------------------------------------------------------------------------
     1     6.58e-02   7.94e-03     
     2     4.02e-02   2.20e-03     
     3     6.22e-02   9.22e-03     
     4     1.00e-02   1.75e-02     Switched to DIIS steps.
     5     2.04e-03   3.50e-03     
     6     9.06e-04   2.85e-04     
     7     3.22e-04   9.34e-05     
     8     7.39e-05   5.49e-05     
     9     1.68e-05   8.23e-06     
    10     2.67e-06   2.62e-06     
    11     1.04e-06   4.03e-07     
    12     2.24e-07   2.07e-07     
 ------------------------------------------------------------------------------
                                   Orbital response converged.

 Computing density matrices... Done.
 CCSD calculation:   CPU 145.38 s  wall 28.47 s

 Transferring MO TPDM to AO TPDM
 Transferring g2_o1o1o1o1
 Transferring g2_o1o1o1v1
 Transferring g2_o1o1v1v1
 Transferring g2_o1v1o1v1
 Transferring g2_o1v1v1v1
 Transferring g2_v1v1v1v1
 Adding separable TPDM
 Computing TPDM gradient
 --------------------------------------------------------
 2e gradient
  Atom          X               Y               Z
 --------------------------------------------------------
    1        -16.575145       11.428444        0.000000  
    2         -2.950444       -2.653730        0.000000  
    3          1.964266      -13.785762       -0.000000  
    4         17.561323        5.011047       -0.000000  
 --------------------------------------------------------
 --------------------------------------------------------
 Final gradient
  Atom          X               Y               Z
 --------------------------------------------------------
    1        -16.575145       11.428444        0.000000  
    2         -2.950444       -2.653730        0.000000  
    3          1.964266      -13.785762       -0.000000  
    4         17.561323        5.011047       -0.000000  
 --------------------------------------------------------
 Analytic gradient from two-electron contribution:   CPU 52.66 s  wall 9.74 s

 Total ccman2 time:   CPU 210.20 s  wall 40.78 s


 --------------------------------------------------------------

                    Orbital Energies (a.u.)
 --------------------------------------------------------------

 Alpha MOs
 -- Occupied --
******** -80.0152 -15.6519 -10.5882  -8.0567  -8.0529  -8.0529  -7.5568
 -5.4498  -5.4493  -5.4484  -1.2397  -1.0315  -0.7731  -0.6028  -0.5676
 -0.5364  -0.4588  -0.4044  -0.3988
 -- Virtual --
  0.0035   0.0505   0.0666   0.0796   0.0894   0.0955   0.1064   0.1440
  0.1445   0.1698   0.1859   0.2080   0.2252   0.2414   0.2452   0.3062
  0.3438   0.3799   0.3950   0.4935   0.5421   0.6035   0.6059   0.6333
  0.7882   0.8249   0.8485   0.8889   0.8951   0.9748   1.0470   1.0894
  1.1341   1.1513   1.1624   1.2278   1.2750   1.2873   1.3619   1.5016
  1.6628   1.6930   1.8135   1.8241   1.9471   2.2733   2.2915   2.4022
  2.4093   2.5408   2.6415   2.6797   2.8566   2.9414   3.0611   4.2408
  4.3369   4.5000   7.5778  10.3277  14.7444  14.8143  14.9062  26.6596
 26.7231  27.1152  36.6796 166.1991 219.1675
 --------------------------------------------------------------

          Ground-State Mulliken Net Atomic Charges

     Atom                 Charge (a.u.)
  ----------------------------------------
      1 P                     0.298045
      2 H                    -0.048644
      3 N                    -0.229805
      4 Cl                   -0.019596
  ----------------------------------------
  Sum of atomic charges =    -0.000000

 -----------------------------------------------------------------
                    Cartesian Multipole Moments
 -----------------------------------------------------------------
    Charge (ESU x 10^10)
                 0.0000
    Dipole Moment (Debye)
         X       1.9420      Y      -1.0321      Z       0.0000
       Tot       2.1993
    Quadrupole Moments (Debye-Ang)
        XX     -27.9792     XY       0.8561     YY     -34.8560
        XZ       0.0000     YZ      -0.0000     ZZ     -31.3406
    Octopole Moments (Debye-Ang^2)
       XXX      -1.0700    XXY      -0.8036    XYY      -3.5390
       YYY      -1.5793    XXZ       0.0000    XYZ      -0.0000
       YYZ       0.0000    XZZ      -0.3567    YZZ      -0.1032
       ZZZ       0.0000
    Hexadecapole Moments (Debye-Ang^3)
      XXXX    -336.4905   XXXY       7.3124   XXYY     -73.6697
      XYYY       3.2667   YYYY     -78.5257   XXXZ       0.0000
      XXYZ      -0.0000   XYYZ       0.0000   YYYZ      -0.0000
      XXZZ     -66.4034   XYZZ       0.2507   YYZZ     -19.0445
      XZZZ       0.0000   YZZZ      -0.0000   ZZZZ     -38.9221
 -----------------------------------------------------------------
 DrvMan completing analytic gradient of the correlated energy
 Correlated dipole moment
            1
    1   0.7640515
    2  -0.4060736
    3   0.0000001
 Energy read as -855.666030618
 Full Analytical Gradient: (in a.u., or Hartree/Bohr)
             1             2             3             4
    1    0.00000024   -0.00001116   -0.00033180    0.00034272
    2   -0.00008095   -0.00000160   -0.00003535    0.00011791
    3    0.00000001   -0.00000000   -0.00000001    0.00000001
 Gradient time:  CPU 0.77 s  wall 0.78 s
 ----------------------------------------------------------------
             Standard Nuclear Orientation (Angstroms)
    I     Atom           X                Y                Z
 ----------------------------------------------------------------
    1      P       1.3977284065    -0.2547762019     0.0000000000
    2      H       2.3136285153     0.8299441736     0.0000000000
    3      N       0.1123526098     0.7158400469    -0.0000000000
    4      Cl     -1.4166484048    -0.1187753808    -0.0000000000
 ----------------------------------------------------------------
 Nuclear Repulsion Energy =   128.1468720260 hartrees
 There are       20 alpha and       20 beta electrons

                       Distance Matrix (Angstroms)
             P (  1)   H (  2)   N (  3)
   H (  2)  1.419680
   N (  3)  1.610679  2.204231
   Cl(  4)  2.817661  3.849030  1.741961

 Requested basis set is 6-311++G(d,p)
 There are 37 shells and 89 basis functions
 A cutoff of  1.0D-14 yielded    661 shell pairs
 There are      3992 function pairs (      4280 Cartesian)
 Smallest overlap matrix eigenvalue = 1.55E-03
 Guess MOs from SCF MO coefficient file

 -----------------------------------------------------------------------
  General SCF calculation program by
  Eric Jon Sundstrom, Paul Horn, Yuezhi Mao, Dmitri Zuev, Alec White,
  David Stuck, Shaama M.S., Shane Yost, Joonho Lee, David Small,
  Daniel Levine, Susi Lehtola, Hugh Burton, Evgeny Epifanovsky
 -----------------------------------------------------------------------
 Hartree-Fock
 using 6 threads for integral computing
 -------------------------------------------------------
 OpenMP Integral computing Module                
 Release: version 2.0, May 2017, Q-Chem Inc. Pleasanton 
 -------------------------------------------------------
 A restricted SCF calculation will be
 performed using DIIS
 SCF converges when DIIS error is below 1.0e-08
 ---------------------------------------
  Cycle       Energy         DIIS error
 ---------------------------------------
    1    -855.1995303711      3.10e-05  
    2    -855.1995315524      1.08e-05  
    3    -855.1995316754      7.71e-06  
    4    -855.1995317433      1.59e-06  
    5    -855.1995317527      6.97e-07  
    6    -855.1995317553      2.69e-07  
    7    -855.1995317557      8.67e-08  
    8    -855.1995317558      2.78e-08  
    9    -855.1995317558      1.02e-08  
   10    -855.1995317558      3.11e-09  Convergence criterion met
 ---------------------------------------
 SCF time:   CPU 3.07s  wall 0.00s 
 SCF   energy in the final basis set =     -855.1995317558
 Total energy in the final basis set =     -855.1995317558


 ------------------------------------------------------------------------------

   CCMAN2: suite of methods based on coupled cluster
           and equation of motion theories.

   Components:
   * libvmm-1.3-trunk
     by Evgeny Epifanovsky, Ilya Kaliman.
   * libtensor-2.5-trunk
     by Evgeny Epifanovsky, Michael Wormit, Dmitry Zuev, Sam Manzer, 
        Ilya Kaliman.
   * libcc-2.5-trunk
     by Evgeny Epifanovsky, Arik Landau, Tomasz Kus, Kirill Khistyaev, 
        Dmitry Zuev, Prashant Manohar, Xintian Feng, Anna Krylov, 
        Matthew Goldey, Alec White, Thomas Jagau, Kaushik Nanda, 
        Anastasia Gunina, Alexander Kunitsa, Joonho Lee.

   CCMAN original authors:
   Anna I. Krylov, C. David Sherrill, Steven R. Gwaltney,
   Edward F. C. Byrd (2000)
   Sergey V. Levchenko, Lyudmila V. Slipchenko, Tao Wang,
   Ana-Maria C. Cristian (2003)
   Piotr A. Pieniazek, C. Melania Oana, Evgeny Epifanovsky (2007)
   Prashant Manohar (2009)

 ------------------------------------------------------------------------------


 Allocating and initializing 30808MB of RAM...
 Calculation will run on 6 cores.


 Alpha MOs, Restricted
 -- Occupied --                  
-104.86  -80.02  -15.65  -10.59   -8.06   -8.05   -8.05   -7.56
  1 A     2 A     3 A     4 A     5 A     6 A     7 A     8 A                  
 -5.450  -5.449  -5.449  -1.239  -1.032  -0.773  -0.603  -0.567
  9 A    10 A    11 A    12 A    13 A    14 A    15 A    16 A                  
 -0.536  -0.459  -0.404  -0.399
 17 A    18 A    19 A    20 A                                                  
 -- Virtual --                   
  0.003   0.050   0.067   0.080   0.089   0.095   0.106   0.144
 21 A    22 A    23 A    24 A    25 A    26 A    27 A    28 A                  
  0.144   0.170   0.185   0.208   0.225   0.241   0.245   0.306
 29 A    30 A    31 A    32 A    33 A    34 A    35 A    36 A                  
  0.344   0.380   0.395   0.493   0.542   0.603   0.606   0.633
 37 A    38 A    39 A    40 A    41 A    42 A    43 A    44 A                  
  0.788   0.825   0.849   0.889   0.895   0.975   1.047   1.089
 45 A    46 A    47 A    48 A    49 A    50 A    51 A    52 A                  
  1.134   1.151   1.163   1.228   1.275   1.287   1.361   1.502
 53 A    54 A    55 A    56 A    57 A    58 A    59 A    60 A                  
  1.663   1.693   1.813   1.824   1.947   2.273   2.291   2.402
 61 A    62 A    63 A    64 A    65 A    66 A    67 A    68 A                  
  2.409   2.540   2.641   2.679   2.857   2.941   3.061   4.241
 69 A    70 A    71 A    72 A    73 A    74 A    75 A    76 A                  
  4.336   4.500   7.578  10.327  14.744  14.814  14.906  26.659
 77 A    78 A    79 A    80 A    81 A    82 A    83 A    84 A                  
 26.723  27.115  36.679 166.199 219.167
 85 A    86 A    87 A    88 A    89 A                                          

 Beta MOs, Restricted
 -- Occupied --                  
-104.86  -80.02  -15.65  -10.59   -8.06   -8.05   -8.05   -7.56
  1 A     2 A     3 A     4 A     5 A     6 A     7 A     8 A                  
 -5.450  -5.449  -5.449  -1.239  -1.032  -0.773  -0.603  -0.567
  9 A    10 A    11 A    12 A    13 A    14 A    15 A    16 A                  
 -0.536  -0.459  -0.404  -0.399
 17 A    18 A    19 A    20 A                                                  
 -- Virtual --                   
  0.003   0.050   0.067   0.080   0.089   0.095   0.106   0.144
 21 A    22 A    23 A    24 A    25 A    26 A    27 A    28 A                  
  0.144   0.170   0.185   0.208   0.225   0.241   0.245   0.306
 29 A    30 A    31 A    32 A    33 A    34 A    35 A    36 A                  
  0.344   0.380   0.395   0.493   0.542   0.603   0.606   0.633
 37 A    38 A    39 A    40 A    41 A    42 A    43 A    44 A                  
  0.788   0.825   0.849   0.889   0.895   0.975   1.047   1.089
 45 A    46 A    47 A    48 A    49 A    50 A    51 A    52 A                  
  1.134   1.151   1.163   1.228   1.275   1.287   1.361   1.502
 53 A    54 A    55 A    56 A    57 A    58 A    59 A    60 A                  
  1.663   1.693   1.813   1.824   1.947   2.273   2.291   2.402
 61 A    62 A    63 A    64 A    65 A    66 A    67 A    68 A                  
  2.409   2.540   2.641   2.679   2.857   2.941   3.061   4.241
 69 A    70 A    71 A    72 A    73 A    74 A    75 A    76 A                  
  4.336   4.500   7.578  10.327  14.744  14.814  14.906  26.659
 77 A    78 A    79 A    80 A    81 A    82 A    83 A    84 A                  
 26.723  27.115  36.679 166.199 219.167
 85 A    86 A    87 A    88 A    89 A                                          

 Occupation and symmetry of molecular orbitals

 Point group: C1 (1 irreducible representation).

                           A     All 
 -------------------------------------
 All molecular orbitals:
  - Alpha                  89    89  
  - Beta                   89    89  
 -------------------------------------
 Alpha orbitals:
  - Frozen occupied        11    11  
  - Active occupied        9     9   
  - Active virtual         69    69  
  - Frozen virtual         0     0   
 -------------------------------------
 Beta orbitals:
  - Frozen occupied        11    11  
  - Active occupied        9     9   
  - Active virtual         69    69  
  - Frozen virtual         0     0   
 -------------------------------------

 Import integrals:   CPU 0.00 s  wall 0.00 s

 Import integrals:   CPU 7.19 s  wall 1.30 s

 MP2 amplitudes:   CPU 0.02 s  wall 0.02 s

Running a double precision version
           CCSD T amplitudes will be solved using DIIS.

           Start     Size      MaxIter   EConv     TConv     
           3         7         100       1.00e-07  1.00e-05  
 ------------------------------------------------------------------------------
           Energy (a.u.)   Ediff      Tdiff       Comment
 ------------------------------------------------------------------------------
          -855.64039684                           
     1    -855.64438747   3.99e-03   6.74e-01     
     2    -855.66288092   1.85e-02   1.01e-01     
     3    -855.66302416   1.43e-04   4.46e-02     
     4    -855.66522038   2.20e-03   1.28e-02     Switched to DIIS steps.
     5    -855.66600936   7.89e-04   1.23e-02     
     6    -855.66602990   2.05e-05   2.29e-03     
     7    -855.66602755   2.35e-06   1.08e-03     
     8    -855.66603039   2.83e-06   3.41e-04     
     9    -855.66603061   2.29e-07   1.64e-04     
    10    -855.66603070   8.75e-08   6.30e-05     
    11    -855.66603063   7.46e-08   3.23e-05     
    12    -855.66603067   3.94e-08   7.89e-06     
 ------------------------------------------------------------------------------
          -855.66603067                           CCSD T converged.

End of double precision
 SCF energy                 = -855.19953176
 MP2 energy                 = -855.64039684
 CCSD correlation energy     =   -0.46649891
 CCSD total energy           = -855.66603067

 CCSD  T1^2 = 0.0107  T2^2 = 0.2186  Leading amplitudes:

 Amplitude    Orbitals with energies
 -0.0384       20 (A) A                  ->    21 (A) A                   
              -0.3990                          0.0034                     
 -0.0384       20 (A) B                  ->    21 (A) B                   
              -0.3990                          0.0034                     
  0.0168       20 (A) A                  ->    25 (A) A                   
              -0.3990                          0.0894                     
  0.0168       20 (A) B                  ->    25 (A) B                   
              -0.3990                          0.0894                     

 Amplitude    Orbitals with energies
 -0.0994       20 (A) A      20 (A) B    ->    21 (A) A      21 (A) B     
              -0.3990       -0.3990            0.0034        0.0034       
  0.0994       20 (A) A      20 (A) B    ->    21 (A) B      21 (A) A     
              -0.3990       -0.3990            0.0034        0.0034       
  0.0994       20 (A) B      20 (A) A    ->    21 (A) A      21 (A) B     
              -0.3990       -0.3990            0.0034        0.0034       
 -0.0994       20 (A) B      20 (A) A    ->    21 (A) B      21 (A) A     
              -0.3990       -0.3990            0.0034        0.0034       

 Computing CCSD intemediates for later calculations in double precision
 Finished.

Running a double precision version
           CCSD Lambda amplitudes will be solved using DIIS.
           Start     Size      MaxIter   EConv     LConv     
           3         7         100       1.00e-07  1.00e-05  
 ------------------------------------------------------------------------------
            Enorm      Ldiff       Comment
 ------------------------------------------------------------------------------
     1     5.05e-02   3.96e-02     
     2     1.22e-02   5.35e-03     
     3     5.66e-03   2.43e-03     
     4     2.99e-03   1.32e-03     Switched to DIIS steps.
     5     1.05e-03   7.10e-04     
     6     4.52e-04   2.13e-04     
     7     1.75e-04   5.03e-05     
     8     7.25e-05   8.70e-07     
     9     2.76e-05   3.13e-06     
    10     1.22e-05   1.35e-06     
    11     4.69e-06   1.28e-07     
    12     2.43e-06   9.03e-08     
    13     1.14e-06   3.39e-08     
    14     4.91e-07   2.02e-08     
    15     2.42e-07   2.35e-08     
    16     1.04e-07   4.61e-09     
    17     5.31e-08   5.44e-09     
 ------------------------------------------------------------------------------
                                   CCSD Lambda converged.

 Computing density matrices in double precision...
           Orbital response amplitudes will be solved using DIIS.
           Start     Size      MaxIter   EConv     LConv     
           3         7         100       1.00e-06  1.00e-06  
 ------------------------------------------------------------------------------
            Enorm      Ldiff       Comment
 ------------------------------------------------------------------------------
     1     6.59e-02   7.95e-03     
     2     4.04e-02   2.10e-03     
     3     6.26e-02   9.33e-03     
     4     9.98e-03   1.77e-02     Switched to DIIS steps.
     5     2.04e-03   3.48e-03     
     6     9.04e-04   2.84e-04     
     7     3.22e-04   9.26e-05     
     8     7.39e-05   5.50e-05     
     9     1.68e-05   8.22e-06     
    10     2.67e-06   2.62e-06     
    11     1.05e-06   4.02e-07     
    12     2.28e-07   2.07e-07     
 ------------------------------------------------------------------------------
                                   Orbital response converged.

 Computing density matrices... Done.
 CCSD calculation:   CPU 144.57 s  wall 28.17 s

 Transferring MO TPDM to AO TPDM
 Transferring g2_o1o1o1o1
 Transferring g2_o1o1o1v1
 Transferring g2_o1o1v1v1
 Transferring g2_o1v1o1v1
 Transferring g2_o1v1v1v1
 Transferring g2_v1v1v1v1
 Adding separable TPDM
 Computing TPDM gradient
 --------------------------------------------------------
 2e gradient
  Atom          X               Y               Z
 --------------------------------------------------------
    1        -16.567499       11.425497       -0.000000  
    2         -2.950928       -2.652883        0.000000  
    3          1.972078      -13.770086       -0.000000  
    4         17.546349        4.997473       -0.000000  
 --------------------------------------------------------
 --------------------------------------------------------
 Final gradient
  Atom          X               Y               Z
 --------------------------------------------------------
    1        -16.567499       11.425497       -0.000000  
    2         -2.950928       -2.652883        0.000000  
    3          1.972078      -13.770086       -0.000000  
    4         17.546349        4.997473       -0.000000  
 --------------------------------------------------------
 Analytic gradient from two-electron contribution:   CPU 55.57 s  wall 10.78 s

 Total ccman2 time:   CPU 210.65 s  wall 41.19 s


 --------------------------------------------------------------

                    Orbital Energies (a.u.)
 --------------------------------------------------------------

 Alpha MOs
 -- Occupied --
******** -80.0153 -15.6520 -10.5882  -8.0566  -8.0528  -8.0528  -7.5569
 -5.4499  -5.4494  -5.4486  -1.2392  -1.0317  -0.7730  -0.6027  -0.5673
 -0.5361  -0.4588  -0.4044  -0.3990
 -- Virtual --
  0.0034   0.0504   0.0666   0.0796   0.0894   0.0954   0.1064   0.1440
  0.1445   0.1698   0.1855   0.2079   0.2252   0.2414   0.2452   0.3062
  0.3439   0.3799   0.3949   0.4935   0.5420   0.6035   0.6060   0.6332
  0.7883   0.8248   0.8485   0.8888   0.8951   0.9747   1.0472   1.0892
  1.1343   1.1513   1.1625   1.2280   1.2748   1.2874   1.3610   1.5020
  1.6627   1.6928   1.8134   1.8240   1.9470   2.2730   2.2913   2.4016
  2.4094   2.5395   2.6413   2.6793   2.8566   2.9414   3.0608   4.2408
  4.3364   4.4996   7.5776  10.3272  14.7443  14.8142  14.9060  26.6595
 26.7228  27.1153  36.6794 166.1989 219.1670
 --------------------------------------------------------------

          Ground-State Mulliken Net Atomic Charges

     Atom                 Charge (a.u.)
  ----------------------------------------
      1 P                     0.298209
      2 H                    -0.048540
      3 N                    -0.229805
      4 Cl                   -0.019864
  ----------------------------------------
  Sum of atomic charges =    -0.000000

 -----------------------------------------------------------------
                    Cartesian Multipole Moments
 -----------------------------------------------------------------
    Charge (ESU x 10^10)
                 0.0000
    Dipole Moment (Debye)
         X       1.9475      Y      -1.0316      Z       0.0000
       Tot       2.2038
    Quadrupole Moments (Debye-Ang)
        XX     -27.9767     XY       0.8583     YY     -34.8562
        XZ       0.0000     YZ      -0.0000     ZZ     -31.3427
    Octopole Moments (Debye-Ang^2)
       XXX      -0.9824    XXY      -0.8007    XYY      -3.5061
       YYY      -1.5793    XXZ       0.0000    XYZ      -0.0000
       YYZ       0.0000    XZZ      -0.3239    YZZ      -0.1041
       ZZZ       0.0000
    Hexadecapole Moments (Debye-Ang^3)
      XXXX    -336.8573   XXXY       7.3219   XXYY     -73.7457
      XYYY       3.2599   YYYY     -78.5207   XXXZ       0.0000
      XXYZ      -0.0000   XYYZ       0.0000   YYYZ      -0.0000
      XXZZ     -66.4760   XYZZ       0.2480   YYZZ     -19.0447
      XZZZ       0.0000   YZZZ      -0.0000   ZZZZ     -38.9255
 -----------------------------------------------------------------
 DrvMan completing analytic gradient of the correlated energy
 Correlated dipole moment
            1
    1   0.7661990
    2  -0.4058748
    3   0.0000000
 Energy read as -855.666030666
 Full Analytical Gradient: (in a.u., or Hartree/Bohr)
             1             2             3             4
    1    0.00013408    0.00001657    0.00016711   -0.00031776
    2    0.00002195   -0.00002919    0.00012033   -0.00011309
    3    0.00000000   -0.00000000   -0.00000000    0.00000000
 Gradient time:  CPU 0.80 s  wall 0.80 s
 ----------------------------------------------------------------
             Standard Nuclear Orientation (Angstroms)
    I     Atom           X                Y                Z
 ----------------------------------------------------------------
    1      P       1.3977284065    -0.2547762019     0.0000000000
    2      H       2.3136285153     0.8299441736     0.0000000000
    3      N       0.1123526098     0.7158400469    -0.0000000000
    4      Cl     -1.4156484048    -0.1177753808    -0.0000000000
 ----------------------------------------------------------------
 Nuclear Repulsion Energy =   128.1919485311 hartrees
 There are       20 alpha and       20 beta electrons

                       Distance Matrix (Angstroms)
             P (  1)   H (  2)   N (  3)
   H (  2)  1.419680
   N (  3)  1.610679  2.204231
   Cl(  4)  2.816711  3.847815  1.740604

 Requested basis set is 6-311++G(d,p)
 There are 37 shells and 89 basis functions
 A cutoff of  1.0D-14 yielded    661 shell pairs
 There are      3992 function pairs (      4280 Cartesian)
 Smallest overlap matrix eigenvalue = 1.55E-03
 Guess MOs from SCF MO coefficient file

 -----------------------------------------------------------------------
  General SCF calculation program by
  Eric Jon Sundstrom, Paul Horn, Yuezhi Mao, Dmitri Zuev, Alec White,
  David Stuck, Shaama M.S., Shane Yost, Joonho Lee, David Small,
  Daniel Levine, Susi Lehtola, Hugh Burton, Evgeny Epifanovsky
 -----------------------------------------------------------------------
 Hartree-Fock
 using 6 threads for integral computing
 -------------------------------------------------------
 OpenMP Integral computing Module                
 Release: version 2.0, May 2017, Q-Chem Inc. Pleasanton 
 -------------------------------------------------------
 A restricted SCF calculation will be
 performed using DIIS
 SCF converges when DIIS error is below 1.0e-08
 ---------------------------------------
  Cycle       Energy         DIIS error
 ---------------------------------------
    1    -855.1995630223      2.35e-05  
    2    -855.1995637101      8.19e-06  
    3    -855.1995637849      6.05e-06  
    4    -855.1995638263      1.21e-06  
    5    -855.1995638317      4.96e-07  
    6    -855.1995638330      1.88e-07  
    7    -855.1995638332      7.08e-08  
    8    -855.1995638332      2.45e-08  
    9    -855.1995638332      8.33e-09  Convergence criterion met
 ---------------------------------------
 SCF time:   CPU 2.76s  wall 1.00s 
 SCF   energy in the final basis set =     -855.1995638332
 Total energy in the final basis set =     -855.1995638332


 ------------------------------------------------------------------------------

   CCMAN2: suite of methods based on coupled cluster
           and equation of motion theories.

   Components:
   * libvmm-1.3-trunk
     by Evgeny Epifanovsky, Ilya Kaliman.
   * libtensor-2.5-trunk
     by Evgeny Epifanovsky, Michael Wormit, Dmitry Zuev, Sam Manzer, 
        Ilya Kaliman.
   * libcc-2.5-trunk
     by Evgeny Epifanovsky, Arik Landau, Tomasz Kus, Kirill Khistyaev, 
        Dmitry Zuev, Prashant Manohar, Xintian Feng, Anna Krylov, 
        Matthew Goldey, Alec White, Thomas Jagau, Kaushik Nanda, 
        Anastasia Gunina, Alexander Kunitsa, Joonho Lee.

   CCMAN original authors:
   Anna I. Krylov, C. David Sherrill, Steven R. Gwaltney,
   Edward F. C. Byrd (2000)
   Sergey V. Levchenko, Lyudmila V. Slipchenko, Tao Wang,
   Ana-Maria C. Cristian (2003)
   Piotr A. Pieniazek, C. Melania Oana, Evgeny Epifanovsky (2007)
   Prashant Manohar (2009)

 ------------------------------------------------------------------------------


 Allocating and initializing 30808MB of RAM...
 Calculation will run on 6 cores.


 Alpha MOs, Restricted
 -- Occupied --                  
-104.86  -80.02  -15.65  -10.59   -8.06   -8.05   -8.05   -7.56
  1 A     2 A     3 A     4 A     5 A     6 A     7 A     8 A                  
 -5.450  -5.449  -5.448  -1.240  -1.032  -0.773  -0.603  -0.568
  9 A    10 A    11 A    12 A    13 A    14 A    15 A    16 A                  
 -0.536  -0.459  -0.404  -0.399
 17 A    18 A    19 A    20 A                                                  
 -- Virtual --                   
  0.003   0.050   0.067   0.080   0.089   0.095   0.106   0.144
 21 A    22 A    23 A    24 A    25 A    26 A    27 A    28 A                  
  0.144   0.170   0.186   0.208   0.225   0.241   0.245   0.306
 29 A    30 A    31 A    32 A    33 A    34 A    35 A    36 A                  
  0.344   0.380   0.395   0.493   0.542   0.603   0.606   0.633
 37 A    38 A    39 A    40 A    41 A    42 A    43 A    44 A                  
  0.788   0.825   0.849   0.889   0.895   0.975   1.047   1.089
 45 A    46 A    47 A    48 A    49 A    50 A    51 A    52 A                  
  1.134   1.151   1.162   1.228   1.275   1.287   1.362   1.502
 53 A    54 A    55 A    56 A    57 A    58 A    59 A    60 A                  
  1.663   1.693   1.813   1.824   1.947   2.273   2.291   2.402
 61 A    62 A    63 A    64 A    65 A    66 A    67 A    68 A                  
  2.409   2.541   2.641   2.680   2.857   2.941   3.061   4.241
 69 A    70 A    71 A    72 A    73 A    74 A    75 A    76 A                  
  4.337   4.500   7.578  10.328  14.744  14.814  14.906  26.660
 77 A    78 A    79 A    80 A    81 A    82 A    83 A    84 A                  
 26.723  27.115  36.680 166.199 219.167
 85 A    86 A    87 A    88 A    89 A                                          

 Beta MOs, Restricted
 -- Occupied --                  
-104.86  -80.02  -15.65  -10.59   -8.06   -8.05   -8.05   -7.56
  1 A     2 A     3 A     4 A     5 A     6 A     7 A     8 A                  
 -5.450  -5.449  -5.448  -1.240  -1.032  -0.773  -0.603  -0.568
  9 A    10 A    11 A    12 A    13 A    14 A    15 A    16 A                  
 -0.536  -0.459  -0.404  -0.399
 17 A    18 A    19 A    20 A                                                  
 -- Virtual --                   
  0.003   0.050   0.067   0.080   0.089   0.095   0.106   0.144
 21 A    22 A    23 A    24 A    25 A    26 A    27 A    28 A                  
  0.144   0.170   0.186   0.208   0.225   0.241   0.245   0.306
 29 A    30 A    31 A    32 A    33 A    34 A    35 A    36 A                  
  0.344   0.380   0.395   0.493   0.542   0.603   0.606   0.633
 37 A    38 A    39 A    40 A    41 A    42 A    43 A    44 A                  
  0.788   0.825   0.849   0.889   0.895   0.975   1.047   1.089
 45 A    46 A    47 A    48 A    49 A    50 A    51 A    52 A                  
  1.134   1.151   1.162   1.228   1.275   1.287   1.362   1.502
 53 A    54 A    55 A    56 A    57 A    58 A    59 A    60 A                  
  1.663   1.693   1.813   1.824   1.947   2.273   2.291   2.402
 61 A    62 A    63 A    64 A    65 A    66 A    67 A    68 A                  
  2.409   2.541   2.641   2.680   2.857   2.941   3.061   4.241
 69 A    70 A    71 A    72 A    73 A    74 A    75 A    76 A                  
  4.337   4.500   7.578  10.328  14.744  14.814  14.906  26.660
 77 A    78 A    79 A    80 A    81 A    82 A    83 A    84 A                  
 26.723  27.115  36.680 166.199 219.167
 85 A    86 A    87 A    88 A    89 A                                          

 Occupation and symmetry of molecular orbitals

 Point group: C1 (1 irreducible representation).

                           A     All 
 -------------------------------------
 All molecular orbitals:
  - Alpha                  89    89  
  - Beta                   89    89  
 -------------------------------------
 Alpha orbitals:
  - Frozen occupied        11    11  
  - Active occupied        9     9   
  - Active virtual         69    69  
  - Frozen virtual         0     0   
 -------------------------------------
 Beta orbitals:
  - Frozen occupied        11    11  
  - Active occupied        9     9   
  - Active virtual         69    69  
  - Frozen virtual         0     0   
 -------------------------------------

 Import integrals:   CPU 0.00 s  wall 0.00 s

 Import integrals:   CPU 7.22 s  wall 1.29 s

 MP2 amplitudes:   CPU 0.10 s  wall 0.06 s

Running a double precision version
           CCSD T amplitudes will be solved using DIIS.

           Start     Size      MaxIter   EConv     TConv     
           3         7         100       1.00e-07  1.00e-05  
 ------------------------------------------------------------------------------
           Energy (a.u.)   Ediff      Tdiff       Comment
 ------------------------------------------------------------------------------
          -855.64039985                           
     1    -855.64440396   4.00e-03   6.74e-01     
     2    -855.66288184   1.85e-02   1.01e-01     
     3    -855.66302842   1.47e-04   4.45e-02     
     4    -855.66522196   2.19e-03   1.28e-02     Switched to DIIS steps.
     5    -855.66600972   7.88e-04   1.23e-02     
     6    -855.66603017   2.04e-05   2.29e-03     
     7    -855.66602778   2.39e-06   1.07e-03     
     8    -855.66603059   2.82e-06   3.41e-04     
     9    -855.66603082   2.21e-07   1.64e-04     
    10    -855.66603090   8.75e-08   6.29e-05     
    11    -855.66603083   7.44e-08   3.22e-05     
    12    -855.66603087   3.91e-08   7.84e-06     
 ------------------------------------------------------------------------------
          -855.66603087                           CCSD T converged.

End of double precision
 SCF energy                 = -855.19956383
 MP2 energy                 = -855.64039985
 CCSD correlation energy     =   -0.46646703
 CCSD total energy           = -855.66603087

 CCSD  T1^2 = 0.0107  T2^2 = 0.2186  Leading amplitudes:

 Amplitude    Orbitals with energies
 -0.0384       20 (A) A                  ->    21 (A) A                   
              -0.3988                          0.0035                     
 -0.0384       20 (A) B                  ->    21 (A) B                   
              -0.3988                          0.0035                     
  0.0168       20 (A) A                  ->    25 (A) A                   
              -0.3988                          0.0894                     
  0.0168       20 (A) B                  ->    25 (A) B                   
              -0.3988                          0.0894                     

 Amplitude    Orbitals with energies
 -0.0995       20 (A) A      20 (A) B    ->    21 (A) A      21 (A) B     
              -0.3988       -0.3988            0.0035        0.0035       
  0.0995       20 (A) A      20 (A) B    ->    21 (A) B      21 (A) A     
              -0.3988       -0.3988            0.0035        0.0035       
  0.0995       20 (A) B      20 (A) A    ->    21 (A) A      21 (A) B     
              -0.3988       -0.3988            0.0035        0.0035       
 -0.0995       20 (A) B      20 (A) A    ->    21 (A) B      21 (A) A     
              -0.3988       -0.3988            0.0035        0.0035       

 Computing CCSD intemediates for later calculations in double precision
 Finished.

Running a double precision version
           CCSD Lambda amplitudes will be solved using DIIS.
           Start     Size      MaxIter   EConv     LConv     
           3         7         100       1.00e-07  1.00e-05  
 ------------------------------------------------------------------------------
            Enorm      Ldiff       Comment
 ------------------------------------------------------------------------------
     1     5.04e-02   3.95e-02     
     2     1.22e-02   5.35e-03     
     3     5.66e-03   2.43e-03     
     4     2.99e-03   1.32e-03     Switched to DIIS steps.
     5     1.05e-03   7.09e-04     
     6     4.52e-04   2.13e-04     
     7     1.75e-04   5.02e-05     
     8     7.24e-05   9.09e-07     
     9     2.75e-05   3.14e-06     
    10     1.21e-05   1.36e-06     
    11     4.66e-06   1.32e-07     
    12     2.42e-06   9.07e-08     
    13     1.13e-06   3.44e-08     
    14     4.88e-07   2.01e-08     
    15     2.40e-07   2.34e-08     
    16     1.04e-07   4.53e-09     
    17     5.28e-08   5.40e-09     
 ------------------------------------------------------------------------------
                                   CCSD Lambda converged.

 Computing density matrices in double precision...
           Orbital response amplitudes will be solved using DIIS.
           Start     Size      MaxIter   EConv     LConv     
           3         7         100       1.00e-06  1.00e-06  
 ------------------------------------------------------------------------------
            Enorm      Ldiff       Comment
 ------------------------------------------------------------------------------
     1     6.59e-02   7.94e-03     
     2     4.03e-02   2.18e-03     
     3     6.23e-02   9.25e-03     
     4     1.00e-02   1.75e-02     Switched to DIIS steps.
     5     2.04e-03   3.50e-03     
     6     9.05e-04   2.85e-04     
     7     3.22e-04   9.32e-05     
     8     7.39e-05   5.50e-05     
     9     1.68e-05   8.23e-06     
    10     2.67e-06   2.62e-06     
    11     1.04e-06   4.03e-07     
    12     2.25e-07   2.07e-07     
 ------------------------------------------------------------------------------
                                   Orbital response converged.

 Computing density matrices... Done.
 CCSD calculation:   CPU 147.29 s  wall 28.93 s

 Transferring MO TPDM to AO TPDM
 Transferring g2_o1o1o1o1
 Transferring g2_o1o1o1v1
 Transferring g2_o1o1v1v1
 Transferring g2_o1v1o1v1
 Transferring g2_o1v1v1v1
 Transferring g2_v1v1v1v1
 Adding separable TPDM
 Computing TPDM gradient
 --------------------------------------------------------
 2e gradient
  Atom          X               Y               Z
 --------------------------------------------------------
    1        -16.571099       11.429711       -0.000000  
    2         -2.950552       -2.653453        0.000000  
    3          1.962215      -13.775208       -0.000000  
    4         17.559435        4.998950       -0.000000  
 --------------------------------------------------------
 --------------------------------------------------------
 Final gradient
  Atom          X               Y               Z
 --------------------------------------------------------
    1        -16.571099       11.429711       -0.000000  
    2         -2.950552       -2.653453        0.000000  
    3          1.962215      -13.775208       -0.000000  
    4         17.559435        4.998950       -0.000000  
 --------------------------------------------------------
 Analytic gradient from two-electron contribution:   CPU 53.06 s  wall 10.06 s

 Total ccman2 time:   CPU 210.90 s  wall 41.26 s


 --------------------------------------------------------------

                    Orbital Energies (a.u.)
 --------------------------------------------------------------

 Alpha MOs
 -- Occupied --
******** -80.0152 -15.6519 -10.5882  -8.0567  -8.0529  -8.0529  -7.5568
 -5.4498  -5.4493  -5.4485  -1.2396  -1.0316  -0.7731  -0.6028  -0.5675
 -0.5363  -0.4588  -0.4043  -0.3988
 -- Virtual --
  0.0035   0.0505   0.0666   0.0796   0.0894   0.0955   0.1064   0.1440
  0.1445   0.1698   0.1858   0.2079   0.2252   0.2415   0.2452   0.3062
  0.3439   0.3799   0.3950   0.4935   0.5421   0.6035   0.6060   0.6333
  0.7883   0.8249   0.8485   0.8889   0.8951   0.9747   1.0471   1.0893
  1.1341   1.1513   1.1625   1.2279   1.2750   1.2873   1.3617   1.5016
  1.6628   1.6929   1.8135   1.8241   1.9471   2.2732   2.2915   2.4019
  2.4093   2.5406   2.6415   2.6795   2.8566   2.9414   3.0610   4.2408
  4.3367   4.5000   7.5777  10.3275  14.7444  14.8143  14.9061  26.6596
 26.7230  27.1152  36.6795 166.1990 219.1673
 --------------------------------------------------------------

          Ground-State Mulliken Net Atomic Charges

     Atom                 Charge (a.u.)
  ----------------------------------------
      1 P                     0.298040
      2 H                    -0.048584
      3 N                    -0.229796
      4 Cl                   -0.019659
  ----------------------------------------
  Sum of atomic charges =    -0.000000

 -----------------------------------------------------------------
                    Cartesian Multipole Moments
 -----------------------------------------------------------------
    Charge (ESU x 10^10)
                -0.0000
    Dipole Moment (Debye)
         X       1.9427      Y      -1.0322      Z       0.0000
       Tot       2.1998
    Quadrupole Moments (Debye-Ang)
        XX     -27.9769     XY       0.8564     YY     -34.8574
        XZ       0.0000     YZ      -0.0000     ZZ     -31.3413
    Octopole Moments (Debye-Ang^2)
       XXX      -1.0349    XXY      -0.8126    XYY      -3.5230
       YYY      -1.6177    XXZ       0.0000    XYZ      -0.0000
       YYZ       0.0000    XZZ      -0.3428    YZZ      -0.1163
       ZZZ       0.0000
    Hexadecapole Moments (Debye-Ang^3)
      XXXX    -336.6587   XXXY       7.3652   XXYY     -73.7122
      XYYY       3.3143   YYYY     -78.5101   XXXZ       0.0000
      XXYZ      -0.0000   XYYZ       0.0000   YYYZ      -0.0000
      XXZZ     -66.4398   XYZZ       0.2680   YYZZ     -19.0419
      XZZZ       0.0000   YZZZ      -0.0000   ZZZZ     -38.9239
 -----------------------------------------------------------------
 DrvMan completing analytic gradient of the correlated energy
 Correlated dipole moment
            1
    1   0.7643023
    2  -0.4060852
    3   0.0000000
 Energy read as -855.666030868
 Full Analytical Gradient: (in a.u., or Hartree/Bohr)
             1             2             3             4
    1    0.00007920    0.00000276   -0.00020932    0.00012736
    2   -0.00002618   -0.00000937   -0.00004858    0.00008413
    3    0.00000000   -0.00000000   -0.00000000    0.00000000
 Gradient time:  CPU 0.80 s  wall 0.81 s
 ----------------------------------------------------------------
             Standard Nuclear Orientation (Angstroms)
    I     Atom           X                Y                Z
 ----------------------------------------------------------------
    1      P       1.3977284065    -0.2547762019     0.0000000000
    2      H       2.3136285153     0.8299441736     0.0000000000
    3      N       0.1123526098     0.7158400469    -0.0000000000
    4      Cl     -1.4156484048    -0.1197753808    -0.0000000000
 ----------------------------------------------------------------
 Nuclear Repulsion Energy =   128.1733753020 hartrees
 There are       20 alpha and       20 beta electrons

                       Distance Matrix (Angstroms)
             P (  1)   H (  2)   N (  3)
   H (  2)  1.419680
   N (  3)  1.610679  2.204231
   Cl(  4)  2.816614  3.848308  1.741563

 Requested basis set is 6-311++G(d,p)
 There are 37 shells and 89 basis functions
 A cutoff of  1.0D-14 yielded    661 shell pairs
 There are      3992 function pairs (      4280 Cartesian)
 Smallest overlap matrix eigenvalue = 1.55E-03
 Guess MOs from SCF MO coefficient file

 -----------------------------------------------------------------------
  General SCF calculation program by
  Eric Jon Sundstrom, Paul Horn, Yuezhi Mao, Dmitri Zuev, Alec White,
  David Stuck, Shaama M.S., Shane Yost, Joonho Lee, David Small,
  Daniel Levine, Susi Lehtola, Hugh Burton, Evgeny Epifanovsky
 -----------------------------------------------------------------------
 Hartree-Fock
 using 6 threads for integral computing
 -------------------------------------------------------
 OpenMP Integral computing Module                
 Release: version 2.0, May 2017, Q-Chem Inc. Pleasanton 
 -------------------------------------------------------
 A restricted SCF calculation will be
 performed using DIIS
 SCF converges when DIIS error is below 1.0e-08
 ---------------------------------------
  Cycle       Energy         DIIS error
 ---------------------------------------
    1    -855.1995377845      2.26e-05  
    2    -855.1995385703      7.44e-06  
    3    -855.1995386804      5.49e-06  
    4    -855.1995387188      1.44e-06  
    5    -855.1995387267      3.72e-07  
    6    -855.1995387273      1.30e-07  
    7    -855.1995387274      6.01e-08  
    8    -855.1995387274      2.86e-08  
    9    -855.1995387274      8.87e-09  Convergence criterion met
 ---------------------------------------
 SCF time:   CPU 2.70s  wall 1.00s 
 SCF   energy in the final basis set =     -855.1995387274
 Total energy in the final basis set =     -855.1995387274


 ------------------------------------------------------------------------------

   CCMAN2: suite of methods based on coupled cluster
           and equation of motion theories.

   Components:
   * libvmm-1.3-trunk
     by Evgeny Epifanovsky, Ilya Kaliman.
   * libtensor-2.5-trunk
     by Evgeny Epifanovsky, Michael Wormit, Dmitry Zuev, Sam Manzer, 
        Ilya Kaliman.
   * libcc-2.5-trunk
     by Evgeny Epifanovsky, Arik Landau, Tomasz Kus, Kirill Khistyaev, 
        Dmitry Zuev, Prashant Manohar, Xintian Feng, Anna Krylov, 
        Matthew Goldey, Alec White, Thomas Jagau, Kaushik Nanda, 
        Anastasia Gunina, Alexander Kunitsa, Joonho Lee.

   CCMAN original authors:
   Anna I. Krylov, C. David Sherrill, Steven R. Gwaltney,
   Edward F. C. Byrd (2000)
   Sergey V. Levchenko, Lyudmila V. Slipchenko, Tao Wang,
   Ana-Maria C. Cristian (2003)
   Piotr A. Pieniazek, C. Melania Oana, Evgeny Epifanovsky (2007)
   Prashant Manohar (2009)

 ------------------------------------------------------------------------------


 Allocating and initializing 30808MB of RAM...
 Calculation will run on 6 cores.


 Alpha MOs, Restricted
 -- Occupied --                  
-104.86  -80.02  -15.65  -10.59   -8.06   -8.05   -8.05   -7.56
  1 A     2 A     3 A     4 A     5 A     6 A     7 A     8 A                  
 -5.450  -5.449  -5.449  -1.239  -1.032  -0.773  -0.603  -0.567
  9 A    10 A    11 A    12 A    13 A    14 A    15 A    16 A                  
 -0.536  -0.459  -0.404  -0.399
 17 A    18 A    19 A    20 A                                                  
 -- Virtual --                   
  0.003   0.050   0.067   0.080   0.089   0.095   0.106   0.144
 21 A    22 A    23 A    24 A    25 A    26 A    27 A    28 A                  
  0.144   0.170   0.186   0.208   0.225   0.241   0.245   0.306
 29 A    30 A    31 A    32 A    33 A    34 A    35 A    36 A                  
  0.344   0.380   0.395   0.493   0.542   0.604   0.606   0.633
 37 A    38 A    39 A    40 A    41 A    42 A    43 A    44 A                  
  0.788   0.825   0.848   0.889   0.895   0.975   1.047   1.089
 45 A    46 A    47 A    48 A    49 A    50 A    51 A    52 A                  
  1.134   1.151   1.162   1.228   1.275   1.287   1.361   1.502
 53 A    54 A    55 A    56 A    57 A    58 A    59 A    60 A                  
  1.663   1.693   1.813   1.824   1.947   2.273   2.291   2.402
 61 A    62 A    63 A    64 A    65 A    66 A    67 A    68 A                  
  2.409   2.540   2.641   2.679   2.857   2.941   3.061   4.241
 69 A    70 A    71 A    72 A    73 A    74 A    75 A    76 A                  
  4.337   4.500   7.578  10.327  14.744  14.814  14.906  26.660
 77 A    78 A    79 A    80 A    81 A    82 A    83 A    84 A                  
 26.723  27.115  36.679 166.199 219.167
 85 A    86 A    87 A    88 A    89 A                                          

 Beta MOs, Restricted
 -- Occupied --                  
-104.86  -80.02  -15.65  -10.59   -8.06   -8.05   -8.05   -7.56
  1 A     2 A     3 A     4 A     5 A     6 A     7 A     8 A                  
 -5.450  -5.449  -5.449  -1.239  -1.032  -0.773  -0.603  -0.567
  9 A    10 A    11 A    12 A    13 A    14 A    15 A    16 A                  
 -0.536  -0.459  -0.404  -0.399
 17 A    18 A    19 A    20 A                                                  
 -- Virtual --                   
  0.003   0.050   0.067   0.080   0.089   0.095   0.106   0.144
 21 A    22 A    23 A    24 A    25 A    26 A    27 A    28 A                  
  0.144   0.170   0.186   0.208   0.225   0.241   0.245   0.306
 29 A    30 A    31 A    32 A    33 A    34 A    35 A    36 A                  
  0.344   0.380   0.395   0.493   0.542   0.604   0.606   0.633
 37 A    38 A    39 A    40 A    41 A    42 A    43 A    44 A                  
  0.788   0.825   0.848   0.889   0.895   0.975   1.047   1.089
 45 A    46 A    47 A    48 A    49 A    50 A    51 A    52 A                  
  1.134   1.151   1.162   1.228   1.275   1.287   1.361   1.502
 53 A    54 A    55 A    56 A    57 A    58 A    59 A    60 A                  
  1.663   1.693   1.813   1.824   1.947   2.273   2.291   2.402
 61 A    62 A    63 A    64 A    65 A    66 A    67 A    68 A                  
  2.409   2.540   2.641   2.679   2.857   2.941   3.061   4.241
 69 A    70 A    71 A    72 A    73 A    74 A    75 A    76 A                  
  4.337   4.500   7.578  10.327  14.744  14.814  14.906  26.660
 77 A    78 A    79 A    80 A    81 A    82 A    83 A    84 A                  
 26.723  27.115  36.679 166.199 219.167
 85 A    86 A    87 A    88 A    89 A                                          

 Occupation and symmetry of molecular orbitals

 Point group: C1 (1 irreducible representation).

                           A     All 
 -------------------------------------
 All molecular orbitals:
  - Alpha                  89    89  
  - Beta                   89    89  
 -------------------------------------
 Alpha orbitals:
  - Frozen occupied        11    11  
  - Active occupied        9     9   
  - Active virtual         69    69  
  - Frozen virtual         0     0   
 -------------------------------------
 Beta orbitals:
  - Frozen occupied        11    11  
  - Active occupied        9     9   
  - Active virtual         69    69  
  - Frozen virtual         0     0   
 -------------------------------------

 Import integrals:   CPU 0.00 s  wall 0.00 s

 Import integrals:   CPU 7.16 s  wall 1.30 s

 MP2 amplitudes:   CPU 0.02 s  wall 0.02 s

Running a double precision version
           CCSD T amplitudes will be solved using DIIS.

           Start     Size      MaxIter   EConv     TConv     
           3         7         100       1.00e-07  1.00e-05  
 ------------------------------------------------------------------------------
           Energy (a.u.)   Ediff      Tdiff       Comment
 ------------------------------------------------------------------------------
          -855.64039940                           
     1    -855.64439252   3.99e-03   6.74e-01     
     2    -855.66288154   1.85e-02   1.01e-01     
     3    -855.66302555   1.44e-04   4.46e-02     
     4    -855.66522101   2.20e-03   1.28e-02     Switched to DIIS steps.
     5    -855.66600964   7.89e-04   1.23e-02     
     6    -855.66603014   2.05e-05   2.29e-03     
     7    -855.66602778   2.36e-06   1.08e-03     
     8    -855.66603061   2.83e-06   3.41e-04     
     9    -855.66603083   2.25e-07   1.64e-04     
    10    -855.66603092   8.71e-08   6.29e-05     
    11    -855.66603084   7.47e-08   3.23e-05     
    12    -855.66603088   3.92e-08   7.87e-06     
 ------------------------------------------------------------------------------
          -855.66603088                           CCSD T converged.

End of double precision
 SCF energy                 = -855.19953873
 MP2 energy                 = -855.64039940
 CCSD correlation energy     =   -0.46649216
 CCSD total energy           = -855.66603088

 CCSD  T1^2 = 0.0107  T2^2 = 0.2186  Leading amplitudes:

 Amplitude    Orbitals with energies
  0.0384       20 (A) A                  ->    21 (A) A                   
              -0.3989                          0.0034                     
  0.0384       20 (A) B                  ->    21 (A) B                   
              -0.3989                          0.0034                     
 -0.0168       20 (A) A                  ->    25 (A) A                   
              -0.3989                          0.0894                     
 -0.0168       20 (A) B                  ->    25 (A) B                   
              -0.3989                          0.0894                     

 Amplitude    Orbitals with energies
 -0.0994       20 (A) A      20 (A) B    ->    21 (A) A      21 (A) B     
              -0.3989       -0.3989            0.0034        0.0034       
  0.0994       20 (A) A      20 (A) B    ->    21 (A) B      21 (A) A     
              -0.3989       -0.3989            0.0034        0.0034       
  0.0994       20 (A) B      20 (A) A    ->    21 (A) A      21 (A) B     
              -0.3989       -0.3989            0.0034        0.0034       
 -0.0994       20 (A) B      20 (A) A    ->    21 (A) B      21 (A) A     
              -0.3989       -0.3989            0.0034        0.0034       

 Computing CCSD intemediates for later calculations in double precision
 Finished.

Running a double precision version
           CCSD Lambda amplitudes will be solved using DIIS.
           Start     Size      MaxIter   EConv     LConv     
           3         7         100       1.00e-07  1.00e-05  
 ------------------------------------------------------------------------------
            Enorm      Ldiff       Comment
 ------------------------------------------------------------------------------
     1     5.05e-02   3.96e-02     
     2     1.22e-02   5.35e-03     
     3     5.66e-03   2.43e-03     
     4     2.99e-03   1.32e-03     Switched to DIIS steps.
     5     1.05e-03   7.10e-04     
     6     4.52e-04   2.13e-04     
     7     1.75e-04   5.03e-05     
     8     7.25e-05   8.79e-07     
     9     2.76e-05   3.13e-06     
    10     1.21e-05   1.36e-06     
    11     4.67e-06   1.30e-07     
    12     2.42e-06   9.10e-08     
    13     1.14e-06   3.44e-08     
    14     4.89e-07   2.00e-08     
    15     2.41e-07   2.35e-08     
    16     1.04e-07   4.57e-09     
    17     5.29e-08   5.41e-09     
 ------------------------------------------------------------------------------
                                   CCSD Lambda converged.

 Computing density matrices in double precision...
           Orbital response amplitudes will be solved using DIIS.
           Start     Size      MaxIter   EConv     LConv     
           3         7         100       1.00e-06  1.00e-06  
 ------------------------------------------------------------------------------
            Enorm      Ldiff       Comment
 ------------------------------------------------------------------------------
     1     6.59e-02   7.95e-03     
     2     4.03e-02   2.13e-03     
     3     6.25e-02   9.30e-03     
     4     9.99e-03   1.77e-02     Switched to DIIS steps.
     5     2.04e-03   3.49e-03     
     6     9.04e-04   2.84e-04     
     7     3.22e-04   9.28e-05     
     8     7.39e-05   5.50e-05     
     9     1.68e-05   8.21e-06     
    10     2.67e-06   2.62e-06     
    11     1.05e-06   4.02e-07     
    12     2.27e-07   2.07e-07     
 ------------------------------------------------------------------------------
                                   Orbital response converged.

 Computing density matrices... Done.
 CCSD calculation:   CPU 145.59 s  wall 28.56 s

 Transferring MO TPDM to AO TPDM
 Transferring g2_o1o1o1o1
 Transferring g2_o1o1o1v1
 Transferring g2_o1o1v1v1
 Transferring g2_o1v1o1v1
 Transferring g2_o1v1v1v1
 Transferring g2_v1v1v1v1
 Adding separable TPDM
 Computing TPDM gradient
 --------------------------------------------------------
 2e gradient
  Atom          X               Y               Z
 --------------------------------------------------------
    1        -16.571542       11.424227        0.000000  
    2         -2.950821       -2.653159       -0.000000  
    3          1.974123      -13.780624       -0.000000  
    4         17.548240        5.009557        0.000000  
 --------------------------------------------------------
 --------------------------------------------------------
 Final gradient
  Atom          X               Y               Z
 --------------------------------------------------------
    1        -16.571542       11.424227        0.000000  
    2         -2.950821       -2.653159       -0.000000  
    3          1.974123      -13.780624       -0.000000  
    4         17.548240        5.009557        0.000000  
 --------------------------------------------------------
 Analytic gradient from two-electron contribution:   CPU 56.55 s  wall 15.42 s

 Total ccman2 time:   CPU 212.52 s  wall 46.24 s


 --------------------------------------------------------------

                    Orbital Energies (a.u.)
 --------------------------------------------------------------

 Alpha MOs
 -- Occupied --
******** -80.0152 -15.6520 -10.5882  -8.0566  -8.0528  -8.0528  -7.5569
 -5.4498  -5.4494  -5.4485  -1.2393  -1.0316  -0.7731  -0.6027  -0.5674
 -0.5361  -0.4588  -0.4045  -0.3989
 -- Virtual --
  0.0034   0.0504   0.0666   0.0796   0.0894   0.0954   0.1064   0.1440
  0.1445   0.1698   0.1856   0.2080   0.2251   0.2414   0.2452   0.3061
  0.3438   0.3799   0.3949   0.4935   0.5420   0.6035   0.6060   0.6332
  0.7882   0.8248   0.8485   0.8888   0.8951   0.9747   1.0470   1.0893
  1.1342   1.1514   1.1624   1.2279   1.2748   1.2874   1.3612   1.5019
  1.6628   1.6929   1.8134   1.8240   1.9470   2.2730   2.2914   2.4019
  2.4094   2.5397   2.6414   2.6794   2.8566   2.9413   3.0609   4.2407
  4.3366   4.4996   7.5777  10.3273  14.7443  14.8142  14.9061  26.6596
 26.7229  27.1153  36.6794 166.1990 219.1671
 --------------------------------------------------------------

          Ground-State Mulliken Net Atomic Charges

     Atom                 Charge (a.u.)
  ----------------------------------------
      1 P                     0.298214
      2 H                    -0.048599
      3 N                    -0.229814
      4 Cl                   -0.019801
  ----------------------------------------
  Sum of atomic charges =    -0.000000

 -----------------------------------------------------------------
                    Cartesian Multipole Moments
 -----------------------------------------------------------------
    Charge (ESU x 10^10)
                -0.0000
    Dipole Moment (Debye)
         X       1.9468      Y      -1.0316      Z       0.0000
       Tot       2.2033
    Quadrupole Moments (Debye-Ang)
        XX     -27.9790     XY       0.8580     YY     -34.8548
        XZ       0.0000     YZ      -0.0000     ZZ     -31.3421
    Octopole Moments (Debye-Ang^2)
       XXX      -1.0175    XXY      -0.7917    XYY      -3.5222
       YYY      -1.5409    XXZ       0.0000    XYZ      -0.0000
       YYZ       0.0000    XZZ      -0.3379    YZZ      -0.0911
       ZZZ       0.0000
    Hexadecapole Moments (Debye-Ang^3)
      XXXX    -336.6891   XXXY       7.2691   XXYY     -73.7032
      XYYY       3.2122   YYYY     -78.5364   XXXZ       0.0000
      XXYZ      -0.0000   XYYZ       0.0000   YYYZ      -0.0000
      XXZZ     -66.4395   XYZZ       0.2307   YYZZ     -19.0473
      XZZZ       0.0000   YZZZ      -0.0000   ZZZZ     -38.9237
 -----------------------------------------------------------------
 DrvMan completing analytic gradient of the correlated energy
 Correlated dipole moment
            1
    1   0.7659481
    2  -0.4058629
    3   0.0000000
 Energy read as -855.666030883
 Full Analytical Gradient: (in a.u., or Hartree/Bohr)
             1             2             3             4
    1    0.00005537    0.00000267    0.00004561   -0.00010365
    2   -0.00003275   -0.00002144    0.00013429   -0.00008009
    3    0.00000000   -0.00000000   -0.00000000    0.00000000
 Gradient time:  CPU 0.81 s  wall 0.82 s
 ----------------------------------------------------------------
             Standard Nuclear Orientation (Angstroms)
    I     Atom           X                Y                Z
 ----------------------------------------------------------------
    1      P       1.3977284065    -0.2547762019     0.0000000000
    2      H       2.3136285153     0.8299441736     0.0000000000
    3      N       0.1123526098     0.7158400469    -0.0000000000
    4      Cl     -1.4156484048    -0.1187753808     0.0010000000
 ----------------------------------------------------------------
 Nuclear Repulsion Energy =   128.1826577685 hartrees
 There are       20 alpha and       20 beta electrons

                       Distance Matrix (Angstroms)
             P (  1)   H (  2)   N (  3)
   H (  2)  1.419680
   N (  3)  1.610679  2.204231
   Cl(  4)  2.816662  3.848061  1.741083

 Requested basis set is 6-311++G(d,p)
 There are 37 shells and 89 basis functions
 A cutoff of  1.0D-14 yielded    661 shell pairs
 There are      3992 function pairs (      4280 Cartesian)
 Smallest overlap matrix eigenvalue = 1.55E-03
 Guess MOs from SCF MO coefficient file

 -----------------------------------------------------------------------
  General SCF calculation program by
  Eric Jon Sundstrom, Paul Horn, Yuezhi Mao, Dmitri Zuev, Alec White,
  David Stuck, Shaama M.S., Shane Yost, Joonho Lee, David Small,
  Daniel Levine, Susi Lehtola, Hugh Burton, Evgeny Epifanovsky
 -----------------------------------------------------------------------
 Hartree-Fock
 using 6 threads for integral computing
 -------------------------------------------------------
 OpenMP Integral computing Module                
 Release: version 2.0, May 2017, Q-Chem Inc. Pleasanton 
 -------------------------------------------------------
 A restricted SCF calculation will be
 performed using DIIS
 SCF converges when DIIS error is below 1.0e-08
 ---------------------------------------
  Cycle       Energy         DIIS error
 ---------------------------------------
    1    -855.1995509337      1.42e-05  
    2    -855.1995512711      4.56e-06  
    3    -855.1995513230      3.06e-06  
    4    -855.1995513361      9.76e-07  
    5    -855.1995513395      2.55e-07  
    6    -855.1995513398      1.03e-07  
    7    -855.1995513399      5.28e-08  
    8    -855.1995513399      2.34e-08  
    9    -855.1995513399      9.18e-09  Convergence criterion met
 ---------------------------------------
 SCF time:   CPU 2.69s  wall 0.00s 
 SCF   energy in the final basis set =     -855.1995513399
 Total energy in the final basis set =     -855.1995513399


 ------------------------------------------------------------------------------

   CCMAN2: suite of methods based on coupled cluster
           and equation of motion theories.

   Components:
   * libvmm-1.3-trunk
     by Evgeny Epifanovsky, Ilya Kaliman.
   * libtensor-2.5-trunk
     by Evgeny Epifanovsky, Michael Wormit, Dmitry Zuev, Sam Manzer, 
        Ilya Kaliman.
   * libcc-2.5-trunk
     by Evgeny Epifanovsky, Arik Landau, Tomasz Kus, Kirill Khistyaev, 
        Dmitry Zuev, Prashant Manohar, Xintian Feng, Anna Krylov, 
        Matthew Goldey, Alec White, Thomas Jagau, Kaushik Nanda, 
        Anastasia Gunina, Alexander Kunitsa, Joonho Lee.

   CCMAN original authors:
   Anna I. Krylov, C. David Sherrill, Steven R. Gwaltney,
   Edward F. C. Byrd (2000)
   Sergey V. Levchenko, Lyudmila V. Slipchenko, Tao Wang,
   Ana-Maria C. Cristian (2003)
   Piotr A. Pieniazek, C. Melania Oana, Evgeny Epifanovsky (2007)
   Prashant Manohar (2009)

 ------------------------------------------------------------------------------


 Allocating and initializing 30808MB of RAM...
 Calculation will run on 6 cores.


 Alpha MOs, Restricted
 -- Occupied --                  
-104.86  -80.02  -15.65  -10.59   -8.06   -8.05   -8.05   -7.56
  1 A     2 A     3 A     4 A     5 A     6 A     7 A     8 A                  
 -5.450  -5.449  -5.449  -1.239  -1.032  -0.773  -0.603  -0.567
  9 A    10 A    11 A    12 A    13 A    14 A    15 A    16 A                  
 -0.536  -0.459  -0.404  -0.399
 17 A    18 A    19 A    20 A                                                  
 -- Virtual --                   
  0.003   0.050   0.067   0.080   0.089   0.095   0.106   0.144
 21 A    22 A    23 A    24 A    25 A    26 A    27 A    28 A                  
  0.144   0.170   0.186   0.208   0.225   0.241   0.245   0.306
 29 A    30 A    31 A    32 A    33 A    34 A    35 A    36 A                  
  0.344   0.380   0.395   0.493   0.542   0.604   0.606   0.633
 37 A    38 A    39 A    40 A    41 A    42 A    43 A    44 A                  
  0.788   0.825   0.849   0.889   0.895   0.975   1.047   1.089
 45 A    46 A    47 A    48 A    49 A    50 A    51 A    52 A                  
  1.134   1.151   1.162   1.228   1.275   1.287   1.361   1.502
 53 A    54 A    55 A    56 A    57 A    58 A    59 A    60 A                  
  1.663   1.693   1.813   1.824   1.947   2.273   2.291   2.402
 61 A    62 A    63 A    64 A    65 A    66 A    67 A    68 A                  
  2.409   2.540   2.641   2.679   2.857   2.941   3.061   4.241
 69 A    70 A    71 A    72 A    73 A    74 A    75 A    76 A                  
  4.337   4.500   7.578  10.327  14.744  14.814  14.906  26.660
 77 A    78 A    79 A    80 A    81 A    82 A    83 A    84 A                  
 26.723  27.115  36.679 166.199 219.167
 85 A    86 A    87 A    88 A    89 A                                          

 Beta MOs, Restricted
 -- Occupied --                  
-104.86  -80.02  -15.65  -10.59   -8.06   -8.05   -8.05   -7.56
  1 A     2 A     3 A     4 A     5 A     6 A     7 A     8 A                  
 -5.450  -5.449  -5.449  -1.239  -1.032  -0.773  -0.603  -0.567
  9 A    10 A    11 A    12 A    13 A    14 A    15 A    16 A                  
 -0.536  -0.459  -0.404  -0.399
 17 A    18 A    19 A    20 A                                                  
 -- Virtual --                   
  0.003   0.050   0.067   0.080   0.089   0.095   0.106   0.144
 21 A    22 A    23 A    24 A    25 A    26 A    27 A    28 A                  
  0.144   0.170   0.186   0.208   0.225   0.241   0.245   0.306
 29 A    30 A    31 A    32 A    33 A    34 A    35 A    36 A                  
  0.344   0.380   0.395   0.493   0.542   0.604   0.606   0.633
 37 A    38 A    39 A    40 A    41 A    42 A    43 A    44 A                  
  0.788   0.825   0.849   0.889   0.895   0.975   1.047   1.089
 45 A    46 A    47 A    48 A    49 A    50 A    51 A    52 A                  
  1.134   1.151   1.162   1.228   1.275   1.287   1.361   1.502
 53 A    54 A    55 A    56 A    57 A    58 A    59 A    60 A                  
  1.663   1.693   1.813   1.824   1.947   2.273   2.291   2.402
 61 A    62 A    63 A    64 A    65 A    66 A    67 A    68 A                  
  2.409   2.540   2.641   2.679   2.857   2.941   3.061   4.241
 69 A    70 A    71 A    72 A    73 A    74 A    75 A    76 A                  
  4.337   4.500   7.578  10.327  14.744  14.814  14.906  26.660
 77 A    78 A    79 A    80 A    81 A    82 A    83 A    84 A                  
 26.723  27.115  36.679 166.199 219.167
 85 A    86 A    87 A    88 A    89 A                                          

 Occupation and symmetry of molecular orbitals

 Point group: C1 (1 irreducible representation).

                           A     All 
 -------------------------------------
 All molecular orbitals:
  - Alpha                  89    89  
  - Beta                   89    89  
 -------------------------------------
 Alpha orbitals:
  - Frozen occupied        11    11  
  - Active occupied        9     9   
  - Active virtual         69    69  
  - Frozen virtual         0     0   
 -------------------------------------
 Beta orbitals:
  - Frozen occupied        11    11  
  - Active occupied        9     9   
  - Active virtual         69    69  
  - Frozen virtual         0     0   
 -------------------------------------

 Import integrals:   CPU 0.00 s  wall 0.00 s

 Import integrals:   CPU 7.50 s  wall 1.44 s

 MP2 amplitudes:   CPU 0.03 s  wall 0.02 s

Running a double precision version
           CCSD T amplitudes will be solved using DIIS.

           Start     Size      MaxIter   EConv     TConv     
           3         7         100       1.00e-07  1.00e-05  
 ------------------------------------------------------------------------------
           Energy (a.u.)   Ediff      Tdiff       Comment
 ------------------------------------------------------------------------------
          -855.64039968                           
     1    -855.64439830   4.00e-03   6.74e-01     
     2    -855.66288175   1.85e-02   1.01e-01     
     3    -855.66302704   1.45e-04   4.46e-02     
     4    -855.66522155   2.19e-03   1.28e-02     Switched to DIIS steps.
     5    -855.66600974   7.88e-04   1.23e-02     
     6    -855.66603022   2.05e-05   2.29e-03     
     7    -855.66602784   2.38e-06   1.08e-03     
     8    -855.66603066   2.82e-06   3.41e-04     
     9    -855.66603088   2.23e-07   1.64e-04     
    10    -855.66603097   8.73e-08   6.29e-05     
    11    -855.66603090   7.46e-08   3.22e-05     
    12    -855.66603094   3.92e-08   7.86e-06     
 ------------------------------------------------------------------------------
          -855.66603094                           CCSD T converged.

End of double precision
 SCF energy                 = -855.19955134
 MP2 energy                 = -855.64039968
 CCSD correlation energy     =   -0.46647960
 CCSD total energy           = -855.66603094

 CCSD  T1^2 = 0.0107  T2^2 = 0.2186  Leading amplitudes:

 Amplitude    Orbitals with energies
 -0.0384       20 (A) A                  ->    21 (A) A                   
              -0.3989                          0.0034                     
 -0.0384       20 (A) B                  ->    21 (A) B                   
              -0.3989                          0.0034                     
 -0.0168       20 (A) A                  ->    25 (A) A                   
              -0.3989                          0.0894                     
 -0.0168       20 (A) B                  ->    25 (A) B                   
              -0.3989                          0.0894                     

 Amplitude    Orbitals with energies
 -0.0994       20 (A) A      20 (A) B    ->    21 (A) A      21 (A) B     
              -0.3989       -0.3989            0.0034        0.0034       
  0.0994       20 (A) A      20 (A) B    ->    21 (A) B      21 (A) A     
              -0.3989       -0.3989            0.0034        0.0034       
  0.0994       20 (A) B      20 (A) A    ->    21 (A) A      21 (A) B     
              -0.3989       -0.3989            0.0034        0.0034       
 -0.0994       20 (A) B      20 (A) A    ->    21 (A) B      21 (A) A     
              -0.3989       -0.3989            0.0034        0.0034       

 Computing CCSD intemediates for later calculations in double precision
 Finished.

Running a double precision version
           CCSD Lambda amplitudes will be solved using DIIS.
           Start     Size      MaxIter   EConv     LConv     
           3         7         100       1.00e-07  1.00e-05  
 ------------------------------------------------------------------------------
            Enorm      Ldiff       Comment
 ------------------------------------------------------------------------------
     1     5.05e-02   3.95e-02     
     2     1.22e-02   5.35e-03     
     3     5.66e-03   2.43e-03     
     4     2.99e-03   1.32e-03     Switched to DIIS steps.
     5     1.05e-03   7.10e-04     
     6     4.52e-04   2.13e-04     
     7     1.75e-04   5.02e-05     
     8     7.24e-05   8.94e-07     
     9     2.76e-05   3.13e-06     
    10     1.21e-05   1.36e-06     
    11     4.67e-06   1.31e-07     
    12     2.42e-06   9.08e-08     
    13     1.14e-06   3.44e-08     
    14     4.89e-07   2.00e-08     
    15     2.41e-07   2.34e-08     
    16     1.04e-07   4.55e-09     
    17     5.30e-08   5.40e-09     
 ------------------------------------------------------------------------------
                                   CCSD Lambda converged.

 Computing density matrices in double precision...
           Orbital response amplitudes will be solved using DIIS.
           Start     Size      MaxIter   EConv     LConv     
           3         7         100       1.00e-06  1.00e-06  
 ------------------------------------------------------------------------------
            Enorm      Ldiff       Comment
 ------------------------------------------------------------------------------
     1     6.59e-02   7.95e-03     
     2     4.03e-02   2.15e-03     
     3     6.24e-02   9.27e-03     
     4     1.00e-02   1.76e-02     Switched to DIIS steps.
     5     2.04e-03   3.49e-03     
     6     9.05e-04   2.84e-04     
     7     3.22e-04   9.30e-05     
     8     7.39e-05   5.50e-05     
     9     1.68e-05   8.22e-06     
    10     2.67e-06   2.62e-06     
    11     1.05e-06   4.02e-07     
    12     2.26e-07   2.07e-07     
 ------------------------------------------------------------------------------
                                   Orbital response converged.

 Computing density matrices... Done.
 CCSD calculation:   CPU 147.40 s  wall 28.96 s

 Transferring MO TPDM to AO TPDM
 Transferring g2_o1o1o1o1
 Transferring g2_o1o1o1v1
 Transferring g2_o1o1v1v1
 Transferring g2_o1v1o1v1
 Transferring g2_o1v1v1v1
 Transferring g2_v1v1v1v1
 Adding separable TPDM
 Computing TPDM gradient
 --------------------------------------------------------
 2e gradient
  Atom          X               Y               Z
 --------------------------------------------------------
    1        -16.571321       11.426970        0.003330  
    2         -2.950686       -2.653306       -0.000666  
    3          1.968173      -13.777918        0.006795  
    4         17.553835        5.004254       -0.009459  
 --------------------------------------------------------
 --------------------------------------------------------
 Final gradient
  Atom          X               Y               Z
 --------------------------------------------------------
    1        -16.571321       11.426970        0.003330  
    2         -2.950686       -2.653306       -0.000666  
    3          1.968173      -13.777918        0.006795  
    4         17.553835        5.004254       -0.009459  
 --------------------------------------------------------
 Analytic gradient from two-electron contribution:   CPU 54.26 s  wall 11.02 s

 Total ccman2 time:   CPU 212.49 s  wall 42.42 s


 --------------------------------------------------------------

                    Orbital Energies (a.u.)
 --------------------------------------------------------------

 Alpha MOs
 -- Occupied --
******** -80.0152 -15.6519 -10.5882  -8.0567  -8.0529  -8.0528  -7.5569
 -5.4498  -5.4494  -5.4485  -1.2394  -1.0316  -0.7731  -0.6028  -0.5675
 -0.5362  -0.4588  -0.4044  -0.3989
 -- Virtual --
  0.0034   0.0504   0.0666   0.0796   0.0894   0.0955   0.1064   0.1440
  0.1445   0.1698   0.1857   0.2079   0.2252   0.2414   0.2452   0.3062
  0.3439   0.3799   0.3950   0.4935   0.5420   0.6035   0.6060   0.6332
  0.7882   0.8249   0.8485   0.8888   0.8951   0.9747   1.0471   1.0893
  1.1342   1.1513   1.1624   1.2279   1.2749   1.2874   1.3615   1.5018
  1.6628   1.6929   1.8135   1.8241   1.9470   2.2731   2.2914   2.4019
  2.4094   2.5402   2.6414   2.6795   2.8566   2.9414   3.0610   4.2408
  4.3367   4.4998   7.5777  10.3274  14.7444  14.8142  14.9061  26.6596
 26.7230  27.1153  36.6795 166.1990 219.1672
 --------------------------------------------------------------

          Ground-State Mulliken Net Atomic Charges

     Atom                 Charge (a.u.)
  ----------------------------------------
      1 P                     0.298127
      2 H                    -0.048592
      3 N                    -0.229805
      4 Cl                   -0.019730
  ----------------------------------------
  Sum of atomic charges =     0.000000

 -----------------------------------------------------------------
                    Cartesian Multipole Moments
 -----------------------------------------------------------------
    Charge (ESU x 10^10)
                 0.0000
    Dipole Moment (Debye)
         X       1.9448      Y      -1.0319      Z      -0.0001
       Tot       2.2016
    Quadrupole Moments (Debye-Ang)
        XX     -27.9780     XY       0.8572     YY     -34.8561
        XZ      -0.0006     YZ       0.0005     ZZ     -31.3417
    Octopole Moments (Debye-Ang^2)
       XXX      -1.0262    XXY      -0.8022    XYY      -3.5226
       YYY      -1.5793    XXZ      -0.0099    XYZ       0.0019
       YYZ      -0.0126    XZZ      -0.3403    YZZ      -0.1037
       ZZZ      -0.0391
    Hexadecapole Moments (Debye-Ang^3)
      XXXX    -336.6739   XXXY       7.3171   XXYY     -73.7077
      XYYY       3.2633   YYYY     -78.5232   XXXZ       0.0437
      XXYZ      -0.0010   XYYZ       0.0169   YYYZ       0.0062
      XXZZ     -66.4397   XYZZ       0.2493   YYZZ     -19.0446
      XZZZ       0.0554   YZZZ       0.0060   ZZZZ     -38.9239
 -----------------------------------------------------------------
 DrvMan completing analytic gradient of the correlated energy
 Correlated dipole moment
            1
    1   0.7651252
    2  -0.4059744
    3  -0.0000400
 Energy read as -855.666030935
 Full Analytical Gradient: (in a.u., or Hartree/Bohr)
             1             2             3             4
    1    0.00006726    0.00000272   -0.00008161    0.00001163
    2   -0.00002945   -0.00001540    0.00004288    0.00000197
    3   -0.00001308    0.00002021   -0.00002521    0.00001809
 Gradient time:  CPU 0.76 s  wall 0.76 s
Dipole drv :
gprntSymmMtrx error report: 
 Final Hessian.
            1           2           3           4           5           6
    1   0.3504733  -0.0594480   0.0000000  -0.0799394  -0.1061606   0.0000000
    2  -0.0594480   0.3219180   0.0000000  -0.0786625  -0.1542956   0.0000000
    3   0.0000000   0.0000000   0.0050919  -0.0000011   0.0000000  -0.0077900
    4  -0.0799394  -0.0786625  -0.0000011   0.1099259   0.0896830   0.0000000
    5  -0.1061606  -0.1542956   0.0000000   0.0896830   0.1410065   0.0000000
    6   0.0000000   0.0000000  -0.0077900   0.0000000   0.0000000   0.0119793
    7  -0.2351255   0.1653386   0.0000049  -0.0226503   0.0091771  -0.0000018
    8   0.1593097  -0.1693651   0.0000000  -0.0110451   0.0100956   0.0000000
    9   0.0000000   0.0000000   0.0096560   0.0000000   0.0000000  -0.0148902
   10  -0.0354081  -0.0272292   0.0000009  -0.0073372   0.0072989  -0.0000005
   11   0.0063030   0.0017376   0.0000000   0.0000249   0.0031947   0.0000000
   12   0.0000000   0.0000000  -0.0069415   0.0000000   0.0000000   0.0106951
            7           8           9          10          11          12
    1  -0.2351255   0.1593097   0.0000000  -0.0354081   0.0063030   0.0000000
    2   0.1653386  -0.1693651   0.0000000  -0.0272292   0.0017376   0.0000000
    3   0.0000049   0.0000000   0.0096560   0.0000009   0.0000000  -0.0069415
    4  -0.0226503  -0.0110451   0.0000000  -0.0073372   0.0000249   0.0000000
    5   0.0091771   0.0100956   0.0000000   0.0072989   0.0031947   0.0000000
    6  -0.0000018   0.0000000  -0.0148902  -0.0000005   0.0000000   0.0106951
    7   0.3897796  -0.1070652   0.0000000  -0.1320059  -0.0674495   0.0000000
    8  -0.1070652   0.2076588   0.0000000  -0.0411971  -0.0483846   0.0000000
    9   0.0000000   0.0000000   0.0185441  -0.0000016   0.0000000  -0.0133232
   10  -0.1320059  -0.0411971  -0.0000016   0.1747543   0.0611220   0.0000000
   11  -0.0674495  -0.0483846   0.0000000   0.0611220   0.0434512   0.0000000
   12   0.0000000   0.0000000  -0.0133232   0.0000000   0.0000000   0.0095724
 ----------------------------------------------------------------
             Standard Nuclear Orientation (Angstroms)
    I     Atom           X                Y                Z
 ----------------------------------------------------------------
    1      P       1.3977284065    -0.2547762019     0.0000000000
    2      H       2.3136285153     0.8299441736     0.0000000000
    3      N       0.1123526098     0.7158400469    -0.0000000000
    4      Cl     -1.4156484048    -0.1187753808    -0.0000000000
 ----------------------------------------------------------------
 Nuclear Repulsion Energy =   128.1826668324 hartrees
 There are       20 alpha and       20 beta electrons
 old dipole drv.
            1           2           3           4           5           6
    1   0.2570089   0.0142792   0.0000000  -0.1932114  -0.1210970   0.0000000
    2   0.1850046   0.4971068   0.0000000  -0.0552016  -0.2116966   0.0000000
    3  -0.0000000   0.0000000   0.2428673   0.0000219  -0.0000000   0.0273765
            7           8           9          10          11          12
    1   0.5043993   0.5420244   0.0000000  -0.5681849  -0.4354695   0.0000000
    2  -0.0771397  -0.2266742   0.0000000  -0.0526210  -0.0588234   0.0000000
    3   0.0000354   0.0000000  -0.2489903   0.0000269   0.0000000  -0.0211554
 New transposed dipole drv.
            1           2           3
    1   0.2570089   0.1850046  -0.0000000
    2   0.0142792   0.4971068   0.0000000
    3   0.0000000   0.0000000   0.2428673
    4  -0.1932114  -0.0552016   0.0000219
    5  -0.1210970  -0.2116966  -0.0000000
    6   0.0000000   0.0000000   0.0273765
    7   0.5043993  -0.0771397   0.0000354
    8   0.5420244  -0.2266742   0.0000000
    9   0.0000000   0.0000000  -0.2489903
   10  -0.5681849  -0.0526210   0.0000269
   11  -0.4354695  -0.0588234   0.0000000
   12   0.0000000   0.0000000  -0.0211554
FINAL TENSOR RESULT:
Order 2, Length 12
    Atom      X          Y          Z
     1 Order 1, Length 12
    Atom      X          Y          Z
     1    3.504733075251973e-01  -5.944800748766942e-02   0.000000000000000e+00
     2   -7.993937116215333e-02  -1.061605571562224e-01   0.000000000000000e+00
     3   -2.351255102321544e-01   1.593097167845797e-01   0.000000000000000e+00
     4   -3.540812846421879e-02   6.303048321036376e-03   0.000000000000000e+00

Order 1, Length 12
    Atom      X          Y          Z
     1   -5.944800748766942e-02   3.219180207313651e-01   0.000000000000000e+00
     2   -7.866248513425037e-02  -1.542955577804777e-01   0.000000000000000e+00
     3    1.653386235884799e-01  -1.693650545050296e-01   0.000000000000000e+00
     4   -2.722924277007529e-02   1.737605921788958e-03   0.000000000000000e+00

Order 1, Length 12
    Atom      X          Y          Z
     1    0.000000000000000e+00   0.000000000000000e+00   5.091934405247225e-03
     2   -1.092458100444014e-06   0.000000000000000e+00  -7.789973730257296e-03
     3    4.938954908470332e-06   0.000000000000000e+00   9.655966632684452e-03
     4    8.569942568767896e-07   0.000000000000000e+00  -6.941460070061098e-03


     2 Order 1, Length 12
    Atom      X          Y          Z
     1   -7.993937116215333e-02  -7.866248513425037e-02  -1.092458100444014e-06
     2    1.099258550576118e-01   8.968304563809873e-02   0.000000000000000e+00
     3   -2.265034446714368e-02  -1.104512642441959e-02   0.000000000000000e+00
     4   -7.337241381960756e-03   2.487517471511672e-05   0.000000000000000e+00

Order 1, Length 12
    Atom      X          Y          Z
     1   -1.061605571562224e-01  -1.542955577804777e-01   0.000000000000000e+00
     2    8.968304563809873e-02   1.410064531602456e-01   0.000000000000000e+00
     3    9.177053294893227e-03   1.009564749137542e-02   0.000000000000000e+00
     4    7.298864351820743e-03   3.194734852400835e-03   0.000000000000000e+00

Order 1, Length 12
    Atom      X          Y          Z
     1    0.000000000000000e+00   0.000000000000000e+00  -7.789973730257296e-03
     2    0.000000000000000e+00   0.000000000000000e+00   1.197931508484443e-02
     3   -1.845844975362494e-06   0.000000000000000e+00  -1.489022869875601e-02
     4   -4.773766149564241e-07   0.000000000000000e+00   1.069506259599966e-02


     3 Order 1, Length 12
    Atom      X          Y          Z
     1   -2.351255102321544e-01   1.653386235884799e-01   4.938954908470332e-06
     2   -2.265034446714368e-02   9.177053294893227e-03  -1.845844975362494e-06
     3    3.897796111523122e-01  -1.070652468334098e-01   0.000000000000000e+00
     4   -1.320059262217577e-01  -6.744950172432024e-02   0.000000000000000e+00

Order 1, Length 12
    Atom      X          Y          Z
     1    1.593097167845797e-01  -1.693650545050296e-01   0.000000000000000e+00
     2   -1.104512642441959e-02   1.009564749137542e-02   0.000000000000000e+00
     3   -1.070652468334098e-01   2.076588232237016e-01   0.000000000000000e+00
     4   -4.119707615690439e-02  -4.838460930996746e-02   0.000000000000000e+00

Order 1, Length 12
    Atom      X          Y          Z
     1    0.000000000000000e+00   0.000000000000000e+00   9.655966632684452e-03
     2    0.000000000000000e+00   0.000000000000000e+00  -1.489022869875601e-02
     3    0.000000000000000e+00   0.000000000000000e+00   1.854405829290348e-02
     4   -1.643678318775782e-06   0.000000000000000e+00  -1.332323883675680e-02


     4 Order 1, Length 12
    Atom      X          Y          Z
     1   -3.540812846421879e-02  -2.722924277007529e-02   8.569942568767896e-07
     2   -7.337241381960756e-03   7.298864351820743e-03  -4.773766149564241e-07
     3   -1.320059262217577e-01  -4.119707615690439e-02  -1.643678318775782e-06
     4    1.747542703986671e-01   6.112201632534792e-02   0.000000000000000e+00

Order 1, Length 12
    Atom      X          Y          Z
     1    6.303048321036376e-03   1.737605921788958e-03   0.000000000000000e+00
     2    2.487517471511672e-05   3.194734852400835e-03   0.000000000000000e+00
     3   -6.744950172432024e-02  -4.838460930996746e-02   0.000000000000000e+00
     4    6.112201632534792e-02   4.345116917085378e-02   0.000000000000000e+00

Order 1, Length 12
    Atom      X          Y          Z
     1    0.000000000000000e+00   0.000000000000000e+00  -6.941460070061098e-03
     2    0.000000000000000e+00   0.000000000000000e+00   1.069506259599966e-02
     3    0.000000000000000e+00   0.000000000000000e+00  -1.332323883675680e-02
     4    0.000000000000000e+00   0.000000000000000e+00   9.572436431291985e-03


 # Finishing finite difference calculation for IDERIV #
 ######################################################
 ######################################################
 Requested basis set is 6-311++G(d,p)
 There are 37 shells and 89 basis functions
 **********************************************************************
 **                                                                  **
 **                       VIBRATIONAL ANALYSIS                       **
 **                       --------------------                       **
 **                                                                  **
 **        VIBRATIONAL FREQUENCIES (CM**-1) AND NORMAL MODES         **
 **     FORCE CONSTANTS (mDYN/ANGSTROM) AND REDUCED MASSES (AMU)     **
 **                  INFRARED INTENSITIES (KM/MOL)                   **
 **                                                                  **
 **********************************************************************


 Mode:                 1                      2                      3
 Frequency:       296.47                 600.47                 618.79
 Force Cnst:      0.7722                 0.2436                 2.1067
 Red. Mass:      14.9113                 1.1465                 9.3386
 IR Active:          YES                    YES                    YES
 IR Intens:        1.151                  1.628                 41.601
 Raman Active:       YES                    YES                    YES
               X      Y      Z        X      Y      Z        X      Y      Z
 P          0.433  0.067  0.000    0.000 -0.000 -0.021    0.114 -0.059  0.000
 H         -0.221  0.607 -0.000    0.000 -0.000  0.995    0.575 -0.432 -0.001
 N         -0.035 -0.492  0.000    0.000  0.000 -0.089    0.347  0.510  0.000
 Cl        -0.363  0.121 -0.000   -0.000 -0.000  0.026   -0.257 -0.139 -0.000
 TransDip  -0.013  0.032 -0.000    0.000 -0.000  0.041    0.205 -0.023 -0.000

 Mode:                 4                      5                      6
 Frequency:       996.81                1058.66                2420.76
 Force Cnst:      0.7057                 5.9438                 3.5898
 Red. Mass:       1.2054                 9.0013                 1.0397
 IR Active:          YES                    YES                    YES
 IR Intens:       26.261                  3.872                 89.870
 Raman Active:       YES                    YES                    YES
               X      Y      Z        X      Y      Z        X      Y      Z
 P         -0.018  0.056 -0.000   -0.210  0.138  0.000   -0.020 -0.026 -0.000
 H          0.786 -0.609  0.000   -0.524  0.444 -0.000    0.639  0.768  0.000
 N         -0.001 -0.084 -0.000    0.618 -0.284  0.000   -0.003  0.001 -0.000
 Cl        -0.006  0.001  0.000   -0.046 -0.021 -0.000    0.000  0.000  0.000
 TransDip  -0.114  0.118  0.000    0.063 -0.005  0.000   -0.219 -0.210  0.000

 STANDARD THERMODYNAMIC QUANTITIES AT   298.15 K  AND     1.00 ATM

   This Molecule has  0 Imaginary Frequencies
   Zero point vibrational energy:        8.566 kcal/mol

   Atom    1 Element P  Has Mass   30.97376
   Atom    2 Element H  Has Mass    1.00783
   Atom    3 Element N  Has Mass   14.00307
   Atom    4 Element Cl Has Mass   34.96885
   Molecular Mass:    80.953510 amu
   Principal axes and moments of inertia in amu*Bohr^2:
                             1           2           3
    Eigenvalues --       36.85506   486.14016   522.99522
          X               0.99986     0.01687     0.00000
          Y              -0.01687     0.99986     0.00000
          Z               0.00000    -0.00000     1.00000
   Rotational Symmetry Number is   1
   The Molecule is an Asymmetric Top
   Translational Enthalpy:        0.889 kcal/mol
   Rotational Enthalpy:           0.889 kcal/mol
   Vibrational Enthalpy:          9.068 kcal/mol
   gas constant (RT):             0.592 kcal/mol
   Translational Entropy:        39.088  cal/mol.K
   Rotational Entropy:           23.753  cal/mol.K
   Vibrational Entropy:           2.473  cal/mol.K

   Total Enthalpy:               11.438 kcal/mol
   Total Entropy:                65.314  cal/mol.K
Archival summary:
1\1\february\FREQ\ProcedureUnspecified\BasisUnspecified\l1111\taweetha\TueMay706:44:522019TueMay706:44:522019\0\\#,FREQ,ProcedureUnspecified,BasisUnspecified,\\0,1\P\H,1,1.41968\N,1,1.61068,2,93.1193\Cl,3,1.74108,1,114.299,2,-180,0\\HF=-855.199551\\@

 Total job time:  1033.75s(wall), 4553.63s(cpu) 
 Tue May  7 06:44:52 2019

        *************************************************************
        *                                                           *
        *  Thank you very much for using Q-Chem.  Have a nice day.  *
        *                                                           *
        *************************************************************
