# Supplementary material for: Geometric and energetic data from ab initio calculations of haloethene, haloimine, halomethylenephosphine, haloiminophosphine, halodiazene, halodiphosphene and halocyclopropane
Source: Data Brief. 2019 Nov 2;27:104738. doi: 10.1016/j.dib.2019.104738 (PMC6861602; doi:10.1016/j.dib.2019.104738)
Supplement: Multimedia component 7 [file mmc7.zip › NP/CCSD/freq/ClENPFE.out]

Q-Chem Developer Version!
                  Welcome to Q-Chem
     A Quantum Leap Into The Future Of Chemistry


 Q-Chem 5.1, Q-Chem, Inc., Pleasanton, CA (2018)

 Yihan Shao,  Zhengting Gan,  E. Epifanovsky,  A. T. B. Gilbert,  M. Wormit,  
 J. Kussmann,  A. W. Lange,  A. Behn,  Jia Deng,  Xintian Feng,  D. Ghosh,  
 M. Goldey,  P. R. Horn,  L. D. Jacobson,  I. Kaliman,  T. Kus,  A. Landau,  
 Jie Liu,  E. I. Proynov,  R. M. Richard,  R. P. Steele,  E. J. Sundstrom,  
 H. L. Woodcock III,  P. M. Zimmerman,  D. Zuev,  B. Albrecht,  E. Alguire,  
 S. A. Baeppler,  D. Barton,  Z. Benda,  Y. A. Bernard,  E. J. Berquist,  
 K. B. Bravaya,  H. Burton,  D. Casanova,  Chun-Min Chang,  Yunqing Chen,  
 A. Chien,  K. D. Closser,  M. P. Coons,  S. Coriani,  S. Dasgupta,  
 A. L. Dempwolff,  M. Diedenhofen,  Hainam Do,  R. G. Edgar,  Po-Tung Fang,  
 S. Faraji,  S. Fatehi,  Qingguo Feng,  K. D. Fenk,  J. Fosso-Tande,  
 J. Gayvert,  Qinghui Ge,  A. Ghysels,  G. Gidofalvi,  J. Gomes,  
 J. Gonthier,  A. Gunina,  D. Hait,  M. W. D. Hanson-Heine,  
 P. H. P. Harbach,  A. W. Hauser,  J. E. Herr,  E. G. Hohenstein,  
 Z. C. Holden,  Kerwin Hui,  B. C. Huynh,  T.-C. Jagau,  Hyunjun Ji,  
 B. Kaduk,  K. Khistyaev,  Jaehoon Kim,  P. Klunzinger,  K. Koh,  
 D. Kosenkov,  L. Koulias,  T. Kowalczyk,  C. M. Krauter,  A. Kunitsa,  
 Ka Un Lao,  A. Laurent,  K. V. Lawler,  Joonho Lee,  D. Lefrancois,  
 S. Lehtola,  D. S. Levine,  Yi-Pei Li,  You-Sheng Lin,  Fenglai Liu,  
 E. Livshits,  A. Luenser,  P. Manohar,  E. Mansoor,  S. F. Manzer,  
 Shan-Ping Mao,  Yuezhi Mao,  N. Mardirossian,  A. V. Marenich,  
 T. Markovich,  L. A. Martinez-Martinez,  S. A. Maurer,  N. J. Mayhall,  
 S. C. McKenzie,  J.-M. Mewes,  A. F. Morrison,  J. W. Mullinax,  K. Nanda,  
 T. S. Nguyen-Beck,  R. Olivares-Amaya,  J. A. Parkhill,  T. M. Perrine,  
 F. Plasser,  P. Pokhilko,  S. Prager,  A. Prociuk,  E. Ramos,  D. R. Rehn,  
 F. Rob,  M. Schneider,  N. Sergueev,  S. M. Sharada,  S. Sharma,  
 D. W. Small,  T. Stauch,  T. Stein,  Yu-Chuan Su,  A. J. W. Thom,  
 A. Tkatchenko,  T. Tsuchimochi,  N. M. Tubman,  L. Vogt,  M. L. Vidal,  
 O. Vydrov,  M. A. Watson,  J. Wenzel,  M. de Wergifosse,  T. A. Wesolowski,  
 A. White,  J. Witte,  A. Yamada,  Jun Yang,  K. Yao,  S. Yeganeh,  
 S. R. Yost,  Zhi-Qiang You,  A. Zech,  Igor Ying Zhang,  Xing Zhang,  
 Yan Zhao,  Ying Zhu,  B. R. Brooks,  G. K. L. Chan,  C. J. Cramer,  
 M. S. Gordon,  W. J. Hehre,  A. Klamt,  M. W. Schmidt,  C. D. Sherrill,  
 D. G. Truhlar,  A. Aspuru-Guzik,  R. Baer,  A. T. Bell,  N. A. Besley,  
 Jeng-Da Chai,  A. E. DePrince, III,  R. A. DiStasio Jr.,  A. Dreuw,  
 B. D. Dunietz,  T. R. Furlani,  Chao-Ping Hsu,  Yousung Jung,  Jing Kong,  
 D. S. Lambrecht,  WanZhen Liang,  C. Ochsenfeld,  V. A. Rassolov,  
 L. V. Slipchenko,  J. E. Subotnik,  T. Van Voorhis,  J. M. Herbert,  
 A. I. Krylov,  P. M. W. Gill,  M. Head-Gordon

 Contributors to earlier versions of Q-Chem not listed above: 
 R. D. Adamson,  B. Austin,  J. Baker,  G. J. O. Beran,  K. Brandhorst,  
 S. T. Brown,  E. F. C. Byrd,  A. K. Chakraborty,  C.-L. Cheng,  
 Siu Hung Chien,  D. M. Chipman,  D. L. Crittenden,  H. Dachsel,  
 R. J. Doerksen,  A. D. Dutoi,  L. Fusti-Molnar,  W. A. Goddard III,  
 A. Golubeva-Zadorozhnaya,  S. R. Gwaltney,  G. Hawkins,  A. Heyden,  
 S. Hirata,  G. Kedziora,  F. J. Keil,  C. Kelley,  Jihan Kim,  R. A. King,  
 R. Z. Khaliullin,  P. P. Korambath,  W. Kurlancheek,  A. M. Lee,  M. S. Lee,  
 S. V. Levchenko,  Ching Yeh Lin,  D. Liotard,  R. C. Lochan,  I. Lotan,  
 P. E. Maslen,  N. Nair,  D. P. O'Neill,  D. Neuhauser,  E. Neuscamman,  
 C. M. Oana,  R. Olson,  B. Peters,  R. Peverati,  P. A. Pieniazek,  
 Y. M. Rhee,  J. Ritchie,  M. A. Rohrdanz,  E. Rosta,  N. J. Russ,  
 H. F. Schaefer III,  N. E. Schultz,  N. Shenvi,  A. C. Simmonett,  A. Sodt,  
 D. Stuck,  K. S. Thanthiriwatte,  V. Vanovschi,  Tao Wang,  A. Warshel,  
 C. F. Williams,  Q. Wu,  X. Xu,  W. Zhang

 Please cite Q-Chem as follows:
 Y. Shao et al., Mol. Phys. 113, 184-215 (2015)
 DOI: 10.1080/00268976.2014.952696

 Q-Chem 5.1.2 for Intel X86 EM64T Linux

 Parts of Q-Chem use Armadillo 8.300.2 (Tropical Shenanigans).
 http://arma.sourceforge.net/

 Q-Chem begins on Tue May  7 06:44:52 2019  

Host: 
0

     Scratch files written to /scratch/taweetham/qchem11856//
Input Ideriv = 1
Curr. Ideriv = -1
Max.  Ideriv = 1


!!********************************************.
!!******************Warning*******************.
!!Desired Analytical derivatives not available.
!!Finite difference job might take a long time.
!!********************************************.
!!********************************************.


 2-order derivative to be evaluated numerically with 1-order analytical derivatives

Checking the input file for inconsistencies... 	...done.

--------------------------------------------------------------
User input:
--------------------------------------------------------------
Cl=H_Z.out
$molecule
0 1
P 
H  1 1.433665
N  1 1.596521 2 102.794008
Cl 3 1.726889 1 121.922920 2 -0.000000 0
$end

$rem
   JOB_TYPE 	FREQUENCY
   BASIS 		6-311++G**
   METHOD	ccsd
   MEM_TOTAL	31000
   N_FROZEN_CORE      FC
$end

--------------------------------------------------------------
 ----------------------------------------------------------------
             Standard Nuclear Orientation (Angstroms)
    I     Atom           X                Y                Z
 ----------------------------------------------------------------
    1      P       1.4885061320     0.0869594430    -0.0000000000
    2      H       1.0757777456     1.4599308962    -0.0000000000
    3      N       0.0993121286    -0.6998183683     0.0000000000
    4      Cl     -1.4175620368     0.1255532963    -0.0000000000
 ----------------------------------------------------------------
 Molecular Point Group                 Cs    NOp =  2
 Largest Abelian Subgroup              Cs    NOp =  2
 Nuclear Repulsion Energy =   127.9789420141 hartrees
 There are       20 alpha and       20 beta electrons
 Requested basis set is 6-311++G(d,p)
 There are 37 shells and 89 basis functions
 Total memory of 31000 MB is distributed as follows: 
   MEM_STATIC is set to 192 MB
   QALLOC/CCMAN JOB total memory use is  30808 MB
 Warning: actual memory use might exceed 31000 MB

 Total QAlloc Memory Limit  31000 MB
 Mega-Array Size       188 MB
 MEM_STATIC part       192 MB

                       Distance Matrix (Angstroms)
             P (  1)   H (  2)   N (  3)
   H (  2)  1.433665
   N (  3)  1.596521  2.370232
   Cl(  4)  2.906324  2.827951  1.726889

 A cutoff of  1.0D-14 yielded    671 shell pairs
 There are      4020 function pairs (      4308 Cartesian)

 -------------------------------------------------------
 OpenMP Integral Computing Module                       
 Release: version 1.0, May 2013, Q-Chem Inc. Pittsburgh 
 -------------------------------------------------------
 Integral Job Info:
 Integral job number is                      11
 Integral operator is                         1
 short-range coefficients                     0
 long-range coefficients              100000000
 Omega coefficients                           0
 if combine SR and LR in K                    0
 Integral screening is                        0
 Integral computing path is                   2
 max size of driver memory is            800000
 size of driver memory is                593474
 size of scratch memory is              8114252
 max col of scratch BK array               1296
 max len of scratch array in speh3          155
 max len of scratch index in speh4           18
 max int batch size is                      520
 min int batch size is                       52
 fixed nKL is                                52
 max L of basis functions is                  2
 order of int derivative is                   0
 number of shells is                         37
 number of basis is                          92
 number of cartesian basis is                92
 number of contracted shell pairs           671
 number of primitive shell pairs           1900
 maxK2 (contraction) of shell pair           36
 max number of K2 of shell pair               1
 max number of CS2 of shell pair             79
 max number of PS2 of shell pair            186
 mem total for path MDJ                  510786
 -------------------------------------------------------
 Smallest overlap matrix eigenvalue = 1.72E-03
 Guess from superposition of atomic densities
 Warning:  Energy on first SCF cycle will be non-variational
 SAD guess density has 40.000000 electrons

 -----------------------------------------------------------------------
  General SCF calculation program by
  Eric Jon Sundstrom, Paul Horn, Yuezhi Mao, Dmitri Zuev, Alec White,
  David Stuck, Shaama M.S., Shane Yost, Joonho Lee, David Small,
  Daniel Levine, Susi Lehtola, Hugh Burton, Evgeny Epifanovsky
 -----------------------------------------------------------------------
 Hartree-Fock
 using 6 threads for integral computing
 -------------------------------------------------------
 OpenMP Integral computing Module                
 Release: version 2.0, May 2017, Q-Chem Inc. Pleasanton 
 -------------------------------------------------------
 A restricted SCF calculation will be
 performed using DIIS
 SCF converges when DIIS error is below 1.0e-08
 ---------------------------------------
  Cycle       Energy         DIIS error
 ---------------------------------------
    1    -855.4623065330      5.18e-02  
    2    -855.1576909929      5.13e-03  
    3    -855.1939079730      2.07e-03  
    4    -855.1987989819      7.64e-04  
    5    -855.1998685098      4.27e-04  
    6    -855.2001707707      1.26e-04  
    7    -855.2002198977      4.73e-05  
    8    -855.2002308417      1.83e-05  
    9    -855.2002320178      5.61e-06  
   10    -855.2002321711      2.55e-06  
   11    -855.2002322020      6.89e-07  
   12    -855.2002322042      1.49e-07  
   13    -855.2002322043      4.65e-08  
   14    -855.2002322043      1.37e-08  
   15    -855.2002322043      3.67e-09  Convergence criterion met
 ---------------------------------------
 SCF time:   CPU 4.58s  wall 2.00s 
 SCF   energy in the final basis set =     -855.2002322043
 Total energy in the final basis set =     -855.2002322043


 ------------------------------------------------------------------------------

   CCMAN2: suite of methods based on coupled cluster
           and equation of motion theories.

   Components:
   * libvmm-1.3-trunk
     by Evgeny Epifanovsky, Ilya Kaliman.
   * libtensor-2.5-trunk
     by Evgeny Epifanovsky, Michael Wormit, Dmitry Zuev, Sam Manzer, 
        Ilya Kaliman.
   * libcc-2.5-trunk
     by Evgeny Epifanovsky, Arik Landau, Tomasz Kus, Kirill Khistyaev, 
        Dmitry Zuev, Prashant Manohar, Xintian Feng, Anna Krylov, 
        Matthew Goldey, Alec White, Thomas Jagau, Kaushik Nanda, 
        Anastasia Gunina, Alexander Kunitsa, Joonho Lee.

   CCMAN original authors:
   Anna I. Krylov, C. David Sherrill, Steven R. Gwaltney,
   Edward F. C. Byrd (2000)
   Sergey V. Levchenko, Lyudmila V. Slipchenko, Tao Wang,
   Ana-Maria C. Cristian (2003)
   Piotr A. Pieniazek, C. Melania Oana, Evgeny Epifanovsky (2007)
   Prashant Manohar (2009)

 ------------------------------------------------------------------------------


 Allocating and initializing 30808MB of RAM...
 Calculation will run on 6 cores.


 Alpha MOs, Restricted
 -- Occupied --                  
-104.87  -80.02  -15.65  -10.59   -8.06   -8.06   -8.06   -7.56
  1 A'    2 A'    3 A'    4 A'    5 A'    1 A"    6 A'    7 A'                 
 -5.449  -5.449  -5.448  -1.241  -1.035  -0.776  -0.622  -0.557
  8 A'    2 A"    9 A'   10 A'   11 A'   12 A'   13 A'   14 A'                 
 -0.539  -0.433  -0.423  -0.401
  3 A"   15 A'   16 A'    4 A"                                                 
 -- Virtual --                   
  0.006   0.051   0.067   0.079   0.087   0.090   0.106   0.141
  5 A"   17 A'   18 A'   19 A'   20 A'    6 A"   21 A'   22 A'                 
  0.142   0.154   0.196   0.223   0.225   0.251   0.264   0.294
  7 A"   23 A'   24 A'   25 A'   26 A'    8 A"   27 A'   28 A'                 
  0.345   0.381   0.396   0.491   0.548   0.581   0.603   0.617
 29 A'   30 A'    9 A"   31 A'   32 A'   33 A'   10 A"   34 A'                 
  0.804   0.828   0.856   0.892   0.912   0.972   1.035   1.097
 35 A'   11 A"   36 A'   12 A"   37 A'   13 A"   38 A'   39 A'                 
  1.129   1.152   1.167   1.234   1.287   1.300   1.375   1.464
 14 A"   40 A'   41 A'   15 A"   42 A'   43 A'   44 A'   45 A'                 
  1.658   1.689   1.813   1.829   1.935   2.275   2.279   2.408
 16 A"   46 A'   17 A"   47 A'   48 A'   18 A"   49 A'   19 A"                 
  2.427   2.543   2.641   2.658   2.885   2.959   3.029   4.245
 50 A'   51 A'   20 A"   52 A'   53 A'   54 A'   55 A'   21 A"                 
  4.335   4.517   7.572  10.331  14.745  14.807  14.920  26.653
 56 A'   57 A'   58 A'   59 A'   22 A"   60 A'   61 A'   23 A"                 
 26.718  27.096  36.683 166.196 219.171
 62 A'   63 A'   64 A'   65 A'   66 A'                                         

 Beta MOs, Restricted
 -- Occupied --                  
-104.87  -80.02  -15.65  -10.59   -8.06   -8.06   -8.06   -7.56
  1 A'    2 A'    3 A'    4 A'    5 A'    1 A"    6 A'    7 A'                 
 -5.449  -5.449  -5.448  -1.241  -1.035  -0.776  -0.622  -0.557
  8 A'    2 A"    9 A'   10 A'   11 A'   12 A'   13 A'   14 A'                 
 -0.539  -0.433  -0.423  -0.401
  3 A"   15 A'   16 A'    4 A"                                                 
 -- Virtual --                   
  0.006   0.051   0.067   0.079   0.087   0.090   0.106   0.141
  5 A"   17 A'   18 A'   19 A'   20 A'    6 A"   21 A'   22 A'                 
  0.142   0.154   0.196   0.223   0.225   0.251   0.264   0.294
  7 A"   23 A'   24 A'   25 A'   26 A'    8 A"   27 A'   28 A'                 
  0.345   0.381   0.396   0.491   0.548   0.581   0.603   0.617
 29 A'   30 A'    9 A"   31 A'   32 A'   33 A'   10 A"   34 A'                 
  0.804   0.828   0.856   0.892   0.912   0.972   1.035   1.097
 35 A'   11 A"   36 A'   12 A"   37 A'   13 A"   38 A'   39 A'                 
  1.129   1.152   1.167   1.234   1.287   1.300   1.375   1.464
 14 A"   40 A'   41 A'   15 A"   42 A'   43 A'   44 A'   45 A'                 
  1.658   1.689   1.813   1.829   1.935   2.275   2.279   2.408
 16 A"   46 A'   17 A"   47 A'   48 A'   18 A"   49 A'   19 A"                 
  2.427   2.543   2.641   2.658   2.885   2.959   3.029   4.245
 50 A'   51 A'   20 A"   52 A'   53 A'   54 A'   55 A'   21 A"                 
  4.335   4.517   7.572  10.331  14.745  14.807  14.920  26.653
 56 A'   57 A'   58 A'   59 A'   22 A"   60 A'   61 A'   23 A"                 
 26.718  27.096  36.683 166.196 219.171
 62 A'   63 A'   64 A'   65 A'   66 A'                                         

 Occupation and symmetry of molecular orbitals

 Point group: Cs (2 irreducible representations).

                           A'   A"    All 
 ------------------------------------------
 All molecular orbitals:
  - Alpha                  66   23    89  
  - Beta                   66   23    89  
 ------------------------------------------
 Alpha orbitals:
  - Frozen occupied        9    2     11  
  - Active occupied        7    2     9   
  - Active virtual         50   19    69  
  - Frozen virtual         0    0     0   
 ------------------------------------------
 Beta orbitals:
  - Frozen occupied        9    2     11  
  - Active occupied        7    2     9   
  - Active virtual         50   19    69  
  - Frozen virtual         0    0     0   
 ------------------------------------------

 Import integrals:   CPU 0.00 s  wall 0.00 s

 Import integrals:   CPU 7.58 s  wall 1.43 s

 MP2 amplitudes:   CPU 0.09 s  wall 0.08 s

Running a double precision version
           CCSD T amplitudes will be solved using DIIS.

           Start     Size      MaxIter   EConv     TConv     
           3         7         100       1.00e-07  1.00e-05  
 ------------------------------------------------------------------------------
           Energy (a.u.)   Ediff      Tdiff       Comment
 ------------------------------------------------------------------------------
          -855.63963250                           
     1    -855.64438746   4.75e-03   6.72e-01     
     2    -855.66249494   1.81e-02   9.97e-02     
     3    -855.66282954   3.35e-04   4.36e-02     
     4    -855.66498786   2.16e-03   1.26e-02     Switched to DIIS steps.
     5    -855.66578478   7.97e-04   1.21e-02     
     6    -855.66581554   3.08e-05   2.34e-03     
     7    -855.66581638   8.36e-07   1.20e-03     
     8    -855.66582159   5.21e-06   4.19e-04     
     9    -855.66582223   6.44e-07   1.84e-04     
    10    -855.66582237   1.44e-07   6.55e-05     
    11    -855.66582228   9.85e-08   3.14e-05     
    12    -855.66582228   1.10e-09   7.05e-06     
 ------------------------------------------------------------------------------
          -855.66582228                           CCSD T converged.

End of double precision
 SCF energy                 = -855.20023220
 MP2 energy                 = -855.63963250
 CCSD correlation energy     =   -0.46559007
 CCSD total energy           = -855.66582228

 CCSD  T1^2 = 0.0117  T2^2 = 0.2169  Leading amplitudes:

 Amplitude    Orbitals with energies
 -0.0390       4 (A") A                  ->    5 (A") A                   
              -0.4011                          0.0057                     
 -0.0390       4 (A") B                  ->    5 (A") B                   
              -0.4011                          0.0057                     
 -0.0204       16 (A') A                 ->    26 (A') A                  
              -0.4228                          0.2250                     
 -0.0204       16 (A') B                 ->    26 (A') B                  
              -0.4228                          0.2250                     

 Amplitude    Orbitals with energies
 -0.0981       4 (A") A      4 (A") B    ->    5 (A") A      5 (A") B     
              -0.4011       -0.4011            0.0057        0.0057       
  0.0981       4 (A") A      4 (A") B    ->    5 (A") B      5 (A") A     
              -0.4011       -0.4011            0.0057        0.0057       
  0.0981       4 (A") B      4 (A") A    ->    5 (A") A      5 (A") B     
              -0.4011       -0.4011            0.0057        0.0057       
 -0.0981       4 (A") B      4 (A") A    ->    5 (A") B      5 (A") A     
              -0.4011       -0.4011            0.0057        0.0057       

 Computing CCSD intemediates for later calculations in double precision
 Finished.

Running a double precision version
           CCSD Lambda amplitudes will be solved using DIIS.
           Start     Size      MaxIter   EConv     LConv     
           3         7         100       1.00e-07  1.00e-05  
 ------------------------------------------------------------------------------
            Enorm      Ldiff       Comment
 ------------------------------------------------------------------------------
     1     4.95e-02   3.90e-02     
     2     1.19e-02   5.43e-03     
     3     5.56e-03   2.44e-03     
     4     2.94e-03   1.34e-03     Switched to DIIS steps.
     5     1.05e-03   7.28e-04     
     6     4.58e-04   2.27e-04     
     7     1.79e-04   6.10e-05     
     8     7.10e-05   3.73e-06     
     9     2.55e-05   1.29e-06     
    10     1.05e-05   7.41e-07     
    11     3.73e-06   4.76e-08     
    12     1.96e-06   1.15e-07     
    13     1.01e-06   7.92e-08     
    14     4.66e-07   9.99e-09     
    15     2.17e-07   2.74e-08     
    16     9.01e-08   3.96e-09     
 ------------------------------------------------------------------------------
                                   CCSD Lambda converged.

 Computing density matrices in double precision...
           Orbital response amplitudes will be solved using DIIS.
           Start     Size      MaxIter   EConv     LConv     
           3         7         100       1.00e-06  1.00e-06  
 ------------------------------------------------------------------------------
            Enorm      Ldiff       Comment
 ------------------------------------------------------------------------------
     1     6.48e-02   8.73e-03     
     2     3.75e-02   3.03e-03     
     3     5.41e-02   6.21e-03     
     4     1.01e-02   1.25e-02     Switched to DIIS steps.
     5     1.94e-03   3.53e-03     
     6     8.34e-04   2.70e-04     
     7     2.79e-04   6.93e-05     
     8     6.19e-05   3.92e-05     
     9     1.46e-05   6.33e-06     
    10     2.77e-06   2.11e-06     
    11     9.83e-07   1.70e-07     
 ------------------------------------------------------------------------------
                                   Orbital response converged.

 Computing density matrices... Done.
 CCSD calculation:   CPU 58.53 s  wall 12.67 s

 Transferring MO TPDM to AO TPDM
 Transferring g2_o1o1o1o1
 Transferring g2_o1o1o1v1
 Transferring g2_o1o1v1v1
 Transferring g2_o1v1o1v1
 Transferring g2_o1v1v1v1
 Transferring g2_v1v1v1v1
 Adding separable TPDM
 Computing TPDM gradient
 --------------------------------------------------------
 2e gradient
  Atom          X               Y               Z
 --------------------------------------------------------
    1        -20.559632       -3.316348        0.000000  
    2          0.023274       -3.820586       -0.000000  
    3          2.913082       12.437591       -0.000000  
    4         17.623275       -5.300656        0.000000  
 --------------------------------------------------------
 --------------------------------------------------------
 Final gradient
  Atom          X               Y               Z
 --------------------------------------------------------
    1        -20.559632       -3.316348        0.000000  
    2          0.023274       -3.820586       -0.000000  
    3          2.913082       12.437591       -0.000000  
    4         17.623275       -5.300656        0.000000  
 --------------------------------------------------------
 Analytic gradient from two-electron contribution:   CPU 62.16 s  wall 15.21 s

 Total ccman2 time:   CPU 131.73 s  wall 30.43 s


 --------------------------------------------------------------
             Orbital Energies (a.u.) and Symmetries
 --------------------------------------------------------------

 Alpha MOs, Restricted
 -- Occupied --                  
-104.87  -80.02  -15.65  -10.59   -8.06   -8.06   -7.56   -5.45
  1 A'    2 A'    3 A'    4 A'    5 A'    6 A'    7 A'    8 A'                 
 -5.448  -8.059  -5.449  -1.241  -1.035  -0.776  -0.622  -0.557
  9 A'    1 A"    2 A"   10 A'   11 A'   12 A'   13 A'   14 A'                 
 -0.433  -0.423  -0.539  -0.401
 15 A'   16 A'    3 A"    4 A"                                                 
 -- Virtual --                   
  0.051   0.067   0.079   0.087   0.106   0.141   0.154   0.196
 17 A'   18 A'   19 A'   20 A'   21 A'   22 A'   23 A'   24 A'                 
  0.223   0.225   0.264   0.294   0.345   0.381   0.491   0.548
 25 A'   26 A'   27 A'   28 A'   29 A'   30 A'   31 A'   32 A'                 
  0.581   0.617   0.804   0.856   0.912   1.035   1.097   1.152
 33 A'   34 A'   35 A'   36 A'   37 A'   38 A'   39 A'   40 A'                 
  1.167   1.287   1.300   1.375   1.464   1.689   1.829   1.935
 41 A'   42 A'   43 A'   44 A'   45 A'   46 A'   47 A'   48 A'                 
  2.279   2.427   2.543   2.658   2.885   2.959   3.029   4.335
 49 A'   50 A'   51 A'   52 A'   53 A'   54 A'   55 A'   56 A'                 
  4.517   7.572  10.331  14.807  14.920  26.718  27.096  36.683
 57 A'   58 A'   59 A'   60 A'   61 A'   62 A'   63 A'   64 A'                 
166.196 219.171   0.006   0.090   0.142   0.251   0.396   0.603
 65 A'   66 A'    5 A"    6 A"    7 A"    8 A"    9 A"   10 A"                 
  0.828   0.892   0.972   1.129   1.234   1.658   1.813   2.275
 11 A"   12 A"   13 A"   14 A"   15 A"   16 A"   17 A"   18 A"                 
  2.408   2.641   4.245  14.745  26.653
 19 A"   20 A"   21 A"   22 A"   23 A"                                         

 Beta MOs, Restricted
 -- Occupied --                  
-104.87  -80.02  -15.65  -10.59   -8.06   -8.06   -7.56   -5.45
  1 A'    2 A'    3 A'    4 A'    5 A'    6 A'    7 A'    8 A'                 
 -5.448  -8.059  -5.449  -1.241  -1.035  -0.776  -0.622  -0.557
  9 A'    1 A"    2 A"   10 A'   11 A'   12 A'   13 A'   14 A'                 
 -0.433  -0.423  -0.539  -0.401
 15 A'   16 A'    3 A"    4 A"                                                 
 -- Virtual --                   
  0.051   0.067   0.079   0.087   0.106   0.141   0.154   0.196
 17 A'   18 A'   19 A'   20 A'   21 A'   22 A'   23 A'   24 A'                 
  0.223   0.225   0.264   0.294   0.345   0.381   0.491   0.548
 25 A'   26 A'   27 A'   28 A'   29 A'   30 A'   31 A'   32 A'                 
  0.581   0.617   0.804   0.856   0.912   1.035   1.097   1.152
 33 A'   34 A'   35 A'   36 A'   37 A'   38 A'   39 A'   40 A'                 
  1.167   1.287   1.300   1.375   1.464   1.689   1.829   1.935
 41 A'   42 A'   43 A'   44 A'   45 A'   46 A'   47 A'   48 A'                 
  2.279   2.427   2.543   2.658   2.885   2.959   3.029   4.335
 49 A'   50 A'   51 A'   52 A'   53 A'   54 A'   55 A'   56 A'                 
  4.517   7.572  10.331  14.807  14.920  26.718  27.096  36.683
 57 A'   58 A'   59 A'   60 A'   61 A'   62 A'   63 A'   64 A'                 
166.196 219.171   0.006   0.090   0.142   0.251   0.396   0.603
 65 A'   66 A'    5 A"    6 A"    7 A"    8 A"    9 A"   10 A"                 
  0.828   0.892   0.972   1.129   1.234   1.658   1.813   2.275
 11 A"   12 A"   13 A"   14 A"   15 A"   16 A"   17 A"   18 A"                 
  2.408   2.641   4.245  14.745  26.653
 19 A"   20 A"   21 A"   22 A"   23 A"                                         
 --------------------------------------------------------------

          Ground-State Mulliken Net Atomic Charges

     Atom                 Charge (a.u.)
  ----------------------------------------
      1 P                     0.325964
      2 H                    -0.086184
      3 N                    -0.195917
      4 Cl                   -0.043863
  ----------------------------------------
  Sum of atomic charges =    -0.000000

 -----------------------------------------------------------------
                    Cartesian Multipole Moments
 -----------------------------------------------------------------
    Charge (ESU x 10^10)
                -0.0000
    Dipole Moment (Debye)
         X       1.3687      Y       1.8570      Z       0.0000
       Tot       2.3069
    Quadrupole Moments (Debye-Ang)
        XX     -30.2394     XY       1.0050     YY     -33.7461
        XZ       0.0000     YZ       0.0000     ZZ     -31.2037
    Octopole Moments (Debye-Ang^2)
       XXX     -10.0403    XXY       4.7953    XYY      -1.4779
       YYY       2.9422    XXZ      -0.0000    XYZ       0.0000
       YYZ       0.0000    XZZ      -0.6630    YZZ       0.6811
       ZZZ       0.0000
    Hexadecapole Moments (Debye-Ang^3)
      XXXX    -362.3165   XXXY       1.1834   XXYY     -70.4029
      XYYY      -0.0516   YYYY     -78.5447   XXXZ      -0.0000
      XXYZ       0.0000   XYYZ       0.0000   YYYZ       0.0000
      XXZZ     -67.3449   XYZZ       0.8981   YYZZ     -18.7687
      XZZZ       0.0000   YZZZ       0.0000   ZZZZ     -38.4016
 -----------------------------------------------------------------
 DrvMan completing analytic gradient of the correlated energy
 Correlated dipole moment
            1
    1   0.5384749
    2   0.7306096
    3   0.0000000
 Energy read as -855.665822275
 Full Analytical Gradient: (in a.u., or Hartree/Bohr)
             1             2             3             4
    1    0.00024055   -0.00003062   -0.00011640   -0.00009353
    2    0.00014414   -0.00008393   -0.00010786    0.00004765
    3   -0.00000000   -0.00000000    0.00000000    0.00000000
 Gradient time:  CPU 0.72 s  wall 0.74 s
 ######################################################
 ######################################################
 # Starting finite difference calculation for IDERIV  #
 Finite diff step size:  1.88973e-03 a.u.
 ----------------------------------------------------------------
             Standard Nuclear Orientation (Angstroms)
    I     Atom           X                Y                Z
 ----------------------------------------------------------------
    1      P       1.4895061320     0.0869594430    -0.0000000000
    2      H       1.0757777456     1.4599308962    -0.0000000000
    3      N       0.0993121286    -0.6998183683     0.0000000000
    4      Cl     -1.4175620368     0.1255532963    -0.0000000000
 ----------------------------------------------------------------
 Nuclear Repulsion Energy =   127.9429010199 hartrees
 There are       20 alpha and       20 beta electrons

                       Distance Matrix (Angstroms)
             P (  1)   H (  2)   N (  3)
   H (  2)  1.433953
   N (  3)  1.597391  2.370232
   Cl(  4)  2.907324  2.827951  1.726889

 Requested basis set is 6-311++G(d,p)
 There are 37 shells and 89 basis functions
 A cutoff of  1.0D-14 yielded    671 shell pairs
 There are      4020 function pairs (      4308 Cartesian)
 Smallest overlap matrix eigenvalue = 1.72E-03
 Guess MOs from SCF MO coefficient file

 -----------------------------------------------------------------------
  General SCF calculation program by
  Eric Jon Sundstrom, Paul Horn, Yuezhi Mao, Dmitri Zuev, Alec White,
  David Stuck, Shaama M.S., Shane Yost, Joonho Lee, David Small,
  Daniel Levine, Susi Lehtola, Hugh Burton, Evgeny Epifanovsky
 -----------------------------------------------------------------------
 Hartree-Fock
 using 6 threads for integral computing
 -------------------------------------------------------
 OpenMP Integral computing Module                
 Release: version 2.0, May 2017, Q-Chem Inc. Pleasanton 
 -------------------------------------------------------
 A restricted SCF calculation will be
 performed using DIIS
 SCF converges when DIIS error is below 1.0e-08
 ---------------------------------------
  Cycle       Energy         DIIS error
 ---------------------------------------
    1    -855.2001644311      1.74e-05  
    2    -855.2001647416      8.84e-06  
    3    -855.2001648030      3.77e-06  
    4    -855.2001648234      1.07e-06  
    5    -855.2001648260      4.06e-07  
    6    -855.2001648267      1.80e-07  
    7    -855.2001648268      5.15e-08  
    8    -855.2001648268      1.51e-08  
    9    -855.2001648268      4.60e-09  Convergence criterion met
 ---------------------------------------
 SCF time:   CPU 2.76s  wall 1.00s 
 SCF   energy in the final basis set =     -855.2001648268
 Total energy in the final basis set =     -855.2001648268


 ------------------------------------------------------------------------------

   CCMAN2: suite of methods based on coupled cluster
           and equation of motion theories.

   Components:
   * libvmm-1.3-trunk
     by Evgeny Epifanovsky, Ilya Kaliman.
   * libtensor-2.5-trunk
     by Evgeny Epifanovsky, Michael Wormit, Dmitry Zuev, Sam Manzer, 
        Ilya Kaliman.
   * libcc-2.5-trunk
     by Evgeny Epifanovsky, Arik Landau, Tomasz Kus, Kirill Khistyaev, 
        Dmitry Zuev, Prashant Manohar, Xintian Feng, Anna Krylov, 
        Matthew Goldey, Alec White, Thomas Jagau, Kaushik Nanda, 
        Anastasia Gunina, Alexander Kunitsa, Joonho Lee.

   CCMAN original authors:
   Anna I. Krylov, C. David Sherrill, Steven R. Gwaltney,
   Edward F. C. Byrd (2000)
   Sergey V. Levchenko, Lyudmila V. Slipchenko, Tao Wang,
   Ana-Maria C. Cristian (2003)
   Piotr A. Pieniazek, C. Melania Oana, Evgeny Epifanovsky (2007)
   Prashant Manohar (2009)

 ------------------------------------------------------------------------------


 Allocating and initializing 30808MB of RAM...
 Calculation will run on 6 cores.


 Alpha MOs, Restricted
 -- Occupied --                  
-104.87  -80.02  -15.65  -10.59   -8.06   -8.06   -8.06   -7.56
  1 A     2 A     3 A     4 A     5 A     6 A     7 A     8 A                  
 -5.450  -5.449  -5.448  -1.241  -1.035  -0.776  -0.621  -0.557
  9 A    10 A    11 A    12 A    13 A    14 A    15 A    16 A                  
 -0.539  -0.433  -0.423  -0.401
 17 A    18 A    19 A    20 A                                                  
 -- Virtual --                   
  0.006   0.051   0.067   0.079   0.087   0.090   0.106   0.141
 21 A    22 A    23 A    24 A    25 A    26 A    27 A    28 A                  
  0.142   0.154   0.196   0.223   0.225   0.251   0.264   0.294
 29 A    30 A    31 A    32 A    33 A    34 A    35 A    36 A                  
  0.345   0.381   0.396   0.491   0.548   0.580   0.603   0.617
 37 A    38 A    39 A    40 A    41 A    42 A    43 A    44 A                  
  0.803   0.828   0.856   0.892   0.912   0.972   1.035   1.097
 45 A    46 A    47 A    48 A    49 A    50 A    51 A    52 A                  
  1.129   1.152   1.167   1.234   1.287   1.300   1.375   1.464
 53 A    54 A    55 A    56 A    57 A    58 A    59 A    60 A                  
  1.658   1.689   1.813   1.829   1.935   2.275   2.279   2.408
 61 A    62 A    63 A    64 A    65 A    66 A    67 A    68 A                  
  2.427   2.543   2.641   2.658   2.884   2.958   3.030   4.245
 69 A    70 A    71 A    72 A    73 A    74 A    75 A    76 A                  
  4.335   4.516   7.572  10.331  14.745  14.807  14.920  26.653
 77 A    78 A    79 A    80 A    81 A    82 A    83 A    84 A                  
 26.718  27.096  36.683 166.196 219.171
 85 A    86 A    87 A    88 A    89 A                                          

 Beta MOs, Restricted
 -- Occupied --                  
-104.87  -80.02  -15.65  -10.59   -8.06   -8.06   -8.06   -7.56
  1 A     2 A     3 A     4 A     5 A     6 A     7 A     8 A                  
 -5.450  -5.449  -5.448  -1.241  -1.035  -0.776  -0.621  -0.557
  9 A    10 A    11 A    12 A    13 A    14 A    15 A    16 A                  
 -0.539  -0.433  -0.423  -0.401
 17 A    18 A    19 A    20 A                                                  
 -- Virtual --                   
  0.006   0.051   0.067   0.079   0.087   0.090   0.106   0.141
 21 A    22 A    23 A    24 A    25 A    26 A    27 A    28 A                  
  0.142   0.154   0.196   0.223   0.225   0.251   0.264   0.294
 29 A    30 A    31 A    32 A    33 A    34 A    35 A    36 A                  
  0.345   0.381   0.396   0.491   0.548   0.580   0.603   0.617
 37 A    38 A    39 A    40 A    41 A    42 A    43 A    44 A                  
  0.803   0.828   0.856   0.892   0.912   0.972   1.035   1.097
 45 A    46 A    47 A    48 A    49 A    50 A    51 A    52 A                  
  1.129   1.152   1.167   1.234   1.287   1.300   1.375   1.464
 53 A    54 A    55 A    56 A    57 A    58 A    59 A    60 A                  
  1.658   1.689   1.813   1.829   1.935   2.275   2.279   2.408
 61 A    62 A    63 A    64 A    65 A    66 A    67 A    68 A                  
  2.427   2.543   2.641   2.658   2.884   2.958   3.030   4.245
 69 A    70 A    71 A    72 A    73 A    74 A    75 A    76 A                  
  4.335   4.516   7.572  10.331  14.745  14.807  14.920  26.653
 77 A    78 A    79 A    80 A    81 A    82 A    83 A    84 A                  
 26.718  27.096  36.683 166.196 219.171
 85 A    86 A    87 A    88 A    89 A                                          

 Occupation and symmetry of molecular orbitals

 Point group: C1 (1 irreducible representation).

                           A     All 
 -------------------------------------
 All molecular orbitals:
  - Alpha                  89    89  
  - Beta                   89    89  
 -------------------------------------
 Alpha orbitals:
  - Frozen occupied        11    11  
  - Active occupied        9     9   
  - Active virtual         69    69  
  - Frozen virtual         0     0   
 -------------------------------------
 Beta orbitals:
  - Frozen occupied        11    11  
  - Active occupied        9     9   
  - Active virtual         69    69  
  - Frozen virtual         0     0   
 -------------------------------------

 Import integrals:   CPU 0.00 s  wall 0.00 s

 Import integrals:   CPU 7.37 s  wall 1.31 s

 MP2 amplitudes:   CPU 0.02 s  wall 0.02 s

Running a double precision version
           CCSD T amplitudes will be solved using DIIS.

           Start     Size      MaxIter   EConv     TConv     
           3         7         100       1.00e-07  1.00e-05  
 ------------------------------------------------------------------------------
           Energy (a.u.)   Ediff      Tdiff       Comment
 ------------------------------------------------------------------------------
          -855.63964542                           
     1    -855.64436624   4.72e-03   6.72e-01     
     2    -855.66249474   1.81e-02   9.97e-02     
     3    -855.66282408   3.29e-04   4.37e-02     
     4    -855.66498547   2.16e-03   1.26e-02     Switched to DIIS steps.
     5    -855.66578368   7.98e-04   1.21e-02     
     6    -855.66581444   3.08e-05   2.35e-03     
     7    -855.66581523   7.94e-07   1.20e-03     
     8    -855.66582044   5.20e-06   4.19e-04     
     9    -855.66582108   6.42e-07   1.84e-04     
    10    -855.66582122   1.43e-07   6.56e-05     
    11    -855.66582112   9.78e-08   3.14e-05     
    12    -855.66582112   9.20e-10   7.07e-06     
 ------------------------------------------------------------------------------
          -855.66582112                           CCSD T converged.

End of double precision
 SCF energy                 = -855.20016483
 MP2 energy                 = -855.63964542
 CCSD correlation energy     =   -0.46565630
 CCSD total energy           = -855.66582112

 CCSD  T1^2 = 0.0117  T2^2 = 0.2171  Leading amplitudes:

 Amplitude    Orbitals with energies
  0.0390       20 (A) A                  ->    21 (A) A                   
              -0.4010                          0.0056                     
  0.0390       20 (A) B                  ->    21 (A) B                   
              -0.4010                          0.0056                     
 -0.0204       19 (A) A                  ->    33 (A) A                   
              -0.4228                          0.2249                     
 -0.0204       19 (A) B                  ->    33 (A) B                   
              -0.4228                          0.2249                     

 Amplitude    Orbitals with energies
 -0.0984       20 (A) A      20 (A) B    ->    21 (A) A      21 (A) B     
              -0.4010       -0.4010            0.0056        0.0056       
  0.0984       20 (A) A      20 (A) B    ->    21 (A) B      21 (A) A     
              -0.4010       -0.4010            0.0056        0.0056       
  0.0984       20 (A) B      20 (A) A    ->    21 (A) A      21 (A) B     
              -0.4010       -0.4010            0.0056        0.0056       
 -0.0984       20 (A) B      20 (A) A    ->    21 (A) B      21 (A) A     
              -0.4010       -0.4010            0.0056        0.0056       

 Computing CCSD intemediates for later calculations in double precision
 Finished.

Running a double precision version
           CCSD Lambda amplitudes will be solved using DIIS.
           Start     Size      MaxIter   EConv     LConv     
           3         7         100       1.00e-07  1.00e-05  
 ------------------------------------------------------------------------------
            Enorm      Ldiff       Comment
 ------------------------------------------------------------------------------
     1     4.96e-02   3.91e-02     
     2     1.20e-02   5.43e-03     
     3     5.56e-03   2.44e-03     
     4     2.94e-03   1.35e-03     Switched to DIIS steps.
     5     1.05e-03   7.30e-04     
     6     4.58e-04   2.28e-04     
     7     1.79e-04   6.12e-05     
     8     7.11e-05   3.72e-06     
     9     2.56e-05   1.31e-06     
    10     1.06e-05   7.54e-07     
    11     3.75e-06   5.08e-08     
    12     1.97e-06   1.17e-07     
    13     1.02e-06   7.96e-08     
    14     4.69e-07   1.00e-08     
    15     2.18e-07   2.76e-08     
    16     9.05e-08   3.94e-09     
 ------------------------------------------------------------------------------
                                   CCSD Lambda converged.

 Computing density matrices in double precision...
           Orbital response amplitudes will be solved using DIIS.
           Start     Size      MaxIter   EConv     LConv     
           3         7         100       1.00e-06  1.00e-06  
 ------------------------------------------------------------------------------
            Enorm      Ldiff       Comment
 ------------------------------------------------------------------------------
     1     6.49e-02   8.71e-03     
     2     3.76e-02   3.00e-03     
     3     5.44e-02   6.32e-03     
     4     1.01e-02   1.27e-02     Switched to DIIS steps.
     5     1.95e-03   3.53e-03     
     6     8.41e-04   2.72e-04     
     7     2.81e-04   7.05e-05     
     8     6.22e-05   3.97e-05     
     9     1.46e-05   6.38e-06     
    10     2.78e-06   2.12e-06     
    11     9.88e-07   1.71e-07     
 ------------------------------------------------------------------------------
                                   Orbital response converged.

 Computing density matrices... Done.
 CCSD calculation:   CPU 141.45 s  wall 27.53 s

 Transferring MO TPDM to AO TPDM
 Transferring g2_o1o1o1o1
 Transferring g2_o1o1o1v1
 Transferring g2_o1o1v1v1
 Transferring g2_o1v1o1v1
 Transferring g2_o1v1v1v1
 Transferring g2_v1v1v1v1
 Adding separable TPDM
 Computing TPDM gradient
 --------------------------------------------------------
 2e gradient
  Atom          X               Y               Z
 --------------------------------------------------------
    1        -20.553823       -3.305038       -0.000000  
    2          0.028627       -3.820151       -0.000000  
    3          2.905962       12.425517       -0.000000  
    4         17.619234       -5.300327        0.000000  
 --------------------------------------------------------
 --------------------------------------------------------
 Final gradient
  Atom          X               Y               Z
 --------------------------------------------------------
    1        -20.553823       -3.305038       -0.000000  
    2          0.028627       -3.820151       -0.000000  
    3          2.905962       12.425517       -0.000000  
    4         17.619234       -5.300327        0.000000  
 --------------------------------------------------------
 Analytic gradient from two-electron contribution:   CPU 56.46 s  wall 11.41 s

 Total ccman2 time:   CPU 208.06 s  wall 41.02 s


 --------------------------------------------------------------

                    Orbital Energies (a.u.)
 --------------------------------------------------------------

 Alpha MOs
 -- Occupied --
******** -80.0153 -15.6468 -10.5941  -8.0626  -8.0588  -8.0587  -7.5564
 -5.4496  -5.4488  -5.4476  -1.2409  -1.0352  -0.7764  -0.6214  -0.5571
 -0.5394  -0.4326  -0.4228  -0.4010
 -- Virtual --
  0.0056   0.0514   0.0672   0.0792   0.0874   0.0903   0.1061   0.1411
  0.1420   0.1535   0.1961   0.2228   0.2249   0.2506   0.2639   0.2942
  0.3450   0.3807   0.3957   0.4905   0.5484   0.5804   0.6034   0.6173
  0.8034   0.8277   0.8565   0.8920   0.9120   0.9725   1.0353   1.0966
  1.1289   1.1517   1.1670   1.2342   1.2872   1.2998   1.3748   1.4642
  1.6577   1.6894   1.8125   1.8288   1.9350   2.2753   2.2787   2.4079
  2.4268   2.5432   2.6408   2.6581   2.8842   2.9584   3.0296   4.2446
  4.3351   4.5165   7.5717  10.3309  14.7453  14.8068  14.9195  26.6532
 26.7182  27.0958  36.6832 166.1956 219.1709
 --------------------------------------------------------------

          Ground-State Mulliken Net Atomic Charges

     Atom                 Charge (a.u.)
  ----------------------------------------
      1 P                     0.325843
      2 H                    -0.086125
      3 N                    -0.195922
      4 Cl                   -0.043796
  ----------------------------------------
  Sum of atomic charges =    -0.000000

 -----------------------------------------------------------------
                    Cartesian Multipole Moments
 -----------------------------------------------------------------
    Charge (ESU x 10^10)
                -0.0000
    Dipole Moment (Debye)
         X       1.3704      Y       1.8566      Z       0.0000
       Tot       2.3076
    Quadrupole Moments (Debye-Ang)
        XX     -30.2319     XY       1.0040     YY     -33.7480
        XZ      -0.0000     YZ      -0.0000     ZZ     -31.2074
    Octopole Moments (Debye-Ang^2)
       XXX     -10.0631    XXY       4.7938    XYY      -1.4901
       YYY       2.9440    XXZ       0.0000    XYZ      -0.0000
       YYZ       0.0000    XZZ      -0.6788    YZZ       0.6806
       ZZZ       0.0000
    Hexadecapole Moments (Debye-Ang^3)
      XXXX    -362.4843   XXXY       1.1827   XXYY     -70.4402
      XYYY      -0.0576   YYYY     -78.5535   XXXZ      -0.0000
      XXYZ      -0.0000   XYYZ       0.0000   YYYZ      -0.0000
      XXZZ     -67.3837   XYZZ       0.8959   YYZZ     -18.7725
      XZZZ       0.0000   YZZZ      -0.0000   ZZZZ     -38.4133
 -----------------------------------------------------------------
 DrvMan completing analytic gradient of the correlated energy
 Correlated dipole moment
            1
    1   0.5391544
    2   0.7304356
    3   0.0000000
 Energy read as -855.665821122
 Full Analytical Gradient: (in a.u., or Hartree/Bohr)
             1             2             3             4
    1    0.00098125   -0.00013096   -0.00067598   -0.00017431
    2    0.00026104    0.00001984   -0.00030521    0.00002432
    3   -0.00000000    0.00000000    0.00000000   -0.00000000
 Gradient time:  CPU 0.73 s  wall 0.75 s
 ----------------------------------------------------------------
             Standard Nuclear Orientation (Angstroms)
    I     Atom           X                Y                Z
 ----------------------------------------------------------------
    1      P       1.4875061320     0.0869594430    -0.0000000000
    2      H       1.0757777456     1.4599308962    -0.0000000000
    3      N       0.0993121286    -0.6998183683     0.0000000000
    4      Cl     -1.4175620368     0.1255532963    -0.0000000000
 ----------------------------------------------------------------
 Nuclear Repulsion Energy =   128.0150093353 hartrees
 There are       20 alpha and       20 beta electrons

                       Distance Matrix (Angstroms)
             P (  1)   H (  2)   N (  3)
   H (  2)  1.433377
   N (  3)  1.595651  2.370232
   Cl(  4)  2.905325  2.827951  1.726889

 Requested basis set is 6-311++G(d,p)
 There are 37 shells and 89 basis functions
 A cutoff of  1.0D-14 yielded    671 shell pairs
 There are      4020 function pairs (      4308 Cartesian)
 Smallest overlap matrix eigenvalue = 1.72E-03
 Guess MOs from SCF MO coefficient file

 -----------------------------------------------------------------------
  General SCF calculation program by
  Eric Jon Sundstrom, Paul Horn, Yuezhi Mao, Dmitri Zuev, Alec White,
  David Stuck, Shaama M.S., Shane Yost, Joonho Lee, David Small,
  Daniel Levine, Susi Lehtola, Hugh Burton, Evgeny Epifanovsky
 -----------------------------------------------------------------------
 Hartree-Fock
 using 6 threads for integral computing
 -------------------------------------------------------
 OpenMP Integral computing Module                
 Release: version 2.0, May 2017, Q-Chem Inc. Pleasanton 
 -------------------------------------------------------
 A restricted SCF calculation will be
 performed using DIIS
 SCF converges when DIIS error is below 1.0e-08
 ---------------------------------------
  Cycle       Energy         DIIS error
 ---------------------------------------
    1    -855.2002964924      3.47e-05  
    2    -855.2002977349      1.77e-05  
    3    -855.2002979805      7.53e-06  
    4    -855.2002980619      2.14e-06  
    5    -855.2002980723      8.11e-07  
    6    -855.2002980750      3.59e-07  
    7    -855.2002980755      1.03e-07  
    8    -855.2002980756      3.00e-08  
    9    -855.2002980756      9.06e-09  Convergence criterion met
 ---------------------------------------
 SCF time:   CPU 2.74s  wall 1.00s 
 SCF   energy in the final basis set =     -855.2002980756
 Total energy in the final basis set =     -855.2002980756


 ------------------------------------------------------------------------------

   CCMAN2: suite of methods based on coupled cluster
           and equation of motion theories.

   Components:
   * libvmm-1.3-trunk
     by Evgeny Epifanovsky, Ilya Kaliman.
   * libtensor-2.5-trunk
     by Evgeny Epifanovsky, Michael Wormit, Dmitry Zuev, Sam Manzer, 
        Ilya Kaliman.
   * libcc-2.5-trunk
     by Evgeny Epifanovsky, Arik Landau, Tomasz Kus, Kirill Khistyaev, 
        Dmitry Zuev, Prashant Manohar, Xintian Feng, Anna Krylov, 
        Matthew Goldey, Alec White, Thomas Jagau, Kaushik Nanda, 
        Anastasia Gunina, Alexander Kunitsa, Joonho Lee.

   CCMAN original authors:
   Anna I. Krylov, C. David Sherrill, Steven R. Gwaltney,
   Edward F. C. Byrd (2000)
   Sergey V. Levchenko, Lyudmila V. Slipchenko, Tao Wang,
   Ana-Maria C. Cristian (2003)
   Piotr A. Pieniazek, C. Melania Oana, Evgeny Epifanovsky (2007)
   Prashant Manohar (2009)

 ------------------------------------------------------------------------------


 Allocating and initializing 30808MB of RAM...
 Calculation will run on 6 cores.


 Alpha MOs, Restricted
 -- Occupied --                  
-104.87  -80.02  -15.65  -10.59   -8.06   -8.06   -8.06   -7.56
  1 A     2 A     3 A     4 A     5 A     6 A     7 A     8 A                  
 -5.449  -5.449  -5.447  -1.241  -1.035  -0.776  -0.622  -0.557
  9 A    10 A    11 A    12 A    13 A    14 A    15 A    16 A                  
 -0.540  -0.432  -0.423  -0.401
 17 A    18 A    19 A    20 A                                                  
 -- Virtual --                   
  0.006   0.051   0.067   0.079   0.087   0.090   0.106   0.141
 21 A    22 A    23 A    24 A    25 A    26 A    27 A    28 A                  
  0.142   0.154   0.196   0.223   0.225   0.251   0.264   0.294
 29 A    30 A    31 A    32 A    33 A    34 A    35 A    36 A                  
  0.345   0.381   0.396   0.491   0.548   0.581   0.603   0.617
 37 A    38 A    39 A    40 A    41 A    42 A    43 A    44 A                  
  0.804   0.828   0.856   0.892   0.912   0.972   1.035   1.097
 45 A    46 A    47 A    48 A    49 A    50 A    51 A    52 A                  
  1.129   1.152   1.167   1.234   1.288   1.301   1.375   1.464
 53 A    54 A    55 A    56 A    57 A    58 A    59 A    60 A                  
  1.658   1.690   1.813   1.829   1.935   2.275   2.280   2.409
 61 A    62 A    63 A    64 A    65 A    66 A    67 A    68 A                  
  2.427   2.543   2.641   2.658   2.885   2.960   3.029   4.245
 69 A    70 A    71 A    72 A    73 A    74 A    75 A    76 A                  
  4.335   4.518   7.573  10.331  14.746  14.807  14.921  26.653
 77 A    78 A    79 A    80 A    81 A    82 A    83 A    84 A                  
 26.718  27.096  36.684 166.197 219.171
 85 A    86 A    87 A    88 A    89 A                                          

 Beta MOs, Restricted
 -- Occupied --                  
-104.87  -80.02  -15.65  -10.59   -8.06   -8.06   -8.06   -7.56
  1 A     2 A     3 A     4 A     5 A     6 A     7 A     8 A                  
 -5.449  -5.449  -5.447  -1.241  -1.035  -0.776  -0.622  -0.557
  9 A    10 A    11 A    12 A    13 A    14 A    15 A    16 A                  
 -0.540  -0.432  -0.423  -0.401
 17 A    18 A    19 A    20 A                                                  
 -- Virtual --                   
  0.006   0.051   0.067   0.079   0.087   0.090   0.106   0.141
 21 A    22 A    23 A    24 A    25 A    26 A    27 A    28 A                  
  0.142   0.154   0.196   0.223   0.225   0.251   0.264   0.294
 29 A    30 A    31 A    32 A    33 A    34 A    35 A    36 A                  
  0.345   0.381   0.396   0.491   0.548   0.581   0.603   0.617
 37 A    38 A    39 A    40 A    41 A    42 A    43 A    44 A                  
  0.804   0.828   0.856   0.892   0.912   0.972   1.035   1.097
 45 A    46 A    47 A    48 A    49 A    50 A    51 A    52 A                  
  1.129   1.152   1.167   1.234   1.288   1.301   1.375   1.464
 53 A    54 A    55 A    56 A    57 A    58 A    59 A    60 A                  
  1.658   1.690   1.813   1.829   1.935   2.275   2.280   2.409
 61 A    62 A    63 A    64 A    65 A    66 A    67 A    68 A                  
  2.427   2.543   2.641   2.658   2.885   2.960   3.029   4.245
 69 A    70 A    71 A    72 A    73 A    74 A    75 A    76 A                  
  4.335   4.518   7.573  10.331  14.746  14.807  14.921  26.653
 77 A    78 A    79 A    80 A    81 A    82 A    83 A    84 A                  
 26.718  27.096  36.684 166.197 219.171
 85 A    86 A    87 A    88 A    89 A                                          

 Occupation and symmetry of molecular orbitals

 Point group: C1 (1 irreducible representation).

                           A     All 
 -------------------------------------
 All molecular orbitals:
  - Alpha                  89    89  
  - Beta                   89    89  
 -------------------------------------
 Alpha orbitals:
  - Frozen occupied        11    11  
  - Active occupied        9     9   
  - Active virtual         69    69  
  - Frozen virtual         0     0   
 -------------------------------------
 Beta orbitals:
  - Frozen occupied        11    11  
  - Active occupied        9     9   
  - Active virtual         69    69  
  - Frozen virtual         0     0   
 -------------------------------------

 Import integrals:   CPU 0.00 s  wall 0.00 s

 Import integrals:   CPU 7.82 s  wall 1.45 s

 MP2 amplitudes:   CPU 0.02 s  wall 0.02 s

Running a double precision version
           CCSD T amplitudes will be solved using DIIS.

           Start     Size      MaxIter   EConv     TConv     
           3         7         100       1.00e-07  1.00e-05  
 ------------------------------------------------------------------------------
           Energy (a.u.)   Ediff      Tdiff       Comment
 ------------------------------------------------------------------------------
          -855.63961822                           
     1    -855.64440724   4.79e-03   6.71e-01     
     2    -855.66249375   1.81e-02   9.96e-02     
     3    -855.66283358   3.40e-04   4.36e-02     
     4    -855.66498884   2.16e-03   1.26e-02     Switched to DIIS steps.
     5    -855.66578449   7.96e-04   1.21e-02     
     6    -855.66581524   3.08e-05   2.34e-03     
     7    -855.66581612   8.78e-07   1.20e-03     
     8    -855.66582134   5.22e-06   4.20e-04     
     9    -855.66582198   6.46e-07   1.84e-04     
    10    -855.66582213   1.45e-07   6.54e-05     
    11    -855.66582203   9.91e-08   3.13e-05     
    12    -855.66582203   1.28e-09   7.04e-06     
 ------------------------------------------------------------------------------
          -855.66582203                           CCSD T converged.

End of double precision
 SCF energy                 = -855.20029808
 MP2 energy                 = -855.63961822
 CCSD correlation energy     =   -0.46552395
 CCSD total energy           = -855.66582203

 CCSD  T1^2 = 0.0117  T2^2 = 0.2168  Leading amplitudes:

 Amplitude    Orbitals with energies
 -0.0390       20 (A) A                  ->    21 (A) A                   
              -0.4012                          0.0058                     
 -0.0390       20 (A) B                  ->    21 (A) B                   
              -0.4012                          0.0058                     
 -0.0204       19 (A) A                  ->    33 (A) A                   
              -0.4228                          0.2251                     
 -0.0204       19 (A) B                  ->    33 (A) B                   
              -0.4228                          0.2251                     

 Amplitude    Orbitals with energies
 -0.0978       20 (A) A      20 (A) B    ->    21 (A) A      21 (A) B     
              -0.4012       -0.4012            0.0058        0.0058       
  0.0978       20 (A) A      20 (A) B    ->    21 (A) B      21 (A) A     
              -0.4012       -0.4012            0.0058        0.0058       
  0.0978       20 (A) B      20 (A) A    ->    21 (A) A      21 (A) B     
              -0.4012       -0.4012            0.0058        0.0058       
 -0.0978       20 (A) B      20 (A) A    ->    21 (A) B      21 (A) A     
              -0.4012       -0.4012            0.0058        0.0058       

 Computing CCSD intemediates for later calculations in double precision
 Finished.

Running a double precision version
           CCSD Lambda amplitudes will be solved using DIIS.
           Start     Size      MaxIter   EConv     LConv     
           3         7         100       1.00e-07  1.00e-05  
 ------------------------------------------------------------------------------
            Enorm      Ldiff       Comment
 ------------------------------------------------------------------------------
     1     4.94e-02   3.90e-02     
     2     1.19e-02   5.43e-03     
     3     5.55e-03   2.43e-03     
     4     2.93e-03   1.34e-03     Switched to DIIS steps.
     5     1.05e-03   7.27e-04     
     6     4.57e-04   2.27e-04     
     7     1.78e-04   6.08e-05     
     8     7.08e-05   3.73e-06     
     9     2.55e-05   1.28e-06     
    10     1.05e-05   7.29e-07     
    11     3.71e-06   4.44e-08     
    12     1.95e-06   1.13e-07     
    13     1.01e-06   7.88e-08     
    14     4.64e-07   9.98e-09     
    15     2.16e-07   2.73e-08     
    16     8.97e-08   3.98e-09     
 ------------------------------------------------------------------------------
                                   CCSD Lambda converged.

 Computing density matrices in double precision...
           Orbital response amplitudes will be solved using DIIS.
           Start     Size      MaxIter   EConv     LConv     
           3         7         100       1.00e-06  1.00e-06  
 ------------------------------------------------------------------------------
            Enorm      Ldiff       Comment
 ------------------------------------------------------------------------------
     1     6.48e-02   8.76e-03     
     2     3.74e-02   3.06e-03     
     3     5.38e-02   6.11e-03     
     4     1.01e-02   1.24e-02     Switched to DIIS steps.
     5     1.93e-03   3.52e-03     
     6     8.27e-04   2.69e-04     
     7     2.78e-04   6.82e-05     
     8     6.16e-05   3.88e-05     
     9     1.45e-05   6.29e-06     
    10     2.75e-06   2.10e-06     
    11     9.78e-07   1.70e-07     
 ------------------------------------------------------------------------------
                                   Orbital response converged.

 Computing density matrices... Done.
 CCSD calculation:   CPU 141.87 s  wall 27.67 s

 Transferring MO TPDM to AO TPDM
 Transferring g2_o1o1o1o1
 Transferring g2_o1o1o1v1
 Transferring g2_o1o1v1v1
 Transferring g2_o1v1o1v1
 Transferring g2_o1v1v1v1
 Transferring g2_v1v1v1v1
 Adding separable TPDM
 Computing TPDM gradient
 --------------------------------------------------------
 2e gradient
  Atom          X               Y               Z
 --------------------------------------------------------
    1        -20.565422       -3.327674        0.000000  
    2          0.017915       -3.821013        0.000000  
    3          2.920187       12.449670        0.000000  
    4         17.627320       -5.300983       -0.000000  
 --------------------------------------------------------
 --------------------------------------------------------
 Final gradient
  Atom          X               Y               Z
 --------------------------------------------------------
    1        -20.565422       -3.327674        0.000000  
    2          0.017915       -3.821013        0.000000  
    3          2.920187       12.449670        0.000000  
    4         17.627320       -5.300983       -0.000000  
 --------------------------------------------------------
 Analytic gradient from two-electron contribution:   CPU 60.76 s  wall 15.75 s

 Total ccman2 time:   CPU 214.42 s  wall 45.95 s


 --------------------------------------------------------------

                    Orbital Energies (a.u.)
 --------------------------------------------------------------

 Alpha MOs
 -- Occupied --
******** -80.0150 -15.6465 -10.5941  -8.0626  -8.0588  -8.0587  -7.5562
 -5.4494  -5.4487  -5.4475  -1.2413  -1.0355  -0.7764  -0.6216  -0.5572
 -0.5396  -0.4325  -0.4228  -0.4012
 -- Virtual --
  0.0058   0.0514   0.0673   0.0793   0.0873   0.0903   0.1061   0.1411
  0.1420   0.1536   0.1962   0.2229   0.2251   0.2506   0.2640   0.2940
  0.3451   0.3807   0.3957   0.4909   0.5484   0.5806   0.6033   0.6174
  0.8038   0.8277   0.8565   0.8924   0.9120   0.9723   1.0353   1.0967
  1.1289   1.1518   1.1670   1.2341   1.2877   1.3011   1.3749   1.4640
  1.6579   1.6895   1.8127   1.8289   1.9346   2.2753   2.2796   2.4087
  2.4273   2.5432   2.6408   2.6584   2.8849   2.9598   3.0294   4.2446
  4.3354   4.5181   7.5729  10.3310  14.7455  14.8071  14.9211  26.6533
 26.7182  27.0959  36.6836 166.1972 219.1711
 --------------------------------------------------------------

          Ground-State Mulliken Net Atomic Charges

     Atom                 Charge (a.u.)
  ----------------------------------------
      1 P                     0.326085
      2 H                    -0.086242
      3 N                    -0.195913
      4 Cl                   -0.043930
  ----------------------------------------
  Sum of atomic charges =     0.000000

 -----------------------------------------------------------------
                    Cartesian Multipole Moments
 -----------------------------------------------------------------
    Charge (ESU x 10^10)
                -0.0000
    Dipole Moment (Debye)
         X       1.3669      Y       1.8575      Z       0.0000
       Tot       2.3062
    Quadrupole Moments (Debye-Ang)
        XX     -30.2470     XY       1.0060     YY     -33.7441
        XZ       0.0000     YZ       0.0000     ZZ     -31.2000
    Octopole Moments (Debye-Ang^2)
       XXX     -10.0176    XXY       4.7967    XYY      -1.4658
       YYY       2.9403    XXZ       0.0000    XYZ      -0.0000
       YYZ       0.0000    XZZ      -0.6472    YZZ       0.6817
       ZZZ       0.0000
    Hexadecapole Moments (Debye-Ang^3)
      XXXX    -362.1488   XXXY       1.1841   XXYY     -70.3656
      XYYY      -0.0456   YYYY     -78.5360   XXXZ       0.0000
      XXYZ       0.0000   XYYZ       0.0000   YYYZ       0.0000
      XXZZ     -67.3061   XYZZ       0.9004   YYZZ     -18.7649
      XZZZ       0.0000   YZZZ       0.0000   ZZZZ     -38.3899
 -----------------------------------------------------------------
 DrvMan completing analytic gradient of the correlated energy
 Correlated dipole moment
            1
    1   0.5377933
    2   0.7307827
    3   0.0000000
 Energy read as -855.665822027
 Full Analytical Gradient: (in a.u., or Hartree/Bohr)
             1             2             3             4
    1   -0.00050314    0.00006968    0.00044602   -0.00001256
    2    0.00002544   -0.00018774    0.00009132    0.00007098
    3    0.00000000    0.00000000    0.00000000   -0.00000000
 Gradient time:  CPU 0.78 s  wall 0.79 s
 ----------------------------------------------------------------
             Standard Nuclear Orientation (Angstroms)
    I     Atom           X                Y                Z
 ----------------------------------------------------------------
    1      P       1.4885061320     0.0879594430    -0.0000000000
    2      H       1.0757777456     1.4599308962    -0.0000000000
    3      N       0.0993121286    -0.6998183683     0.0000000000
    4      Cl     -1.4175620368     0.1255532963    -0.0000000000
 ----------------------------------------------------------------
 Nuclear Repulsion Energy =   127.9721074664 hartrees
 There are       20 alpha and       20 beta electrons

                       Distance Matrix (Angstroms)
             P (  1)   H (  2)   N (  3)
   H (  2)  1.432707
   N (  3)  1.597014  2.370232
   Cl(  4)  2.906311  2.827951  1.726889

 Requested basis set is 6-311++G(d,p)
 There are 37 shells and 89 basis functions
 A cutoff of  1.0D-14 yielded    671 shell pairs
 There are      4020 function pairs (      4308 Cartesian)
 Smallest overlap matrix eigenvalue = 1.72E-03
 Guess MOs from SCF MO coefficient file

 -----------------------------------------------------------------------
  General SCF calculation program by
  Eric Jon Sundstrom, Paul Horn, Yuezhi Mao, Dmitri Zuev, Alec White,
  David Stuck, Shaama M.S., Shane Yost, Joonho Lee, David Small,
  Daniel Levine, Susi Lehtola, Hugh Burton, Evgeny Epifanovsky
 -----------------------------------------------------------------------
 Hartree-Fock
 using 6 threads for integral computing
 -------------------------------------------------------
 OpenMP Integral computing Module                
 Release: version 2.0, May 2017, Q-Chem Inc. Pleasanton 
 -------------------------------------------------------
 A restricted SCF calculation will be
 performed using DIIS
 SCF converges when DIIS error is below 1.0e-08
 ---------------------------------------
  Cycle       Energy         DIIS error
 ---------------------------------------
    1    -855.2002062497      2.72e-05  
    2    -855.2002070045      1.42e-05  
    3    -855.2002071628      6.09e-06  
    4    -855.2002072125      1.44e-06  
    5    -855.2002072170      5.17e-07  
    6    -855.2002072179      2.46e-07  
    7    -855.2002072182      8.13e-08  
    8    -855.2002072182      2.09e-08  
    9    -855.2002072182      5.56e-09  Convergence criterion met
 ---------------------------------------
 SCF time:   CPU 2.88s  wall 1.00s 
 SCF   energy in the final basis set =     -855.2002072182
 Total energy in the final basis set =     -855.2002072182


 ------------------------------------------------------------------------------

   CCMAN2: suite of methods based on coupled cluster
           and equation of motion theories.

   Components:
   * libvmm-1.3-trunk
     by Evgeny Epifanovsky, Ilya Kaliman.
   * libtensor-2.5-trunk
     by Evgeny Epifanovsky, Michael Wormit, Dmitry Zuev, Sam Manzer, 
        Ilya Kaliman.
   * libcc-2.5-trunk
     by Evgeny Epifanovsky, Arik Landau, Tomasz Kus, Kirill Khistyaev, 
        Dmitry Zuev, Prashant Manohar, Xintian Feng, Anna Krylov, 
        Matthew Goldey, Alec White, Thomas Jagau, Kaushik Nanda, 
        Anastasia Gunina, Alexander Kunitsa, Joonho Lee.

   CCMAN original authors:
   Anna I. Krylov, C. David Sherrill, Steven R. Gwaltney,
   Edward F. C. Byrd (2000)
   Sergey V. Levchenko, Lyudmila V. Slipchenko, Tao Wang,
   Ana-Maria C. Cristian (2003)
   Piotr A. Pieniazek, C. Melania Oana, Evgeny Epifanovsky (2007)
   Prashant Manohar (2009)

 ------------------------------------------------------------------------------


 Allocating and initializing 30808MB of RAM...
 Calculation will run on 6 cores.


 Alpha MOs, Restricted
 -- Occupied --                  
-104.87  -80.02  -15.65  -10.59   -8.06   -8.06   -8.06   -7.56
  1 A     2 A     3 A     4 A     5 A     6 A     7 A     8 A                  
 -5.449  -5.449  -5.448  -1.241  -1.035  -0.777  -0.622  -0.557
  9 A    10 A    11 A    12 A    13 A    14 A    15 A    16 A                  
 -0.539  -0.433  -0.423  -0.401
 17 A    18 A    19 A    20 A                                                  
 -- Virtual --                   
  0.006   0.051   0.067   0.079   0.087   0.090   0.106   0.141
 21 A    22 A    23 A    24 A    25 A    26 A    27 A    28 A                  
  0.142   0.154   0.196   0.223   0.225   0.251   0.264   0.294
 29 A    30 A    31 A    32 A    33 A    34 A    35 A    36 A                  
  0.345   0.381   0.396   0.491   0.548   0.581   0.603   0.617
 37 A    38 A    39 A    40 A    41 A    42 A    43 A    44 A                  
  0.803   0.828   0.856   0.892   0.912   0.972   1.035   1.097
 45 A    46 A    47 A    48 A    49 A    50 A    51 A    52 A                  
  1.129   1.152   1.167   1.234   1.287   1.300   1.375   1.464
 53 A    54 A    55 A    56 A    57 A    58 A    59 A    60 A                  
  1.658   1.690   1.813   1.829   1.935   2.275   2.280   2.408
 61 A    62 A    63 A    64 A    65 A    66 A    67 A    68 A                  
  2.427   2.543   2.641   2.658   2.885   2.959   3.029   4.245
 69 A    70 A    71 A    72 A    73 A    74 A    75 A    76 A                  
  4.335   4.517   7.572  10.331  14.745  14.807  14.920  26.653
 77 A    78 A    79 A    80 A    81 A    82 A    83 A    84 A                  
 26.718  27.096  36.683 166.196 219.171
 85 A    86 A    87 A    88 A    89 A                                          

 Beta MOs, Restricted
 -- Occupied --                  
-104.87  -80.02  -15.65  -10.59   -8.06   -8.06   -8.06   -7.56
  1 A     2 A     3 A     4 A     5 A     6 A     7 A     8 A                  
 -5.449  -5.449  -5.448  -1.241  -1.035  -0.777  -0.622  -0.557
  9 A    10 A    11 A    12 A    13 A    14 A    15 A    16 A                  
 -0.539  -0.433  -0.423  -0.401
 17 A    18 A    19 A    20 A                                                  
 -- Virtual --                   
  0.006   0.051   0.067   0.079   0.087   0.090   0.106   0.141
 21 A    22 A    23 A    24 A    25 A    26 A    27 A    28 A                  
  0.142   0.154   0.196   0.223   0.225   0.251   0.264   0.294
 29 A    30 A    31 A    32 A    33 A    34 A    35 A    36 A                  
  0.345   0.381   0.396   0.491   0.548   0.581   0.603   0.617
 37 A    38 A    39 A    40 A    41 A    42 A    43 A    44 A                  
  0.803   0.828   0.856   0.892   0.912   0.972   1.035   1.097
 45 A    46 A    47 A    48 A    49 A    50 A    51 A    52 A                  
  1.129   1.152   1.167   1.234   1.287   1.300   1.375   1.464
 53 A    54 A    55 A    56 A    57 A    58 A    59 A    60 A                  
  1.658   1.690   1.813   1.829   1.935   2.275   2.280   2.408
 61 A    62 A    63 A    64 A    65 A    66 A    67 A    68 A                  
  2.427   2.543   2.641   2.658   2.885   2.959   3.029   4.245
 69 A    70 A    71 A    72 A    73 A    74 A    75 A    76 A                  
  4.335   4.517   7.572  10.331  14.745  14.807  14.920  26.653
 77 A    78 A    79 A    80 A    81 A    82 A    83 A    84 A                  
 26.718  27.096  36.683 166.196 219.171
 85 A    86 A    87 A    88 A    89 A                                          

 Occupation and symmetry of molecular orbitals

 Point group: C1 (1 irreducible representation).

                           A     All 
 -------------------------------------
 All molecular orbitals:
  - Alpha                  89    89  
  - Beta                   89    89  
 -------------------------------------
 Alpha orbitals:
  - Frozen occupied        11    11  
  - Active occupied        9     9   
  - Active virtual         69    69  
  - Frozen virtual         0     0   
 -------------------------------------
 Beta orbitals:
  - Frozen occupied        11    11  
  - Active occupied        9     9   
  - Active virtual         69    69  
  - Frozen virtual         0     0   
 -------------------------------------

 Import integrals:   CPU 0.00 s  wall 0.00 s

 Import integrals:   CPU 8.53 s  wall 1.82 s

 MP2 amplitudes:   CPU 0.08 s  wall 0.08 s

Running a double precision version
           CCSD T amplitudes will be solved using DIIS.

           Start     Size      MaxIter   EConv     TConv     
           3         7         100       1.00e-07  1.00e-05  
 ------------------------------------------------------------------------------
           Energy (a.u.)   Ediff      Tdiff       Comment
 ------------------------------------------------------------------------------
          -855.63964279                           
     1    -855.64437901   4.74e-03   6.72e-01     
     2    -855.66249606   1.81e-02   9.97e-02     
     3    -855.66282713   3.31e-04   4.37e-02     
     4    -855.66498665   2.16e-03   1.26e-02     Switched to DIIS steps.
     5    -855.66578405   7.97e-04   1.21e-02     
     6    -855.66581479   3.07e-05   2.34e-03     
     7    -855.66581560   8.11e-07   1.20e-03     
     8    -855.66582081   5.21e-06   4.19e-04     
     9    -855.66582145   6.42e-07   1.84e-04     
    10    -855.66582159   1.44e-07   6.55e-05     
    11    -855.66582149   9.80e-08   3.14e-05     
    12    -855.66582149   1.00e-09   7.06e-06     
 ------------------------------------------------------------------------------
          -855.66582149                           CCSD T converged.

End of double precision
 SCF energy                 = -855.20020722
 MP2 energy                 = -855.63964279
 CCSD correlation energy     =   -0.46561428
 CCSD total energy           = -855.66582149

 CCSD  T1^2 = 0.0117  T2^2 = 0.2170  Leading amplitudes:

 Amplitude    Orbitals with energies
 -0.0390       20 (A) A                  ->    21 (A) A                   
              -0.4010                          0.0056                     
 -0.0390       20 (A) B                  ->    21 (A) B                   
              -0.4010                          0.0056                     
 -0.0202       19 (A) A                  ->    33 (A) A                   
              -0.4229                          0.2250                     
 -0.0202       19 (A) B                  ->    33 (A) B                   
              -0.4229                          0.2250                     

 Amplitude    Orbitals with energies
 -0.0982       20 (A) A      20 (A) B    ->    21 (A) A      21 (A) B     
              -0.4010       -0.4010            0.0056        0.0056       
  0.0982       20 (A) A      20 (A) B    ->    21 (A) B      21 (A) A     
              -0.4010       -0.4010            0.0056        0.0056       
  0.0982       20 (A) B      20 (A) A    ->    21 (A) A      21 (A) B     
              -0.4010       -0.4010            0.0056        0.0056       
 -0.0982       20 (A) B      20 (A) A    ->    21 (A) B      21 (A) A     
              -0.4010       -0.4010            0.0056        0.0056       

 Computing CCSD intemediates for later calculations in double precision
 Finished.

Running a double precision version
           CCSD Lambda amplitudes will be solved using DIIS.
           Start     Size      MaxIter   EConv     LConv     
           3         7         100       1.00e-07  1.00e-05  
 ------------------------------------------------------------------------------
            Enorm      Ldiff       Comment
 ------------------------------------------------------------------------------
     1     4.95e-02   3.91e-02     
     2     1.19e-02   5.43e-03     
     3     5.56e-03   2.44e-03     
     4     2.94e-03   1.35e-03     Switched to DIIS steps.
     5     1.05e-03   7.29e-04     
     6     4.58e-04   2.27e-04     
     7     1.79e-04   6.11e-05     
     8     7.11e-05   3.73e-06     
     9     2.56e-05   1.30e-06     
    10     1.06e-05   7.48e-07     
    11     3.73e-06   4.96e-08     
    12     1.96e-06   1.16e-07     
    13     1.01e-06   7.96e-08     
    14     4.67e-07   1.02e-08     
    15     2.17e-07   2.75e-08     
    16     9.01e-08   3.98e-09     
 ------------------------------------------------------------------------------
                                   CCSD Lambda converged.

 Computing density matrices in double precision...
           Orbital response amplitudes will be solved using DIIS.
           Start     Size      MaxIter   EConv     LConv     
           3         7         100       1.00e-06  1.00e-06  
 ------------------------------------------------------------------------------
            Enorm      Ldiff       Comment
 ------------------------------------------------------------------------------
     1     6.48e-02   8.73e-03     
     2     3.76e-02   3.00e-03     
     3     5.43e-02   6.27e-03     
     4     1.01e-02   1.26e-02     Switched to DIIS steps.
     5     1.94e-03   3.53e-03     
     6     8.36e-04   2.71e-04     
     7     2.80e-04   6.98e-05     
     8     6.20e-05   3.94e-05     
     9     1.46e-05   6.35e-06     
    10     2.77e-06   2.12e-06     
    11     9.85e-07   1.71e-07     
 ------------------------------------------------------------------------------
                                   Orbital response converged.

 Computing density matrices... Done.
 CCSD calculation:   CPU 144.41 s  wall 28.41 s

 Transferring MO TPDM to AO TPDM
 Transferring g2_o1o1o1o1
 Transferring g2_o1o1o1v1
 Transferring g2_o1o1v1v1
 Transferring g2_o1v1o1v1
 Transferring g2_o1v1v1v1
 Transferring g2_v1v1v1v1
 Adding separable TPDM
 Computing TPDM gradient
 --------------------------------------------------------
 2e gradient
  Atom          X               Y               Z
 --------------------------------------------------------
    1        -20.549776       -3.324185        0.000000  
    2          0.022022       -3.820997        0.000000  
    3          2.905518       12.442990        0.000000  
    4         17.622236       -5.297808       -0.000000  
 --------------------------------------------------------
 --------------------------------------------------------
 Final gradient
  Atom          X               Y               Z
 --------------------------------------------------------
    1        -20.549776       -3.324185        0.000000  
    2          0.022022       -3.820997        0.000000  
    3          2.905518       12.442990        0.000000  
    4         17.622236       -5.297808       -0.000000  
 --------------------------------------------------------
 Analytic gradient from two-electron contribution:   CPU 54.20 s  wall 10.29 s

 Total ccman2 time:   CPU 212.42 s  wall 42.08 s


 --------------------------------------------------------------

                    Orbital Energies (a.u.)
 --------------------------------------------------------------

 Alpha MOs
 -- Occupied --
******** -80.0151 -15.6467 -10.5941  -8.0626  -8.0587  -8.0586  -7.5563
 -5.4495  -5.4487  -5.4475  -1.2410  -1.0352  -0.7766  -0.6215  -0.5571
 -0.5394  -0.4325  -0.4229  -0.4010
 -- Virtual --
  0.0056   0.0514   0.0673   0.0792   0.0874   0.0903   0.1061   0.1411
  0.1420   0.1536   0.1962   0.2228   0.2250   0.2506   0.2640   0.2941
  0.3450   0.3807   0.3957   0.4906   0.5484   0.5806   0.6034   0.6174
  0.8035   0.8276   0.8564   0.8921   0.9121   0.9724   1.0355   1.0967
  1.1290   1.1518   1.1671   1.2341   1.2873   1.3000   1.3748   1.4641
  1.6581   1.6897   1.8126   1.8285   1.9349   2.2753   2.2801   2.4081
  2.4272   2.5431   2.6408   2.6583   2.8845   2.9589   3.0294   4.2446
  4.3352   4.5168   7.5723  10.3309  14.7454  14.8072  14.9200  26.6533
 26.7182  27.0959  36.6833 166.1964 219.1710
 --------------------------------------------------------------

          Ground-State Mulliken Net Atomic Charges

     Atom                 Charge (a.u.)
  ----------------------------------------
      1 P                     0.326121
      2 H                    -0.086116
      3 N                    -0.196142
      4 Cl                   -0.043863
  ----------------------------------------
  Sum of atomic charges =    -0.000000

 -----------------------------------------------------------------
                    Cartesian Multipole Moments
 -----------------------------------------------------------------
    Charge (ESU x 10^10)
                 0.0000
    Dipole Moment (Debye)
         X       1.3679      Y       1.8600      Z       0.0000
       Tot       2.3089
    Quadrupole Moments (Debye-Ang)
        XX     -30.2451     XY       1.0098     YY     -33.7409
        XZ      -0.0000     YZ       0.0000     ZZ     -31.2045
    Octopole Moments (Debye-Ang^2)
       XXX     -10.0500    XXY       4.7888    XYY      -1.4709
       YYY       2.9164    XXZ       0.0000    XYZ      -0.0000
       YYZ      -0.0000    XZZ      -0.6649    YZZ       0.6722
       ZZZ      -0.0000
    Hexadecapole Moments (Debye-Ang^3)
      XXXX    -362.3662   XXXY       1.1381   XXYY     -70.3906
      XYYY      -0.0895   YYYY     -78.5303   XXXZ      -0.0000
      XXYZ       0.0000   XYYZ      -0.0000   YYYZ       0.0000
      XXZZ     -67.3509   XYZZ       0.8835   YYZZ     -18.7666
      XZZZ      -0.0000   YZZZ       0.0000   ZZZZ     -38.4058
 -----------------------------------------------------------------
 DrvMan completing analytic gradient of the correlated energy
 Correlated dipole moment
            1
    1   0.5381811
    2   0.7317996
    3   0.0000000
 Energy read as -855.665821494
 Full Analytical Gradient: (in a.u., or Hartree/Bohr)
             1             2             3             4
    1    0.00035764    0.00011755   -0.00042409   -0.00005110
    2    0.00068521   -0.00040157   -0.00032733    0.00004369
    3    0.00000000    0.00000000   -0.00000000    0.00000000
 Gradient time:  CPU 0.79 s  wall 0.81 s
 ----------------------------------------------------------------
             Standard Nuclear Orientation (Angstroms)
    I     Atom           X                Y                Z
 ----------------------------------------------------------------
    1      P       1.4885061320     0.0859594430    -0.0000000000
    2      H       1.0757777456     1.4599308962    -0.0000000000
    3      N       0.0993121286    -0.6998183683     0.0000000000
    4      Cl     -1.4175620368     0.1255532963    -0.0000000000
 ----------------------------------------------------------------
 Nuclear Repulsion Energy =   127.9857720796 hartrees
 There are       20 alpha and       20 beta electrons

                       Distance Matrix (Angstroms)
             P (  1)   H (  2)   N (  3)
   H (  2)  1.434623
   N (  3)  1.596028  2.370232
   Cl(  4)  2.906338  2.827951  1.726889

 Requested basis set is 6-311++G(d,p)
 There are 37 shells and 89 basis functions
 A cutoff of  1.0D-14 yielded    671 shell pairs
 There are      4020 function pairs (      4308 Cartesian)
 Smallest overlap matrix eigenvalue = 1.72E-03
 Guess MOs from SCF MO coefficient file

 -----------------------------------------------------------------------
  General SCF calculation program by
  Eric Jon Sundstrom, Paul Horn, Yuezhi Mao, Dmitri Zuev, Alec White,
  David Stuck, Shaama M.S., Shane Yost, Joonho Lee, David Small,
  Daniel Levine, Susi Lehtola, Hugh Burton, Evgeny Epifanovsky
 -----------------------------------------------------------------------
 Hartree-Fock
 using 6 threads for integral computing
 -------------------------------------------------------
 OpenMP Integral computing Module                
 Release: version 2.0, May 2017, Q-Chem Inc. Pleasanton 
 -------------------------------------------------------
 A restricted SCF calculation will be
 performed using DIIS
 SCF converges when DIIS error is below 1.0e-08
 ---------------------------------------
  Cycle       Energy         DIIS error
 ---------------------------------------
    1    -855.2002545919      3.28e-05  
    2    -855.2002558662      1.21e-05  
    3    -855.2002559914      8.17e-06  
    4    -855.2002560617      1.30e-06  
    5    -855.2002560653      3.42e-07  
    6    -855.2002560656      1.22e-07  
    7    -855.2002560657      4.99e-08  
    8    -855.2002560657      1.78e-08  
    9    -855.2002560657      4.33e-09  Convergence criterion met
 ---------------------------------------
 SCF time:   CPU 2.80s  wall 1.00s 
 SCF   energy in the final basis set =     -855.2002560657
 Total energy in the final basis set =     -855.2002560657


 ------------------------------------------------------------------------------

   CCMAN2: suite of methods based on coupled cluster
           and equation of motion theories.

   Components:
   * libvmm-1.3-trunk
     by Evgeny Epifanovsky, Ilya Kaliman.
   * libtensor-2.5-trunk
     by Evgeny Epifanovsky, Michael Wormit, Dmitry Zuev, Sam Manzer, 
        Ilya Kaliman.
   * libcc-2.5-trunk
     by Evgeny Epifanovsky, Arik Landau, Tomasz Kus, Kirill Khistyaev, 
        Dmitry Zuev, Prashant Manohar, Xintian Feng, Anna Krylov, 
        Matthew Goldey, Alec White, Thomas Jagau, Kaushik Nanda, 
        Anastasia Gunina, Alexander Kunitsa, Joonho Lee.

   CCMAN original authors:
   Anna I. Krylov, C. David Sherrill, Steven R. Gwaltney,
   Edward F. C. Byrd (2000)
   Sergey V. Levchenko, Lyudmila V. Slipchenko, Tao Wang,
   Ana-Maria C. Cristian (2003)
   Piotr A. Pieniazek, C. Melania Oana, Evgeny Epifanovsky (2007)
   Prashant Manohar (2009)

 ------------------------------------------------------------------------------


 Allocating and initializing 30808MB of RAM...
 Calculation will run on 6 cores.


 Alpha MOs, Restricted
 -- Occupied --                  
-104.87  -80.02  -15.65  -10.59   -8.06   -8.06   -8.06   -7.56
  1 A     2 A     3 A     4 A     5 A     6 A     7 A     8 A                  
 -5.450  -5.449  -5.448  -1.241  -1.035  -0.776  -0.621  -0.557
  9 A    10 A    11 A    12 A    13 A    14 A    15 A    16 A                  
 -0.540  -0.433  -0.423  -0.401
 17 A    18 A    19 A    20 A                                                  
 -- Virtual --                   
  0.006   0.051   0.067   0.079   0.087   0.090   0.106   0.141
 21 A    22 A    23 A    24 A    25 A    26 A    27 A    28 A                  
  0.142   0.154   0.196   0.223   0.225   0.251   0.264   0.294
 29 A    30 A    31 A    32 A    33 A    34 A    35 A    36 A                  
  0.345   0.381   0.396   0.491   0.548   0.580   0.603   0.617
 37 A    38 A    39 A    40 A    41 A    42 A    43 A    44 A                  
  0.804   0.828   0.857   0.892   0.912   0.972   1.035   1.097
 45 A    46 A    47 A    48 A    49 A    50 A    51 A    52 A                  
  1.129   1.152   1.167   1.234   1.288   1.301   1.375   1.464
 53 A    54 A    55 A    56 A    57 A    58 A    59 A    60 A                  
  1.658   1.689   1.813   1.829   1.935   2.275   2.278   2.409
 61 A    62 A    63 A    64 A    65 A    66 A    67 A    68 A                  
  2.427   2.543   2.641   2.658   2.885   2.959   3.030   4.245
 69 A    70 A    71 A    72 A    73 A    74 A    75 A    76 A                  
  4.335   4.518   7.572  10.331  14.745  14.807  14.921  26.653
 77 A    78 A    79 A    80 A    81 A    82 A    83 A    84 A                  
 26.718  27.096  36.683 166.196 219.171
 85 A    86 A    87 A    88 A    89 A                                          

 Beta MOs, Restricted
 -- Occupied --                  
-104.87  -80.02  -15.65  -10.59   -8.06   -8.06   -8.06   -7.56
  1 A     2 A     3 A     4 A     5 A     6 A     7 A     8 A                  
 -5.450  -5.449  -5.448  -1.241  -1.035  -0.776  -0.621  -0.557
  9 A    10 A    11 A    12 A    13 A    14 A    15 A    16 A                  
 -0.540  -0.433  -0.423  -0.401
 17 A    18 A    19 A    20 A                                                  
 -- Virtual --                   
  0.006   0.051   0.067   0.079   0.087   0.090   0.106   0.141
 21 A    22 A    23 A    24 A    25 A    26 A    27 A    28 A                  
  0.142   0.154   0.196   0.223   0.225   0.251   0.264   0.294
 29 A    30 A    31 A    32 A    33 A    34 A    35 A    36 A                  
  0.345   0.381   0.396   0.491   0.548   0.580   0.603   0.617
 37 A    38 A    39 A    40 A    41 A    42 A    43 A    44 A                  
  0.804   0.828   0.857   0.892   0.912   0.972   1.035   1.097
 45 A    46 A    47 A    48 A    49 A    50 A    51 A    52 A                  
  1.129   1.152   1.167   1.234   1.288   1.301   1.375   1.464
 53 A    54 A    55 A    56 A    57 A    58 A    59 A    60 A                  
  1.658   1.689   1.813   1.829   1.935   2.275   2.278   2.409
 61 A    62 A    63 A    64 A    65 A    66 A    67 A    68 A                  
  2.427   2.543   2.641   2.658   2.885   2.959   3.030   4.245
 69 A    70 A    71 A    72 A    73 A    74 A    75 A    76 A                  
  4.335   4.518   7.572  10.331  14.745  14.807  14.921  26.653
 77 A    78 A    79 A    80 A    81 A    82 A    83 A    84 A                  
 26.718  27.096  36.683 166.196 219.171
 85 A    86 A    87 A    88 A    89 A                                          

 Occupation and symmetry of molecular orbitals

 Point group: C1 (1 irreducible representation).

                           A     All 
 -------------------------------------
 All molecular orbitals:
  - Alpha                  89    89  
  - Beta                   89    89  
 -------------------------------------
 Alpha orbitals:
  - Frozen occupied        11    11  
  - Active occupied        9     9   
  - Active virtual         69    69  
  - Frozen virtual         0     0   
 -------------------------------------
 Beta orbitals:
  - Frozen occupied        11    11  
  - Active occupied        9     9   
  - Active virtual         69    69  
  - Frozen virtual         0     0   
 -------------------------------------

 Import integrals:   CPU 0.00 s  wall 0.00 s

 Import integrals:   CPU 8.36 s  wall 1.62 s

 MP2 amplitudes:   CPU 0.02 s  wall 0.02 s

Running a double precision version
           CCSD T amplitudes will be solved using DIIS.

           Start     Size      MaxIter   EConv     TConv     
           3         7         100       1.00e-07  1.00e-05  
 ------------------------------------------------------------------------------
           Energy (a.u.)   Ediff      Tdiff       Comment
 ------------------------------------------------------------------------------
          -855.63962122                           
     1    -855.64439487   4.77e-03   6.72e-01     
     2    -855.66249281   1.81e-02   9.97e-02     
     3    -855.66283093   3.38e-04   4.36e-02     
     4    -855.66498805   2.16e-03   1.26e-02     Switched to DIIS steps.
     5    -855.66578450   7.96e-04   1.21e-02     
     6    -855.66581528   3.08e-05   2.34e-03     
     7    -855.66581614   8.61e-07   1.20e-03     
     8    -855.66582135   5.21e-06   4.19e-04     
     9    -855.66582199   6.46e-07   1.84e-04     
    10    -855.66582214   1.44e-07   6.54e-05     
    11    -855.66582204   9.89e-08   3.14e-05     
    12    -855.66582204   1.20e-09   7.05e-06     
 ------------------------------------------------------------------------------
          -855.66582204                           CCSD T converged.

End of double precision
 SCF energy                 = -855.20025607
 MP2 energy                 = -855.63962122
 CCSD correlation energy     =   -0.46556597
 CCSD total energy           = -855.66582204

 CCSD  T1^2 = 0.0117  T2^2 = 0.2169  Leading amplitudes:

 Amplitude    Orbitals with energies
 -0.0390       20 (A) A                  ->    21 (A) A                   
              -0.4012                          0.0058                     
 -0.0390       20 (A) B                  ->    21 (A) B                   
              -0.4012                          0.0058                     
 -0.0205       19 (A) A                  ->    33 (A) A                   
              -0.4227                          0.2249                     
 -0.0205       19 (A) B                  ->    33 (A) B                   
              -0.4227                          0.2249                     

 Amplitude    Orbitals with energies
 -0.0979       20 (A) A      20 (A) B    ->    21 (A) A      21 (A) B     
              -0.4012       -0.4012            0.0058        0.0058       
  0.0979       20 (A) A      20 (A) B    ->    21 (A) B      21 (A) A     
              -0.4012       -0.4012            0.0058        0.0058       
  0.0979       20 (A) B      20 (A) A    ->    21 (A) A      21 (A) B     
              -0.4012       -0.4012            0.0058        0.0058       
 -0.0979       20 (A) B      20 (A) A    ->    21 (A) B      21 (A) A     
              -0.4012       -0.4012            0.0058        0.0058       

 Computing CCSD intemediates for later calculations in double precision
 Finished.

Running a double precision version
           CCSD Lambda amplitudes will be solved using DIIS.
           Start     Size      MaxIter   EConv     LConv     
           3         7         100       1.00e-07  1.00e-05  
 ------------------------------------------------------------------------------
            Enorm      Ldiff       Comment
 ------------------------------------------------------------------------------
     1     4.95e-02   3.90e-02     
     2     1.19e-02   5.43e-03     
     3     5.55e-03   2.44e-03     
     4     2.94e-03   1.34e-03     Switched to DIIS steps.
     5     1.05e-03   7.28e-04     
     6     4.57e-04   2.27e-04     
     7     1.79e-04   6.09e-05     
     8     7.09e-05   3.72e-06     
     9     2.55e-05   1.29e-06     
    10     1.05e-05   7.35e-07     
    11     3.73e-06   4.56e-08     
    12     1.96e-06   1.14e-07     
    13     1.01e-06   7.88e-08     
    14     4.66e-07   9.76e-09     
    15     2.17e-07   2.73e-08     
    16     9.01e-08   3.95e-09     
 ------------------------------------------------------------------------------
                                   CCSD Lambda converged.

 Computing density matrices in double precision...
           Orbital response amplitudes will be solved using DIIS.
           Start     Size      MaxIter   EConv     LConv     
           3         7         100       1.00e-06  1.00e-06  
 ------------------------------------------------------------------------------
            Enorm      Ldiff       Comment
 ------------------------------------------------------------------------------
     1     6.48e-02   8.74e-03     
     2     3.75e-02   3.06e-03     
     3     5.39e-02   6.16e-03     
     4     1.01e-02   1.24e-02     Switched to DIIS steps.
     5     1.93e-03   3.52e-03     
     6     8.32e-04   2.70e-04     
     7     2.79e-04   6.89e-05     
     8     6.18e-05   3.91e-05     
     9     1.45e-05   6.32e-06     
    10     2.77e-06   2.10e-06     
    11     9.81e-07   1.70e-07     
 ------------------------------------------------------------------------------
                                   Orbital response converged.

 Computing density matrices... Done.
 CCSD calculation:   CPU 140.67 s  wall 27.38 s

 Transferring MO TPDM to AO TPDM
 Transferring g2_o1o1o1o1
 Transferring g2_o1o1o1v1
 Transferring g2_o1o1v1v1
 Transferring g2_o1v1o1v1
 Transferring g2_o1v1v1v1
 Transferring g2_v1v1v1v1
 Adding separable TPDM
 Computing TPDM gradient
 --------------------------------------------------------
 2e gradient
  Atom          X               Y               Z
 --------------------------------------------------------
    1        -20.569478       -3.308510       -0.000000  
    2          0.024523       -3.820163       -0.000000  
    3          2.920644       12.432177       -0.000000  
    4         17.624311       -5.303505        0.000000  
 --------------------------------------------------------
 --------------------------------------------------------
 Final gradient
  Atom          X               Y               Z
 --------------------------------------------------------
    1        -20.569478       -3.308510       -0.000000  
    2          0.024523       -3.820163       -0.000000  
    3          2.920644       12.432177       -0.000000  
    4         17.624311       -5.303505        0.000000  
 --------------------------------------------------------
 Analytic gradient from two-electron contribution:   CPU 55.08 s  wall 10.69 s

 Total ccman2 time:   CPU 207.31 s  wall 40.56 s


 --------------------------------------------------------------

                    Orbital Energies (a.u.)
 --------------------------------------------------------------

 Alpha MOs
 -- Occupied --
******** -80.0152 -15.6466 -10.5942  -8.0627  -8.0588  -8.0587  -7.5563
 -5.4495  -5.4487  -5.4476  -1.2411  -1.0354  -0.7762  -0.6215  -0.5571
 -0.5395  -0.4326  -0.4227  -0.4012
 -- Virtual --
  0.0058   0.0514   0.0673   0.0793   0.0873   0.0903   0.1061   0.1411
  0.1420   0.1535   0.1961   0.2229   0.2249   0.2506   0.2640   0.2941
  0.3450   0.3808   0.3957   0.4909   0.5484   0.5805   0.6034   0.6173
  0.8037   0.8278   0.8565   0.8923   0.9119   0.9723   1.0351   1.0966
  1.1289   1.1517   1.1670   1.2342   1.2876   1.3008   1.3749   1.4641
  1.6575   1.6892   1.8126   1.8292   1.9347   2.2753   2.2782   2.4085
  2.4269   2.5433   2.6408   2.6582   2.8846   2.9593   3.0295   4.2446
  4.3353   4.5178   7.5724  10.3309  14.7454  14.8067  14.9207  26.6533
 26.7182  27.0958  36.6835 166.1965 219.1710
 --------------------------------------------------------------

          Ground-State Mulliken Net Atomic Charges

     Atom                 Charge (a.u.)
  ----------------------------------------
      1 P                     0.325808
      2 H                    -0.086252
      3 N                    -0.195692
      4 Cl                   -0.043864
  ----------------------------------------
  Sum of atomic charges =    -0.000000

 -----------------------------------------------------------------
                    Cartesian Multipole Moments
 -----------------------------------------------------------------
    Charge (ESU x 10^10)
                 0.0000
    Dipole Moment (Debye)
         X       1.3694      Y       1.8540      Z       0.0000
       Tot       2.3049
    Quadrupole Moments (Debye-Ang)
        XX     -30.2338     XY       1.0001     YY     -33.7512
        XZ      -0.0000     YZ      -0.0000     ZZ     -31.2029
    Octopole Moments (Debye-Ang^2)
       XXX     -10.0306    XXY       4.8017    XYY      -1.4849
       YYY       2.9679    XXZ       0.0000    XYZ       0.0000
       YYZ       0.0000    XZZ      -0.6611    YZZ       0.6901
       ZZZ       0.0000
    Hexadecapole Moments (Debye-Ang^3)
      XXXX    -362.2668   XXXY       1.2286   XXYY     -70.4151
      XYYY      -0.0137   YYYY     -78.5593   XXXZ      -0.0000
      XXYZ      -0.0000   XYYZ      -0.0000   YYYZ       0.0000
      XXZZ     -67.3388   XYZZ       0.9128   YYZZ     -18.7708
      XZZZ       0.0000   YZZZ      -0.0000   ZZZZ     -38.3974
 -----------------------------------------------------------------
 DrvMan completing analytic gradient of the correlated energy
 Correlated dipole moment
            1
    1   0.5387668
    2   0.7294169
    3   0.0000000
 Energy read as -855.665822039
 Full Analytical Gradient: (in a.u., or Hartree/Bohr)
             1             2             3             4
    1    0.00012204   -0.00017813    0.00019206   -0.00013598
    2   -0.00039535    0.00023207    0.00011160    0.00005167
    3    0.00000000   -0.00000000    0.00000000   -0.00000000
 Gradient time:  CPU 0.83 s  wall 0.83 s
 ----------------------------------------------------------------
             Standard Nuclear Orientation (Angstroms)
    I     Atom           X                Y                Z
 ----------------------------------------------------------------
    1      P       1.4885061320     0.0869594430     0.0010000000
    2      H       1.0757777456     1.4599308962    -0.0000000000
    3      N       0.0993121286    -0.6998183683     0.0000000000
    4      Cl     -1.4175620368     0.1255532963    -0.0000000000
 ----------------------------------------------------------------
 Nuclear Repulsion Energy =   127.9789310918 hartrees
 There are       20 alpha and       20 beta electrons

                       Distance Matrix (Angstroms)
             P (  1)   H (  2)   N (  3)
   H (  2)  1.433665
   N (  3)  1.596521  2.370232
   Cl(  4)  2.906325  2.827951  1.726889

 Requested basis set is 6-311++G(d,p)
 There are 37 shells and 89 basis functions
 A cutoff of  1.0D-14 yielded    671 shell pairs
 There are      4020 function pairs (      4308 Cartesian)
 Smallest overlap matrix eigenvalue = 1.72E-03
 Guess MOs from SCF MO coefficient file

 -----------------------------------------------------------------------
  General SCF calculation program by
  Eric Jon Sundstrom, Paul Horn, Yuezhi Mao, Dmitri Zuev, Alec White,
  David Stuck, Shaama M.S., Shane Yost, Joonho Lee, David Small,
  Daniel Levine, Susi Lehtola, Hugh Burton, Evgeny Epifanovsky
 -----------------------------------------------------------------------
 Hartree-Fock
 using 6 threads for integral computing
 -------------------------------------------------------
 OpenMP Integral computing Module                
 Release: version 2.0, May 2017, Q-Chem Inc. Pleasanton 
 -------------------------------------------------------
 A restricted SCF calculation will be
 performed using DIIS
 SCF converges when DIIS error is below 1.0e-08
 ---------------------------------------
  Cycle       Energy         DIIS error
 ---------------------------------------
    1    -855.2002314617      2.03e-05  
    2    -855.2002320253      6.96e-06  
    3    -855.2002320868      4.95e-06  
    4    -855.2002321156      1.02e-06  
    5    -855.2002321192      3.64e-07  
    6    -855.2002321199      1.71e-07  
    7    -855.2002321201      7.07e-08  
    8    -855.2002321202      2.52e-08  
    9    -855.2002321202      9.59e-09  Convergence criterion met
 ---------------------------------------
 SCF time:   CPU 2.80s  wall 0.00s 
 SCF   energy in the final basis set =     -855.2002321202
 Total energy in the final basis set =     -855.2002321202


 ------------------------------------------------------------------------------

   CCMAN2: suite of methods based on coupled cluster
           and equation of motion theories.

   Components:
   * libvmm-1.3-trunk
     by Evgeny Epifanovsky, Ilya Kaliman.
   * libtensor-2.5-trunk
     by Evgeny Epifanovsky, Michael Wormit, Dmitry Zuev, Sam Manzer, 
        Ilya Kaliman.
   * libcc-2.5-trunk
     by Evgeny Epifanovsky, Arik Landau, Tomasz Kus, Kirill Khistyaev, 
        Dmitry Zuev, Prashant Manohar, Xintian Feng, Anna Krylov, 
        Matthew Goldey, Alec White, Thomas Jagau, Kaushik Nanda, 
        Anastasia Gunina, Alexander Kunitsa, Joonho Lee.

   CCMAN original authors:
   Anna I. Krylov, C. David Sherrill, Steven R. Gwaltney,
   Edward F. C. Byrd (2000)
   Sergey V. Levchenko, Lyudmila V. Slipchenko, Tao Wang,
   Ana-Maria C. Cristian (2003)
   Piotr A. Pieniazek, C. Melania Oana, Evgeny Epifanovsky (2007)
   Prashant Manohar (2009)

 ------------------------------------------------------------------------------


 Allocating and initializing 30808MB of RAM...
 Calculation will run on 6 cores.


 Alpha MOs, Restricted
 -- Occupied --                  
-104.87  -80.02  -15.65  -10.59   -8.06   -8.06   -8.06   -7.56
  1 A     2 A     3 A     4 A     5 A     6 A     7 A     8 A                  
 -5.449  -5.449  -5.448  -1.241  -1.035  -0.776  -0.622  -0.557
  9 A    10 A    11 A    12 A    13 A    14 A    15 A    16 A                  
 -0.539  -0.433  -0.423  -0.401
 17 A    18 A    19 A    20 A                                                  
 -- Virtual --                   
  0.006   0.051   0.067   0.079   0.087   0.090   0.106   0.141
 21 A    22 A    23 A    24 A    25 A    26 A    27 A    28 A                  
  0.142   0.154   0.196   0.223   0.225   0.251   0.264   0.294
 29 A    30 A    31 A    32 A    33 A    34 A    35 A    36 A                  
  0.345   0.381   0.396   0.491   0.548   0.581   0.603   0.617
 37 A    38 A    39 A    40 A    41 A    42 A    43 A    44 A                  
  0.804   0.828   0.856   0.892   0.912   0.972   1.035   1.097
 45 A    46 A    47 A    48 A    49 A    50 A    51 A    52 A                  
  1.129   1.152   1.167   1.234   1.287   1.300   1.375   1.464
 53 A    54 A    55 A    56 A    57 A    58 A    59 A    60 A                  
  1.658   1.689   1.813   1.829   1.935   2.275   2.279   2.408
 61 A    62 A    63 A    64 A    65 A    66 A    67 A    68 A                  
  2.427   2.543   2.641   2.658   2.885   2.959   3.029   4.245
 69 A    70 A    71 A    72 A    73 A    74 A    75 A    76 A                  
  4.335   4.517   7.572  10.331  14.745  14.807  14.920  26.653
 77 A    78 A    79 A    80 A    81 A    82 A    83 A    84 A                  
 26.718  27.096  36.683 166.196 219.171
 85 A    86 A    87 A    88 A    89 A                                          

 Beta MOs, Restricted
 -- Occupied --                  
-104.87  -80.02  -15.65  -10.59   -8.06   -8.06   -8.06   -7.56
  1 A     2 A     3 A     4 A     5 A     6 A     7 A     8 A                  
 -5.449  -5.449  -5.448  -1.241  -1.035  -0.776  -0.622  -0.557
  9 A    10 A    11 A    12 A    13 A    14 A    15 A    16 A                  
 -0.539  -0.433  -0.423  -0.401
 17 A    18 A    19 A    20 A                                                  
 -- Virtual --                   
  0.006   0.051   0.067   0.079   0.087   0.090   0.106   0.141
 21 A    22 A    23 A    24 A    25 A    26 A    27 A    28 A                  
  0.142   0.154   0.196   0.223   0.225   0.251   0.264   0.294
 29 A    30 A    31 A    32 A    33 A    34 A    35 A    36 A                  
  0.345   0.381   0.396   0.491   0.548   0.581   0.603   0.617
 37 A    38 A    39 A    40 A    41 A    42 A    43 A    44 A                  
  0.804   0.828   0.856   0.892   0.912   0.972   1.035   1.097
 45 A    46 A    47 A    48 A    49 A    50 A    51 A    52 A                  
  1.129   1.152   1.167   1.234   1.287   1.300   1.375   1.464
 53 A    54 A    55 A    56 A    57 A    58 A    59 A    60 A                  
  1.658   1.689   1.813   1.829   1.935   2.275   2.279   2.408
 61 A    62 A    63 A    64 A    65 A    66 A    67 A    68 A                  
  2.427   2.543   2.641   2.658   2.885   2.959   3.029   4.245
 69 A    70 A    71 A    72 A    73 A    74 A    75 A    76 A                  
  4.335   4.517   7.572  10.331  14.745  14.807  14.920  26.653
 77 A    78 A    79 A    80 A    81 A    82 A    83 A    84 A                  
 26.718  27.096  36.683 166.196 219.171
 85 A    86 A    87 A    88 A    89 A                                          

 Occupation and symmetry of molecular orbitals

 Point group: C1 (1 irreducible representation).

                           A     All 
 -------------------------------------
 All molecular orbitals:
  - Alpha                  89    89  
  - Beta                   89    89  
 -------------------------------------
 Alpha orbitals:
  - Frozen occupied        11    11  
  - Active occupied        9     9   
  - Active virtual         69    69  
  - Frozen virtual         0     0   
 -------------------------------------
 Beta orbitals:
  - Frozen occupied        11    11  
  - Active occupied        9     9   
  - Active virtual         69    69  
  - Frozen virtual         0     0   
 -------------------------------------

 Import integrals:   CPU 0.00 s  wall 0.00 s

 Import integrals:   CPU 7.26 s  wall 1.31 s

 MP2 amplitudes:   CPU 0.02 s  wall 0.02 s

Running a double precision version
           CCSD T amplitudes will be solved using DIIS.

           Start     Size      MaxIter   EConv     TConv     
           3         7         100       1.00e-07  1.00e-05  
 ------------------------------------------------------------------------------
           Energy (a.u.)   Ediff      Tdiff       Comment
 ------------------------------------------------------------------------------
          -855.63963246                           
     1    -855.64438740   4.75e-03   6.72e-01     
     2    -855.66249489   1.81e-02   9.97e-02     
     3    -855.66282949   3.35e-04   4.36e-02     
     4    -855.66498781   2.16e-03   1.26e-02     Switched to DIIS steps.
     5    -855.66578473   7.97e-04   1.21e-02     
     6    -855.66581549   3.08e-05   2.34e-03     
     7    -855.66581633   8.36e-07   1.20e-03     
     8    -855.66582154   5.21e-06   4.19e-04     
     9    -855.66582218   6.44e-07   1.84e-04     
    10    -855.66582232   1.44e-07   6.55e-05     
    11    -855.66582223   9.85e-08   3.14e-05     
    12    -855.66582223   1.10e-09   7.05e-06     
 ------------------------------------------------------------------------------
          -855.66582223                           CCSD T converged.

End of double precision
 SCF energy                 = -855.20023212
 MP2 energy                 = -855.63963246
 CCSD correlation energy     =   -0.46559011
 CCSD total energy           = -855.66582223

 CCSD  T1^2 = 0.0117  T2^2 = 0.2169  Leading amplitudes:

 Amplitude    Orbitals with energies
 -0.0390       20 (A) A                  ->    21 (A) A                   
              -0.4011                          0.0057                     
 -0.0390       20 (A) B                  ->    21 (A) B                   
              -0.4011                          0.0057                     
  0.0204       19 (A) A                  ->    33 (A) A                   
              -0.4228                          0.2250                     
  0.0204       19 (A) B                  ->    33 (A) B                   
              -0.4228                          0.2250                     

 Amplitude    Orbitals with energies
 -0.0981       20 (A) A      20 (A) B    ->    21 (A) A      21 (A) B     
              -0.4011       -0.4011            0.0057        0.0057       
  0.0981       20 (A) A      20 (A) B    ->    21 (A) B      21 (A) A     
              -0.4011       -0.4011            0.0057        0.0057       
  0.0981       20 (A) B      20 (A) A    ->    21 (A) A      21 (A) B     
              -0.4011       -0.4011            0.0057        0.0057       
 -0.0981       20 (A) B      20 (A) A    ->    21 (A) B      21 (A) A     
              -0.4011       -0.4011            0.0057        0.0057       

 Computing CCSD intemediates for later calculations in double precision
 Finished.

Running a double precision version
           CCSD Lambda amplitudes will be solved using DIIS.
           Start     Size      MaxIter   EConv     LConv     
           3         7         100       1.00e-07  1.00e-05  
 ------------------------------------------------------------------------------
            Enorm      Ldiff       Comment
 ------------------------------------------------------------------------------
     1     4.95e-02   3.90e-02     
     2     1.19e-02   5.43e-03     
     3     5.56e-03   2.44e-03     
     4     2.94e-03   1.34e-03     Switched to DIIS steps.
     5     1.05e-03   7.28e-04     
     6     4.58e-04   2.27e-04     
     7     1.79e-04   6.10e-05     
     8     7.10e-05   3.73e-06     
     9     2.55e-05   1.29e-06     
    10     1.05e-05   7.41e-07     
    11     3.73e-06   4.76e-08     
    12     1.96e-06   1.15e-07     
    13     1.01e-06   7.92e-08     
    14     4.67e-07   9.99e-09     
    15     2.17e-07   2.74e-08     
    16     9.03e-08   3.96e-09     
 ------------------------------------------------------------------------------
                                   CCSD Lambda converged.

 Computing density matrices in double precision...
           Orbital response amplitudes will be solved using DIIS.
           Start     Size      MaxIter   EConv     LConv     
           3         7         100       1.00e-06  1.00e-06  
 ------------------------------------------------------------------------------
            Enorm      Ldiff       Comment
 ------------------------------------------------------------------------------
     1     6.48e-02   8.73e-03     
     2     3.75e-02   3.03e-03     
     3     5.41e-02   6.21e-03     
     4     1.01e-02   1.25e-02     Switched to DIIS steps.
     5     1.94e-03   3.53e-03     
     6     8.34e-04   2.71e-04     
     7     2.79e-04   6.93e-05     
     8     6.19e-05   3.92e-05     
     9     1.46e-05   6.33e-06     
    10     2.77e-06   2.11e-06     
    11     9.83e-07   1.70e-07     
 ------------------------------------------------------------------------------
                                   Orbital response converged.

 Computing density matrices... Done.
 CCSD calculation:   CPU 141.91 s  wall 27.63 s

 Transferring MO TPDM to AO TPDM
 Transferring g2_o1o1o1o1
 Transferring g2_o1o1o1v1
 Transferring g2_o1o1v1v1
 Transferring g2_o1v1o1v1
 Transferring g2_o1v1v1v1
 Transferring g2_v1v1v1v1
 Adding separable TPDM
 Computing TPDM gradient
 --------------------------------------------------------
 2e gradient
  Atom          X               Y               Z
 --------------------------------------------------------
    1        -20.559624       -3.316345       -0.015320  
    2          0.023275       -3.820585        0.003354  
    3          2.913075       12.437585        0.009720  
    4         17.623274       -5.300655        0.002246  
 --------------------------------------------------------
 --------------------------------------------------------
 Final gradient
  Atom          X               Y               Z
 --------------------------------------------------------
    1        -20.559624       -3.316345       -0.015320  
    2          0.023275       -3.820585        0.003354  
    3          2.913075       12.437585        0.009720  
    4         17.623274       -5.300655        0.002246  
 --------------------------------------------------------
 Analytic gradient from two-electron contribution:   CPU 52.86 s  wall 10.31 s

 Total ccman2 time:   CPU 205.49 s  wall 40.46 s


 --------------------------------------------------------------

                    Orbital Energies (a.u.)
 --------------------------------------------------------------

 Alpha MOs
 -- Occupied --
******** -80.0152 -15.6466 -10.5941  -8.0626  -8.0588  -8.0587  -7.5563
 -5.4495  -5.4487  -5.4475  -1.2411  -1.0353  -0.7764  -0.6215  -0.5571
 -0.5395  -0.4325  -0.4228  -0.4011
 -- Virtual --
  0.0057   0.0514   0.0673   0.0793   0.0873   0.0903   0.1061   0.1411
  0.1420   0.1535   0.1961   0.2228   0.2250   0.2506   0.2640   0.2941
  0.3450   0.3807   0.3957   0.4907   0.5484   0.5805   0.6034   0.6173
  0.8036   0.8277   0.8565   0.8922   0.9120   0.9724   1.0353   1.0966
  1.1289   1.1518   1.1670   1.2342   1.2875   1.3004   1.3749   1.4641
  1.6578   1.6894   1.8126   1.8288   1.9348   2.2753   2.2791   2.4083
  2.4271   2.5432   2.6408   2.6583   2.8846   2.9591   3.0295   4.2446
  4.3353   4.5173   7.5723  10.3309  14.7454  14.8069  14.9203  26.6533
 26.7182  27.0958  36.6834 166.1964 219.1710
 --------------------------------------------------------------

          Ground-State Mulliken Net Atomic Charges

     Atom                 Charge (a.u.)
  ----------------------------------------
      1 P                     0.325964
      2 H                    -0.086184
      3 N                    -0.195918
      4 Cl                   -0.043863
  ----------------------------------------
  Sum of atomic charges =    -0.000000

 -----------------------------------------------------------------
                    Cartesian Multipole Moments
 -----------------------------------------------------------------
    Charge (ESU x 10^10)
                 0.0000
    Dipole Moment (Debye)
         X       1.3687      Y       1.8570      Z       0.0014
       Tot       2.3069
    Quadrupole Moments (Debye-Ang)
        XX     -30.2394     XY       1.0050     YY     -33.7461
        XZ       0.0007     YZ       0.0009     ZZ     -31.2037
    Octopole Moments (Debye-Ang^2)
       XXX     -10.0403    XXY       4.7953    XYY      -1.4779
       YYY       2.9422    XXZ      -0.0122    XYZ       0.0015
       YYZ      -0.0114    XZZ      -0.6630    YZZ       0.6811
       ZZZ      -0.0343
    Hexadecapole Moments (Debye-Ang^3)
      XXXX    -362.3165   XXXY       1.1834   XXYY     -70.4029
      XYYY      -0.0516   YYYY     -78.5448   XXXZ      -0.0627
      XXYZ       0.0030   XYYZ      -0.0171   YYYZ      -0.0027
      XXZZ     -67.3449   XYZZ       0.8981   YYZZ     -18.7687
      XZZZ      -0.0537   YZZZ      -0.0010   ZZZZ     -38.4017
 -----------------------------------------------------------------
 DrvMan completing analytic gradient of the correlated energy
 Correlated dipole moment
            1
    1   0.5384749
    2   0.7306094
    3   0.0005577
 Energy read as -855.665822225
 Full Analytical Gradient: (in a.u., or Hartree/Bohr)
             1             2             3             4
    1    0.00024076   -0.00003067   -0.00011656   -0.00009354
    2    0.00014409   -0.00008382   -0.00010791    0.00004764
    3    0.00005522   -0.00003151   -0.00005383    0.00003012
 Gradient time:  CPU 0.74 s  wall 0.75 s
 ----------------------------------------------------------------
             Standard Nuclear Orientation (Angstroms)
    I     Atom           X                Y                Z
 ----------------------------------------------------------------
    1      P       1.4885061320     0.0869594430    -0.0000000000
    2      H       1.0767777456     1.4599308962    -0.0000000000
    3      N       0.0993121286    -0.6998183683     0.0000000000
    4      Cl     -1.4175620368     0.1255532963    -0.0000000000
 ----------------------------------------------------------------
 Nuclear Repulsion Energy =   127.9787895502 hartrees
 There are       20 alpha and       20 beta electrons

                       Distance Matrix (Angstroms)
             P (  1)   H (  2)   N (  3)
   H (  2)  1.433377
   N (  3)  1.596521  2.370645
   Cl(  4)  2.906324  2.828833  1.726889

 Requested basis set is 6-311++G(d,p)
 There are 37 shells and 89 basis functions
 A cutoff of  1.0D-14 yielded    671 shell pairs
 There are      4020 function pairs (      4308 Cartesian)
 Smallest overlap matrix eigenvalue = 1.72E-03
 Guess MOs from SCF MO coefficient file

 -----------------------------------------------------------------------
  General SCF calculation program by
  Eric Jon Sundstrom, Paul Horn, Yuezhi Mao, Dmitri Zuev, Alec White,
  David Stuck, Shaama M.S., Shane Yost, Joonho Lee, David Small,
  Daniel Levine, Susi Lehtola, Hugh Burton, Evgeny Epifanovsky
 -----------------------------------------------------------------------
 Hartree-Fock
 using 6 threads for integral computing
 -------------------------------------------------------
 OpenMP Integral computing Module                
 Release: version 2.0, May 2017, Q-Chem Inc. Pleasanton 
 -------------------------------------------------------
 A restricted SCF calculation will be
 performed using DIIS
 SCF converges when DIIS error is below 1.0e-08
 ---------------------------------------
  Cycle       Energy         DIIS error
 ---------------------------------------
    1    -855.2002361283      1.30e-05  
    2    -855.2002364138      3.66e-06  
    3    -855.2002364565      1.08e-06  
    4    -855.2002364616      6.27e-07  
    5    -855.2002364627      2.95e-07  
    6    -855.2002364631      1.28e-07  
    7    -855.2002364632      4.24e-08  
    8    -855.2002364632      1.73e-08  
    9    -855.2002364632      7.69e-09  Convergence criterion met
 ---------------------------------------
 SCF time:   CPU 2.96s  wall 0.00s 
 SCF   energy in the final basis set =     -855.2002364632
 Total energy in the final basis set =     -855.2002364632


 ------------------------------------------------------------------------------

   CCMAN2: suite of methods based on coupled cluster
           and equation of motion theories.

   Components:
   * libvmm-1.3-trunk
     by Evgeny Epifanovsky, Ilya Kaliman.
   * libtensor-2.5-trunk
     by Evgeny Epifanovsky, Michael Wormit, Dmitry Zuev, Sam Manzer, 
        Ilya Kaliman.
   * libcc-2.5-trunk
     by Evgeny Epifanovsky, Arik Landau, Tomasz Kus, Kirill Khistyaev, 
        Dmitry Zuev, Prashant Manohar, Xintian Feng, Anna Krylov, 
        Matthew Goldey, Alec White, Thomas Jagau, Kaushik Nanda, 
        Anastasia Gunina, Alexander Kunitsa, Joonho Lee.

   CCMAN original authors:
   Anna I. Krylov, C. David Sherrill, Steven R. Gwaltney,
   Edward F. C. Byrd (2000)
   Sergey V. Levchenko, Lyudmila V. Slipchenko, Tao Wang,
   Ana-Maria C. Cristian (2003)
   Piotr A. Pieniazek, C. Melania Oana, Evgeny Epifanovsky (2007)
   Prashant Manohar (2009)

 ------------------------------------------------------------------------------


 Allocating and initializing 30808MB of RAM...
 Calculation will run on 6 cores.


 Alpha MOs, Restricted
 -- Occupied --                  
-104.87  -80.02  -15.65  -10.59   -8.06   -8.06   -8.06   -7.56
  1 A     2 A     3 A     4 A     5 A     6 A     7 A     8 A                  
 -5.449  -5.449  -5.448  -1.241  -1.035  -0.776  -0.622  -0.557
  9 A    10 A    11 A    12 A    13 A    14 A    15 A    16 A                  
 -0.539  -0.433  -0.423  -0.401
 17 A    18 A    19 A    20 A                                                  
 -- Virtual --                   
  0.006   0.051   0.067   0.079   0.087   0.090   0.106   0.141
 21 A    22 A    23 A    24 A    25 A    26 A    27 A    28 A                  
  0.142   0.154   0.196   0.223   0.225   0.251   0.264   0.294
 29 A    30 A    31 A    32 A    33 A    34 A    35 A    36 A                  
  0.345   0.381   0.396   0.491   0.548   0.581   0.603   0.617
 37 A    38 A    39 A    40 A    41 A    42 A    43 A    44 A                  
  0.804   0.828   0.856   0.892   0.912   0.972   1.035   1.097
 45 A    46 A    47 A    48 A    49 A    50 A    51 A    52 A                  
  1.129   1.152   1.167   1.234   1.287   1.300   1.375   1.464
 53 A    54 A    55 A    56 A    57 A    58 A    59 A    60 A                  
  1.658   1.689   1.813   1.829   1.935   2.275   2.279   2.408
 61 A    62 A    63 A    64 A    65 A    66 A    67 A    68 A                  
  2.427   2.543   2.641   2.658   2.885   2.959   3.029   4.245
 69 A    70 A    71 A    72 A    73 A    74 A    75 A    76 A                  
  4.335   4.517   7.572  10.331  14.745  14.807  14.920  26.653
 77 A    78 A    79 A    80 A    81 A    82 A    83 A    84 A                  
 26.718  27.096  36.683 166.196 219.171
 85 A    86 A    87 A    88 A    89 A                                          

 Beta MOs, Restricted
 -- Occupied --                  
-104.87  -80.02  -15.65  -10.59   -8.06   -8.06   -8.06   -7.56
  1 A     2 A     3 A     4 A     5 A     6 A     7 A     8 A                  
 -5.449  -5.449  -5.448  -1.241  -1.035  -0.776  -0.622  -0.557
  9 A    10 A    11 A    12 A    13 A    14 A    15 A    16 A                  
 -0.539  -0.433  -0.423  -0.401
 17 A    18 A    19 A    20 A                                                  
 -- Virtual --                   
  0.006   0.051   0.067   0.079   0.087   0.090   0.106   0.141
 21 A    22 A    23 A    24 A    25 A    26 A    27 A    28 A                  
  0.142   0.154   0.196   0.223   0.225   0.251   0.264   0.294
 29 A    30 A    31 A    32 A    33 A    34 A    35 A    36 A                  
  0.345   0.381   0.396   0.491   0.548   0.581   0.603   0.617
 37 A    38 A    39 A    40 A    41 A    42 A    43 A    44 A                  
  0.804   0.828   0.856   0.892   0.912   0.972   1.035   1.097
 45 A    46 A    47 A    48 A    49 A    50 A    51 A    52 A                  
  1.129   1.152   1.167   1.234   1.287   1.300   1.375   1.464
 53 A    54 A    55 A    56 A    57 A    58 A    59 A    60 A                  
  1.658   1.689   1.813   1.829   1.935   2.275   2.279   2.408
 61 A    62 A    63 A    64 A    65 A    66 A    67 A    68 A                  
  2.427   2.543   2.641   2.658   2.885   2.959   3.029   4.245
 69 A    70 A    71 A    72 A    73 A    74 A    75 A    76 A                  
  4.335   4.517   7.572  10.331  14.745  14.807  14.920  26.653
 77 A    78 A    79 A    80 A    81 A    82 A    83 A    84 A                  
 26.718  27.096  36.683 166.196 219.171
 85 A    86 A    87 A    88 A    89 A                                          

 Occupation and symmetry of molecular orbitals

 Point group: C1 (1 irreducible representation).

                           A     All 
 -------------------------------------
 All molecular orbitals:
  - Alpha                  89    89  
  - Beta                   89    89  
 -------------------------------------
 Alpha orbitals:
  - Frozen occupied        11    11  
  - Active occupied        9     9   
  - Active virtual         69    69  
  - Frozen virtual         0     0   
 -------------------------------------
 Beta orbitals:
  - Frozen occupied        11    11  
  - Active occupied        9     9   
  - Active virtual         69    69  
  - Frozen virtual         0     0   
 -------------------------------------

 Import integrals:   CPU 0.00 s  wall 0.00 s

 Import integrals:   CPU 7.20 s  wall 1.29 s

 MP2 amplitudes:   CPU 0.02 s  wall 0.02 s

Running a double precision version
           CCSD T amplitudes will be solved using DIIS.

           Start     Size      MaxIter   EConv     TConv     
           3         7         100       1.00e-07  1.00e-05  
 ------------------------------------------------------------------------------
           Energy (a.u.)   Ediff      Tdiff       Comment
 ------------------------------------------------------------------------------
          -855.63963393                           
     1    -855.64438768   4.75e-03   6.72e-01     
     2    -855.66249538   1.81e-02   9.97e-02     
     3    -855.66282952   3.34e-04   4.36e-02     
     4    -855.66498777   2.16e-03   1.26e-02     Switched to DIIS steps.
     5    -855.66578474   7.97e-04   1.21e-02     
     6    -855.66581550   3.08e-05   2.34e-03     
     7    -855.66581634   8.42e-07   1.20e-03     
     8    -855.66582156   5.22e-06   4.19e-04     
     9    -855.66582220   6.45e-07   1.84e-04     
    10    -855.66582235   1.44e-07   6.55e-05     
    11    -855.66582225   9.85e-08   3.14e-05     
    12    -855.66582225   1.12e-09   7.05e-06     
 ------------------------------------------------------------------------------
          -855.66582225                           CCSD T converged.

End of double precision
 SCF energy                 = -855.20023646
 MP2 energy                 = -855.63963393
 CCSD correlation energy     =   -0.46558578
 CCSD total energy           = -855.66582225

 CCSD  T1^2 = 0.0117  T2^2 = 0.2169  Leading amplitudes:

 Amplitude    Orbitals with energies
  0.0390       20 (A) A                  ->    21 (A) A                   
              -0.4011                          0.0057                     
  0.0390       20 (A) B                  ->    21 (A) B                   
              -0.4011                          0.0057                     
 -0.0203       19 (A) A                  ->    33 (A) A                   
              -0.4228                          0.2250                     
 -0.0203       19 (A) B                  ->    33 (A) B                   
              -0.4228                          0.2250                     

 Amplitude    Orbitals with energies
 -0.0981       20 (A) A      20 (A) B    ->    21 (A) A      21 (A) B     
              -0.4011       -0.4011            0.0057        0.0057       
  0.0981       20 (A) A      20 (A) B    ->    21 (A) B      21 (A) A     
              -0.4011       -0.4011            0.0057        0.0057       
  0.0981       20 (A) B      20 (A) A    ->    21 (A) A      21 (A) B     
              -0.4011       -0.4011            0.0057        0.0057       
 -0.0981       20 (A) B      20 (A) A    ->    21 (A) B      21 (A) A     
              -0.4011       -0.4011            0.0057        0.0057       

 Computing CCSD intemediates for later calculations in double precision
 Finished.

Running a double precision version
           CCSD Lambda amplitudes will be solved using DIIS.
           Start     Size      MaxIter   EConv     LConv     
           3         7         100       1.00e-07  1.00e-05  
 ------------------------------------------------------------------------------
            Enorm      Ldiff       Comment
 ------------------------------------------------------------------------------
     1     4.95e-02   3.90e-02     
     2     1.19e-02   5.43e-03     
     3     5.56e-03   2.44e-03     
     4     2.94e-03   1.34e-03     Switched to DIIS steps.
     5     1.05e-03   7.29e-04     
     6     4.58e-04   2.27e-04     
     7     1.79e-04   6.10e-05     
     8     7.10e-05   3.74e-06     
     9     2.55e-05   1.29e-06     
    10     1.05e-05   7.40e-07     
    11     3.72e-06   4.72e-08     
    12     1.96e-06   1.15e-07     
    13     1.01e-06   7.93e-08     
    14     4.66e-07   1.00e-08     
    15     2.17e-07   2.75e-08     
    16     9.01e-08   3.97e-09     
 ------------------------------------------------------------------------------
                                   CCSD Lambda converged.

 Computing density matrices in double precision...
           Orbital response amplitudes will be solved using DIIS.
           Start     Size      MaxIter   EConv     LConv     
           3         7         100       1.00e-06  1.00e-06  
 ------------------------------------------------------------------------------
            Enorm      Ldiff       Comment
 ------------------------------------------------------------------------------
     1     6.48e-02   8.74e-03     
     2     3.75e-02   3.03e-03     
     3     5.41e-02   6.21e-03     
     4     1.01e-02   1.25e-02     Switched to DIIS steps.
     5     1.94e-03   3.53e-03     
     6     8.33e-04   2.70e-04     
     7     2.79e-04   6.93e-05     
     8     6.19e-05   3.92e-05     
     9     1.45e-05   6.33e-06     
    10     2.76e-06   2.11e-06     
    11     9.82e-07   1.70e-07     
 ------------------------------------------------------------------------------
                                   Orbital response converged.

 Computing density matrices... Done.
 CCSD calculation:   CPU 143.30 s  wall 27.87 s

 Transferring MO TPDM to AO TPDM
 Transferring g2_o1o1o1o1
 Transferring g2_o1o1o1v1
 Transferring g2_o1o1v1v1
 Transferring g2_o1v1o1v1
 Transferring g2_o1v1v1v1
 Transferring g2_v1v1v1v1
 Adding separable TPDM
 Computing TPDM gradient
 --------------------------------------------------------
 2e gradient
  Atom          X               Y               Z
 --------------------------------------------------------
    1        -20.555390       -3.317686       -0.000000  
    2          0.018893       -3.820932        0.000001  
    3          2.913822       12.438960       -0.000001  
    4         17.622674       -5.300342       -0.000000  
 --------------------------------------------------------
 --------------------------------------------------------
 Final gradient
  Atom          X               Y               Z
 --------------------------------------------------------
    1        -20.555390       -3.317686       -0.000000  
    2          0.018893       -3.820932        0.000001  
    3          2.913822       12.438960       -0.000001  
    4         17.622674       -5.300342       -0.000000  
 --------------------------------------------------------
 Analytic gradient from two-electron contribution:   CPU 54.01 s  wall 10.37 s

 Total ccman2 time:   CPU 207.99 s  wall 40.47 s


 --------------------------------------------------------------

                    Orbital Energies (a.u.)
 --------------------------------------------------------------

 Alpha MOs
 -- Occupied --
******** -80.0151 -15.6467 -10.5941  -8.0626  -8.0588  -8.0587  -7.5563
 -5.4495  -5.4487  -5.4475  -1.2411  -1.0353  -0.7764  -0.6216  -0.5571
 -0.5395  -0.4325  -0.4228  -0.4011
 -- Virtual --
  0.0057   0.0514   0.0673   0.0793   0.0873   0.0903   0.1061   0.1411
  0.1420   0.1536   0.1961   0.2228   0.2250   0.2506   0.2640   0.2941
  0.3451   0.3807   0.3957   0.4907   0.5484   0.5806   0.6034   0.6173
  0.8036   0.8277   0.8565   0.8922   0.9120   0.9724   1.0353   1.0966
  1.1289   1.1517   1.1671   1.2342   1.2875   1.3004   1.3749   1.4641
  1.6579   1.6895   1.8126   1.8288   1.9348   2.2753   2.2795   2.4083
  2.4270   2.5432   2.6408   2.6582   2.8847   2.9591   3.0294   4.2446
  4.3352   4.5173   7.5723  10.3310  14.7454  14.8070  14.9203  26.6533
 26.7182  27.0958  36.6834 166.1965 219.1710
 --------------------------------------------------------------

          Ground-State Mulliken Net Atomic Charges

     Atom                 Charge (a.u.)
  ----------------------------------------
      1 P                     0.326022
      2 H                    -0.086172
      3 N                    -0.195969
      4 Cl                   -0.043881
  ----------------------------------------
  Sum of atomic charges =     0.000000

 -----------------------------------------------------------------
                    Cartesian Multipole Moments
 -----------------------------------------------------------------
    Charge (ESU x 10^10)
                 0.0000
    Dipole Moment (Debye)
         X       1.3681      Y       1.8579      Z       0.0000
       Tot       2.3072
    Quadrupole Moments (Debye-Ang)
        XX     -30.2417     XY       1.0072     YY     -33.7450
        XZ       0.0000     YZ      -0.0000     ZZ     -31.2033
    Octopole Moments (Debye-Ang^2)
       XXX     -10.0481    XXY       4.7995    XYY      -1.4786
       YYY       2.9442    XXZ       0.0000    XYZ       0.0000
       YYZ      -0.0000    XZZ      -0.6638    YZZ       0.6822
       ZZZ      -0.0000
    Hexadecapole Moments (Debye-Ang^3)
      XXXX    -362.3459   XXXY       1.1902   XXYY     -70.4046
      XYYY      -0.0507   YYYY     -78.5368   XXXZ       0.0000
      XXYZ      -0.0000   XYYZ      -0.0000   YYYZ      -0.0000
      XXZZ     -67.3475   XYZZ       0.8984   YYZZ     -18.7674
      XZZZ       0.0000   YZZZ      -0.0000   ZZZZ     -38.4008
 -----------------------------------------------------------------
 DrvMan completing analytic gradient of the correlated energy
 Correlated dipole moment
            1
    1   0.5382510
    2   0.7309380
    3   0.0000001
 Energy read as -855.665822248
 Full Analytical Gradient: (in a.u., or Hartree/Bohr)
             1             2             3             4
    1    0.00014027    0.00006011   -0.00012076   -0.00007962
    2    0.00029199   -0.00017337   -0.00015927    0.00004065
    3   -0.00000001   -0.00000003    0.00000005   -0.00000001
 Gradient time:  CPU 0.79 s  wall 0.80 s
 ----------------------------------------------------------------
             Standard Nuclear Orientation (Angstroms)
    I     Atom           X                Y                Z
 ----------------------------------------------------------------
    1      P       1.4885061320     0.0869594430    -0.0000000000
    2      H       1.0747777456     1.4599308962    -0.0000000000
    3      N       0.0993121286    -0.6998183683     0.0000000000
    4      Cl     -1.4175620368     0.1255532963    -0.0000000000
 ----------------------------------------------------------------
 Nuclear Repulsion Energy =   127.9790928475 hartrees
 There are       20 alpha and       20 beta electrons

                       Distance Matrix (Angstroms)
             P (  1)   H (  2)   N (  3)
   H (  2)  1.433953
   N (  3)  1.596521  2.369821
   Cl(  4)  2.906324  2.827069  1.726889

 Requested basis set is 6-311++G(d,p)
 There are 37 shells and 89 basis functions
 A cutoff of  1.0D-14 yielded    671 shell pairs
 There are      4020 function pairs (      4308 Cartesian)
 Smallest overlap matrix eigenvalue = 1.72E-03
 Guess MOs from SCF MO coefficient file

 -----------------------------------------------------------------------
  General SCF calculation program by
  Eric Jon Sundstrom, Paul Horn, Yuezhi Mao, Dmitri Zuev, Alec White,
  David Stuck, Shaama M.S., Shane Yost, Joonho Lee, David Small,
  Daniel Levine, Susi Lehtola, Hugh Burton, Evgeny Epifanovsky
 -----------------------------------------------------------------------
 Hartree-Fock
 using 6 threads for integral computing
 -------------------------------------------------------
 OpenMP Integral computing Module                
 Release: version 2.0, May 2017, Q-Chem Inc. Pleasanton 
 -------------------------------------------------------
 A restricted SCF calculation will be
 performed using DIIS
 SCF converges when DIIS error is below 1.0e-08
 ---------------------------------------
  Cycle       Energy         DIIS error
 ---------------------------------------
    1    -855.2002275684      1.09e-05  
    2    -855.2002277308      2.55e-06  
    3    -855.2002277464      9.12e-07  
    4    -855.2002277481      5.97e-07  
    5    -855.2002277487      1.42e-07  
    6    -855.2002277487      6.80e-08  
    7    -855.2002277488      2.83e-08  
    8    -855.2002277488      1.02e-08  
    9    -855.2002277488      3.25e-09  Convergence criterion met
 ---------------------------------------
 SCF time:   CPU 2.85s  wall 1.00s 
 SCF   energy in the final basis set =     -855.2002277488
 Total energy in the final basis set =     -855.2002277488


 ------------------------------------------------------------------------------

   CCMAN2: suite of methods based on coupled cluster
           and equation of motion theories.

   Components:
   * libvmm-1.3-trunk
     by Evgeny Epifanovsky, Ilya Kaliman.
   * libtensor-2.5-trunk
     by Evgeny Epifanovsky, Michael Wormit, Dmitry Zuev, Sam Manzer, 
        Ilya Kaliman.
   * libcc-2.5-trunk
     by Evgeny Epifanovsky, Arik Landau, Tomasz Kus, Kirill Khistyaev, 
        Dmitry Zuev, Prashant Manohar, Xintian Feng, Anna Krylov, 
        Matthew Goldey, Alec White, Thomas Jagau, Kaushik Nanda, 
        Anastasia Gunina, Alexander Kunitsa, Joonho Lee.

   CCMAN original authors:
   Anna I. Krylov, C. David Sherrill, Steven R. Gwaltney,
   Edward F. C. Byrd (2000)
   Sergey V. Levchenko, Lyudmila V. Slipchenko, Tao Wang,
   Ana-Maria C. Cristian (2003)
   Piotr A. Pieniazek, C. Melania Oana, Evgeny Epifanovsky (2007)
   Prashant Manohar (2009)

 ------------------------------------------------------------------------------


 Allocating and initializing 30808MB of RAM...
 Calculation will run on 6 cores.


 Alpha MOs, Restricted
 -- Occupied --                  
-104.87  -80.02  -15.65  -10.59   -8.06   -8.06   -8.06   -7.56
  1 A     2 A     3 A     4 A     5 A     6 A     7 A     8 A                  
 -5.450  -5.449  -5.448  -1.241  -1.035  -0.776  -0.621  -0.557
  9 A    10 A    11 A    12 A    13 A    14 A    15 A    16 A                  
 -0.539  -0.433  -0.423  -0.401
 17 A    18 A    19 A    20 A                                                  
 -- Virtual --                   
  0.006   0.051   0.067   0.079   0.087   0.090   0.106   0.141
 21 A    22 A    23 A    24 A    25 A    26 A    27 A    28 A                  
  0.142   0.154   0.196   0.223   0.225   0.251   0.264   0.294
 29 A    30 A    31 A    32 A    33 A    34 A    35 A    36 A                  
  0.345   0.381   0.396   0.491   0.548   0.580   0.603   0.617
 37 A    38 A    39 A    40 A    41 A    42 A    43 A    44 A                  
  0.804   0.828   0.856   0.892   0.912   0.972   1.035   1.097
 45 A    46 A    47 A    48 A    49 A    50 A    51 A    52 A                  
  1.129   1.152   1.167   1.234   1.287   1.300   1.375   1.464
 53 A    54 A    55 A    56 A    57 A    58 A    59 A    60 A                  
  1.658   1.689   1.813   1.829   1.935   2.275   2.279   2.408
 61 A    62 A    63 A    64 A    65 A    66 A    67 A    68 A                  
  2.427   2.543   2.641   2.658   2.884   2.959   3.030   4.245
 69 A    70 A    71 A    72 A    73 A    74 A    75 A    76 A                  
  4.335   4.517   7.572  10.331  14.745  14.807  14.920  26.653
 77 A    78 A    79 A    80 A    81 A    82 A    83 A    84 A                  
 26.718  27.096  36.683 166.196 219.171
 85 A    86 A    87 A    88 A    89 A                                          

 Beta MOs, Restricted
 -- Occupied --                  
-104.87  -80.02  -15.65  -10.59   -8.06   -8.06   -8.06   -7.56
  1 A     2 A     3 A     4 A     5 A     6 A     7 A     8 A                  
 -5.450  -5.449  -5.448  -1.241  -1.035  -0.776  -0.621  -0.557
  9 A    10 A    11 A    12 A    13 A    14 A    15 A    16 A                  
 -0.539  -0.433  -0.423  -0.401
 17 A    18 A    19 A    20 A                                                  
 -- Virtual --                   
  0.006   0.051   0.067   0.079   0.087   0.090   0.106   0.141
 21 A    22 A    23 A    24 A    25 A    26 A    27 A    28 A                  
  0.142   0.154   0.196   0.223   0.225   0.251   0.264   0.294
 29 A    30 A    31 A    32 A    33 A    34 A    35 A    36 A                  
  0.345   0.381   0.396   0.491   0.548   0.580   0.603   0.617
 37 A    38 A    39 A    40 A    41 A    42 A    43 A    44 A                  
  0.804   0.828   0.856   0.892   0.912   0.972   1.035   1.097
 45 A    46 A    47 A    48 A    49 A    50 A    51 A    52 A                  
  1.129   1.152   1.167   1.234   1.287   1.300   1.375   1.464
 53 A    54 A    55 A    56 A    57 A    58 A    59 A    60 A                  
  1.658   1.689   1.813   1.829   1.935   2.275   2.279   2.408
 61 A    62 A    63 A    64 A    65 A    66 A    67 A    68 A                  
  2.427   2.543   2.641   2.658   2.884   2.959   3.030   4.245
 69 A    70 A    71 A    72 A    73 A    74 A    75 A    76 A                  
  4.335   4.517   7.572  10.331  14.745  14.807  14.920  26.653
 77 A    78 A    79 A    80 A    81 A    82 A    83 A    84 A                  
 26.718  27.096  36.683 166.196 219.171
 85 A    86 A    87 A    88 A    89 A                                          

 Occupation and symmetry of molecular orbitals

 Point group: C1 (1 irreducible representation).

                           A     All 
 -------------------------------------
 All molecular orbitals:
  - Alpha                  89    89  
  - Beta                   89    89  
 -------------------------------------
 Alpha orbitals:
  - Frozen occupied        11    11  
  - Active occupied        9     9   
  - Active virtual         69    69  
  - Frozen virtual         0     0   
 -------------------------------------
 Beta orbitals:
  - Frozen occupied        11    11  
  - Active occupied        9     9   
  - Active virtual         69    69  
  - Frozen virtual         0     0   
 -------------------------------------

 Import integrals:   CPU 0.00 s  wall 0.00 s

 Import integrals:   CPU 7.48 s  wall 1.41 s

 MP2 amplitudes:   CPU 0.07 s  wall 0.05 s

Running a double precision version
           CCSD T amplitudes will be solved using DIIS.

           Start     Size      MaxIter   EConv     TConv     
           3         7         100       1.00e-07  1.00e-05  
 ------------------------------------------------------------------------------
           Energy (a.u.)   Ediff      Tdiff       Comment
 ------------------------------------------------------------------------------
          -855.63963090                           
     1    -855.64438707   4.76e-03   6.72e-01     
     2    -855.66249434   1.81e-02   9.97e-02     
     3    -855.66282939   3.35e-04   4.36e-02     
     4    -855.66498777   2.16e-03   1.26e-02     Switched to DIIS steps.
     5    -855.66578466   7.97e-04   1.21e-02     
     6    -855.66581541   3.07e-05   2.34e-03     
     7    -855.66581624   8.30e-07   1.20e-03     
     8    -855.66582144   5.21e-06   4.19e-04     
     9    -855.66582209   6.44e-07   1.84e-04     
    10    -855.66582223   1.44e-07   6.55e-05     
    11    -855.66582213   9.85e-08   3.14e-05     
    12    -855.66582213   1.08e-09   7.05e-06     
 ------------------------------------------------------------------------------
          -855.66582213                           CCSD T converged.

End of double precision
 SCF energy                 = -855.20022775
 MP2 energy                 = -855.63963090
 CCSD correlation energy     =   -0.46559438
 CCSD total energy           = -855.66582213

 CCSD  T1^2 = 0.0117  T2^2 = 0.2169  Leading amplitudes:

 Amplitude    Orbitals with energies
 -0.0390       20 (A) A                  ->    21 (A) A                   
              -0.4011                          0.0057                     
 -0.0390       20 (A) B                  ->    21 (A) B                   
              -0.4011                          0.0057                     
 -0.0204       19 (A) A                  ->    33 (A) A                   
              -0.4228                          0.2249                     
 -0.0204       19 (A) B                  ->    33 (A) B                   
              -0.4228                          0.2249                     

 Amplitude    Orbitals with energies
 -0.0981       20 (A) A      20 (A) B    ->    21 (A) A      21 (A) B     
              -0.4011       -0.4011            0.0057        0.0057       
  0.0981       20 (A) A      20 (A) B    ->    21 (A) B      21 (A) A     
              -0.4011       -0.4011            0.0057        0.0057       
  0.0981       20 (A) B      20 (A) A    ->    21 (A) A      21 (A) B     
              -0.4011       -0.4011            0.0057        0.0057       
 -0.0981       20 (A) B      20 (A) A    ->    21 (A) B      21 (A) A     
              -0.4011       -0.4011            0.0057        0.0057       

 Computing CCSD intemediates for later calculations in double precision
 Finished.

Running a double precision version
           CCSD Lambda amplitudes will be solved using DIIS.
           Start     Size      MaxIter   EConv     LConv     
           3         7         100       1.00e-07  1.00e-05  
 ------------------------------------------------------------------------------
            Enorm      Ldiff       Comment
 ------------------------------------------------------------------------------
     1     4.95e-02   3.90e-02     
     2     1.19e-02   5.43e-03     
     3     5.56e-03   2.44e-03     
     4     2.94e-03   1.34e-03     Switched to DIIS steps.
     5     1.05e-03   7.28e-04     
     6     4.58e-04   2.27e-04     
     7     1.79e-04   6.10e-05     
     8     7.10e-05   3.72e-06     
     9     2.55e-05   1.29e-06     
    10     1.06e-05   7.43e-07     
    11     3.73e-06   4.79e-08     
    12     1.96e-06   1.15e-07     
    13     1.01e-06   7.92e-08     
    14     4.67e-07   9.96e-09     
    15     2.17e-07   2.74e-08     
    16     9.01e-08   3.95e-09     
 ------------------------------------------------------------------------------
                                   CCSD Lambda converged.

 Computing density matrices in double precision...
           Orbital response amplitudes will be solved using DIIS.
           Start     Size      MaxIter   EConv     LConv     
           3         7         100       1.00e-06  1.00e-06  
 ------------------------------------------------------------------------------
            Enorm      Ldiff       Comment
 ------------------------------------------------------------------------------
     1     6.48e-02   8.73e-03     
     2     3.75e-02   3.03e-03     
     3     5.41e-02   6.22e-03     
     4     1.01e-02   1.25e-02     Switched to DIIS steps.
     5     1.94e-03   3.53e-03     
     6     8.35e-04   2.71e-04     
     7     2.80e-04   6.94e-05     
     8     6.19e-05   3.93e-05     
     9     1.46e-05   6.33e-06     
    10     2.77e-06   2.11e-06     
    11     9.83e-07   1.71e-07     
 ------------------------------------------------------------------------------
                                   Orbital response converged.

 Computing density matrices... Done.
 CCSD calculation:   CPU 146.25 s  wall 29.13 s

 Transferring MO TPDM to AO TPDM
 Transferring g2_o1o1o1o1
 Transferring g2_o1o1o1v1
 Transferring g2_o1o1v1v1
 Transferring g2_o1v1o1v1
 Transferring g2_o1v1v1v1
 Transferring g2_v1v1v1v1
 Adding separable TPDM
 Computing TPDM gradient
 --------------------------------------------------------
 2e gradient
  Atom          X               Y               Z
 --------------------------------------------------------
    1        -20.563870       -3.315015       -0.000000  
    2          0.027654       -3.820235        0.000000  
    3          2.912341       12.436221        0.000000  
    4         17.623875       -5.300971       -0.000000  
 --------------------------------------------------------
 --------------------------------------------------------
 Final gradient
  Atom          X               Y               Z
 --------------------------------------------------------
    1        -20.563870       -3.315015       -0.000000  
    2          0.027654       -3.820235        0.000000  
    3          2.912341       12.436221        0.000000  
    4         17.623875       -5.300971       -0.000000  
 --------------------------------------------------------
 Analytic gradient from two-electron contribution:   CPU 52.80 s  wall 9.77 s

 Total ccman2 time:   CPU 211.78 s  wall 41.92 s


 --------------------------------------------------------------

                    Orbital Energies (a.u.)
 --------------------------------------------------------------

 Alpha MOs
 -- Occupied --
******** -80.0152 -15.6466 -10.5941  -8.0626  -8.0588  -8.0587  -7.5563
 -5.4495  -5.4488  -5.4476  -1.2411  -1.0353  -0.7763  -0.6215  -0.5571
 -0.5395  -0.4326  -0.4228  -0.4011
 -- Virtual --
  0.0057   0.0514   0.0673   0.0792   0.0874   0.0903   0.1061   0.1411
  0.1420   0.1535   0.1961   0.2228   0.2249   0.2506   0.2640   0.2941
  0.3450   0.3807   0.3957   0.4908   0.5485   0.5804   0.6034   0.6174
  0.8036   0.8277   0.8565   0.8922   0.9120   0.9724   1.0352   1.0966
  1.1289   1.1518   1.1670   1.2342   1.2875   1.3004   1.3748   1.4642
  1.6578   1.6894   1.8126   1.8289   1.9348   2.2753   2.2788   2.4083
  2.4271   2.5433   2.6408   2.6583   2.8845   2.9591   3.0295   4.2446
  4.3353   4.5173   7.5723  10.3309  14.7454  14.8069  14.9203  26.6533
 26.7182  27.0959  36.6834 166.1963 219.1710
 --------------------------------------------------------------

          Ground-State Mulliken Net Atomic Charges

     Atom                 Charge (a.u.)
  ----------------------------------------
      1 P                     0.325906
      2 H                    -0.086196
      3 N                    -0.195866
      4 Cl                   -0.043845
  ----------------------------------------
  Sum of atomic charges =    -0.000000

 -----------------------------------------------------------------
                    Cartesian Multipole Moments
 -----------------------------------------------------------------
    Charge (ESU x 10^10)
                 0.0000
    Dipole Moment (Debye)
         X       1.3692      Y       1.8562      Z       0.0000
       Tot       2.3066
    Quadrupole Moments (Debye-Ang)
        XX     -30.2372     XY       1.0028     YY     -33.7472
        XZ      -0.0000     YZ      -0.0000     ZZ     -31.2041
    Octopole Moments (Debye-Ang^2)
       XXX     -10.0326    XXY       4.7910    XYY      -1.4773
       YYY       2.9401    XXZ      -0.0000    XYZ      -0.0000
       YYZ      -0.0000    XZZ      -0.6622    YZZ       0.6801
       ZZZ      -0.0000
    Hexadecapole Moments (Debye-Ang^3)
      XXXX    -362.2871   XXXY       1.1766   XXYY     -70.4011
      XYYY      -0.0525   YYYY     -78.5527   XXXZ      -0.0000
      XXYZ      -0.0000   XYYZ      -0.0000   YYYZ      -0.0000
      XXZZ     -67.3423   XYZZ       0.8979   YYZZ     -18.7700
      XZZZ      -0.0000   YZZZ      -0.0000   ZZZZ     -38.4024
 -----------------------------------------------------------------
 DrvMan completing analytic gradient of the correlated energy
 Correlated dipole moment
            1
    1   0.5386984
    2   0.7302812
    3   0.0000000
 Energy read as -855.665822131
 Full Analytical Gradient: (in a.u., or Hartree/Bohr)
             1             2             3             4
    1    0.00034089   -0.00012147   -0.00011201   -0.00010741
    2   -0.00000368    0.00000546   -0.00005646    0.00005468
    3   -0.00000000   -0.00000000    0.00000000   -0.00000000
 Gradient time:  CPU 0.78 s  wall 0.78 s
 ----------------------------------------------------------------
             Standard Nuclear Orientation (Angstroms)
    I     Atom           X                Y                Z
 ----------------------------------------------------------------
    1      P       1.4885061320     0.0869594430    -0.0000000000
    2      H       1.0757777456     1.4609308962    -0.0000000000
    3      N       0.0993121286    -0.6998183683     0.0000000000
    4      Cl     -1.4175620368     0.1255532963    -0.0000000000
 ----------------------------------------------------------------
 Nuclear Repulsion Energy =   127.9741145607 hartrees
 There are       20 alpha and       20 beta electrons

                       Distance Matrix (Angstroms)
             P (  1)   H (  2)   N (  3)
   H (  2)  1.434623
   N (  3)  1.596521  2.371144
   Cl(  4)  2.906324  2.828423  1.726889

 Requested basis set is 6-311++G(d,p)
 There are 37 shells and 89 basis functions
 A cutoff of  1.0D-14 yielded    671 shell pairs
 There are      4020 function pairs (      4308 Cartesian)
 Smallest overlap matrix eigenvalue = 1.72E-03
 Guess MOs from SCF MO coefficient file

 -----------------------------------------------------------------------
  General SCF calculation program by
  Eric Jon Sundstrom, Paul Horn, Yuezhi Mao, Dmitri Zuev, Alec White,
  David Stuck, Shaama M.S., Shane Yost, Joonho Lee, David Small,
  Daniel Levine, Susi Lehtola, Hugh Burton, Evgeny Epifanovsky
 -----------------------------------------------------------------------
 Hartree-Fock
 using 6 threads for integral computing
 -------------------------------------------------------
 OpenMP Integral computing Module                
 Release: version 2.0, May 2017, Q-Chem Inc. Pleasanton 
 -------------------------------------------------------
 A restricted SCF calculation will be
 performed using DIIS
 SCF converges when DIIS error is below 1.0e-08
 ---------------------------------------
  Cycle       Energy         DIIS error
 ---------------------------------------
    1    -855.2002229106      8.70e-06  
    2    -855.2002230021      2.20e-06  
    3    -855.2002230092      1.41e-06  
    4    -855.2002230115      4.62e-07  
    5    -855.2002230119      1.25e-07  
    6    -855.2002230120      4.72e-08  
    7    -855.2002230120      2.02e-08  
    8    -855.2002230120      7.07e-09  Convergence criterion met
 ---------------------------------------
 SCF time:   CPU 2.49s  wall 1.00s 
 SCF   energy in the final basis set =     -855.2002230120
 Total energy in the final basis set =     -855.2002230120


 ------------------------------------------------------------------------------

   CCMAN2: suite of methods based on coupled cluster
           and equation of motion theories.

   Components:
   * libvmm-1.3-trunk
     by Evgeny Epifanovsky, Ilya Kaliman.
   * libtensor-2.5-trunk
     by Evgeny Epifanovsky, Michael Wormit, Dmitry Zuev, Sam Manzer, 
        Ilya Kaliman.
   * libcc-2.5-trunk
     by Evgeny Epifanovsky, Arik Landau, Tomasz Kus, Kirill Khistyaev, 
        Dmitry Zuev, Prashant Manohar, Xintian Feng, Anna Krylov, 
        Matthew Goldey, Alec White, Thomas Jagau, Kaushik Nanda, 
        Anastasia Gunina, Alexander Kunitsa, Joonho Lee.

   CCMAN original authors:
   Anna I. Krylov, C. David Sherrill, Steven R. Gwaltney,
   Edward F. C. Byrd (2000)
   Sergey V. Levchenko, Lyudmila V. Slipchenko, Tao Wang,
   Ana-Maria C. Cristian (2003)
   Piotr A. Pieniazek, C. Melania Oana, Evgeny Epifanovsky (2007)
   Prashant Manohar (2009)

 ------------------------------------------------------------------------------


 Allocating and initializing 30808MB of RAM...
 Calculation will run on 6 cores.


 Alpha MOs, Restricted
 -- Occupied --                  
-104.87  -80.02  -15.65  -10.59   -8.06   -8.06   -8.06   -7.56
  1 A     2 A     3 A     4 A     5 A     6 A     7 A     8 A                  
 -5.450  -5.449  -5.448  -1.241  -1.035  -0.776  -0.621  -0.557
  9 A    10 A    11 A    12 A    13 A    14 A    15 A    16 A                  
 -0.539  -0.433  -0.423  -0.401
 17 A    18 A    19 A    20 A                                                  
 -- Virtual --                   
  0.006   0.051   0.067   0.079   0.087   0.090   0.106   0.141
 21 A    22 A    23 A    24 A    25 A    26 A    27 A    28 A                  
  0.142   0.154   0.196   0.223   0.225   0.251   0.264   0.294
 29 A    30 A    31 A    32 A    33 A    34 A    35 A    36 A                  
  0.345   0.381   0.396   0.491   0.548   0.580   0.603   0.617
 37 A    38 A    39 A    40 A    41 A    42 A    43 A    44 A                  
  0.804   0.828   0.857   0.892   0.912   0.972   1.035   1.097
 45 A    46 A    47 A    48 A    49 A    50 A    51 A    52 A                  
  1.129   1.152   1.167   1.234   1.287   1.300   1.375   1.464
 53 A    54 A    55 A    56 A    57 A    58 A    59 A    60 A                  
  1.657   1.689   1.813   1.829   1.935   2.275   2.278   2.408
 61 A    62 A    63 A    64 A    65 A    66 A    67 A    68 A                  
  2.427   2.543   2.641   2.658   2.884   2.959   3.029   4.245
 69 A    70 A    71 A    72 A    73 A    74 A    75 A    76 A                  
  4.335   4.517   7.572  10.331  14.745  14.807  14.920  26.653
 77 A    78 A    79 A    80 A    81 A    82 A    83 A    84 A                  
 26.718  27.096  36.683 166.196 219.171
 85 A    86 A    87 A    88 A    89 A                                          

 Beta MOs, Restricted
 -- Occupied --                  
-104.87  -80.02  -15.65  -10.59   -8.06   -8.06   -8.06   -7.56
  1 A     2 A     3 A     4 A     5 A     6 A     7 A     8 A                  
 -5.450  -5.449  -5.448  -1.241  -1.035  -0.776  -0.621  -0.557
  9 A    10 A    11 A    12 A    13 A    14 A    15 A    16 A                  
 -0.539  -0.433  -0.423  -0.401
 17 A    18 A    19 A    20 A                                                  
 -- Virtual --                   
  0.006   0.051   0.067   0.079   0.087   0.090   0.106   0.141
 21 A    22 A    23 A    24 A    25 A    26 A    27 A    28 A                  
  0.142   0.154   0.196   0.223   0.225   0.251   0.264   0.294
 29 A    30 A    31 A    32 A    33 A    34 A    35 A    36 A                  
  0.345   0.381   0.396   0.491   0.548   0.580   0.603   0.617
 37 A    38 A    39 A    40 A    41 A    42 A    43 A    44 A                  
  0.804   0.828   0.857   0.892   0.912   0.972   1.035   1.097
 45 A    46 A    47 A    48 A    49 A    50 A    51 A    52 A                  
  1.129   1.152   1.167   1.234   1.287   1.300   1.375   1.464
 53 A    54 A    55 A    56 A    57 A    58 A    59 A    60 A                  
  1.657   1.689   1.813   1.829   1.935   2.275   2.278   2.408
 61 A    62 A    63 A    64 A    65 A    66 A    67 A    68 A                  
  2.427   2.543   2.641   2.658   2.884   2.959   3.029   4.245
 69 A    70 A    71 A    72 A    73 A    74 A    75 A    76 A                  
  4.335   4.517   7.572  10.331  14.745  14.807  14.920  26.653
 77 A    78 A    79 A    80 A    81 A    82 A    83 A    84 A                  
 26.718  27.096  36.683 166.196 219.171
 85 A    86 A    87 A    88 A    89 A                                          

 Occupation and symmetry of molecular orbitals

 Point group: C1 (1 irreducible representation).

                           A     All 
 -------------------------------------
 All molecular orbitals:
  - Alpha                  89    89  
  - Beta                   89    89  
 -------------------------------------
 Alpha orbitals:
  - Frozen occupied        11    11  
  - Active occupied        9     9   
  - Active virtual         69    69  
  - Frozen virtual         0     0   
 -------------------------------------
 Beta orbitals:
  - Frozen occupied        11    11  
  - Active occupied        9     9   
  - Active virtual         69    69  
  - Frozen virtual         0     0   
 -------------------------------------

 Import integrals:   CPU 0.00 s  wall 0.00 s

 Import integrals:   CPU 7.24 s  wall 1.30 s

 MP2 amplitudes:   CPU 0.02 s  wall 0.02 s

Running a double precision version
           CCSD T amplitudes will be solved using DIIS.

           Start     Size      MaxIter   EConv     TConv     
           3         7         100       1.00e-07  1.00e-05  
 ------------------------------------------------------------------------------
           Energy (a.u.)   Ediff      Tdiff       Comment
 ------------------------------------------------------------------------------
          -855.63963155                           
     1    -855.64438346   4.75e-03   6.72e-01     
     2    -855.66249399   1.81e-02   9.97e-02     
     3    -855.66282841   3.34e-04   4.36e-02     
     4    -855.66498726   2.16e-03   1.26e-02     Switched to DIIS steps.
     5    -855.66578458   7.97e-04   1.21e-02     
     6    -855.66581536   3.08e-05   2.34e-03     
     7    -855.66581621   8.42e-07   1.20e-03     
     8    -855.66582142   5.21e-06   4.19e-04     
     9    -855.66582206   6.44e-07   1.84e-04     
    10    -855.66582221   1.44e-07   6.55e-05     
    11    -855.66582211   9.86e-08   3.14e-05     
    12    -855.66582211   1.16e-09   7.05e-06     
 ------------------------------------------------------------------------------
          -855.66582211                           CCSD T converged.

End of double precision
 SCF energy                 = -855.20022301
 MP2 energy                 = -855.63963155
 CCSD correlation energy     =   -0.46559909
 CCSD total energy           = -855.66582211

 CCSD  T1^2 = 0.0117  T2^2 = 0.2170  Leading amplitudes:

 Amplitude    Orbitals with energies
 -0.0390       20 (A) A                  ->    21 (A) A                   
              -0.4011                          0.0057                     
 -0.0390       20 (A) B                  ->    21 (A) B                   
              -0.4011                          0.0057                     
 -0.0204       19 (A) A                  ->    33 (A) A                   
              -0.4228                          0.2248                     
 -0.0204       19 (A) B                  ->    33 (A) B                   
              -0.4228                          0.2248                     

 Amplitude    Orbitals with energies
 -0.0981       20 (A) A      20 (A) B    ->    21 (A) A      21 (A) B     
              -0.4011       -0.4011            0.0057        0.0057       
  0.0981       20 (A) A      20 (A) B    ->    21 (A) B      21 (A) A     
              -0.4011       -0.4011            0.0057        0.0057       
  0.0981       20 (A) B      20 (A) A    ->    21 (A) A      21 (A) B     
              -0.4011       -0.4011            0.0057        0.0057       
 -0.0981       20 (A) B      20 (A) A    ->    21 (A) B      21 (A) A     
              -0.4011       -0.4011            0.0057        0.0057       

 Computing CCSD intemediates for later calculations in double precision
 Finished.

Running a double precision version
           CCSD Lambda amplitudes will be solved using DIIS.
           Start     Size      MaxIter   EConv     LConv     
           3         7         100       1.00e-07  1.00e-05  
 ------------------------------------------------------------------------------
            Enorm      Ldiff       Comment
 ------------------------------------------------------------------------------
     1     4.95e-02   3.90e-02     
     2     1.19e-02   5.43e-03     
     3     5.56e-03   2.44e-03     
     4     2.94e-03   1.34e-03     Switched to DIIS steps.
     5     1.05e-03   7.29e-04     
     6     4.58e-04   2.27e-04     
     7     1.79e-04   6.10e-05     
     8     7.10e-05   3.73e-06     
     9     2.55e-05   1.29e-06     
    10     1.05e-05   7.40e-07     
    11     3.72e-06   4.72e-08     
    12     1.96e-06   1.15e-07     
    13     1.01e-06   7.92e-08     
    14     4.66e-07   9.93e-09     
    15     2.17e-07   2.74e-08     
    16     9.01e-08   3.96e-09     
 ------------------------------------------------------------------------------
                                   CCSD Lambda converged.

 Computing density matrices in double precision...
           Orbital response amplitudes will be solved using DIIS.
           Start     Size      MaxIter   EConv     LConv     
           3         7         100       1.00e-06  1.00e-06  
 ------------------------------------------------------------------------------
            Enorm      Ldiff       Comment
 ------------------------------------------------------------------------------
     1     6.48e-02   8.73e-03     
     2     3.75e-02   3.05e-03     
     3     5.40e-02   6.20e-03     
     4     1.01e-02   1.25e-02     Switched to DIIS steps.
     5     1.94e-03   3.53e-03     
     6     8.34e-04   2.71e-04     
     7     2.80e-04   6.94e-05     
     8     6.19e-05   3.93e-05     
     9     1.45e-05   6.33e-06     
    10     2.77e-06   2.11e-06     
    11     9.83e-07   1.71e-07     
 ------------------------------------------------------------------------------
                                   Orbital response converged.

 Computing density matrices... Done.
 CCSD calculation:   CPU 143.38 s  wall 28.17 s

 Transferring MO TPDM to AO TPDM
 Transferring g2_o1o1o1o1
 Transferring g2_o1o1o1v1
 Transferring g2_o1o1v1v1
 Transferring g2_o1v1o1v1
 Transferring g2_o1v1v1v1
 Transferring g2_v1v1v1v1
 Adding separable TPDM
 Computing TPDM gradient
 --------------------------------------------------------
 2e gradient
  Atom          X               Y               Z
 --------------------------------------------------------
    1        -20.558661       -3.316133       -0.000000  
    2          0.023035       -3.821095        0.000000  
    3          2.912606       12.437809        0.000000  
    4         17.623020       -5.300581       -0.000000  
 --------------------------------------------------------
 --------------------------------------------------------
 Final gradient
  Atom          X               Y               Z
 --------------------------------------------------------
    1        -20.558661       -3.316133       -0.000000  
    2          0.023035       -3.821095        0.000000  
    3          2.912606       12.437809        0.000000  
    4         17.623020       -5.300581       -0.000000  
 --------------------------------------------------------
 Analytic gradient from two-electron contribution:   CPU 54.13 s  wall 10.35 s

 Total ccman2 time:   CPU 208.08 s  wall 40.69 s


 --------------------------------------------------------------

                    Orbital Energies (a.u.)
 --------------------------------------------------------------

 Alpha MOs
 -- Occupied --
******** -80.0152 -15.6467 -10.5941  -8.0626  -8.0588  -8.0587  -7.5564
 -5.4496  -5.4488  -5.4476  -1.2411  -1.0353  -0.7762  -0.6214  -0.5571
 -0.5395  -0.4325  -0.4228  -0.4011
 -- Virtual --
  0.0057   0.0514   0.0673   0.0793   0.0873   0.0903   0.1061   0.1411
  0.1420   0.1535   0.1961   0.2228   0.2248   0.2506   0.2640   0.2941
  0.3450   0.3808   0.3957   0.4907   0.5484   0.5805   0.6033   0.6173
  0.8036   0.8278   0.8565   0.8922   0.9120   0.9724   1.0350   1.0966
  1.1289   1.1517   1.1670   1.2341   1.2875   1.3003   1.3749   1.4640
  1.6575   1.6892   1.8126   1.8291   1.9347   2.2753   2.2782   2.4083
  2.4268   2.5432   2.6408   2.6583   2.8845   2.9590   3.0294   4.2446
  4.3352   4.5172   7.5720  10.3309  14.7454  14.8066  14.9202  26.6533
 26.7182  27.0958  36.6834 166.1960 219.1710
 --------------------------------------------------------------

          Ground-State Mulliken Net Atomic Charges

     Atom                 Charge (a.u.)
  ----------------------------------------
      1 P                     0.325784
      2 H                    -0.086184
      3 N                    -0.195768
      4 Cl                   -0.043832
  ----------------------------------------
  Sum of atomic charges =    -0.000000

 -----------------------------------------------------------------
                    Cartesian Multipole Moments
 -----------------------------------------------------------------
    Charge (ESU x 10^10)
                 0.0000
    Dipole Moment (Debye)
         X       1.3685      Y       1.8556      Z       0.0000
       Tot       2.3057
    Quadrupole Moments (Debye-Ang)
        XX     -30.2388     XY       1.0033     YY     -33.7483
        XZ      -0.0000     YZ      -0.0000     ZZ     -31.2045
    Octopole Moments (Debye-Ang^2)
       XXX     -10.0398    XXY       4.7912    XYY      -1.4815
       YYY       2.9321    XXZ      -0.0000    XYZ      -0.0000
       YYZ      -0.0000    XZZ      -0.6637    YZZ       0.6783
       ZZZ      -0.0000
    Hexadecapole Moments (Debye-Ang^3)
      XXXX    -362.3077   XXXY       1.1719   XXYY     -70.4118
      XYYY      -0.0625   YYYY     -78.5773   XXXZ      -0.0000
      XXYZ      -0.0000   XYYZ      -0.0000   YYYZ      -0.0000
      XXZZ     -67.3448   XYZZ       0.8950   YYZZ     -18.7745
      XZZZ      -0.0000   YZZZ      -0.0000   ZZZZ     -38.4024
 -----------------------------------------------------------------
 DrvMan completing analytic gradient of the correlated energy
 Correlated dipole moment
            1
    1   0.5384128
    2   0.7300619
    3   0.0000000
 Energy read as -855.665822106
 Full Analytical Gradient: (in a.u., or Hartree/Bohr)
             1             2             3             4
    1    0.00034403   -0.00011974   -0.00013178   -0.00009250
    2   -0.00017190    0.00026572   -0.00014987    0.00005605
    3   -0.00000000   -0.00000000    0.00000000   -0.00000000
 Gradient time:  CPU 0.91 s  wall 0.81 s
 ----------------------------------------------------------------
             Standard Nuclear Orientation (Angstroms)
    I     Atom           X                Y                Z
 ----------------------------------------------------------------
    1      P       1.4885061320     0.0869594430    -0.0000000000
    2      H       1.0757777456     1.4589308962    -0.0000000000
    3      N       0.0993121286    -0.6998183683     0.0000000000
    4      Cl     -1.4175620368     0.1255532963    -0.0000000000
 ----------------------------------------------------------------
 Nuclear Repulsion Energy =   127.9837744679 hartrees
 There are       20 alpha and       20 beta electrons

                       Distance Matrix (Angstroms)
             P (  1)   H (  2)   N (  3)
   H (  2)  1.432707
   N (  3)  1.596521  2.369321
   Cl(  4)  2.906324  2.827479  1.726889

 Requested basis set is 6-311++G(d,p)
 There are 37 shells and 89 basis functions
 A cutoff of  1.0D-14 yielded    671 shell pairs
 There are      4020 function pairs (      4308 Cartesian)
 Smallest overlap matrix eigenvalue = 1.72E-03
 Guess MOs from SCF MO coefficient file

 -----------------------------------------------------------------------
  General SCF calculation program by
  Eric Jon Sundstrom, Paul Horn, Yuezhi Mao, Dmitri Zuev, Alec White,
  David Stuck, Shaama M.S., Shane Yost, Joonho Lee, David Small,
  Daniel Levine, Susi Lehtola, Hugh Burton, Evgeny Epifanovsky
 -----------------------------------------------------------------------
 Hartree-Fock
 using 6 threads for integral computing
 -------------------------------------------------------
 OpenMP Integral computing Module                
 Release: version 2.0, May 2017, Q-Chem Inc. Pleasanton 
 -------------------------------------------------------
 A restricted SCF calculation will be
 performed using DIIS
 SCF converges when DIIS error is below 1.0e-08
 ---------------------------------------
  Cycle       Energy         DIIS error
 ---------------------------------------
    1    -855.2002402504      1.98e-05  
    2    -855.2002406642      3.89e-06  
    3    -855.2002406882      2.29e-06  
    4    -855.2002406940      8.01e-07  
    5    -855.2002406951      1.65e-07  
    6    -855.2002406952      6.46e-08  
    7    -855.2002406952      2.47e-08  
    8    -855.2002406952      7.64e-09  Convergence criterion met
 ---------------------------------------
 SCF time:   CPU 2.61s  wall 1.00s 
 SCF   energy in the final basis set =     -855.2002406952
 Total energy in the final basis set =     -855.2002406952


 ------------------------------------------------------------------------------

   CCMAN2: suite of methods based on coupled cluster
           and equation of motion theories.

   Components:
   * libvmm-1.3-trunk
     by Evgeny Epifanovsky, Ilya Kaliman.
   * libtensor-2.5-trunk
     by Evgeny Epifanovsky, Michael Wormit, Dmitry Zuev, Sam Manzer, 
        Ilya Kaliman.
   * libcc-2.5-trunk
     by Evgeny Epifanovsky, Arik Landau, Tomasz Kus, Kirill Khistyaev, 
        Dmitry Zuev, Prashant Manohar, Xintian Feng, Anna Krylov, 
        Matthew Goldey, Alec White, Thomas Jagau, Kaushik Nanda, 
        Anastasia Gunina, Alexander Kunitsa, Joonho Lee.

   CCMAN original authors:
   Anna I. Krylov, C. David Sherrill, Steven R. Gwaltney,
   Edward F. C. Byrd (2000)
   Sergey V. Levchenko, Lyudmila V. Slipchenko, Tao Wang,
   Ana-Maria C. Cristian (2003)
   Piotr A. Pieniazek, C. Melania Oana, Evgeny Epifanovsky (2007)
   Prashant Manohar (2009)

 ------------------------------------------------------------------------------


 Allocating and initializing 30808MB of RAM...
 Calculation will run on 6 cores.


 Alpha MOs, Restricted
 -- Occupied --                  
-104.87  -80.02  -15.65  -10.59   -8.06   -8.06   -8.06   -7.56
  1 A     2 A     3 A     4 A     5 A     6 A     7 A     8 A                  
 -5.449  -5.449  -5.447  -1.241  -1.035  -0.777  -0.622  -0.557
  9 A    10 A    11 A    12 A    13 A    14 A    15 A    16 A                  
 -0.539  -0.433  -0.423  -0.401
 17 A    18 A    19 A    20 A                                                  
 -- Virtual --                   
  0.006   0.051   0.067   0.079   0.087   0.090   0.106   0.141
 21 A    22 A    23 A    24 A    25 A    26 A    27 A    28 A                  
  0.142   0.154   0.196   0.223   0.225   0.251   0.264   0.294
 29 A    30 A    31 A    32 A    33 A    34 A    35 A    36 A                  
  0.345   0.381   0.396   0.491   0.548   0.581   0.603   0.617
 37 A    38 A    39 A    40 A    41 A    42 A    43 A    44 A                  
  0.804   0.828   0.856   0.892   0.912   0.972   1.036   1.097
 45 A    46 A    47 A    48 A    49 A    50 A    51 A    52 A                  
  1.129   1.152   1.167   1.234   1.287   1.301   1.375   1.464
 53 A    54 A    55 A    56 A    57 A    58 A    59 A    60 A                  
  1.658   1.690   1.813   1.829   1.935   2.275   2.280   2.408
 61 A    62 A    63 A    64 A    65 A    66 A    67 A    68 A                  
  2.427   2.543   2.641   2.658   2.885   2.959   3.030   4.245
 69 A    70 A    71 A    72 A    73 A    74 A    75 A    76 A                  
  4.335   4.517   7.573  10.331  14.745  14.807  14.920  26.653
 77 A    78 A    79 A    80 A    81 A    82 A    83 A    84 A                  
 26.718  27.096  36.683 166.197 219.171
 85 A    86 A    87 A    88 A    89 A                                          

 Beta MOs, Restricted
 -- Occupied --                  
-104.87  -80.02  -15.65  -10.59   -8.06   -8.06   -8.06   -7.56
  1 A     2 A     3 A     4 A     5 A     6 A     7 A     8 A                  
 -5.449  -5.449  -5.447  -1.241  -1.035  -0.777  -0.622  -0.557
  9 A    10 A    11 A    12 A    13 A    14 A    15 A    16 A                  
 -0.539  -0.433  -0.423  -0.401
 17 A    18 A    19 A    20 A                                                  
 -- Virtual --                   
  0.006   0.051   0.067   0.079   0.087   0.090   0.106   0.141
 21 A    22 A    23 A    24 A    25 A    26 A    27 A    28 A                  
  0.142   0.154   0.196   0.223   0.225   0.251   0.264   0.294
 29 A    30 A    31 A    32 A    33 A    34 A    35 A    36 A                  
  0.345   0.381   0.396   0.491   0.548   0.581   0.603   0.617
 37 A    38 A    39 A    40 A    41 A    42 A    43 A    44 A                  
  0.804   0.828   0.856   0.892   0.912   0.972   1.036   1.097
 45 A    46 A    47 A    48 A    49 A    50 A    51 A    52 A                  
  1.129   1.152   1.167   1.234   1.287   1.301   1.375   1.464
 53 A    54 A    55 A    56 A    57 A    58 A    59 A    60 A                  
  1.658   1.690   1.813   1.829   1.935   2.275   2.280   2.408
 61 A    62 A    63 A    64 A    65 A    66 A    67 A    68 A                  
  2.427   2.543   2.641   2.658   2.885   2.959   3.030   4.245
 69 A    70 A    71 A    72 A    73 A    74 A    75 A    76 A                  
  4.335   4.517   7.573  10.331  14.745  14.807  14.920  26.653
 77 A    78 A    79 A    80 A    81 A    82 A    83 A    84 A                  
 26.718  27.096  36.683 166.197 219.171
 85 A    86 A    87 A    88 A    89 A                                          

 Occupation and symmetry of molecular orbitals

 Point group: C1 (1 irreducible representation).

                           A     All 
 -------------------------------------
 All molecular orbitals:
  - Alpha                  89    89  
  - Beta                   89    89  
 -------------------------------------
 Alpha orbitals:
  - Frozen occupied        11    11  
  - Active occupied        9     9   
  - Active virtual         69    69  
  - Frozen virtual         0     0   
 -------------------------------------
 Beta orbitals:
  - Frozen occupied        11    11  
  - Active occupied        9     9   
  - Active virtual         69    69  
  - Frozen virtual         0     0   
 -------------------------------------

 Import integrals:   CPU 0.00 s  wall 0.00 s

 Import integrals:   CPU 7.27 s  wall 1.31 s

 MP2 amplitudes:   CPU 0.02 s  wall 0.02 s

Running a double precision version
           CCSD T amplitudes will be solved using DIIS.

           Start     Size      MaxIter   EConv     TConv     
           3         7         100       1.00e-07  1.00e-05  
 ------------------------------------------------------------------------------
           Energy (a.u.)   Ediff      Tdiff       Comment
 ------------------------------------------------------------------------------
          -855.63963279                           
     1    -855.64439080   4.76e-03   6.72e-01     
     2    -855.66249523   1.81e-02   9.97e-02     
     3    -855.66283001   3.35e-04   4.36e-02     
     4    -855.66498779   2.16e-03   1.26e-02     Switched to DIIS steps.
     5    -855.66578433   7.97e-04   1.21e-02     
     6    -855.66581506   3.07e-05   2.34e-03     
     7    -855.66581589   8.30e-07   1.20e-03     
     8    -855.66582110   5.21e-06   4.19e-04     
     9    -855.66582174   6.44e-07   1.84e-04     
    10    -855.66582188   1.44e-07   6.55e-05     
    11    -855.66582179   9.84e-08   3.14e-05     
    12    -855.66582178   1.04e-09   7.05e-06     
 ------------------------------------------------------------------------------
          -855.66582178                           CCSD T converged.

End of double precision
 SCF energy                 = -855.20024070
 MP2 energy                 = -855.63963279
 CCSD correlation energy     =   -0.46558109
 CCSD total energy           = -855.66582178

 CCSD  T1^2 = 0.0117  T2^2 = 0.2169  Leading amplitudes:

 Amplitude    Orbitals with energies
 -0.0390       20 (A) A                  ->    21 (A) A                   
              -0.4011                          0.0057                     
 -0.0390       20 (A) B                  ->    21 (A) B                   
              -0.4011                          0.0057                     
 -0.0204       19 (A) A                  ->    33 (A) A                   
              -0.4228                          0.2251                     
 -0.0204       19 (A) B                  ->    33 (A) B                   
              -0.4228                          0.2251                     

 Amplitude    Orbitals with energies
 -0.0981       20 (A) A      20 (A) B    ->    21 (A) A      21 (A) B     
              -0.4011       -0.4011            0.0057        0.0057       
  0.0981       20 (A) A      20 (A) B    ->    21 (A) B      21 (A) A     
              -0.4011       -0.4011            0.0057        0.0057       
  0.0981       20 (A) B      20 (A) A    ->    21 (A) A      21 (A) B     
              -0.4011       -0.4011            0.0057        0.0057       
 -0.0981       20 (A) B      20 (A) A    ->    21 (A) B      21 (A) A     
              -0.4011       -0.4011            0.0057        0.0057       

 Computing CCSD intemediates for later calculations in double precision
 Finished.

Running a double precision version
           CCSD Lambda amplitudes will be solved using DIIS.
           Start     Size      MaxIter   EConv     LConv     
           3         7         100       1.00e-07  1.00e-05  
 ------------------------------------------------------------------------------
            Enorm      Ldiff       Comment
 ------------------------------------------------------------------------------
     1     4.95e-02   3.90e-02     
     2     1.19e-02   5.43e-03     
     3     5.55e-03   2.44e-03     
     4     2.94e-03   1.34e-03     Switched to DIIS steps.
     5     1.05e-03   7.28e-04     
     6     4.58e-04   2.27e-04     
     7     1.79e-04   6.10e-05     
     8     7.10e-05   3.73e-06     
     9     2.55e-05   1.29e-06     
    10     1.05e-05   7.42e-07     
    11     3.73e-06   4.80e-08     
    12     1.96e-06   1.15e-07     
    13     1.01e-06   7.93e-08     
    14     4.67e-07   1.01e-08     
    15     2.17e-07   2.75e-08     
    16     9.01e-08   3.97e-09     
 ------------------------------------------------------------------------------
                                   CCSD Lambda converged.

 Computing density matrices in double precision...
           Orbital response amplitudes will be solved using DIIS.
           Start     Size      MaxIter   EConv     LConv     
           3         7         100       1.00e-06  1.00e-06  
 ------------------------------------------------------------------------------
            Enorm      Ldiff       Comment
 ------------------------------------------------------------------------------
     1     6.48e-02   8.74e-03     
     2     3.75e-02   3.01e-03     
     3     5.41e-02   6.23e-03     
     4     1.01e-02   1.25e-02     Switched to DIIS steps.
     5     1.94e-03   3.52e-03     
     6     8.34e-04   2.70e-04     
     7     2.79e-04   6.93e-05     
     8     6.19e-05   3.92e-05     
     9     1.46e-05   6.33e-06     
    10     2.77e-06   2.11e-06     
    11     9.83e-07   1.70e-07     
 ------------------------------------------------------------------------------
                                   Orbital response converged.

 Computing density matrices... Done.
 CCSD calculation:   CPU 141.37 s  wall 27.50 s

 Transferring MO TPDM to AO TPDM
 Transferring g2_o1o1o1o1
 Transferring g2_o1o1o1v1
 Transferring g2_o1o1v1v1
 Transferring g2_o1v1o1v1
 Transferring g2_o1v1v1v1
 Transferring g2_v1v1v1v1
 Adding separable TPDM
 Computing TPDM gradient
 --------------------------------------------------------
 2e gradient
  Atom          X               Y               Z
 --------------------------------------------------------
    1        -20.560602       -3.316578       -0.000000  
    2          0.023513       -3.820064        0.000000  
    3          2.913558       12.437373        0.000000  
    4         17.623531       -5.300731       -0.000000  
 --------------------------------------------------------
 --------------------------------------------------------
 Final gradient
  Atom          X               Y               Z
 --------------------------------------------------------
    1        -20.560602       -3.316578       -0.000000  
    2          0.023513       -3.820064        0.000000  
    3          2.913558       12.437373        0.000000  
    4         17.623531       -5.300731       -0.000000  
 --------------------------------------------------------
 Analytic gradient from two-electron contribution:   CPU 55.31 s  wall 10.74 s

 Total ccman2 time:   CPU 207.37 s  wall 40.50 s


 --------------------------------------------------------------

                    Orbital Energies (a.u.)
 --------------------------------------------------------------

 Alpha MOs
 -- Occupied --
******** -80.0151 -15.6466 -10.5941  -8.0626  -8.0588  -8.0587  -7.5563
 -5.4494  -5.4487  -5.4475  -1.2411  -1.0353  -0.7765  -0.6216  -0.5571
 -0.5395  -0.4326  -0.4228  -0.4011
 -- Virtual --
  0.0057   0.0514   0.0673   0.0793   0.0874   0.0903   0.1061   0.1411
  0.1420   0.1536   0.1961   0.2228   0.2251   0.2506   0.2640   0.2941
  0.3450   0.3807   0.3957   0.4907   0.5485   0.5806   0.6034   0.6174
  0.8037   0.8277   0.8564   0.8922   0.9120   0.9724   1.0356   1.0967
  1.1290   1.1518   1.1671   1.2342   1.2875   1.3005   1.3749   1.4642
  1.6582   1.6897   1.8126   1.8286   1.9348   2.2753   2.2800   2.4083
  2.4273   2.5433   2.6408   2.6583   2.8847   2.9592   3.0296   4.2446
  4.3353   4.5173   7.5726  10.3309  14.7455  14.8072  14.9204  26.6533
 26.7182  27.0959  36.6834 166.1968 219.1710
 --------------------------------------------------------------

          Ground-State Mulliken Net Atomic Charges

     Atom                 Charge (a.u.)
  ----------------------------------------
      1 P                     0.326145
      2 H                    -0.086183
      3 N                    -0.196067
      4 Cl                   -0.043895
  ----------------------------------------
  Sum of atomic charges =    -0.000000

 -----------------------------------------------------------------
                    Cartesian Multipole Moments
 -----------------------------------------------------------------
    Charge (ESU x 10^10)
                -0.0000
    Dipole Moment (Debye)
         X       1.3688      Y       1.8584      Z       0.0000
       Tot       2.3081
    Quadrupole Moments (Debye-Ang)
        XX     -30.2401     XY       1.0067     YY     -33.7438
        XZ      -0.0000     YZ      -0.0000     ZZ     -31.2029
    Octopole Moments (Debye-Ang^2)
       XXX     -10.0408    XXY       4.7993    XYY      -1.4743
       YYY       2.9522    XXZ      -0.0000    XYZ      -0.0000
       YYZ      -0.0000    XZZ      -0.6623    YZZ       0.6840
       ZZZ      -0.0000
    Hexadecapole Moments (Debye-Ang^3)
      XXXX    -362.3253   XXXY       1.1949   XXYY     -70.3939
      XYYY      -0.0407   YYYY     -78.5122   XXXZ      -0.0000
      XXYZ      -0.0000   XYYZ      -0.0000   YYYZ      -0.0000
      XXZZ     -67.3449   XYZZ       0.9013   YYZZ     -18.7629
      XZZZ      -0.0000   YZZZ      -0.0000   ZZZZ     -38.4008
 -----------------------------------------------------------------
 DrvMan completing analytic gradient of the correlated energy
 Correlated dipole moment
            1
    1   0.5385369
    2   0.7311566
    3   0.0000000
 Energy read as -855.665821784
 Full Analytical Gradient: (in a.u., or Hartree/Bohr)
             1             2             3             4
    1    0.00013648    0.00005909   -0.00010103   -0.00009454
    2    0.00046175   -0.00043520   -0.00006580    0.00003925
    3   -0.00000000   -0.00000000    0.00000000   -0.00000000
 Gradient time:  CPU 0.78 s  wall 0.80 s
 ----------------------------------------------------------------
             Standard Nuclear Orientation (Angstroms)
    I     Atom           X                Y                Z
 ----------------------------------------------------------------
    1      P       1.4885061320     0.0869594430    -0.0000000000
    2      H       1.0757777456     1.4599308962     0.0010000000
    3      N       0.0993121286    -0.6998183683     0.0000000000
    4      Cl     -1.4175620368     0.1255532963    -0.0000000000
 ----------------------------------------------------------------
 Nuclear Repulsion Energy =   127.9789403293 hartrees
 There are       20 alpha and       20 beta electrons

                       Distance Matrix (Angstroms)
             P (  1)   H (  2)   N (  3)
   H (  2)  1.433665
   N (  3)  1.596521  2.370233
   Cl(  4)  2.906324  2.827951  1.726889

 Requested basis set is 6-311++G(d,p)
 There are 37 shells and 89 basis functions
 A cutoff of  1.0D-14 yielded    671 shell pairs
 There are      4020 function pairs (      4308 Cartesian)
 Smallest overlap matrix eigenvalue = 1.72E-03
 Guess MOs from SCF MO coefficient file

 -----------------------------------------------------------------------
  General SCF calculation program by
  Eric Jon Sundstrom, Paul Horn, Yuezhi Mao, Dmitri Zuev, Alec White,
  David Stuck, Shaama M.S., Shane Yost, Joonho Lee, David Small,
  Daniel Levine, Susi Lehtola, Hugh Burton, Evgeny Epifanovsky
 -----------------------------------------------------------------------
 Hartree-Fock
 using 6 threads for integral computing
 -------------------------------------------------------
 OpenMP Integral computing Module                
 Release: version 2.0, May 2017, Q-Chem Inc. Pleasanton 
 -------------------------------------------------------
 A restricted SCF calculation will be
 performed using DIIS
 SCF converges when DIIS error is below 1.0e-08
 ---------------------------------------
  Cycle       Energy         DIIS error
 ---------------------------------------
    1    -855.2002320141      1.09e-05  
    2    -855.2002321603      2.47e-06  
    3    -855.2002321759      1.38e-06  
    4    -855.2002321794      7.17e-07  
    5    -855.2002321813      2.49e-07  
    6    -855.2002321818      9.85e-08  
    7    -855.2002321819      3.37e-08  
    8    -855.2002321819      1.30e-08  
    9    -855.2002321819      5.70e-09  Convergence criterion met
 ---------------------------------------
 SCF time:   CPU 2.89s  wall 0.00s 
 SCF   energy in the final basis set =     -855.2002321819
 Total energy in the final basis set =     -855.2002321819


 ------------------------------------------------------------------------------

   CCMAN2: suite of methods based on coupled cluster
           and equation of motion theories.

   Components:
   * libvmm-1.3-trunk
     by Evgeny Epifanovsky, Ilya Kaliman.
   * libtensor-2.5-trunk
     by Evgeny Epifanovsky, Michael Wormit, Dmitry Zuev, Sam Manzer, 
        Ilya Kaliman.
   * libcc-2.5-trunk
     by Evgeny Epifanovsky, Arik Landau, Tomasz Kus, Kirill Khistyaev, 
        Dmitry Zuev, Prashant Manohar, Xintian Feng, Anna Krylov, 
        Matthew Goldey, Alec White, Thomas Jagau, Kaushik Nanda, 
        Anastasia Gunina, Alexander Kunitsa, Joonho Lee.

   CCMAN original authors:
   Anna I. Krylov, C. David Sherrill, Steven R. Gwaltney,
   Edward F. C. Byrd (2000)
   Sergey V. Levchenko, Lyudmila V. Slipchenko, Tao Wang,
   Ana-Maria C. Cristian (2003)
   Piotr A. Pieniazek, C. Melania Oana, Evgeny Epifanovsky (2007)
   Prashant Manohar (2009)

 ------------------------------------------------------------------------------


 Allocating and initializing 30808MB of RAM...
 Calculation will run on 6 cores.


 Alpha MOs, Restricted
 -- Occupied --                  
-104.87  -80.02  -15.65  -10.59   -8.06   -8.06   -8.06   -7.56
  1 A     2 A     3 A     4 A     5 A     6 A     7 A     8 A                  
 -5.449  -5.449  -5.448  -1.241  -1.035  -0.776  -0.622  -0.557
  9 A    10 A    11 A    12 A    13 A    14 A    15 A    16 A                  
 -0.539  -0.433  -0.423  -0.401
 17 A    18 A    19 A    20 A                                                  
 -- Virtual --                   
  0.006   0.051   0.067   0.079   0.087   0.090   0.106   0.141
 21 A    22 A    23 A    24 A    25 A    26 A    27 A    28 A                  
  0.142   0.154   0.196   0.223   0.225   0.251   0.264   0.294
 29 A    30 A    31 A    32 A    33 A    34 A    35 A    36 A                  
  0.345   0.381   0.396   0.491   0.548   0.581   0.603   0.617
 37 A    38 A    39 A    40 A    41 A    42 A    43 A    44 A                  
  0.804   0.828   0.856   0.892   0.912   0.972   1.035   1.097
 45 A    46 A    47 A    48 A    49 A    50 A    51 A    52 A                  
  1.129   1.152   1.167   1.234   1.287   1.300   1.375   1.464
 53 A    54 A    55 A    56 A    57 A    58 A    59 A    60 A                  
  1.658   1.689   1.813   1.829   1.935   2.275   2.279   2.408
 61 A    62 A    63 A    64 A    65 A    66 A    67 A    68 A                  
  2.427   2.543   2.641   2.658   2.885   2.959   3.029   4.245
 69 A    70 A    71 A    72 A    73 A    74 A    75 A    76 A                  
  4.335   4.517   7.572  10.331  14.745  14.807  14.920  26.653
 77 A    78 A    79 A    80 A    81 A    82 A    83 A    84 A                  
 26.718  27.096  36.683 166.196 219.171
 85 A    86 A    87 A    88 A    89 A                                          

 Beta MOs, Restricted
 -- Occupied --                  
-104.87  -80.02  -15.65  -10.59   -8.06   -8.06   -8.06   -7.56
  1 A     2 A     3 A     4 A     5 A     6 A     7 A     8 A                  
 -5.449  -5.449  -5.448  -1.241  -1.035  -0.776  -0.622  -0.557
  9 A    10 A    11 A    12 A    13 A    14 A    15 A    16 A                  
 -0.539  -0.433  -0.423  -0.401
 17 A    18 A    19 A    20 A                                                  
 -- Virtual --                   
  0.006   0.051   0.067   0.079   0.087   0.090   0.106   0.141
 21 A    22 A    23 A    24 A    25 A    26 A    27 A    28 A                  
  0.142   0.154   0.196   0.223   0.225   0.251   0.264   0.294
 29 A    30 A    31 A    32 A    33 A    34 A    35 A    36 A                  
  0.345   0.381   0.396   0.491   0.548   0.581   0.603   0.617
 37 A    38 A    39 A    40 A    41 A    42 A    43 A    44 A                  
  0.804   0.828   0.856   0.892   0.912   0.972   1.035   1.097
 45 A    46 A    47 A    48 A    49 A    50 A    51 A    52 A                  
  1.129   1.152   1.167   1.234   1.287   1.300   1.375   1.464
 53 A    54 A    55 A    56 A    57 A    58 A    59 A    60 A                  
  1.658   1.689   1.813   1.829   1.935   2.275   2.279   2.408
 61 A    62 A    63 A    64 A    65 A    66 A    67 A    68 A                  
  2.427   2.543   2.641   2.658   2.885   2.959   3.029   4.245
 69 A    70 A    71 A    72 A    73 A    74 A    75 A    76 A                  
  4.335   4.517   7.572  10.331  14.745  14.807  14.920  26.653
 77 A    78 A    79 A    80 A    81 A    82 A    83 A    84 A                  
 26.718  27.096  36.683 166.196 219.171
 85 A    86 A    87 A    88 A    89 A                                          

 Occupation and symmetry of molecular orbitals

 Point group: C1 (1 irreducible representation).

                           A     All 
 -------------------------------------
 All molecular orbitals:
  - Alpha                  89    89  
  - Beta                   89    89  
 -------------------------------------
 Alpha orbitals:
  - Frozen occupied        11    11  
  - Active occupied        9     9   
  - Active virtual         69    69  
  - Frozen virtual         0     0   
 -------------------------------------
 Beta orbitals:
  - Frozen occupied        11    11  
  - Active occupied        9     9   
  - Active virtual         69    69  
  - Frozen virtual         0     0   
 -------------------------------------

 Import integrals:   CPU 0.00 s  wall 0.00 s

 Import integrals:   CPU 7.23 s  wall 1.30 s

 MP2 amplitudes:   CPU 0.02 s  wall 0.02 s

Running a double precision version
           CCSD T amplitudes will be solved using DIIS.

           Start     Size      MaxIter   EConv     TConv     
           3         7         100       1.00e-07  1.00e-05  
 ------------------------------------------------------------------------------
           Energy (a.u.)   Ediff      Tdiff       Comment
 ------------------------------------------------------------------------------
          -855.63963248                           
     1    -855.64438745   4.75e-03   6.72e-01     
     2    -855.66249493   1.81e-02   9.97e-02     
     3    -855.66282952   3.35e-04   4.36e-02     
     4    -855.66498784   2.16e-03   1.26e-02     Switched to DIIS steps.
     5    -855.66578477   7.97e-04   1.21e-02     
     6    -855.66581552   3.08e-05   2.34e-03     
     7    -855.66581636   8.36e-07   1.20e-03     
     8    -855.66582157   5.21e-06   4.19e-04     
     9    -855.66582221   6.44e-07   1.84e-04     
    10    -855.66582236   1.44e-07   6.55e-05     
    11    -855.66582226   9.85e-08   3.14e-05     
    12    -855.66582226   1.10e-09   7.05e-06     
 ------------------------------------------------------------------------------
          -855.66582226                           CCSD T converged.

End of double precision
 SCF energy                 = -855.20023218
 MP2 energy                 = -855.63963248
 CCSD correlation energy     =   -0.46559008
 CCSD total energy           = -855.66582226

 CCSD  T1^2 = 0.0117  T2^2 = 0.2169  Leading amplitudes:

 Amplitude    Orbitals with energies
 -0.0390       20 (A) A                  ->    21 (A) A                   
              -0.4011                          0.0057                     
 -0.0390       20 (A) B                  ->    21 (A) B                   
              -0.4011                          0.0057                     
  0.0204       19 (A) A                  ->    33 (A) A                   
              -0.4228                          0.2250                     
  0.0204       19 (A) B                  ->    33 (A) B                   
              -0.4228                          0.2250                     

 Amplitude    Orbitals with energies
 -0.0981       20 (A) A      20 (A) B    ->    21 (A) A      21 (A) B     
              -0.4011       -0.4011            0.0057        0.0057       
  0.0981       20 (A) A      20 (A) B    ->    21 (A) B      21 (A) A     
              -0.4011       -0.4011            0.0057        0.0057       
  0.0981       20 (A) B      20 (A) A    ->    21 (A) A      21 (A) B     
              -0.4011       -0.4011            0.0057        0.0057       
 -0.0981       20 (A) B      20 (A) A    ->    21 (A) B      21 (A) A     
              -0.4011       -0.4011            0.0057        0.0057       

 Computing CCSD intemediates for later calculations in double precision
 Finished.

Running a double precision version
           CCSD Lambda amplitudes will be solved using DIIS.
           Start     Size      MaxIter   EConv     LConv     
           3         7         100       1.00e-07  1.00e-05  
 ------------------------------------------------------------------------------
            Enorm      Ldiff       Comment
 ------------------------------------------------------------------------------
     1     4.95e-02   3.90e-02     
     2     1.19e-02   5.43e-03     
     3     5.56e-03   2.44e-03     
     4     2.94e-03   1.34e-03     Switched to DIIS steps.
     5     1.05e-03   7.28e-04     
     6     4.58e-04   2.27e-04     
     7     1.79e-04   6.10e-05     
     8     7.10e-05   3.73e-06     
     9     2.55e-05   1.29e-06     
    10     1.05e-05   7.41e-07     
    11     3.73e-06   4.76e-08     
    12     1.96e-06   1.15e-07     
    13     1.01e-06   7.92e-08     
    14     4.66e-07   9.99e-09     
    15     2.17e-07   2.74e-08     
    16     9.02e-08   3.96e-09     
 ------------------------------------------------------------------------------
                                   CCSD Lambda converged.

 Computing density matrices in double precision...
           Orbital response amplitudes will be solved using DIIS.
           Start     Size      MaxIter   EConv     LConv     
           3         7         100       1.00e-06  1.00e-06  
 ------------------------------------------------------------------------------
            Enorm      Ldiff       Comment
 ------------------------------------------------------------------------------
     1     6.48e-02   8.73e-03     
     2     3.75e-02   3.03e-03     
     3     5.41e-02   6.21e-03     
     4     1.01e-02   1.25e-02     Switched to DIIS steps.
     5     1.94e-03   3.53e-03     
     6     8.34e-04   2.70e-04     
     7     2.79e-04   6.93e-05     
     8     6.19e-05   3.92e-05     
     9     1.46e-05   6.33e-06     
    10     2.77e-06   2.11e-06     
    11     9.83e-07   1.70e-07     
 ------------------------------------------------------------------------------
                                   Orbital response converged.

 Computing density matrices... Done.
 CCSD calculation:   CPU 141.52 s  wall 27.57 s

 Transferring MO TPDM to AO TPDM
 Transferring g2_o1o1o1o1
 Transferring g2_o1o1o1v1
 Transferring g2_o1o1v1v1
 Transferring g2_o1v1o1v1
 Transferring g2_o1v1v1v1
 Transferring g2_v1v1v1v1
 Adding separable TPDM
 Computing TPDM gradient
 --------------------------------------------------------
 2e gradient
  Atom          X               Y               Z
 --------------------------------------------------------
    1        -20.559632       -3.316349        0.003394  
    2          0.023275       -3.820585       -0.003339  
    3          2.913082       12.437590       -0.000361  
    4         17.623275       -5.300656        0.000305  
 --------------------------------------------------------
 --------------------------------------------------------
 Final gradient
  Atom          X               Y               Z
 --------------------------------------------------------
    1        -20.559632       -3.316349        0.003394  
    2          0.023275       -3.820585       -0.003339  
    3          2.913082       12.437590       -0.000361  
    4         17.623275       -5.300656        0.000305  
 --------------------------------------------------------
 Analytic gradient from two-electron contribution:   CPU 53.80 s  wall 10.65 s

 Total ccman2 time:   CPU 205.74 s  wall 40.37 s


 --------------------------------------------------------------

                    Orbital Energies (a.u.)
 --------------------------------------------------------------

 Alpha MOs
 -- Occupied --
******** -80.0152 -15.6466 -10.5941  -8.0626  -8.0588  -8.0587  -7.5563
 -5.4495  -5.4487  -5.4475  -1.2411  -1.0353  -0.7764  -0.6215  -0.5571
 -0.5395  -0.4325  -0.4228  -0.4011
 -- Virtual --
  0.0057   0.0514   0.0673   0.0793   0.0873   0.0903   0.1061   0.1411
  0.1420   0.1535   0.1961   0.2228   0.2250   0.2506   0.2640   0.2941
  0.3450   0.3807   0.3957   0.4907   0.5484   0.5805   0.6034   0.6173
  0.8036   0.8277   0.8565   0.8922   0.9120   0.9724   1.0353   1.0966
  1.1289   1.1518   1.1670   1.2342   1.2875   1.3004   1.3749   1.4641
  1.6578   1.6894   1.8126   1.8288   1.9348   2.2753   2.2791   2.4083
  2.4271   2.5432   2.6408   2.6583   2.8846   2.9591   3.0295   4.2446
  4.3353   4.5173   7.5723  10.3309  14.7454  14.8069  14.9203  26.6533
 26.7182  27.0958  36.6834 166.1964 219.1710
 --------------------------------------------------------------

          Ground-State Mulliken Net Atomic Charges

     Atom                 Charge (a.u.)
  ----------------------------------------
      1 P                     0.325964
      2 H                    -0.086184
      3 N                    -0.195917
      4 Cl                   -0.043863
  ----------------------------------------
  Sum of atomic charges =    -0.000000

 -----------------------------------------------------------------
                    Cartesian Multipole Moments
 -----------------------------------------------------------------
    Charge (ESU x 10^10)
                -0.0000
    Dipole Moment (Debye)
         X       1.3687      Y       1.8570      Z       0.0002
       Tot       2.3069
    Quadrupole Moments (Debye-Ang)
        XX     -30.2394     XY       1.0050     YY     -33.7461
        XZ       0.0005     YZ      -0.0008     ZZ     -31.2037
    Octopole Moments (Debye-Ang^2)
       XXX     -10.0403    XXY       4.7953    XYY      -1.4779
       YYY       2.9422    XXZ      -0.0002    XYZ      -0.0001
       YYZ      -0.0012    XZZ      -0.6630    YZZ       0.6811
       ZZZ      -0.0025
    Hexadecapole Moments (Debye-Ang^3)
      XXXX    -362.3165   XXXY       1.1834   XXYY     -70.4029
      XYYY      -0.0516   YYYY     -78.5447   XXXZ       0.0016
      XXYZ      -0.0018   XYYZ      -0.0017   YYYZ      -0.0060
      XXZZ     -67.3449   XYZZ       0.8981   YYZZ     -18.7687
      XZZZ      -0.0018   YZZZ      -0.0051   ZZZZ     -38.4016
 -----------------------------------------------------------------
 DrvMan completing analytic gradient of the correlated energy
 Correlated dipole moment
            1
    1   0.5384748
    2   0.7306094
    3   0.0000606
 Energy read as -855.665822258
 Full Analytical Gradient: (in a.u., or Hartree/Bohr)
             1             2             3             4
    1    0.00024058   -0.00003066   -0.00011640   -0.00009353
    2    0.00014402   -0.00008381   -0.00010786    0.00004766
    3   -0.00003153    0.00001805    0.00003073   -0.00001725
 Gradient time:  CPU 0.77 s  wall 0.80 s
 ----------------------------------------------------------------
             Standard Nuclear Orientation (Angstroms)
    I     Atom           X                Y                Z
 ----------------------------------------------------------------
    1      P       1.4885061320     0.0869594430    -0.0000000000
    2      H       1.0757777456     1.4599308962    -0.0000000000
    3      N       0.1003121286    -0.6998183683     0.0000000000
    4      Cl     -1.4175620368     0.1255532963    -0.0000000000
 ----------------------------------------------------------------
 Nuclear Repulsion Energy =   127.9796503305 hartrees
 There are       20 alpha and       20 beta electrons

                       Distance Matrix (Angstroms)
             P (  1)   H (  2)   N (  3)
   H (  2)  1.433665
   N (  3)  1.595651  2.369821
   Cl(  4)  2.906324  2.827951  1.727767

 Requested basis set is 6-311++G(d,p)
 There are 37 shells and 89 basis functions
 A cutoff of  1.0D-14 yielded    671 shell pairs
 There are      4020 function pairs (      4308 Cartesian)
 Smallest overlap matrix eigenvalue = 1.72E-03
 Guess MOs from SCF MO coefficient file

 -----------------------------------------------------------------------
  General SCF calculation program by
  Eric Jon Sundstrom, Paul Horn, Yuezhi Mao, Dmitri Zuev, Alec White,
  David Stuck, Shaama M.S., Shane Yost, Joonho Lee, David Small,
  Daniel Levine, Susi Lehtola, Hugh Burton, Evgeny Epifanovsky
 -----------------------------------------------------------------------
 Hartree-Fock
 using 6 threads for integral computing
 -------------------------------------------------------
 OpenMP Integral computing Module                
 Release: version 2.0, May 2017, Q-Chem Inc. Pleasanton 
 -------------------------------------------------------
 A restricted SCF calculation will be
 performed using DIIS
 SCF converges when DIIS error is below 1.0e-08
 ---------------------------------------
  Cycle       Energy         DIIS error
 ---------------------------------------
    1    -855.2002696617      2.29e-05  
    2    -855.2002703465      6.64e-06  
    3    -855.2002704121      3.83e-06  
    4    -855.2002704309      1.50e-06  
    5    -855.2002704353      4.66e-07  
    6    -855.2002704367      2.37e-07  
    7    -855.2002704369      8.46e-08  
    8    -855.2002704370      2.73e-08  
    9    -855.2002704370      9.44e-09  Convergence criterion met
 ---------------------------------------
 SCF time:   CPU 2.80s  wall 1.00s 
 SCF   energy in the final basis set =     -855.2002704370
 Total energy in the final basis set =     -855.2002704370


 ------------------------------------------------------------------------------

   CCMAN2: suite of methods based on coupled cluster
           and equation of motion theories.

   Components:
   * libvmm-1.3-trunk
     by Evgeny Epifanovsky, Ilya Kaliman.
   * libtensor-2.5-trunk
     by Evgeny Epifanovsky, Michael Wormit, Dmitry Zuev, Sam Manzer, 
        Ilya Kaliman.
   * libcc-2.5-trunk
     by Evgeny Epifanovsky, Arik Landau, Tomasz Kus, Kirill Khistyaev, 
        Dmitry Zuev, Prashant Manohar, Xintian Feng, Anna Krylov, 
        Matthew Goldey, Alec White, Thomas Jagau, Kaushik Nanda, 
        Anastasia Gunina, Alexander Kunitsa, Joonho Lee.

   CCMAN original authors:
   Anna I. Krylov, C. David Sherrill, Steven R. Gwaltney,
   Edward F. C. Byrd (2000)
   Sergey V. Levchenko, Lyudmila V. Slipchenko, Tao Wang,
   Ana-Maria C. Cristian (2003)
   Piotr A. Pieniazek, C. Melania Oana, Evgeny Epifanovsky (2007)
   Prashant Manohar (2009)

 ------------------------------------------------------------------------------


 Allocating and initializing 30808MB of RAM...
 Calculation will run on 6 cores.


 Alpha MOs, Restricted
 -- Occupied --                  
-104.87  -80.02  -15.65  -10.59   -8.06   -8.06   -8.06   -7.56
  1 A     2 A     3 A     4 A     5 A     6 A     7 A     8 A                  
 -5.449  -5.449  -5.448  -1.241  -1.036  -0.776  -0.621  -0.557
  9 A    10 A    11 A    12 A    13 A    14 A    15 A    16 A                  
 -0.539  -0.433  -0.423  -0.401
 17 A    18 A    19 A    20 A                                                  
 -- Virtual --                   
  0.006   0.051   0.067   0.079   0.087   0.090   0.106   0.141
 21 A    22 A    23 A    24 A    25 A    26 A    27 A    28 A                  
  0.142   0.153   0.196   0.223   0.225   0.251   0.264   0.294
 29 A    30 A    31 A    32 A    33 A    34 A    35 A    36 A                  
  0.345   0.381   0.396   0.491   0.548   0.581   0.603   0.617
 37 A    38 A    39 A    40 A    41 A    42 A    43 A    44 A                  
  0.804   0.828   0.856   0.892   0.912   0.972   1.035   1.097
 45 A    46 A    47 A    48 A    49 A    50 A    51 A    52 A                  
  1.129   1.152   1.167   1.234   1.288   1.301   1.374   1.464
 53 A    54 A    55 A    56 A    57 A    58 A    59 A    60 A                  
  1.658   1.689   1.813   1.829   1.935   2.275   2.279   2.409
 61 A    62 A    63 A    64 A    65 A    66 A    67 A    68 A                  
  2.427   2.543   2.641   2.658   2.885   2.960   3.029   4.245
 69 A    70 A    71 A    72 A    73 A    74 A    75 A    76 A                  
  4.335   4.518   7.573  10.331  14.745  14.807  14.921  26.653
 77 A    78 A    79 A    80 A    81 A    82 A    83 A    84 A                  
 26.718  27.096  36.683 166.197 219.171
 85 A    86 A    87 A    88 A    89 A                                          

 Beta MOs, Restricted
 -- Occupied --                  
-104.87  -80.02  -15.65  -10.59   -8.06   -8.06   -8.06   -7.56
  1 A     2 A     3 A     4 A     5 A     6 A     7 A     8 A                  
 -5.449  -5.449  -5.448  -1.241  -1.036  -0.776  -0.621  -0.557
  9 A    10 A    11 A    12 A    13 A    14 A    15 A    16 A                  
 -0.539  -0.433  -0.423  -0.401
 17 A    18 A    19 A    20 A                                                  
 -- Virtual --                   
  0.006   0.051   0.067   0.079   0.087   0.090   0.106   0.141
 21 A    22 A    23 A    24 A    25 A    26 A    27 A    28 A                  
  0.142   0.153   0.196   0.223   0.225   0.251   0.264   0.294
 29 A    30 A    31 A    32 A    33 A    34 A    35 A    36 A                  
  0.345   0.381   0.396   0.491   0.548   0.581   0.603   0.617
 37 A    38 A    39 A    40 A    41 A    42 A    43 A    44 A                  
  0.804   0.828   0.856   0.892   0.912   0.972   1.035   1.097
 45 A    46 A    47 A    48 A    49 A    50 A    51 A    52 A                  
  1.129   1.152   1.167   1.234   1.288   1.301   1.374   1.464
 53 A    54 A    55 A    56 A    57 A    58 A    59 A    60 A                  
  1.658   1.689   1.813   1.829   1.935   2.275   2.279   2.409
 61 A    62 A    63 A    64 A    65 A    66 A    67 A    68 A                  
  2.427   2.543   2.641   2.658   2.885   2.960   3.029   4.245
 69 A    70 A    71 A    72 A    73 A    74 A    75 A    76 A                  
  4.335   4.518   7.573  10.331  14.745  14.807  14.921  26.653
 77 A    78 A    79 A    80 A    81 A    82 A    83 A    84 A                  
 26.718  27.096  36.683 166.197 219.171
 85 A    86 A    87 A    88 A    89 A                                          

 Occupation and symmetry of molecular orbitals

 Point group: C1 (1 irreducible representation).

                           A     All 
 -------------------------------------
 All molecular orbitals:
  - Alpha                  89    89  
  - Beta                   89    89  
 -------------------------------------
 Alpha orbitals:
  - Frozen occupied        11    11  
  - Active occupied        9     9   
  - Active virtual         69    69  
  - Frozen virtual         0     0   
 -------------------------------------
 Beta orbitals:
  - Frozen occupied        11    11  
  - Active occupied        9     9   
  - Active virtual         69    69  
  - Frozen virtual         0     0   
 -------------------------------------

 Import integrals:   CPU 0.00 s  wall 0.00 s

 Import integrals:   CPU 7.93 s  wall 1.52 s

 MP2 amplitudes:   CPU 0.02 s  wall 0.02 s

Running a double precision version
           CCSD T amplitudes will be solved using DIIS.

           Start     Size      MaxIter   EConv     TConv     
           3         7         100       1.00e-07  1.00e-05  
 ------------------------------------------------------------------------------
           Energy (a.u.)   Ediff      Tdiff       Comment
 ------------------------------------------------------------------------------
          -855.63961537                           
     1    -855.64439634   4.78e-03   6.72e-01     
     2    -855.66249227   1.81e-02   9.96e-02     
     3    -855.66283076   3.38e-04   4.36e-02     
     4    -855.66498774   2.16e-03   1.26e-02     Switched to DIIS steps.
     5    -855.66578406   7.96e-04   1.21e-02     
     6    -855.66581487   3.08e-05   2.34e-03     
     7    -855.66581578   9.12e-07   1.20e-03     
     8    -855.66582102   5.23e-06   4.20e-04     
     9    -855.66582167   6.50e-07   1.84e-04     
    10    -855.66582181   1.45e-07   6.55e-05     
    11    -855.66582171   9.94e-08   3.14e-05     
    12    -855.66582171   1.17e-09   7.05e-06     
 ------------------------------------------------------------------------------
          -855.66582171                           CCSD T converged.

End of double precision
 SCF energy                 = -855.20027044
 MP2 energy                 = -855.63961537
 CCSD correlation energy     =   -0.46555127
 CCSD total energy           = -855.66582171

 CCSD  T1^2 = 0.0117  T2^2 = 0.2169  Leading amplitudes:

 Amplitude    Orbitals with energies
 -0.0390       20 (A) A                  ->    21 (A) A                   
              -0.4013                          0.0058                     
 -0.0390       20 (A) B                  ->    21 (A) B                   
              -0.4013                          0.0058                     
 -0.0206       19 (A) A                  ->    33 (A) A                   
              -0.4228                          0.2250                     
 -0.0206       19 (A) B                  ->    33 (A) B                   
              -0.4228                          0.2250                     

 Amplitude    Orbitals with energies
 -0.0977       20 (A) A      20 (A) B    ->    21 (A) A      21 (A) B     
              -0.4013       -0.4013            0.0058        0.0058       
  0.0977       20 (A) A      20 (A) B    ->    21 (A) B      21 (A) A     
              -0.4013       -0.4013            0.0058        0.0058       
  0.0977       20 (A) B      20 (A) A    ->    21 (A) A      21 (A) B     
              -0.4013       -0.4013            0.0058        0.0058       
 -0.0977       20 (A) B      20 (A) A    ->    21 (A) B      21 (A) A     
              -0.4013       -0.4013            0.0058        0.0058       

 Computing CCSD intemediates for later calculations in double precision
 Finished.

Running a double precision version
           CCSD Lambda amplitudes will be solved using DIIS.
           Start     Size      MaxIter   EConv     LConv     
           3         7         100       1.00e-07  1.00e-05  
 ------------------------------------------------------------------------------
            Enorm      Ldiff       Comment
 ------------------------------------------------------------------------------
     1     4.94e-02   3.90e-02     
     2     1.19e-02   5.43e-03     
     3     5.55e-03   2.44e-03     
     4     2.93e-03   1.34e-03     Switched to DIIS steps.
     5     1.05e-03   7.27e-04     
     6     4.57e-04   2.27e-04     
     7     1.79e-04   6.09e-05     
     8     7.09e-05   3.75e-06     
     9     2.55e-05   1.28e-06     
    10     1.05e-05   7.31e-07     
    11     3.73e-06   4.30e-08     
    12     1.96e-06   1.14e-07     
    13     1.01e-06   7.87e-08     
    14     4.67e-07   9.95e-09     
    15     2.17e-07   2.74e-08     
    16     9.02e-08   3.98e-09     
 ------------------------------------------------------------------------------
                                   CCSD Lambda converged.

 Computing density matrices in double precision...
           Orbital response amplitudes will be solved using DIIS.
           Start     Size      MaxIter   EConv     LConv     
           3         7         100       1.00e-06  1.00e-06  
 ------------------------------------------------------------------------------
            Enorm      Ldiff       Comment
 ------------------------------------------------------------------------------
     1     6.48e-02   8.76e-03     
     2     3.75e-02   3.01e-03     
     3     5.40e-02   6.17e-03     
     4     1.01e-02   1.25e-02     Switched to DIIS steps.
     5     1.93e-03   3.50e-03     
     6     8.28e-04   2.69e-04     
     7     2.78e-04   6.80e-05     
     8     6.18e-05   3.89e-05     
     9     1.45e-05   6.30e-06     
    10     2.77e-06   2.10e-06     
    11     9.80e-07   1.70e-07     
 ------------------------------------------------------------------------------
                                   Orbital response converged.

 Computing density matrices... Done.
 CCSD calculation:   CPU 142.97 s  wall 27.88 s

 Transferring MO TPDM to AO TPDM
 Transferring g2_o1o1o1o1
 Transferring g2_o1o1o1v1
 Transferring g2_o1o1v1v1
 Transferring g2_o1v1o1v1
 Transferring g2_o1v1v1v1
 Transferring g2_v1v1v1v1
 Adding separable TPDM
 Computing TPDM gradient
 --------------------------------------------------------
 2e gradient
  Atom          X               Y               Z
 --------------------------------------------------------
    1        -20.566794       -3.325856       -0.000001  
    2          0.023453       -3.820284        0.000001  
    3          2.923247       12.440064        0.000001  
    4         17.620094       -5.293924       -0.000000  
 --------------------------------------------------------
 --------------------------------------------------------
 Final gradient
  Atom          X               Y               Z
 --------------------------------------------------------
    1        -20.566794       -3.325856       -0.000001  
    2          0.023453       -3.820284        0.000001  
    3          2.923247       12.440064        0.000001  
    4         17.620094       -5.293924       -0.000000  
 --------------------------------------------------------
 Analytic gradient from two-electron contribution:   CPU 55.25 s  wall 10.54 s

 Total ccman2 time:   CPU 209.62 s  wall 40.97 s


 --------------------------------------------------------------

                    Orbital Energies (a.u.)
 --------------------------------------------------------------

 Alpha MOs
 -- Occupied --
******** -80.0151 -15.6466 -10.5941  -8.0626  -8.0587  -8.0586  -7.5563
 -5.4495  -5.4487  -5.4475  -1.2409  -1.0356  -0.7763  -0.6215  -0.5570
 -0.5394  -0.4325  -0.4228  -0.4013
 -- Virtual --
  0.0058   0.0514   0.0673   0.0793   0.0873   0.0903   0.1061   0.1411
  0.1420   0.1535   0.1962   0.2227   0.2250   0.2506   0.2640   0.2941
  0.3450   0.3807   0.3957   0.4909   0.5484   0.5805   0.6034   0.6174
  0.8038   0.8277   0.8565   0.8924   0.9120   0.9723   1.0353   1.0966
  1.1290   1.1518   1.1670   1.2342   1.2877   1.3010   1.3744   1.4643
  1.6578   1.6894   1.8126   1.8289   1.9346   2.2751   2.2792   2.4087
  2.4271   2.5425   2.6407   2.6582   2.8848   2.9597   3.0294   4.2446
  4.3352   4.5179   7.5728  10.3307  14.7455  14.8070  14.9210  26.6532
 26.7181  27.0960  36.6835 166.1970 219.1708
 --------------------------------------------------------------

          Ground-State Mulliken Net Atomic Charges

     Atom                 Charge (a.u.)
  ----------------------------------------
      1 P                     0.326049
      2 H                    -0.086156
      3 N                    -0.195844
      4 Cl                   -0.044048
  ----------------------------------------
  Sum of atomic charges =    -0.000000

 -----------------------------------------------------------------
                    Cartesian Multipole Moments
 -----------------------------------------------------------------
    Charge (ESU x 10^10)
                 0.0000
    Dipole Moment (Debye)
         X       1.3708      Y       1.8568      Z      -0.0000
       Tot       2.3079
    Quadrupole Moments (Debye-Ang)
        XX     -30.2391     XY       1.0054     YY     -33.7453
        XZ      -0.0000     YZ      -0.0000     ZZ     -31.2016
    Octopole Moments (Debye-Ang^2)
       XXX     -10.0512    XXY       4.7947    XYY      -1.4823
       YYY       2.9395    XXZ      -0.0000    XYZ      -0.0000
       YYZ       0.0000    XZZ      -0.6609    YZZ       0.6809
       ZZZ      -0.0000
    Hexadecapole Moments (Debye-Ang^3)
      XXXX    -362.3272   XXXY       1.1921   XXYY     -70.4044
      XYYY      -0.0388   YYYY     -78.5413   XXXZ      -0.0000
      XXYZ      -0.0000   XYYZ      -0.0000   YYYZ      -0.0000
      XXZZ     -67.3401   XYZZ       0.9022   YYZZ     -18.7666
      XZZZ      -0.0000   YZZZ      -0.0000   ZZZZ     -38.3931
 -----------------------------------------------------------------
 DrvMan completing analytic gradient of the correlated energy
 Correlated dipole moment
            1
    1   0.5392999
    2   0.7305135
    3  -0.0000001
 Energy read as -855.665821710
 Full Analytical Gradient: (in a.u., or Hartree/Bohr)
             1             2             3             4
    1   -0.00032188   -0.00003498    0.00071514   -0.00035827
    2   -0.00016490   -0.00009933    0.00006747    0.00019676
    3   -0.00000004   -0.00000001    0.00000005   -0.00000000
 Gradient time:  CPU 0.81 s  wall 0.83 s
 ----------------------------------------------------------------
             Standard Nuclear Orientation (Angstroms)
    I     Atom           X                Y                Z
 ----------------------------------------------------------------
    1      P       1.4885061320     0.0869594430    -0.0000000000
    2      H       1.0757777456     1.4599308962    -0.0000000000
    3      N       0.0983121286    -0.6998183683     0.0000000000
    4      Cl     -1.4175620368     0.1255532963    -0.0000000000
 ----------------------------------------------------------------
 Nuclear Repulsion Energy =   127.9782669973 hartrees
 There are       20 alpha and       20 beta electrons

                       Distance Matrix (Angstroms)
             P (  1)   H (  2)   N (  3)
   H (  2)  1.433665
   N (  3)  1.597391  2.370645
   Cl(  4)  2.906324  2.827951  1.726011

 Requested basis set is 6-311++G(d,p)
 There are 37 shells and 89 basis functions
 A cutoff of  1.0D-14 yielded    671 shell pairs
 There are      4020 function pairs (      4308 Cartesian)
 Smallest overlap matrix eigenvalue = 1.72E-03
 Guess MOs from SCF MO coefficient file

 -----------------------------------------------------------------------
  General SCF calculation program by
  Eric Jon Sundstrom, Paul Horn, Yuezhi Mao, Dmitri Zuev, Alec White,
  David Stuck, Shaama M.S., Shane Yost, Joonho Lee, David Small,
  Daniel Levine, Susi Lehtola, Hugh Burton, Evgeny Epifanovsky
 -----------------------------------------------------------------------
 Hartree-Fock
 using 6 threads for integral computing
 -------------------------------------------------------
 OpenMP Integral computing Module                
 Release: version 2.0, May 2017, Q-Chem Inc. Pleasanton 
 -------------------------------------------------------
 A restricted SCF calculation will be
 performed using DIIS
 SCF converges when DIIS error is below 1.0e-08
 ---------------------------------------
  Cycle       Energy         DIIS error
 ---------------------------------------
    1    -855.2001894004      4.49e-05  
    2    -855.2001919696      1.29e-05  
    3    -855.2001921951      7.45e-06  
    4    -855.2001922607      2.78e-06  
    5    -855.2001922729      7.56e-07  
    6    -855.2001922758      4.17e-07  
    7    -855.2001922765      1.52e-07  
    8    -855.2001922766      4.28e-08  
    9    -855.2001922766      7.16e-09  Convergence criterion met
 ---------------------------------------
 SCF time:   CPU 2.83s  wall 1.00s 
 SCF   energy in the final basis set =     -855.2001922766
 Total energy in the final basis set =     -855.2001922766


 ------------------------------------------------------------------------------

   CCMAN2: suite of methods based on coupled cluster
           and equation of motion theories.

   Components:
   * libvmm-1.3-trunk
     by Evgeny Epifanovsky, Ilya Kaliman.
   * libtensor-2.5-trunk
     by Evgeny Epifanovsky, Michael Wormit, Dmitry Zuev, Sam Manzer, 
        Ilya Kaliman.
   * libcc-2.5-trunk
     by Evgeny Epifanovsky, Arik Landau, Tomasz Kus, Kirill Khistyaev, 
        Dmitry Zuev, Prashant Manohar, Xintian Feng, Anna Krylov, 
        Matthew Goldey, Alec White, Thomas Jagau, Kaushik Nanda, 
        Anastasia Gunina, Alexander Kunitsa, Joonho Lee.

   CCMAN original authors:
   Anna I. Krylov, C. David Sherrill, Steven R. Gwaltney,
   Edward F. C. Byrd (2000)
   Sergey V. Levchenko, Lyudmila V. Slipchenko, Tao Wang,
   Ana-Maria C. Cristian (2003)
   Piotr A. Pieniazek, C. Melania Oana, Evgeny Epifanovsky (2007)
   Prashant Manohar (2009)

 ------------------------------------------------------------------------------


 Allocating and initializing 30808MB of RAM...
 Calculation will run on 6 cores.


 Alpha MOs, Restricted
 -- Occupied --                  
-104.87  -80.02  -15.65  -10.59   -8.06   -8.06   -8.06   -7.56
  1 A     2 A     3 A     4 A     5 A     6 A     7 A     8 A                  
 -5.450  -5.449  -5.448  -1.241  -1.035  -0.776  -0.622  -0.557
  9 A    10 A    11 A    12 A    13 A    14 A    15 A    16 A                  
 -0.540  -0.433  -0.423  -0.401
 17 A    18 A    19 A    20 A                                                  
 -- Virtual --                   
  0.006   0.051   0.067   0.079   0.087   0.090   0.106   0.141
 21 A    22 A    23 A    24 A    25 A    26 A    27 A    28 A                  
  0.142   0.154   0.196   0.223   0.225   0.251   0.264   0.294
 29 A    30 A    31 A    32 A    33 A    34 A    35 A    36 A                  
  0.345   0.381   0.396   0.490   0.548   0.581   0.603   0.617
 37 A    38 A    39 A    40 A    41 A    42 A    43 A    44 A                  
  0.803   0.828   0.856   0.892   0.912   0.972   1.035   1.097
 45 A    46 A    47 A    48 A    49 A    50 A    51 A    52 A                  
  1.129   1.152   1.167   1.234   1.287   1.300   1.375   1.464
 53 A    54 A    55 A    56 A    57 A    58 A    59 A    60 A                  
  1.658   1.689   1.813   1.829   1.935   2.275   2.279   2.408
 61 A    62 A    63 A    64 A    65 A    66 A    67 A    68 A                  
  2.427   2.544   2.641   2.658   2.884   2.958   3.030   4.245
 69 A    70 A    71 A    72 A    73 A    74 A    75 A    76 A                  
  4.335   4.517   7.572  10.331  14.745  14.807  14.920  26.653
 77 A    78 A    79 A    80 A    81 A    82 A    83 A    84 A                  
 26.718  27.096  36.683 166.196 219.171
 85 A    86 A    87 A    88 A    89 A                                          

 Beta MOs, Restricted
 -- Occupied --                  
-104.87  -80.02  -15.65  -10.59   -8.06   -8.06   -8.06   -7.56
  1 A     2 A     3 A     4 A     5 A     6 A     7 A     8 A                  
 -5.450  -5.449  -5.448  -1.241  -1.035  -0.776  -0.622  -0.557
  9 A    10 A    11 A    12 A    13 A    14 A    15 A    16 A                  
 -0.540  -0.433  -0.423  -0.401
 17 A    18 A    19 A    20 A                                                  
 -- Virtual --                   
  0.006   0.051   0.067   0.079   0.087   0.090   0.106   0.141
 21 A    22 A    23 A    24 A    25 A    26 A    27 A    28 A                  
  0.142   0.154   0.196   0.223   0.225   0.251   0.264   0.294
 29 A    30 A    31 A    32 A    33 A    34 A    35 A    36 A                  
  0.345   0.381   0.396   0.490   0.548   0.581   0.603   0.617
 37 A    38 A    39 A    40 A    41 A    42 A    43 A    44 A                  
  0.803   0.828   0.856   0.892   0.912   0.972   1.035   1.097
 45 A    46 A    47 A    48 A    49 A    50 A    51 A    52 A                  
  1.129   1.152   1.167   1.234   1.287   1.300   1.375   1.464
 53 A    54 A    55 A    56 A    57 A    58 A    59 A    60 A                  
  1.658   1.689   1.813   1.829   1.935   2.275   2.279   2.408
 61 A    62 A    63 A    64 A    65 A    66 A    67 A    68 A                  
  2.427   2.544   2.641   2.658   2.884   2.958   3.030   4.245
 69 A    70 A    71 A    72 A    73 A    74 A    75 A    76 A                  
  4.335   4.517   7.572  10.331  14.745  14.807  14.920  26.653
 77 A    78 A    79 A    80 A    81 A    82 A    83 A    84 A                  
 26.718  27.096  36.683 166.196 219.171
 85 A    86 A    87 A    88 A    89 A                                          

 Occupation and symmetry of molecular orbitals

 Point group: C1 (1 irreducible representation).

                           A     All 
 -------------------------------------
 All molecular orbitals:
  - Alpha                  89    89  
  - Beta                   89    89  
 -------------------------------------
 Alpha orbitals:
  - Frozen occupied        11    11  
  - Active occupied        9     9   
  - Active virtual         69    69  
  - Frozen virtual         0     0   
 -------------------------------------
 Beta orbitals:
  - Frozen occupied        11    11  
  - Active occupied        9     9   
  - Active virtual         69    69  
  - Frozen virtual         0     0   
 -------------------------------------

 Import integrals:   CPU 0.00 s  wall 0.00 s

 Import integrals:   CPU 8.12 s  wall 1.69 s

 MP2 amplitudes:   CPU 0.02 s  wall 0.02 s

Running a double precision version
           CCSD T amplitudes will be solved using DIIS.

           Start     Size      MaxIter   EConv     TConv     
           3         7         100       1.00e-07  1.00e-05  
 ------------------------------------------------------------------------------
           Energy (a.u.)   Ediff      Tdiff       Comment
 ------------------------------------------------------------------------------
          -855.63964812                           
     1    -855.64437698   4.73e-03   6.72e-01     
     2    -855.66249606   1.81e-02   9.97e-02     
     3    -855.66282674   3.31e-04   4.37e-02     
     4    -855.66498641   2.16e-03   1.26e-02     Switched to DIIS steps.
     5    -855.66578394   7.98e-04   1.21e-02     
     6    -855.66581465   3.07e-05   2.34e-03     
     7    -855.66581540   7.60e-07   1.20e-03     
     8    -855.66582059   5.19e-06   4.18e-04     
     9    -855.66582123   6.38e-07   1.84e-04     
    10    -855.66582137   1.43e-07   6.55e-05     
    11    -855.66582128   9.76e-08   3.14e-05     
    12    -855.66582127   1.04e-09   7.05e-06     
 ------------------------------------------------------------------------------
          -855.66582127                           CCSD T converged.

End of double precision
 SCF energy                 = -855.20019228
 MP2 energy                 = -855.63964812
 CCSD correlation energy     =   -0.46562900
 CCSD total energy           = -855.66582127

 CCSD  T1^2 = 0.0117  T2^2 = 0.2170  Leading amplitudes:

 Amplitude    Orbitals with energies
 -0.0390       20 (A) A                  ->    21 (A) A                   
              -0.4009                          0.0056                     
 -0.0390       20 (A) B                  ->    21 (A) B                   
              -0.4009                          0.0056                     
 -0.0201       19 (A) A                  ->    33 (A) A                   
              -0.4228                          0.2249                     
 -0.0201       19 (A) B                  ->    33 (A) B                   
              -0.4228                          0.2249                     

 Amplitude    Orbitals with energies
 -0.0984       20 (A) A      20 (A) B    ->    21 (A) A      21 (A) B     
              -0.4009       -0.4009            0.0056        0.0056       
  0.0984       20 (A) A      20 (A) B    ->    21 (A) B      21 (A) A     
              -0.4009       -0.4009            0.0056        0.0056       
  0.0984       20 (A) B      20 (A) A    ->    21 (A) A      21 (A) B     
              -0.4009       -0.4009            0.0056        0.0056       
 -0.0984       20 (A) B      20 (A) A    ->    21 (A) B      21 (A) A     
              -0.4009       -0.4009            0.0056        0.0056       

 Computing CCSD intemediates for later calculations in double precision
 Finished.

Running a double precision version
           CCSD Lambda amplitudes will be solved using DIIS.
           Start     Size      MaxIter   EConv     LConv     
           3         7         100       1.00e-07  1.00e-05  
 ------------------------------------------------------------------------------
            Enorm      Ldiff       Comment
 ------------------------------------------------------------------------------
     1     4.96e-02   3.91e-02     
     2     1.20e-02   5.43e-03     
     3     5.56e-03   2.44e-03     
     4     2.94e-03   1.34e-03     Switched to DIIS steps.
     5     1.05e-03   7.30e-04     
     6     4.58e-04   2.27e-04     
     7     1.79e-04   6.11e-05     
     8     7.11e-05   3.70e-06     
     9     2.56e-05   1.31e-06     
    10     1.06e-05   7.52e-07     
    11     3.73e-06   5.22e-08     
    12     1.96e-06   1.16e-07     
    13     1.01e-06   7.98e-08     
    14     4.66e-07   1.00e-08     
    15     2.17e-07   2.75e-08     
    16     9.00e-08   3.95e-09     
 ------------------------------------------------------------------------------
                                   CCSD Lambda converged.

 Computing density matrices in double precision...
           Orbital response amplitudes will be solved using DIIS.
           Start     Size      MaxIter   EConv     LConv     
           3         7         100       1.00e-06  1.00e-06  
 ------------------------------------------------------------------------------
            Enorm      Ldiff       Comment
 ------------------------------------------------------------------------------
     1     6.48e-02   8.71e-03     
     2     3.75e-02   3.06e-03     
     3     5.42e-02   6.26e-03     
     4     1.01e-02   1.25e-02     Switched to DIIS steps.
     5     1.95e-03   3.55e-03     
     6     8.40e-04   2.72e-04     
     7     2.81e-04   7.07e-05     
     8     6.20e-05   3.96e-05     
     9     1.46e-05   6.37e-06     
    10     2.77e-06   2.12e-06     
    11     9.85e-07   1.71e-07     
 ------------------------------------------------------------------------------
                                   Orbital response converged.

 Computing density matrices... Done.
 CCSD calculation:   CPU 141.70 s  wall 27.63 s

 Transferring MO TPDM to AO TPDM
 Transferring g2_o1o1o1o1
 Transferring g2_o1o1o1v1
 Transferring g2_o1o1v1v1
 Transferring g2_o1v1o1v1
 Transferring g2_o1v1v1v1
 Transferring g2_v1v1v1v1
 Adding separable TPDM
 Computing TPDM gradient
 --------------------------------------------------------
 2e gradient
  Atom          X               Y               Z
 --------------------------------------------------------
    1        -20.552453       -3.306851       -0.000000  
    2          0.023097       -3.820887        0.000000  
    3          2.902906       12.435137        0.000000  
    4         17.626450       -5.307399       -0.000000  
 --------------------------------------------------------
 --------------------------------------------------------
 Final gradient
  Atom          X               Y               Z
 --------------------------------------------------------
    1        -20.552453       -3.306851       -0.000000  
    2          0.023097       -3.820887        0.000000  
    3          2.902906       12.435137        0.000000  
    4         17.626450       -5.307399       -0.000000  
 --------------------------------------------------------
 Analytic gradient from two-electron contribution:   CPU 56.39 s  wall 10.67 s

 Total ccman2 time:   CPU 208.84 s  wall 40.76 s


 --------------------------------------------------------------

                    Orbital Energies (a.u.)
 --------------------------------------------------------------

 Alpha MOs
 -- Occupied --
******** -80.0152 -15.6467 -10.5942  -8.0627  -8.0588  -8.0587  -7.5564
 -5.4495  -5.4488  -5.4476  -1.2412  -1.0351  -0.7765  -0.6215  -0.5572
 -0.5396  -0.4325  -0.4228  -0.4009
 -- Virtual --
  0.0056   0.0514   0.0673   0.0793   0.0874   0.0903   0.1061   0.1411
  0.1419   0.1536   0.1961   0.2229   0.2249   0.2506   0.2640   0.2941
  0.3450   0.3807   0.3957   0.4905   0.5484   0.5805   0.6033   0.6173
  0.8034   0.8277   0.8565   0.8920   0.9121   0.9725   1.0353   1.0967
  1.1289   1.1517   1.1670   1.2341   1.2872   1.2999   1.3753   1.4639
  1.6579   1.6895   1.8126   1.8288   1.9350   2.2755   2.2791   2.4079
  2.4270   2.5439   2.6409   2.6583   2.8843   2.9584   3.0295   4.2446
  4.3353   4.5167   7.5718  10.3312  14.7454  14.8069  14.9196  26.6533
 26.7183  27.0957  36.6833 166.1958 219.1712
 --------------------------------------------------------------

          Ground-State Mulliken Net Atomic Charges

     Atom                 Charge (a.u.)
  ----------------------------------------
      1 P                     0.325880
      2 H                    -0.086211
      3 N                    -0.195991
      4 Cl                   -0.043678
  ----------------------------------------
  Sum of atomic charges =    -0.000000

 -----------------------------------------------------------------
                    Cartesian Multipole Moments
 -----------------------------------------------------------------
    Charge (ESU x 10^10)
                -0.0000
    Dipole Moment (Debye)
         X       1.3666      Y       1.8573      Z       0.0000
       Tot       2.3058
    Quadrupole Moments (Debye-Ang)
        XX     -30.2398     XY       1.0046     YY     -33.7468
        XZ      -0.0000     YZ      -0.0000     ZZ     -31.2057
    Octopole Moments (Debye-Ang^2)
       XXX     -10.0295    XXY       4.7958    XYY      -1.4736
       YYY       2.9448    XXZ      -0.0000    XYZ      -0.0000
       YYZ      -0.0000    XZZ      -0.6651    YZZ       0.6814
       ZZZ      -0.0000
    Hexadecapole Moments (Debye-Ang^3)
      XXXX    -362.3059   XXXY       1.1747   XXYY     -70.4014
      XYYY      -0.0644   YYYY     -78.5482   XXXZ      -0.0000
      XXYZ      -0.0000   XYYZ      -0.0000   YYYZ      -0.0000
      XXZZ     -67.3496   XYZZ       0.8940   YYZZ     -18.7708
      XZZZ      -0.0000   YZZZ      -0.0000   ZZZZ     -38.4101
 -----------------------------------------------------------------
 DrvMan completing analytic gradient of the correlated energy
 Correlated dipole moment
            1
    1   0.5376472
    2   0.7307057
    3   0.0000000
 Energy read as -855.665821274
 Full Analytical Gradient: (in a.u., or Hartree/Bohr)
             1             2             3             4
    1    0.00080009   -0.00002623   -0.00094644    0.00017258
    2    0.00045126   -0.00006855   -0.00028045   -0.00010226
    3   -0.00000000   -0.00000000    0.00000000   -0.00000000
 Gradient time:  CPU 0.76 s  wall 0.79 s
 ----------------------------------------------------------------
             Standard Nuclear Orientation (Angstroms)
    I     Atom           X                Y                Z
 ----------------------------------------------------------------
    1      P       1.4885061320     0.0869594430    -0.0000000000
    2      H       1.0757777456     1.4599308962    -0.0000000000
    3      N       0.0993121286    -0.6988183683     0.0000000000
    4      Cl     -1.4175620368     0.1255532963    -0.0000000000
 ----------------------------------------------------------------
 Nuclear Repulsion Energy =   128.0003746961 hartrees
 There are       20 alpha and       20 beta electrons

                       Distance Matrix (Angstroms)
             P (  1)   H (  2)   N (  3)
   H (  2)  1.433665
   N (  3)  1.596028  2.369321
   Cl(  4)  2.906324  2.827951  1.726411

 Requested basis set is 6-311++G(d,p)
 There are 37 shells and 89 basis functions
 A cutoff of  1.0D-14 yielded    671 shell pairs
 There are      4020 function pairs (      4308 Cartesian)
 Smallest overlap matrix eigenvalue = 1.71E-03
 Guess MOs from SCF MO coefficient file

 -----------------------------------------------------------------------
  General SCF calculation program by
  Eric Jon Sundstrom, Paul Horn, Yuezhi Mao, Dmitri Zuev, Alec White,
  David Stuck, Shaama M.S., Shane Yost, Joonho Lee, David Small,
  Daniel Levine, Susi Lehtola, Hugh Burton, Evgeny Epifanovsky
 -----------------------------------------------------------------------
 Hartree-Fock
 using 6 threads for integral computing
 -------------------------------------------------------
 OpenMP Integral computing Module                
 Release: version 2.0, May 2017, Q-Chem Inc. Pleasanton 
 -------------------------------------------------------
 A restricted SCF calculation will be
 performed using DIIS
 SCF converges when DIIS error is below 1.0e-08
 ---------------------------------------
  Cycle       Energy         DIIS error
 ---------------------------------------
    1    -855.2002762732      2.80e-05  
    2    -855.2002772224      1.18e-05  
    3    -855.2002773462      6.87e-06  
    4    -855.2002774039      1.51e-06  
    5    -855.2002774090      4.37e-07  
    6    -855.2002774097      1.86e-07  
    7    -855.2002774098      7.05e-08  
    8    -855.2002774099      2.77e-08  
    9    -855.2002774099      7.99e-09  Convergence criterion met
 ---------------------------------------
 SCF time:   CPU 3.00s  wall 1.00s 
 SCF   energy in the final basis set =     -855.2002774099
 Total energy in the final basis set =     -855.2002774099


 ------------------------------------------------------------------------------

   CCMAN2: suite of methods based on coupled cluster
           and equation of motion theories.

   Components:
   * libvmm-1.3-trunk
     by Evgeny Epifanovsky, Ilya Kaliman.
   * libtensor-2.5-trunk
     by Evgeny Epifanovsky, Michael Wormit, Dmitry Zuev, Sam Manzer, 
        Ilya Kaliman.
   * libcc-2.5-trunk
     by Evgeny Epifanovsky, Arik Landau, Tomasz Kus, Kirill Khistyaev, 
        Dmitry Zuev, Prashant Manohar, Xintian Feng, Anna Krylov, 
        Matthew Goldey, Alec White, Thomas Jagau, Kaushik Nanda, 
        Anastasia Gunina, Alexander Kunitsa, Joonho Lee.

   CCMAN original authors:
   Anna I. Krylov, C. David Sherrill, Steven R. Gwaltney,
   Edward F. C. Byrd (2000)
   Sergey V. Levchenko, Lyudmila V. Slipchenko, Tao Wang,
   Ana-Maria C. Cristian (2003)
   Piotr A. Pieniazek, C. Melania Oana, Evgeny Epifanovsky (2007)
   Prashant Manohar (2009)

 ------------------------------------------------------------------------------


 Allocating and initializing 30808MB of RAM...
 Calculation will run on 6 cores.


 Alpha MOs, Restricted
 -- Occupied --                  
-104.87  -80.02  -15.65  -10.59   -8.06   -8.06   -8.06   -7.56
  1 A     2 A     3 A     4 A     5 A     6 A     7 A     8 A                  
 -5.449  -5.449  -5.447  -1.241  -1.035  -0.776  -0.622  -0.557
  9 A    10 A    11 A    12 A    13 A    14 A    15 A    16 A                  
 -0.540  -0.433  -0.423  -0.401
 17 A    18 A    19 A    20 A                                                  
 -- Virtual --                   
  0.006   0.051   0.067   0.079   0.087   0.090   0.106   0.141
 21 A    22 A    23 A    24 A    25 A    26 A    27 A    28 A                  
  0.142   0.154   0.196   0.223   0.225   0.251   0.264   0.294
 29 A    30 A    31 A    32 A    33 A    34 A    35 A    36 A                  
  0.345   0.381   0.396   0.491   0.548   0.581   0.603   0.617
 37 A    38 A    39 A    40 A    41 A    42 A    43 A    44 A                  
  0.804   0.828   0.857   0.892   0.912   0.972   1.035   1.097
 45 A    46 A    47 A    48 A    49 A    50 A    51 A    52 A                  
  1.129   1.152   1.167   1.234   1.288   1.301   1.375   1.464
 53 A    54 A    55 A    56 A    57 A    58 A    59 A    60 A                  
  1.658   1.689   1.813   1.829   1.935   2.275   2.279   2.409
 61 A    62 A    63 A    64 A    65 A    66 A    67 A    68 A                  
  2.427   2.544   2.641   2.658   2.885   2.959   3.030   4.245
 69 A    70 A    71 A    72 A    73 A    74 A    75 A    76 A                  
  4.335   4.518   7.573  10.331  14.746  14.807  14.921  26.653
 77 A    78 A    79 A    80 A    81 A    82 A    83 A    84 A                  
 26.718  27.096  36.684 166.197 219.171
 85 A    86 A    87 A    88 A    89 A                                          

 Beta MOs, Restricted
 -- Occupied --                  
-104.87  -80.02  -15.65  -10.59   -8.06   -8.06   -8.06   -7.56
  1 A     2 A     3 A     4 A     5 A     6 A     7 A     8 A                  
 -5.449  -5.449  -5.447  -1.241  -1.035  -0.776  -0.622  -0.557
  9 A    10 A    11 A    12 A    13 A    14 A    15 A    16 A                  
 -0.540  -0.433  -0.423  -0.401
 17 A    18 A    19 A    20 A                                                  
 -- Virtual --                   
  0.006   0.051   0.067   0.079   0.087   0.090   0.106   0.141
 21 A    22 A    23 A    24 A    25 A    26 A    27 A    28 A                  
  0.142   0.154   0.196   0.223   0.225   0.251   0.264   0.294
 29 A    30 A    31 A    32 A    33 A    34 A    35 A    36 A                  
  0.345   0.381   0.396   0.491   0.548   0.581   0.603   0.617
 37 A    38 A    39 A    40 A    41 A    42 A    43 A    44 A                  
  0.804   0.828   0.857   0.892   0.912   0.972   1.035   1.097
 45 A    46 A    47 A    48 A    49 A    50 A    51 A    52 A                  
  1.129   1.152   1.167   1.234   1.288   1.301   1.375   1.464
 53 A    54 A    55 A    56 A    57 A    58 A    59 A    60 A                  
  1.658   1.689   1.813   1.829   1.935   2.275   2.279   2.409
 61 A    62 A    63 A    64 A    65 A    66 A    67 A    68 A                  
  2.427   2.544   2.641   2.658   2.885   2.959   3.030   4.245
 69 A    70 A    71 A    72 A    73 A    74 A    75 A    76 A                  
  4.335   4.518   7.573  10.331  14.746  14.807  14.921  26.653
 77 A    78 A    79 A    80 A    81 A    82 A    83 A    84 A                  
 26.718  27.096  36.684 166.197 219.171
 85 A    86 A    87 A    88 A    89 A                                          

 Occupation and symmetry of molecular orbitals

 Point group: C1 (1 irreducible representation).

                           A     All 
 -------------------------------------
 All molecular orbitals:
  - Alpha                  89    89  
  - Beta                   89    89  
 -------------------------------------
 Alpha orbitals:
  - Frozen occupied        11    11  
  - Active occupied        9     9   
  - Active virtual         69    69  
  - Frozen virtual         0     0   
 -------------------------------------
 Beta orbitals:
  - Frozen occupied        11    11  
  - Active occupied        9     9   
  - Active virtual         69    69  
  - Frozen virtual         0     0   
 -------------------------------------

 Import integrals:   CPU 0.00 s  wall 0.00 s

 Import integrals:   CPU 8.37 s  wall 1.62 s

 MP2 amplitudes:   CPU 0.02 s  wall 0.02 s

Running a double precision version
           CCSD T amplitudes will be solved using DIIS.

           Start     Size      MaxIter   EConv     TConv     
           3         7         100       1.00e-07  1.00e-05  
 ------------------------------------------------------------------------------
           Energy (a.u.)   Ediff      Tdiff       Comment
 ------------------------------------------------------------------------------
          -855.63962243                           
     1    -855.64440385   4.78e-03   6.72e-01     
     2    -855.66249401   1.81e-02   9.96e-02     
     3    -855.66283324   3.39e-04   4.36e-02     
     4    -855.66498898   2.16e-03   1.26e-02     Switched to DIIS steps.
     5    -855.66578469   7.96e-04   1.21e-02     
     6    -855.66581541   3.07e-05   2.34e-03     
     7    -855.66581625   8.38e-07   1.20e-03     
     8    -855.66582145   5.20e-06   4.19e-04     
     9    -855.66582210   6.44e-07   1.84e-04     
    10    -855.66582224   1.45e-07   6.54e-05     
    11    -855.66582214   9.87e-08   3.13e-05     
    12    -855.66582214   1.17e-09   7.05e-06     
 ------------------------------------------------------------------------------
          -855.66582214                           CCSD T converged.

End of double precision
 SCF energy                 = -855.20027741
 MP2 energy                 = -855.63962243
 CCSD correlation energy     =   -0.46554473
 CCSD total energy           = -855.66582214

 CCSD  T1^2 = 0.0117  T2^2 = 0.2168  Leading amplitudes:

 Amplitude    Orbitals with energies
 -0.0390       20 (A) A                  ->    21 (A) A                   
              -0.4011                          0.0058                     
 -0.0390       20 (A) B                  ->    21 (A) B                   
              -0.4011                          0.0058                     
 -0.0205       19 (A) A                  ->    33 (A) A                   
              -0.4226                          0.2250                     
 -0.0205       19 (A) B                  ->    33 (A) B                   
              -0.4226                          0.2250                     

 Amplitude    Orbitals with energies
 -0.0980       20 (A) A      20 (A) B    ->    21 (A) A      21 (A) B     
              -0.4011       -0.4011            0.0058        0.0058       
  0.0980       20 (A) A      20 (A) B    ->    21 (A) B      21 (A) A     
              -0.4011       -0.4011            0.0058        0.0058       
  0.0980       20 (A) B      20 (A) A    ->    21 (A) A      21 (A) B     
              -0.4011       -0.4011            0.0058        0.0058       
 -0.0980       20 (A) B      20 (A) A    ->    21 (A) B      21 (A) A     
              -0.4011       -0.4011            0.0058        0.0058       

 Computing CCSD intemediates for later calculations in double precision
 Finished.

Running a double precision version
           CCSD Lambda amplitudes will be solved using DIIS.
           Start     Size      MaxIter   EConv     LConv     
           3         7         100       1.00e-07  1.00e-05  
 ------------------------------------------------------------------------------
            Enorm      Ldiff       Comment
 ------------------------------------------------------------------------------
     1     4.95e-02   3.90e-02     
     2     1.19e-02   5.42e-03     
     3     5.55e-03   2.44e-03     
     4     2.93e-03   1.34e-03     Switched to DIIS steps.
     5     1.05e-03   7.27e-04     
     6     4.57e-04   2.27e-04     
     7     1.78e-04   6.08e-05     
     8     7.09e-05   3.71e-06     
     9     2.55e-05   1.29e-06     
    10     1.05e-05   7.36e-07     
    11     3.73e-06   4.65e-08     
    12     1.96e-06   1.14e-07     
    13     1.01e-06   7.89e-08     
    14     4.66e-07   9.72e-09     
    15     2.17e-07   2.73e-08     
    16     9.00e-08   3.95e-09     
 ------------------------------------------------------------------------------
                                   CCSD Lambda converged.

 Computing density matrices in double precision...
           Orbital response amplitudes will be solved using DIIS.
           Start     Size      MaxIter   EConv     LConv     
           3         7         100       1.00e-06  1.00e-06  
 ------------------------------------------------------------------------------
            Enorm      Ldiff       Comment
 ------------------------------------------------------------------------------
     1     6.48e-02   8.74e-03     
     2     3.75e-02   3.06e-03     
     3     5.39e-02   6.15e-03     
     4     1.01e-02   1.24e-02     Switched to DIIS steps.
     5     1.93e-03   3.52e-03     
     6     8.32e-04   2.70e-04     
     7     2.79e-04   6.90e-05     
     8     6.18e-05   3.91e-05     
     9     1.45e-05   6.31e-06     
    10     2.76e-06   2.10e-06     
    11     9.80e-07   1.70e-07     
 ------------------------------------------------------------------------------
                                   Orbital response converged.

 Computing density matrices... Done.
 CCSD calculation:   CPU 144.04 s  wall 28.34 s

 Transferring MO TPDM to AO TPDM
 Transferring g2_o1o1o1o1
 Transferring g2_o1o1o1v1
 Transferring g2_o1o1v1v1
 Transferring g2_o1v1o1v1
 Transferring g2_o1v1v1v1
 Transferring g2_v1v1v1v1
 Adding separable TPDM
 Computing TPDM gradient
 --------------------------------------------------------
 2e gradient
  Atom          X               Y               Z
 --------------------------------------------------------
    1        -20.570427       -3.311538       -0.000000  
    2          0.024497       -3.819404        0.000000  
    3          2.915448       12.428952        0.000000  
    4         17.630481       -5.298011       -0.000000  
 --------------------------------------------------------
 --------------------------------------------------------
 Final gradient
  Atom          X               Y               Z
 --------------------------------------------------------
    1        -20.570427       -3.311538       -0.000000  
    2          0.024497       -3.819404        0.000000  
    3          2.915448       12.428952        0.000000  
    4         17.630481       -5.298011       -0.000000  
 --------------------------------------------------------
 Analytic gradient from two-electron contribution:   CPU 54.36 s  wall 10.31 s

 Total ccman2 time:   CPU 210.13 s  wall 41.22 s


 --------------------------------------------------------------

                    Orbital Energies (a.u.)
 --------------------------------------------------------------

 Alpha MOs
 -- Occupied --
******** -80.0151 -15.6465 -10.5942  -8.0627  -8.0588  -8.0587  -7.5563
 -5.4494  -5.4487  -5.4475  -1.2413  -1.0354  -0.7763  -0.6216  -0.5572
 -0.5396  -0.4326  -0.4226  -0.4011
 -- Virtual --
  0.0058   0.0514   0.0673   0.0793   0.0874   0.0903   0.1061   0.1411
  0.1419   0.1536   0.1961   0.2229   0.2250   0.2506   0.2640   0.2941
  0.3451   0.3808   0.3957   0.4909   0.5485   0.5805   0.6033   0.6174
  0.8038   0.8278   0.8565   0.8923   0.9119   0.9723   1.0354   1.0967
  1.1289   1.1517   1.1671   1.2342   1.2876   1.3010   1.3752   1.4641
  1.6579   1.6894   1.8127   1.8290   1.9348   2.2754   2.2791   2.4085
  2.4272   2.5439   2.6408   2.6582   2.8848   2.9593   3.0297   4.2447
  4.3354   4.5180   7.5727  10.3311  14.7455  14.8071  14.9208  26.6533
 26.7182  27.0957  36.6836 166.1969 219.1711
 --------------------------------------------------------------

          Ground-State Mulliken Net Atomic Charges

     Atom                 Charge (a.u.)
  ----------------------------------------
      1 P                     0.325969
      2 H                    -0.086320
      3 N                    -0.195817
      4 Cl                   -0.043833
  ----------------------------------------
  Sum of atomic charges =    -0.000000

 -----------------------------------------------------------------
                    Cartesian Multipole Moments
 -----------------------------------------------------------------
    Charge (ESU x 10^10)
                -0.0000
    Dipole Moment (Debye)
         X       1.3674      Y       1.8553      Z       0.0000
       Tot       2.3048
    Quadrupole Moments (Debye-Ang)
        XX     -30.2333     XY       1.0041     YY     -33.7469
        XZ      -0.0000     YZ      -0.0000     ZZ     -31.2015
    Octopole Moments (Debye-Ang^2)
       XXX     -10.0399    XXY       4.7856    XYY      -1.4798
       YYY       2.9137    XXZ      -0.0000    XYZ      -0.0000
       YYZ      -0.0000    XZZ      -0.6628    YZZ       0.6743
       ZZZ      -0.0000
    Hexadecapole Moments (Debye-Ang^3)
      XXXX    -362.2580   XXXY       1.1824   XXYY     -70.4010
      XYYY      -0.0585   YYYY     -78.5028   XXXZ      -0.0000
      XXYZ      -0.0000   XYYZ      -0.0000   YYYZ      -0.0000
      XXZZ     -67.3386   XYZZ       0.8968   YYZZ     -18.7605
      XZZZ      -0.0000   YZZZ      -0.0000   ZZZZ     -38.3958
 -----------------------------------------------------------------
 DrvMan completing analytic gradient of the correlated energy
 Correlated dipole moment
            1
    1   0.5379917
    2   0.7299260
    3   0.0000000
 Energy read as -855.665822143
 Full Analytical Gradient: (in a.u., or Hartree/Bohr)
             1             2             3             4
    1    0.00004194   -0.00008206    0.00005782   -0.00001769
    2   -0.00007535   -0.00012601    0.00024681   -0.00004545
    3   -0.00000000   -0.00000000    0.00000000   -0.00000000
 Gradient time:  CPU 0.76 s  wall 0.78 s
 ----------------------------------------------------------------
             Standard Nuclear Orientation (Angstroms)
    I     Atom           X                Y                Z
 ----------------------------------------------------------------
    1      P       1.4885061320     0.0869594430    -0.0000000000
    2      H       1.0757777456     1.4599308962    -0.0000000000
    3      N       0.0993121286    -0.7008183683     0.0000000000
    4      Cl     -1.4175620368     0.1255532963    -0.0000000000
 ----------------------------------------------------------------
 Nuclear Repulsion Energy =   127.9575021929 hartrees
 There are       20 alpha and       20 beta electrons

                       Distance Matrix (Angstroms)
             P (  1)   H (  2)   N (  3)
   H (  2)  1.433665
   N (  3)  1.597014  2.371144
   Cl(  4)  2.906324  2.827951  1.727367

 Requested basis set is 6-311++G(d,p)
 There are 37 shells and 89 basis functions
 A cutoff of  1.0D-14 yielded    671 shell pairs
 There are      4020 function pairs (      4308 Cartesian)
 Smallest overlap matrix eigenvalue = 1.72E-03
 Guess MOs from SCF MO coefficient file

 -----------------------------------------------------------------------
  General SCF calculation program by
  Eric Jon Sundstrom, Paul Horn, Yuezhi Mao, Dmitri Zuev, Alec White,
  David Stuck, Shaama M.S., Shane Yost, Joonho Lee, David Small,
  Daniel Levine, Susi Lehtola, Hugh Burton, Evgeny Epifanovsky
 -----------------------------------------------------------------------
 Hartree-Fock
 using 6 threads for integral computing
 -------------------------------------------------------
 OpenMP Integral computing Module                
 Release: version 2.0, May 2017, Q-Chem Inc. Pleasanton 
 -------------------------------------------------------
 A restricted SCF calculation will be
 performed using DIIS
 SCF converges when DIIS error is below 1.0e-08
 ---------------------------------------
  Cycle       Energy         DIIS error
 ---------------------------------------
    1    -855.2001843493      3.36e-05  
    2    -855.2001858793      1.50e-05  
    3    -855.2001861096      9.43e-06  
    4    -855.2001862228      1.63e-06  
    5    -855.2001862327      5.30e-07  
    6    -855.2001862336      1.90e-07  
    7    -855.2001862337      7.43e-08  
    8    -855.2001862338      2.95e-08  
    9    -855.2001862338      1.19e-08  
   10    -855.2001862338      2.90e-09  Convergence criterion met
 ---------------------------------------
 SCF time:   CPU 3.10s  wall 0.00s 
 SCF   energy in the final basis set =     -855.2001862338
 Total energy in the final basis set =     -855.2001862338


 ------------------------------------------------------------------------------

   CCMAN2: suite of methods based on coupled cluster
           and equation of motion theories.

   Components:
   * libvmm-1.3-trunk
     by Evgeny Epifanovsky, Ilya Kaliman.
   * libtensor-2.5-trunk
     by Evgeny Epifanovsky, Michael Wormit, Dmitry Zuev, Sam Manzer, 
        Ilya Kaliman.
   * libcc-2.5-trunk
     by Evgeny Epifanovsky, Arik Landau, Tomasz Kus, Kirill Khistyaev, 
        Dmitry Zuev, Prashant Manohar, Xintian Feng, Anna Krylov, 
        Matthew Goldey, Alec White, Thomas Jagau, Kaushik Nanda, 
        Anastasia Gunina, Alexander Kunitsa, Joonho Lee.

   CCMAN original authors:
   Anna I. Krylov, C. David Sherrill, Steven R. Gwaltney,
   Edward F. C. Byrd (2000)
   Sergey V. Levchenko, Lyudmila V. Slipchenko, Tao Wang,
   Ana-Maria C. Cristian (2003)
   Piotr A. Pieniazek, C. Melania Oana, Evgeny Epifanovsky (2007)
   Prashant Manohar (2009)

 ------------------------------------------------------------------------------


 Allocating and initializing 30808MB of RAM...
 Calculation will run on 6 cores.


 Alpha MOs, Restricted
 -- Occupied --                  
-104.87  -80.02  -15.65  -10.59   -8.06   -8.06   -8.06   -7.56
  1 A     2 A     3 A     4 A     5 A     6 A     7 A     8 A                  
 -5.450  -5.449  -5.448  -1.241  -1.035  -0.776  -0.621  -0.557
  9 A    10 A    11 A    12 A    13 A    14 A    15 A    16 A                  
 -0.539  -0.432  -0.423  -0.401
 17 A    18 A    19 A    20 A                                                  
 -- Virtual --                   
  0.006   0.051   0.067   0.079   0.087   0.090   0.106   0.141
 21 A    22 A    23 A    24 A    25 A    26 A    27 A    28 A                  
  0.142   0.154   0.196   0.223   0.225   0.251   0.264   0.294
 29 A    30 A    31 A    32 A    33 A    34 A    35 A    36 A                  
  0.345   0.381   0.396   0.491   0.548   0.580   0.603   0.617
 37 A    38 A    39 A    40 A    41 A    42 A    43 A    44 A                  
  0.803   0.828   0.856   0.892   0.912   0.972   1.035   1.097
 45 A    46 A    47 A    48 A    49 A    50 A    51 A    52 A                  
  1.129   1.152   1.167   1.234   1.287   1.300   1.375   1.464
 53 A    54 A    55 A    56 A    57 A    58 A    59 A    60 A                  
  1.658   1.689   1.813   1.829   1.935   2.275   2.279   2.408
 61 A    62 A    63 A    64 A    65 A    66 A    67 A    68 A                  
  2.427   2.543   2.641   2.658   2.884   2.959   3.029   4.245
 69 A    70 A    71 A    72 A    73 A    74 A    75 A    76 A                  
  4.335   4.517   7.572  10.331  14.745  14.807  14.920  26.653
 77 A    78 A    79 A    80 A    81 A    82 A    83 A    84 A                  
 26.718  27.096  36.683 166.196 219.171
 85 A    86 A    87 A    88 A    89 A                                          

 Beta MOs, Restricted
 -- Occupied --                  
-104.87  -80.02  -15.65  -10.59   -8.06   -8.06   -8.06   -7.56
  1 A     2 A     3 A     4 A     5 A     6 A     7 A     8 A                  
 -5.450  -5.449  -5.448  -1.241  -1.035  -0.776  -0.621  -0.557
  9 A    10 A    11 A    12 A    13 A    14 A    15 A    16 A                  
 -0.539  -0.432  -0.423  -0.401
 17 A    18 A    19 A    20 A                                                  
 -- Virtual --                   
  0.006   0.051   0.067   0.079   0.087   0.090   0.106   0.141
 21 A    22 A    23 A    24 A    25 A    26 A    27 A    28 A                  
  0.142   0.154   0.196   0.223   0.225   0.251   0.264   0.294
 29 A    30 A    31 A    32 A    33 A    34 A    35 A    36 A                  
  0.345   0.381   0.396   0.491   0.548   0.580   0.603   0.617
 37 A    38 A    39 A    40 A    41 A    42 A    43 A    44 A                  
  0.803   0.828   0.856   0.892   0.912   0.972   1.035   1.097
 45 A    46 A    47 A    48 A    49 A    50 A    51 A    52 A                  
  1.129   1.152   1.167   1.234   1.287   1.300   1.375   1.464
 53 A    54 A    55 A    56 A    57 A    58 A    59 A    60 A                  
  1.658   1.689   1.813   1.829   1.935   2.275   2.279   2.408
 61 A    62 A    63 A    64 A    65 A    66 A    67 A    68 A                  
  2.427   2.543   2.641   2.658   2.884   2.959   3.029   4.245
 69 A    70 A    71 A    72 A    73 A    74 A    75 A    76 A                  
  4.335   4.517   7.572  10.331  14.745  14.807  14.920  26.653
 77 A    78 A    79 A    80 A    81 A    82 A    83 A    84 A                  
 26.718  27.096  36.683 166.196 219.171
 85 A    86 A    87 A    88 A    89 A                                          

 Occupation and symmetry of molecular orbitals

 Point group: C1 (1 irreducible representation).

                           A     All 
 -------------------------------------
 All molecular orbitals:
  - Alpha                  89    89  
  - Beta                   89    89  
 -------------------------------------
 Alpha orbitals:
  - Frozen occupied        11    11  
  - Active occupied        9     9   
  - Active virtual         69    69  
  - Frozen virtual         0     0   
 -------------------------------------
 Beta orbitals:
  - Frozen occupied        11    11  
  - Active occupied        9     9   
  - Active virtual         69    69  
  - Frozen virtual         0     0   
 -------------------------------------

 Import integrals:   CPU 0.00 s  wall 0.00 s

 Import integrals:   CPU 7.97 s  wall 1.64 s

 MP2 amplitudes:   CPU 0.02 s  wall 0.02 s

Running a double precision version
           CCSD T amplitudes will be solved using DIIS.

           Start     Size      MaxIter   EConv     TConv     
           3         7         100       1.00e-07  1.00e-05  
 ------------------------------------------------------------------------------
           Energy (a.u.)   Ediff      Tdiff       Comment
 ------------------------------------------------------------------------------
          -855.63964194                           
     1    -855.64437036   4.73e-03   6.72e-01     
     2    -855.66249522   1.81e-02   9.97e-02     
     3    -855.66282516   3.30e-04   4.37e-02     
     4    -855.66498607   2.16e-03   1.26e-02     Switched to DIIS steps.
     5    -855.66578421   7.98e-04   1.21e-02     
     6    -855.66581500   3.08e-05   2.35e-03     
     7    -855.66581583   8.34e-07   1.20e-03     
     8    -855.66582105   5.22e-06   4.20e-04     
     9    -855.66582169   6.44e-07   1.84e-04     
    10    -855.66582184   1.43e-07   6.56e-05     
    11    -855.66582174   9.82e-08   3.14e-05     
    12    -855.66582174   1.03e-09   7.06e-06     
 ------------------------------------------------------------------------------
          -855.66582174                           CCSD T converged.

End of double precision
 SCF energy                 = -855.20018623
 MP2 energy                 = -855.63964194
 CCSD correlation energy     =   -0.46563551
 CCSD total energy           = -855.66582174

 CCSD  T1^2 = 0.0117  T2^2 = 0.2170  Leading amplitudes:

 Amplitude    Orbitals with energies
  0.0390       20 (A) A                  ->    21 (A) A                   
              -0.4011                          0.0056                     
  0.0390       20 (A) B                  ->    21 (A) B                   
              -0.4011                          0.0056                     
 -0.0202       19 (A) A                  ->    33 (A) A                   
              -0.4229                          0.2249                     
 -0.0202       19 (A) B                  ->    33 (A) B                   
              -0.4229                          0.2249                     

 Amplitude    Orbitals with energies
 -0.0982       20 (A) A      20 (A) B    ->    21 (A) A      21 (A) B     
              -0.4011       -0.4011            0.0056        0.0056       
  0.0982       20 (A) A      20 (A) B    ->    21 (A) B      21 (A) A     
              -0.4011       -0.4011            0.0056        0.0056       
  0.0982       20 (A) B      20 (A) A    ->    21 (A) A      21 (A) B     
              -0.4011       -0.4011            0.0056        0.0056       
 -0.0982       20 (A) B      20 (A) A    ->    21 (A) B      21 (A) A     
              -0.4011       -0.4011            0.0056        0.0056       

 Computing CCSD intemediates for later calculations in double precision
 Finished.

Running a double precision version
           CCSD Lambda amplitudes will be solved using DIIS.
           Start     Size      MaxIter   EConv     LConv     
           3         7         100       1.00e-07  1.00e-05  
 ------------------------------------------------------------------------------
            Enorm      Ldiff       Comment
 ------------------------------------------------------------------------------
     1     4.95e-02   3.91e-02     
     2     1.20e-02   5.43e-03     
     3     5.56e-03   2.44e-03     
     4     2.94e-03   1.35e-03     Switched to DIIS steps.
     5     1.05e-03   7.30e-04     
     6     4.58e-04   2.28e-04     
     7     1.79e-04   6.12e-05     
     8     7.11e-05   3.74e-06     
     9     2.56e-05   1.29e-06     
    10     1.06e-05   7.47e-07     
    11     3.72e-06   4.87e-08     
    12     1.96e-06   1.16e-07     
    13     1.01e-06   7.96e-08     
    14     4.67e-07   1.03e-08     
    15     2.18e-07   2.76e-08     
    16     9.02e-08   3.98e-09     
 ------------------------------------------------------------------------------
                                   CCSD Lambda converged.

 Computing density matrices in double precision...
           Orbital response amplitudes will be solved using DIIS.
           Start     Size      MaxIter   EConv     LConv     
           3         7         100       1.00e-06  1.00e-06  
 ------------------------------------------------------------------------------
            Enorm      Ldiff       Comment
 ------------------------------------------------------------------------------
     1     6.49e-02   8.73e-03     
     2     3.76e-02   3.00e-03     
     3     5.43e-02   6.28e-03     
     4     1.01e-02   1.26e-02     Switched to DIIS steps.
     5     1.94e-03   3.53e-03     
     6     8.36e-04   2.71e-04     
     7     2.80e-04   6.97e-05     
     8     6.20e-05   3.94e-05     
     9     1.46e-05   6.35e-06     
    10     2.77e-06   2.12e-06     
    11     9.86e-07   1.71e-07     
 ------------------------------------------------------------------------------
                                   Orbital response converged.

 Computing density matrices... Done.
 CCSD calculation:   CPU 141.50 s  wall 27.64 s

 Transferring MO TPDM to AO TPDM
 Transferring g2_o1o1o1o1
 Transferring g2_o1o1o1v1
 Transferring g2_o1o1v1v1
 Transferring g2_o1v1o1v1
 Transferring g2_o1v1v1v1
 Transferring g2_v1v1v1v1
 Adding separable TPDM
 Computing TPDM gradient
 --------------------------------------------------------
 2e gradient
  Atom          X               Y               Z
 --------------------------------------------------------
    1        -20.548834       -3.321145       -0.000000  
    2          0.022055       -3.821763        0.000000  
    3          2.910710       12.446199        0.000000  
    4         17.616070       -5.303290       -0.000000  
 --------------------------------------------------------
 --------------------------------------------------------
 Final gradient
  Atom          X               Y               Z
 --------------------------------------------------------
    1        -20.548834       -3.321145       -0.000000  
    2          0.022055       -3.821763        0.000000  
    3          2.910710       12.446199        0.000000  
    4         17.616070       -5.303290       -0.000000  
 --------------------------------------------------------
 Analytic gradient from two-electron contribution:   CPU 53.98 s  wall 10.33 s

 Total ccman2 time:   CPU 206.69 s  wall 40.53 s


 --------------------------------------------------------------

                    Orbital Energies (a.u.)
 --------------------------------------------------------------

 Alpha MOs
 -- Occupied --
******** -80.0152 -15.6468 -10.5941  -8.0626  -8.0587  -8.0586  -7.5564
 -5.4496  -5.4488  -5.4476  -1.2409  -1.0353  -0.7764  -0.6214  -0.5570
 -0.5394  -0.4325  -0.4229  -0.4011
 -- Virtual --
  0.0056   0.0514   0.0673   0.0792   0.0873   0.0902   0.1061   0.1411
  0.1420   0.1535   0.1962   0.2227   0.2249   0.2506   0.2640   0.2941
  0.3450   0.3807   0.3957   0.4905   0.5484   0.5805   0.6034   0.6173
  0.8034   0.8277   0.8564   0.8921   0.9121   0.9724   1.0352   1.0966
  1.1290   1.1518   1.1670   1.2341   1.2874   1.2998   1.3745   1.4641
  1.6578   1.6895   1.8125   1.8287   1.9348   2.2752   2.2792   2.4081
  2.4270   2.5425   2.6407   2.6583   2.8844   2.9589   3.0293   4.2445
  4.3351   4.5165   7.5719  10.3308  14.7453  14.8068  14.9198  26.6533
 26.7182  27.0960  36.6832 166.1959 219.1708
 --------------------------------------------------------------

          Ground-State Mulliken Net Atomic Charges

     Atom                 Charge (a.u.)
  ----------------------------------------
      1 P                     0.325959
      2 H                    -0.086048
      3 N                    -0.196016
      4 Cl                   -0.043895
  ----------------------------------------
  Sum of atomic charges =     0.000000

 -----------------------------------------------------------------
                    Cartesian Multipole Moments
 -----------------------------------------------------------------
    Charge (ESU x 10^10)
                 0.0000
    Dipole Moment (Debye)
         X       1.3699      Y       1.8588      Z       0.0000
       Tot       2.3090
    Quadrupole Moments (Debye-Ang)
        XX     -30.2456     XY       1.0059     YY     -33.7452
        XZ      -0.0000     YZ      -0.0000     ZZ     -31.2059
    Octopole Moments (Debye-Ang^2)
       XXX     -10.0407    XXY       4.8049    XYY      -1.4760
       YYY       2.9706    XXZ      -0.0000    XYZ       0.0000
       YYZ       0.0000    XZZ      -0.6632    YZZ       0.6880
       ZZZ      -0.0000
    Hexadecapole Moments (Debye-Ang^3)
      XXXX    -362.3750   XXXY       1.1844   XXYY     -70.4048
      XYYY      -0.0447   YYYY     -78.5867   XXXZ      -0.0000
      XXYZ      -0.0000   XYYZ      -0.0000   YYYZ      -0.0000
      XXZZ     -67.3511   XYZZ       0.8994   YYZZ     -18.7769
      XZZZ      -0.0000   YZZZ      -0.0000   ZZZZ     -38.4073
 -----------------------------------------------------------------
 DrvMan completing analytic gradient of the correlated energy
 Correlated dipole moment
            1
    1   0.5389572
    2   0.7312903
    3   0.0000000
 Energy read as -855.665821739
 Full Analytical Gradient: (in a.u., or Hartree/Bohr)
             1             2             3             4
    1    0.00043847    0.00002075   -0.00029011   -0.00016910
    2    0.00036360   -0.00004196   -0.00046244    0.00014079
    3   -0.00000000    0.00000000    0.00000000   -0.00000000
 Gradient time:  CPU 0.80 s  wall 0.83 s
 ----------------------------------------------------------------
             Standard Nuclear Orientation (Angstroms)
    I     Atom           X                Y                Z
 ----------------------------------------------------------------
    1      P       1.4885061320     0.0869594430    -0.0000000000
    2      H       1.0757777456     1.4599308962    -0.0000000000
    3      N       0.0993121286    -0.6998183683     0.0010000000
    4      Cl     -1.4175620368     0.1255532963    -0.0000000000
 ----------------------------------------------------------------
 Nuclear Repulsion Energy =   127.9789289339 hartrees
 There are       20 alpha and       20 beta electrons

                       Distance Matrix (Angstroms)
             P (  1)   H (  2)   N (  3)
   H (  2)  1.433665
   N (  3)  1.596521  2.370233
   Cl(  4)  2.906324  2.827951  1.726889

 Requested basis set is 6-311++G(d,p)
 There are 37 shells and 89 basis functions
 A cutoff of  1.0D-14 yielded    671 shell pairs
 There are      4020 function pairs (      4308 Cartesian)
 Smallest overlap matrix eigenvalue = 1.72E-03
 Guess MOs from SCF MO coefficient file

 -----------------------------------------------------------------------
  General SCF calculation program by
  Eric Jon Sundstrom, Paul Horn, Yuezhi Mao, Dmitri Zuev, Alec White,
  David Stuck, Shaama M.S., Shane Yost, Joonho Lee, David Small,
  Daniel Levine, Susi Lehtola, Hugh Burton, Evgeny Epifanovsky
 -----------------------------------------------------------------------
 Hartree-Fock
 using 6 threads for integral computing
 -------------------------------------------------------
 OpenMP Integral computing Module                
 Release: version 2.0, May 2017, Q-Chem Inc. Pleasanton 
 -------------------------------------------------------
 A restricted SCF calculation will be
 performed using DIIS
 SCF converges when DIIS error is below 1.0e-08
 ---------------------------------------
  Cycle       Energy         DIIS error
 ---------------------------------------
    1    -855.2002312295      2.21e-05  
    2    -855.2002319624      8.52e-06  
    3    -855.2002320629      6.12e-06  
    4    -855.2002321114      1.28e-06  
    5    -855.2002321186      4.85e-07  
    6    -855.2002321199      2.37e-07  
    7    -855.2002321203      1.12e-07  
    8    -855.2002321204      4.06e-08  
    9    -855.2002321204      1.22e-08  
   10    -855.2002321204      3.50e-09  Convergence criterion met
 ---------------------------------------
 SCF time:   CPU 3.07s  wall 0.00s 
 SCF   energy in the final basis set =     -855.2002321204
 Total energy in the final basis set =     -855.2002321204


 ------------------------------------------------------------------------------

   CCMAN2: suite of methods based on coupled cluster
           and equation of motion theories.

   Components:
   * libvmm-1.3-trunk
     by Evgeny Epifanovsky, Ilya Kaliman.
   * libtensor-2.5-trunk
     by Evgeny Epifanovsky, Michael Wormit, Dmitry Zuev, Sam Manzer, 
        Ilya Kaliman.
   * libcc-2.5-trunk
     by Evgeny Epifanovsky, Arik Landau, Tomasz Kus, Kirill Khistyaev, 
        Dmitry Zuev, Prashant Manohar, Xintian Feng, Anna Krylov, 
        Matthew Goldey, Alec White, Thomas Jagau, Kaushik Nanda, 
        Anastasia Gunina, Alexander Kunitsa, Joonho Lee.

   CCMAN original authors:
   Anna I. Krylov, C. David Sherrill, Steven R. Gwaltney,
   Edward F. C. Byrd (2000)
   Sergey V. Levchenko, Lyudmila V. Slipchenko, Tao Wang,
   Ana-Maria C. Cristian (2003)
   Piotr A. Pieniazek, C. Melania Oana, Evgeny Epifanovsky (2007)
   Prashant Manohar (2009)

 ------------------------------------------------------------------------------


 Allocating and initializing 30808MB of RAM...
 Calculation will run on 6 cores.


 Alpha MOs, Restricted
 -- Occupied --                  
-104.87  -80.02  -15.65  -10.59   -8.06   -8.06   -8.06   -7.56
  1 A     2 A     3 A     4 A     5 A     6 A     7 A     8 A                  
 -5.449  -5.449  -5.448  -1.241  -1.035  -0.776  -0.622  -0.557
  9 A    10 A    11 A    12 A    13 A    14 A    15 A    16 A                  
 -0.539  -0.433  -0.423  -0.401
 17 A    18 A    19 A    20 A                                                  
 -- Virtual --                   
  0.006   0.051   0.067   0.079   0.087   0.090   0.106   0.141
 21 A    22 A    23 A    24 A    25 A    26 A    27 A    28 A                  
  0.142   0.154   0.196   0.223   0.225   0.251   0.264   0.294
 29 A    30 A    31 A    32 A    33 A    34 A    35 A    36 A                  
  0.345   0.381   0.396   0.491   0.548   0.581   0.603   0.617
 37 A    38 A    39 A    40 A    41 A    42 A    43 A    44 A                  
  0.804   0.828   0.856   0.892   0.912   0.972   1.035   1.097
 45 A    46 A    47 A    48 A    49 A    50 A    51 A    52 A                  
  1.129   1.152   1.167   1.234   1.287   1.300   1.375   1.464
 53 A    54 A    55 A    56 A    57 A    58 A    59 A    60 A                  
  1.658   1.689   1.813   1.829   1.935   2.275   2.279   2.408
 61 A    62 A    63 A    64 A    65 A    66 A    67 A    68 A                  
  2.427   2.543   2.641   2.658   2.885   2.959   3.029   4.245
 69 A    70 A    71 A    72 A    73 A    74 A    75 A    76 A                  
  4.335   4.517   7.572  10.331  14.745  14.807  14.920  26.653
 77 A    78 A    79 A    80 A    81 A    82 A    83 A    84 A                  
 26.718  27.096  36.683 166.196 219.171
 85 A    86 A    87 A    88 A    89 A                                          

 Beta MOs, Restricted
 -- Occupied --                  
-104.87  -80.02  -15.65  -10.59   -8.06   -8.06   -8.06   -7.56
  1 A     2 A     3 A     4 A     5 A     6 A     7 A     8 A                  
 -5.449  -5.449  -5.448  -1.241  -1.035  -0.776  -0.622  -0.557
  9 A    10 A    11 A    12 A    13 A    14 A    15 A    16 A                  
 -0.539  -0.433  -0.423  -0.401
 17 A    18 A    19 A    20 A                                                  
 -- Virtual --                   
  0.006   0.051   0.067   0.079   0.087   0.090   0.106   0.141
 21 A    22 A    23 A    24 A    25 A    26 A    27 A    28 A                  
  0.142   0.154   0.196   0.223   0.225   0.251   0.264   0.294
 29 A    30 A    31 A    32 A    33 A    34 A    35 A    36 A                  
  0.345   0.381   0.396   0.491   0.548   0.581   0.603   0.617
 37 A    38 A    39 A    40 A    41 A    42 A    43 A    44 A                  
  0.804   0.828   0.856   0.892   0.912   0.972   1.035   1.097
 45 A    46 A    47 A    48 A    49 A    50 A    51 A    52 A                  
  1.129   1.152   1.167   1.234   1.287   1.300   1.375   1.464
 53 A    54 A    55 A    56 A    57 A    58 A    59 A    60 A                  
  1.658   1.689   1.813   1.829   1.935   2.275   2.279   2.408
 61 A    62 A    63 A    64 A    65 A    66 A    67 A    68 A                  
  2.427   2.543   2.641   2.658   2.885   2.959   3.029   4.245
 69 A    70 A    71 A    72 A    73 A    74 A    75 A    76 A                  
  4.335   4.517   7.572  10.331  14.745  14.807  14.920  26.653
 77 A    78 A    79 A    80 A    81 A    82 A    83 A    84 A                  
 26.718  27.096  36.683 166.196 219.171
 85 A    86 A    87 A    88 A    89 A                                          

 Occupation and symmetry of molecular orbitals

 Point group: C1 (1 irreducible representation).

                           A     All 
 -------------------------------------
 All molecular orbitals:
  - Alpha                  89    89  
  - Beta                   89    89  
 -------------------------------------
 Alpha orbitals:
  - Frozen occupied        11    11  
  - Active occupied        9     9   
  - Active virtual         69    69  
  - Frozen virtual         0     0   
 -------------------------------------
 Beta orbitals:
  - Frozen occupied        11    11  
  - Active occupied        9     9   
  - Active virtual         69    69  
  - Frozen virtual         0     0   
 -------------------------------------

 Import integrals:   CPU 0.00 s  wall 0.00 s

 Import integrals:   CPU 7.26 s  wall 1.31 s

 MP2 amplitudes:   CPU 0.02 s  wall 0.02 s

Running a double precision version
           CCSD T amplitudes will be solved using DIIS.

           Start     Size      MaxIter   EConv     TConv     
           3         7         100       1.00e-07  1.00e-05  
 ------------------------------------------------------------------------------
           Energy (a.u.)   Ediff      Tdiff       Comment
 ------------------------------------------------------------------------------
          -855.63963246                           
     1    -855.64438740   4.75e-03   6.72e-01     
     2    -855.66249489   1.81e-02   9.97e-02     
     3    -855.66282949   3.35e-04   4.36e-02     
     4    -855.66498781   2.16e-03   1.26e-02     Switched to DIIS steps.
     5    -855.66578473   7.97e-04   1.21e-02     
     6    -855.66581549   3.08e-05   2.34e-03     
     7    -855.66581633   8.36e-07   1.20e-03     
     8    -855.66582154   5.21e-06   4.19e-04     
     9    -855.66582218   6.44e-07   1.84e-04     
    10    -855.66582233   1.44e-07   6.55e-05     
    11    -855.66582223   9.85e-08   3.14e-05     
    12    -855.66582223   1.10e-09   7.05e-06     
 ------------------------------------------------------------------------------
          -855.66582223                           CCSD T converged.

End of double precision
 SCF energy                 = -855.20023212
 MP2 energy                 = -855.63963246
 CCSD correlation energy     =   -0.46559011
 CCSD total energy           = -855.66582223

 CCSD  T1^2 = 0.0117  T2^2 = 0.2169  Leading amplitudes:

 Amplitude    Orbitals with energies
 -0.0390       20 (A) A                  ->    21 (A) A                   
              -0.4011                          0.0057                     
 -0.0390       20 (A) B                  ->    21 (A) B                   
              -0.4011                          0.0057                     
  0.0204       19 (A) A                  ->    33 (A) A                   
              -0.4228                          0.2250                     
  0.0204       19 (A) B                  ->    33 (A) B                   
              -0.4228                          0.2250                     

 Amplitude    Orbitals with energies
 -0.0981       20 (A) A      20 (A) B    ->    21 (A) A      21 (A) B     
              -0.4011       -0.4011            0.0057        0.0057       
  0.0981       20 (A) A      20 (A) B    ->    21 (A) B      21 (A) A     
              -0.4011       -0.4011            0.0057        0.0057       
  0.0981       20 (A) B      20 (A) A    ->    21 (A) A      21 (A) B     
              -0.4011       -0.4011            0.0057        0.0057       
 -0.0981       20 (A) B      20 (A) A    ->    21 (A) B      21 (A) A     
              -0.4011       -0.4011            0.0057        0.0057       

 Computing CCSD intemediates for later calculations in double precision
 Finished.

Running a double precision version
           CCSD Lambda amplitudes will be solved using DIIS.
           Start     Size      MaxIter   EConv     LConv     
           3         7         100       1.00e-07  1.00e-05  
 ------------------------------------------------------------------------------
            Enorm      Ldiff       Comment
 ------------------------------------------------------------------------------
     1     4.95e-02   3.90e-02     
     2     1.19e-02   5.43e-03     
     3     5.56e-03   2.44e-03     
     4     2.94e-03   1.34e-03     Switched to DIIS steps.
     5     1.05e-03   7.28e-04     
     6     4.58e-04   2.27e-04     
     7     1.79e-04   6.10e-05     
     8     7.10e-05   3.73e-06     
     9     2.55e-05   1.29e-06     
    10     1.05e-05   7.41e-07     
    11     3.73e-06   4.76e-08     
    12     1.96e-06   1.15e-07     
    13     1.01e-06   7.92e-08     
    14     4.67e-07   9.99e-09     
    15     2.17e-07   2.74e-08     
    16     9.03e-08   3.96e-09     
 ------------------------------------------------------------------------------
                                   CCSD Lambda converged.

 Computing density matrices in double precision...
           Orbital response amplitudes will be solved using DIIS.
           Start     Size      MaxIter   EConv     LConv     
           3         7         100       1.00e-06  1.00e-06  
 ------------------------------------------------------------------------------
            Enorm      Ldiff       Comment
 ------------------------------------------------------------------------------
     1     6.48e-02   8.73e-03     
     2     3.75e-02   3.03e-03     
     3     5.41e-02   6.21e-03     
     4     1.01e-02   1.25e-02     Switched to DIIS steps.
     5     1.94e-03   3.53e-03     
     6     8.34e-04   2.71e-04     
     7     2.79e-04   6.93e-05     
     8     6.19e-05   3.92e-05     
     9     1.46e-05   6.33e-06     
    10     2.77e-06   2.11e-06     
    11     9.83e-07   1.70e-07     
 ------------------------------------------------------------------------------
                                   Orbital response converged.

 Computing density matrices... Done.
 CCSD calculation:   CPU 142.08 s  wall 27.71 s

 Transferring MO TPDM to AO TPDM
 Transferring g2_o1o1o1o1
 Transferring g2_o1o1o1v1
 Transferring g2_o1o1v1v1
 Transferring g2_o1v1o1v1
 Transferring g2_o1v1v1v1
 Transferring g2_v1v1v1v1
 Adding separable TPDM
 Computing TPDM gradient
 --------------------------------------------------------
 2e gradient
  Atom          X               Y               Z
 --------------------------------------------------------
    1        -20.559625       -3.316345        0.010221  
    2          0.023274       -3.820587       -0.000926  
    3          2.913079       12.437584       -0.016107  
    4         17.623271       -5.300653        0.006812  
 --------------------------------------------------------
 --------------------------------------------------------
 Final gradient
  Atom          X               Y               Z
 --------------------------------------------------------
    1        -20.559625       -3.316345        0.010221  
    2          0.023274       -3.820587       -0.000926  
    3          2.913079       12.437584       -0.016107  
    4         17.623271       -5.300653        0.006812  
 --------------------------------------------------------
 Analytic gradient from two-electron contribution:   CPU 54.33 s  wall 11.14 s

 Total ccman2 time:   CPU 206.88 s  wall 41.19 s


 --------------------------------------------------------------

                    Orbital Energies (a.u.)
 --------------------------------------------------------------

 Alpha MOs
 -- Occupied --
******** -80.0152 -15.6466 -10.5941  -8.0626  -8.0588  -8.0587  -7.5563
 -5.4495  -5.4487  -5.4475  -1.2411  -1.0353  -0.7764  -0.6215  -0.5571
 -0.5395  -0.4325  -0.4228  -0.4011
 -- Virtual --
  0.0057   0.0514   0.0673   0.0793   0.0873   0.0903   0.1061   0.1411
  0.1420   0.1535   0.1961   0.2228   0.2250   0.2506   0.2640   0.2941
  0.3450   0.3807   0.3957   0.4907   0.5484   0.5805   0.6034   0.6173
  0.8036   0.8277   0.8565   0.8922   0.9120   0.9724   1.0353   1.0966
  1.1289   1.1518   1.1670   1.2342   1.2875   1.3004   1.3749   1.4641
  1.6578   1.6894   1.8126   1.8288   1.9348   2.2753   2.2791   2.4083
  2.4271   2.5432   2.6408   2.6583   2.8846   2.9591   3.0295   4.2446
  4.3353   4.5173   7.5723  10.3309  14.7454  14.8069  14.9203  26.6533
 26.7182  27.0958  36.6834 166.1964 219.1710
 --------------------------------------------------------------

          Ground-State Mulliken Net Atomic Charges

     Atom                 Charge (a.u.)
  ----------------------------------------
      1 P                     0.325964
      2 H                    -0.086184
      3 N                    -0.195918
      4 Cl                   -0.043863
  ----------------------------------------
  Sum of atomic charges =     0.000000

 -----------------------------------------------------------------
                    Cartesian Multipole Moments
 -----------------------------------------------------------------
    Charge (ESU x 10^10)
                 0.0000
    Dipole Moment (Debye)
         X       1.3687      Y       1.8570      Z      -0.0021
       Tot       2.3069
    Quadrupole Moments (Debye-Ang)
        XX     -30.2395     XY       1.0050     YY     -33.7461
        XZ      -0.0002     YZ       0.0020     ZZ     -31.2037
    Octopole Moments (Debye-Ang^2)
       XXX     -10.0403    XXY       4.7953    XYY      -1.4779
       YYY       2.9422    XXZ      -0.0102    XYZ       0.0010
       YYZ      -0.0085    XZZ      -0.6630    YZZ       0.6811
       ZZZ      -0.0191
    Hexadecapole Moments (Debye-Ang^3)
      XXXX    -362.3165   XXXY       1.1834   XXYY     -70.4029
      XYYY      -0.0516   YYYY     -78.5447   XXXZ       0.0025
      XXYZ       0.0013   XYYZ       0.0001   YYYZ       0.0178
      XXZZ     -67.3449   XYZZ       0.8981   YYZZ     -18.7687
      XZZZ      -0.0039   YZZZ       0.0139   ZZZZ     -38.4016
 -----------------------------------------------------------------
 DrvMan completing analytic gradient of the correlated energy
 Correlated dipole moment
            1
    1   0.5384749
    2   0.7306096
    3  -0.0008134
 Energy read as -855.665822226
 Full Analytical Gradient: (in a.u., or Hartree/Bohr)
             1             2             3             4
    1    0.00024066   -0.00003060   -0.00011648   -0.00009358
    2    0.00014421   -0.00008391   -0.00010799    0.00004768
    3   -0.00005377    0.00003075    0.00005238   -0.00002937
 Gradient time:  CPU 0.77 s  wall 0.77 s
 ----------------------------------------------------------------
             Standard Nuclear Orientation (Angstroms)
    I     Atom           X                Y                Z
 ----------------------------------------------------------------
    1      P       1.4885061320     0.0869594430    -0.0000000000
    2      H       1.0757777456     1.4599308962    -0.0000000000
    3      N       0.0993121286    -0.6998183683     0.0000000000
    4      Cl     -1.4165620368     0.1255532963    -0.0000000000
 ----------------------------------------------------------------
 Nuclear Repulsion Energy =   128.0144699521 hartrees
 There are       20 alpha and       20 beta electrons

                       Distance Matrix (Angstroms)
             P (  1)   H (  2)   N (  3)
   H (  2)  1.433665
   N (  3)  1.596521  2.370232
   Cl(  4)  2.905325  2.827069  1.726011

 Requested basis set is 6-311++G(d,p)
 There are 37 shells and 89 basis functions
 A cutoff of  1.0D-14 yielded    671 shell pairs
 There are      4020 function pairs (      4308 Cartesian)
 Smallest overlap matrix eigenvalue = 1.72E-03
 Guess MOs from SCF MO coefficient file

 -----------------------------------------------------------------------
  General SCF calculation program by
  Eric Jon Sundstrom, Paul Horn, Yuezhi Mao, Dmitri Zuev, Alec White,
  David Stuck, Shaama M.S., Shane Yost, Joonho Lee, David Small,
  Daniel Levine, Susi Lehtola, Hugh Burton, Evgeny Epifanovsky
 -----------------------------------------------------------------------
 Hartree-Fock
 using 6 threads for integral computing
 -------------------------------------------------------
 OpenMP Integral computing Module                
 Release: version 2.0, May 2017, Q-Chem Inc. Pleasanton 
 -------------------------------------------------------
 A restricted SCF calculation will be
 performed using DIIS
 SCF converges when DIIS error is below 1.0e-08
 ---------------------------------------
  Cycle       Energy         DIIS error
 ---------------------------------------
    1    -855.2002542671      2.14e-05  
    2    -855.2002549259      6.84e-06  
    3    -855.2002550067      4.81e-06  
    4    -855.2002550368      1.32e-06  
    5    -855.2002550435      5.26e-07  
    6    -855.2002550452      2.29e-07  
    7    -855.2002550456      9.21e-08  
    8    -855.2002550457      3.03e-08  
    9    -855.2002550457      1.15e-08  
   10    -855.2002550457      4.42e-09  Convergence criterion met
 ---------------------------------------
 SCF time:   CPU 3.11s  wall 1.00s 
 SCF   energy in the final basis set =     -855.2002550457
 Total energy in the final basis set =     -855.2002550457


 ------------------------------------------------------------------------------

   CCMAN2: suite of methods based on coupled cluster
           and equation of motion theories.

   Components:
   * libvmm-1.3-trunk
     by Evgeny Epifanovsky, Ilya Kaliman.
   * libtensor-2.5-trunk
     by Evgeny Epifanovsky, Michael Wormit, Dmitry Zuev, Sam Manzer, 
        Ilya Kaliman.
   * libcc-2.5-trunk
     by Evgeny Epifanovsky, Arik Landau, Tomasz Kus, Kirill Khistyaev, 
        Dmitry Zuev, Prashant Manohar, Xintian Feng, Anna Krylov, 
        Matthew Goldey, Alec White, Thomas Jagau, Kaushik Nanda, 
        Anastasia Gunina, Alexander Kunitsa, Joonho Lee.

   CCMAN original authors:
   Anna I. Krylov, C. David Sherrill, Steven R. Gwaltney,
   Edward F. C. Byrd (2000)
   Sergey V. Levchenko, Lyudmila V. Slipchenko, Tao Wang,
   Ana-Maria C. Cristian (2003)
   Piotr A. Pieniazek, C. Melania Oana, Evgeny Epifanovsky (2007)
   Prashant Manohar (2009)

 ------------------------------------------------------------------------------


 Allocating and initializing 30808MB of RAM...
 Calculation will run on 6 cores.


 Alpha MOs, Restricted
 -- Occupied --                  
-104.87  -80.02  -15.65  -10.59   -8.06   -8.06   -8.06   -7.56
  1 A     2 A     3 A     4 A     5 A     6 A     7 A     8 A                  
 -5.449  -5.449  -5.447  -1.241  -1.035  -0.776  -0.622  -0.557
  9 A    10 A    11 A    12 A    13 A    14 A    15 A    16 A                  
 -0.540  -0.432  -0.423  -0.401
 17 A    18 A    19 A    20 A                                                  
 -- Virtual --                   
  0.006   0.051   0.067   0.079   0.087   0.090   0.106   0.141
 21 A    22 A    23 A    24 A    25 A    26 A    27 A    28 A                  
  0.142   0.154   0.196   0.223   0.225   0.251   0.264   0.294
 29 A    30 A    31 A    32 A    33 A    34 A    35 A    36 A                  
  0.345   0.381   0.396   0.491   0.548   0.581   0.603   0.617
 37 A    38 A    39 A    40 A    41 A    42 A    43 A    44 A                  
  0.804   0.828   0.856   0.892   0.912   0.972   1.035   1.097
 45 A    46 A    47 A    48 A    49 A    50 A    51 A    52 A                  
  1.129   1.152   1.167   1.234   1.287   1.301   1.375   1.464
 53 A    54 A    55 A    56 A    57 A    58 A    59 A    60 A                  
  1.658   1.690   1.813   1.829   1.935   2.275   2.279   2.408
 61 A    62 A    63 A    64 A    65 A    66 A    67 A    68 A                  
  2.427   2.544   2.641   2.658   2.885   2.959   3.029   4.245
 69 A    70 A    71 A    72 A    73 A    74 A    75 A    76 A                  
  4.335   4.517   7.572  10.331  14.745  14.807  14.920  26.653
 77 A    78 A    79 A    80 A    81 A    82 A    83 A    84 A                  
 26.718  27.096  36.683 166.197 219.171
 85 A    86 A    87 A    88 A    89 A                                          

 Beta MOs, Restricted
 -- Occupied --                  
-104.87  -80.02  -15.65  -10.59   -8.06   -8.06   -8.06   -7.56
  1 A     2 A     3 A     4 A     5 A     6 A     7 A     8 A                  
 -5.449  -5.449  -5.447  -1.241  -1.035  -0.776  -0.622  -0.557
  9 A    10 A    11 A    12 A    13 A    14 A    15 A    16 A                  
 -0.540  -0.432  -0.423  -0.401
 17 A    18 A    19 A    20 A                                                  
 -- Virtual --                   
  0.006   0.051   0.067   0.079   0.087   0.090   0.106   0.141
 21 A    22 A    23 A    24 A    25 A    26 A    27 A    28 A                  
  0.142   0.154   0.196   0.223   0.225   0.251   0.264   0.294
 29 A    30 A    31 A    32 A    33 A    34 A    35 A    36 A                  
  0.345   0.381   0.396   0.491   0.548   0.581   0.603   0.617
 37 A    38 A    39 A    40 A    41 A    42 A    43 A    44 A                  
  0.804   0.828   0.856   0.892   0.912   0.972   1.035   1.097
 45 A    46 A    47 A    48 A    49 A    50 A    51 A    52 A                  
  1.129   1.152   1.167   1.234   1.287   1.301   1.375   1.464
 53 A    54 A    55 A    56 A    57 A    58 A    59 A    60 A                  
  1.658   1.690   1.813   1.829   1.935   2.275   2.279   2.408
 61 A    62 A    63 A    64 A    65 A    66 A    67 A    68 A                  
  2.427   2.544   2.641   2.658   2.885   2.959   3.029   4.245
 69 A    70 A    71 A    72 A    73 A    74 A    75 A    76 A                  
  4.335   4.517   7.572  10.331  14.745  14.807  14.920  26.653
 77 A    78 A    79 A    80 A    81 A    82 A    83 A    84 A                  
 26.718  27.096  36.683 166.197 219.171
 85 A    86 A    87 A    88 A    89 A                                          

 Occupation and symmetry of molecular orbitals

 Point group: C1 (1 irreducible representation).

                           A     All 
 -------------------------------------
 All molecular orbitals:
  - Alpha                  89    89  
  - Beta                   89    89  
 -------------------------------------
 Alpha orbitals:
  - Frozen occupied        11    11  
  - Active occupied        9     9   
  - Active virtual         69    69  
  - Frozen virtual         0     0   
 -------------------------------------
 Beta orbitals:
  - Frozen occupied        11    11  
  - Active occupied        9     9   
  - Active virtual         69    69  
  - Frozen virtual         0     0   
 -------------------------------------

 Import integrals:   CPU 0.00 s  wall 0.00 s

 Import integrals:   CPU 7.24 s  wall 1.30 s

 MP2 amplitudes:   CPU 0.02 s  wall 0.02 s

Running a double precision version
           CCSD T amplitudes will be solved using DIIS.

           Start     Size      MaxIter   EConv     TConv     
           3         7         100       1.00e-07  1.00e-05  
 ------------------------------------------------------------------------------
           Energy (a.u.)   Ediff      Tdiff       Comment
 ------------------------------------------------------------------------------
          -855.63963346                           
     1    -855.64439765   4.76e-03   6.72e-01     
     2    -855.66249551   1.81e-02   9.96e-02     
     3    -855.66283190   3.36e-04   4.36e-02     
     4    -855.66498857   2.16e-03   1.26e-02     Switched to DIIS steps.
     5    -855.66578478   7.96e-04   1.21e-02     
     6    -855.66581547   3.07e-05   2.34e-03     
     7    -855.66581626   7.97e-07   1.20e-03     
     8    -855.66582145   5.19e-06   4.18e-04     
     9    -855.66582209   6.39e-07   1.84e-04     
    10    -855.66582224   1.44e-07   6.54e-05     
    11    -855.66582214   9.82e-08   3.13e-05     
    12    -855.66582214   1.19e-09   7.04e-06     
 ------------------------------------------------------------------------------
          -855.66582214                           CCSD T converged.

End of double precision
 SCF energy                 = -855.20025505
 MP2 energy                 = -855.63963346
 CCSD correlation energy     =   -0.46556709
 CCSD total energy           = -855.66582214

 CCSD  T1^2 = 0.0117  T2^2 = 0.2169  Leading amplitudes:

 Amplitude    Orbitals with energies
  0.0390       20 (A) A                  ->    21 (A) A                   
              -0.4010                          0.0057                     
  0.0390       20 (A) B                  ->    21 (A) B                   
              -0.4010                          0.0057                     
 -0.0202       19 (A) A                  ->    33 (A) A                   
              -0.4228                          0.2250                     
 -0.0202       19 (A) B                  ->    33 (A) B                   
              -0.4228                          0.2250                     

 Amplitude    Orbitals with energies
 -0.0981       20 (A) A      20 (A) B    ->    21 (A) A      21 (A) B     
              -0.4010       -0.4010            0.0057        0.0057       
  0.0981       20 (A) A      20 (A) B    ->    21 (A) B      21 (A) A     
              -0.4010       -0.4010            0.0057        0.0057       
  0.0981       20 (A) B      20 (A) A    ->    21 (A) A      21 (A) B     
              -0.4010       -0.4010            0.0057        0.0057       
 -0.0981       20 (A) B      20 (A) A    ->    21 (A) B      21 (A) A     
              -0.4010       -0.4010            0.0057        0.0057       

 Computing CCSD intemediates for later calculations in double precision
 Finished.

Running a double precision version
           CCSD Lambda amplitudes will be solved using DIIS.
           Start     Size      MaxIter   EConv     LConv     
           3         7         100       1.00e-07  1.00e-05  
 ------------------------------------------------------------------------------
            Enorm      Ldiff       Comment
 ------------------------------------------------------------------------------
     1     4.95e-02   3.90e-02     
     2     1.19e-02   5.43e-03     
     3     5.56e-03   2.44e-03     
     4     2.94e-03   1.34e-03     Switched to DIIS steps.
     5     1.05e-03   7.28e-04     
     6     4.57e-04   2.27e-04     
     7     1.79e-04   6.09e-05     
     8     7.09e-05   3.70e-06     
     9     2.55e-05   1.30e-06     
    10     1.05e-05   7.41e-07     
    11     3.71e-06   4.93e-08     
    12     1.95e-06   1.15e-07     
    13     1.01e-06   7.94e-08     
    14     4.64e-07   9.99e-09     
    15     2.16e-07   2.73e-08     
    16     8.97e-08   3.96e-09     
 ------------------------------------------------------------------------------
                                   CCSD Lambda converged.

 Computing density matrices in double precision...
           Orbital response amplitudes will be solved using DIIS.
           Start     Size      MaxIter   EConv     LConv     
           3         7         100       1.00e-06  1.00e-06  
 ------------------------------------------------------------------------------
            Enorm      Ldiff       Comment
 ------------------------------------------------------------------------------
     1     6.48e-02   8.73e-03     
     2     3.75e-02   3.08e-03     
     3     5.39e-02   6.16e-03     
     4     1.01e-02   1.24e-02     Switched to DIIS steps.
     5     1.94e-03   3.54e-03     
     6     8.34e-04   2.71e-04     
     7     2.79e-04   6.96e-05     
     8     6.18e-05   3.92e-05     
     9     1.45e-05   6.32e-06     
    10     2.76e-06   2.11e-06     
    11     9.81e-07   1.71e-07     
 ------------------------------------------------------------------------------
                                   Orbital response converged.

 Computing density matrices... Done.
 CCSD calculation:   CPU 142.60 s  wall 27.95 s

 Transferring MO TPDM to AO TPDM
 Transferring g2_o1o1o1o1
 Transferring g2_o1o1o1v1
 Transferring g2_o1o1v1v1
 Transferring g2_o1v1o1v1
 Transferring g2_o1v1v1v1
 Transferring g2_v1v1v1v1
 Adding separable TPDM
 Computing TPDM gradient
 --------------------------------------------------------
 2e gradient
  Atom          X               Y               Z
 --------------------------------------------------------
    1        -20.562500       -3.316828        0.000000  
    2          0.022121       -3.820971       -0.000000  
    3          2.909286       12.445839        0.000000  
    4         17.631093       -5.308040       -0.000000  
 --------------------------------------------------------
 --------------------------------------------------------
 Final gradient
  Atom          X               Y               Z
 --------------------------------------------------------
    1        -20.562500       -3.316828        0.000000  
    2          0.022121       -3.820971       -0.000000  
    3          2.909286       12.445839        0.000000  
    4         17.631093       -5.308040       -0.000000  
 --------------------------------------------------------
 Analytic gradient from two-electron contribution:   CPU 55.51 s  wall 10.39 s

 Total ccman2 time:   CPU 209.03 s  wall 40.61 s


 --------------------------------------------------------------

                    Orbital Energies (a.u.)
 --------------------------------------------------------------

 Alpha MOs
 -- Occupied --
******** -80.0151 -15.6466 -10.5942  -8.0627  -8.0588  -8.0587  -7.5563
 -5.4494  -5.4487  -5.4475  -1.2414  -1.0353  -0.7764  -0.6216  -0.5573
 -0.5396  -0.4325  -0.4228  -0.4010
 -- Virtual --
  0.0057   0.0514   0.0673   0.0793   0.0874   0.0903   0.1061   0.1411
  0.1419   0.1536   0.1961   0.2230   0.2250   0.2506   0.2640   0.2941
  0.3450   0.3807   0.3957   0.4907   0.5484   0.5806   0.6033   0.6174
  0.8036   0.8278   0.8565   0.8922   0.9120   0.9724   1.0353   1.0967
  1.1289   1.1517   1.1670   1.2341   1.2874   1.3005   1.3753   1.4639
  1.6579   1.6895   1.8126   1.8289   1.9348   2.2755   2.2792   2.4083
  2.4273   2.5440   2.6409   2.6585   2.8846   2.9591   3.0295   4.2446
  4.3355   4.5175   7.5724  10.3312  14.7455  14.8070  14.9204  26.6533
 26.7184  27.0958  36.6835 166.1965 219.1713
 --------------------------------------------------------------

          Ground-State Mulliken Net Atomic Charges

     Atom                 Charge (a.u.)
  ----------------------------------------
      1 P                     0.325943
      2 H                    -0.086281
      3 N                    -0.195935
      4 Cl                   -0.043727
  ----------------------------------------
  Sum of atomic charges =    -0.000000

 -----------------------------------------------------------------
                    Cartesian Multipole Moments
 -----------------------------------------------------------------
    Charge (ESU x 10^10)
                -0.0000
    Dipole Moment (Debye)
         X       1.3654      Y       1.8569      Z       0.0000
       Tot       2.3048
    Quadrupole Moments (Debye-Ang)
        XX     -30.2424     XY       1.0052     YY     -33.7459
        XZ       0.0000     YZ       0.0000     ZZ     -31.2024
    Octopole Moments (Debye-Ang^2)
       XXX     -10.0897    XXY       4.7950    XYY      -1.4945
       YYY       2.9409    XXZ       0.0000    XYZ      -0.0000
       YYZ       0.0000    XZZ      -0.6797    YZZ       0.6809
       ZZZ       0.0000
    Hexadecapole Moments (Debye-Ang^3)
      XXXX    -362.1490   XXXY       1.1830   XXYY     -70.3653
      XYYY      -0.0564   YYYY     -78.5474   XXXZ       0.0000
      XXYZ       0.0000   XYYZ       0.0000   YYYZ       0.0000
      XXZZ     -67.3096   XYZZ       0.8967   YYZZ     -18.7684
      XZZZ       0.0000   YZZZ       0.0000   ZZZZ     -38.3993
 -----------------------------------------------------------------
 DrvMan completing analytic gradient of the correlated energy
 Correlated dipole moment
            1
    1   0.5371921
    2   0.7305507
    3   0.0000000
 Energy read as -855.665822137
 Full Analytical Gradient: (in a.u., or Hartree/Bohr)
             1             2             3             4
    1    0.00015952   -0.00001671   -0.00038250    0.00023969
    2    0.00018661   -0.00008290   -0.00003178   -0.00007193
    3    0.00000000    0.00000000   -0.00000002    0.00000001
 Gradient time:  CPU 0.77 s  wall 0.80 s
 ----------------------------------------------------------------
             Standard Nuclear Orientation (Angstroms)
    I     Atom           X                Y                Z
 ----------------------------------------------------------------
    1      P       1.4885061320     0.0869594430    -0.0000000000
    2      H       1.0757777456     1.4599308962    -0.0000000000
    3      N       0.0993121286    -0.6998183683     0.0000000000
    4      Cl     -1.4185620368     0.1255532963    -0.0000000000
 ----------------------------------------------------------------
 Nuclear Repulsion Energy =   127.9434416726 hartrees
 There are       20 alpha and       20 beta electrons

                       Distance Matrix (Angstroms)
             P (  1)   H (  2)   N (  3)
   H (  2)  1.433665
   N (  3)  1.596521  2.370232
   Cl(  4)  2.907324  2.828833  1.727767

 Requested basis set is 6-311++G(d,p)
 There are 37 shells and 89 basis functions
 A cutoff of  1.0D-14 yielded    671 shell pairs
 There are      4020 function pairs (      4308 Cartesian)
 Smallest overlap matrix eigenvalue = 1.72E-03
 Guess MOs from SCF MO coefficient file

 -----------------------------------------------------------------------
  General SCF calculation program by
  Eric Jon Sundstrom, Paul Horn, Yuezhi Mao, Dmitri Zuev, Alec White,
  David Stuck, Shaama M.S., Shane Yost, Joonho Lee, David Small,
  Daniel Levine, Susi Lehtola, Hugh Burton, Evgeny Epifanovsky
 -----------------------------------------------------------------------
 Hartree-Fock
 using 6 threads for integral computing
 -------------------------------------------------------
 OpenMP Integral computing Module                
 Release: version 2.0, May 2017, Q-Chem Inc. Pleasanton 
 -------------------------------------------------------
 A restricted SCF calculation will be
 performed using DIIS
 SCF converges when DIIS error is below 1.0e-08
 ---------------------------------------
  Cycle       Energy         DIIS error
 ---------------------------------------
    1    -855.2002072418      3.17e-05  
    2    -855.2002084711      1.10e-05  
    3    -855.2002085960      7.65e-06  
    4    -855.2002086619      1.55e-06  
    5    -855.2002086697      6.06e-07  
    6    -855.2002086716      2.17e-07  
    7    -855.2002086719      6.90e-08  
    8    -855.2002086719      1.96e-08  
    9    -855.2002086719      8.30e-09  Convergence criterion met
 ---------------------------------------
 SCF time:   CPU 2.84s  wall 1.00s 
 SCF   energy in the final basis set =     -855.2002086719
 Total energy in the final basis set =     -855.2002086719


 ------------------------------------------------------------------------------

   CCMAN2: suite of methods based on coupled cluster
           and equation of motion theories.

   Components:
   * libvmm-1.3-trunk
     by Evgeny Epifanovsky, Ilya Kaliman.
   * libtensor-2.5-trunk
     by Evgeny Epifanovsky, Michael Wormit, Dmitry Zuev, Sam Manzer, 
        Ilya Kaliman.
   * libcc-2.5-trunk
     by Evgeny Epifanovsky, Arik Landau, Tomasz Kus, Kirill Khistyaev, 
        Dmitry Zuev, Prashant Manohar, Xintian Feng, Anna Krylov, 
        Matthew Goldey, Alec White, Thomas Jagau, Kaushik Nanda, 
        Anastasia Gunina, Alexander Kunitsa, Joonho Lee.

   CCMAN original authors:
   Anna I. Krylov, C. David Sherrill, Steven R. Gwaltney,
   Edward F. C. Byrd (2000)
   Sergey V. Levchenko, Lyudmila V. Slipchenko, Tao Wang,
   Ana-Maria C. Cristian (2003)
   Piotr A. Pieniazek, C. Melania Oana, Evgeny Epifanovsky (2007)
   Prashant Manohar (2009)

 ------------------------------------------------------------------------------


 Allocating and initializing 30808MB of RAM...
 Calculation will run on 6 cores.


 Alpha MOs, Restricted
 -- Occupied --                  
-104.87  -80.02  -15.65  -10.59   -8.06   -8.06   -8.06   -7.56
  1 A     2 A     3 A     4 A     5 A     6 A     7 A     8 A                  
 -5.450  -5.449  -5.448  -1.241  -1.035  -0.776  -0.621  -0.557
  9 A    10 A    11 A    12 A    13 A    14 A    15 A    16 A                  
 -0.539  -0.433  -0.423  -0.401
 17 A    18 A    19 A    20 A                                                  
 -- Virtual --                   
  0.006   0.051   0.067   0.079   0.087   0.090   0.106   0.141
 21 A    22 A    23 A    24 A    25 A    26 A    27 A    28 A                  
  0.142   0.153   0.196   0.223   0.225   0.251   0.264   0.294
 29 A    30 A    31 A    32 A    33 A    34 A    35 A    36 A                  
  0.345   0.381   0.396   0.491   0.548   0.580   0.603   0.617
 37 A    38 A    39 A    40 A    41 A    42 A    43 A    44 A                  
  0.804   0.828   0.856   0.892   0.912   0.972   1.035   1.097
 45 A    46 A    47 A    48 A    49 A    50 A    51 A    52 A                  
  1.129   1.152   1.167   1.234   1.288   1.300   1.374   1.464
 53 A    54 A    55 A    56 A    57 A    58 A    59 A    60 A                  
  1.658   1.689   1.813   1.829   1.935   2.275   2.279   2.408
 61 A    62 A    63 A    64 A    65 A    66 A    67 A    68 A                  
  2.427   2.542   2.641   2.658   2.885   2.959   3.029   4.245
 69 A    70 A    71 A    72 A    73 A    74 A    75 A    76 A                  
  4.335   4.517   7.572  10.331  14.745  14.807  14.920  26.653
 77 A    78 A    79 A    80 A    81 A    82 A    83 A    84 A                  
 26.718  27.096  36.683 166.196 219.171
 85 A    86 A    87 A    88 A    89 A                                          

 Beta MOs, Restricted
 -- Occupied --                  
-104.87  -80.02  -15.65  -10.59   -8.06   -8.06   -8.06   -7.56
  1 A     2 A     3 A     4 A     5 A     6 A     7 A     8 A                  
 -5.450  -5.449  -5.448  -1.241  -1.035  -0.776  -0.621  -0.557
  9 A    10 A    11 A    12 A    13 A    14 A    15 A    16 A                  
 -0.539  -0.433  -0.423  -0.401
 17 A    18 A    19 A    20 A                                                  
 -- Virtual --                   
  0.006   0.051   0.067   0.079   0.087   0.090   0.106   0.141
 21 A    22 A    23 A    24 A    25 A    26 A    27 A    28 A                  
  0.142   0.153   0.196   0.223   0.225   0.251   0.264   0.294
 29 A    30 A    31 A    32 A    33 A    34 A    35 A    36 A                  
  0.345   0.381   0.396   0.491   0.548   0.580   0.603   0.617
 37 A    38 A    39 A    40 A    41 A    42 A    43 A    44 A                  
  0.804   0.828   0.856   0.892   0.912   0.972   1.035   1.097
 45 A    46 A    47 A    48 A    49 A    50 A    51 A    52 A                  
  1.129   1.152   1.167   1.234   1.288   1.300   1.374   1.464
 53 A    54 A    55 A    56 A    57 A    58 A    59 A    60 A                  
  1.658   1.689   1.813   1.829   1.935   2.275   2.279   2.408
 61 A    62 A    63 A    64 A    65 A    66 A    67 A    68 A                  
  2.427   2.542   2.641   2.658   2.885   2.959   3.029   4.245
 69 A    70 A    71 A    72 A    73 A    74 A    75 A    76 A                  
  4.335   4.517   7.572  10.331  14.745  14.807  14.920  26.653
 77 A    78 A    79 A    80 A    81 A    82 A    83 A    84 A                  
 26.718  27.096  36.683 166.196 219.171
 85 A    86 A    87 A    88 A    89 A                                          

 Occupation and symmetry of molecular orbitals

 Point group: C1 (1 irreducible representation).

                           A     All 
 -------------------------------------
 All molecular orbitals:
  - Alpha                  89    89  
  - Beta                   89    89  
 -------------------------------------
 Alpha orbitals:
  - Frozen occupied        11    11  
  - Active occupied        9     9   
  - Active virtual         69    69  
  - Frozen virtual         0     0   
 -------------------------------------
 Beta orbitals:
  - Frozen occupied        11    11  
  - Active occupied        9     9   
  - Active virtual         69    69  
  - Frozen virtual         0     0   
 -------------------------------------

 Import integrals:   CPU 0.00 s  wall 0.00 s

 Import integrals:   CPU 7.23 s  wall 1.30 s

 MP2 amplitudes:   CPU 0.02 s  wall 0.02 s

Running a double precision version
           CCSD T amplitudes will be solved using DIIS.

           Start     Size      MaxIter   EConv     TConv     
           3         7         100       1.00e-07  1.00e-05  
 ------------------------------------------------------------------------------
           Energy (a.u.)   Ediff      Tdiff       Comment
 ------------------------------------------------------------------------------
          -855.63963094                           
     1    -855.64437663   4.75e-03   6.72e-01     
     2    -855.66249376   1.81e-02   9.97e-02     
     3    -855.66282655   3.33e-04   4.37e-02     
     4    -855.66498653   2.16e-03   1.26e-02     Switched to DIIS steps.
     5    -855.66578417   7.98e-04   1.21e-02     
     6    -855.66581499   3.08e-05   2.34e-03     
     7    -855.66581587   8.75e-07   1.20e-03     
     8    -855.66582110   5.23e-06   4.20e-04     
     9    -855.66582174   6.49e-07   1.84e-04     
    10    -855.66582189   1.44e-07   6.56e-05     
    11    -855.66582179   9.87e-08   3.14e-05     
    12    -855.66582179   1.01e-09   7.07e-06     
 ------------------------------------------------------------------------------
          -855.66582179                           CCSD T converged.

End of double precision
 SCF energy                 = -855.20020867
 MP2 energy                 = -855.63963094
 CCSD correlation energy     =   -0.46561312
 CCSD total energy           = -855.66582179

 CCSD  T1^2 = 0.0117  T2^2 = 0.2170  Leading amplitudes:

 Amplitude    Orbitals with energies
 -0.0390       20 (A) A                  ->    21 (A) A                   
              -0.4012                          0.0057                     
 -0.0390       20 (A) B                  ->    21 (A) B                   
              -0.4012                          0.0057                     
 -0.0205       19 (A) A                  ->    33 (A) A                   
              -0.4228                          0.2249                     
 -0.0205       19 (A) B                  ->    33 (A) B                   
              -0.4228                          0.2249                     

 Amplitude    Orbitals with energies
 -0.0980       20 (A) A      20 (A) B    ->    21 (A) A      21 (A) B     
              -0.4012       -0.4012            0.0057        0.0057       
  0.0980       20 (A) A      20 (A) B    ->    21 (A) B      21 (A) A     
              -0.4012       -0.4012            0.0057        0.0057       
  0.0980       20 (A) B      20 (A) A    ->    21 (A) A      21 (A) B     
              -0.4012       -0.4012            0.0057        0.0057       
 -0.0980       20 (A) B      20 (A) A    ->    21 (A) B      21 (A) A     
              -0.4012       -0.4012            0.0057        0.0057       

 Computing CCSD intemediates for later calculations in double precision
 Finished.

Running a double precision version
           CCSD Lambda amplitudes will be solved using DIIS.
           Start     Size      MaxIter   EConv     LConv     
           3         7         100       1.00e-07  1.00e-05  
 ------------------------------------------------------------------------------
            Enorm      Ldiff       Comment
 ------------------------------------------------------------------------------
     1     4.95e-02   3.91e-02     
     2     1.19e-02   5.43e-03     
     3     5.56e-03   2.44e-03     
     4     2.94e-03   1.35e-03     Switched to DIIS steps.
     5     1.05e-03   7.29e-04     
     6     4.58e-04   2.27e-04     
     7     1.79e-04   6.11e-05     
     8     7.11e-05   3.76e-06     
     9     2.56e-05   1.29e-06     
    10     1.06e-05   7.41e-07     
    11     3.74e-06   4.58e-08     
    12     1.97e-06   1.16e-07     
    13     1.02e-06   7.91e-08     
    14     4.69e-07   1.00e-08     
    15     2.18e-07   2.76e-08     
    16     9.05e-08   3.97e-09     
 ------------------------------------------------------------------------------
                                   CCSD Lambda converged.

 Computing density matrices in double precision...
           Orbital response amplitudes will be solved using DIIS.
           Start     Size      MaxIter   EConv     LConv     
           3         7         100       1.00e-06  1.00e-06  
 ------------------------------------------------------------------------------
            Enorm      Ldiff       Comment
 ------------------------------------------------------------------------------
     1     6.48e-02   8.74e-03     
     2     3.76e-02   2.98e-03     
     3     5.43e-02   6.26e-03     
     4     1.01e-02   1.26e-02     Switched to DIIS steps.
     5     1.94e-03   3.51e-03     
     6     8.34e-04   2.70e-04     
     7     2.80e-04   6.91e-05     
     8     6.20e-05   3.93e-05     
     9     1.46e-05   6.34e-06     
    10     2.78e-06   2.11e-06     
    11     9.85e-07   1.70e-07     
 ------------------------------------------------------------------------------
                                   Orbital response converged.

 Computing density matrices... Done.
 CCSD calculation:   CPU 143.21 s  wall 28.10 s

 Transferring MO TPDM to AO TPDM
 Transferring g2_o1o1o1o1
 Transferring g2_o1o1o1v1
 Transferring g2_o1o1v1v1
 Transferring g2_o1v1o1v1
 Transferring g2_o1v1v1v1
 Transferring g2_v1v1v1v1
 Adding separable TPDM
 Computing TPDM gradient
 --------------------------------------------------------
 2e gradient
  Atom          X               Y               Z
 --------------------------------------------------------
    1        -20.556760       -3.315870        0.000000  
    2          0.024428       -3.820203       -0.000000  
    3          2.916882       12.429354       -0.000000  
    4         17.615451       -5.293281        0.000000  
 --------------------------------------------------------
 --------------------------------------------------------
 Final gradient
  Atom          X               Y               Z
 --------------------------------------------------------
    1        -20.556760       -3.315870        0.000000  
    2          0.024428       -3.820203       -0.000000  
    3          2.916882       12.429354       -0.000000  
    4         17.615451       -5.293281        0.000000  
 --------------------------------------------------------
 Analytic gradient from two-electron contribution:   CPU 54.17 s  wall 10.67 s

 Total ccman2 time:   CPU 207.66 s  wall 40.91 s


 --------------------------------------------------------------

                    Orbital Energies (a.u.)
 --------------------------------------------------------------

 Alpha MOs
 -- Occupied --
******** -80.0152 -15.6467 -10.5941  -8.0626  -8.0587  -8.0586  -7.5564
 -5.4496  -5.4488  -5.4476  -1.2408  -1.0354  -0.7763  -0.6214  -0.5570
 -0.5393  -0.4326  -0.4228  -0.4012
 -- Virtual --
  0.0057   0.0514   0.0672   0.0792   0.0873   0.0903   0.1061   0.1411
  0.1420   0.1535   0.1961   0.2227   0.2249   0.2506   0.2640   0.2941
  0.3451   0.3807   0.3957   0.4907   0.5484   0.5805   0.6034   0.6173
  0.8036   0.8277   0.8565   0.8922   0.9120   0.9723   1.0353   1.0965
  1.1290   1.1518   1.1671   1.2342   1.2875   1.3003   1.3744   1.4643
  1.6578   1.6894   1.8126   1.8288   1.9348   2.2751   2.2791   2.4083
  2.4268   2.5425   2.6407   2.6581   2.8846   2.9591   3.0295   4.2446
  4.3350   4.5171   7.5722  10.3307  14.7454  14.8069  14.9203  26.6532
 26.7180  27.0959  36.6833 166.1963 219.1707
 --------------------------------------------------------------

          Ground-State Mulliken Net Atomic Charges

     Atom                 Charge (a.u.)
  ----------------------------------------
      1 P                     0.325985
      2 H                    -0.086086
      3 N                    -0.195900
      4 Cl                   -0.044000
  ----------------------------------------
  Sum of atomic charges =    -0.000000

 -----------------------------------------------------------------
                    Cartesian Multipole Moments
 -----------------------------------------------------------------
    Charge (ESU x 10^10)
                -0.0000
    Dipole Moment (Debye)
         X       1.3719      Y       1.8572      Z      -0.0000
       Tot       2.3090
    Quadrupole Moments (Debye-Ang)
        XX     -30.2365     XY       1.0047     YY     -33.7462
        XZ       0.0000     YZ       0.0000     ZZ     -31.2050
    Octopole Moments (Debye-Ang^2)
       XXX      -9.9909    XXY       4.7955    XYY      -1.4614
       YYY       2.9434    XXZ       0.0000    XYZ       0.0000
       YYZ       0.0000    XZZ      -0.6463    YZZ       0.6814
       ZZZ       0.0000
    Hexadecapole Moments (Debye-Ang^3)
      XXXX    -362.4842   XXXY       1.1838   XXYY     -70.4405
      XYYY      -0.0468   YYYY     -78.5421   XXXZ       0.0000
      XXYZ       0.0000   XYYZ       0.0000   YYYZ       0.0000
      XXZZ     -67.3802   XYZZ       0.8995   YYZZ     -18.7690
      XZZZ       0.0000   YZZZ       0.0000   ZZZZ     -38.4039
 -----------------------------------------------------------------
 DrvMan completing analytic gradient of the correlated energy
 Correlated dipole moment
            1
    1   0.5397576
    2   0.7306683
    3  -0.0000000
 Energy read as -855.665821789
 Full Analytical Gradient: (in a.u., or Hartree/Bohr)
             1             2             3             4
    1    0.00032127   -0.00004450    0.00014837   -0.00042514
    2    0.00010173   -0.00008493   -0.00018321    0.00016640
    3    0.00000000    0.00000000   -0.00000000    0.00000000
 Gradient time:  CPU 0.77 s  wall 0.79 s
 ----------------------------------------------------------------
             Standard Nuclear Orientation (Angstroms)
    I     Atom           X                Y                Z
 ----------------------------------------------------------------
    1      P       1.4885061320     0.0869594430    -0.0000000000
    2      H       1.0757777456     1.4599308962    -0.0000000000
    3      N       0.0993121286    -0.6998183683     0.0000000000
    4      Cl     -1.4175620368     0.1265532963    -0.0000000000
 ----------------------------------------------------------------
 Nuclear Repulsion Energy =   127.9691632857 hartrees
 There are       20 alpha and       20 beta electrons

                       Distance Matrix (Angstroms)
             P (  1)   H (  2)   N (  3)
   H (  2)  1.433665
   N (  3)  1.596521  2.370232
   Cl(  4)  2.906338  2.827479  1.727367

 Requested basis set is 6-311++G(d,p)
 There are 37 shells and 89 basis functions
 A cutoff of  1.0D-14 yielded    671 shell pairs
 There are      4020 function pairs (      4308 Cartesian)
 Smallest overlap matrix eigenvalue = 1.72E-03
 Guess MOs from SCF MO coefficient file

 -----------------------------------------------------------------------
  General SCF calculation program by
  Eric Jon Sundstrom, Paul Horn, Yuezhi Mao, Dmitri Zuev, Alec White,
  David Stuck, Shaama M.S., Shane Yost, Joonho Lee, David Small,
  Daniel Levine, Susi Lehtola, Hugh Burton, Evgeny Epifanovsky
 -----------------------------------------------------------------------
 Hartree-Fock
 using 6 threads for integral computing
 -------------------------------------------------------
 OpenMP Integral computing Module                
 Release: version 2.0, May 2017, Q-Chem Inc. Pleasanton 
 -------------------------------------------------------
 A restricted SCF calculation will be
 performed using DIIS
 SCF converges when DIIS error is below 1.0e-08
 ---------------------------------------
  Cycle       Energy         DIIS error
 ---------------------------------------
    1    -855.2002194262      1.39e-05  
    2    -855.2002197296      4.28e-06  
    3    -855.2002197733      2.52e-06  
    4    -855.2002197835      1.03e-06  
    5    -855.2002197866      2.83e-07  
    6    -855.2002197869      8.66e-08  
    7    -855.2002197870      3.65e-08  
    8    -855.2002197870      1.30e-08  
    9    -855.2002197870      4.06e-09  Convergence criterion met
 ---------------------------------------
 SCF time:   CPU 2.74s  wall 1.00s 
 SCF   energy in the final basis set =     -855.2002197870
 Total energy in the final basis set =     -855.2002197870


 ------------------------------------------------------------------------------

   CCMAN2: suite of methods based on coupled cluster
           and equation of motion theories.

   Components:
   * libvmm-1.3-trunk
     by Evgeny Epifanovsky, Ilya Kaliman.
   * libtensor-2.5-trunk
     by Evgeny Epifanovsky, Michael Wormit, Dmitry Zuev, Sam Manzer, 
        Ilya Kaliman.
   * libcc-2.5-trunk
     by Evgeny Epifanovsky, Arik Landau, Tomasz Kus, Kirill Khistyaev, 
        Dmitry Zuev, Prashant Manohar, Xintian Feng, Anna Krylov, 
        Matthew Goldey, Alec White, Thomas Jagau, Kaushik Nanda, 
        Anastasia Gunina, Alexander Kunitsa, Joonho Lee.

   CCMAN original authors:
   Anna I. Krylov, C. David Sherrill, Steven R. Gwaltney,
   Edward F. C. Byrd (2000)
   Sergey V. Levchenko, Lyudmila V. Slipchenko, Tao Wang,
   Ana-Maria C. Cristian (2003)
   Piotr A. Pieniazek, C. Melania Oana, Evgeny Epifanovsky (2007)
   Prashant Manohar (2009)

 ------------------------------------------------------------------------------


 Allocating and initializing 30808MB of RAM...
 Calculation will run on 6 cores.


 Alpha MOs, Restricted
 -- Occupied --                  
-104.87  -80.02  -15.65  -10.59   -8.06   -8.06   -8.06   -7.56
  1 A     2 A     3 A     4 A     5 A     6 A     7 A     8 A                  
 -5.450  -5.449  -5.448  -1.241  -1.035  -0.776  -0.621  -0.557
  9 A    10 A    11 A    12 A    13 A    14 A    15 A    16 A                  
 -0.539  -0.433  -0.423  -0.401
 17 A    18 A    19 A    20 A                                                  
 -- Virtual --                   
  0.006   0.051   0.067   0.079   0.087   0.090   0.106   0.141
 21 A    22 A    23 A    24 A    25 A    26 A    27 A    28 A                  
  0.142   0.154   0.196   0.223   0.225   0.251   0.264   0.294
 29 A    30 A    31 A    32 A    33 A    34 A    35 A    36 A                  
  0.345   0.381   0.396   0.491   0.548   0.580   0.603   0.617
 37 A    38 A    39 A    40 A    41 A    42 A    43 A    44 A                  
  0.804   0.828   0.856   0.892   0.912   0.972   1.035   1.097
 45 A    46 A    47 A    48 A    49 A    50 A    51 A    52 A                  
  1.129   1.152   1.167   1.234   1.287   1.300   1.375   1.464
 53 A    54 A    55 A    56 A    57 A    58 A    59 A    60 A                  
  1.658   1.689   1.813   1.829   1.935   2.275   2.279   2.408
 61 A    62 A    63 A    64 A    65 A    66 A    67 A    68 A                  
  2.427   2.543   2.641   2.658   2.885   2.959   3.029   4.245
 69 A    70 A    71 A    72 A    73 A    74 A    75 A    76 A                  
  4.335   4.517   7.572  10.331  14.745  14.807  14.920  26.653
 77 A    78 A    79 A    80 A    81 A    82 A    83 A    84 A                  
 26.718  27.096  36.683 166.196 219.171
 85 A    86 A    87 A    88 A    89 A                                          

 Beta MOs, Restricted
 -- Occupied --                  
-104.87  -80.02  -15.65  -10.59   -8.06   -8.06   -8.06   -7.56
  1 A     2 A     3 A     4 A     5 A     6 A     7 A     8 A                  
 -5.450  -5.449  -5.448  -1.241  -1.035  -0.776  -0.621  -0.557
  9 A    10 A    11 A    12 A    13 A    14 A    15 A    16 A                  
 -0.539  -0.433  -0.423  -0.401
 17 A    18 A    19 A    20 A                                                  
 -- Virtual --                   
  0.006   0.051   0.067   0.079   0.087   0.090   0.106   0.141
 21 A    22 A    23 A    24 A    25 A    26 A    27 A    28 A                  
  0.142   0.154   0.196   0.223   0.225   0.251   0.264   0.294
 29 A    30 A    31 A    32 A    33 A    34 A    35 A    36 A                  
  0.345   0.381   0.396   0.491   0.548   0.580   0.603   0.617
 37 A    38 A    39 A    40 A    41 A    42 A    43 A    44 A                  
  0.804   0.828   0.856   0.892   0.912   0.972   1.035   1.097
 45 A    46 A    47 A    48 A    49 A    50 A    51 A    52 A                  
  1.129   1.152   1.167   1.234   1.287   1.300   1.375   1.464
 53 A    54 A    55 A    56 A    57 A    58 A    59 A    60 A                  
  1.658   1.689   1.813   1.829   1.935   2.275   2.279   2.408
 61 A    62 A    63 A    64 A    65 A    66 A    67 A    68 A                  
  2.427   2.543   2.641   2.658   2.885   2.959   3.029   4.245
 69 A    70 A    71 A    72 A    73 A    74 A    75 A    76 A                  
  4.335   4.517   7.572  10.331  14.745  14.807  14.920  26.653
 77 A    78 A    79 A    80 A    81 A    82 A    83 A    84 A                  
 26.718  27.096  36.683 166.196 219.171
 85 A    86 A    87 A    88 A    89 A                                          

 Occupation and symmetry of molecular orbitals

 Point group: C1 (1 irreducible representation).

                           A     All 
 -------------------------------------
 All molecular orbitals:
  - Alpha                  89    89  
  - Beta                   89    89  
 -------------------------------------
 Alpha orbitals:
  - Frozen occupied        11    11  
  - Active occupied        9     9   
  - Active virtual         69    69  
  - Frozen virtual         0     0   
 -------------------------------------
 Beta orbitals:
  - Frozen occupied        11    11  
  - Active occupied        9     9   
  - Active virtual         69    69  
  - Frozen virtual         0     0   
 -------------------------------------

 Import integrals:   CPU 0.00 s  wall 0.00 s

 Import integrals:   CPU 7.26 s  wall 1.32 s

 MP2 amplitudes:   CPU 0.02 s  wall 0.02 s

Running a double precision version
           CCSD T amplitudes will be solved using DIIS.

           Start     Size      MaxIter   EConv     TConv     
           3         7         100       1.00e-07  1.00e-05  
 ------------------------------------------------------------------------------
           Energy (a.u.)   Ediff      Tdiff       Comment
 ------------------------------------------------------------------------------
          -855.63963201                           
     1    -855.64438223   4.75e-03   6.72e-01     
     2    -855.66249447   1.81e-02   9.97e-02     
     3    -855.66282812   3.34e-04   4.36e-02     
     4    -855.66498728   2.16e-03   1.26e-02     Switched to DIIS steps.
     5    -855.66578456   7.97e-04   1.21e-02     
     6    -855.66581534   3.08e-05   2.34e-03     
     7    -855.66581620   8.52e-07   1.20e-03     
     8    -855.66582141   5.22e-06   4.20e-04     
     9    -855.66582206   6.45e-07   1.84e-04     
    10    -855.66582220   1.44e-07   6.55e-05     
    11    -855.66582210   9.86e-08   3.14e-05     
    12    -855.66582210   1.07e-09   7.06e-06     
 ------------------------------------------------------------------------------
          -855.66582210                           CCSD T converged.

End of double precision
 SCF energy                 = -855.20021979
 MP2 energy                 = -855.63963201
 CCSD correlation energy     =   -0.46560232
 CCSD total energy           = -855.66582210

 CCSD  T1^2 = 0.0117  T2^2 = 0.2170  Leading amplitudes:

 Amplitude    Orbitals with energies
 -0.0390       20 (A) A                  ->    21 (A) A                   
              -0.4012                          0.0057                     
 -0.0390       20 (A) B                  ->    21 (A) B                   
              -0.4012                          0.0057                     
 -0.0204       19 (A) A                  ->    33 (A) A                   
              -0.4228                          0.2249                     
 -0.0204       19 (A) B                  ->    33 (A) B                   
              -0.4228                          0.2249                     

 Amplitude    Orbitals with energies
 -0.0980       20 (A) A      20 (A) B    ->    21 (A) A      21 (A) B     
              -0.4012       -0.4012            0.0057        0.0057       
  0.0980       20 (A) A      20 (A) B    ->    21 (A) B      21 (A) A     
              -0.4012       -0.4012            0.0057        0.0057       
  0.0980       20 (A) B      20 (A) A    ->    21 (A) A      21 (A) B     
              -0.4012       -0.4012            0.0057        0.0057       
 -0.0980       20 (A) B      20 (A) A    ->    21 (A) B      21 (A) A     
              -0.4012       -0.4012            0.0057        0.0057       

 Computing CCSD intemediates for later calculations in double precision
 Finished.

Running a double precision version
           CCSD Lambda amplitudes will be solved using DIIS.
           Start     Size      MaxIter   EConv     LConv     
           3         7         100       1.00e-07  1.00e-05  
 ------------------------------------------------------------------------------
            Enorm      Ldiff       Comment
 ------------------------------------------------------------------------------
     1     4.95e-02   3.90e-02     
     2     1.19e-02   5.43e-03     
     3     5.56e-03   2.44e-03     
     4     2.94e-03   1.34e-03     Switched to DIIS steps.
     5     1.05e-03   7.29e-04     
     6     4.58e-04   2.27e-04     
     7     1.79e-04   6.11e-05     
     8     7.10e-05   3.74e-06     
     9     2.56e-05   1.29e-06     
    10     1.06e-05   7.42e-07     
    11     3.73e-06   4.71e-08     
    12     1.96e-06   1.15e-07     
    13     1.01e-06   7.92e-08     
    14     4.67e-07   1.01e-08     
    15     2.17e-07   2.75e-08     
    16     9.02e-08   3.97e-09     
 ------------------------------------------------------------------------------
                                   CCSD Lambda converged.

 Computing density matrices in double precision...
           Orbital response amplitudes will be solved using DIIS.
           Start     Size      MaxIter   EConv     LConv     
           3         7         100       1.00e-06  1.00e-06  
 ------------------------------------------------------------------------------
            Enorm      Ldiff       Comment
 ------------------------------------------------------------------------------
     1     6.48e-02   8.74e-03     
     2     3.76e-02   3.01e-03     
     3     5.42e-02   6.24e-03     
     4     1.01e-02   1.26e-02     Switched to DIIS steps.
     5     1.94e-03   3.52e-03     
     6     8.34e-04   2.70e-04     
     7     2.80e-04   6.92e-05     
     8     6.20e-05   3.92e-05     
     9     1.46e-05   6.33e-06     
    10     2.77e-06   2.11e-06     
    11     9.84e-07   1.71e-07     
 ------------------------------------------------------------------------------
                                   Orbital response converged.

 Computing density matrices... Done.
 CCSD calculation:   CPU 143.91 s  wall 28.30 s

 Transferring MO TPDM to AO TPDM
 Transferring g2_o1o1o1o1
 Transferring g2_o1o1o1v1
 Transferring g2_o1o1v1v1
 Transferring g2_o1v1o1v1
 Transferring g2_o1v1v1v1
 Transferring g2_v1v1v1v1
 Adding separable TPDM
 Computing TPDM gradient
 --------------------------------------------------------
 2e gradient
  Atom          X               Y               Z
 --------------------------------------------------------
    1        -20.559655       -3.313537        0.000000  
    2          0.023544       -3.820833       -0.000000  
    3          2.918751       12.440585       -0.000000  
    4         17.617360       -5.306215        0.000000  
 --------------------------------------------------------
 --------------------------------------------------------
 Final gradient
  Atom          X               Y               Z
 --------------------------------------------------------
    1        -20.559655       -3.313537        0.000000  
    2          0.023544       -3.820833       -0.000000  
    3          2.918751       12.440585       -0.000000  
    4         17.617360       -5.306215        0.000000  
 --------------------------------------------------------
 Analytic gradient from two-electron contribution:   CPU 55.18 s  wall 11.36 s

 Total ccman2 time:   CPU 209.61 s  wall 41.87 s


 --------------------------------------------------------------

                    Orbital Energies (a.u.)
 --------------------------------------------------------------

 Alpha MOs
 -- Occupied --
******** -80.0152 -15.6467 -10.5941  -8.0626  -8.0587  -8.0586  -7.5564
 -5.4495  -5.4488  -5.4476  -1.2410  -1.0354  -0.7764  -0.6214  -0.5571
 -0.5394  -0.4325  -0.4228  -0.4012
 -- Virtual --
  0.0057   0.0514   0.0673   0.0792   0.0873   0.0903   0.1061   0.1411
  0.1420   0.1535   0.1962   0.2228   0.2249   0.2506   0.2640   0.2941
  0.3450   0.3807   0.3957   0.4907   0.5484   0.5805   0.6034   0.6174
  0.8036   0.8277   0.8564   0.8922   0.9120   0.9724   1.0352   1.0966
  1.1290   1.1518   1.1670   1.2341   1.2875   1.3003   1.3746   1.4642
  1.6578   1.6895   1.8126   1.8288   1.9347   2.2752   2.2791   2.4083
  2.4271   2.5427   2.6407   2.6583   2.8845   2.9592   3.0294   4.2446
  4.3352   4.5171   7.5723  10.3308  14.7454  14.8069  14.9203  26.6533
 26.7182  27.0960  36.6833 166.1964 219.1708
 --------------------------------------------------------------

          Ground-State Mulliken Net Atomic Charges

     Atom                 Charge (a.u.)
  ----------------------------------------
      1 P                     0.325983
      2 H                    -0.086115
      3 N                    -0.195942
      4 Cl                   -0.043926
  ----------------------------------------
  Sum of atomic charges =    -0.000000

 -----------------------------------------------------------------
                    Cartesian Multipole Moments
 -----------------------------------------------------------------
    Charge (ESU x 10^10)
                -0.0000
    Dipole Moment (Debye)
         X       1.3708      Y       1.8571      Z      -0.0000
       Tot       2.3082
    Quadrupole Moments (Debye-Ang)
        XX     -30.2407     XY       1.0042     YY     -33.7444
        XZ       0.0000     YZ       0.0000     ZZ     -31.2043
    Octopole Moments (Debye-Ang^2)
       XXX     -10.0315    XXY       4.7852    XYY      -1.4774
       YYY       2.9052    XXZ       0.0000    XYZ       0.0000
       YYZ       0.0000    XZZ      -0.6607    YZZ       0.6685
       ZZZ       0.0000
    Hexadecapole Moments (Debye-Ang^3)
      XXXX    -362.3341   XXXY       1.2311   XXYY     -70.3984
      XYYY      -0.0003   YYYY     -78.5570   XXXZ       0.0000
      XXYZ       0.0000   XYYZ       0.0000   YYYZ       0.0000
      XXZZ     -67.3451   XYZZ       0.9165   YYZZ     -18.7718
      XZZZ       0.0000   YZZZ       0.0000   ZZZZ     -38.4023
 -----------------------------------------------------------------
 DrvMan completing analytic gradient of the correlated energy
 Correlated dipole moment
            1
    1   0.5393125
    2   0.7306473
    3  -0.0000000
 Energy read as -855.665822104
 Full Analytical Gradient: (in a.u., or Hartree/Bohr)
             1             2             3             4
    1    0.00021723   -0.00003765    0.00003293   -0.00021252
    2    0.00014014   -0.00007554   -0.00020098    0.00013637
    3    0.00000000    0.00000000   -0.00000000    0.00000000
 Gradient time:  CPU 0.79 s  wall 0.81 s
 ----------------------------------------------------------------
             Standard Nuclear Orientation (Angstroms)
    I     Atom           X                Y                Z
 ----------------------------------------------------------------
    1      P       1.4885061320     0.0869594430    -0.0000000000
    2      H       1.0757777456     1.4599308962    -0.0000000000
    3      N       0.0993121286    -0.6998183683     0.0000000000
    4      Cl     -1.4175620368     0.1245532963    -0.0000000000
 ----------------------------------------------------------------
 Nuclear Repulsion Energy =   127.9887112687 hartrees
 There are       20 alpha and       20 beta electrons

                       Distance Matrix (Angstroms)
             P (  1)   H (  2)   N (  3)
   H (  2)  1.433665
   N (  3)  1.596521  2.370232
   Cl(  4)  2.906311  2.828423  1.726411

 Requested basis set is 6-311++G(d,p)
 There are 37 shells and 89 basis functions
 A cutoff of  1.0D-14 yielded    671 shell pairs
 There are      4020 function pairs (      4308 Cartesian)
 Smallest overlap matrix eigenvalue = 1.72E-03
 Guess MOs from SCF MO coefficient file

 -----------------------------------------------------------------------
  General SCF calculation program by
  Eric Jon Sundstrom, Paul Horn, Yuezhi Mao, Dmitri Zuev, Alec White,
  David Stuck, Shaama M.S., Shane Yost, Joonho Lee, David Small,
  Daniel Levine, Susi Lehtola, Hugh Burton, Evgeny Epifanovsky
 -----------------------------------------------------------------------
 Hartree-Fock
 using 6 threads for integral computing
 -------------------------------------------------------
 OpenMP Integral computing Module                
 Release: version 2.0, May 2017, Q-Chem Inc. Pleasanton 
 -------------------------------------------------------
 A restricted SCF calculation will be
 performed using DIIS
 SCF converges when DIIS error is below 1.0e-08
 ---------------------------------------
  Cycle       Energy         DIIS error
 ---------------------------------------
    1    -855.2002434480      2.33e-05  
    2    -855.2002442690      7.74e-06  
    3    -855.2002443824      5.70e-06  
    4    -855.2002444237      1.45e-06  
    5    -855.2002444318      3.61e-07  
    6    -855.2002444323      1.11e-07  
    7    -855.2002444324      4.62e-08  
    8    -855.2002444324      2.24e-08  
    9    -855.2002444324      8.23e-09  Convergence criterion met
 ---------------------------------------
 SCF time:   CPU 2.75s  wall 1.00s 
 SCF   energy in the final basis set =     -855.2002444324
 Total energy in the final basis set =     -855.2002444324


 ------------------------------------------------------------------------------

   CCMAN2: suite of methods based on coupled cluster
           and equation of motion theories.

   Components:
   * libvmm-1.3-trunk
     by Evgeny Epifanovsky, Ilya Kaliman.
   * libtensor-2.5-trunk
     by Evgeny Epifanovsky, Michael Wormit, Dmitry Zuev, Sam Manzer, 
        Ilya Kaliman.
   * libcc-2.5-trunk
     by Evgeny Epifanovsky, Arik Landau, Tomasz Kus, Kirill Khistyaev, 
        Dmitry Zuev, Prashant Manohar, Xintian Feng, Anna Krylov, 
        Matthew Goldey, Alec White, Thomas Jagau, Kaushik Nanda, 
        Anastasia Gunina, Alexander Kunitsa, Joonho Lee.

   CCMAN original authors:
   Anna I. Krylov, C. David Sherrill, Steven R. Gwaltney,
   Edward F. C. Byrd (2000)
   Sergey V. Levchenko, Lyudmila V. Slipchenko, Tao Wang,
   Ana-Maria C. Cristian (2003)
   Piotr A. Pieniazek, C. Melania Oana, Evgeny Epifanovsky (2007)
   Prashant Manohar (2009)

 ------------------------------------------------------------------------------


 Allocating and initializing 30808MB of RAM...
 Calculation will run on 6 cores.


 Alpha MOs, Restricted
 -- Occupied --                  
-104.87  -80.02  -15.65  -10.59   -8.06   -8.06   -8.06   -7.56
  1 A     2 A     3 A     4 A     5 A     6 A     7 A     8 A                  
 -5.449  -5.449  -5.448  -1.241  -1.035  -0.776  -0.622  -0.557
  9 A    10 A    11 A    12 A    13 A    14 A    15 A    16 A                  
 -0.540  -0.433  -0.423  -0.401
 17 A    18 A    19 A    20 A                                                  
 -- Virtual --                   
  0.006   0.051   0.067   0.079   0.087   0.090   0.106   0.141
 21 A    22 A    23 A    24 A    25 A    26 A    27 A    28 A                  
  0.142   0.154   0.196   0.223   0.225   0.251   0.264   0.294
 29 A    30 A    31 A    32 A    33 A    34 A    35 A    36 A                  
  0.345   0.381   0.396   0.491   0.548   0.581   0.603   0.617
 37 A    38 A    39 A    40 A    41 A    42 A    43 A    44 A                  
  0.804   0.828   0.857   0.892   0.912   0.972   1.035   1.097
 45 A    46 A    47 A    48 A    49 A    50 A    51 A    52 A                  
  1.129   1.152   1.167   1.234   1.287   1.301   1.375   1.464
 53 A    54 A    55 A    56 A    57 A    58 A    59 A    60 A                  
  1.658   1.689   1.813   1.829   1.935   2.275   2.279   2.408
 61 A    62 A    63 A    64 A    65 A    66 A    67 A    68 A                  
  2.427   2.544   2.641   2.658   2.885   2.959   3.030   4.245
 69 A    70 A    71 A    72 A    73 A    74 A    75 A    76 A                  
  4.335   4.517   7.572  10.331  14.745  14.807  14.920  26.653
 77 A    78 A    79 A    80 A    81 A    82 A    83 A    84 A                  
 26.718  27.096  36.683 166.196 219.171
 85 A    86 A    87 A    88 A    89 A                                          

 Beta MOs, Restricted
 -- Occupied --                  
-104.87  -80.02  -15.65  -10.59   -8.06   -8.06   -8.06   -7.56
  1 A     2 A     3 A     4 A     5 A     6 A     7 A     8 A                  
 -5.449  -5.449  -5.448  -1.241  -1.035  -0.776  -0.622  -0.557
  9 A    10 A    11 A    12 A    13 A    14 A    15 A    16 A                  
 -0.540  -0.433  -0.423  -0.401
 17 A    18 A    19 A    20 A                                                  
 -- Virtual --                   
  0.006   0.051   0.067   0.079   0.087   0.090   0.106   0.141
 21 A    22 A    23 A    24 A    25 A    26 A    27 A    28 A                  
  0.142   0.154   0.196   0.223   0.225   0.251   0.264   0.294
 29 A    30 A    31 A    32 A    33 A    34 A    35 A    36 A                  
  0.345   0.381   0.396   0.491   0.548   0.581   0.603   0.617
 37 A    38 A    39 A    40 A    41 A    42 A    43 A    44 A                  
  0.804   0.828   0.857   0.892   0.912   0.972   1.035   1.097
 45 A    46 A    47 A    48 A    49 A    50 A    51 A    52 A                  
  1.129   1.152   1.167   1.234   1.287   1.301   1.375   1.464
 53 A    54 A    55 A    56 A    57 A    58 A    59 A    60 A                  
  1.658   1.689   1.813   1.829   1.935   2.275   2.279   2.408
 61 A    62 A    63 A    64 A    65 A    66 A    67 A    68 A                  
  2.427   2.544   2.641   2.658   2.885   2.959   3.030   4.245
 69 A    70 A    71 A    72 A    73 A    74 A    75 A    76 A                  
  4.335   4.517   7.572  10.331  14.745  14.807  14.920  26.653
 77 A    78 A    79 A    80 A    81 A    82 A    83 A    84 A                  
 26.718  27.096  36.683 166.196 219.171
 85 A    86 A    87 A    88 A    89 A                                          

 Occupation and symmetry of molecular orbitals

 Point group: C1 (1 irreducible representation).

                           A     All 
 -------------------------------------
 All molecular orbitals:
  - Alpha                  89    89  
  - Beta                   89    89  
 -------------------------------------
 Alpha orbitals:
  - Frozen occupied        11    11  
  - Active occupied        9     9   
  - Active virtual         69    69  
  - Frozen virtual         0     0   
 -------------------------------------
 Beta orbitals:
  - Frozen occupied        11    11  
  - Active occupied        9     9   
  - Active virtual         69    69  
  - Frozen virtual         0     0   
 -------------------------------------

 Import integrals:   CPU 0.00 s  wall 0.00 s

 Import integrals:   CPU 7.30 s  wall 1.32 s

 MP2 amplitudes:   CPU 0.02 s  wall 0.02 s

Running a double precision version
           CCSD T amplitudes will be solved using DIIS.

           Start     Size      MaxIter   EConv     TConv     
           3         7         100       1.00e-07  1.00e-05  
 ------------------------------------------------------------------------------
           Energy (a.u.)   Ediff      Tdiff       Comment
 ------------------------------------------------------------------------------
          -855.63963283                           
     1    -855.64439252   4.76e-03   6.72e-01     
     2    -855.66249525   1.81e-02   9.97e-02     
     3    -855.66283079   3.36e-04   4.36e-02     
     4    -855.66498827   2.16e-03   1.26e-02     Switched to DIIS steps.
     5    -855.66578483   7.97e-04   1.21e-02     
     6    -855.66581557   3.07e-05   2.34e-03     
     7    -855.66581639   8.19e-07   1.20e-03     
     8    -855.66582159   5.20e-06   4.19e-04     
     9    -855.66582223   6.43e-07   1.84e-04     
    10    -855.66582238   1.44e-07   6.54e-05     
    11    -855.66582228   9.84e-08   3.14e-05     
    12    -855.66582228   1.13e-09   7.05e-06     
 ------------------------------------------------------------------------------
          -855.66582228                           CCSD T converged.

End of double precision
 SCF energy                 = -855.20024443
 MP2 energy                 = -855.63963283
 CCSD correlation energy     =   -0.46557785
 CCSD total energy           = -855.66582228

 CCSD  T1^2 = 0.0117  T2^2 = 0.2169  Leading amplitudes:

 Amplitude    Orbitals with energies
 -0.0390       20 (A) A                  ->    21 (A) A                   
              -0.4011                          0.0057                     
 -0.0390       20 (A) B                  ->    21 (A) B                   
              -0.4011                          0.0057                     
 -0.0203       19 (A) A                  ->    33 (A) A                   
              -0.4227                          0.2250                     
 -0.0203       19 (A) B                  ->    33 (A) B                   
              -0.4227                          0.2250                     

 Amplitude    Orbitals with energies
 -0.0981       20 (A) A      20 (A) B    ->    21 (A) A      21 (A) B     
              -0.4011       -0.4011            0.0057        0.0057       
  0.0981       20 (A) A      20 (A) B    ->    21 (A) B      21 (A) A     
              -0.4011       -0.4011            0.0057        0.0057       
  0.0981       20 (A) B      20 (A) A    ->    21 (A) A      21 (A) B     
              -0.4011       -0.4011            0.0057        0.0057       
 -0.0981       20 (A) B      20 (A) A    ->    21 (A) B      21 (A) A     
              -0.4011       -0.4011            0.0057        0.0057       

 Computing CCSD intemediates for later calculations in double precision
 Finished.

Running a double precision version
           CCSD Lambda amplitudes will be solved using DIIS.
           Start     Size      MaxIter   EConv     LConv     
           3         7         100       1.00e-07  1.00e-05  
 ------------------------------------------------------------------------------
            Enorm      Ldiff       Comment
 ------------------------------------------------------------------------------
     1     4.95e-02   3.90e-02     
     2     1.19e-02   5.43e-03     
     3     5.56e-03   2.44e-03     
     4     2.94e-03   1.34e-03     Switched to DIIS steps.
     5     1.05e-03   7.28e-04     
     6     4.57e-04   2.27e-04     
     7     1.79e-04   6.10e-05     
     8     7.09e-05   3.72e-06     
     9     2.55e-05   1.29e-06     
    10     1.05e-05   7.41e-07     
    11     3.73e-06   4.81e-08     
    12     1.96e-06   1.15e-07     
    13     1.01e-06   7.92e-08     
    14     4.66e-07   9.88e-09     
    15     2.17e-07   2.74e-08     
    16     9.00e-08   3.96e-09     
 ------------------------------------------------------------------------------
                                   CCSD Lambda converged.

 Computing density matrices in double precision...
           Orbital response amplitudes will be solved using DIIS.
           Start     Size      MaxIter   EConv     LConv     
           3         7         100       1.00e-06  1.00e-06  
 ------------------------------------------------------------------------------
            Enorm      Ldiff       Comment
 ------------------------------------------------------------------------------
     1     6.48e-02   8.73e-03     
     2     3.75e-02   3.05e-03     
     3     5.40e-02   6.19e-03     
     4     1.01e-02   1.25e-02     Switched to DIIS steps.
     5     1.94e-03   3.53e-03     
     6     8.34e-04   2.71e-04     
     7     2.79e-04   6.95e-05     
     8     6.18e-05   3.93e-05     
     9     1.45e-05   6.33e-06     
    10     2.76e-06   2.11e-06     
    11     9.82e-07   1.70e-07     
 ------------------------------------------------------------------------------
                                   Orbital response converged.

 Computing density matrices... Done.
 CCSD calculation:   CPU 144.59 s  wall 28.27 s

 Transferring MO TPDM to AO TPDM
 Transferring g2_o1o1o1o1
 Transferring g2_o1o1o1v1
 Transferring g2_o1o1v1v1
 Transferring g2_o1v1o1v1
 Transferring g2_o1v1v1v1
 Transferring g2_v1v1v1v1
 Adding separable TPDM
 Computing TPDM gradient
 --------------------------------------------------------
 2e gradient
  Atom          X               Y               Z
 --------------------------------------------------------
    1        -20.559607       -3.319159        0.000000  
    2          0.023007       -3.820339        0.000000  
    3          2.907414       12.434586       -0.000000  
    4         17.629186       -5.295088        0.000000  
 --------------------------------------------------------
 --------------------------------------------------------
 Final gradient
  Atom          X               Y               Z
 --------------------------------------------------------
    1        -20.559607       -3.319159        0.000000  
    2          0.023007       -3.820339        0.000000  
    3          2.907414       12.434586       -0.000000  
    4         17.629186       -5.295088        0.000000  
 --------------------------------------------------------
 Analytic gradient from two-electron contribution:   CPU 55.10 s  wall 10.57 s

 Total ccman2 time:   CPU 209.74 s  wall 40.96 s


 --------------------------------------------------------------

                    Orbital Energies (a.u.)
 --------------------------------------------------------------

 Alpha MOs
 -- Occupied --
******** -80.0151 -15.6466 -10.5942  -8.0627  -8.0588  -8.0587  -7.5563
 -5.4495  -5.4487  -5.4475  -1.2412  -1.0353  -0.7764  -0.6216  -0.5572
 -0.5396  -0.4325  -0.4227  -0.4011
 -- Virtual --
  0.0057   0.0514   0.0673   0.0793   0.0874   0.0903   0.1061   0.1411
  0.1419   0.1536   0.1961   0.2229   0.2250   0.2506   0.2640   0.2941
  0.3451   0.3807   0.3957   0.4907   0.5484   0.5806   0.6033   0.6173
  0.8037   0.8277   0.8565   0.8922   0.9120   0.9724   1.0353   1.0967
  1.1289   1.1517   1.1671   1.2342   1.2875   1.3005   1.3752   1.4640
  1.6579   1.6894   1.8126   1.8289   1.9348   2.2754   2.2791   2.4083
  2.4271   2.5437   2.6408   2.6583   2.8846   2.9590   3.0296   4.2446
  4.3353   4.5175   7.5723  10.3311  14.7455  14.8070  14.9203  26.6533
 26.7182  27.0957  36.6834 166.1965 219.1711
 --------------------------------------------------------------

          Ground-State Mulliken Net Atomic Charges

     Atom                 Charge (a.u.)
  ----------------------------------------
      1 P                     0.325945
      2 H                    -0.086252
      3 N                    -0.195893
      4 Cl                   -0.043801
  ----------------------------------------
  Sum of atomic charges =     0.000000

 -----------------------------------------------------------------
                    Cartesian Multipole Moments
 -----------------------------------------------------------------
    Charge (ESU x 10^10)
                 0.0000
    Dipole Moment (Debye)
         X       1.3665      Y       1.8569      Z      -0.0000
       Tot       2.3056
    Quadrupole Moments (Debye-Ang)
        XX     -30.2382     XY       1.0058     YY     -33.7477
        XZ       0.0000     YZ       0.0000     ZZ     -31.2031
    Octopole Moments (Debye-Ang^2)
       XXX     -10.0491    XXY       4.8053    XYY      -1.4784
       YYY       2.9791    XXZ      -0.0000    XYZ       0.0000
       YYZ      -0.0000    XZZ      -0.6653    YZZ       0.6938
       ZZZ      -0.0000
    Hexadecapole Moments (Debye-Ang^3)
      XXXX    -362.2989   XXXY       1.1357   XXYY     -70.4073
      XYYY      -0.1029   YYYY     -78.5327   XXXZ       0.0000
      XXYZ       0.0000   XYYZ       0.0000   YYYZ       0.0000
      XXZZ     -67.3446   XYZZ       0.8797   YYZZ     -18.7656
      XZZZ       0.0000   YZZZ       0.0000   ZZZZ     -38.4008
 -----------------------------------------------------------------
 DrvMan completing analytic gradient of the correlated energy
 Correlated dipole moment
            1
    1   0.5376379
    2   0.7305710
    3  -0.0000000
 Energy read as -855.665822278
 Full Analytical Gradient: (in a.u., or Hartree/Bohr)
             1             2             3             4
    1    0.00026389   -0.00002361   -0.00026608    0.00002580
    2    0.00014812   -0.00009232   -0.00001471   -0.00004109
    3    0.00000000    0.00000000   -0.00000000    0.00000000
 Gradient time:  CPU 0.81 s  wall 0.84 s
 ----------------------------------------------------------------
             Standard Nuclear Orientation (Angstroms)
    I     Atom           X                Y                Z
 ----------------------------------------------------------------
    1      P       1.4885061320     0.0869594430    -0.0000000000
    2      H       1.0757777456     1.4599308962    -0.0000000000
    3      N       0.0993121286    -0.6998183683     0.0000000000
    4      Cl     -1.4175620368     0.1255532963     0.0010000000
 ----------------------------------------------------------------
 Nuclear Repulsion Energy =   127.9789329529 hartrees
 There are       20 alpha and       20 beta electrons

                       Distance Matrix (Angstroms)
             P (  1)   H (  2)   N (  3)
   H (  2)  1.433665
   N (  3)  1.596521  2.370232
   Cl(  4)  2.906325  2.827951  1.726889

 Requested basis set is 6-311++G(d,p)
 There are 37 shells and 89 basis functions
 A cutoff of  1.0D-14 yielded    671 shell pairs
 There are      4020 function pairs (      4308 Cartesian)
 Smallest overlap matrix eigenvalue = 1.72E-03
 Guess MOs from SCF MO coefficient file

 -----------------------------------------------------------------------
  General SCF calculation program by
  Eric Jon Sundstrom, Paul Horn, Yuezhi Mao, Dmitri Zuev, Alec White,
  David Stuck, Shaama M.S., Shane Yost, Joonho Lee, David Small,
  Daniel Levine, Susi Lehtola, Hugh Burton, Evgeny Epifanovsky
 -----------------------------------------------------------------------
 Hartree-Fock
 using 6 threads for integral computing
 -------------------------------------------------------
 OpenMP Integral computing Module                
 Release: version 2.0, May 2017, Q-Chem Inc. Pleasanton 
 -------------------------------------------------------
 A restricted SCF calculation will be
 performed using DIIS
 SCF converges when DIIS error is below 1.0e-08
 ---------------------------------------
  Cycle       Energy         DIIS error
 ---------------------------------------
    1    -855.2002317569      1.47e-05  
    2    -855.2002321085      4.71e-06  
    3    -855.2002321615      3.21e-06  
    4    -855.2002321757      9.80e-07  
    5    -855.2002321793      2.37e-07  
    6    -855.2002321795      7.78e-08  
    7    -855.2002321796      3.31e-08  
    8    -855.2002321796      1.57e-08  
    9    -855.2002321796      6.64e-09  Convergence criterion met
 ---------------------------------------
 SCF time:   CPU 2.77s  wall 1.00s 
 SCF   energy in the final basis set =     -855.2002321796
 Total energy in the final basis set =     -855.2002321796


 ------------------------------------------------------------------------------

   CCMAN2: suite of methods based on coupled cluster
           and equation of motion theories.

   Components:
   * libvmm-1.3-trunk
     by Evgeny Epifanovsky, Ilya Kaliman.
   * libtensor-2.5-trunk
     by Evgeny Epifanovsky, Michael Wormit, Dmitry Zuev, Sam Manzer, 
        Ilya Kaliman.
   * libcc-2.5-trunk
     by Evgeny Epifanovsky, Arik Landau, Tomasz Kus, Kirill Khistyaev, 
        Dmitry Zuev, Prashant Manohar, Xintian Feng, Anna Krylov, 
        Matthew Goldey, Alec White, Thomas Jagau, Kaushik Nanda, 
        Anastasia Gunina, Alexander Kunitsa, Joonho Lee.

   CCMAN original authors:
   Anna I. Krylov, C. David Sherrill, Steven R. Gwaltney,
   Edward F. C. Byrd (2000)
   Sergey V. Levchenko, Lyudmila V. Slipchenko, Tao Wang,
   Ana-Maria C. Cristian (2003)
   Piotr A. Pieniazek, C. Melania Oana, Evgeny Epifanovsky (2007)
   Prashant Manohar (2009)

 ------------------------------------------------------------------------------


 Allocating and initializing 30808MB of RAM...
 Calculation will run on 6 cores.


 Alpha MOs, Restricted
 -- Occupied --                  
-104.87  -80.02  -15.65  -10.59   -8.06   -8.06   -8.06   -7.56
  1 A     2 A     3 A     4 A     5 A     6 A     7 A     8 A                  
 -5.449  -5.449  -5.448  -1.241  -1.035  -0.776  -0.622  -0.557
  9 A    10 A    11 A    12 A    13 A    14 A    15 A    16 A                  
 -0.539  -0.433  -0.423  -0.401
 17 A    18 A    19 A    20 A                                                  
 -- Virtual --                   
  0.006   0.051   0.067   0.079   0.087   0.090   0.106   0.141
 21 A    22 A    23 A    24 A    25 A    26 A    27 A    28 A                  
  0.142   0.154   0.196   0.223   0.225   0.251   0.264   0.294
 29 A    30 A    31 A    32 A    33 A    34 A    35 A    36 A                  
  0.345   0.381   0.396   0.491   0.548   0.581   0.603   0.617
 37 A    38 A    39 A    40 A    41 A    42 A    43 A    44 A                  
  0.804   0.828   0.856   0.892   0.912   0.972   1.035   1.097
 45 A    46 A    47 A    48 A    49 A    50 A    51 A    52 A                  
  1.129   1.152   1.167   1.234   1.287   1.300   1.375   1.464
 53 A    54 A    55 A    56 A    57 A    58 A    59 A    60 A                  
  1.658   1.689   1.813   1.829   1.935   2.275   2.279   2.408
 61 A    62 A    63 A    64 A    65 A    66 A    67 A    68 A                  
  2.427   2.543   2.641   2.658   2.885   2.959   3.029   4.245
 69 A    70 A    71 A    72 A    73 A    74 A    75 A    76 A                  
  4.335   4.517   7.572  10.331  14.745  14.807  14.920  26.653
 77 A    78 A    79 A    80 A    81 A    82 A    83 A    84 A                  
 26.718  27.096  36.683 166.196 219.171
 85 A    86 A    87 A    88 A    89 A                                          

 Beta MOs, Restricted
 -- Occupied --                  
-104.87  -80.02  -15.65  -10.59   -8.06   -8.06   -8.06   -7.56
  1 A     2 A     3 A     4 A     5 A     6 A     7 A     8 A                  
 -5.449  -5.449  -5.448  -1.241  -1.035  -0.776  -0.622  -0.557
  9 A    10 A    11 A    12 A    13 A    14 A    15 A    16 A                  
 -0.539  -0.433  -0.423  -0.401
 17 A    18 A    19 A    20 A                                                  
 -- Virtual --                   
  0.006   0.051   0.067   0.079   0.087   0.090   0.106   0.141
 21 A    22 A    23 A    24 A    25 A    26 A    27 A    28 A                  
  0.142   0.154   0.196   0.223   0.225   0.251   0.264   0.294
 29 A    30 A    31 A    32 A    33 A    34 A    35 A    36 A                  
  0.345   0.381   0.396   0.491   0.548   0.581   0.603   0.617
 37 A    38 A    39 A    40 A    41 A    42 A    43 A    44 A                  
  0.804   0.828   0.856   0.892   0.912   0.972   1.035   1.097
 45 A    46 A    47 A    48 A    49 A    50 A    51 A    52 A                  
  1.129   1.152   1.167   1.234   1.287   1.300   1.375   1.464
 53 A    54 A    55 A    56 A    57 A    58 A    59 A    60 A                  
  1.658   1.689   1.813   1.829   1.935   2.275   2.279   2.408
 61 A    62 A    63 A    64 A    65 A    66 A    67 A    68 A                  
  2.427   2.543   2.641   2.658   2.885   2.959   3.029   4.245
 69 A    70 A    71 A    72 A    73 A    74 A    75 A    76 A                  
  4.335   4.517   7.572  10.331  14.745  14.807  14.920  26.653
 77 A    78 A    79 A    80 A    81 A    82 A    83 A    84 A                  
 26.718  27.096  36.683 166.196 219.171
 85 A    86 A    87 A    88 A    89 A                                          

 Occupation and symmetry of molecular orbitals

 Point group: C1 (1 irreducible representation).

                           A     All 
 -------------------------------------
 All molecular orbitals:
  - Alpha                  89    89  
  - Beta                   89    89  
 -------------------------------------
 Alpha orbitals:
  - Frozen occupied        11    11  
  - Active occupied        9     9   
  - Active virtual         69    69  
  - Frozen virtual         0     0   
 -------------------------------------
 Beta orbitals:
  - Frozen occupied        11    11  
  - Active occupied        9     9   
  - Active virtual         69    69  
  - Frozen virtual         0     0   
 -------------------------------------

 Import integrals:   CPU 0.00 s  wall 0.00 s

 Import integrals:   CPU 7.33 s  wall 1.36 s

 MP2 amplitudes:   CPU 0.05 s  wall 0.04 s

Running a double precision version
           CCSD T amplitudes will be solved using DIIS.

           Start     Size      MaxIter   EConv     TConv     
           3         7         100       1.00e-07  1.00e-05  
 ------------------------------------------------------------------------------
           Energy (a.u.)   Ediff      Tdiff       Comment
 ------------------------------------------------------------------------------
          -855.63963249                           
     1    -855.64438745   4.75e-03   6.72e-01     
     2    -855.66249493   1.81e-02   9.97e-02     
     3    -855.66282953   3.35e-04   4.36e-02     
     4    -855.66498785   2.16e-03   1.26e-02     Switched to DIIS steps.
     5    -855.66578477   7.97e-04   1.21e-02     
     6    -855.66581553   3.08e-05   2.34e-03     
     7    -855.66581636   8.36e-07   1.20e-03     
     8    -855.66582157   5.21e-06   4.19e-04     
     9    -855.66582222   6.44e-07   1.84e-04     
    10    -855.66582236   1.44e-07   6.55e-05     
    11    -855.66582226   9.85e-08   3.14e-05     
    12    -855.66582226   1.10e-09   7.05e-06     
 ------------------------------------------------------------------------------
          -855.66582226                           CCSD T converged.

End of double precision
 SCF energy                 = -855.20023218
 MP2 energy                 = -855.63963249
 CCSD correlation energy     =   -0.46559008
 CCSD total energy           = -855.66582226

 CCSD  T1^2 = 0.0117  T2^2 = 0.2169  Leading amplitudes:

 Amplitude    Orbitals with energies
 -0.0390       20 (A) A                  ->    21 (A) A                   
              -0.4011                          0.0057                     
 -0.0390       20 (A) B                  ->    21 (A) B                   
              -0.4011                          0.0057                     
  0.0204       19 (A) A                  ->    33 (A) A                   
              -0.4228                          0.2250                     
  0.0204       19 (A) B                  ->    33 (A) B                   
              -0.4228                          0.2250                     

 Amplitude    Orbitals with energies
 -0.0981       20 (A) A      20 (A) B    ->    21 (A) A      21 (A) B     
              -0.4011       -0.4011            0.0057        0.0057       
  0.0981       20 (A) A      20 (A) B    ->    21 (A) B      21 (A) A     
              -0.4011       -0.4011            0.0057        0.0057       
  0.0981       20 (A) B      20 (A) A    ->    21 (A) A      21 (A) B     
              -0.4011       -0.4011            0.0057        0.0057       
 -0.0981       20 (A) B      20 (A) A    ->    21 (A) B      21 (A) A     
              -0.4011       -0.4011            0.0057        0.0057       

 Computing CCSD intemediates for later calculations in double precision
 Finished.

Running a double precision version
           CCSD Lambda amplitudes will be solved using DIIS.
           Start     Size      MaxIter   EConv     LConv     
           3         7         100       1.00e-07  1.00e-05  
 ------------------------------------------------------------------------------
            Enorm      Ldiff       Comment
 ------------------------------------------------------------------------------
     1     4.95e-02   3.90e-02     
     2     1.19e-02   5.43e-03     
     3     5.56e-03   2.44e-03     
     4     2.94e-03   1.34e-03     Switched to DIIS steps.
     5     1.05e-03   7.28e-04     
     6     4.58e-04   2.27e-04     
     7     1.79e-04   6.10e-05     
     8     7.10e-05   3.73e-06     
     9     2.55e-05   1.29e-06     
    10     1.05e-05   7.41e-07     
    11     3.73e-06   4.76e-08     
    12     1.96e-06   1.15e-07     
    13     1.01e-06   7.92e-08     
    14     4.66e-07   9.99e-09     
    15     2.17e-07   2.74e-08     
    16     9.02e-08   3.96e-09     
 ------------------------------------------------------------------------------
                                   CCSD Lambda converged.

 Computing density matrices in double precision...
           Orbital response amplitudes will be solved using DIIS.
           Start     Size      MaxIter   EConv     LConv     
           3         7         100       1.00e-06  1.00e-06  
 ------------------------------------------------------------------------------
            Enorm      Ldiff       Comment
 ------------------------------------------------------------------------------
     1     6.48e-02   8.73e-03     
     2     3.75e-02   3.03e-03     
     3     5.41e-02   6.21e-03     
     4     1.01e-02   1.25e-02     Switched to DIIS steps.
     5     1.94e-03   3.53e-03     
     6     8.34e-04   2.70e-04     
     7     2.79e-04   6.93e-05     
     8     6.19e-05   3.92e-05     
     9     1.46e-05   6.33e-06     
    10     2.77e-06   2.11e-06     
    11     9.83e-07   1.70e-07     
 ------------------------------------------------------------------------------
                                   Orbital response converged.

 Computing density matrices... Done.
 CCSD calculation:   CPU 142.09 s  wall 27.85 s

 Transferring MO TPDM to AO TPDM
 Transferring g2_o1o1o1o1
 Transferring g2_o1o1o1v1
 Transferring g2_o1o1v1v1
 Transferring g2_o1v1o1v1
 Transferring g2_o1v1v1v1
 Transferring g2_v1v1v1v1
 Adding separable TPDM
 Computing TPDM gradient
 --------------------------------------------------------
 2e gradient
  Atom          X               Y               Z
 --------------------------------------------------------
    1        -20.559630       -3.316348        0.001708  
    2          0.023275       -3.820586        0.000908  
    3          2.913085       12.437588        0.006748  
    4         17.623270       -5.300654       -0.009364  
 --------------------------------------------------------
 --------------------------------------------------------
 Final gradient
  Atom          X               Y               Z
 --------------------------------------------------------
    1        -20.559630       -3.316348        0.001708  
    2          0.023275       -3.820586        0.000908  
    3          2.913085       12.437588        0.006748  
    4         17.623270       -5.300654       -0.009364  
 --------------------------------------------------------
 Analytic gradient from two-electron contribution:   CPU 53.69 s  wall 10.10 s

 Total ccman2 time:   CPU 206.98 s  wall 40.52 s


 --------------------------------------------------------------

                    Orbital Energies (a.u.)
 --------------------------------------------------------------

 Alpha MOs
 -- Occupied --
******** -80.0152 -15.6466 -10.5941  -8.0626  -8.0588  -8.0587  -7.5563
 -5.4495  -5.4487  -5.4475  -1.2411  -1.0353  -0.7764  -0.6215  -0.5571
 -0.5395  -0.4325  -0.4228  -0.4011
 -- Virtual --
  0.0057   0.0514   0.0673   0.0793   0.0873   0.0903   0.1061   0.1411
  0.1420   0.1535   0.1961   0.2228   0.2250   0.2506   0.2640   0.2941
  0.3450   0.3807   0.3957   0.4907   0.5484   0.5805   0.6034   0.6173
  0.8036   0.8277   0.8565   0.8922   0.9120   0.9724   1.0353   1.0966
  1.1289   1.1518   1.1670   1.2342   1.2875   1.3004   1.3749   1.4641
  1.6578   1.6894   1.8126   1.8288   1.9348   2.2753   2.2791   2.4083
  2.4271   2.5432   2.6408   2.6583   2.8846   2.9591   3.0295   4.2446
  4.3353   4.5173   7.5723  10.3309  14.7454  14.8069  14.9203  26.6533
 26.7182  27.0958  36.6834 166.1964 219.1710
 --------------------------------------------------------------

          Ground-State Mulliken Net Atomic Charges

     Atom                 Charge (a.u.)
  ----------------------------------------
      1 P                     0.325964
      2 H                    -0.086184
      3 N                    -0.195917
      4 Cl                   -0.043863
  ----------------------------------------
  Sum of atomic charges =     0.000000

 -----------------------------------------------------------------
                    Cartesian Multipole Moments
 -----------------------------------------------------------------
    Charge (ESU x 10^10)
                 0.0000
    Dipole Moment (Debye)
         X       1.3687      Y       1.8570      Z       0.0005
       Tot       2.3069
    Quadrupole Moments (Debye-Ang)
        XX     -30.2394     XY       1.0050     YY     -33.7461
        XZ       0.0004     YZ      -0.0002     ZZ     -31.2037
    Octopole Moments (Debye-Ang^2)
       XXX     -10.0403    XXY       4.7953    XYY      -1.4779
       YYY       2.9422    XXZ      -0.0076    XYZ      -0.0014
       YYZ      -0.0125    XZZ      -0.6630    YZZ       0.6811
       ZZZ      -0.0378
    Hexadecapole Moments (Debye-Ang^3)
      XXXX    -362.3165   XXXY       1.1834   XXYY     -70.4029
      XYYY      -0.0516   YYYY     -78.5447   XXXZ       0.0486
      XXYZ       0.0023   XYYZ       0.0172   YYYZ      -0.0061
      XXZZ     -67.3449   XYZZ       0.8981   YYZZ     -18.7687
      XZZZ       0.0574   YZZZ      -0.0058   ZZZZ     -38.4017
 -----------------------------------------------------------------
 DrvMan completing analytic gradient of the correlated energy
 Correlated dipole moment
            1
    1   0.5384753
    2   0.7306096
    3   0.0001949
 Energy read as -855.665822262
 Full Analytical Gradient: (in a.u., or Hartree/Bohr)
             1             2             3             4
    1    0.00024054   -0.00003062   -0.00011631   -0.00009361
    2    0.00014412   -0.00008393   -0.00010789    0.00004769
    3    0.00003012   -0.00001725   -0.00002940    0.00001653
 Gradient time:  CPU 0.72 s  wall 0.76 s
Dipole drv :
gprntSymmMtrx error report: 
 Final Hessian.
            1           2           3           4           5           6
    1   0.3927508   0.0623376   0.0000000  -0.0530839   0.0549178   0.0000000
    2   0.0623376   0.2859037   0.0000000   0.0782325  -0.1676544   0.0000000
    3   0.0000000   0.0000000   0.0292216  -0.0000011   0.0000000  -0.0166796
    4  -0.0530839   0.0782325  -0.0000011   0.0480432  -0.0473159   0.0000000
    5   0.0549178  -0.1676544   0.0000000  -0.0473159   0.1854541   0.0000000
    6   0.0000000   0.0000000  -0.0166796   0.0000000   0.0000000   0.0095506
    7  -0.2968640  -0.1630283  -0.0000057  -0.0023147  -0.0081400  -0.0000013
    8  -0.1049162  -0.1161391   0.0000000  -0.0272033  -0.0222412   0.0000000
    9   0.0000000   0.0000000  -0.0284707   0.0000000   0.0000000   0.0162694
   10  -0.0427974   0.0224574   0.0000005   0.0073533   0.0005376   0.0000006
   11  -0.0123457  -0.0021121   0.0000000  -0.0037137   0.0044431   0.0000000
   12   0.0000000   0.0000000   0.0159393   0.0000000   0.0000000  -0.0091283
            7           8           9          10          11          12
    1  -0.2968640  -0.1049162   0.0000000  -0.0427974  -0.0123457   0.0000000
    2  -0.1630283  -0.1161391   0.0000000   0.0224574  -0.0021121   0.0000000
    3  -0.0000057   0.0000000  -0.0284707   0.0000005   0.0000000   0.0159393
    4  -0.0023147  -0.0272033   0.0000000   0.0073533  -0.0037137   0.0000000
    5  -0.0081400  -0.0222412   0.0000000   0.0005376   0.0044431   0.0000000
    6  -0.0000013   0.0000000   0.0162694   0.0000006   0.0000000  -0.0091283
    7   0.4396339   0.0920574   0.0000000  -0.1404600   0.0791167   0.0000000
    8   0.0920574   0.1876582   0.0000000   0.0400633  -0.0492820   0.0000000
    9   0.0000000   0.0000000   0.0277198  -0.0000026   0.0000000  -0.0155492
   10  -0.1404600   0.0400633  -0.0000026   0.1759054  -0.0630572   0.0000000
   11   0.0791167  -0.0492820   0.0000000  -0.0630572   0.0469552   0.0000000
   12   0.0000000   0.0000000  -0.0155492   0.0000000   0.0000000   0.0087461
 ----------------------------------------------------------------
             Standard Nuclear Orientation (Angstroms)
    I     Atom           X                Y                Z
 ----------------------------------------------------------------
    1      P       1.4885061320     0.0869594430    -0.0000000000
    2      H       1.0757777456     1.4599308962    -0.0000000000
    3      N       0.0993121286    -0.6998183683     0.0000000000
    4      Cl     -1.4175620368     0.1255532963    -0.0000000000
 ----------------------------------------------------------------
 Nuclear Repulsion Energy =   127.9789420141 hartrees
 There are       20 alpha and       20 beta electrons
 old dipole drv.
            1           2           3           4           5           6
    1   0.3601307  -0.1549844   0.0000000  -0.1183695  -0.0328194   0.0000000
    2  -0.0918282   0.6304301   0.0000000   0.1737792  -0.2896428   0.0000000
    3   0.0000000   0.0000000   0.2951296   0.0000292   0.0000000   0.0320867
            7           8           9          10          11          12
    1   0.4372755  -0.2554494   0.0000000  -0.6787845   0.4431004   0.0000000
    2  -0.0508385  -0.3609674   0.0000000  -0.0311248   0.0201905   0.0000000
    3  -0.0000313   0.0000000  -0.4304445   0.0000052  -0.0000000   0.1031607
 New transposed dipole drv.
            1           2           3
    1   0.3601307  -0.0918282   0.0000000
    2  -0.1549844   0.6304301   0.0000000
    3   0.0000000   0.0000000   0.2951296
    4  -0.1183695   0.1737792   0.0000292
    5  -0.0328194  -0.2896428   0.0000000
    6   0.0000000   0.0000000   0.0320867
    7   0.4372755  -0.0508385  -0.0000313
    8  -0.2554494  -0.3609674   0.0000000
    9   0.0000000   0.0000000  -0.4304445
   10  -0.6787845  -0.0311248   0.0000052
   11   0.4431004   0.0201905  -0.0000000
   12   0.0000000   0.0000000   0.1031607
FINAL TENSOR RESULT:
Order 2, Length 12
    Atom      X          Y          Z
     1 Order 1, Length 12
    Atom      X          Y          Z
     1    3.927507810411398e-01   6.233759392739623e-02   0.000000000000000e+00
     2   -5.308389213369658e-02   5.491776426291831e-02   0.000000000000000e+00
     3   -2.968640183895058e-01  -1.049161819025273e-01   0.000000000000000e+00
     4   -4.279741381493172e-02  -1.234566142524901e-02   0.000000000000000e+00

Order 1, Length 12
    Atom      X          Y          Z
     1    6.233759392739623e-02   2.859036524671817e-01   0.000000000000000e+00
     2    7.823246662620822e-02  -1.676544186660838e-01   0.000000000000000e+00
     3   -1.630282986634861e-01  -1.161390546455470e-01   0.000000000000000e+00
     4    2.245737294559669e-02  -2.112086705602638e-03   0.000000000000000e+00

Order 1, Length 12
    Atom      X          Y          Z
     1    0.000000000000000e+00   0.000000000000000e+00   2.922159352706001e-02
     2   -1.131140465970818e-06   0.000000000000000e+00  -1.667958606245070e-02
     3   -5.691055106326642e-06   0.000000000000000e+00  -2.847068581897942e-02
     4    4.998691693304023e-07   0.000000000000000e+00   1.593926224491532e-02


     2 Order 1, Length 12
    Atom      X          Y          Z
     1   -5.308389213369658e-02   7.823246662620822e-02  -1.131140465970818e-06
     2    4.804324589261882e-02  -4.731593308029729e-02   0.000000000000000e+00
     3   -2.314685798137548e-03  -2.720327896021681e-02   0.000000000000000e+00
     4    7.353299472303091e-03  -3.713665894531285e-03   0.000000000000000e+00

Order 1, Length 12
    Atom      X          Y          Z
     1    5.491776426291831e-02  -1.676544186660838e-01   0.000000000000000e+00
     2   -4.731593308029729e-02   1.854541244876177e-01   0.000000000000000e+00
     3   -8.140006433475545e-03  -2.224118736988374e-02   0.000000000000000e+00
     4    5.375966215097660e-04   4.443105795986314e-03   0.000000000000000e+00

Order 1, Length 12
    Atom      X          Y          Z
     1    0.000000000000000e+00   0.000000000000000e+00  -1.667958606245070e-02
     2    0.000000000000000e+00   0.000000000000000e+00   9.550556873369836e-03
     3   -1.253869549041711e-06   0.000000000000000e+00   1.626940004314156e-02
     4    6.450453228880309e-07   0.000000000000000e+00  -9.128253162215608e-03


     3 Order 1, Length 12
    Atom      X          Y          Z
     1   -2.968640183895058e-01  -1.630282986634861e-01  -5.691055106326642e-06
     2   -2.314685798137548e-03  -8.140006433475545e-03  -1.253869549041711e-06
     3    4.396339185160060e-01   9.205741738389020e-02   0.000000000000000e+00
     4   -1.404599520122309e-01   7.911672904799323e-02   0.000000000000000e+00

Order 1, Length 12
    Atom      X          Y          Z
     1   -1.049161819025273e-01  -1.161390546455470e-01   0.000000000000000e+00
     2   -2.720327896021681e-02  -2.224118736988374e-02   0.000000000000000e+00
     3    9.205741738389020e-02   1.876582477204151e-01   0.000000000000000e+00
     4    4.006331989419577e-02  -4.928197170220973e-02   0.000000000000000e+00

Order 1, Length 12
    Atom      X          Y          Z
     1    0.000000000000000e+00   0.000000000000000e+00  -2.847068581897942e-02
     2    0.000000000000000e+00   0.000000000000000e+00   1.626940004314156e-02
     3    0.000000000000000e+00   0.000000000000000e+00   2.771979093299849e-02
     4   -2.554478552262924e-06   0.000000000000000e+00  -1.554915009563646e-02


     4 Order 1, Length 12
    Atom      X          Y          Z
     1   -4.279741381493172e-02   2.245737294559669e-02   4.998691693304023e-07
     2    7.353299472303091e-03   5.375966215097660e-04   6.450453228880309e-07
     3   -1.404599520122309e-01   4.006331989419577e-02  -2.554478552262924e-06
     4    1.759053796055634e-01  -6.305723465115030e-02   0.000000000000000e+00

Order 1, Length 12
    Atom      X          Y          Z
     1   -1.234566142524901e-02  -2.112086705602638e-03   0.000000000000000e+00
     2   -3.713665894531285e-03   4.443105795986314e-03   0.000000000000000e+00
     3    7.911672904799323e-02  -4.928197170220973e-02   0.000000000000000e+00
     4   -6.305723465115030e-02   4.695520157987900e-02   0.000000000000000e+00

Order 1, Length 12
    Atom      X          Y          Z
     1    0.000000000000000e+00   0.000000000000000e+00   1.593926224491532e-02
     2    0.000000000000000e+00   0.000000000000000e+00  -9.128253162215608e-03
     3    0.000000000000000e+00   0.000000000000000e+00  -1.554915009563646e-02
     4    0.000000000000000e+00   0.000000000000000e+00   8.746084369088409e-03


 # Finishing finite difference calculation for IDERIV #
 ######################################################
 ######################################################
 Requested basis set is 6-311++G(d,p)
 There are 37 shells and 89 basis functions
 **********************************************************************
 **                                                                  **
 **                       VIBRATIONAL ANALYSIS                       **
 **                       --------------------                       **
 **                                                                  **
 **        VIBRATIONAL FREQUENCIES (CM**-1) AND NORMAL MODES         **
 **     FORCE CONSTANTS (mDYN/ANGSTROM) AND REDUCED MASSES (AMU)     **
 **                  INFRARED INTENSITIES (KM/MOL)                   **
 **                                                                  **
 **********************************************************************


 Mode:                 1                      2                      3
 Frequency:       315.75                 578.08                 605.58
 Force Cnst:      0.4402                 0.2596                 2.7101
 Red. Mass:       7.4944                 1.3183                12.5423
 IR Active:          YES                    YES                    YES
 IR Intens:        1.416                  1.168                 41.427
 Raman Active:       YES                    YES                    YES
               X      Y      Z        X      Y      Z        X      Y      Z
 P         -0.262  0.081  0.000    0.000  0.000 -0.056   -0.205 -0.099 -0.000
 H         -0.840 -0.112 -0.000   -0.000 -0.000  0.991    0.568  0.193  0.000
 N         -0.009 -0.365 -0.000    0.000 -0.000  0.121   -0.314  0.616  0.000
 Cl         0.260  0.077  0.000   -0.000  0.000 -0.027    0.290 -0.164 -0.000
 TransDip  -0.021  0.032 -0.000    0.000  0.000 -0.035   -0.197 -0.062  0.000

 Mode:                 4                      5                      6
 Frequency:       991.16                1090.65                2327.00
 Force Cnst:      0.7191                 6.0623                 3.3147
 Red. Mass:       1.2423                 8.6500                 1.0390
 IR Active:          YES                    YES                    YES
 IR Intens:       14.657                 16.003                113.031
 Raman Active:       YES                    YES                    YES
               X      Y      Z        X      Y      Z        X      Y      Z
 P         -0.060  0.012  0.000   -0.194 -0.140  0.000    0.011 -0.030  0.000
 H          0.937  0.329 -0.000   -0.660 -0.239 -0.000   -0.302  0.953 -0.000
 N          0.072 -0.065 -0.000    0.617  0.255 -0.000   -0.002 -0.004 -0.000
 Cl        -0.003  0.006  0.000   -0.056  0.029  0.000   -0.000  0.001  0.000
 TransDip  -0.083  0.090  0.000    0.100 -0.081 -0.000    0.014 -0.340 -0.000

 STANDARD THERMODYNAMIC QUANTITIES AT   298.15 K  AND     1.00 ATM

   This Molecule has  0 Imaginary Frequencies
   Zero point vibrational energy:        8.446 kcal/mol

   Atom    1 Element P  Has Mass   30.97376
   Atom    2 Element H  Has Mass    1.00783
   Atom    3 Element N  Has Mass   14.00307
   Atom    4 Element Cl Has Mass   34.96885
   Molecular Mass:    80.953510 amu
   Principal axes and moments of inertia in amu*Bohr^2:
                             1           2           3
    Eigenvalues --       34.82588   500.69460   535.52048
          X               0.99992     0.01242    -0.00000
          Y              -0.01242     0.99992     0.00000
          Z               0.00000    -0.00000     1.00000
   Rotational Symmetry Number is   1
   The Molecule is an Asymmetric Top
   Translational Enthalpy:        0.889 kcal/mol
   Rotational Enthalpy:           0.889 kcal/mol
   Vibrational Enthalpy:          8.945 kcal/mol
   gas constant (RT):             0.592 kcal/mol
   Translational Entropy:        39.088  cal/mol.K
   Rotational Entropy:           23.750  cal/mol.K
   Vibrational Entropy:           2.423  cal/mol.K

   Total Enthalpy:               11.315 kcal/mol
   Total Entropy:                65.261  cal/mol.K
Archival summary:
1\1\february\FREQ\ProcedureUnspecified\BasisUnspecified\l1111\taweetha\TueMay707:02:022019TueMay707:02:022019\0\\#,FREQ,ProcedureUnspecified,BasisUnspecified,\\0,1\P\H,1,1.43366\N,1,1.59652,2,102.794\Cl,3,1.72689,1,121.923,2,-0,0\\HF=-855.200232\\@

 Total job time:  1030.30s(wall), 4524.89s(cpu) 
 Tue May  7 07:02:02 2019

        *************************************************************
        *                                                           *
        *  Thank you very much for using Q-Chem.  Have a nice day.  *
        *                                                           *
        *************************************************************
