# Supplementary material for: Geometric and energetic data from ab initio calculations of haloethene, haloimine, halomethylenephosphine, haloiminophosphine, halodiazene, halodiphosphene and halocyclopropane
Source: Data Brief. 2019 Nov 2;27:104738. doi: 10.1016/j.dib.2019.104738 (PMC6861602; doi:10.1016/j.dib.2019.104738)
Supplement: Multimedia component 7 [file mmc7.zip › NP/CCSD/freq/ClENPHE.out]

Q-Chem Developer Version!
                  Welcome to Q-Chem
     A Quantum Leap Into The Future Of Chemistry


 Q-Chem 5.1, Q-Chem, Inc., Pleasanton, CA (2018)

 Yihan Shao,  Zhengting Gan,  E. Epifanovsky,  A. T. B. Gilbert,  M. Wormit,  
 J. Kussmann,  A. W. Lange,  A. Behn,  Jia Deng,  Xintian Feng,  D. Ghosh,  
 M. Goldey,  P. R. Horn,  L. D. Jacobson,  I. Kaliman,  T. Kus,  A. Landau,  
 Jie Liu,  E. I. Proynov,  R. M. Richard,  R. P. Steele,  E. J. Sundstrom,  
 H. L. Woodcock III,  P. M. Zimmerman,  D. Zuev,  B. Albrecht,  E. Alguire,  
 S. A. Baeppler,  D. Barton,  Z. Benda,  Y. A. Bernard,  E. J. Berquist,  
 K. B. Bravaya,  H. Burton,  D. Casanova,  Chun-Min Chang,  Yunqing Chen,  
 A. Chien,  K. D. Closser,  M. P. Coons,  S. Coriani,  S. Dasgupta,  
 A. L. Dempwolff,  M. Diedenhofen,  Hainam Do,  R. G. Edgar,  Po-Tung Fang,  
 S. Faraji,  S. Fatehi,  Qingguo Feng,  K. D. Fenk,  J. Fosso-Tande,  
 J. Gayvert,  Qinghui Ge,  A. Ghysels,  G. Gidofalvi,  J. Gomes,  
 J. Gonthier,  A. Gunina,  D. Hait,  M. W. D. Hanson-Heine,  
 P. H. P. Harbach,  A. W. Hauser,  J. E. Herr,  E. G. Hohenstein,  
 Z. C. Holden,  Kerwin Hui,  B. C. Huynh,  T.-C. Jagau,  Hyunjun Ji,  
 B. Kaduk,  K. Khistyaev,  Jaehoon Kim,  P. Klunzinger,  K. Koh,  
 D. Kosenkov,  L. Koulias,  T. Kowalczyk,  C. M. Krauter,  A. Kunitsa,  
 Ka Un Lao,  A. Laurent,  K. V. Lawler,  Joonho Lee,  D. Lefrancois,  
 S. Lehtola,  D. S. Levine,  Yi-Pei Li,  You-Sheng Lin,  Fenglai Liu,  
 E. Livshits,  A. Luenser,  P. Manohar,  E. Mansoor,  S. F. Manzer,  
 Shan-Ping Mao,  Yuezhi Mao,  N. Mardirossian,  A. V. Marenich,  
 T. Markovich,  L. A. Martinez-Martinez,  S. A. Maurer,  N. J. Mayhall,  
 S. C. McKenzie,  J.-M. Mewes,  A. F. Morrison,  J. W. Mullinax,  K. Nanda,  
 T. S. Nguyen-Beck,  R. Olivares-Amaya,  J. A. Parkhill,  T. M. Perrine,  
 F. Plasser,  P. Pokhilko,  S. Prager,  A. Prociuk,  E. Ramos,  D. R. Rehn,  
 F. Rob,  M. Schneider,  N. Sergueev,  S. M. Sharada,  S. Sharma,  
 D. W. Small,  T. Stauch,  T. Stein,  Yu-Chuan Su,  A. J. W. Thom,  
 A. Tkatchenko,  T. Tsuchimochi,  N. M. Tubman,  L. Vogt,  M. L. Vidal,  
 O. Vydrov,  M. A. Watson,  J. Wenzel,  M. de Wergifosse,  T. A. Wesolowski,  
 A. White,  J. Witte,  A. Yamada,  Jun Yang,  K. Yao,  S. Yeganeh,  
 S. R. Yost,  Zhi-Qiang You,  A. Zech,  Igor Ying Zhang,  Xing Zhang,  
 Yan Zhao,  Ying Zhu,  B. R. Brooks,  G. K. L. Chan,  C. J. Cramer,  
 M. S. Gordon,  W. J. Hehre,  A. Klamt,  M. W. Schmidt,  C. D. Sherrill,  
 D. G. Truhlar,  A. Aspuru-Guzik,  R. Baer,  A. T. Bell,  N. A. Besley,  
 Jeng-Da Chai,  A. E. DePrince, III,  R. A. DiStasio Jr.,  A. Dreuw,  
 B. D. Dunietz,  T. R. Furlani,  Chao-Ping Hsu,  Yousung Jung,  Jing Kong,  
 D. S. Lambrecht,  WanZhen Liang,  C. Ochsenfeld,  V. A. Rassolov,  
 L. V. Slipchenko,  J. E. Subotnik,  T. Van Voorhis,  J. M. Herbert,  
 A. I. Krylov,  P. M. W. Gill,  M. Head-Gordon

 Contributors to earlier versions of Q-Chem not listed above: 
 R. D. Adamson,  B. Austin,  J. Baker,  G. J. O. Beran,  K. Brandhorst,  
 S. T. Brown,  E. F. C. Byrd,  A. K. Chakraborty,  C.-L. Cheng,  
 Siu Hung Chien,  D. M. Chipman,  D. L. Crittenden,  H. Dachsel,  
 R. J. Doerksen,  A. D. Dutoi,  L. Fusti-Molnar,  W. A. Goddard III,  
 A. Golubeva-Zadorozhnaya,  S. R. Gwaltney,  G. Hawkins,  A. Heyden,  
 S. Hirata,  G. Kedziora,  F. J. Keil,  C. Kelley,  Jihan Kim,  R. A. King,  
 R. Z. Khaliullin,  P. P. Korambath,  W. Kurlancheek,  A. M. Lee,  M. S. Lee,  
 S. V. Levchenko,  Ching Yeh Lin,  D. Liotard,  R. C. Lochan,  I. Lotan,  
 P. E. Maslen,  N. Nair,  D. P. O'Neill,  D. Neuhauser,  E. Neuscamman,  
 C. M. Oana,  R. Olson,  B. Peters,  R. Peverati,  P. A. Pieniazek,  
 Y. M. Rhee,  J. Ritchie,  M. A. Rohrdanz,  E. Rosta,  N. J. Russ,  
 H. F. Schaefer III,  N. E. Schultz,  N. Shenvi,  A. C. Simmonett,  A. Sodt,  
 D. Stuck,  K. S. Thanthiriwatte,  V. Vanovschi,  Tao Wang,  A. Warshel,  
 C. F. Williams,  Q. Wu,  X. Xu,  W. Zhang

 Please cite Q-Chem as follows:
 Y. Shao et al., Mol. Phys. 113, 184-215 (2015)
 DOI: 10.1080/00268976.2014.952696

 Q-Chem 5.1.2 for Intel X86 EM64T Linux

 Parts of Q-Chem use Armadillo 8.300.2 (Tropical Shenanigans).
 http://arma.sourceforge.net/

 Q-Chem begins on Tue May  7 07:02:03 2019  

Host: 
0

     Scratch files written to /scratch/taweetham/qchem12226//
Input Ideriv = 1
Curr. Ideriv = -1
Max.  Ideriv = 1


!!********************************************.
!!******************Warning*******************.
!!Desired Analytical derivatives not available.
!!Finite difference job might take a long time.
!!********************************************.
!!********************************************.


 2-order derivative to be evaluated numerically with 1-order analytical derivatives

Checking the input file for inconsistencies... 	...done.

--------------------------------------------------------------
User input:
--------------------------------------------------------------
Cl=I_E.out
$molecule
0 1
I 
P  1 2.475208
N  2 1.597309 1 99.282135
Cl 3 1.744064 2 113.258847 1 -180.000000 0
$end

$rem
   JOB_TYPE 	FREQUENCY
   BASIS 		6-311++G**
   METHOD	ccsd
   MEM_TOTAL	31000
   N_FROZEN_CORE      FC
$end

--------------------------------------------------------------
 ----------------------------------------------------------------
             Standard Nuclear Orientation (Angstroms)
    I     Atom           X                Y                Z
 ----------------------------------------------------------------
    1      I       1.5068896246    -0.1054939380    -0.0000000000
    2      P      -0.7733143320     0.8574829878     0.0000000000
    3      N      -1.6239507634    -0.4944836180     0.0000000000
    4      Cl     -3.3469282223    -0.2240988692    -0.0000000000
 ----------------------------------------------------------------
 Molecular Point Group                 Cs    NOp =  2
 Largest Abelian Subgroup              Cs    NOp =  2
 Nuclear Repulsion Energy =   449.6217810431 hartrees
 There are       46 alpha and       46 beta electrons
 Requested basis set is 6-311++G(d,p)
 There are 56 shells and 144 basis functions
 Total memory of 31000 MB is distributed as follows: 
   MEM_STATIC is set to 192 MB
   QALLOC/CCMAN JOB total memory use is  30808 MB
 Warning: actual memory use might exceed 31000 MB

 Total QAlloc Memory Limit  31000 MB
 Mega-Array Size       188 MB
 MEM_STATIC part       192 MB

                       Distance Matrix (Angstroms)
             I (  1)   P (  2)   N (  3)
   P (  2)  2.475208
   N (  3)  3.154913  1.597309
   Cl(  4)  4.855267  2.791650  1.744064

 A cutoff of  1.0D-14 yielded   1295 shell pairs
 There are      9197 function pairs (     10267 Cartesian)

 -------------------------------------------------------
 OpenMP Integral Computing Module                       
 Release: version 1.0, May 2013, Q-Chem Inc. Pittsburgh 
 -------------------------------------------------------
 Integral Job Info:
 Integral job number is                      11
 Integral operator is                         1
 short-range coefficients                     0
 long-range coefficients              100000000
 Omega coefficients                           0
 if combine SR and LR in K                    0
 Integral screening is                        0
 Integral computing path is                   2
 max size of driver memory is            800000
 size of driver memory is                593474
 size of scratch memory is             11933652
 max col of scratch BK array               1296
 max len of scratch array in speh3          155
 max len of scratch index in speh4           18
 max int batch size is                      520
 min int batch size is                       52
 fixed nKL is                                52
 max L of basis functions is                  2
 order of int derivative is                   0
 number of shells is                         56
 number of basis is                         152
 number of cartesian basis is               152
 number of contracted shell pairs          1295
 number of primitive shell pairs           2980
 maxK2 (contraction) of shell pair           36
 max number of K2 of shell pair               1
 max number of CS2 of shell pair            201
 max number of PS2 of shell pair            201
 mem total for path MDJ                  523868
 -------------------------------------------------------
 Smallest overlap matrix eigenvalue = 1.60E-03
 Guess from superposition of atomic densities
 Warning:  Energy on first SCF cycle will be non-variational
 SAD guess density has 92.000000 electrons

 -----------------------------------------------------------------------
  General SCF calculation program by
  Eric Jon Sundstrom, Paul Horn, Yuezhi Mao, Dmitri Zuev, Alec White,
  David Stuck, Shaama M.S., Shane Yost, Joonho Lee, David Small,
  Daniel Levine, Susi Lehtola, Hugh Burton, Evgeny Epifanovsky
 -----------------------------------------------------------------------
 Hartree-Fock
 using 6 threads for integral computing
 -------------------------------------------------------
 OpenMP Integral computing Module                
 Release: version 2.0, May 2017, Q-Chem Inc. Pleasanton 
 -------------------------------------------------------
 A restricted SCF calculation will be
 performed using DIIS
 SCF converges when DIIS error is below 1.0e-08
 ---------------------------------------
  Cycle       Energy         DIIS error
 ---------------------------------------
    1   -7771.8233667434      3.73e-02  
    2   -7771.3997799362      4.12e-03  
    3   -7771.4473358099      2.04e-03  
    4   -7771.4600914774      4.44e-04  
    5   -7771.4613252338      2.21e-04  
    6   -7771.4616097455      9.99e-05  
    7   -7771.4616974166      4.56e-05  
    8   -7771.4617230435      3.14e-05  
    9   -7771.4617294290      9.17e-06  
   10   -7771.4617306081      3.40e-06  
   11   -7771.4617307662      1.28e-06  
   12   -7771.4617307846      3.64e-07  
   13   -7771.4617307858      8.19e-08  
   14   -7771.4617307859      2.55e-08  
   15   -7771.4617307859      8.23e-09  Convergence criterion met
 ---------------------------------------
 SCF time:   CPU 13.36s  wall 3.00s 
 SCF   energy in the final basis set =    -7771.4617307859
 Total energy in the final basis set =    -7771.4617307859


 ------------------------------------------------------------------------------

   CCMAN2: suite of methods based on coupled cluster
           and equation of motion theories.

   Components:
   * libvmm-1.3-trunk
     by Evgeny Epifanovsky, Ilya Kaliman.
   * libtensor-2.5-trunk
     by Evgeny Epifanovsky, Michael Wormit, Dmitry Zuev, Sam Manzer, 
        Ilya Kaliman.
   * libcc-2.5-trunk
     by Evgeny Epifanovsky, Arik Landau, Tomasz Kus, Kirill Khistyaev, 
        Dmitry Zuev, Prashant Manohar, Xintian Feng, Anna Krylov, 
        Matthew Goldey, Alec White, Thomas Jagau, Kaushik Nanda, 
        Anastasia Gunina, Alexander Kunitsa, Joonho Lee.

   CCMAN original authors:
   Anna I. Krylov, C. David Sherrill, Steven R. Gwaltney,
   Edward F. C. Byrd (2000)
   Sergey V. Levchenko, Lyudmila V. Slipchenko, Tao Wang,
   Ana-Maria C. Cristian (2003)
   Piotr A. Pieniazek, C. Melania Oana, Evgeny Epifanovsky (2007)
   Prashant Manohar (2009)

 ------------------------------------------------------------------------------


 Allocating and initializing 30808MB of RAM...
 Calculation will run on 6 cores.


 Alpha MOs, Restricted
 -- Occupied --                  
******* -180.88 -169.69 -169.69 -169.69 -104.88  -80.06  -37.94
  1 A'    2 A'    3 A'    1 A"    4 A'    5 A'    6 A'    7 A'                 
-33.123 -33.119 -33.119 -24.307 -24.306 -24.306 -24.302 -24.302
  8 A'    2 A"    9 A'   10 A'    3 A"   11 A'    4 A"   12 A'                 
-15.663 -10.606  -8.074  -8.070  -8.070  -7.601  -7.252  -5.493
 13 A'   14 A'   15 A'   16 A'    5 A"   17 A'   18 A'   19 A'                 
 -5.493  -5.492  -5.485  -5.475  -5.474  -2.408  -2.403  -2.403
  6 A"   20 A'   21 A'    7 A"   22 A'   23 A'    8 A"   24 A'                 
 -2.392  -2.392  -1.259  -1.052  -0.879  -0.735  -0.591  -0.578
  9 A"   25 A'   26 A'   27 A'   28 A'   29 A'   30 A'   31 A'                 
 -0.556  -0.456  -0.440  -0.408  -0.390  -0.379
 10 A"   32 A'   11 A"   33 A'   34 A'   12 A"                                 
 -- Virtual --                   
 -0.008   0.030   0.066   0.076   0.086   0.086   0.094   0.135
 13 A"   35 A'   36 A'   37 A'   14 A"   38 A'   39 A'   40 A'                 
  0.143   0.158   0.192   0.203   0.230   0.233   0.281   0.291
 15 A"   41 A'   42 A'   43 A'   44 A'   16 A"   45 A'   46 A'                 
  0.327   0.333   0.371   0.387   0.393   0.477   0.533   0.549
 17 A"   47 A'   48 A'   49 A'   18 A"   50 A'   19 A"   51 A'                 
  0.550   0.579   0.594   0.606   0.607   0.665   0.696   0.783
 52 A'   20 A"   53 A'   54 A'   21 A"   55 A'   56 A'   57 A'                 
  0.865   0.869   0.903   0.908   0.961   1.097   1.102   1.119
 22 A"   58 A'   59 A'   23 A"   24 A"   60 A'   61 A'   25 A"                 
  1.144   1.156   1.213   1.259   1.285   1.355   1.483   1.541
 62 A'   63 A'   26 A"   64 A'   65 A'   66 A'   67 A'   27 A"                 
  1.562   1.635   1.764   1.851   1.899   2.257   2.363   2.397
 68 A'   69 A'   28 A"   70 A'   71 A'   29 A"   72 A'   30 A"                 
  2.495   2.626   2.660   2.889   3.018   4.229   4.320   4.457
 73 A'   31 A"   74 A'   75 A'   76 A'   32 A"   77 A'   78 A'                 
  4.478   4.485   4.490   4.557   4.638   4.771   6.529   6.541
 33 A"   79 A'   34 A"   80 A'   81 A'   82 A'   35 A"   83 A'                 
  6.572   7.481  10.341  14.701  14.796  14.872  26.645  26.704
 84 A'   85 A'   86 A'   36 A"   87 A'   88 A'   37 A"   89 A'                 
 27.091  28.874  29.526  29.535  29.559  29.871  29.874  29.875
 90 A'   91 A'   38 A"   92 A'   93 A'   39 A"   94 A'   40 A"                 
 29.896  29.959  36.666 130.586 130.593 130.617 154.271 166.095
 95 A'   96 A'   97 A'   41 A"   98 A'   99 A'  100 A'  101 A'                 
219.1851912.189
102 A'  103 A'                                                                 

 Beta MOs, Restricted
 -- Occupied --                  
******* -180.88 -169.69 -169.69 -169.69 -104.88  -80.06  -37.94
  1 A'    2 A'    3 A'    1 A"    4 A'    5 A'    6 A'    7 A'                 
-33.123 -33.119 -33.119 -24.307 -24.306 -24.306 -24.302 -24.302
  8 A'    2 A"    9 A'   10 A'    3 A"   11 A'    4 A"   12 A'                 
-15.663 -10.606  -8.074  -8.070  -8.070  -7.601  -7.252  -5.493
 13 A'   14 A'   15 A'   16 A'    5 A"   17 A'   18 A'   19 A'                 
 -5.493  -5.492  -5.485  -5.475  -5.474  -2.408  -2.403  -2.403
  6 A"   20 A'   21 A'    7 A"   22 A'   23 A'    8 A"   24 A'                 
 -2.392  -2.392  -1.259  -1.052  -0.879  -0.735  -0.591  -0.578
  9 A"   25 A'   26 A'   27 A'   28 A'   29 A'   30 A'   31 A'                 
 -0.556  -0.456  -0.440  -0.408  -0.390  -0.379
 10 A"   32 A'   11 A"   33 A'   34 A'   12 A"                                 
 -- Virtual --                   
 -0.008   0.030   0.066   0.076   0.086   0.086   0.094   0.135
 13 A"   35 A'   36 A'   37 A'   14 A"   38 A'   39 A'   40 A'                 
  0.143   0.158   0.192   0.203   0.230   0.233   0.281   0.291
 15 A"   41 A'   42 A'   43 A'   44 A'   16 A"   45 A'   46 A'                 
  0.327   0.333   0.371   0.387   0.393   0.477   0.533   0.549
 17 A"   47 A'   48 A'   49 A'   18 A"   50 A'   19 A"   51 A'                 
  0.550   0.579   0.594   0.606   0.607   0.665   0.696   0.783
 52 A'   20 A"   53 A'   54 A'   21 A"   55 A'   56 A'   57 A'                 
  0.865   0.869   0.903   0.908   0.961   1.097   1.102   1.119
 22 A"   58 A'   59 A'   23 A"   24 A"   60 A'   61 A'   25 A"                 
  1.144   1.156   1.213   1.259   1.285   1.355   1.483   1.541
 62 A'   63 A'   26 A"   64 A'   65 A'   66 A'   67 A'   27 A"                 
  1.562   1.635   1.764   1.851   1.899   2.257   2.363   2.397
 68 A'   69 A'   28 A"   70 A'   71 A'   29 A"   72 A'   30 A"                 
  2.495   2.626   2.660   2.889   3.018   4.229   4.320   4.457
 73 A'   31 A"   74 A'   75 A'   76 A'   32 A"   77 A'   78 A'                 
  4.478   4.485   4.490   4.557   4.638   4.771   6.529   6.541
 33 A"   79 A'   34 A"   80 A'   81 A'   82 A'   35 A"   83 A'                 
  6.572   7.481  10.341  14.701  14.796  14.872  26.645  26.704
 84 A'   85 A'   86 A'   36 A"   87 A'   88 A'   37 A"   89 A'                 
 27.091  28.874  29.526  29.535  29.559  29.871  29.874  29.875
 90 A'   91 A'   38 A"   92 A'   93 A'   39 A"   94 A'   40 A"                 
 29.896  29.959  36.666 130.586 130.593 130.617 154.271 166.095
 95 A'   96 A'   97 A'   41 A"   98 A'   99 A'  100 A'  101 A'                 
219.1851912.189
102 A'  103 A'                                                                 

 Occupation and symmetry of molecular orbitals

 Point group: Cs (2 irreducible representations).

                           A'   A"    All 
 ------------------------------------------
 All molecular orbitals:
  - Alpha                  103  41    144 
  - Beta                   103  41    144 
 ------------------------------------------
 Alpha orbitals:
  - Frozen occupied        22   7     29  
  - Active occupied        12   5     17  
  - Active virtual         69   29    98  
  - Frozen virtual         0    0     0   
 ------------------------------------------
 Beta orbitals:
  - Frozen occupied        22   7     29  
  - Active occupied        12   5     17  
  - Active virtual         69   29    98  
  - Frozen virtual         0    0     0   
 ------------------------------------------

 Import integrals:   CPU 0.00 s  wall 0.00 s

 Import integrals:   CPU 68.19 s  wall 12.06 s

 MP2 amplitudes:   CPU 0.15 s  wall 0.12 s

Running a double precision version
           CCSD T amplitudes will be solved using DIIS.

           Start     Size      MaxIter   EConv     TConv     
           3         7         100       1.00e-07  1.00e-05  
 ------------------------------------------------------------------------------
           Energy (a.u.)   Ediff      Tdiff       Comment
 ------------------------------------------------------------------------------
         -7772.10145699                           
     1   -7772.09610912   5.35e-03   8.03e-01     
     2   -7772.11844388   2.23e-02   1.11e-01     
     3   -7772.11777291   6.71e-04   4.91e-02     
     4   -7772.12017350   2.40e-03   1.50e-02     Switched to DIIS steps.
     5   -7772.12103296   8.59e-04   1.28e-02     
     6   -7772.12107348   4.05e-05   2.63e-03     
     7   -7772.12107399   5.07e-07   1.36e-03     
     8   -7772.12107743   3.44e-06   3.03e-04     
     9   -7772.12107858   1.15e-06   2.15e-04     
    10   -7772.12107848   9.76e-08   6.77e-05     
    11   -7772.12107848   4.59e-09   2.84e-05     
    12   -7772.12107845   3.70e-08   1.19e-05     
    13   -7772.12107844   5.53e-09   3.37e-06     
 ------------------------------------------------------------------------------
         -7772.12107844                           CCSD T converged.

End of double precision
 SCF energy                 = -7771.46173079
 MP2 energy                 = -7772.10145699
 CCSD correlation energy     =    -0.65934765
 CCSD total energy           = -7772.12107844

 CCSD  T1^2 = 0.0134  T2^2 = 0.2855  Leading amplitudes:

 Amplitude    Orbitals with energies
 -0.0429       11 (A") A                 ->    13 (A") A                  
              -0.4396                         -0.0080                     
 -0.0429       11 (A") B                 ->    13 (A") B                  
              -0.4396                         -0.0080                     
  0.0167       31 (A') A                 ->    35 (A') A                  
              -0.5785                          0.0298                     
  0.0167       31 (A') B                 ->    35 (A') B                  
              -0.5785                          0.0298                     

 Amplitude    Orbitals with energies
 -0.0548       11 (A") A     11 (A") B   ->    13 (A") A     13 (A") B    
              -0.4396       -0.4396           -0.0080       -0.0080       
  0.0548       11 (A") A     11 (A") B   ->    13 (A") B     13 (A") A    
              -0.4396       -0.4396           -0.0080       -0.0080       
  0.0548       11 (A") B     11 (A") A   ->    13 (A") A     13 (A") B    
              -0.4396       -0.4396           -0.0080       -0.0080       
 -0.0548       11 (A") B     11 (A") A   ->    13 (A") B     13 (A") A    
              -0.4396       -0.4396           -0.0080       -0.0080       

 Computing CCSD intemediates for later calculations in double precision
 Finished.

Running a double precision version
           CCSD Lambda amplitudes will be solved using DIIS.
           Start     Size      MaxIter   EConv     LConv     
           3         7         100       1.00e-07  1.00e-05  
 ------------------------------------------------------------------------------
            Enorm      Ldiff       Comment
 ------------------------------------------------------------------------------
     1     5.79e-02   4.40e-02     
     2     1.49e-02   5.62e-03     
     3     6.39e-03   2.19e-03     
     4     3.71e-03   1.29e-03     Switched to DIIS steps.
     5     1.20e-03   6.96e-04     
     6     5.78e-04   2.00e-04     
     7     1.93e-04   4.94e-05     
     8     8.79e-05   2.73e-06     
     9     3.07e-05   4.26e-06     
    10     1.22e-05   1.81e-06     
    11     5.00e-06   4.29e-07     
    12     2.19e-06   1.45e-07     
    13     1.06e-06   1.37e-07     
    14     5.00e-07   3.72e-08     
    15     2.58e-07   3.97e-08     
    16     1.16e-07   1.41e-08     
    17     6.10e-08   5.82e-09     
 ------------------------------------------------------------------------------
                                   CCSD Lambda converged.

 Computing density matrices in double precision...
           Orbital response amplitudes will be solved using DIIS.
           Start     Size      MaxIter   EConv     LConv     
           3         7         100       1.00e-06  1.00e-06  
 ------------------------------------------------------------------------------
            Enorm      Ldiff       Comment
 ------------------------------------------------------------------------------
     1     8.71e-02   9.89e-03     
     2     6.30e-02   1.19e-02     
     3     7.34e-02   1.68e-02     
     4     1.25e-02   2.42e-02     Switched to DIIS steps.
     5     4.60e-03   3.64e-03     
     6     1.17e-03   5.83e-04     
     7     6.09e-04   9.85e-05     
     8     1.83e-04   1.15e-04     
     9     5.09e-05   2.23e-05     
    10     1.38e-05   2.55e-06     
    11     4.49e-06   2.23e-07     
    12     1.42e-06   2.12e-07     
    13     9.86e-07   3.82e-07     
 ------------------------------------------------------------------------------
                                   Orbital response converged.

 Computing density matrices... Done.
 CCSD calculation:   CPU 566.40 s  wall 102.05 s

 Transferring MO TPDM to AO TPDM
 Transferring g2_o1o1o1o1
 Transferring g2_o1o1o1v1
 Transferring g2_o1o1v1v1
 Transferring g2_o1v1o1v1
 Transferring g2_o1v1v1v1
 Transferring g2_v1v1v1v1
 Adding separable TPDM
 Computing TPDM gradient
 --------------------------------------------------------
 2e gradient
  Atom          X               Y               Z
 --------------------------------------------------------
    1        -55.831342       12.909247        0.000000  
    2         20.676713      -30.791221       -0.000000  
    3          7.332684       16.393508       -0.000000  
    4         27.821946        1.488467        0.000000  
 --------------------------------------------------------
 --------------------------------------------------------
 Final gradient
  Atom          X               Y               Z
 --------------------------------------------------------
    1        -55.831342       12.909247        0.000000  
    2         20.676713      -30.791221       -0.000000  
    3          7.332684       16.393508       -0.000000  
    4         27.821946        1.488467        0.000000  
 --------------------------------------------------------
 Analytic gradient from two-electron contribution:   CPU 356.18 s  wall 69.39 s

 Total ccman2 time:   CPU 997.87 s  wall 185.18 s


 --------------------------------------------------------------
             Orbital Energies (a.u.) and Symmetries
 --------------------------------------------------------------

 Alpha MOs, Restricted
 -- Occupied --                  
******* -180.88 -169.69 -169.69 -104.88  -80.06  -37.94  -33.12
  1 A'    2 A'    3 A'    4 A'    5 A'    6 A'    7 A'    8 A'                 
-33.119 -24.307 -24.306 -24.302 -15.663 -10.606  -8.074  -8.070
  9 A'   10 A'   11 A'   12 A'   13 A'   14 A'   15 A'   16 A'                 
 -7.601  -7.252  -5.493  -5.492  -5.485  -5.474-169.687 -33.119
 17 A'   18 A'   19 A'   20 A'   21 A'   22 A'    1 A"    2 A"                 
-24.306 -24.302  -8.070  -5.493  -5.475  -2.408  -2.403  -2.392
  3 A"    4 A"    5 A"    6 A"    7 A"   23 A'   24 A'   25 A'                 
 -1.259  -1.052  -0.879  -0.735  -0.591  -0.578  -0.456  -0.408
 26 A'   27 A'   28 A'   29 A'   30 A'   31 A'   32 A'   33 A'                 
 -0.390  -2.403  -2.392  -0.556  -0.440  -0.379
 34 A'    8 A"    9 A"   10 A"   11 A"   12 A"                                 
 -- Virtual --                   
  0.030   0.066   0.076   0.086   0.094   0.135   0.158   0.192
 35 A'   36 A'   37 A'   38 A'   39 A'   40 A'   41 A'   42 A'                 
  0.203   0.230   0.281   0.291   0.333   0.371   0.387   0.477
 43 A'   44 A'   45 A'   46 A'   47 A'   48 A'   49 A'   50 A'                 
  0.549   0.550   0.594   0.606   0.665   0.696   0.783   0.869
 51 A'   52 A'   53 A'   54 A'   55 A'   56 A'   57 A'   58 A'                 
  0.903   1.097   1.102   1.144   1.156   1.259   1.285   1.355
 59 A'   60 A'   61 A'   62 A'   63 A'   64 A'   65 A'   66 A'                 
  1.483   1.562   1.635   1.851   1.899   2.363   2.495   2.660
 67 A'   68 A'   69 A'   70 A'   71 A'   72 A'   73 A'   74 A'                 
  2.889   3.018   4.320   4.457   4.485   4.557   4.638   4.771
 75 A'   76 A'   77 A'   78 A'   79 A'   80 A'   81 A'   82 A'                 
  6.541   6.572   7.481  10.341  14.796  14.872  26.704  27.091
 83 A'   84 A'   85 A'   86 A'   87 A'   88 A'   89 A'   90 A'                 
 28.874  29.535  29.559  29.874  29.896  29.959  36.666 130.593
 91 A'   92 A'   93 A'   94 A'   95 A'   96 A'   97 A'   98 A'                 
130.617 154.271 166.095 219.1851912.189  -0.008   0.086   0.143
 99 A'  100 A'  101 A'  102 A'  103 A'   13 A"   14 A"   15 A"                 
  0.233   0.327   0.393   0.533   0.579   0.607   0.865   0.908
 16 A"   17 A"   18 A"   19 A"   20 A"   21 A"   22 A"   23 A"                 
  0.961   1.119   1.213   1.541   1.764   2.257   2.397   2.626
 24 A"   25 A"   26 A"   27 A"   28 A"   29 A"   30 A"   31 A"                 
  4.229   4.478   4.490   6.529  14.701  26.645  29.526  29.871
 32 A"   33 A"   34 A"   35 A"   36 A"   37 A"   38 A"   39 A"                 
 29.875 130.586
 40 A"   41 A"                                                                 

 Beta MOs, Restricted
 -- Occupied --                  
******* -180.88 -169.69 -169.69 -104.88  -80.06  -37.94  -33.12
  1 A'    2 A'    3 A'    4 A'    5 A'    6 A'    7 A'    8 A'                 
-33.119 -24.307 -24.306 -24.302 -15.663 -10.606  -8.074  -8.070
  9 A'   10 A'   11 A'   12 A'   13 A'   14 A'   15 A'   16 A'                 
 -7.601  -7.252  -5.493  -5.492  -5.485  -5.474-169.687 -33.119
 17 A'   18 A'   19 A'   20 A'   21 A'   22 A'    1 A"    2 A"                 
-24.306 -24.302  -8.070  -5.493  -5.475  -2.408  -2.403  -2.392
  3 A"    4 A"    5 A"    6 A"    7 A"   23 A'   24 A'   25 A'                 
 -1.259  -1.052  -0.879  -0.735  -0.591  -0.578  -0.456  -0.408
 26 A'   27 A'   28 A'   29 A'   30 A'   31 A'   32 A'   33 A'                 
 -0.390  -2.403  -2.392  -0.556  -0.440  -0.379
 34 A'    8 A"    9 A"   10 A"   11 A"   12 A"                                 
 -- Virtual --                   
  0.030   0.066   0.076   0.086   0.094   0.135   0.158   0.192
 35 A'   36 A'   37 A'   38 A'   39 A'   40 A'   41 A'   42 A'                 
  0.203   0.230   0.281   0.291   0.333   0.371   0.387   0.477
 43 A'   44 A'   45 A'   46 A'   47 A'   48 A'   49 A'   50 A'                 
  0.549   0.550   0.594   0.606   0.665   0.696   0.783   0.869
 51 A'   52 A'   53 A'   54 A'   55 A'   56 A'   57 A'   58 A'                 
  0.903   1.097   1.102   1.144   1.156   1.259   1.285   1.355
 59 A'   60 A'   61 A'   62 A'   63 A'   64 A'   65 A'   66 A'                 
  1.483   1.562   1.635   1.851   1.899   2.363   2.495   2.660
 67 A'   68 A'   69 A'   70 A'   71 A'   72 A'   73 A'   74 A'                 
  2.889   3.018   4.320   4.457   4.485   4.557   4.638   4.771
 75 A'   76 A'   77 A'   78 A'   79 A'   80 A'   81 A'   82 A'                 
  6.541   6.572   7.481  10.341  14.796  14.872  26.704  27.091
 83 A'   84 A'   85 A'   86 A'   87 A'   88 A'   89 A'   90 A'                 
 28.874  29.535  29.559  29.874  29.896  29.959  36.666 130.593
 91 A'   92 A'   93 A'   94 A'   95 A'   96 A'   97 A'   98 A'                 
130.617 154.271 166.095 219.1851912.189  -0.008   0.086   0.143
 99 A'  100 A'  101 A'  102 A'  103 A'   13 A"   14 A"   15 A"                 
  0.233   0.327   0.393   0.533   0.579   0.607   0.865   0.908
 16 A"   17 A"   18 A"   19 A"   20 A"   21 A"   22 A"   23 A"                 
  0.961   1.119   1.213   1.541   1.764   2.257   2.397   2.626
 24 A"   25 A"   26 A"   27 A"   28 A"   29 A"   30 A"   31 A"                 
  4.229   4.478   4.490   6.529  14.701  26.645  29.526  29.871
 32 A"   33 A"   34 A"   35 A"   36 A"   37 A"   38 A"   39 A"                 
 29.875 130.586
 40 A"   41 A"                                                                 
 --------------------------------------------------------------

          Ground-State Mulliken Net Atomic Charges

     Atom                 Charge (a.u.)
  ----------------------------------------
      1 I                    -0.140960
      2 P                     0.313097
      3 N                    -0.160544
      4 Cl                   -0.011593
  ----------------------------------------
  Sum of atomic charges =    -0.000000

 -----------------------------------------------------------------
                    Cartesian Multipole Moments
 -----------------------------------------------------------------
    Charge (ESU x 10^10)
                 0.0000
    Dipole Moment (Debye)
         X       0.0095      Y       1.7981      Z       0.0000
       Tot       1.7981
    Quadrupole Moments (Debye-Ang)
        XX     -59.2555     XY      -3.0072     YY     -61.3042
        XZ       0.0000     YZ      -0.0000     ZZ     -59.7090
    Octopole Moments (Debye-Ang^2)
       XXX      53.4685    XXY      -2.7881    XYY      20.7307
       YYY      -5.2685    XXZ       0.0000    XYZ       0.0000
       YYZ       0.0000    XZZ      17.0103    YZZ      -1.1712
       ZZZ       0.0000
    Hexadecapole Moments (Debye-Ang^3)
      XXXX   -1362.9196   XXXY     -19.0850   XXYY    -274.6881
      XYYY      -5.2802   YYYY    -158.1738   XXXZ       0.0000
      XXYZ      -0.0000   XYYZ      -0.0000   YYYZ      -0.0000
      XXZZ    -261.0402   XYZZ      -2.2828   YYZZ     -38.7182
      XZZZ       0.0000   YZZZ      -0.0000   ZZZZ     -80.4429
 -----------------------------------------------------------------
 DrvMan completing analytic gradient of the correlated energy
 Correlated dipole moment
            1
    1   0.0037471
    2   0.7074136
    3   0.0000000
 Energy read as -7772.121078440
 Full Analytical Gradient: (in a.u., or Hartree/Bohr)
             1             2             3             4
    1   -0.00001786    0.00011537   -0.00012452    0.00002702
    2    0.00003085    0.00018442   -0.00027159    0.00005632
    3    0.00000000    0.00000000   -0.00000000   -0.00000000
 Gradient time:  CPU 0.76 s  wall 0.77 s
 ######################################################
 ######################################################
 # Starting finite difference calculation for IDERIV  #
 Finite diff step size:  1.88973e-03 a.u.
 ----------------------------------------------------------------
             Standard Nuclear Orientation (Angstroms)
    I     Atom           X                Y                Z
 ----------------------------------------------------------------
    1      I       1.5078896246    -0.1054939380    -0.0000000000
    2      P      -0.7733143320     0.8574829878     0.0000000000
    3      N      -1.6239507634    -0.4944836180     0.0000000000
    4      Cl     -3.3469282223    -0.2240988692    -0.0000000000
 ----------------------------------------------------------------
 Nuclear Repulsion Energy =   449.5187627705 hartrees
 There are       46 alpha and       46 beta electrons

                       Distance Matrix (Angstroms)
             I (  1)   P (  2)   N (  3)
   P (  2)  2.476129
   N (  3)  3.155905  1.597309
   Cl(  4)  4.856266  2.791650  1.744064

 Requested basis set is 6-311++G(d,p)
 There are 56 shells and 144 basis functions
 A cutoff of  1.0D-14 yielded   1295 shell pairs
 There are      9197 function pairs (     10267 Cartesian)
 Smallest overlap matrix eigenvalue = 1.60E-03
 Guess MOs from SCF MO coefficient file

 -----------------------------------------------------------------------
  General SCF calculation program by
  Eric Jon Sundstrom, Paul Horn, Yuezhi Mao, Dmitri Zuev, Alec White,
  David Stuck, Shaama M.S., Shane Yost, Joonho Lee, David Small,
  Daniel Levine, Susi Lehtola, Hugh Burton, Evgeny Epifanovsky
 -----------------------------------------------------------------------
 Hartree-Fock
 using 6 threads for integral computing
 -------------------------------------------------------
 OpenMP Integral computing Module                
 Release: version 2.0, May 2017, Q-Chem Inc. Pleasanton 
 -------------------------------------------------------
 A restricted SCF calculation will be
 performed using DIIS
 SCF converges when DIIS error is below 1.0e-08
 ---------------------------------------
  Cycle       Energy         DIIS error
 ---------------------------------------
    1   -7771.4617258500      5.01e-06  
    2   -7771.4617259463      1.39e-06  
    3   -7771.4617259558      8.30e-07  
    4   -7771.4617259580      2.54e-07  
    5   -7771.4617259585      1.18e-07  
    6   -7771.4617259586      4.33e-08  
    7   -7771.4617259586      2.03e-08  
    8   -7771.4617259587      9.33e-09  Convergence criterion met
 ---------------------------------------
 SCF time:   CPU 6.99s  wall 2.00s 
 SCF   energy in the final basis set =    -7771.4617259587
 Total energy in the final basis set =    -7771.4617259587


 ------------------------------------------------------------------------------

   CCMAN2: suite of methods based on coupled cluster
           and equation of motion theories.

   Components:
   * libvmm-1.3-trunk
     by Evgeny Epifanovsky, Ilya Kaliman.
   * libtensor-2.5-trunk
     by Evgeny Epifanovsky, Michael Wormit, Dmitry Zuev, Sam Manzer, 
        Ilya Kaliman.
   * libcc-2.5-trunk
     by Evgeny Epifanovsky, Arik Landau, Tomasz Kus, Kirill Khistyaev, 
        Dmitry Zuev, Prashant Manohar, Xintian Feng, Anna Krylov, 
        Matthew Goldey, Alec White, Thomas Jagau, Kaushik Nanda, 
        Anastasia Gunina, Alexander Kunitsa, Joonho Lee.

   CCMAN original authors:
   Anna I. Krylov, C. David Sherrill, Steven R. Gwaltney,
   Edward F. C. Byrd (2000)
   Sergey V. Levchenko, Lyudmila V. Slipchenko, Tao Wang,
   Ana-Maria C. Cristian (2003)
   Piotr A. Pieniazek, C. Melania Oana, Evgeny Epifanovsky (2007)
   Prashant Manohar (2009)

 ------------------------------------------------------------------------------


 Allocating and initializing 30808MB of RAM...
 Calculation will run on 6 cores.


 Alpha MOs, Restricted
 -- Occupied --                  
******* -180.88 -169.69 -169.69 -169.69 -104.88  -80.06  -37.94
  1 A     2 A     3 A     4 A     5 A     6 A     7 A     8 A                  
-33.123 -33.119 -33.119 -24.307 -24.306 -24.306 -24.302 -24.302
  9 A    10 A    11 A    12 A    13 A    14 A    15 A    16 A                  
-15.663 -10.606  -8.074  -8.070  -8.070  -7.601  -7.252  -5.494
 17 A    18 A    19 A    20 A    21 A    22 A    23 A    24 A                  
 -5.493  -5.492  -5.485  -5.475  -5.474  -2.408  -2.403  -2.403
 25 A    26 A    27 A    28 A    29 A    30 A    31 A    32 A                  
 -2.392  -2.392  -1.259  -1.052  -0.879  -0.736  -0.591  -0.578
 33 A    34 A    35 A    36 A    37 A    38 A    39 A    40 A                  
 -0.556  -0.456  -0.440  -0.408  -0.390  -0.379
 41 A    42 A    43 A    44 A    45 A    46 A                                  
 -- Virtual --                   
 -0.008   0.030   0.066   0.076   0.086   0.086   0.094   0.135
 47 A    48 A    49 A    50 A    51 A    52 A    53 A    54 A                  
  0.143   0.158   0.192   0.203   0.230   0.233   0.281   0.291
 55 A    56 A    57 A    58 A    59 A    60 A    61 A    62 A                  
  0.327   0.333   0.371   0.387   0.393   0.477   0.533   0.549
 63 A    64 A    65 A    66 A    67 A    68 A    69 A    70 A                  
  0.550   0.579   0.594   0.606   0.607   0.665   0.696   0.783
 71 A    72 A    73 A    74 A    75 A    76 A    77 A    78 A                  
  0.865   0.869   0.903   0.908   0.961   1.097   1.102   1.119
 79 A    80 A    81 A    82 A    83 A    84 A    85 A    86 A                  
  1.144   1.156   1.213   1.259   1.285   1.355   1.483   1.541
 87 A    88 A    89 A    90 A    91 A    92 A    93 A    94 A                  
  1.562   1.635   1.764   1.851   1.899   2.257   2.363   2.397
 95 A    96 A    97 A    98 A    99 A   100 A   101 A   102 A                  
  2.495   2.626   2.660   2.889   3.018   4.229   4.320   4.457
103 A   104 A   105 A   106 A   107 A   108 A   109 A   110 A                  
  4.478   4.485   4.490   4.557   4.638   4.771   6.529   6.541
111 A   112 A   113 A   114 A   115 A   116 A   117 A   118 A                  
  6.572   7.481  10.341  14.701  14.796  14.872  26.645  26.704
119 A   120 A   121 A   122 A   123 A   124 A   125 A   126 A                  
 27.091  28.874  29.526  29.535  29.559  29.871  29.874  29.876
127 A   128 A   129 A   130 A   131 A   132 A   133 A   134 A                  
 29.896  29.959  36.666 130.586 130.593 130.617 154.271 166.095
135 A   136 A   137 A   138 A   139 A   140 A   141 A   142 A                  
219.1851912.189
143 A   144 A                                                                  

 Beta MOs, Restricted
 -- Occupied --                  
******* -180.88 -169.69 -169.69 -169.69 -104.88  -80.06  -37.94
  1 A     2 A     3 A     4 A     5 A     6 A     7 A     8 A                  
-33.123 -33.119 -33.119 -24.307 -24.306 -24.306 -24.302 -24.302
  9 A    10 A    11 A    12 A    13 A    14 A    15 A    16 A                  
-15.663 -10.606  -8.074  -8.070  -8.070  -7.601  -7.252  -5.494
 17 A    18 A    19 A    20 A    21 A    22 A    23 A    24 A                  
 -5.493  -5.492  -5.485  -5.475  -5.474  -2.408  -2.403  -2.403
 25 A    26 A    27 A    28 A    29 A    30 A    31 A    32 A                  
 -2.392  -2.392  -1.259  -1.052  -0.879  -0.736  -0.591  -0.578
 33 A    34 A    35 A    36 A    37 A    38 A    39 A    40 A                  
 -0.556  -0.456  -0.440  -0.408  -0.390  -0.379
 41 A    42 A    43 A    44 A    45 A    46 A                                  
 -- Virtual --                   
 -0.008   0.030   0.066   0.076   0.086   0.086   0.094   0.135
 47 A    48 A    49 A    50 A    51 A    52 A    53 A    54 A                  
  0.143   0.158   0.192   0.203   0.230   0.233   0.281   0.291
 55 A    56 A    57 A    58 A    59 A    60 A    61 A    62 A                  
  0.327   0.333   0.371   0.387   0.393   0.477   0.533   0.549
 63 A    64 A    65 A    66 A    67 A    68 A    69 A    70 A                  
  0.550   0.579   0.594   0.606   0.607   0.665   0.696   0.783
 71 A    72 A    73 A    74 A    75 A    76 A    77 A    78 A                  
  0.865   0.869   0.903   0.908   0.961   1.097   1.102   1.119
 79 A    80 A    81 A    82 A    83 A    84 A    85 A    86 A                  
  1.144   1.156   1.213   1.259   1.285   1.355   1.483   1.541
 87 A    88 A    89 A    90 A    91 A    92 A    93 A    94 A                  
  1.562   1.635   1.764   1.851   1.899   2.257   2.363   2.397
 95 A    96 A    97 A    98 A    99 A   100 A   101 A   102 A                  
  2.495   2.626   2.660   2.889   3.018   4.229   4.320   4.457
103 A   104 A   105 A   106 A   107 A   108 A   109 A   110 A                  
  4.478   4.485   4.490   4.557   4.638   4.771   6.529   6.541
111 A   112 A   113 A   114 A   115 A   116 A   117 A   118 A                  
  6.572   7.481  10.341  14.701  14.796  14.872  26.645  26.704
119 A   120 A   121 A   122 A   123 A   124 A   125 A   126 A                  
 27.091  28.874  29.526  29.535  29.559  29.871  29.874  29.876
127 A   128 A   129 A   130 A   131 A   132 A   133 A   134 A                  
 29.896  29.959  36.666 130.586 130.593 130.617 154.271 166.095
135 A   136 A   137 A   138 A   139 A   140 A   141 A   142 A                  
219.1851912.189
143 A   144 A                                                                  

 Occupation and symmetry of molecular orbitals

 Point group: C1 (1 irreducible representation).

                           A     All 
 -------------------------------------
 All molecular orbitals:
  - Alpha                  144   144 
  - Beta                   144   144 
 -------------------------------------
 Alpha orbitals:
  - Frozen occupied        29    29  
  - Active occupied        17    17  
  - Active virtual         98    98  
  - Frozen virtual         0     0   
 -------------------------------------
 Beta orbitals:
  - Frozen occupied        29    29  
  - Active occupied        17    17  
  - Active virtual         98    98  
  - Frozen virtual         0     0   
 -------------------------------------

 Import integrals:   CPU 0.00 s  wall 0.00 s

 Import integrals:   CPU 73.91 s  wall 12.94 s

 MP2 amplitudes:   CPU 0.17 s  wall 0.12 s

Running a double precision version
           CCSD T amplitudes will be solved using DIIS.

           Start     Size      MaxIter   EConv     TConv     
           3         7         100       1.00e-07  1.00e-05  
 ------------------------------------------------------------------------------
           Energy (a.u.)   Ediff      Tdiff       Comment
 ------------------------------------------------------------------------------
         -7772.10145045                           
     1   -7772.09610644   5.34e-03   8.03e-01     
     2   -7772.11844260   2.23e-02   1.11e-01     
     3   -7772.11777209   6.71e-04   4.91e-02     
     4   -7772.12017307   2.40e-03   1.50e-02     Switched to DIIS steps.
     5   -7772.12103279   8.60e-04   1.28e-02     
     6   -7772.12107334   4.06e-05   2.63e-03     
     7   -7772.12107385   5.07e-07   1.36e-03     
     8   -7772.12107729   3.44e-06   3.03e-04     
     9   -7772.12107844   1.15e-06   2.15e-04     
    10   -7772.12107835   9.75e-08   6.77e-05     
    11   -7772.12107835   4.80e-09   2.84e-05     
    12   -7772.12107831   3.71e-08   1.19e-05     
    13   -7772.12107831   5.48e-09   3.37e-06     
 ------------------------------------------------------------------------------
         -7772.12107831                           CCSD T converged.

End of double precision
 SCF energy                 = -7771.46172596
 MP2 energy                 = -7772.10145045
 CCSD correlation energy     =    -0.65935235
 CCSD total energy           = -7772.12107831

 CCSD  T1^2 = 0.0134  T2^2 = 0.2856  Leading amplitudes:

 Amplitude    Orbitals with energies
  0.0429       43 (A) A                  ->    47 (A) A                   
              -0.4396                         -0.0080                     
  0.0429       43 (A) B                  ->    47 (A) B                   
              -0.4396                         -0.0080                     
  0.0167       40 (A) A                  ->    48 (A) A                   
              -0.5785                          0.0297                     
  0.0167       40 (A) B                  ->    48 (A) B                   
              -0.5785                          0.0297                     

 Amplitude    Orbitals with energies
 -0.0550       43 (A) A      43 (A) B    ->    47 (A) A      47 (A) B     
              -0.4396       -0.4396           -0.0080       -0.0080       
  0.0550       43 (A) A      43 (A) B    ->    47 (A) B      47 (A) A     
              -0.4396       -0.4396           -0.0080       -0.0080       
  0.0550       43 (A) B      43 (A) A    ->    47 (A) A      47 (A) B     
              -0.4396       -0.4396           -0.0080       -0.0080       
 -0.0550       43 (A) B      43 (A) A    ->    47 (A) B      47 (A) A     
              -0.4396       -0.4396           -0.0080       -0.0080       

 Computing CCSD intemediates for later calculations in double precision
 Finished.

Running a double precision version
           CCSD Lambda amplitudes will be solved using DIIS.
           Start     Size      MaxIter   EConv     LConv     
           3         7         100       1.00e-07  1.00e-05  
 ------------------------------------------------------------------------------
            Enorm      Ldiff       Comment
 ------------------------------------------------------------------------------
     1     5.79e-02   4.40e-02     
     2     1.49e-02   5.62e-03     
     3     6.40e-03   2.19e-03     
     4     3.71e-03   1.29e-03     Switched to DIIS steps.
     5     1.21e-03   6.96e-04     
     6     5.79e-04   2.00e-04     
     7     1.94e-04   4.94e-05     
     8     8.81e-05   2.74e-06     
     9     3.07e-05   4.27e-06     
    10     1.22e-05   1.82e-06     
    11     5.02e-06   4.31e-07     
    12     2.20e-06   1.45e-07     
    13     1.07e-06   1.38e-07     
    14     5.03e-07   3.74e-08     
    15     2.60e-07   4.00e-08     
    16     1.17e-07   1.40e-08     
    17     6.15e-08   5.84e-09     
 ------------------------------------------------------------------------------
                                   CCSD Lambda converged.

 Computing density matrices in double precision...
           Orbital response amplitudes will be solved using DIIS.
           Start     Size      MaxIter   EConv     LConv     
           3         7         100       1.00e-06  1.00e-06  
 ------------------------------------------------------------------------------
            Enorm      Ldiff       Comment
 ------------------------------------------------------------------------------
     1     8.71e-02   9.87e-03     
     2     6.31e-02   1.19e-02     
     3     7.34e-02   1.68e-02     
     4     1.25e-02   2.42e-02     Switched to DIIS steps.
     5     4.60e-03   3.63e-03     
     6     1.17e-03   5.83e-04     
     7     6.09e-04   9.87e-05     
     8     1.83e-04   1.15e-04     
     9     5.09e-05   2.24e-05     
    10     1.39e-05   2.54e-06     
    11     4.50e-06   2.23e-07     
    12     1.42e-06   2.13e-07     
    13     9.87e-07   3.83e-07     
 ------------------------------------------------------------------------------
                                   Orbital response converged.

 Computing density matrices... Done.
 CCSD calculation:   CPU 1826.62 s  wall 318.03 s

 Transferring MO TPDM to AO TPDM
 Transferring g2_o1o1o1o1
 Transferring g2_o1o1o1v1
 Transferring g2_o1o1v1v1
 Transferring g2_o1v1o1v1
 Transferring g2_o1v1v1v1
 Transferring g2_v1v1v1v1
 Adding separable TPDM
 Computing TPDM gradient
 --------------------------------------------------------
 2e gradient
  Atom          X               Y               Z
 --------------------------------------------------------
    1        -55.802867       12.894960        0.000000  
    2         20.656462      -30.775500       -0.000000  
    3          7.327378       16.392438        0.000000  
    4         27.819027        1.488103       -0.000000  
 --------------------------------------------------------
 --------------------------------------------------------
 Final gradient
  Atom          X               Y               Z
 --------------------------------------------------------
    1        -55.802867       12.894960        0.000000  
    2         20.656462      -30.775500       -0.000000  
    3          7.327378       16.392438        0.000000  
    4         27.819027        1.488103       -0.000000  
 --------------------------------------------------------
 Analytic gradient from two-electron contribution:   CPU 367.99 s  wall 70.13 s

 Total ccman2 time:   CPU 2275.12 s  wall 402.69 s


 --------------------------------------------------------------

                    Orbital Energies (a.u.)
 --------------------------------------------------------------

 Alpha MOs
 -- Occupied --
********-180.8812-169.6877-169.6869-169.6869-104.8823 -80.0628 -37.9351
-33.1229 -33.1193 -33.1190 -24.3069 -24.3058 -24.3055 -24.3022 -24.3022
-15.6629 -10.6059  -8.0744  -8.0704  -8.0704  -7.6015  -7.2520  -5.4935
 -5.4926  -5.4924  -5.4848  -5.4748  -5.4742  -2.4077  -2.4034  -2.4026
 -2.3917  -2.3917  -1.2594  -1.0522  -0.8792  -0.7355  -0.5906  -0.5785
 -0.5562  -0.4564  -0.4396  -0.4082  -0.3895  -0.3786
 -- Virtual --
 -0.0080   0.0297   0.0661   0.0764   0.0856   0.0864   0.0943   0.1353
  0.1427   0.1581   0.1925   0.2028   0.2298   0.2325   0.2813   0.2912
  0.3266   0.3330   0.3712   0.3873   0.3929   0.4771   0.5329   0.5489
  0.5496   0.5788   0.5935   0.6057   0.6065   0.6649   0.6958   0.7828
  0.8649   0.8687   0.9027   0.9083   0.9605   1.0972   1.1021   1.1188
  1.1444   1.1560   1.2133   1.2586   1.2849   1.3550   1.4827   1.5412
  1.5616   1.6350   1.7643   1.8509   1.8990   2.2571   2.3633   2.3969
  2.4950   2.6260   2.6604   2.8894   3.0175   4.2289   4.3198   4.4573
  4.4781   4.4849   4.4896   4.5569   4.6377   4.7710   6.5286   6.5408
  6.5722   7.4812  10.3410  14.7010  14.7962  14.8721  26.6454  26.7044
 27.0908  28.8741  29.5256  29.5355  29.5594  29.8711  29.8738  29.8755
 29.8959  29.9587  36.6663 130.5856 130.5931 130.6175 154.2708 166.0953
219.18491912.1888
 --------------------------------------------------------------

          Ground-State Mulliken Net Atomic Charges

     Atom                 Charge (a.u.)
  ----------------------------------------
      1 I                    -0.141164
      2 P                     0.313150
      3 N                    -0.160500
      4 Cl                   -0.011485
  ----------------------------------------
  Sum of atomic charges =    -0.000000

 -----------------------------------------------------------------
                    Cartesian Multipole Moments
 -----------------------------------------------------------------
    Charge (ESU x 10^10)
                 0.0000
    Dipole Moment (Debye)
         X       0.0053      Y       1.7990      Z       0.0000
       Tot       1.7990
    Quadrupole Moments (Debye-Ang)
        XX     -59.2525     XY      -3.0075     YY     -61.3042
        XZ       0.0000     YZ      -0.0000     ZZ     -59.7108
    Octopole Moments (Debye-Ang^2)
       XXX      53.3577    XXY      -2.7893    XYY      20.6947
       YYY      -5.2645    XXZ       0.0000    XYZ      -0.0000
       YYZ      -0.0000    XZZ      16.9761    YZZ      -1.1707
       ZZZ       0.0000
    Hexadecapole Moments (Debye-Ang^3)
      XXXX   -1363.3372   XXXY     -19.0798   XXYY    -274.7739
      XYYY      -5.2734   YYYY    -158.1699   XXXZ       0.0000
      XXYZ      -0.0000   XYYZ       0.0000   YYYZ      -0.0000
      XXZZ    -261.1298   XYZZ      -2.2797   YYZZ     -38.7193
      XZZZ       0.0000   YZZZ      -0.0000   ZZZZ     -80.4499
 -----------------------------------------------------------------
 DrvMan completing analytic gradient of the correlated energy
 Correlated dipole moment
            1
    1   0.0020698
    2   0.7077860
    3   0.0000000
 Energy read as -7772.121078308
 Full Analytical Gradient: (in a.u., or Hartree/Bohr)
             1             2             3             4
    1    0.00016115   -0.00002776   -0.00015541    0.00002202
    2   -0.00002999    0.00026425   -0.00029211    0.00005785
    3    0.00000000   -0.00000000    0.00000000   -0.00000000
 Gradient time:  CPU 0.74 s  wall 0.75 s
 ----------------------------------------------------------------
             Standard Nuclear Orientation (Angstroms)
    I     Atom           X                Y                Z
 ----------------------------------------------------------------
    1      I       1.5058896246    -0.1054939380    -0.0000000000
    2      P      -0.7733143320     0.8574829878     0.0000000000
    3      N      -1.6239507634    -0.4944836180     0.0000000000
    4      Cl     -3.3469282223    -0.2240988692    -0.0000000000
 ----------------------------------------------------------------
 Nuclear Repulsion Energy =   449.7248627449 hartrees
 There are       46 alpha and       46 beta electrons

                       Distance Matrix (Angstroms)
             I (  1)   P (  2)   N (  3)
   P (  2)  2.474287
   N (  3)  3.153920  1.597309
   Cl(  4)  4.854267  2.791650  1.744064

 Requested basis set is 6-311++G(d,p)
 There are 56 shells and 144 basis functions
 A cutoff of  1.0D-14 yielded   1295 shell pairs
 There are      9197 function pairs (     10267 Cartesian)
 Smallest overlap matrix eigenvalue = 1.60E-03
 Guess MOs from SCF MO coefficient file

 -----------------------------------------------------------------------
  General SCF calculation program by
  Eric Jon Sundstrom, Paul Horn, Yuezhi Mao, Dmitri Zuev, Alec White,
  David Stuck, Shaama M.S., Shane Yost, Joonho Lee, David Small,
  Daniel Levine, Susi Lehtola, Hugh Burton, Evgeny Epifanovsky
 -----------------------------------------------------------------------
 Hartree-Fock
 using 6 threads for integral computing
 -------------------------------------------------------
 OpenMP Integral computing Module                
 Release: version 2.0, May 2017, Q-Chem Inc. Pleasanton 
 -------------------------------------------------------
 A restricted SCF calculation will be
 performed using DIIS
 SCF converges when DIIS error is below 1.0e-08
 ---------------------------------------
  Cycle       Energy         DIIS error
 ---------------------------------------
    1   -7771.4617348111      1.00e-05  
    2   -7771.4617351970      2.78e-06  
    3   -7771.4617352347      1.66e-06  
    4   -7771.4617352440      5.09e-07  
    5   -7771.4617352457      2.36e-07  
    6   -7771.4617352461      8.64e-08  
    7   -7771.4617352462      4.04e-08  
    8   -7771.4617352463      1.86e-08  
    9   -7771.4617352463      7.74e-09  Convergence criterion met
 ---------------------------------------
 SCF time:   CPU 7.98s  wall 2.00s 
 SCF   energy in the final basis set =    -7771.4617352463
 Total energy in the final basis set =    -7771.4617352463


 ------------------------------------------------------------------------------

   CCMAN2: suite of methods based on coupled cluster
           and equation of motion theories.

   Components:
   * libvmm-1.3-trunk
     by Evgeny Epifanovsky, Ilya Kaliman.
   * libtensor-2.5-trunk
     by Evgeny Epifanovsky, Michael Wormit, Dmitry Zuev, Sam Manzer, 
        Ilya Kaliman.
   * libcc-2.5-trunk
     by Evgeny Epifanovsky, Arik Landau, Tomasz Kus, Kirill Khistyaev, 
        Dmitry Zuev, Prashant Manohar, Xintian Feng, Anna Krylov, 
        Matthew Goldey, Alec White, Thomas Jagau, Kaushik Nanda, 
        Anastasia Gunina, Alexander Kunitsa, Joonho Lee.

   CCMAN original authors:
   Anna I. Krylov, C. David Sherrill, Steven R. Gwaltney,
   Edward F. C. Byrd (2000)
   Sergey V. Levchenko, Lyudmila V. Slipchenko, Tao Wang,
   Ana-Maria C. Cristian (2003)
   Piotr A. Pieniazek, C. Melania Oana, Evgeny Epifanovsky (2007)
   Prashant Manohar (2009)

 ------------------------------------------------------------------------------


 Allocating and initializing 30808MB of RAM...
 Calculation will run on 6 cores.


 Alpha MOs, Restricted
 -- Occupied --                  
******* -180.88 -169.69 -169.69 -169.69 -104.88  -80.06  -37.94
  1 A     2 A     3 A     4 A     5 A     6 A     7 A     8 A                  
-33.123 -33.119 -33.119 -24.307 -24.306 -24.306 -24.302 -24.302
  9 A    10 A    11 A    12 A    13 A    14 A    15 A    16 A                  
-15.663 -10.606  -8.074  -8.070  -8.070  -7.601  -7.252  -5.493
 17 A    18 A    19 A    20 A    21 A    22 A    23 A    24 A                  
 -5.492  -5.492  -5.485  -5.475  -5.474  -2.408  -2.404  -2.403
 25 A    26 A    27 A    28 A    29 A    30 A    31 A    32 A                  
 -2.392  -2.392  -1.259  -1.052  -0.879  -0.735  -0.591  -0.578
 33 A    34 A    35 A    36 A    37 A    38 A    39 A    40 A                  
 -0.556  -0.456  -0.440  -0.408  -0.390  -0.379
 41 A    42 A    43 A    44 A    45 A    46 A                                  
 -- Virtual --                   
 -0.008   0.030   0.066   0.076   0.086   0.086   0.094   0.135
 47 A    48 A    49 A    50 A    51 A    52 A    53 A    54 A                  
  0.143   0.158   0.192   0.203   0.230   0.233   0.281   0.291
 55 A    56 A    57 A    58 A    59 A    60 A    61 A    62 A                  
  0.327   0.333   0.371   0.387   0.393   0.477   0.533   0.549
 63 A    64 A    65 A    66 A    67 A    68 A    69 A    70 A                  
  0.550   0.579   0.594   0.606   0.607   0.665   0.696   0.783
 71 A    72 A    73 A    74 A    75 A    76 A    77 A    78 A                  
  0.865   0.869   0.903   0.909   0.961   1.097   1.103   1.119
 79 A    80 A    81 A    82 A    83 A    84 A    85 A    86 A                  
  1.145   1.156   1.213   1.259   1.285   1.355   1.483   1.541
 87 A    88 A    89 A    90 A    91 A    92 A    93 A    94 A                  
  1.562   1.635   1.764   1.851   1.899   2.257   2.363   2.397
 95 A    96 A    97 A    98 A    99 A   100 A   101 A   102 A                  
  2.495   2.626   2.660   2.889   3.018   4.229   4.320   4.457
103 A   104 A   105 A   106 A   107 A   108 A   109 A   110 A                  
  4.478   4.485   4.490   4.557   4.638   4.771   6.529   6.541
111 A   112 A   113 A   114 A   115 A   116 A   117 A   118 A                  
  6.572   7.481  10.341  14.701  14.796  14.872  26.646  26.705
119 A   120 A   121 A   122 A   123 A   124 A   125 A   126 A                  
 27.091  28.874  29.526  29.535  29.559  29.871  29.874  29.875
127 A   128 A   129 A   130 A   131 A   132 A   133 A   134 A                  
 29.896  29.959  36.666 130.586 130.593 130.617 154.271 166.095
135 A   136 A   137 A   138 A   139 A   140 A   141 A   142 A                  
219.1851912.189
143 A   144 A                                                                  

 Beta MOs, Restricted
 -- Occupied --                  
******* -180.88 -169.69 -169.69 -169.69 -104.88  -80.06  -37.94
  1 A     2 A     3 A     4 A     5 A     6 A     7 A     8 A                  
-33.123 -33.119 -33.119 -24.307 -24.306 -24.306 -24.302 -24.302
  9 A    10 A    11 A    12 A    13 A    14 A    15 A    16 A                  
-15.663 -10.606  -8.074  -8.070  -8.070  -7.601  -7.252  -5.493
 17 A    18 A    19 A    20 A    21 A    22 A    23 A    24 A                  
 -5.492  -5.492  -5.485  -5.475  -5.474  -2.408  -2.404  -2.403
 25 A    26 A    27 A    28 A    29 A    30 A    31 A    32 A                  
 -2.392  -2.392  -1.259  -1.052  -0.879  -0.735  -0.591  -0.578
 33 A    34 A    35 A    36 A    37 A    38 A    39 A    40 A                  
 -0.556  -0.456  -0.440  -0.408  -0.390  -0.379
 41 A    42 A    43 A    44 A    45 A    46 A                                  
 -- Virtual --                   
 -0.008   0.030   0.066   0.076   0.086   0.086   0.094   0.135
 47 A    48 A    49 A    50 A    51 A    52 A    53 A    54 A                  
  0.143   0.158   0.192   0.203   0.230   0.233   0.281   0.291
 55 A    56 A    57 A    58 A    59 A    60 A    61 A    62 A                  
  0.327   0.333   0.371   0.387   0.393   0.477   0.533   0.549
 63 A    64 A    65 A    66 A    67 A    68 A    69 A    70 A                  
  0.550   0.579   0.594   0.606   0.607   0.665   0.696   0.783
 71 A    72 A    73 A    74 A    75 A    76 A    77 A    78 A                  
  0.865   0.869   0.903   0.909   0.961   1.097   1.103   1.119
 79 A    80 A    81 A    82 A    83 A    84 A    85 A    86 A                  
  1.145   1.156   1.213   1.259   1.285   1.355   1.483   1.541
 87 A    88 A    89 A    90 A    91 A    92 A    93 A    94 A                  
  1.562   1.635   1.764   1.851   1.899   2.257   2.363   2.397
 95 A    96 A    97 A    98 A    99 A   100 A   101 A   102 A                  
  2.495   2.626   2.660   2.889   3.018   4.229   4.320   4.457
103 A   104 A   105 A   106 A   107 A   108 A   109 A   110 A                  
  4.478   4.485   4.490   4.557   4.638   4.771   6.529   6.541
111 A   112 A   113 A   114 A   115 A   116 A   117 A   118 A                  
  6.572   7.481  10.341  14.701  14.796  14.872  26.646  26.705
119 A   120 A   121 A   122 A   123 A   124 A   125 A   126 A                  
 27.091  28.874  29.526  29.535  29.559  29.871  29.874  29.875
127 A   128 A   129 A   130 A   131 A   132 A   133 A   134 A                  
 29.896  29.959  36.666 130.586 130.593 130.617 154.271 166.095
135 A   136 A   137 A   138 A   139 A   140 A   141 A   142 A                  
219.1851912.189
143 A   144 A                                                                  

 Occupation and symmetry of molecular orbitals

 Point group: C1 (1 irreducible representation).

                           A     All 
 -------------------------------------
 All molecular orbitals:
  - Alpha                  144   144 
  - Beta                   144   144 
 -------------------------------------
 Alpha orbitals:
  - Frozen occupied        29    29  
  - Active occupied        17    17  
  - Active virtual         98    98  
  - Frozen virtual         0     0   
 -------------------------------------
 Beta orbitals:
  - Frozen occupied        29    29  
  - Active occupied        17    17  
  - Active virtual         98    98  
  - Frozen virtual         0     0   
 -------------------------------------

 Import integrals:   CPU 0.00 s  wall 0.00 s

 Import integrals:   CPU 73.36 s  wall 12.81 s

 MP2 amplitudes:   CPU 0.18 s  wall 0.12 s

Running a double precision version
           CCSD T amplitudes will be solved using DIIS.

           Start     Size      MaxIter   EConv     TConv     
           3         7         100       1.00e-07  1.00e-05  
 ------------------------------------------------------------------------------
           Energy (a.u.)   Ediff      Tdiff       Comment
 ------------------------------------------------------------------------------
         -7772.10146321                           
     1   -7772.09611145   5.35e-03   8.03e-01     
     2   -7772.11844483   2.23e-02   1.11e-01     
     3   -7772.11777339   6.71e-04   4.91e-02     
     4   -7772.12017358   2.40e-03   1.50e-02     Switched to DIIS steps.
     5   -7772.12103279   8.59e-04   1.28e-02     
     6   -7772.12107328   4.05e-05   2.62e-03     
     7   -7772.12107378   5.07e-07   1.36e-03     
     8   -7772.12107723   3.44e-06   3.03e-04     
     9   -7772.12107837   1.14e-06   2.15e-04     
    10   -7772.12107827   9.78e-08   6.76e-05     
    11   -7772.12107828   4.39e-09   2.84e-05     
    12   -7772.12107824   3.69e-08   1.19e-05     
    13   -7772.12107824   5.58e-09   3.37e-06     
 ------------------------------------------------------------------------------
         -7772.12107824                           CCSD T converged.

End of double precision
 SCF energy                 = -7771.46173525
 MP2 energy                 = -7772.10146321
 CCSD correlation energy     =    -0.65934299
 CCSD total energy           = -7772.12107824

 CCSD  T1^2 = 0.0134  T2^2 = 0.2855  Leading amplitudes:

 Amplitude    Orbitals with energies
  0.0429       43 (A) A                  ->    47 (A) A                   
              -0.4396                         -0.0080                     
  0.0429       43 (A) B                  ->    47 (A) B                   
              -0.4396                         -0.0080                     
  0.0166       40 (A) A                  ->    48 (A) A                   
              -0.5785                          0.0299                     
  0.0166       40 (A) B                  ->    48 (A) B                   
              -0.5785                          0.0299                     

 Amplitude    Orbitals with energies
 -0.0547       43 (A) A      43 (A) B    ->    47 (A) A      47 (A) B     
              -0.4396       -0.4396           -0.0080       -0.0080       
  0.0547       43 (A) A      43 (A) B    ->    47 (A) B      47 (A) A     
              -0.4396       -0.4396           -0.0080       -0.0080       
  0.0547       43 (A) B      43 (A) A    ->    47 (A) A      47 (A) B     
              -0.4396       -0.4396           -0.0080       -0.0080       
 -0.0547       43 (A) B      43 (A) A    ->    47 (A) B      47 (A) A     
              -0.4396       -0.4396           -0.0080       -0.0080       

 Computing CCSD intemediates for later calculations in double precision
 Finished.

Running a double precision version
           CCSD Lambda amplitudes will be solved using DIIS.
           Start     Size      MaxIter   EConv     LConv     
           3         7         100       1.00e-07  1.00e-05  
 ------------------------------------------------------------------------------
            Enorm      Ldiff       Comment
 ------------------------------------------------------------------------------
     1     5.79e-02   4.40e-02     
     2     1.49e-02   5.62e-03     
     3     6.39e-03   2.19e-03     
     4     3.71e-03   1.29e-03     Switched to DIIS steps.
     5     1.20e-03   6.96e-04     
     6     5.78e-04   2.00e-04     
     7     1.93e-04   4.93e-05     
     8     8.77e-05   2.72e-06     
     9     3.06e-05   4.24e-06     
    10     1.22e-05   1.80e-06     
    11     4.97e-06   4.27e-07     
    12     2.17e-06   1.44e-07     
    13     1.05e-06   1.36e-07     
    14     4.96e-07   3.70e-08     
    15     2.57e-07   3.95e-08     
    16     1.15e-07   1.41e-08     
    17     6.05e-08   5.80e-09     
 ------------------------------------------------------------------------------
                                   CCSD Lambda converged.

 Computing density matrices in double precision...
           Orbital response amplitudes will be solved using DIIS.
           Start     Size      MaxIter   EConv     LConv     
           3         7         100       1.00e-06  1.00e-06  
 ------------------------------------------------------------------------------
            Enorm      Ldiff       Comment
 ------------------------------------------------------------------------------
     1     8.71e-02   9.91e-03     
     2     6.30e-02   1.19e-02     
     3     7.34e-02   1.68e-02     
     4     1.25e-02   2.41e-02     Switched to DIIS steps.
     5     4.59e-03   3.65e-03     
     6     1.17e-03   5.82e-04     
     7     6.08e-04   9.83e-05     
     8     1.83e-04   1.15e-04     
     9     5.09e-05   2.22e-05     
    10     1.38e-05   2.57e-06     
    11     4.49e-06   2.23e-07     
    12     1.42e-06   2.11e-07     
    13     9.85e-07   3.81e-07     
 ------------------------------------------------------------------------------
                                   Orbital response converged.

 Computing density matrices... Done.
 CCSD calculation:   CPU 1830.50 s  wall 319.06 s

 Transferring MO TPDM to AO TPDM
 Transferring g2_o1o1o1o1
 Transferring g2_o1o1o1v1
 Transferring g2_o1o1v1v1
 Transferring g2_o1v1o1v1
 Transferring g2_o1v1v1v1
 Transferring g2_v1v1v1v1
 Adding separable TPDM
 Computing TPDM gradient
 --------------------------------------------------------
 2e gradient
  Atom          X               Y               Z
 --------------------------------------------------------
    1        -55.859823       12.923549        0.000000  
    2         20.696963      -30.806956       -0.000000  
    3          7.337996       16.394580        0.000000  
    4         27.824864        1.488827       -0.000000  
 --------------------------------------------------------
 --------------------------------------------------------
 Final gradient
  Atom          X               Y               Z
 --------------------------------------------------------
    1        -55.859823       12.923549        0.000000  
    2         20.696963      -30.806956       -0.000000  
    3          7.337996       16.394580        0.000000  
    4         27.824864        1.488827       -0.000000  
 --------------------------------------------------------
 Analytic gradient from two-electron contribution:   CPU 377.19 s  wall 74.59 s

 Total ccman2 time:   CPU 2287.92 s  wall 408.16 s


 --------------------------------------------------------------

                    Orbital Energies (a.u.)
 --------------------------------------------------------------

 Alpha MOs
 -- Occupied --
********-180.8813-169.6878-169.6870-169.6870-104.8822 -80.0627 -37.9352
-33.1230 -33.1193 -33.1191 -24.3070 -24.3059 -24.3056 -24.3023 -24.3023
-15.6628 -10.6058  -8.0743  -8.0703  -8.0703  -7.6014  -7.2521  -5.4934
 -5.4925  -5.4923  -5.4849  -5.4749  -5.4743  -2.4078  -2.4035  -2.4027
 -2.3918  -2.3918  -1.2594  -1.0522  -0.8795  -0.7354  -0.5905  -0.5785
 -0.5561  -0.4563  -0.4396  -0.4083  -0.3896  -0.3786
 -- Virtual --
 -0.0080   0.0299   0.0661   0.0764   0.0856   0.0864   0.0943   0.1353
  0.1427   0.1581   0.1925   0.2028   0.2299   0.2326   0.2813   0.2912
  0.3265   0.3330   0.3713   0.3873   0.3929   0.4771   0.5327   0.5489
  0.5495   0.5787   0.5936   0.6058   0.6066   0.6649   0.6960   0.7828
  0.8650   0.8689   0.9031   0.9087   0.9606   1.0973   1.1026   1.1189
  1.1446   1.1561   1.2134   1.2587   1.2850   1.3551   1.4828   1.5412
  1.5616   1.6352   1.7643   1.8511   1.8991   2.2572   2.3635   2.3970
  2.4951   2.6261   2.6605   2.8895   3.0176   4.2290   4.3198   4.4573
  4.4780   4.4848   4.4896   4.5571   4.6381   4.7711   6.5286   6.5408
  6.5722   7.4813  10.3411  14.7011  14.7964  14.8722  26.6455  26.7045
 27.0909  28.8742  29.5256  29.5354  29.5593  29.8710  29.8738  29.8755
 29.8959  29.9589  36.6664 130.5855 130.5930 130.6174 154.2709 166.0954
219.18511912.1889
 --------------------------------------------------------------

          Ground-State Mulliken Net Atomic Charges

     Atom                 Charge (a.u.)
  ----------------------------------------
      1 I                    -0.140755
      2 P                     0.313044
      3 N                    -0.160588
      4 Cl                   -0.011702
  ----------------------------------------
  Sum of atomic charges =    -0.000000

 -----------------------------------------------------------------
                    Cartesian Multipole Moments
 -----------------------------------------------------------------
    Charge (ESU x 10^10)
                -0.0000
    Dipole Moment (Debye)
         X       0.0138      Y       1.7971      Z       0.0000
       Tot       1.7972
    Quadrupole Moments (Debye-Ang)
        XX     -59.2585     XY      -3.0069     YY     -61.3043
        XZ      -0.0000     YZ      -0.0000     ZZ     -59.7071
    Octopole Moments (Debye-Ang^2)
       XXX      53.5793    XXY      -2.7869    XYY      20.7667
       YYY      -5.2726    XXZ       0.0000    XYZ       0.0000
       YYZ       0.0000    XZZ      17.0445    YZZ      -1.1716
       ZZZ       0.0000
    Hexadecapole Moments (Debye-Ang^3)
      XXXX   -1362.5025   XXXY     -19.0902   XXYY    -274.6024
      XYYY      -5.2870   YYYY    -158.1777   XXXZ      -0.0000
      XXYZ      -0.0000   XYYZ      -0.0000   YYYZ      -0.0000
      XXZZ    -260.9508   XYZZ      -2.2859   YYZZ     -38.7170
      XZZZ      -0.0000   YZZZ      -0.0000   ZZZZ     -80.4358
 -----------------------------------------------------------------
 DrvMan completing analytic gradient of the correlated energy
 Correlated dipole moment
            1
    1   0.0054251
    2   0.7070409
    3   0.0000000
 Energy read as -7772.121078235
 Full Analytical Gradient: (in a.u., or Hartree/Bohr)
             1             2             3             4
    1   -0.00019755    0.00025903   -0.00009358    0.00003210
    2    0.00009198    0.00010427   -0.00025109    0.00005484
    3   -0.00000000    0.00000000    0.00000000   -0.00000000
 Gradient time:  CPU 0.74 s  wall 0.76 s
 ----------------------------------------------------------------
             Standard Nuclear Orientation (Angstroms)
    I     Atom           X                Y                Z
 ----------------------------------------------------------------
    1      I       1.5068896246    -0.1044939380    -0.0000000000
    2      P      -0.7733143320     0.8574829878     0.0000000000
    3      N      -1.6239507634    -0.4944836180     0.0000000000
    4      Cl     -3.3469282223    -0.2240988692    -0.0000000000
 ----------------------------------------------------------------
 Nuclear Repulsion Energy =   449.6455570253 hartrees
 There are       46 alpha and       46 beta electrons

                       Distance Matrix (Angstroms)
             I (  1)   P (  2)   N (  3)
   P (  2)  2.474819
   N (  3)  3.155036  1.597309
   Cl(  4)  4.855291  2.791650  1.744064

 Requested basis set is 6-311++G(d,p)
 There are 56 shells and 144 basis functions
 A cutoff of  1.0D-14 yielded   1295 shell pairs
 There are      9197 function pairs (     10267 Cartesian)
 Smallest overlap matrix eigenvalue = 1.60E-03
 Guess MOs from SCF MO coefficient file

 -----------------------------------------------------------------------
  General SCF calculation program by
  Eric Jon Sundstrom, Paul Horn, Yuezhi Mao, Dmitri Zuev, Alec White,
  David Stuck, Shaama M.S., Shane Yost, Joonho Lee, David Small,
  Daniel Levine, Susi Lehtola, Hugh Burton, Evgeny Epifanovsky
 -----------------------------------------------------------------------
 Hartree-Fock
 using 6 threads for integral computing
 -------------------------------------------------------
 OpenMP Integral computing Module                
 Release: version 2.0, May 2017, Q-Chem Inc. Pleasanton 
 -------------------------------------------------------
 A restricted SCF calculation will be
 performed using DIIS
 SCF converges when DIIS error is below 1.0e-08
 ---------------------------------------
  Cycle       Energy         DIIS error
 ---------------------------------------
    1   -7771.4617353026      4.47e-06  
    2   -7771.4617353977      1.35e-06  
    3   -7771.4617354112      8.49e-07  
    4   -7771.4617354145      3.21e-07  
    5   -7771.4617354157      1.31e-07  
    6   -7771.4617354160      4.72e-08  
    7   -7771.4617354159      1.69e-08  
    8   -7771.4617354158      7.03e-09  Convergence criterion met
 ---------------------------------------
 SCF time:   CPU 7.11s  wall 2.00s 
 SCF   energy in the final basis set =    -7771.4617354158
 Total energy in the final basis set =    -7771.4617354158


 ------------------------------------------------------------------------------

   CCMAN2: suite of methods based on coupled cluster
           and equation of motion theories.

   Components:
   * libvmm-1.3-trunk
     by Evgeny Epifanovsky, Ilya Kaliman.
   * libtensor-2.5-trunk
     by Evgeny Epifanovsky, Michael Wormit, Dmitry Zuev, Sam Manzer, 
        Ilya Kaliman.
   * libcc-2.5-trunk
     by Evgeny Epifanovsky, Arik Landau, Tomasz Kus, Kirill Khistyaev, 
        Dmitry Zuev, Prashant Manohar, Xintian Feng, Anna Krylov, 
        Matthew Goldey, Alec White, Thomas Jagau, Kaushik Nanda, 
        Anastasia Gunina, Alexander Kunitsa, Joonho Lee.

   CCMAN original authors:
   Anna I. Krylov, C. David Sherrill, Steven R. Gwaltney,
   Edward F. C. Byrd (2000)
   Sergey V. Levchenko, Lyudmila V. Slipchenko, Tao Wang,
   Ana-Maria C. Cristian (2003)
   Piotr A. Pieniazek, C. Melania Oana, Evgeny Epifanovsky (2007)
   Prashant Manohar (2009)

 ------------------------------------------------------------------------------


 Allocating and initializing 30808MB of RAM...
 Calculation will run on 6 cores.


 Alpha MOs, Restricted
 -- Occupied --                  
******* -180.88 -169.69 -169.69 -169.69 -104.88  -80.06  -37.94
  1 A     2 A     3 A     4 A     5 A     6 A     7 A     8 A                  
-33.123 -33.119 -33.119 -24.307 -24.306 -24.306 -24.302 -24.302
  9 A    10 A    11 A    12 A    13 A    14 A    15 A    16 A                  
-15.663 -10.606  -8.074  -8.070  -8.070  -7.601  -7.252  -5.493
 17 A    18 A    19 A    20 A    21 A    22 A    23 A    24 A                  
 -5.492  -5.492  -5.485  -5.475  -5.474  -2.408  -2.403  -2.403
 25 A    26 A    27 A    28 A    29 A    30 A    31 A    32 A                  
 -2.392  -2.392  -1.259  -1.052  -0.879  -0.735  -0.591  -0.578
 33 A    34 A    35 A    36 A    37 A    38 A    39 A    40 A                  
 -0.556  -0.456  -0.440  -0.408  -0.390  -0.379
 41 A    42 A    43 A    44 A    45 A    46 A                                  
 -- Virtual --                   
 -0.008   0.030   0.066   0.076   0.086   0.086   0.094   0.135
 47 A    48 A    49 A    50 A    51 A    52 A    53 A    54 A                  
  0.143   0.158   0.192   0.203   0.230   0.233   0.281   0.291
 55 A    56 A    57 A    58 A    59 A    60 A    61 A    62 A                  
  0.327   0.333   0.371   0.387   0.393   0.477   0.533   0.549
 63 A    64 A    65 A    66 A    67 A    68 A    69 A    70 A                  
  0.550   0.579   0.594   0.606   0.607   0.665   0.696   0.783
 71 A    72 A    73 A    74 A    75 A    76 A    77 A    78 A                  
  0.865   0.869   0.903   0.909   0.961   1.097   1.102   1.119
 79 A    80 A    81 A    82 A    83 A    84 A    85 A    86 A                  
  1.145   1.156   1.213   1.259   1.285   1.355   1.483   1.541
 87 A    88 A    89 A    90 A    91 A    92 A    93 A    94 A                  
  1.562   1.635   1.764   1.851   1.899   2.257   2.363   2.397
 95 A    96 A    97 A    98 A    99 A   100 A   101 A   102 A                  
  2.495   2.626   2.660   2.889   3.018   4.229   4.320   4.457
103 A   104 A   105 A   106 A   107 A   108 A   109 A   110 A                  
  4.478   4.485   4.490   4.557   4.638   4.771   6.529   6.541
111 A   112 A   113 A   114 A   115 A   116 A   117 A   118 A                  
  6.572   7.481  10.341  14.701  14.796  14.872  26.645  26.704
119 A   120 A   121 A   122 A   123 A   124 A   125 A   126 A                  
 27.091  28.874  29.526  29.535  29.559  29.871  29.874  29.875
127 A   128 A   129 A   130 A   131 A   132 A   133 A   134 A                  
 29.896  29.959  36.666 130.586 130.593 130.617 154.271 166.095
135 A   136 A   137 A   138 A   139 A   140 A   141 A   142 A                  
219.1851912.189
143 A   144 A                                                                  

 Beta MOs, Restricted
 -- Occupied --                  
******* -180.88 -169.69 -169.69 -169.69 -104.88  -80.06  -37.94
  1 A     2 A     3 A     4 A     5 A     6 A     7 A     8 A                  
-33.123 -33.119 -33.119 -24.307 -24.306 -24.306 -24.302 -24.302
  9 A    10 A    11 A    12 A    13 A    14 A    15 A    16 A                  
-15.663 -10.606  -8.074  -8.070  -8.070  -7.601  -7.252  -5.493
 17 A    18 A    19 A    20 A    21 A    22 A    23 A    24 A                  
 -5.492  -5.492  -5.485  -5.475  -5.474  -2.408  -2.403  -2.403
 25 A    26 A    27 A    28 A    29 A    30 A    31 A    32 A                  
 -2.392  -2.392  -1.259  -1.052  -0.879  -0.735  -0.591  -0.578
 33 A    34 A    35 A    36 A    37 A    38 A    39 A    40 A                  
 -0.556  -0.456  -0.440  -0.408  -0.390  -0.379
 41 A    42 A    43 A    44 A    45 A    46 A                                  
 -- Virtual --                   
 -0.008   0.030   0.066   0.076   0.086   0.086   0.094   0.135
 47 A    48 A    49 A    50 A    51 A    52 A    53 A    54 A                  
  0.143   0.158   0.192   0.203   0.230   0.233   0.281   0.291
 55 A    56 A    57 A    58 A    59 A    60 A    61 A    62 A                  
  0.327   0.333   0.371   0.387   0.393   0.477   0.533   0.549
 63 A    64 A    65 A    66 A    67 A    68 A    69 A    70 A                  
  0.550   0.579   0.594   0.606   0.607   0.665   0.696   0.783
 71 A    72 A    73 A    74 A    75 A    76 A    77 A    78 A                  
  0.865   0.869   0.903   0.909   0.961   1.097   1.102   1.119
 79 A    80 A    81 A    82 A    83 A    84 A    85 A    86 A                  
  1.145   1.156   1.213   1.259   1.285   1.355   1.483   1.541
 87 A    88 A    89 A    90 A    91 A    92 A    93 A    94 A                  
  1.562   1.635   1.764   1.851   1.899   2.257   2.363   2.397
 95 A    96 A    97 A    98 A    99 A   100 A   101 A   102 A                  
  2.495   2.626   2.660   2.889   3.018   4.229   4.320   4.457
103 A   104 A   105 A   106 A   107 A   108 A   109 A   110 A                  
  4.478   4.485   4.490   4.557   4.638   4.771   6.529   6.541
111 A   112 A   113 A   114 A   115 A   116 A   117 A   118 A                  
  6.572   7.481  10.341  14.701  14.796  14.872  26.645  26.704
119 A   120 A   121 A   122 A   123 A   124 A   125 A   126 A                  
 27.091  28.874  29.526  29.535  29.559  29.871  29.874  29.875
127 A   128 A   129 A   130 A   131 A   132 A   133 A   134 A                  
 29.896  29.959  36.666 130.586 130.593 130.617 154.271 166.095
135 A   136 A   137 A   138 A   139 A   140 A   141 A   142 A                  
219.1851912.189
143 A   144 A                                                                  

 Occupation and symmetry of molecular orbitals

 Point group: C1 (1 irreducible representation).

                           A     All 
 -------------------------------------
 All molecular orbitals:
  - Alpha                  144   144 
  - Beta                   144   144 
 -------------------------------------
 Alpha orbitals:
  - Frozen occupied        29    29  
  - Active occupied        17    17  
  - Active virtual         98    98  
  - Frozen virtual         0     0   
 -------------------------------------
 Beta orbitals:
  - Frozen occupied        29    29  
  - Active occupied        17    17  
  - Active virtual         98    98  
  - Frozen virtual         0     0   
 -------------------------------------

 Import integrals:   CPU 0.00 s  wall 0.00 s

 Import integrals:   CPU 72.64 s  wall 12.61 s

 MP2 amplitudes:   CPU 0.17 s  wall 0.12 s

Running a double precision version
           CCSD T amplitudes will be solved using DIIS.

           Start     Size      MaxIter   EConv     TConv     
           3         7         100       1.00e-07  1.00e-05  
 ------------------------------------------------------------------------------
           Energy (a.u.)   Ediff      Tdiff       Comment
 ------------------------------------------------------------------------------
         -7772.10145887                           
     1   -7772.09611059   5.35e-03   8.03e-01     
     2   -7772.11844425   2.23e-02   1.11e-01     
     3   -7772.11777322   6.71e-04   4.91e-02     
     4   -7772.12017355   2.40e-03   1.50e-02     Switched to DIIS steps.
     5   -7772.12103288   8.59e-04   1.28e-02     
     6   -7772.12107338   4.05e-05   2.63e-03     
     7   -7772.12107389   5.06e-07   1.36e-03     
     8   -7772.12107733   3.44e-06   3.03e-04     
     9   -7772.12107848   1.15e-06   2.15e-04     
    10   -7772.12107838   9.78e-08   6.77e-05     
    11   -7772.12107838   4.49e-09   2.84e-05     
    12   -7772.12107835   3.70e-08   1.19e-05     
    13   -7772.12107834   5.54e-09   3.37e-06     
 ------------------------------------------------------------------------------
         -7772.12107834                           CCSD T converged.

End of double precision
 SCF energy                 = -7771.46173542
 MP2 energy                 = -7772.10145887
 CCSD correlation energy     =    -0.65934292
 CCSD total energy           = -7772.12107834

 CCSD  T1^2 = 0.0134  T2^2 = 0.2855  Leading amplitudes:

 Amplitude    Orbitals with energies
  0.0429       43 (A) A                  ->    47 (A) A                   
              -0.4396                         -0.0080                     
  0.0429       43 (A) B                  ->    47 (A) B                   
              -0.4396                         -0.0080                     
  0.0166       40 (A) A                  ->    48 (A) A                   
              -0.5785                          0.0299                     
  0.0166       40 (A) B                  ->    48 (A) B                   
              -0.5785                          0.0299                     

 Amplitude    Orbitals with energies
 -0.0548       43 (A) A      43 (A) B    ->    47 (A) A      47 (A) B     
              -0.4396       -0.4396           -0.0080       -0.0080       
  0.0548       43 (A) A      43 (A) B    ->    47 (A) B      47 (A) A     
              -0.4396       -0.4396           -0.0080       -0.0080       
  0.0548       43 (A) B      43 (A) A    ->    47 (A) A      47 (A) B     
              -0.4396       -0.4396           -0.0080       -0.0080       
 -0.0548       43 (A) B      43 (A) A    ->    47 (A) B      47 (A) A     
              -0.4396       -0.4396           -0.0080       -0.0080       

 Computing CCSD intemediates for later calculations in double precision
 Finished.

Running a double precision version
           CCSD Lambda amplitudes will be solved using DIIS.
           Start     Size      MaxIter   EConv     LConv     
           3         7         100       1.00e-07  1.00e-05  
 ------------------------------------------------------------------------------
            Enorm      Ldiff       Comment
 ------------------------------------------------------------------------------
     1     5.79e-02   4.40e-02     
     2     1.49e-02   5.62e-03     
     3     6.39e-03   2.19e-03     
     4     3.71e-03   1.29e-03     Switched to DIIS steps.
     5     1.20e-03   6.96e-04     
     6     5.78e-04   2.00e-04     
     7     1.93e-04   4.93e-05     
     8     8.78e-05   2.73e-06     
     9     3.06e-05   4.25e-06     
    10     1.22e-05   1.81e-06     
    11     4.99e-06   4.28e-07     
    12     2.18e-06   1.44e-07     
    13     1.06e-06   1.37e-07     
    14     4.98e-07   3.71e-08     
    15     2.58e-07   3.96e-08     
    16     1.16e-07   1.40e-08     
    17     6.08e-08   5.81e-09     
 ------------------------------------------------------------------------------
                                   CCSD Lambda converged.

 Computing density matrices in double precision...
           Orbital response amplitudes will be solved using DIIS.
           Start     Size      MaxIter   EConv     LConv     
           3         7         100       1.00e-06  1.00e-06  
 ------------------------------------------------------------------------------
            Enorm      Ldiff       Comment
 ------------------------------------------------------------------------------
     1     8.71e-02   9.90e-03     
     2     6.30e-02   1.19e-02     
     3     7.34e-02   1.68e-02     
     4     1.25e-02   2.41e-02     Switched to DIIS steps.
     5     4.60e-03   3.64e-03     
     6     1.17e-03   5.82e-04     
     7     6.08e-04   9.84e-05     
     8     1.83e-04   1.15e-04     
     9     5.09e-05   2.23e-05     
    10     1.38e-05   2.56e-06     
    11     4.49e-06   2.23e-07     
    12     1.42e-06   2.11e-07     
    13     9.87e-07   3.82e-07     
 ------------------------------------------------------------------------------
                                   Orbital response converged.

 Computing density matrices... Done.
 CCSD calculation:   CPU 1830.43 s  wall 319.08 s

 Transferring MO TPDM to AO TPDM
 Transferring g2_o1o1o1o1
 Transferring g2_o1o1o1v1
 Transferring g2_o1o1v1v1
 Transferring g2_o1v1o1v1
 Transferring g2_o1v1v1v1
 Transferring g2_v1v1v1v1
 Adding separable TPDM
 Computing TPDM gradient
 --------------------------------------------------------
 2e gradient
  Atom          X               Y               Z
 --------------------------------------------------------
    1        -55.845350       12.893247       -0.000000  
    2         20.689635      -30.780006       -0.000000  
    3          7.333413       16.396323       -0.000000  
    4         27.822302        1.490436        0.000000  
 --------------------------------------------------------
 --------------------------------------------------------
 Final gradient
  Atom          X               Y               Z
 --------------------------------------------------------
    1        -55.845350       12.893247       -0.000000  
    2         20.689635      -30.780006       -0.000000  
    3          7.333413       16.396323       -0.000000  
    4         27.822302        1.490436        0.000000  
 --------------------------------------------------------
 Analytic gradient from two-electron contribution:   CPU 376.56 s  wall 73.13 s

 Total ccman2 time:   CPU 2285.88 s  wall 406.34 s


 --------------------------------------------------------------

                    Orbital Energies (a.u.)
 --------------------------------------------------------------

 Alpha MOs
 -- Occupied --
********-180.8813-169.6878-169.6870-169.6869-104.8822 -80.0627 -37.9352
-33.1230 -33.1193 -33.1191 -24.3070 -24.3059 -24.3056 -24.3023 -24.3023
-15.6628 -10.6059  -8.0743  -8.0704  -8.0704  -7.6014  -7.2521  -5.4934
 -5.4925  -5.4923  -5.4848  -5.4749  -5.4742  -2.4078  -2.4035  -2.4027
 -2.3918  -2.3918  -1.2594  -1.0522  -0.8794  -0.7354  -0.5905  -0.5785
 -0.5561  -0.4563  -0.4396  -0.4083  -0.3896  -0.3786
 -- Virtual --
 -0.0080   0.0299   0.0661   0.0764   0.0856   0.0864   0.0943   0.1353
  0.1427   0.1581   0.1925   0.2028   0.2299   0.2326   0.2813   0.2912
  0.3265   0.3330   0.3712   0.3873   0.3929   0.4771   0.5328   0.5489
  0.5496   0.5787   0.5935   0.6057   0.6065   0.6649   0.6959   0.7828
  0.8650   0.8688   0.9029   0.9086   0.9606   1.0972   1.1024   1.1188
  1.1445   1.1561   1.2134   1.2587   1.2850   1.3551   1.4827   1.5412
  1.5616   1.6351   1.7643   1.8510   1.8991   2.2571   2.3634   2.3969
  2.4951   2.6261   2.6604   2.8894   3.0176   4.2290   4.3198   4.4573
  4.4780   4.4848   4.4896   4.5570   4.6380   4.7710   6.5286   6.5408
  6.5722   7.4813  10.3410  14.7011  14.7963  14.8722  26.6455  26.7045
 27.0908  28.8742  29.5256  29.5354  29.5593  29.8710  29.8738  29.8755
 29.8958  29.9588  36.6664 130.5855 130.5930 130.6174 154.2709 166.0954
219.18501912.1888
 --------------------------------------------------------------

          Ground-State Mulliken Net Atomic Charges

     Atom                 Charge (a.u.)
  ----------------------------------------
      1 I                    -0.140861
      2 P                     0.313099
      3 N                    -0.160694
      4 Cl                   -0.011544
  ----------------------------------------
  Sum of atomic charges =     0.000000

 -----------------------------------------------------------------
                    Cartesian Multipole Moments
 -----------------------------------------------------------------
    Charge (ESU x 10^10)
                 0.0000
    Dipole Moment (Debye)
         X       0.0115      Y       1.7972      Z      -0.0000
       Tot       1.7972
    Quadrupole Moments (Debye-Ang)
        XX     -59.2536     XY      -3.0056     YY     -61.3065
        XZ       0.0000     YZ       0.0000     ZZ     -59.7082
    Octopole Moments (Debye-Ang^2)
       XXX      53.4803    XXY      -2.8132    XYY      20.7307
       YYY      -5.3581    XXZ      -0.0000    XYZ      -0.0000
       YYZ      -0.0000    XZZ      17.0130    YZZ      -1.2010
       ZZZ      -0.0000
    Hexadecapole Moments (Debye-Ang^3)
      XXXX   -1362.8862   XXXY     -19.1948   XXYY    -274.6948
      XYYY      -5.4054   YYYY    -158.1464   XXXZ       0.0000
      XXYZ       0.0000   XYYZ       0.0000   YYYZ       0.0000
      XXZZ    -261.0377   XYZZ      -2.3265   YYZZ     -38.7127
      XZZZ       0.0000   YZZZ       0.0000   ZZZZ     -80.4399
 -----------------------------------------------------------------
 DrvMan completing analytic gradient of the correlated energy
 Correlated dipole moment
            1
    1   0.0045153
    2   0.7070710
    3  -0.0000000
 Energy read as -7772.121078340
 Full Analytical Gradient: (in a.u., or Hartree/Bohr)
             1             2             3             4
    1   -0.00007888    0.00020198   -0.00014101    0.00001791
    2    0.00007569    0.00012474   -0.00025610    0.00005567
    3    0.00000000   -0.00000000   -0.00000000    0.00000000
 Gradient time:  CPU 0.76 s  wall 0.78 s
 ----------------------------------------------------------------
             Standard Nuclear Orientation (Angstroms)
    I     Atom           X                Y                Z
 ----------------------------------------------------------------
    1      I       1.5068896246    -0.1064939380    -0.0000000000
    2      P      -0.7733143320     0.8574829878     0.0000000000
    3      N      -1.6239507634    -0.4944836180     0.0000000000
    4      Cl     -3.3469282223    -0.2240988692    -0.0000000000
 ----------------------------------------------------------------
 Nuclear Repulsion Energy =   449.5979797911 hartrees
 There are       46 alpha and       46 beta electrons

                       Distance Matrix (Angstroms)
             I (  1)   P (  2)   N (  3)
   P (  2)  2.475597
   N (  3)  3.154790  1.597309
   Cl(  4)  4.855242  2.791650  1.744064

 Requested basis set is 6-311++G(d,p)
 There are 56 shells and 144 basis functions
 A cutoff of  1.0D-14 yielded   1295 shell pairs
 There are      9197 function pairs (     10267 Cartesian)
 Smallest overlap matrix eigenvalue = 1.60E-03
 Guess MOs from SCF MO coefficient file

 -----------------------------------------------------------------------
  General SCF calculation program by
  Eric Jon Sundstrom, Paul Horn, Yuezhi Mao, Dmitri Zuev, Alec White,
  David Stuck, Shaama M.S., Shane Yost, Joonho Lee, David Small,
  Daniel Levine, Susi Lehtola, Hugh Burton, Evgeny Epifanovsky
 -----------------------------------------------------------------------
 Hartree-Fock
 using 6 threads for integral computing
 -------------------------------------------------------
 OpenMP Integral computing Module                
 Release: version 2.0, May 2017, Q-Chem Inc. Pleasanton 
 -------------------------------------------------------
 A restricted SCF calculation will be
 performed using DIIS
 SCF converges when DIIS error is below 1.0e-08
 ---------------------------------------
  Cycle       Energy         DIIS error
 ---------------------------------------
    1   -7771.4617258220      6.34e-06  
    2   -7771.4617260255      1.77e-06  
    3   -7771.4617260564      7.40e-07  
    4   -7771.4617260615      3.09e-07  
    5   -7771.4617260626      1.11e-07  
    6   -7771.4617260629      5.01e-08  
    7   -7771.4617260628      2.48e-08  
    8   -7771.4617260629      7.13e-09  Convergence criterion met
 ---------------------------------------
 SCF time:   CPU 7.10s  wall 1.00s 
 SCF   energy in the final basis set =    -7771.4617260629
 Total energy in the final basis set =    -7771.4617260629


 ------------------------------------------------------------------------------

   CCMAN2: suite of methods based on coupled cluster
           and equation of motion theories.

   Components:
   * libvmm-1.3-trunk
     by Evgeny Epifanovsky, Ilya Kaliman.
   * libtensor-2.5-trunk
     by Evgeny Epifanovsky, Michael Wormit, Dmitry Zuev, Sam Manzer, 
        Ilya Kaliman.
   * libcc-2.5-trunk
     by Evgeny Epifanovsky, Arik Landau, Tomasz Kus, Kirill Khistyaev, 
        Dmitry Zuev, Prashant Manohar, Xintian Feng, Anna Krylov, 
        Matthew Goldey, Alec White, Thomas Jagau, Kaushik Nanda, 
        Anastasia Gunina, Alexander Kunitsa, Joonho Lee.

   CCMAN original authors:
   Anna I. Krylov, C. David Sherrill, Steven R. Gwaltney,
   Edward F. C. Byrd (2000)
   Sergey V. Levchenko, Lyudmila V. Slipchenko, Tao Wang,
   Ana-Maria C. Cristian (2003)
   Piotr A. Pieniazek, C. Melania Oana, Evgeny Epifanovsky (2007)
   Prashant Manohar (2009)

 ------------------------------------------------------------------------------


 Allocating and initializing 30808MB of RAM...
 Calculation will run on 6 cores.


 Alpha MOs, Restricted
 -- Occupied --                  
******* -180.88 -169.69 -169.69 -169.69 -104.88  -80.06  -37.94
  1 A     2 A     3 A     4 A     5 A     6 A     7 A     8 A                  
-33.123 -33.119 -33.119 -24.307 -24.306 -24.306 -24.302 -24.302
  9 A    10 A    11 A    12 A    13 A    14 A    15 A    16 A                  
-15.663 -10.606  -8.074  -8.070  -8.070  -7.601  -7.252  -5.493
 17 A    18 A    19 A    20 A    21 A    22 A    23 A    24 A                  
 -5.493  -5.492  -5.485  -5.475  -5.474  -2.408  -2.403  -2.403
 25 A    26 A    27 A    28 A    29 A    30 A    31 A    32 A                  
 -2.392  -2.392  -1.259  -1.052  -0.879  -0.735  -0.591  -0.578
 33 A    34 A    35 A    36 A    37 A    38 A    39 A    40 A                  
 -0.556  -0.456  -0.440  -0.408  -0.390  -0.379
 41 A    42 A    43 A    44 A    45 A    46 A                                  
 -- Virtual --                   
 -0.008   0.030   0.066   0.076   0.086   0.086   0.094   0.135
 47 A    48 A    49 A    50 A    51 A    52 A    53 A    54 A                  
  0.143   0.158   0.192   0.203   0.230   0.233   0.281   0.291
 55 A    56 A    57 A    58 A    59 A    60 A    61 A    62 A                  
  0.327   0.333   0.371   0.387   0.393   0.477   0.533   0.549
 63 A    64 A    65 A    66 A    67 A    68 A    69 A    70 A                  
  0.550   0.579   0.594   0.606   0.607   0.665   0.696   0.783
 71 A    72 A    73 A    74 A    75 A    76 A    77 A    78 A                  
  0.865   0.869   0.903   0.908   0.961   1.097   1.102   1.119
 79 A    80 A    81 A    82 A    83 A    84 A    85 A    86 A                  
  1.144   1.156   1.213   1.259   1.285   1.355   1.483   1.541
 87 A    88 A    89 A    90 A    91 A    92 A    93 A    94 A                  
  1.562   1.635   1.764   1.851   1.899   2.257   2.363   2.397
 95 A    96 A    97 A    98 A    99 A   100 A   101 A   102 A                  
  2.495   2.626   2.660   2.889   3.018   4.229   4.320   4.457
103 A   104 A   105 A   106 A   107 A   108 A   109 A   110 A                  
  4.478   4.485   4.490   4.557   4.638   4.771   6.529   6.541
111 A   112 A   113 A   114 A   115 A   116 A   117 A   118 A                  
  6.572   7.481  10.341  14.701  14.796  14.872  26.645  26.704
119 A   120 A   121 A   122 A   123 A   124 A   125 A   126 A                  
 27.091  28.874  29.526  29.535  29.559  29.871  29.874  29.876
127 A   128 A   129 A   130 A   131 A   132 A   133 A   134 A                  
 29.896  29.959  36.666 130.586 130.593 130.617 154.271 166.095
135 A   136 A   137 A   138 A   139 A   140 A   141 A   142 A                  
219.1851912.189
143 A   144 A                                                                  

 Beta MOs, Restricted
 -- Occupied --                  
******* -180.88 -169.69 -169.69 -169.69 -104.88  -80.06  -37.94
  1 A     2 A     3 A     4 A     5 A     6 A     7 A     8 A                  
-33.123 -33.119 -33.119 -24.307 -24.306 -24.306 -24.302 -24.302
  9 A    10 A    11 A    12 A    13 A    14 A    15 A    16 A                  
-15.663 -10.606  -8.074  -8.070  -8.070  -7.601  -7.252  -5.493
 17 A    18 A    19 A    20 A    21 A    22 A    23 A    24 A                  
 -5.493  -5.492  -5.485  -5.475  -5.474  -2.408  -2.403  -2.403
 25 A    26 A    27 A    28 A    29 A    30 A    31 A    32 A                  
 -2.392  -2.392  -1.259  -1.052  -0.879  -0.735  -0.591  -0.578
 33 A    34 A    35 A    36 A    37 A    38 A    39 A    40 A                  
 -0.556  -0.456  -0.440  -0.408  -0.390  -0.379
 41 A    42 A    43 A    44 A    45 A    46 A                                  
 -- Virtual --                   
 -0.008   0.030   0.066   0.076   0.086   0.086   0.094   0.135
 47 A    48 A    49 A    50 A    51 A    52 A    53 A    54 A                  
  0.143   0.158   0.192   0.203   0.230   0.233   0.281   0.291
 55 A    56 A    57 A    58 A    59 A    60 A    61 A    62 A                  
  0.327   0.333   0.371   0.387   0.393   0.477   0.533   0.549
 63 A    64 A    65 A    66 A    67 A    68 A    69 A    70 A                  
  0.550   0.579   0.594   0.606   0.607   0.665   0.696   0.783
 71 A    72 A    73 A    74 A    75 A    76 A    77 A    78 A                  
  0.865   0.869   0.903   0.908   0.961   1.097   1.102   1.119
 79 A    80 A    81 A    82 A    83 A    84 A    85 A    86 A                  
  1.144   1.156   1.213   1.259   1.285   1.355   1.483   1.541
 87 A    88 A    89 A    90 A    91 A    92 A    93 A    94 A                  
  1.562   1.635   1.764   1.851   1.899   2.257   2.363   2.397
 95 A    96 A    97 A    98 A    99 A   100 A   101 A   102 A                  
  2.495   2.626   2.660   2.889   3.018   4.229   4.320   4.457
103 A   104 A   105 A   106 A   107 A   108 A   109 A   110 A                  
  4.478   4.485   4.490   4.557   4.638   4.771   6.529   6.541
111 A   112 A   113 A   114 A   115 A   116 A   117 A   118 A                  
  6.572   7.481  10.341  14.701  14.796  14.872  26.645  26.704
119 A   120 A   121 A   122 A   123 A   124 A   125 A   126 A                  
 27.091  28.874  29.526  29.535  29.559  29.871  29.874  29.876
127 A   128 A   129 A   130 A   131 A   132 A   133 A   134 A                  
 29.896  29.959  36.666 130.586 130.593 130.617 154.271 166.095
135 A   136 A   137 A   138 A   139 A   140 A   141 A   142 A                  
219.1851912.189
143 A   144 A                                                                  

 Occupation and symmetry of molecular orbitals

 Point group: C1 (1 irreducible representation).

                           A     All 
 -------------------------------------
 All molecular orbitals:
  - Alpha                  144   144 
  - Beta                   144   144 
 -------------------------------------
 Alpha orbitals:
  - Frozen occupied        29    29  
  - Active occupied        17    17  
  - Active virtual         98    98  
  - Frozen virtual         0     0   
 -------------------------------------
 Beta orbitals:
  - Frozen occupied        29    29  
  - Active occupied        17    17  
  - Active virtual         98    98  
  - Frozen virtual         0     0   
 -------------------------------------

 Import integrals:   CPU 0.00 s  wall 0.00 s

 Import integrals:   CPU 73.11 s  wall 12.74 s

 MP2 amplitudes:   CPU 0.17 s  wall 0.12 s

Running a double precision version
           CCSD T amplitudes will be solved using DIIS.

           Start     Size      MaxIter   EConv     TConv     
           3         7         100       1.00e-07  1.00e-05  
 ------------------------------------------------------------------------------
           Energy (a.u.)   Ediff      Tdiff       Comment
 ------------------------------------------------------------------------------
         -7772.10145503                           
     1   -7772.09610756   5.35e-03   8.03e-01     
     2   -7772.11844343   2.23e-02   1.11e-01     
     3   -7772.11777252   6.71e-04   4.91e-02     
     4   -7772.12017336   2.40e-03   1.50e-02     Switched to DIIS steps.
     5   -7772.12103296   8.60e-04   1.28e-02     
     6   -7772.12107349   4.05e-05   2.63e-03     
     7   -7772.12107400   5.08e-07   1.36e-03     
     8   -7772.12107744   3.44e-06   3.03e-04     
     9   -7772.12107859   1.15e-06   2.15e-04     
    10   -7772.12107849   9.75e-08   6.77e-05     
    11   -7772.12107850   4.70e-09   2.84e-05     
    12   -7772.12107846   3.70e-08   1.19e-05     
    13   -7772.12107846   5.52e-09   3.37e-06     
 ------------------------------------------------------------------------------
         -7772.12107846                           CCSD T converged.

End of double precision
 SCF energy                 = -7771.46172606
 MP2 energy                 = -7772.10145503
 CCSD correlation energy     =    -0.65935239
 CCSD total energy           = -7772.12107846

 CCSD  T1^2 = 0.0134  T2^2 = 0.2856  Leading amplitudes:

 Amplitude    Orbitals with energies
  0.0429       43 (A) A                  ->    47 (A) A                   
              -0.4396                         -0.0080                     
  0.0429       43 (A) B                  ->    47 (A) B                   
              -0.4396                         -0.0080                     
  0.0167       40 (A) A                  ->    48 (A) A                   
              -0.5785                          0.0297                     
  0.0167       40 (A) B                  ->    48 (A) B                   
              -0.5785                          0.0297                     

 Amplitude    Orbitals with energies
 -0.0549       43 (A) A      43 (A) B    ->    47 (A) A      47 (A) B     
              -0.4396       -0.4396           -0.0080       -0.0080       
  0.0549       43 (A) A      43 (A) B    ->    47 (A) B      47 (A) A     
              -0.4396       -0.4396           -0.0080       -0.0080       
  0.0549       43 (A) B      43 (A) A    ->    47 (A) A      47 (A) B     
              -0.4396       -0.4396           -0.0080       -0.0080       
 -0.0549       43 (A) B      43 (A) A    ->    47 (A) B      47 (A) A     
              -0.4396       -0.4396           -0.0080       -0.0080       

 Computing CCSD intemediates for later calculations in double precision
 Finished.

Running a double precision version
           CCSD Lambda amplitudes will be solved using DIIS.
           Start     Size      MaxIter   EConv     LConv     
           3         7         100       1.00e-07  1.00e-05  
 ------------------------------------------------------------------------------
            Enorm      Ldiff       Comment
 ------------------------------------------------------------------------------
     1     5.79e-02   4.40e-02     
     2     1.49e-02   5.62e-03     
     3     6.39e-03   2.19e-03     
     4     3.71e-03   1.29e-03     Switched to DIIS steps.
     5     1.21e-03   6.96e-04     
     6     5.79e-04   2.00e-04     
     7     1.93e-04   4.94e-05     
     8     8.80e-05   2.74e-06     
     9     3.07e-05   4.26e-06     
    10     1.22e-05   1.81e-06     
    11     5.00e-06   4.30e-07     
    12     2.19e-06   1.45e-07     
    13     1.06e-06   1.37e-07     
    14     5.01e-07   3.73e-08     
    15     2.59e-07   3.98e-08     
    16     1.16e-07   1.41e-08     
    17     6.12e-08   5.83e-09     
 ------------------------------------------------------------------------------
                                   CCSD Lambda converged.

 Computing density matrices in double precision...
           Orbital response amplitudes will be solved using DIIS.
           Start     Size      MaxIter   EConv     LConv     
           3         7         100       1.00e-06  1.00e-06  
 ------------------------------------------------------------------------------
            Enorm      Ldiff       Comment
 ------------------------------------------------------------------------------
     1     8.71e-02   9.88e-03     
     2     6.31e-02   1.19e-02     
     3     7.34e-02   1.68e-02     
     4     1.25e-02   2.42e-02     Switched to DIIS steps.
     5     4.60e-03   3.63e-03     
     6     1.17e-03   5.83e-04     
     7     6.09e-04   9.86e-05     
     8     1.83e-04   1.15e-04     
     9     5.09e-05   2.24e-05     
    10     1.38e-05   2.55e-06     
    11     4.50e-06   2.23e-07     
    12     1.42e-06   2.13e-07     
    13     9.86e-07   3.82e-07     
 ------------------------------------------------------------------------------
                                   Orbital response converged.

 Computing density matrices... Done.
 CCSD calculation:   CPU 1832.53 s  wall 319.19 s

 Transferring MO TPDM to AO TPDM
 Transferring g2_o1o1o1o1
 Transferring g2_o1o1o1v1
 Transferring g2_o1o1v1v1
 Transferring g2_o1v1o1v1
 Transferring g2_o1v1v1v1
 Transferring g2_v1v1v1v1
 Adding separable TPDM
 Computing TPDM gradient
 --------------------------------------------------------
 2e gradient
  Atom          X               Y               Z
 --------------------------------------------------------
    1        -55.817324       12.925232       -0.000000  
    2         20.663785      -30.802415        0.000000  
    3          7.331957       16.390689        0.000000  
    4         27.821582        1.486494       -0.000000  
 --------------------------------------------------------
 --------------------------------------------------------
 Final gradient
  Atom          X               Y               Z
 --------------------------------------------------------
    1        -55.817324       12.925232       -0.000000  
    2         20.663785      -30.802415        0.000000  
    3          7.331957       16.390689        0.000000  
    4         27.821582        1.486494       -0.000000  
 --------------------------------------------------------
 Analytic gradient from two-electron contribution:   CPU 374.45 s  wall 72.10 s

 Total ccman2 time:   CPU 2286.69 s  wall 405.65 s


 --------------------------------------------------------------

                    Orbital Energies (a.u.)
 --------------------------------------------------------------

 Alpha MOs
 -- Occupied --
********-180.8812-169.6877-169.6869-169.6869-104.8823 -80.0628 -37.9351
-33.1229 -33.1193 -33.1190 -24.3069 -24.3058 -24.3055 -24.3023 -24.3022
-15.6629 -10.6059  -8.0744  -8.0704  -8.0704  -7.6015  -7.2520  -5.4935
 -5.4925  -5.4924  -5.4848  -5.4748  -5.4742  -2.4077  -2.4034  -2.4026
 -2.3917  -2.3917  -1.2594  -1.0522  -0.8793  -0.7355  -0.5906  -0.5785
 -0.5562  -0.4563  -0.4396  -0.4082  -0.3896  -0.3786
 -- Virtual --
 -0.0080   0.0297   0.0661   0.0764   0.0856   0.0864   0.0943   0.1353
  0.1427   0.1581   0.1925   0.2028   0.2298   0.2326   0.2813   0.2912
  0.3266   0.3330   0.3712   0.3873   0.3929   0.4771   0.5329   0.5489
  0.5496   0.5788   0.5936   0.6057   0.6065   0.6649   0.6958   0.7828
  0.8649   0.8688   0.9029   0.9084   0.9605   1.0972   1.1023   1.1188
  1.1444   1.1560   1.2134   1.2586   1.2850   1.3551   1.4827   1.5412
  1.5616   1.6351   1.7643   1.8510   1.8989   2.2571   2.3634   2.3969
  2.4950   2.6261   2.6604   2.8894   3.0176   4.2289   4.3198   4.4573
  4.4781   4.4849   4.4896   4.5570   4.6378   4.7710   6.5286   6.5408
  6.5723   7.4813  10.3411  14.7011  14.7963  14.8721  26.6454  26.7045
 27.0908  28.8741  29.5256  29.5355  29.5594  29.8711  29.8738  29.8755
 29.8959  29.9588  36.6663 130.5856 130.5931 130.6175 154.2709 166.0953
219.18501912.1888
 --------------------------------------------------------------

          Ground-State Mulliken Net Atomic Charges

     Atom                 Charge (a.u.)
  ----------------------------------------
      1 I                    -0.141059
      2 P                     0.313095
      3 N                    -0.160393
      4 Cl                   -0.011643
  ----------------------------------------
  Sum of atomic charges =    -0.000000

 -----------------------------------------------------------------
                    Cartesian Multipole Moments
 -----------------------------------------------------------------
    Charge (ESU x 10^10)
                 0.0000
    Dipole Moment (Debye)
         X       0.0076      Y       1.7989      Z      -0.0000
       Tot       1.7990
    Quadrupole Moments (Debye-Ang)
        XX     -59.2573     XY      -3.0087     YY     -61.3020
        XZ       0.0000     YZ      -0.0000     ZZ     -59.7098
    Octopole Moments (Debye-Ang^2)
       XXX      53.4567    XXY      -2.7630    XYY      20.7308
       YYY      -5.1790    XXZ      -0.0000    XYZ       0.0000
       YYZ      -0.0000    XZZ      17.0076    YZZ      -1.1413
       ZZZ      -0.0000
    Hexadecapole Moments (Debye-Ang^3)
      XXXX   -1362.9533   XXXY     -18.9752   XXYY    -274.6815
      XYYY      -5.1550   YYYY    -158.2015   XXXZ       0.0000
      XXYZ      -0.0000   XYYZ       0.0000   YYYZ      -0.0000
      XXZZ    -261.0428   XYZZ      -2.2391   YYZZ     -38.7237
      XZZZ       0.0000   YZZZ      -0.0000   ZZZZ     -80.4459
 -----------------------------------------------------------------
 DrvMan completing analytic gradient of the correlated energy
 Correlated dipole moment
            1
    1   0.0029802
    2   0.7077565
    3  -0.0000000
 Energy read as -7772.121078456
 Full Analytical Gradient: (in a.u., or Hartree/Bohr)
             1             2             3             4
    1    0.00004307    0.00002881   -0.00010810    0.00003622
    2   -0.00001402    0.00024411   -0.00028709    0.00005700
    3    0.00000000   -0.00000000    0.00000000   -0.00000000
 Gradient time:  CPU 0.75 s  wall 0.76 s
 ----------------------------------------------------------------
             Standard Nuclear Orientation (Angstroms)
    I     Atom           X                Y                Z
 ----------------------------------------------------------------
    1      I       1.5068896246    -0.1054939380     0.0010000000
    2      P      -0.7733143320     0.8574829878     0.0000000000
    3      N      -1.6239507634    -0.4944836180     0.0000000000
    4      Cl     -3.3469282223    -0.2240988692    -0.0000000000
 ----------------------------------------------------------------
 Nuclear Repulsion Energy =   449.6217619635 hartrees
 There are       46 alpha and       46 beta electrons

                       Distance Matrix (Angstroms)
             I (  1)   P (  2)   N (  3)
   P (  2)  2.475208
   N (  3)  3.154913  1.597309
   Cl(  4)  4.855267  2.791650  1.744064

 Requested basis set is 6-311++G(d,p)
 There are 56 shells and 144 basis functions
 A cutoff of  1.0D-14 yielded   1295 shell pairs
 There are      9197 function pairs (     10267 Cartesian)
 Smallest overlap matrix eigenvalue = 1.60E-03
 Guess MOs from SCF MO coefficient file

 -----------------------------------------------------------------------
  General SCF calculation program by
  Eric Jon Sundstrom, Paul Horn, Yuezhi Mao, Dmitri Zuev, Alec White,
  David Stuck, Shaama M.S., Shane Yost, Joonho Lee, David Small,
  Daniel Levine, Susi Lehtola, Hugh Burton, Evgeny Epifanovsky
 -----------------------------------------------------------------------
 Hartree-Fock
 using 6 threads for integral computing
 -------------------------------------------------------
 OpenMP Integral computing Module                
 Release: version 2.0, May 2017, Q-Chem Inc. Pleasanton 
 -------------------------------------------------------
 A restricted SCF calculation will be
 performed using DIIS
 SCF converges when DIIS error is below 1.0e-08
 ---------------------------------------
  Cycle       Energy         DIIS error
 ---------------------------------------
    1   -7771.4617306658      4.08e-06  
    2   -7771.4617307589      1.18e-06  
    3   -7771.4617307748      4.74e-07  
    4   -7771.4617307771      2.05e-07  
    5   -7771.4617307777      7.47e-08  
    6   -7771.4617307777      3.86e-08  
    7   -7771.4617307778      2.46e-08  
    8   -7771.4617307778      1.11e-08  
    9   -7771.4617307778      5.14e-09  Convergence criterion met
 ---------------------------------------
 SCF time:   CPU 8.02s  wall 2.00s 
 SCF   energy in the final basis set =    -7771.4617307778
 Total energy in the final basis set =    -7771.4617307778


 ------------------------------------------------------------------------------

   CCMAN2: suite of methods based on coupled cluster
           and equation of motion theories.

   Components:
   * libvmm-1.3-trunk
     by Evgeny Epifanovsky, Ilya Kaliman.
   * libtensor-2.5-trunk
     by Evgeny Epifanovsky, Michael Wormit, Dmitry Zuev, Sam Manzer, 
        Ilya Kaliman.
   * libcc-2.5-trunk
     by Evgeny Epifanovsky, Arik Landau, Tomasz Kus, Kirill Khistyaev, 
        Dmitry Zuev, Prashant Manohar, Xintian Feng, Anna Krylov, 
        Matthew Goldey, Alec White, Thomas Jagau, Kaushik Nanda, 
        Anastasia Gunina, Alexander Kunitsa, Joonho Lee.

   CCMAN original authors:
   Anna I. Krylov, C. David Sherrill, Steven R. Gwaltney,
   Edward F. C. Byrd (2000)
   Sergey V. Levchenko, Lyudmila V. Slipchenko, Tao Wang,
   Ana-Maria C. Cristian (2003)
   Piotr A. Pieniazek, C. Melania Oana, Evgeny Epifanovsky (2007)
   Prashant Manohar (2009)

 ------------------------------------------------------------------------------


 Allocating and initializing 30808MB of RAM...
 Calculation will run on 6 cores.


 Alpha MOs, Restricted
 -- Occupied --                  
******* -180.88 -169.69 -169.69 -169.69 -104.88  -80.06  -37.94
  1 A     2 A     3 A     4 A     5 A     6 A     7 A     8 A                  
-33.123 -33.119 -33.119 -24.307 -24.306 -24.306 -24.302 -24.302
  9 A    10 A    11 A    12 A    13 A    14 A    15 A    16 A                  
-15.663 -10.606  -8.074  -8.070  -8.070  -7.601  -7.252  -5.493
 17 A    18 A    19 A    20 A    21 A    22 A    23 A    24 A                  
 -5.493  -5.492  -5.485  -5.475  -5.474  -2.408  -2.403  -2.403
 25 A    26 A    27 A    28 A    29 A    30 A    31 A    32 A                  
 -2.392  -2.392  -1.259  -1.052  -0.879  -0.735  -0.591  -0.578
 33 A    34 A    35 A    36 A    37 A    38 A    39 A    40 A                  
 -0.556  -0.456  -0.440  -0.408  -0.390  -0.379
 41 A    42 A    43 A    44 A    45 A    46 A                                  
 -- Virtual --                   
 -0.008   0.030   0.066   0.076   0.086   0.086   0.094   0.135
 47 A    48 A    49 A    50 A    51 A    52 A    53 A    54 A                  
  0.143   0.158   0.192   0.203   0.230   0.233   0.281   0.291
 55 A    56 A    57 A    58 A    59 A    60 A    61 A    62 A                  
  0.327   0.333   0.371   0.387   0.393   0.477   0.533   0.549
 63 A    64 A    65 A    66 A    67 A    68 A    69 A    70 A                  
  0.550   0.579   0.594   0.606   0.607   0.665   0.696   0.783
 71 A    72 A    73 A    74 A    75 A    76 A    77 A    78 A                  
  0.865   0.869   0.903   0.908   0.961   1.097   1.102   1.119
 79 A    80 A    81 A    82 A    83 A    84 A    85 A    86 A                  
  1.144   1.156   1.213   1.259   1.285   1.355   1.483   1.541
 87 A    88 A    89 A    90 A    91 A    92 A    93 A    94 A                  
  1.562   1.635   1.764   1.851   1.899   2.257   2.363   2.397
 95 A    96 A    97 A    98 A    99 A   100 A   101 A   102 A                  
  2.495   2.626   2.660   2.889   3.018   4.229   4.320   4.457
103 A   104 A   105 A   106 A   107 A   108 A   109 A   110 A                  
  4.478   4.485   4.490   4.557   4.638   4.771   6.529   6.541
111 A   112 A   113 A   114 A   115 A   116 A   117 A   118 A                  
  6.572   7.481  10.341  14.701  14.796  14.872  26.645  26.704
119 A   120 A   121 A   122 A   123 A   124 A   125 A   126 A                  
 27.091  28.874  29.526  29.535  29.559  29.871  29.874  29.875
127 A   128 A   129 A   130 A   131 A   132 A   133 A   134 A                  
 29.896  29.959  36.666 130.586 130.593 130.617 154.271 166.095
135 A   136 A   137 A   138 A   139 A   140 A   141 A   142 A                  
219.1851912.189
143 A   144 A                                                                  

 Beta MOs, Restricted
 -- Occupied --                  
******* -180.88 -169.69 -169.69 -169.69 -104.88  -80.06  -37.94
  1 A     2 A     3 A     4 A     5 A     6 A     7 A     8 A                  
-33.123 -33.119 -33.119 -24.307 -24.306 -24.306 -24.302 -24.302
  9 A    10 A    11 A    12 A    13 A    14 A    15 A    16 A                  
-15.663 -10.606  -8.074  -8.070  -8.070  -7.601  -7.252  -5.493
 17 A    18 A    19 A    20 A    21 A    22 A    23 A    24 A                  
 -5.493  -5.492  -5.485  -5.475  -5.474  -2.408  -2.403  -2.403
 25 A    26 A    27 A    28 A    29 A    30 A    31 A    32 A                  
 -2.392  -2.392  -1.259  -1.052  -0.879  -0.735  -0.591  -0.578
 33 A    34 A    35 A    36 A    37 A    38 A    39 A    40 A                  
 -0.556  -0.456  -0.440  -0.408  -0.390  -0.379
 41 A    42 A    43 A    44 A    45 A    46 A                                  
 -- Virtual --                   
 -0.008   0.030   0.066   0.076   0.086   0.086   0.094   0.135
 47 A    48 A    49 A    50 A    51 A    52 A    53 A    54 A                  
  0.143   0.158   0.192   0.203   0.230   0.233   0.281   0.291
 55 A    56 A    57 A    58 A    59 A    60 A    61 A    62 A                  
  0.327   0.333   0.371   0.387   0.393   0.477   0.533   0.549
 63 A    64 A    65 A    66 A    67 A    68 A    69 A    70 A                  
  0.550   0.579   0.594   0.606   0.607   0.665   0.696   0.783
 71 A    72 A    73 A    74 A    75 A    76 A    77 A    78 A                  
  0.865   0.869   0.903   0.908   0.961   1.097   1.102   1.119
 79 A    80 A    81 A    82 A    83 A    84 A    85 A    86 A                  
  1.144   1.156   1.213   1.259   1.285   1.355   1.483   1.541
 87 A    88 A    89 A    90 A    91 A    92 A    93 A    94 A                  
  1.562   1.635   1.764   1.851   1.899   2.257   2.363   2.397
 95 A    96 A    97 A    98 A    99 A   100 A   101 A   102 A                  
  2.495   2.626   2.660   2.889   3.018   4.229   4.320   4.457
103 A   104 A   105 A   106 A   107 A   108 A   109 A   110 A                  
  4.478   4.485   4.490   4.557   4.638   4.771   6.529   6.541
111 A   112 A   113 A   114 A   115 A   116 A   117 A   118 A                  
  6.572   7.481  10.341  14.701  14.796  14.872  26.645  26.704
119 A   120 A   121 A   122 A   123 A   124 A   125 A   126 A                  
 27.091  28.874  29.526  29.535  29.559  29.871  29.874  29.875
127 A   128 A   129 A   130 A   131 A   132 A   133 A   134 A                  
 29.896  29.959  36.666 130.586 130.593 130.617 154.271 166.095
135 A   136 A   137 A   138 A   139 A   140 A   141 A   142 A                  
219.1851912.189
143 A   144 A                                                                  

 Occupation and symmetry of molecular orbitals

 Point group: C1 (1 irreducible representation).

                           A     All 
 -------------------------------------
 All molecular orbitals:
  - Alpha                  144   144 
  - Beta                   144   144 
 -------------------------------------
 Alpha orbitals:
  - Frozen occupied        29    29  
  - Active occupied        17    17  
  - Active virtual         98    98  
  - Frozen virtual         0     0   
 -------------------------------------
 Beta orbitals:
  - Frozen occupied        29    29  
  - Active occupied        17    17  
  - Active virtual         98    98  
  - Frozen virtual         0     0   
 -------------------------------------

 Import integrals:   CPU 0.00 s  wall 0.00 s

 Import integrals:   CPU 75.46 s  wall 13.41 s

 MP2 amplitudes:   CPU 0.17 s  wall 0.12 s

Running a double precision version
           CCSD T amplitudes will be solved using DIIS.

           Start     Size      MaxIter   EConv     TConv     
           3         7         100       1.00e-07  1.00e-05  
 ------------------------------------------------------------------------------
           Energy (a.u.)   Ediff      Tdiff       Comment
 ------------------------------------------------------------------------------
         -7772.10145699                           
     1   -7772.09610911   5.35e-03   8.03e-01     
     2   -7772.11844388   2.23e-02   1.11e-01     
     3   -7772.11777291   6.71e-04   4.91e-02     
     4   -7772.12017349   2.40e-03   1.50e-02     Switched to DIIS steps.
     5   -7772.12103295   8.59e-04   1.28e-02     
     6   -7772.12107347   4.05e-05   2.63e-03     
     7   -7772.12107398   5.07e-07   1.36e-03     
     8   -7772.12107742   3.44e-06   3.03e-04     
     9   -7772.12107857   1.15e-06   2.15e-04     
    10   -7772.12107847   9.76e-08   6.77e-05     
    11   -7772.12107848   4.59e-09   2.84e-05     
    12   -7772.12107844   3.70e-08   1.19e-05     
    13   -7772.12107844   5.53e-09   3.37e-06     
 ------------------------------------------------------------------------------
         -7772.12107844                           CCSD T converged.

End of double precision
 SCF energy                 = -7771.46173078
 MP2 energy                 = -7772.10145699
 CCSD correlation energy     =    -0.65934766
 CCSD total energy           = -7772.12107844

 CCSD  T1^2 = 0.0134  T2^2 = 0.2855  Leading amplitudes:

 Amplitude    Orbitals with energies
  0.0429       43 (A) A                  ->    47 (A) A                   
              -0.4396                         -0.0080                     
  0.0429       43 (A) B                  ->    47 (A) B                   
              -0.4396                         -0.0080                     
  0.0167       40 (A) A                  ->    48 (A) A                   
              -0.5785                          0.0298                     
  0.0167       40 (A) B                  ->    48 (A) B                   
              -0.5785                          0.0298                     

 Amplitude    Orbitals with energies
 -0.0548       43 (A) A      43 (A) B    ->    47 (A) A      47 (A) B     
              -0.4396       -0.4396           -0.0080       -0.0080       
  0.0548       43 (A) A      43 (A) B    ->    47 (A) B      47 (A) A     
              -0.4396       -0.4396           -0.0080       -0.0080       
  0.0548       43 (A) B      43 (A) A    ->    47 (A) A      47 (A) B     
              -0.4396       -0.4396           -0.0080       -0.0080       
 -0.0548       43 (A) B      43 (A) A    ->    47 (A) B      47 (A) A     
              -0.4396       -0.4396           -0.0080       -0.0080       

 Computing CCSD intemediates for later calculations in double precision
 Finished.

Running a double precision version
           CCSD Lambda amplitudes will be solved using DIIS.
           Start     Size      MaxIter   EConv     LConv     
           3         7         100       1.00e-07  1.00e-05  
 ------------------------------------------------------------------------------
            Enorm      Ldiff       Comment
 ------------------------------------------------------------------------------
     1     5.79e-02   4.40e-02     
     2     1.49e-02   5.62e-03     
     3     6.39e-03   2.19e-03     
     4     3.71e-03   1.29e-03     Switched to DIIS steps.
     5     1.20e-03   6.96e-04     
     6     5.78e-04   2.00e-04     
     7     1.93e-04   4.94e-05     
     8     8.79e-05   2.73e-06     
     9     3.07e-05   4.26e-06     
    10     1.22e-05   1.81e-06     
    11     5.00e-06   4.29e-07     
    12     2.19e-06   1.45e-07     
    13     1.06e-06   1.37e-07     
    14     5.00e-07   3.72e-08     
    15     2.58e-07   3.97e-08     
    16     1.16e-07   1.41e-08     
    17     6.10e-08   5.82e-09     
 ------------------------------------------------------------------------------
                                   CCSD Lambda converged.

 Computing density matrices in double precision...
           Orbital response amplitudes will be solved using DIIS.
           Start     Size      MaxIter   EConv     LConv     
           3         7         100       1.00e-06  1.00e-06  
 ------------------------------------------------------------------------------
            Enorm      Ldiff       Comment
 ------------------------------------------------------------------------------
     1     8.71e-02   9.89e-03     
     2     6.30e-02   1.19e-02     
     3     7.34e-02   1.68e-02     
     4     1.25e-02   2.42e-02     Switched to DIIS steps.
     5     4.60e-03   3.64e-03     
     6     1.17e-03   5.83e-04     
     7     6.09e-04   9.85e-05     
     8     1.83e-04   1.15e-04     
     9     5.09e-05   2.23e-05     
    10     1.38e-05   2.55e-06     
    11     4.49e-06   2.23e-07     
    12     1.42e-06   2.12e-07     
    13     9.86e-07   3.82e-07     
 ------------------------------------------------------------------------------
                                   Orbital response converged.

 Computing density matrices... Done.
 CCSD calculation:   CPU 1831.72 s  wall 319.19 s

 Transferring MO TPDM to AO TPDM
 Transferring g2_o1o1o1o1
 Transferring g2_o1o1o1v1
 Transferring g2_o1o1v1v1
 Transferring g2_o1v1o1v1
 Transferring g2_o1v1v1v1
 Transferring g2_v1v1v1v1
 Adding separable TPDM
 Computing TPDM gradient
 --------------------------------------------------------
 2e gradient
  Atom          X               Y               Z
 --------------------------------------------------------
    1        -55.831331       12.909245       -0.021047  
    2         20.676704      -30.791217        0.016013  
    3          7.332682       16.393508        0.003389  
    4         27.821944        1.488464        0.001645  
 --------------------------------------------------------
 --------------------------------------------------------
 Final gradient
  Atom          X               Y               Z
 --------------------------------------------------------
    1        -55.831331       12.909245       -0.021047  
    2         20.676704      -30.791217        0.016013  
    3          7.332682       16.393508        0.003389  
    4         27.821944        1.488464        0.001645  
 --------------------------------------------------------
 Analytic gradient from two-electron contribution:   CPU 386.54 s  wall 74.66 s

 Total ccman2 time:   CPU 2300.21 s  wall 408.86 s


 --------------------------------------------------------------

                    Orbital Energies (a.u.)
 --------------------------------------------------------------

 Alpha MOs
 -- Occupied --
********-180.8813-169.6877-169.6870-169.6869-104.8823 -80.0627 -37.9352
-33.1229 -33.1193 -33.1190 -24.3069 -24.3058 -24.3056 -24.3023 -24.3023
-15.6628 -10.6059  -8.0743  -8.0704  -8.0704  -7.6014  -7.2521  -5.4935
 -5.4925  -5.4923  -5.4848  -5.4749  -5.4742  -2.4077  -2.4035  -2.4027
 -2.3918  -2.3918  -1.2594  -1.0522  -0.8793  -0.7355  -0.5906  -0.5785
 -0.5562  -0.4563  -0.4396  -0.4082  -0.3896  -0.3786
 -- Virtual --
 -0.0080   0.0298   0.0661   0.0764   0.0856   0.0864   0.0943   0.1353
  0.1427   0.1581   0.1925   0.2028   0.2298   0.2326   0.2813   0.2912
  0.3266   0.3330   0.3712   0.3873   0.3929   0.4771   0.5328   0.5489
  0.5496   0.5788   0.5935   0.6057   0.6065   0.6649   0.6959   0.7828
  0.8649   0.8688   0.9029   0.9085   0.9605   1.0972   1.1023   1.1188
  1.1445   1.1561   1.2134   1.2587   1.2850   1.3551   1.4827   1.5412
  1.5616   1.6351   1.7643   1.8510   1.8990   2.2571   2.3634   2.3969
  2.4950   2.6261   2.6604   2.8894   3.0176   4.2289   4.3198   4.4573
  4.4781   4.4848   4.4896   4.5570   4.6379   4.7710   6.5286   6.5408
  6.5722   7.4813  10.3411  14.7011  14.7963  14.8722  26.6455  26.7045
 27.0908  28.8742  29.5256  29.5354  29.5593  29.8711  29.8738  29.8755
 29.8959  29.9588  36.6663 130.5855 130.5931 130.6175 154.2709 166.0953
219.18501912.1888
 --------------------------------------------------------------

          Ground-State Mulliken Net Atomic Charges

     Atom                 Charge (a.u.)
  ----------------------------------------
      1 I                    -0.140960
      2 P                     0.313097
      3 N                    -0.160544
      4 Cl                   -0.011593
  ----------------------------------------
  Sum of atomic charges =    -0.000000

 -----------------------------------------------------------------
                    Cartesian Multipole Moments
 -----------------------------------------------------------------
    Charge (ESU x 10^10)
                 0.0000
    Dipole Moment (Debye)
         X       0.0095      Y       1.7981      Z      -0.0003
       Tot       1.7981
    Quadrupole Moments (Debye-Ang)
        XX     -59.2555     XY      -3.0072     YY     -61.3042
        XZ       0.0005     YZ      -0.0003     ZZ     -59.7090
    Octopole Moments (Debye-Ang^2)
       XXX      53.4685    XXY      -2.7881    XYY      20.7307
       YYY      -5.2685    XXZ      -0.0229    XYZ      -0.0023
       YYZ      -0.0287    XZZ      17.0103    YZZ      -1.1712
       ZZZ      -0.0884
    Hexadecapole Moments (Debye-Ang^3)
      XXXX   -1362.9196   XXXY     -19.0850   XXYY    -274.6881
      XYYY      -5.2802   YYYY    -158.1738   XXXZ      -0.1148
      XXYZ      -0.0024   XYYZ      -0.0433   YYYZ       0.0093
      XXZZ    -261.0403   XYZZ      -2.2828   YYZZ     -38.7182
      XZZZ      -0.1329   YZZZ       0.0088   ZZZZ     -80.4430
 -----------------------------------------------------------------
 DrvMan completing analytic gradient of the correlated energy
 Correlated dipole moment
            1
    1   0.0037467
    2   0.7074136
    3  -0.0001232
 Energy read as -7772.121078435
 Full Analytical Gradient: (in a.u., or Hartree/Bohr)
             1             2             3             4
    1   -0.00001783    0.00011530   -0.00012452    0.00002705
    2    0.00003082    0.00018443   -0.00027159    0.00005634
    3    0.00000622   -0.00000372   -0.00001198    0.00000947
 Gradient time:  CPU 0.80 s  wall 0.81 s
 ----------------------------------------------------------------
             Standard Nuclear Orientation (Angstroms)
    I     Atom           X                Y                Z
 ----------------------------------------------------------------
    1      I       1.5068896246    -0.1054939380    -0.0000000000
    2      P      -0.7723143320     0.8574829878     0.0000000000
    3      N      -1.6239507634    -0.4944836180     0.0000000000
    4      Cl     -3.3469282223    -0.2240988692    -0.0000000000
 ----------------------------------------------------------------
 Nuclear Repulsion Energy =   449.6575029067 hartrees
 There are       46 alpha and       46 beta electrons

                       Distance Matrix (Angstroms)
             I (  1)   P (  2)   N (  3)
   P (  2)  2.474287
   N (  3)  3.154913  1.597842
   Cl(  4)  4.855267  2.792572  1.744064

 Requested basis set is 6-311++G(d,p)
 There are 56 shells and 144 basis functions
 A cutoff of  1.0D-14 yielded   1295 shell pairs
 There are      9197 function pairs (     10267 Cartesian)
 Smallest overlap matrix eigenvalue = 1.60E-03
 Guess MOs from SCF MO coefficient file

 -----------------------------------------------------------------------
  General SCF calculation program by
  Eric Jon Sundstrom, Paul Horn, Yuezhi Mao, Dmitri Zuev, Alec White,
  David Stuck, Shaama M.S., Shane Yost, Joonho Lee, David Small,
  Daniel Levine, Susi Lehtola, Hugh Burton, Evgeny Epifanovsky
 -----------------------------------------------------------------------
 Hartree-Fock
 using 6 threads for integral computing
 -------------------------------------------------------
 OpenMP Integral computing Module                
 Release: version 2.0, May 2017, Q-Chem Inc. Pleasanton 
 -------------------------------------------------------
 A restricted SCF calculation will be
 performed using DIIS
 SCF converges when DIIS error is below 1.0e-08
 ---------------------------------------
  Cycle       Energy         DIIS error
 ---------------------------------------
    1   -7771.4616984458      1.01e-05  
    2   -7771.4616988106      4.17e-06  
    3   -7771.4616988531      2.60e-06  
    4   -7771.4616988738      4.75e-07  
    5   -7771.4616988753      1.56e-07  
    6   -7771.4616988756      7.21e-08  
    7   -7771.4616988757      3.27e-08  
    8   -7771.4616988758      1.57e-08  
    9   -7771.4616988758      6.27e-09  Convergence criterion met
 ---------------------------------------
 SCF time:   CPU 7.97s  wall 2.00s 
 SCF   energy in the final basis set =    -7771.4616988758
 Total energy in the final basis set =    -7771.4616988758


 ------------------------------------------------------------------------------

   CCMAN2: suite of methods based on coupled cluster
           and equation of motion theories.

   Components:
   * libvmm-1.3-trunk
     by Evgeny Epifanovsky, Ilya Kaliman.
   * libtensor-2.5-trunk
     by Evgeny Epifanovsky, Michael Wormit, Dmitry Zuev, Sam Manzer, 
        Ilya Kaliman.
   * libcc-2.5-trunk
     by Evgeny Epifanovsky, Arik Landau, Tomasz Kus, Kirill Khistyaev, 
        Dmitry Zuev, Prashant Manohar, Xintian Feng, Anna Krylov, 
        Matthew Goldey, Alec White, Thomas Jagau, Kaushik Nanda, 
        Anastasia Gunina, Alexander Kunitsa, Joonho Lee.

   CCMAN original authors:
   Anna I. Krylov, C. David Sherrill, Steven R. Gwaltney,
   Edward F. C. Byrd (2000)
   Sergey V. Levchenko, Lyudmila V. Slipchenko, Tao Wang,
   Ana-Maria C. Cristian (2003)
   Piotr A. Pieniazek, C. Melania Oana, Evgeny Epifanovsky (2007)
   Prashant Manohar (2009)

 ------------------------------------------------------------------------------


 Allocating and initializing 30808MB of RAM...
 Calculation will run on 6 cores.


 Alpha MOs, Restricted
 -- Occupied --                  
******* -180.88 -169.69 -169.69 -169.69 -104.88  -80.06  -37.94
  1 A     2 A     3 A     4 A     5 A     6 A     7 A     8 A                  
-33.123 -33.119 -33.119 -24.307 -24.306 -24.306 -24.302 -24.302
  9 A    10 A    11 A    12 A    13 A    14 A    15 A    16 A                  
-15.663 -10.606  -8.074  -8.070  -8.070  -7.601  -7.252  -5.493
 17 A    18 A    19 A    20 A    21 A    22 A    23 A    24 A                  
 -5.492  -5.492  -5.485  -5.475  -5.474  -2.408  -2.404  -2.403
 25 A    26 A    27 A    28 A    29 A    30 A    31 A    32 A                  
 -2.392  -2.392  -1.259  -1.052  -0.880  -0.735  -0.590  -0.578
 33 A    34 A    35 A    36 A    37 A    38 A    39 A    40 A                  
 -0.556  -0.456  -0.440  -0.408  -0.390  -0.379
 41 A    42 A    43 A    44 A    45 A    46 A                                  
 -- Virtual --                   
 -0.008   0.030   0.066   0.076   0.086   0.086   0.094   0.135
 47 A    48 A    49 A    50 A    51 A    52 A    53 A    54 A                  
  0.143   0.158   0.192   0.203   0.230   0.233   0.281   0.291
 55 A    56 A    57 A    58 A    59 A    60 A    61 A    62 A                  
  0.327   0.333   0.371   0.387   0.393   0.477   0.533   0.549
 63 A    64 A    65 A    66 A    67 A    68 A    69 A    70 A                  
  0.550   0.579   0.593   0.606   0.607   0.665   0.696   0.783
 71 A    72 A    73 A    74 A    75 A    76 A    77 A    78 A                  
  0.865   0.869   0.903   0.909   0.961   1.097   1.103   1.119
 79 A    80 A    81 A    82 A    83 A    84 A    85 A    86 A                  
  1.145   1.156   1.213   1.259   1.285   1.355   1.483   1.541
 87 A    88 A    89 A    90 A    91 A    92 A    93 A    94 A                  
  1.562   1.635   1.764   1.851   1.899   2.257   2.363   2.397
 95 A    96 A    97 A    98 A    99 A   100 A   101 A   102 A                  
  2.495   2.626   2.660   2.889   3.018   4.229   4.320   4.457
103 A   104 A   105 A   106 A   107 A   108 A   109 A   110 A                  
  4.478   4.485   4.490   4.557   4.638   4.771   6.529   6.541
111 A   112 A   113 A   114 A   115 A   116 A   117 A   118 A                  
  6.572   7.481  10.341  14.701  14.796  14.872  26.645  26.704
119 A   120 A   121 A   122 A   123 A   124 A   125 A   126 A                  
 27.091  28.874  29.526  29.535  29.559  29.871  29.874  29.875
127 A   128 A   129 A   130 A   131 A   132 A   133 A   134 A                  
 29.896  29.959  36.666 130.585 130.593 130.617 154.271 166.095
135 A   136 A   137 A   138 A   139 A   140 A   141 A   142 A                  
219.1851912.189
143 A   144 A                                                                  

 Beta MOs, Restricted
 -- Occupied --                  
******* -180.88 -169.69 -169.69 -169.69 -104.88  -80.06  -37.94
  1 A     2 A     3 A     4 A     5 A     6 A     7 A     8 A                  
-33.123 -33.119 -33.119 -24.307 -24.306 -24.306 -24.302 -24.302
  9 A    10 A    11 A    12 A    13 A    14 A    15 A    16 A                  
-15.663 -10.606  -8.074  -8.070  -8.070  -7.601  -7.252  -5.493
 17 A    18 A    19 A    20 A    21 A    22 A    23 A    24 A                  
 -5.492  -5.492  -5.485  -5.475  -5.474  -2.408  -2.404  -2.403
 25 A    26 A    27 A    28 A    29 A    30 A    31 A    32 A                  
 -2.392  -2.392  -1.259  -1.052  -0.880  -0.735  -0.590  -0.578
 33 A    34 A    35 A    36 A    37 A    38 A    39 A    40 A                  
 -0.556  -0.456  -0.440  -0.408  -0.390  -0.379
 41 A    42 A    43 A    44 A    45 A    46 A                                  
 -- Virtual --                   
 -0.008   0.030   0.066   0.076   0.086   0.086   0.094   0.135
 47 A    48 A    49 A    50 A    51 A    52 A    53 A    54 A                  
  0.143   0.158   0.192   0.203   0.230   0.233   0.281   0.291
 55 A    56 A    57 A    58 A    59 A    60 A    61 A    62 A                  
  0.327   0.333   0.371   0.387   0.393   0.477   0.533   0.549
 63 A    64 A    65 A    66 A    67 A    68 A    69 A    70 A                  
  0.550   0.579   0.593   0.606   0.607   0.665   0.696   0.783
 71 A    72 A    73 A    74 A    75 A    76 A    77 A    78 A                  
  0.865   0.869   0.903   0.909   0.961   1.097   1.103   1.119
 79 A    80 A    81 A    82 A    83 A    84 A    85 A    86 A                  
  1.145   1.156   1.213   1.259   1.285   1.355   1.483   1.541
 87 A    88 A    89 A    90 A    91 A    92 A    93 A    94 A                  
  1.562   1.635   1.764   1.851   1.899   2.257   2.363   2.397
 95 A    96 A    97 A    98 A    99 A   100 A   101 A   102 A                  
  2.495   2.626   2.660   2.889   3.018   4.229   4.320   4.457
103 A   104 A   105 A   106 A   107 A   108 A   109 A   110 A                  
  4.478   4.485   4.490   4.557   4.638   4.771   6.529   6.541
111 A   112 A   113 A   114 A   115 A   116 A   117 A   118 A                  
  6.572   7.481  10.341  14.701  14.796  14.872  26.645  26.704
119 A   120 A   121 A   122 A   123 A   124 A   125 A   126 A                  
 27.091  28.874  29.526  29.535  29.559  29.871  29.874  29.875
127 A   128 A   129 A   130 A   131 A   132 A   133 A   134 A                  
 29.896  29.959  36.666 130.585 130.593 130.617 154.271 166.095
135 A   136 A   137 A   138 A   139 A   140 A   141 A   142 A                  
219.1851912.189
143 A   144 A                                                                  

 Occupation and symmetry of molecular orbitals

 Point group: C1 (1 irreducible representation).

                           A     All 
 -------------------------------------
 All molecular orbitals:
  - Alpha                  144   144 
  - Beta                   144   144 
 -------------------------------------
 Alpha orbitals:
  - Frozen occupied        29    29  
  - Active occupied        17    17  
  - Active virtual         98    98  
  - Frozen virtual         0     0   
 -------------------------------------
 Beta orbitals:
  - Frozen occupied        29    29  
  - Active occupied        17    17  
  - Active virtual         98    98  
  - Frozen virtual         0     0   
 -------------------------------------

 Import integrals:   CPU 0.00 s  wall 0.00 s

 Import integrals:   CPU 72.73 s  wall 12.62 s

 MP2 amplitudes:   CPU 0.17 s  wall 0.12 s

Running a double precision version
           CCSD T amplitudes will be solved using DIIS.

           Start     Size      MaxIter   EConv     TConv     
           3         7         100       1.00e-07  1.00e-05  
 ------------------------------------------------------------------------------
           Energy (a.u.)   Ediff      Tdiff       Comment
 ------------------------------------------------------------------------------
         -7772.10147377                           
     1   -7772.09609759   5.38e-03   8.03e-01     
     2   -7772.11844627   2.23e-02   1.11e-01     
     3   -7772.11776983   6.76e-04   4.91e-02     
     4   -7772.12017227   2.40e-03   1.50e-02     Switched to DIIS steps.
     5   -7772.12103232   8.60e-04   1.28e-02     
     6   -7772.12107286   4.05e-05   2.63e-03     
     7   -7772.12107336   4.96e-07   1.36e-03     
     8   -7772.12107681   3.44e-06   3.03e-04     
     9   -7772.12107795   1.14e-06   2.15e-04     
    10   -7772.12107785   9.86e-08   6.77e-05     
    11   -7772.12107786   4.75e-09   2.84e-05     
    12   -7772.12107782   3.70e-08   1.19e-05     
    13   -7772.12107781   5.41e-09   3.37e-06     
 ------------------------------------------------------------------------------
         -7772.12107781                           CCSD T converged.

End of double precision
 SCF energy                 = -7771.46169888
 MP2 energy                 = -7772.10147377
 CCSD correlation energy     =    -0.65937894
 CCSD total energy           = -7772.12107781

 CCSD  T1^2 = 0.0134  T2^2 = 0.2856  Leading amplitudes:

 Amplitude    Orbitals with energies
 -0.0429       43 (A) A                  ->    47 (A) A                   
              -0.4396                         -0.0080                     
 -0.0429       43 (A) B                  ->    47 (A) B                   
              -0.4396                         -0.0080                     
  0.0166       40 (A) A                  ->    48 (A) A                   
              -0.5785                          0.0299                     
  0.0166       40 (A) B                  ->    48 (A) B                   
              -0.5785                          0.0299                     

 Amplitude    Orbitals with energies
 -0.0548       43 (A) A      43 (A) B    ->    47 (A) A      47 (A) B     
              -0.4396       -0.4396           -0.0080       -0.0080       
  0.0548       43 (A) A      43 (A) B    ->    47 (A) B      47 (A) A     
              -0.4396       -0.4396           -0.0080       -0.0080       
  0.0548       43 (A) B      43 (A) A    ->    47 (A) A      47 (A) B     
              -0.4396       -0.4396           -0.0080       -0.0080       
 -0.0548       43 (A) B      43 (A) A    ->    47 (A) B      47 (A) A     
              -0.4396       -0.4396           -0.0080       -0.0080       

 Computing CCSD intemediates for later calculations in double precision
 Finished.

Running a double precision version
           CCSD Lambda amplitudes will be solved using DIIS.
           Start     Size      MaxIter   EConv     LConv     
           3         7         100       1.00e-07  1.00e-05  
 ------------------------------------------------------------------------------
            Enorm      Ldiff       Comment
 ------------------------------------------------------------------------------
     1     5.80e-02   4.40e-02     
     2     1.49e-02   5.62e-03     
     3     6.40e-03   2.20e-03     
     4     3.71e-03   1.29e-03     Switched to DIIS steps.
     5     1.21e-03   6.96e-04     
     6     5.78e-04   2.00e-04     
     7     1.93e-04   4.94e-05     
     8     8.78e-05   2.73e-06     
     9     3.06e-05   4.25e-06     
    10     1.22e-05   1.81e-06     
    11     4.98e-06   4.28e-07     
    12     2.18e-06   1.44e-07     
    13     1.06e-06   1.37e-07     
    14     4.97e-07   3.70e-08     
    15     2.57e-07   3.96e-08     
    16     1.15e-07   1.41e-08     
    17     6.07e-08   5.82e-09     
 ------------------------------------------------------------------------------
                                   CCSD Lambda converged.

 Computing density matrices in double precision...
           Orbital response amplitudes will be solved using DIIS.
           Start     Size      MaxIter   EConv     LConv     
           3         7         100       1.00e-06  1.00e-06  
 ------------------------------------------------------------------------------
            Enorm      Ldiff       Comment
 ------------------------------------------------------------------------------
     1     8.71e-02   9.90e-03     
     2     6.30e-02   1.19e-02     
     3     7.35e-02   1.68e-02     
     4     1.25e-02   2.42e-02     Switched to DIIS steps.
     5     4.60e-03   3.66e-03     
     6     1.17e-03   5.83e-04     
     7     6.09e-04   9.80e-05     
     8     1.83e-04   1.15e-04     
     9     5.10e-05   2.23e-05     
    10     1.38e-05   2.57e-06     
    11     4.50e-06   2.26e-07     
    12     1.42e-06   2.10e-07     
    13     9.87e-07   3.82e-07     
 ------------------------------------------------------------------------------
                                   Orbital response converged.

 Computing density matrices... Done.
 CCSD calculation:   CPU 1829.73 s  wall 318.85 s

 Transferring MO TPDM to AO TPDM
 Transferring g2_o1o1o1o1
 Transferring g2_o1o1o1v1
 Transferring g2_o1o1v1v1
 Transferring g2_o1v1o1v1
 Transferring g2_o1v1v1v1
 Transferring g2_v1v1v1v1
 Adding separable TPDM
 Computing TPDM gradient
 --------------------------------------------------------
 2e gradient
  Atom          X               Y               Z
 --------------------------------------------------------
    1        -55.851769       12.922602       -0.000001  
    2         20.692263      -30.790943        0.000001  
    3          7.339668       16.382483        0.000000  
    4         27.819837        1.485858       -0.000001  
 --------------------------------------------------------
 --------------------------------------------------------
 Final gradient
  Atom          X               Y               Z
 --------------------------------------------------------
    1        -55.851769       12.922602       -0.000001  
    2         20.692263      -30.790943        0.000001  
    3          7.339668       16.382483        0.000000  
    4         27.819837        1.485858       -0.000001  
 --------------------------------------------------------
 Analytic gradient from two-electron contribution:   CPU 370.23 s  wall 72.58 s

 Total ccman2 time:   CPU 2279.51 s  wall 405.79 s


 --------------------------------------------------------------

                    Orbital Energies (a.u.)
 --------------------------------------------------------------

 Alpha MOs
 -- Occupied --
********-180.8814-169.6878-169.6871-169.6870-104.8822 -80.0627 -37.9353
-33.1230 -33.1194 -33.1191 -24.3070 -24.3059 -24.3057 -24.3024 -24.3024
-15.6628 -10.6058  -8.0743  -8.0703  -8.0703  -7.6014  -7.2521  -5.4934
 -5.4925  -5.4923  -5.4849  -5.4750  -5.4743  -2.4078  -2.4035  -2.4028
 -2.3919  -2.3918  -1.2592  -1.0521  -0.8795  -0.7354  -0.5905  -0.5785
 -0.5560  -0.4563  -0.4396  -0.4083  -0.3896  -0.3786
 -- Virtual --
 -0.0080   0.0299   0.0661   0.0764   0.0856   0.0864   0.0943   0.1353
  0.1427   0.1581   0.1924   0.2028   0.2299   0.2326   0.2813   0.2912
  0.3265   0.3330   0.3713   0.3873   0.3929   0.4770   0.5327   0.5489
  0.5495   0.5787   0.5935   0.6057   0.6065   0.6649   0.6960   0.7827
  0.8649   0.8690   0.9030   0.9087   0.9606   1.0973   1.1026   1.1189
  1.1446   1.1561   1.2135   1.2586   1.2846   1.3551   1.4828   1.5411
  1.5616   1.6351   1.7643   1.8512   1.8991   2.2572   2.3632   2.3967
  2.4951   2.6261   2.6604   2.8891   3.0175   4.2290   4.3197   4.4570
  4.4780   4.4848   4.4896   4.5569   4.6380   4.7710   6.5285   6.5407
  6.5722   7.4809  10.3411  14.7011  14.7964  14.8718  26.6455  26.7045
 27.0908  28.8741  29.5255  29.5354  29.5593  29.8710  29.8737  29.8754
 29.8958  29.9588  36.6663 130.5855 130.5930 130.6174 154.2709 166.0949
219.18501912.1888
 --------------------------------------------------------------

          Ground-State Mulliken Net Atomic Charges

     Atom                 Charge (a.u.)
  ----------------------------------------
      1 I                    -0.140606
      2 P                     0.313022
      3 N                    -0.160782
      4 Cl                   -0.011634
  ----------------------------------------
  Sum of atomic charges =    -0.000000

 -----------------------------------------------------------------
                    Cartesian Multipole Moments
 -----------------------------------------------------------------
    Charge (ESU x 10^10)
                -0.0000
    Dipole Moment (Debye)
         X       0.0159      Y       1.7966      Z       0.0000
       Tot       1.7967
    Quadrupole Moments (Debye-Ang)
        XX     -59.2561     XY      -3.0047     YY     -61.3069
        XZ      -0.0000     YZ       0.0000     ZZ     -59.7088
    Octopole Moments (Debye-Ang^2)
       XXX      53.4595    XXY      -2.7902    XYY      20.7277
       YYY      -5.2734    XXZ      -0.0000    XYZ      -0.0000
       YYZ       0.0000    XZZ      17.0066    YZZ      -1.1728
       ZZZ       0.0000
    Hexadecapole Moments (Debye-Ang^3)
      XXXX   -1362.7994   XXXY     -19.1044   XXYY    -274.6709
      XYYY      -5.3103   YYYY    -158.1877   XXXZ      -0.0000
      XXYZ       0.0000   XYYZ      -0.0000   YYYZ       0.0000
      XXZZ    -261.0201   XYZZ      -2.2913   YYZZ     -38.7199
      XZZZ      -0.0000   YZZZ       0.0000   ZZZZ     -80.4407
 -----------------------------------------------------------------
 DrvMan completing analytic gradient of the correlated energy
 Correlated dipole moment
            1
    1   0.0062378
    2   0.7068495
    3   0.0000001
 Energy read as -7772.121077814
 Full Analytical Gradient: (in a.u., or Hartree/Bohr)
             1             2             3             4
    1   -0.00016154    0.00055306   -0.00034989   -0.00004163
    2    0.00011758    0.00039786   -0.00053476    0.00001933
    3   -0.00000000    0.00000005   -0.00000007    0.00000002
 Gradient time:  CPU 0.79 s  wall 0.80 s
 ----------------------------------------------------------------
             Standard Nuclear Orientation (Angstroms)
    I     Atom           X                Y                Z
 ----------------------------------------------------------------
    1      I       1.5068896246    -0.1054939380    -0.0000000000
    2      P      -0.7743143320     0.8574829878     0.0000000000
    3      N      -1.6239507634    -0.4944836180     0.0000000000
    4      Cl     -3.3469282223    -0.2240988692    -0.0000000000
 ----------------------------------------------------------------
 Nuclear Repulsion Energy =   449.5861096437 hartrees
 There are       46 alpha and       46 beta electrons

                       Distance Matrix (Angstroms)
             I (  1)   P (  2)   N (  3)
   P (  2)  2.476129
   N (  3)  3.154913  1.596777
   Cl(  4)  4.855267  2.790728  1.744064

 Requested basis set is 6-311++G(d,p)
 There are 56 shells and 144 basis functions
 A cutoff of  1.0D-14 yielded   1295 shell pairs
 There are      9197 function pairs (     10267 Cartesian)
 Smallest overlap matrix eigenvalue = 1.60E-03
 Guess MOs from SCF MO coefficient file

 -----------------------------------------------------------------------
  General SCF calculation program by
  Eric Jon Sundstrom, Paul Horn, Yuezhi Mao, Dmitri Zuev, Alec White,
  David Stuck, Shaama M.S., Shane Yost, Joonho Lee, David Small,
  Daniel Levine, Susi Lehtola, Hugh Burton, Evgeny Epifanovsky
 -----------------------------------------------------------------------
 Hartree-Fock
 using 6 threads for integral computing
 -------------------------------------------------------
 OpenMP Integral computing Module                
 Release: version 2.0, May 2017, Q-Chem Inc. Pleasanton 
 -------------------------------------------------------
 A restricted SCF calculation will be
 performed using DIIS
 SCF converges when DIIS error is below 1.0e-08
 ---------------------------------------
  Cycle       Energy         DIIS error
 ---------------------------------------
    1   -7771.4617602831      1.96e-05  
    2   -7771.4617615734      8.19e-06  
    3   -7771.4617617199      4.96e-06  
    4   -7771.4617617905      8.38e-07  
    5   -7771.4617617944      2.49e-07  
    6   -7771.4617617949      1.09e-07  
    7   -7771.4617617949      4.01e-08  
    8   -7771.4617617949      1.36e-08  
    9   -7771.4617617950      4.85e-09  Convergence criterion met
 ---------------------------------------
 SCF time:   CPU 7.98s  wall 2.00s 
 SCF   energy in the final basis set =    -7771.4617617950
 Total energy in the final basis set =    -7771.4617617950


 ------------------------------------------------------------------------------

   CCMAN2: suite of methods based on coupled cluster
           and equation of motion theories.

   Components:
   * libvmm-1.3-trunk
     by Evgeny Epifanovsky, Ilya Kaliman.
   * libtensor-2.5-trunk
     by Evgeny Epifanovsky, Michael Wormit, Dmitry Zuev, Sam Manzer, 
        Ilya Kaliman.
   * libcc-2.5-trunk
     by Evgeny Epifanovsky, Arik Landau, Tomasz Kus, Kirill Khistyaev, 
        Dmitry Zuev, Prashant Manohar, Xintian Feng, Anna Krylov, 
        Matthew Goldey, Alec White, Thomas Jagau, Kaushik Nanda, 
        Anastasia Gunina, Alexander Kunitsa, Joonho Lee.

   CCMAN original authors:
   Anna I. Krylov, C. David Sherrill, Steven R. Gwaltney,
   Edward F. C. Byrd (2000)
   Sergey V. Levchenko, Lyudmila V. Slipchenko, Tao Wang,
   Ana-Maria C. Cristian (2003)
   Piotr A. Pieniazek, C. Melania Oana, Evgeny Epifanovsky (2007)
   Prashant Manohar (2009)

 ------------------------------------------------------------------------------


 Allocating and initializing 30808MB of RAM...
 Calculation will run on 6 cores.


 Alpha MOs, Restricted
 -- Occupied --                  
******* -180.88 -169.69 -169.69 -169.69 -104.88  -80.06  -37.94
  1 A     2 A     3 A     4 A     5 A     6 A     7 A     8 A                  
-33.123 -33.119 -33.119 -24.307 -24.306 -24.305 -24.302 -24.302
  9 A    10 A    11 A    12 A    13 A    14 A    15 A    16 A                  
-15.663 -10.606  -8.074  -8.070  -8.070  -7.601  -7.252  -5.493
 17 A    18 A    19 A    20 A    21 A    22 A    23 A    24 A                  
 -5.493  -5.492  -5.485  -5.475  -5.474  -2.408  -2.403  -2.403
 25 A    26 A    27 A    28 A    29 A    30 A    31 A    32 A                  
 -2.392  -2.392  -1.260  -1.052  -0.879  -0.736  -0.591  -0.579
 33 A    34 A    35 A    36 A    37 A    38 A    39 A    40 A                  
 -0.556  -0.456  -0.440  -0.408  -0.390  -0.379
 41 A    42 A    43 A    44 A    45 A    46 A                                  
 -- Virtual --                   
 -0.008   0.030   0.066   0.076   0.086   0.086   0.094   0.135
 47 A    48 A    49 A    50 A    51 A    52 A    53 A    54 A                  
  0.143   0.158   0.192   0.203   0.230   0.233   0.281   0.291
 55 A    56 A    57 A    58 A    59 A    60 A    61 A    62 A                  
  0.327   0.333   0.371   0.387   0.393   0.477   0.533   0.549
 63 A    64 A    65 A    66 A    67 A    68 A    69 A    70 A                  
  0.550   0.579   0.594   0.606   0.607   0.665   0.696   0.783
 71 A    72 A    73 A    74 A    75 A    76 A    77 A    78 A                  
  0.865   0.869   0.903   0.908   0.960   1.097   1.102   1.119
 79 A    80 A    81 A    82 A    83 A    84 A    85 A    86 A                  
  1.144   1.156   1.213   1.259   1.285   1.355   1.483   1.541
 87 A    88 A    89 A    90 A    91 A    92 A    93 A    94 A                  
  1.562   1.635   1.764   1.851   1.899   2.257   2.364   2.397
 95 A    96 A    97 A    98 A    99 A   100 A   101 A   102 A                  
  2.495   2.626   2.660   2.890   3.018   4.229   4.320   4.458
103 A   104 A   105 A   106 A   107 A   108 A   109 A   110 A                  
  4.478   4.485   4.490   4.557   4.638   4.771   6.529   6.541
111 A   112 A   113 A   114 A   115 A   116 A   117 A   118 A                  
  6.572   7.482  10.341  14.701  14.796  14.873  26.645  26.704
119 A   120 A   121 A   122 A   123 A   124 A   125 A   126 A                  
 27.091  28.874  29.526  29.536  29.559  29.871  29.874  29.876
127 A   128 A   129 A   130 A   131 A   132 A   133 A   134 A                  
 29.896  29.959  36.666 130.586 130.593 130.618 154.271 166.096
135 A   136 A   137 A   138 A   139 A   140 A   141 A   142 A                  
219.1851912.189
143 A   144 A                                                                  

 Beta MOs, Restricted
 -- Occupied --                  
******* -180.88 -169.69 -169.69 -169.69 -104.88  -80.06  -37.94
  1 A     2 A     3 A     4 A     5 A     6 A     7 A     8 A                  
-33.123 -33.119 -33.119 -24.307 -24.306 -24.305 -24.302 -24.302
  9 A    10 A    11 A    12 A    13 A    14 A    15 A    16 A                  
-15.663 -10.606  -8.074  -8.070  -8.070  -7.601  -7.252  -5.493
 17 A    18 A    19 A    20 A    21 A    22 A    23 A    24 A                  
 -5.493  -5.492  -5.485  -5.475  -5.474  -2.408  -2.403  -2.403
 25 A    26 A    27 A    28 A    29 A    30 A    31 A    32 A                  
 -2.392  -2.392  -1.260  -1.052  -0.879  -0.736  -0.591  -0.579
 33 A    34 A    35 A    36 A    37 A    38 A    39 A    40 A                  
 -0.556  -0.456  -0.440  -0.408  -0.390  -0.379
 41 A    42 A    43 A    44 A    45 A    46 A                                  
 -- Virtual --                   
 -0.008   0.030   0.066   0.076   0.086   0.086   0.094   0.135
 47 A    48 A    49 A    50 A    51 A    52 A    53 A    54 A                  
  0.143   0.158   0.192   0.203   0.230   0.233   0.281   0.291
 55 A    56 A    57 A    58 A    59 A    60 A    61 A    62 A                  
  0.327   0.333   0.371   0.387   0.393   0.477   0.533   0.549
 63 A    64 A    65 A    66 A    67 A    68 A    69 A    70 A                  
  0.550   0.579   0.594   0.606   0.607   0.665   0.696   0.783
 71 A    72 A    73 A    74 A    75 A    76 A    77 A    78 A                  
  0.865   0.869   0.903   0.908   0.960   1.097   1.102   1.119
 79 A    80 A    81 A    82 A    83 A    84 A    85 A    86 A                  
  1.144   1.156   1.213   1.259   1.285   1.355   1.483   1.541
 87 A    88 A    89 A    90 A    91 A    92 A    93 A    94 A                  
  1.562   1.635   1.764   1.851   1.899   2.257   2.364   2.397
 95 A    96 A    97 A    98 A    99 A   100 A   101 A   102 A                  
  2.495   2.626   2.660   2.890   3.018   4.229   4.320   4.458
103 A   104 A   105 A   106 A   107 A   108 A   109 A   110 A                  
  4.478   4.485   4.490   4.557   4.638   4.771   6.529   6.541
111 A   112 A   113 A   114 A   115 A   116 A   117 A   118 A                  
  6.572   7.482  10.341  14.701  14.796  14.873  26.645  26.704
119 A   120 A   121 A   122 A   123 A   124 A   125 A   126 A                  
 27.091  28.874  29.526  29.536  29.559  29.871  29.874  29.876
127 A   128 A   129 A   130 A   131 A   132 A   133 A   134 A                  
 29.896  29.959  36.666 130.586 130.593 130.618 154.271 166.096
135 A   136 A   137 A   138 A   139 A   140 A   141 A   142 A                  
219.1851912.189
143 A   144 A                                                                  

 Occupation and symmetry of molecular orbitals

 Point group: C1 (1 irreducible representation).

                           A     All 
 -------------------------------------
 All molecular orbitals:
  - Alpha                  144   144 
  - Beta                   144   144 
 -------------------------------------
 Alpha orbitals:
  - Frozen occupied        29    29  
  - Active occupied        17    17  
  - Active virtual         98    98  
  - Frozen virtual         0     0   
 -------------------------------------
 Beta orbitals:
  - Frozen occupied        29    29  
  - Active occupied        17    17  
  - Active virtual         98    98  
  - Frozen virtual         0     0   
 -------------------------------------

 Import integrals:   CPU 0.00 s  wall 0.00 s

 Import integrals:   CPU 73.00 s  wall 12.72 s

 MP2 amplitudes:   CPU 0.22 s  wall 0.17 s

Running a double precision version
           CCSD T amplitudes will be solved using DIIS.

           Start     Size      MaxIter   EConv     TConv     
           3         7         100       1.00e-07  1.00e-05  
 ------------------------------------------------------------------------------
           Energy (a.u.)   Ediff      Tdiff       Comment
 ------------------------------------------------------------------------------
         -7772.10143944                           
     1   -7772.09611980   5.32e-03   8.03e-01     
     2   -7772.11844068   2.23e-02   1.11e-01     
     3   -7772.11777517   6.66e-04   4.91e-02     
     4   -7772.12017389   2.40e-03   1.50e-02     Switched to DIIS steps.
     5   -7772.12103277   8.59e-04   1.28e-02     
     6   -7772.12107327   4.05e-05   2.62e-03     
     7   -7772.12107379   5.18e-07   1.36e-03     
     8   -7772.12107723   3.44e-06   3.03e-04     
     9   -7772.12107838   1.15e-06   2.15e-04     
    10   -7772.12107828   9.67e-08   6.77e-05     
    11   -7772.12107829   4.43e-09   2.84e-05     
    12   -7772.12107825   3.70e-08   1.19e-05     
    13   -7772.12107824   5.64e-09   3.37e-06     
 ------------------------------------------------------------------------------
         -7772.12107824                           CCSD T converged.

End of double precision
 SCF energy                 = -7771.46176179
 MP2 energy                 = -7772.10143944
 CCSD correlation energy     =    -0.65931645
 CCSD total energy           = -7772.12107824

 CCSD  T1^2 = 0.0134  T2^2 = 0.2855  Leading amplitudes:

 Amplitude    Orbitals with energies
 -0.0429       43 (A) A                  ->    47 (A) A                   
              -0.4396                         -0.0080                     
 -0.0429       43 (A) B                  ->    47 (A) B                   
              -0.4396                         -0.0080                     
  0.0167       40 (A) A                  ->    48 (A) A                   
              -0.5785                          0.0297                     
  0.0167       40 (A) B                  ->    48 (A) B                   
              -0.5785                          0.0297                     

 Amplitude    Orbitals with energies
 -0.0549       43 (A) A      43 (A) B    ->    47 (A) A      47 (A) B     
              -0.4396       -0.4396           -0.0080       -0.0080       
  0.0549       43 (A) A      43 (A) B    ->    47 (A) B      47 (A) A     
              -0.4396       -0.4396           -0.0080       -0.0080       
  0.0549       43 (A) B      43 (A) A    ->    47 (A) A      47 (A) B     
              -0.4396       -0.4396           -0.0080       -0.0080       
 -0.0549       43 (A) B      43 (A) A    ->    47 (A) B      47 (A) A     
              -0.4396       -0.4396           -0.0080       -0.0080       

 Computing CCSD intemediates for later calculations in double precision
 Finished.

Running a double precision version
           CCSD Lambda amplitudes will be solved using DIIS.
           Start     Size      MaxIter   EConv     LConv     
           3         7         100       1.00e-07  1.00e-05  
 ------------------------------------------------------------------------------
            Enorm      Ldiff       Comment
 ------------------------------------------------------------------------------
     1     5.79e-02   4.40e-02     
     2     1.49e-02   5.62e-03     
     3     6.39e-03   2.19e-03     
     4     3.71e-03   1.29e-03     Switched to DIIS steps.
     5     1.20e-03   6.96e-04     
     6     5.78e-04   2.00e-04     
     7     1.93e-04   4.93e-05     
     8     8.80e-05   2.74e-06     
     9     3.07e-05   4.26e-06     
    10     1.22e-05   1.81e-06     
    11     5.01e-06   4.29e-07     
    12     2.20e-06   1.45e-07     
    13     1.07e-06   1.37e-07     
    14     5.02e-07   3.74e-08     
    15     2.59e-07   3.99e-08     
    16     1.16e-07   1.40e-08     
    17     6.13e-08   5.82e-09     
 ------------------------------------------------------------------------------
                                   CCSD Lambda converged.

 Computing density matrices in double precision...
           Orbital response amplitudes will be solved using DIIS.
           Start     Size      MaxIter   EConv     LConv     
           3         7         100       1.00e-06  1.00e-06  
 ------------------------------------------------------------------------------
            Enorm      Ldiff       Comment
 ------------------------------------------------------------------------------
     1     8.71e-02   9.89e-03     
     2     6.30e-02   1.19e-02     
     3     7.33e-02   1.68e-02     
     4     1.24e-02   2.41e-02     Switched to DIIS steps.
     5     4.59e-03   3.61e-03     
     6     1.16e-03   5.82e-04     
     7     6.08e-04   9.91e-05     
     8     1.83e-04   1.14e-04     
     9     5.08e-05   2.23e-05     
    10     1.38e-05   2.53e-06     
    11     4.49e-06   2.20e-07     
    12     1.42e-06   2.14e-07     
    13     9.86e-07   3.81e-07     
 ------------------------------------------------------------------------------
                                   Orbital response converged.

 Computing density matrices... Done.
 CCSD calculation:   CPU 1829.14 s  wall 318.94 s

 Transferring MO TPDM to AO TPDM
 Transferring g2_o1o1o1o1
 Transferring g2_o1o1o1v1
 Transferring g2_o1o1v1v1
 Transferring g2_o1v1o1v1
 Transferring g2_o1v1v1v1
 Transferring g2_v1v1v1v1
 Adding separable TPDM
 Computing TPDM gradient
 --------------------------------------------------------
 2e gradient
  Atom          X               Y               Z
 --------------------------------------------------------
    1        -55.810922       12.895909        0.000000  
    2         20.661183      -30.791499        0.000000  
    3          7.325688       16.404511       -0.000000  
    4         27.824051        1.491079       -0.000000  
 --------------------------------------------------------
 --------------------------------------------------------
 Final gradient
  Atom          X               Y               Z
 --------------------------------------------------------
    1        -55.810922       12.895909        0.000000  
    2         20.661183      -30.791499        0.000000  
    3          7.325688       16.404511       -0.000000  
    4         27.824051        1.491079       -0.000000  
 --------------------------------------------------------
 Analytic gradient from two-electron contribution:   CPU 369.62 s  wall 71.77 s

 Total ccman2 time:   CPU 2283.58 s  wall 406.77 s


 --------------------------------------------------------------

                    Orbital Energies (a.u.)
 --------------------------------------------------------------

 Alpha MOs
 -- Occupied --
********-180.8812-169.6877-169.6869-169.6868-104.8823 -80.0628 -37.9351
-33.1229 -33.1192 -33.1190 -24.3069 -24.3057 -24.3055 -24.3022 -24.3022
-15.6628 -10.6059  -8.0744  -8.0704  -8.0704  -7.6015  -7.2520  -5.4935
 -5.4926  -5.4924  -5.4847  -5.4748  -5.4741  -2.4077  -2.4034  -2.4026
 -2.3917  -2.3917  -1.2596  -1.0523  -0.8792  -0.7355  -0.5907  -0.5785
 -0.5563  -0.4564  -0.4396  -0.4082  -0.3895  -0.3786
 -- Virtual --
 -0.0080   0.0297   0.0661   0.0764   0.0856   0.0864   0.0943   0.1353
  0.1427   0.1581   0.1925   0.2028   0.2298   0.2325   0.2813   0.2912
  0.3266   0.3330   0.3712   0.3874   0.3929   0.4772   0.5329   0.5489
  0.5496   0.5788   0.5936   0.6058   0.6065   0.6649   0.6957   0.7829
  0.8650   0.8686   0.9028   0.9083   0.9605   1.0972   1.1020   1.1188
  1.1444   1.1560   1.2133   1.2587   1.2854   1.3551   1.4826   1.5412
  1.5616   1.6351   1.7643   1.8508   1.8989   2.2571   2.3636   2.3971
  2.4950   2.6260   2.6605   2.8897   3.0176   4.2289   4.3199   4.4576
  4.4781   4.4849   4.4897   4.5571   4.6378   4.7711   6.5287   6.5408
  6.5723   7.4816  10.3410  14.7010  14.7962  14.8725  26.6454  26.7044
 27.0908  28.8742  29.5257  29.5355  29.5594  29.8711  29.8739  29.8755
 29.8959  29.9588  36.6664 130.5856 130.5931 130.6175 154.2709 166.0958
219.18501912.1889
 --------------------------------------------------------------

          Ground-State Mulliken Net Atomic Charges

     Atom                 Charge (a.u.)
  ----------------------------------------
      1 I                    -0.141313
      2 P                     0.313171
      3 N                    -0.160305
      4 Cl                   -0.011553
  ----------------------------------------
  Sum of atomic charges =    -0.000000

 -----------------------------------------------------------------
                    Cartesian Multipole Moments
 -----------------------------------------------------------------
    Charge (ESU x 10^10)
                -0.0000
    Dipole Moment (Debye)
         X       0.0032      Y       1.7995      Z       0.0000
       Tot       1.7995
    Quadrupole Moments (Debye-Ang)
        XX     -59.2549     XY      -3.0096     YY     -61.3016
        XZ      -0.0000     YZ       0.0000     ZZ     -59.7092
    Octopole Moments (Debye-Ang^2)
       XXX      53.4774    XXY      -2.7860    XYY      20.7338
       YYY      -5.2637    XXZ      -0.0000    XYZ      -0.0000
       YYZ       0.0000    XZZ      17.0139    YZZ      -1.1695
       ZZZ       0.0000
    Hexadecapole Moments (Debye-Ang^3)
      XXXX   -1363.0400   XXXY     -19.0656   XXYY    -274.7054
      XYYY      -5.2502   YYYY    -158.1599   XXXZ      -0.0000
      XXYZ       0.0000   XYYZ      -0.0000   YYYZ       0.0000
      XXZZ    -261.0604   XYZZ      -2.2743   YYZZ     -38.7164
      XZZZ      -0.0000   YZZZ       0.0000   ZZZZ     -80.4450
 -----------------------------------------------------------------
 DrvMan completing analytic gradient of the correlated energy
 Correlated dipole moment
            1
    1   0.0012564
    2   0.7079767
    3   0.0000000
 Energy read as -7772.121078243
 Full Analytical Gradient: (in a.u., or Hartree/Bohr)
             1             2             3             4
    1    0.00012524   -0.00032209    0.00010097    0.00009588
    2   -0.00005558   -0.00003050   -0.00000727    0.00009336
    3   -0.00000000    0.00000000   -0.00000000    0.00000000
 Gradient time:  CPU 0.76 s  wall 0.79 s
 ----------------------------------------------------------------
             Standard Nuclear Orientation (Angstroms)
    I     Atom           X                Y                Z
 ----------------------------------------------------------------
    1      I       1.5068896246    -0.1054939380    -0.0000000000
    2      P      -0.7733143320     0.8584829878     0.0000000000
    3      N      -1.6239507634    -0.4944836180     0.0000000000
    4      Cl     -3.3469282223    -0.2240988692    -0.0000000000
 ----------------------------------------------------------------
 Nuclear Repulsion Energy =   449.5699238699 hartrees
 There are       46 alpha and       46 beta electrons

                       Distance Matrix (Angstroms)
             I (  1)   P (  2)   N (  3)
   P (  2)  2.475597
   N (  3)  3.154913  1.598155
   Cl(  4)  4.855267  2.792037  1.744064

 Requested basis set is 6-311++G(d,p)
 There are 56 shells and 144 basis functions
 A cutoff of  1.0D-14 yielded   1295 shell pairs
 There are      9197 function pairs (     10267 Cartesian)
 Smallest overlap matrix eigenvalue = 1.60E-03
 Guess MOs from SCF MO coefficient file

 -----------------------------------------------------------------------
  General SCF calculation program by
  Eric Jon Sundstrom, Paul Horn, Yuezhi Mao, Dmitri Zuev, Alec White,
  David Stuck, Shaama M.S., Shane Yost, Joonho Lee, David Small,
  Daniel Levine, Susi Lehtola, Hugh Burton, Evgeny Epifanovsky
 -----------------------------------------------------------------------
 Hartree-Fock
 using 6 threads for integral computing
 -------------------------------------------------------
 OpenMP Integral computing Module                
 Release: version 2.0, May 2017, Q-Chem Inc. Pleasanton 
 -------------------------------------------------------
 A restricted SCF calculation will be
 performed using DIIS
 SCF converges when DIIS error is below 1.0e-08
 ---------------------------------------
  Cycle       Energy         DIIS error
 ---------------------------------------
    1   -7771.4616579759      1.68e-05  
    2   -7771.4616587491      8.73e-06  
    3   -7771.4616589065      3.90e-06  
    4   -7771.4616589572      8.16e-07  
    5   -7771.4616589609      2.44e-07  
    6   -7771.4616589613      1.14e-07  
    7   -7771.4616589615      5.00e-08  
    8   -7771.4616589615      2.10e-08  
    9   -7771.4616589615      6.47e-09  Convergence criterion met
 ---------------------------------------
 SCF time:   CPU 7.97s  wall 2.00s 
 SCF   energy in the final basis set =    -7771.4616589615
 Total energy in the final basis set =    -7771.4616589615


 ------------------------------------------------------------------------------

   CCMAN2: suite of methods based on coupled cluster
           and equation of motion theories.

   Components:
   * libvmm-1.3-trunk
     by Evgeny Epifanovsky, Ilya Kaliman.
   * libtensor-2.5-trunk
     by Evgeny Epifanovsky, Michael Wormit, Dmitry Zuev, Sam Manzer, 
        Ilya Kaliman.
   * libcc-2.5-trunk
     by Evgeny Epifanovsky, Arik Landau, Tomasz Kus, Kirill Khistyaev, 
        Dmitry Zuev, Prashant Manohar, Xintian Feng, Anna Krylov, 
        Matthew Goldey, Alec White, Thomas Jagau, Kaushik Nanda, 
        Anastasia Gunina, Alexander Kunitsa, Joonho Lee.

   CCMAN original authors:
   Anna I. Krylov, C. David Sherrill, Steven R. Gwaltney,
   Edward F. C. Byrd (2000)
   Sergey V. Levchenko, Lyudmila V. Slipchenko, Tao Wang,
   Ana-Maria C. Cristian (2003)
   Piotr A. Pieniazek, C. Melania Oana, Evgeny Epifanovsky (2007)
   Prashant Manohar (2009)

 ------------------------------------------------------------------------------


 Allocating and initializing 30808MB of RAM...
 Calculation will run on 6 cores.


 Alpha MOs, Restricted
 -- Occupied --                  
******* -180.88 -169.69 -169.69 -169.69 -104.88  -80.06  -37.94
  1 A     2 A     3 A     4 A     5 A     6 A     7 A     8 A                  
-33.123 -33.119 -33.119 -24.307 -24.306 -24.306 -24.302 -24.302
  9 A    10 A    11 A    12 A    13 A    14 A    15 A    16 A                  
-15.663 -10.606  -8.074  -8.070  -8.070  -7.602  -7.252  -5.494
 17 A    18 A    19 A    20 A    21 A    22 A    23 A    24 A                  
 -5.493  -5.492  -5.485  -5.475  -5.474  -2.408  -2.403  -2.403
 25 A    26 A    27 A    28 A    29 A    30 A    31 A    32 A                  
 -2.392  -2.392  -1.259  -1.052  -0.879  -0.736  -0.590  -0.578
 33 A    34 A    35 A    36 A    37 A    38 A    39 A    40 A                  
 -0.556  -0.456  -0.440  -0.408  -0.390  -0.379
 41 A    42 A    43 A    44 A    45 A    46 A                                  
 -- Virtual --                   
 -0.008   0.030   0.066   0.076   0.086   0.086   0.094   0.135
 47 A    48 A    49 A    50 A    51 A    52 A    53 A    54 A                  
  0.143   0.158   0.192   0.203   0.230   0.233   0.281   0.291
 55 A    56 A    57 A    58 A    59 A    60 A    61 A    62 A                  
  0.327   0.333   0.371   0.387   0.393   0.477   0.533   0.549
 63 A    64 A    65 A    66 A    67 A    68 A    69 A    70 A                  
  0.550   0.579   0.594   0.606   0.607   0.665   0.696   0.783
 71 A    72 A    73 A    74 A    75 A    76 A    77 A    78 A                  
  0.865   0.869   0.903   0.908   0.961   1.097   1.102   1.119
 79 A    80 A    81 A    82 A    83 A    84 A    85 A    86 A                  
  1.144   1.156   1.213   1.258   1.284   1.355   1.483   1.541
 87 A    88 A    89 A    90 A    91 A    92 A    93 A    94 A                  
  1.562   1.635   1.764   1.851   1.899   2.257   2.363   2.397
 95 A    96 A    97 A    98 A    99 A   100 A   101 A   102 A                  
  2.495   2.626   2.660   2.889   3.018   4.229   4.320   4.457
103 A   104 A   105 A   106 A   107 A   108 A   109 A   110 A                  
  4.478   4.485   4.490   4.557   4.638   4.771   6.529   6.541
111 A   112 A   113 A   114 A   115 A   116 A   117 A   118 A                  
  6.572   7.481  10.341  14.701  14.796  14.871  26.645  26.704
119 A   120 A   121 A   122 A   123 A   124 A   125 A   126 A                  
 27.091  28.874  29.526  29.535  29.559  29.871  29.874  29.875
127 A   128 A   129 A   130 A   131 A   132 A   133 A   134 A                  
 29.896  29.959  36.666 130.586 130.593 130.617 154.271 166.095
135 A   136 A   137 A   138 A   139 A   140 A   141 A   142 A                  
219.1851912.189
143 A   144 A                                                                  

 Beta MOs, Restricted
 -- Occupied --                  
******* -180.88 -169.69 -169.69 -169.69 -104.88  -80.06  -37.94
  1 A     2 A     3 A     4 A     5 A     6 A     7 A     8 A                  
-33.123 -33.119 -33.119 -24.307 -24.306 -24.306 -24.302 -24.302
  9 A    10 A    11 A    12 A    13 A    14 A    15 A    16 A                  
-15.663 -10.606  -8.074  -8.070  -8.070  -7.602  -7.252  -5.494
 17 A    18 A    19 A    20 A    21 A    22 A    23 A    24 A                  
 -5.493  -5.492  -5.485  -5.475  -5.474  -2.408  -2.403  -2.403
 25 A    26 A    27 A    28 A    29 A    30 A    31 A    32 A                  
 -2.392  -2.392  -1.259  -1.052  -0.879  -0.736  -0.590  -0.578
 33 A    34 A    35 A    36 A    37 A    38 A    39 A    40 A                  
 -0.556  -0.456  -0.440  -0.408  -0.390  -0.379
 41 A    42 A    43 A    44 A    45 A    46 A                                  
 -- Virtual --                   
 -0.008   0.030   0.066   0.076   0.086   0.086   0.094   0.135
 47 A    48 A    49 A    50 A    51 A    52 A    53 A    54 A                  
  0.143   0.158   0.192   0.203   0.230   0.233   0.281   0.291
 55 A    56 A    57 A    58 A    59 A    60 A    61 A    62 A                  
  0.327   0.333   0.371   0.387   0.393   0.477   0.533   0.549
 63 A    64 A    65 A    66 A    67 A    68 A    69 A    70 A                  
  0.550   0.579   0.594   0.606   0.607   0.665   0.696   0.783
 71 A    72 A    73 A    74 A    75 A    76 A    77 A    78 A                  
  0.865   0.869   0.903   0.908   0.961   1.097   1.102   1.119
 79 A    80 A    81 A    82 A    83 A    84 A    85 A    86 A                  
  1.144   1.156   1.213   1.258   1.284   1.355   1.483   1.541
 87 A    88 A    89 A    90 A    91 A    92 A    93 A    94 A                  
  1.562   1.635   1.764   1.851   1.899   2.257   2.363   2.397
 95 A    96 A    97 A    98 A    99 A   100 A   101 A   102 A                  
  2.495   2.626   2.660   2.889   3.018   4.229   4.320   4.457
103 A   104 A   105 A   106 A   107 A   108 A   109 A   110 A                  
  4.478   4.485   4.490   4.557   4.638   4.771   6.529   6.541
111 A   112 A   113 A   114 A   115 A   116 A   117 A   118 A                  
  6.572   7.481  10.341  14.701  14.796  14.871  26.645  26.704
119 A   120 A   121 A   122 A   123 A   124 A   125 A   126 A                  
 27.091  28.874  29.526  29.535  29.559  29.871  29.874  29.875
127 A   128 A   129 A   130 A   131 A   132 A   133 A   134 A                  
 29.896  29.959  36.666 130.586 130.593 130.617 154.271 166.095
135 A   136 A   137 A   138 A   139 A   140 A   141 A   142 A                  
219.1851912.189
143 A   144 A                                                                  

 Occupation and symmetry of molecular orbitals

 Point group: C1 (1 irreducible representation).

                           A     All 
 -------------------------------------
 All molecular orbitals:
  - Alpha                  144   144 
  - Beta                   144   144 
 -------------------------------------
 Alpha orbitals:
  - Frozen occupied        29    29  
  - Active occupied        17    17  
  - Active virtual         98    98  
  - Frozen virtual         0     0   
 -------------------------------------
 Beta orbitals:
  - Frozen occupied        29    29  
  - Active occupied        17    17  
  - Active virtual         98    98  
  - Frozen virtual         0     0   
 -------------------------------------

 Import integrals:   CPU 0.00 s  wall 0.00 s

 Import integrals:   CPU 75.79 s  wall 13.52 s

 MP2 amplitudes:   CPU 0.17 s  wall 0.12 s

Running a double precision version
           CCSD T amplitudes will be solved using DIIS.

           Start     Size      MaxIter   EConv     TConv     
           3         7         100       1.00e-07  1.00e-05  
 ------------------------------------------------------------------------------
           Energy (a.u.)   Ediff      Tdiff       Comment
 ------------------------------------------------------------------------------
         -7772.10147574                           
     1   -7772.09608484   5.39e-03   8.03e-01     
     2   -7772.11844581   2.24e-02   1.11e-01     
     3   -7772.11776655   6.79e-04   4.92e-02     
     4   -7772.12017112   2.40e-03   1.50e-02     Switched to DIIS steps.
     5   -7772.12103198   8.61e-04   1.28e-02     
     6   -7772.12107259   4.06e-05   2.63e-03     
     7   -7772.12107307   4.86e-07   1.36e-03     
     8   -7772.12107652   3.45e-06   3.03e-04     
     9   -7772.12107766   1.15e-06   2.15e-04     
    10   -7772.12107757   9.89e-08   6.78e-05     
    11   -7772.12107757   5.11e-09   2.85e-05     
    12   -7772.12107753   3.70e-08   1.19e-05     
    13   -7772.12107753   5.30e-09   3.38e-06     
 ------------------------------------------------------------------------------
         -7772.12107753                           CCSD T converged.

End of double precision
 SCF energy                 = -7771.46165896
 MP2 energy                 = -7772.10147574
 CCSD correlation energy     =    -0.65941857
 CCSD total energy           = -7772.12107753

 CCSD  T1^2 = 0.0135  T2^2 = 0.2857  Leading amplitudes:

 Amplitude    Orbitals with energies
 -0.0429       43 (A) A                  ->    47 (A) A                   
              -0.4395                         -0.0081                     
 -0.0429       43 (A) B                  ->    47 (A) B                   
              -0.4395                         -0.0081                     
  0.0167       40 (A) A                  ->    48 (A) A                   
              -0.5784                          0.0297                     
  0.0167       40 (A) B                  ->    48 (A) B                   
              -0.5784                          0.0297                     

 Amplitude    Orbitals with energies
 -0.0549       43 (A) A      43 (A) B    ->    47 (A) A      47 (A) B     
              -0.4395       -0.4395           -0.0081       -0.0081       
  0.0549       43 (A) A      43 (A) B    ->    47 (A) B      47 (A) A     
              -0.4395       -0.4395           -0.0081       -0.0081       
  0.0549       43 (A) B      43 (A) A    ->    47 (A) A      47 (A) B     
              -0.4395       -0.4395           -0.0081       -0.0081       
 -0.0549       43 (A) B      43 (A) A    ->    47 (A) B      47 (A) A     
              -0.4395       -0.4395           -0.0081       -0.0081       

 Computing CCSD intemediates for later calculations in double precision
 Finished.

Running a double precision version
           CCSD Lambda amplitudes will be solved using DIIS.
           Start     Size      MaxIter   EConv     LConv     
           3         7         100       1.00e-07  1.00e-05  
 ------------------------------------------------------------------------------
            Enorm      Ldiff       Comment
 ------------------------------------------------------------------------------
     1     5.80e-02   4.41e-02     
     2     1.49e-02   5.62e-03     
     3     6.40e-03   2.20e-03     
     4     3.72e-03   1.29e-03     Switched to DIIS steps.
     5     1.21e-03   6.98e-04     
     6     5.79e-04   2.01e-04     
     7     1.94e-04   4.96e-05     
     8     8.81e-05   2.73e-06     
     9     3.07e-05   4.27e-06     
    10     1.22e-05   1.82e-06     
    11     5.00e-06   4.32e-07     
    12     2.18e-06   1.46e-07     
    13     1.06e-06   1.37e-07     
    14     4.99e-07   3.73e-08     
    15     2.58e-07   3.98e-08     
    16     1.16e-07   1.41e-08     
    17     6.10e-08   5.85e-09     
 ------------------------------------------------------------------------------
                                   CCSD Lambda converged.

 Computing density matrices in double precision...
           Orbital response amplitudes will be solved using DIIS.
           Start     Size      MaxIter   EConv     LConv     
           3         7         100       1.00e-06  1.00e-06  
 ------------------------------------------------------------------------------
            Enorm      Ldiff       Comment
 ------------------------------------------------------------------------------
     1     8.72e-02   9.86e-03     
     2     6.31e-02   1.19e-02     
     3     7.36e-02   1.69e-02     
     4     1.25e-02   2.42e-02     Switched to DIIS steps.
     5     4.61e-03   3.66e-03     
     6     1.17e-03   5.84e-04     
     7     6.11e-04   9.81e-05     
     8     1.84e-04   1.15e-04     
     9     5.12e-05   2.25e-05     
    10     1.39e-05   2.56e-06     
    11     4.51e-06   2.25e-07     
    12     1.42e-06   2.13e-07     
    13     9.85e-07   3.83e-07     
 ------------------------------------------------------------------------------
                                   Orbital response converged.

 Computing density matrices... Done.
 CCSD calculation:   CPU 1831.58 s  wall 319.44 s

 Transferring MO TPDM to AO TPDM
 Transferring g2_o1o1o1o1
 Transferring g2_o1o1o1v1
 Transferring g2_o1o1v1v1
 Transferring g2_o1v1o1v1
 Transferring g2_o1v1v1v1
 Transferring g2_v1v1v1v1
 Adding separable TPDM
 Computing TPDM gradient
 --------------------------------------------------------
 2e gradient
  Atom          X               Y               Z
 --------------------------------------------------------
    1        -55.817060       12.921159        0.000000  
    2         20.675937      -30.798543        0.000000  
    3          7.323485       16.387027       -0.000000  
    4         27.817637        1.490357       -0.000000  
 --------------------------------------------------------
 --------------------------------------------------------
 Final gradient
  Atom          X               Y               Z
 --------------------------------------------------------
    1        -55.817060       12.921159        0.000000  
    2         20.675937      -30.798543        0.000000  
    3          7.323485       16.387027       -0.000000  
    4         27.817637        1.490357       -0.000000  
 --------------------------------------------------------
 Analytic gradient from two-electron contribution:   CPU 367.96 s  wall 72.60 s

 Total ccman2 time:   CPU 2282.23 s  wall 407.25 s


 --------------------------------------------------------------

                    Orbital Energies (a.u.)
 --------------------------------------------------------------

 Alpha MOs
 -- Occupied --
********-180.8813-169.6877-169.6870-169.6869-104.8822 -80.0629 -37.9352
-33.1230 -33.1193 -33.1190 -24.3069 -24.3058 -24.3056 -24.3023 -24.3023
-15.6630 -10.6058  -8.0743  -8.0704  -8.0703  -7.6015  -7.2521  -5.4935
 -5.4926  -5.4924  -5.4848  -5.4749  -5.4742  -2.4077  -2.4035  -2.4027
 -2.3918  -2.3918  -1.2593  -1.0521  -0.8793  -0.7355  -0.5905  -0.5784
 -0.5561  -0.4563  -0.4395  -0.4083  -0.3896  -0.3785
 -- Virtual --
 -0.0081   0.0297   0.0661   0.0764   0.0856   0.0864   0.0943   0.1353
  0.1427   0.1581   0.1924   0.2028   0.2298   0.2326   0.2812   0.2912
  0.3265   0.3330   0.3712   0.3873   0.3929   0.4769   0.5328   0.5488
  0.5496   0.5788   0.5935   0.6057   0.6065   0.6649   0.6958   0.7826
  0.8647   0.8689   0.9029   0.9084   0.9606   1.0973   1.1023   1.1189
  1.1444   1.1560   1.2134   1.2583   1.2843   1.3551   1.4828   1.5412
  1.5616   1.6351   1.7642   1.8511   1.8988   2.2571   2.3632   2.3965
  2.4950   2.6261   2.6604   2.8886   3.0176   4.2289   4.3196   4.4566
  4.4781   4.4848   4.4896   4.5569   4.6378   4.7710   6.5286   6.5408
  6.5722   7.4806  10.3411  14.7010  14.7962  14.8714  26.6455  26.7045
 27.0908  28.8741  29.5256  29.5354  29.5593  29.8711  29.8738  29.8755
 29.8959  29.9588  36.6662 130.5855 130.5931 130.6175 154.2708 166.0945
219.18501912.1888
 --------------------------------------------------------------

          Ground-State Mulliken Net Atomic Charges

     Atom                 Charge (a.u.)
  ----------------------------------------
      1 I                    -0.140925
      2 P                     0.313070
      3 N                    -0.160398
      4 Cl                   -0.011747
  ----------------------------------------
  Sum of atomic charges =    -0.000000

 -----------------------------------------------------------------
                    Cartesian Multipole Moments
 -----------------------------------------------------------------
    Charge (ESU x 10^10)
                 0.0000
    Dipole Moment (Debye)
         X       0.0094      Y       1.7997      Z       0.0000
       Tot       1.7998
    Quadrupole Moments (Debye-Ang)
        XX     -59.2611     XY      -3.0101     YY     -61.2994
        XZ      -0.0000     YZ       0.0000     ZZ     -59.7122
    Octopole Moments (Debye-Ang^2)
       XXX      53.4868    XXY      -2.8047    XYY      20.7296
       YYY      -5.3006    XXZ      -0.0000    XYZ      -0.0000
       YYZ       0.0000    XZZ      17.0113    YZZ      -1.1835
       ZZZ       0.0000
    Hexadecapole Moments (Debye-Ang^3)
      XXXX   -1363.0495   XXXY     -19.0761   XXYY    -274.7037
      XYYY      -5.2582   YYYY    -158.2867   XXXZ      -0.0000
      XXYZ       0.0000   XYYZ      -0.0000   YYYZ       0.0000
      XXZZ    -261.0477   XYZZ      -2.2743   YYZZ     -38.7392
      XZZZ      -0.0000   YZZZ       0.0000   ZZZZ     -80.4524
 -----------------------------------------------------------------
 DrvMan completing analytic gradient of the correlated energy
 Correlated dipole moment
            1
    1   0.0037140
    2   0.7080704
    3   0.0000000
 Energy read as -7772.121077529
 Full Analytical Gradient: (in a.u., or Hartree/Bohr)
             1             2             3             4
    1    0.00006201    0.00032864   -0.00043509    0.00004444
    2   -0.00002881    0.00077814   -0.00080205    0.00005273
    3   -0.00000000    0.00000000   -0.00000000    0.00000000
 Gradient time:  CPU 0.86 s  wall 0.88 s
 ----------------------------------------------------------------
             Standard Nuclear Orientation (Angstroms)
    I     Atom           X                Y                Z
 ----------------------------------------------------------------
    1      I       1.5068896246    -0.1054939380    -0.0000000000
    2      P      -0.7733143320     0.8564829878     0.0000000000
    3      N      -1.6239507634    -0.4944836180     0.0000000000
    4      Cl     -3.3469282223    -0.2240988692    -0.0000000000
 ----------------------------------------------------------------
 Nuclear Repulsion Energy =   449.6736353302 hartrees
 There are       46 alpha and       46 beta electrons

                       Distance Matrix (Angstroms)
             I (  1)   P (  2)   N (  3)
   P (  2)  2.474819
   N (  3)  3.154913  1.596463
   Cl(  4)  4.855267  2.791262  1.744064

 Requested basis set is 6-311++G(d,p)
 There are 56 shells and 144 basis functions
 A cutoff of  1.0D-14 yielded   1295 shell pairs
 There are      9197 function pairs (     10267 Cartesian)
 Smallest overlap matrix eigenvalue = 1.60E-03
 Guess MOs from SCF MO coefficient file

 -----------------------------------------------------------------------
  General SCF calculation program by
  Eric Jon Sundstrom, Paul Horn, Yuezhi Mao, Dmitri Zuev, Alec White,
  David Stuck, Shaama M.S., Shane Yost, Joonho Lee, David Small,
  Daniel Levine, Susi Lehtola, Hugh Burton, Evgeny Epifanovsky
 -----------------------------------------------------------------------
 Hartree-Fock
 using 6 threads for integral computing
 -------------------------------------------------------
 OpenMP Integral computing Module                
 Release: version 2.0, May 2017, Q-Chem Inc. Pleasanton 
 -------------------------------------------------------
 A restricted SCF calculation will be
 performed using DIIS
 SCF converges when DIIS error is below 1.0e-08
 ---------------------------------------
  Cycle       Energy         DIIS error
 ---------------------------------------
    1   -7771.4617996840      2.13e-05  
    2   -7771.4618010341      1.04e-05  
    3   -7771.4618012756      5.14e-06  
    4   -7771.4618013709      1.25e-06  
    5   -7771.4618013804      4.21e-07  
    6   -7771.4618013821      1.96e-07  
    7   -7771.4618013825      7.51e-08  
    8   -7771.4618013826      3.23e-08  
    9   -7771.4618013827      1.28e-08  
   10   -7771.4618013827      4.74e-09  Convergence criterion met
 ---------------------------------------
 SCF time:   CPU 9.00s  wall 2.00s 
 SCF   energy in the final basis set =    -7771.4618013827
 Total energy in the final basis set =    -7771.4618013827


 ------------------------------------------------------------------------------

   CCMAN2: suite of methods based on coupled cluster
           and equation of motion theories.

   Components:
   * libvmm-1.3-trunk
     by Evgeny Epifanovsky, Ilya Kaliman.
   * libtensor-2.5-trunk
     by Evgeny Epifanovsky, Michael Wormit, Dmitry Zuev, Sam Manzer, 
        Ilya Kaliman.
   * libcc-2.5-trunk
     by Evgeny Epifanovsky, Arik Landau, Tomasz Kus, Kirill Khistyaev, 
        Dmitry Zuev, Prashant Manohar, Xintian Feng, Anna Krylov, 
        Matthew Goldey, Alec White, Thomas Jagau, Kaushik Nanda, 
        Anastasia Gunina, Alexander Kunitsa, Joonho Lee.

   CCMAN original authors:
   Anna I. Krylov, C. David Sherrill, Steven R. Gwaltney,
   Edward F. C. Byrd (2000)
   Sergey V. Levchenko, Lyudmila V. Slipchenko, Tao Wang,
   Ana-Maria C. Cristian (2003)
   Piotr A. Pieniazek, C. Melania Oana, Evgeny Epifanovsky (2007)
   Prashant Manohar (2009)

 ------------------------------------------------------------------------------


 Allocating and initializing 30808MB of RAM...
 Calculation will run on 6 cores.


 Alpha MOs, Restricted
 -- Occupied --                  
******* -180.88 -169.69 -169.69 -169.69 -104.88  -80.06  -37.94
  1 A     2 A     3 A     4 A     5 A     6 A     7 A     8 A                  
-33.123 -33.119 -33.119 -24.307 -24.306 -24.306 -24.302 -24.302
  9 A    10 A    11 A    12 A    13 A    14 A    15 A    16 A                  
-15.663 -10.606  -8.074  -8.070  -8.070  -7.601  -7.252  -5.493
 17 A    18 A    19 A    20 A    21 A    22 A    23 A    24 A                  
 -5.492  -5.492  -5.485  -5.475  -5.474  -2.408  -2.403  -2.403
 25 A    26 A    27 A    28 A    29 A    30 A    31 A    32 A                  
 -2.392  -2.392  -1.260  -1.052  -0.879  -0.735  -0.591  -0.579
 33 A    34 A    35 A    36 A    37 A    38 A    39 A    40 A                  
 -0.556  -0.456  -0.440  -0.408  -0.390  -0.379
 41 A    42 A    43 A    44 A    45 A    46 A                                  
 -- Virtual --                   
 -0.008   0.030   0.066   0.076   0.086   0.086   0.094   0.135
 47 A    48 A    49 A    50 A    51 A    52 A    53 A    54 A                  
  0.143   0.158   0.192   0.203   0.230   0.233   0.281   0.291
 55 A    56 A    57 A    58 A    59 A    60 A    61 A    62 A                  
  0.327   0.333   0.371   0.387   0.393   0.477   0.533   0.549
 63 A    64 A    65 A    66 A    67 A    68 A    69 A    70 A                  
  0.550   0.579   0.594   0.606   0.607   0.665   0.696   0.783
 71 A    72 A    73 A    74 A    75 A    76 A    77 A    78 A                  
  0.865   0.869   0.903   0.909   0.960   1.097   1.102   1.119
 79 A    80 A    81 A    82 A    83 A    84 A    85 A    86 A                  
  1.145   1.156   1.213   1.259   1.286   1.355   1.483   1.541
 87 A    88 A    89 A    90 A    91 A    92 A    93 A    94 A                  
  1.562   1.635   1.764   1.851   1.899   2.257   2.364   2.397
 95 A    96 A    97 A    98 A    99 A   100 A   101 A   102 A                  
  2.495   2.626   2.660   2.890   3.018   4.229   4.320   4.458
103 A   104 A   105 A   106 A   107 A   108 A   109 A   110 A                  
  4.478   4.485   4.490   4.557   4.638   4.771   6.529   6.541
111 A   112 A   113 A   114 A   115 A   116 A   117 A   118 A                  
  6.572   7.482  10.341  14.701  14.796  14.873  26.645  26.704
119 A   120 A   121 A   122 A   123 A   124 A   125 A   126 A                  
 27.091  28.874  29.526  29.535  29.559  29.871  29.874  29.875
127 A   128 A   129 A   130 A   131 A   132 A   133 A   134 A                  
 29.896  29.959  36.667 130.586 130.593 130.617 154.271 166.096
135 A   136 A   137 A   138 A   139 A   140 A   141 A   142 A                  
219.1851912.189
143 A   144 A                                                                  

 Beta MOs, Restricted
 -- Occupied --                  
******* -180.88 -169.69 -169.69 -169.69 -104.88  -80.06  -37.94
  1 A     2 A     3 A     4 A     5 A     6 A     7 A     8 A                  
-33.123 -33.119 -33.119 -24.307 -24.306 -24.306 -24.302 -24.302
  9 A    10 A    11 A    12 A    13 A    14 A    15 A    16 A                  
-15.663 -10.606  -8.074  -8.070  -8.070  -7.601  -7.252  -5.493
 17 A    18 A    19 A    20 A    21 A    22 A    23 A    24 A                  
 -5.492  -5.492  -5.485  -5.475  -5.474  -2.408  -2.403  -2.403
 25 A    26 A    27 A    28 A    29 A    30 A    31 A    32 A                  
 -2.392  -2.392  -1.260  -1.052  -0.879  -0.735  -0.591  -0.579
 33 A    34 A    35 A    36 A    37 A    38 A    39 A    40 A                  
 -0.556  -0.456  -0.440  -0.408  -0.390  -0.379
 41 A    42 A    43 A    44 A    45 A    46 A                                  
 -- Virtual --                   
 -0.008   0.030   0.066   0.076   0.086   0.086   0.094   0.135
 47 A    48 A    49 A    50 A    51 A    52 A    53 A    54 A                  
  0.143   0.158   0.192   0.203   0.230   0.233   0.281   0.291
 55 A    56 A    57 A    58 A    59 A    60 A    61 A    62 A                  
  0.327   0.333   0.371   0.387   0.393   0.477   0.533   0.549
 63 A    64 A    65 A    66 A    67 A    68 A    69 A    70 A                  
  0.550   0.579   0.594   0.606   0.607   0.665   0.696   0.783
 71 A    72 A    73 A    74 A    75 A    76 A    77 A    78 A                  
  0.865   0.869   0.903   0.909   0.960   1.097   1.102   1.119
 79 A    80 A    81 A    82 A    83 A    84 A    85 A    86 A                  
  1.145   1.156   1.213   1.259   1.286   1.355   1.483   1.541
 87 A    88 A    89 A    90 A    91 A    92 A    93 A    94 A                  
  1.562   1.635   1.764   1.851   1.899   2.257   2.364   2.397
 95 A    96 A    97 A    98 A    99 A   100 A   101 A   102 A                  
  2.495   2.626   2.660   2.890   3.018   4.229   4.320   4.458
103 A   104 A   105 A   106 A   107 A   108 A   109 A   110 A                  
  4.478   4.485   4.490   4.557   4.638   4.771   6.529   6.541
111 A   112 A   113 A   114 A   115 A   116 A   117 A   118 A                  
  6.572   7.482  10.341  14.701  14.796  14.873  26.645  26.704
119 A   120 A   121 A   122 A   123 A   124 A   125 A   126 A                  
 27.091  28.874  29.526  29.535  29.559  29.871  29.874  29.875
127 A   128 A   129 A   130 A   131 A   132 A   133 A   134 A                  
 29.896  29.959  36.667 130.586 130.593 130.617 154.271 166.096
135 A   136 A   137 A   138 A   139 A   140 A   141 A   142 A                  
219.1851912.189
143 A   144 A                                                                  

 Occupation and symmetry of molecular orbitals

 Point group: C1 (1 irreducible representation).

                           A     All 
 -------------------------------------
 All molecular orbitals:
  - Alpha                  144   144 
  - Beta                   144   144 
 -------------------------------------
 Alpha orbitals:
  - Frozen occupied        29    29  
  - Active occupied        17    17  
  - Active virtual         98    98  
  - Frozen virtual         0     0   
 -------------------------------------
 Beta orbitals:
  - Frozen occupied        29    29  
  - Active occupied        17    17  
  - Active virtual         98    98  
  - Frozen virtual         0     0   
 -------------------------------------

 Import integrals:   CPU 0.00 s  wall 0.00 s

 Import integrals:   CPU 73.23 s  wall 12.77 s

 MP2 amplitudes:   CPU 0.17 s  wall 0.12 s

Running a double precision version
           CCSD T amplitudes will be solved using DIIS.

           Start     Size      MaxIter   EConv     TConv     
           3         7         100       1.00e-07  1.00e-05  
 ------------------------------------------------------------------------------
           Energy (a.u.)   Ediff      Tdiff       Comment
 ------------------------------------------------------------------------------
         -7772.10143719                           
     1   -7772.09613222   5.30e-03   8.03e-01     
     2   -7772.11844085   2.23e-02   1.11e-01     
     3   -7772.11777813   6.63e-04   4.90e-02     
     4   -7772.12017474   2.40e-03   1.50e-02     Switched to DIIS steps.
     5   -7772.12103281   8.58e-04   1.28e-02     
     6   -7772.12107325   4.04e-05   2.62e-03     
     7   -7772.12107378   5.28e-07   1.35e-03     
     8   -7772.12107722   3.44e-06   3.03e-04     
     9   -7772.12107836   1.15e-06   2.14e-04     
    10   -7772.12107827   9.64e-08   6.76e-05     
    11   -7772.12107827   4.08e-09   2.83e-05     
    12   -7772.12107823   3.70e-08   1.19e-05     
    13   -7772.12107823   5.75e-09   3.36e-06     
 ------------------------------------------------------------------------------
         -7772.12107823                           CCSD T converged.

End of double precision
 SCF energy                 = -7771.46180138
 MP2 energy                 = -7772.10143719
 CCSD correlation energy     =    -0.65927685
 CCSD total energy           = -7772.12107823

 CCSD  T1^2 = 0.0134  T2^2 = 0.2854  Leading amplitudes:

 Amplitude    Orbitals with energies
 -0.0429       43 (A) A                  ->    47 (A) A                   
              -0.4397                         -0.0079                     
 -0.0429       43 (A) B                  ->    47 (A) B                   
              -0.4397                         -0.0079                     
  0.0166       40 (A) A                  ->    48 (A) A                   
              -0.5785                          0.0299                     
  0.0166       40 (A) B                  ->    48 (A) B                   
              -0.5785                          0.0299                     

 Amplitude    Orbitals with energies
 -0.0548       43 (A) A      43 (A) B    ->    47 (A) A      47 (A) B     
              -0.4397       -0.4397           -0.0079       -0.0079       
  0.0548       43 (A) A      43 (A) B    ->    47 (A) B      47 (A) A     
              -0.4397       -0.4397           -0.0079       -0.0079       
  0.0548       43 (A) B      43 (A) A    ->    47 (A) A      47 (A) B     
              -0.4397       -0.4397           -0.0079       -0.0079       
 -0.0548       43 (A) B      43 (A) A    ->    47 (A) B      47 (A) A     
              -0.4397       -0.4397           -0.0079       -0.0079       

 Computing CCSD intemediates for later calculations in double precision
 Finished.

Running a double precision version
           CCSD Lambda amplitudes will be solved using DIIS.
           Start     Size      MaxIter   EConv     LConv     
           3         7         100       1.00e-07  1.00e-05  
 ------------------------------------------------------------------------------
            Enorm      Ldiff       Comment
 ------------------------------------------------------------------------------
     1     5.79e-02   4.40e-02     
     2     1.49e-02   5.62e-03     
     3     6.38e-03   2.19e-03     
     4     3.70e-03   1.28e-03     Switched to DIIS steps.
     5     1.20e-03   6.94e-04     
     6     5.77e-04   1.99e-04     
     7     1.93e-04   4.91e-05     
     8     8.77e-05   2.73e-06     
     9     3.06e-05   4.24e-06     
    10     1.22e-05   1.80e-06     
    11     4.99e-06   4.26e-07     
    12     2.19e-06   1.43e-07     
    13     1.06e-06   1.36e-07     
    14     5.00e-07   3.70e-08     
    15     2.58e-07   3.97e-08     
    16     1.16e-07   1.40e-08     
    17     6.10e-08   5.79e-09     
 ------------------------------------------------------------------------------
                                   CCSD Lambda converged.

 Computing density matrices in double precision...
           Orbital response amplitudes will be solved using DIIS.
           Start     Size      MaxIter   EConv     LConv     
           3         7         100       1.00e-06  1.00e-06  
 ------------------------------------------------------------------------------
            Enorm      Ldiff       Comment
 ------------------------------------------------------------------------------
     1     8.71e-02   9.93e-03     
     2     6.29e-02   1.19e-02     
     3     7.32e-02   1.67e-02     
     4     1.24e-02   2.41e-02     Switched to DIIS steps.
     5     4.58e-03   3.62e-03     
     6     1.16e-03   5.81e-04     
     7     6.06e-04   9.89e-05     
     8     1.82e-04   1.14e-04     
     9     5.07e-05   2.21e-05     
    10     1.38e-05   2.54e-06     
    11     4.48e-06   2.20e-07     
    12     1.42e-06   2.12e-07     
    13     9.87e-07   3.80e-07     
 ------------------------------------------------------------------------------
                                   Orbital response converged.

 Computing density matrices... Done.
 CCSD calculation:   CPU 1834.64 s  wall 319.56 s

 Transferring MO TPDM to AO TPDM
 Transferring g2_o1o1o1o1
 Transferring g2_o1o1o1v1
 Transferring g2_o1o1v1v1
 Transferring g2_o1v1o1v1
 Transferring g2_o1v1v1v1
 Transferring g2_v1v1v1v1
 Adding separable TPDM
 Computing TPDM gradient
 --------------------------------------------------------
 2e gradient
  Atom          X               Y               Z
 --------------------------------------------------------
    1        -55.845609       12.897312        0.000000  
    2         20.677465      -30.783860        0.000000  
    3          7.341886       16.399984       -0.000000  
    4         27.826258        1.486564       -0.000000  
 --------------------------------------------------------
 --------------------------------------------------------
 Final gradient
  Atom          X               Y               Z
 --------------------------------------------------------
    1        -55.845609       12.897312        0.000000  
    2         20.677465      -30.783860        0.000000  
    3          7.341886       16.399984       -0.000000  
    4         27.826258        1.486564       -0.000000  
 --------------------------------------------------------
 Analytic gradient from two-electron contribution:   CPU 374.54 s  wall 73.25 s

 Total ccman2 time:   CPU 2289.58 s  wall 407.28 s


 --------------------------------------------------------------

                    Orbital Energies (a.u.)
 --------------------------------------------------------------

 Alpha MOs
 -- Occupied --
********-180.8813-169.6877-169.6870-169.6869-104.8823 -80.0626 -37.9352
-33.1229 -33.1193 -33.1190 -24.3069 -24.3058 -24.3056 -24.3023 -24.3023
-15.6627 -10.6059  -8.0744  -8.0704  -8.0704  -7.6013  -7.2521  -5.4934
 -5.4924  -5.4923  -5.4848  -5.4749  -5.4742  -2.4077  -2.4035  -2.4027
 -2.3918  -2.3918  -1.2595  -1.0524  -0.8794  -0.7354  -0.5906  -0.5785
 -0.5563  -0.4564  -0.4397  -0.4082  -0.3896  -0.3786
 -- Virtual --
 -0.0079   0.0299   0.0661   0.0764   0.0856   0.0864   0.0943   0.1353
  0.1427   0.1581   0.1925   0.2028   0.2299   0.2325   0.2813   0.2912
  0.3266   0.3330   0.3713   0.3873   0.3929   0.4773   0.5328   0.5490
  0.5496   0.5788   0.5936   0.6057   0.6065   0.6649   0.6960   0.7830
  0.8652   0.8687   0.9030   0.9086   0.9605   1.0972   1.1024   1.1188
  1.1445   1.1561   1.2134   1.2590   1.2856   1.3551   1.4826   1.5412
  1.5616   1.6351   1.7644   1.8508   1.8992   2.2571   2.3636   2.3973
  2.4951   2.6261   2.6605   2.8902   3.0176   4.2290   4.3199   4.4580
  4.4780   4.4849   4.4897   4.5571   4.6380   4.7711   6.5286   6.5408
  6.5722   7.4819  10.3410  14.7012  14.7964  14.8730  26.6454  26.7044
 27.0908  28.8742  29.5256  29.5354  29.5593  29.8711  29.8738  29.8755
 29.8959  29.9589  36.6665 130.5856 130.5931 130.6175 154.2709 166.0961
219.18501912.1889
 --------------------------------------------------------------

          Ground-State Mulliken Net Atomic Charges

     Atom                 Charge (a.u.)
  ----------------------------------------
      1 I                    -0.140995
      2 P                     0.313123
      3 N                    -0.160689
      4 Cl                   -0.011439
  ----------------------------------------
  Sum of atomic charges =     0.000000

 -----------------------------------------------------------------
                    Cartesian Multipole Moments
 -----------------------------------------------------------------
    Charge (ESU x 10^10)
                -0.0000
    Dipole Moment (Debye)
         X       0.0096      Y       1.7964      Z       0.0000
       Tot       1.7964
    Quadrupole Moments (Debye-Ang)
        XX     -59.2498     XY      -3.0042     YY     -61.3091
        XZ      -0.0000     YZ       0.0000     ZZ     -59.7057
    Octopole Moments (Debye-Ang^2)
       XXX      53.4500    XXY      -2.7714    XYY      20.7319
       YYY      -5.2365    XXZ      -0.0000    XYZ      -0.0000
       YYZ       0.0000    XZZ      17.0093    YZZ      -1.1588
       ZZZ       0.0000
    Hexadecapole Moments (Debye-Ang^3)
      XXXX   -1362.7894   XXXY     -19.0939   XXYY    -274.6726
      XYYY      -5.3022   YYYY    -158.0611   XXXZ      -0.0000
      XXYZ       0.0000   XYYZ      -0.0000   YYYZ       0.0000
      XXZZ    -261.0328   XYZZ      -2.2913   YYZZ     -38.6971
      XZZZ      -0.0000   YZZZ       0.0000   ZZZZ     -80.4333
 -----------------------------------------------------------------
 DrvMan completing analytic gradient of the correlated energy
 Correlated dipole moment
            1
    1   0.0037770
    2   0.7067549
    3   0.0000000
 Energy read as -7772.121078228
 Full Analytical Gradient: (in a.u., or Hartree/Bohr)
             1             2             3             4
    1   -0.00009790   -0.00009974    0.00018810    0.00000954
    2    0.00009053   -0.00041166    0.00026108    0.00006005
    3   -0.00000000    0.00000000   -0.00000000    0.00000000
 Gradient time:  CPU 0.75 s  wall 0.77 s
 ----------------------------------------------------------------
             Standard Nuclear Orientation (Angstroms)
    I     Atom           X                Y                Z
 ----------------------------------------------------------------
    1      I       1.5068896246    -0.1054939380    -0.0000000000
    2      P      -0.7733143320     0.8574829878     0.0010000000
    3      N      -1.6239507634    -0.4944836180     0.0000000000
    4      Cl     -3.3469282223    -0.2240988692    -0.0000000000
 ----------------------------------------------------------------
 Nuclear Repulsion Energy =   449.6217572541 hartrees
 There are       46 alpha and       46 beta electrons

                       Distance Matrix (Angstroms)
             I (  1)   P (  2)   N (  3)
   P (  2)  2.475208
   N (  3)  3.154913  1.597309
   Cl(  4)  4.855267  2.791650  1.744064

 Requested basis set is 6-311++G(d,p)
 There are 56 shells and 144 basis functions
 A cutoff of  1.0D-14 yielded   1295 shell pairs
 There are      9197 function pairs (     10267 Cartesian)
 Smallest overlap matrix eigenvalue = 1.60E-03
 Guess MOs from SCF MO coefficient file

 -----------------------------------------------------------------------
  General SCF calculation program by
  Eric Jon Sundstrom, Paul Horn, Yuezhi Mao, Dmitri Zuev, Alec White,
  David Stuck, Shaama M.S., Shane Yost, Joonho Lee, David Small,
  Daniel Levine, Susi Lehtola, Hugh Burton, Evgeny Epifanovsky
 -----------------------------------------------------------------------
 Hartree-Fock
 using 6 threads for integral computing
 -------------------------------------------------------
 OpenMP Integral computing Module                
 Release: version 2.0, May 2017, Q-Chem Inc. Pleasanton 
 -------------------------------------------------------
 A restricted SCF calculation will be
 performed using DIIS
 SCF converges when DIIS error is below 1.0e-08
 ---------------------------------------
  Cycle       Energy         DIIS error
 ---------------------------------------
    1   -7771.4617299934      1.30e-05  
    2   -7771.4617306065      5.66e-06  
    3   -7771.4617306992      3.44e-06  
    4   -7771.4617307450      8.85e-07  
    5   -7771.4617307528      3.99e-07  
    6   -7771.4617307553      2.30e-07  
    7   -7771.4617307565      9.53e-08  
    8   -7771.4617307565      3.58e-08  
    9   -7771.4617307567      1.69e-08  
   10   -7771.4617307566      6.11e-09  Convergence criterion met
 ---------------------------------------
 SCF time:   CPU 9.04s  wall 2.00s 
 SCF   energy in the final basis set =    -7771.4617307566
 Total energy in the final basis set =    -7771.4617307566


 ------------------------------------------------------------------------------

   CCMAN2: suite of methods based on coupled cluster
           and equation of motion theories.

   Components:
   * libvmm-1.3-trunk
     by Evgeny Epifanovsky, Ilya Kaliman.
   * libtensor-2.5-trunk
     by Evgeny Epifanovsky, Michael Wormit, Dmitry Zuev, Sam Manzer, 
        Ilya Kaliman.
   * libcc-2.5-trunk
     by Evgeny Epifanovsky, Arik Landau, Tomasz Kus, Kirill Khistyaev, 
        Dmitry Zuev, Prashant Manohar, Xintian Feng, Anna Krylov, 
        Matthew Goldey, Alec White, Thomas Jagau, Kaushik Nanda, 
        Anastasia Gunina, Alexander Kunitsa, Joonho Lee.

   CCMAN original authors:
   Anna I. Krylov, C. David Sherrill, Steven R. Gwaltney,
   Edward F. C. Byrd (2000)
   Sergey V. Levchenko, Lyudmila V. Slipchenko, Tao Wang,
   Ana-Maria C. Cristian (2003)
   Piotr A. Pieniazek, C. Melania Oana, Evgeny Epifanovsky (2007)
   Prashant Manohar (2009)

 ------------------------------------------------------------------------------


 Allocating and initializing 30808MB of RAM...
 Calculation will run on 6 cores.


 Alpha MOs, Restricted
 -- Occupied --                  
******* -180.88 -169.69 -169.69 -169.69 -104.88  -80.06  -37.94
  1 A     2 A     3 A     4 A     5 A     6 A     7 A     8 A                  
-33.123 -33.119 -33.119 -24.307 -24.306 -24.306 -24.302 -24.302
  9 A    10 A    11 A    12 A    13 A    14 A    15 A    16 A                  
-15.663 -10.606  -8.074  -8.070  -8.070  -7.601  -7.252  -5.493
 17 A    18 A    19 A    20 A    21 A    22 A    23 A    24 A                  
 -5.493  -5.492  -5.485  -5.475  -5.474  -2.408  -2.403  -2.403
 25 A    26 A    27 A    28 A    29 A    30 A    31 A    32 A                  
 -2.392  -2.392  -1.259  -1.052  -0.879  -0.735  -0.591  -0.578
 33 A    34 A    35 A    36 A    37 A    38 A    39 A    40 A                  
 -0.556  -0.456  -0.440  -0.408  -0.390  -0.379
 41 A    42 A    43 A    44 A    45 A    46 A                                  
 -- Virtual --                   
 -0.008   0.030   0.066   0.076   0.086   0.086   0.094   0.135
 47 A    48 A    49 A    50 A    51 A    52 A    53 A    54 A                  
  0.143   0.158   0.192   0.203   0.230   0.233   0.281   0.291
 55 A    56 A    57 A    58 A    59 A    60 A    61 A    62 A                  
  0.327   0.333   0.371   0.387   0.393   0.477   0.533   0.549
 63 A    64 A    65 A    66 A    67 A    68 A    69 A    70 A                  
  0.550   0.579   0.594   0.606   0.607   0.665   0.696   0.783
 71 A    72 A    73 A    74 A    75 A    76 A    77 A    78 A                  
  0.865   0.869   0.903   0.908   0.961   1.097   1.102   1.119
 79 A    80 A    81 A    82 A    83 A    84 A    85 A    86 A                  
  1.144   1.156   1.213   1.259   1.285   1.355   1.483   1.541
 87 A    88 A    89 A    90 A    91 A    92 A    93 A    94 A                  
  1.562   1.635   1.764   1.851   1.899   2.257   2.363   2.397
 95 A    96 A    97 A    98 A    99 A   100 A   101 A   102 A                  
  2.495   2.626   2.660   2.889   3.018   4.229   4.320   4.457
103 A   104 A   105 A   106 A   107 A   108 A   109 A   110 A                  
  4.478   4.485   4.490   4.557   4.638   4.771   6.529   6.541
111 A   112 A   113 A   114 A   115 A   116 A   117 A   118 A                  
  6.572   7.481  10.341  14.701  14.796  14.872  26.645  26.704
119 A   120 A   121 A   122 A   123 A   124 A   125 A   126 A                  
 27.091  28.874  29.526  29.535  29.559  29.871  29.874  29.875
127 A   128 A   129 A   130 A   131 A   132 A   133 A   134 A                  
 29.896  29.959  36.666 130.586 130.593 130.617 154.271 166.095
135 A   136 A   137 A   138 A   139 A   140 A   141 A   142 A                  
219.1851912.189
143 A   144 A                                                                  

 Beta MOs, Restricted
 -- Occupied --                  
******* -180.88 -169.69 -169.69 -169.69 -104.88  -80.06  -37.94
  1 A     2 A     3 A     4 A     5 A     6 A     7 A     8 A                  
-33.123 -33.119 -33.119 -24.307 -24.306 -24.306 -24.302 -24.302
  9 A    10 A    11 A    12 A    13 A    14 A    15 A    16 A                  
-15.663 -10.606  -8.074  -8.070  -8.070  -7.601  -7.252  -5.493
 17 A    18 A    19 A    20 A    21 A    22 A    23 A    24 A                  
 -5.493  -5.492  -5.485  -5.475  -5.474  -2.408  -2.403  -2.403
 25 A    26 A    27 A    28 A    29 A    30 A    31 A    32 A                  
 -2.392  -2.392  -1.259  -1.052  -0.879  -0.735  -0.591  -0.578
 33 A    34 A    35 A    36 A    37 A    38 A    39 A    40 A                  
 -0.556  -0.456  -0.440  -0.408  -0.390  -0.379
 41 A    42 A    43 A    44 A    45 A    46 A                                  
 -- Virtual --                   
 -0.008   0.030   0.066   0.076   0.086   0.086   0.094   0.135
 47 A    48 A    49 A    50 A    51 A    52 A    53 A    54 A                  
  0.143   0.158   0.192   0.203   0.230   0.233   0.281   0.291
 55 A    56 A    57 A    58 A    59 A    60 A    61 A    62 A                  
  0.327   0.333   0.371   0.387   0.393   0.477   0.533   0.549
 63 A    64 A    65 A    66 A    67 A    68 A    69 A    70 A                  
  0.550   0.579   0.594   0.606   0.607   0.665   0.696   0.783
 71 A    72 A    73 A    74 A    75 A    76 A    77 A    78 A                  
  0.865   0.869   0.903   0.908   0.961   1.097   1.102   1.119
 79 A    80 A    81 A    82 A    83 A    84 A    85 A    86 A                  
  1.144   1.156   1.213   1.259   1.285   1.355   1.483   1.541
 87 A    88 A    89 A    90 A    91 A    92 A    93 A    94 A                  
  1.562   1.635   1.764   1.851   1.899   2.257   2.363   2.397
 95 A    96 A    97 A    98 A    99 A   100 A   101 A   102 A                  
  2.495   2.626   2.660   2.889   3.018   4.229   4.320   4.457
103 A   104 A   105 A   106 A   107 A   108 A   109 A   110 A                  
  4.478   4.485   4.490   4.557   4.638   4.771   6.529   6.541
111 A   112 A   113 A   114 A   115 A   116 A   117 A   118 A                  
  6.572   7.481  10.341  14.701  14.796  14.872  26.645  26.704
119 A   120 A   121 A   122 A   123 A   124 A   125 A   126 A                  
 27.091  28.874  29.526  29.535  29.559  29.871  29.874  29.875
127 A   128 A   129 A   130 A   131 A   132 A   133 A   134 A                  
 29.896  29.959  36.666 130.586 130.593 130.617 154.271 166.095
135 A   136 A   137 A   138 A   139 A   140 A   141 A   142 A                  
219.1851912.189
143 A   144 A                                                                  

 Occupation and symmetry of molecular orbitals

 Point group: C1 (1 irreducible representation).

                           A     All 
 -------------------------------------
 All molecular orbitals:
  - Alpha                  144   144 
  - Beta                   144   144 
 -------------------------------------
 Alpha orbitals:
  - Frozen occupied        29    29  
  - Active occupied        17    17  
  - Active virtual         98    98  
  - Frozen virtual         0     0   
 -------------------------------------
 Beta orbitals:
  - Frozen occupied        29    29  
  - Active occupied        17    17  
  - Active virtual         98    98  
  - Frozen virtual         0     0   
 -------------------------------------

 Import integrals:   CPU 0.00 s  wall 0.00 s

 Import integrals:   CPU 74.33 s  wall 13.17 s

 MP2 amplitudes:   CPU 0.17 s  wall 0.12 s

Running a double precision version
           CCSD T amplitudes will be solved using DIIS.

           Start     Size      MaxIter   EConv     TConv     
           3         7         100       1.00e-07  1.00e-05  
 ------------------------------------------------------------------------------
           Energy (a.u.)   Ediff      Tdiff       Comment
 ------------------------------------------------------------------------------
         -7772.10145700                           
     1   -7772.09610911   5.35e-03   8.03e-01     
     2   -7772.11844388   2.23e-02   1.11e-01     
     3   -7772.11777291   6.71e-04   4.91e-02     
     4   -7772.12017350   2.40e-03   1.50e-02     Switched to DIIS steps.
     5   -7772.12103296   8.59e-04   1.28e-02     
     6   -7772.12107348   4.05e-05   2.63e-03     
     7   -7772.12107399   5.07e-07   1.36e-03     
     8   -7772.12107743   3.44e-06   3.03e-04     
     9   -7772.12107858   1.15e-06   2.15e-04     
    10   -7772.12107848   9.76e-08   6.77e-05     
    11   -7772.12107848   4.59e-09   2.84e-05     
    12   -7772.12107845   3.70e-08   1.19e-05     
    13   -7772.12107844   5.53e-09   3.37e-06     
 ------------------------------------------------------------------------------
         -7772.12107844                           CCSD T converged.

End of double precision
 SCF energy                 = -7771.46173076
 MP2 energy                 = -7772.10145700
 CCSD correlation energy     =    -0.65934768
 CCSD total energy           = -7772.12107844

 CCSD  T1^2 = 0.0134  T2^2 = 0.2855  Leading amplitudes:

 Amplitude    Orbitals with energies
 -0.0429       43 (A) A                  ->    47 (A) A                   
              -0.4396                         -0.0080                     
 -0.0429       43 (A) B                  ->    47 (A) B                   
              -0.4396                         -0.0080                     
  0.0167       40 (A) A                  ->    48 (A) A                   
              -0.5785                          0.0298                     
  0.0167       40 (A) B                  ->    48 (A) B                   
              -0.5785                          0.0298                     

 Amplitude    Orbitals with energies
 -0.0548       43 (A) A      43 (A) B    ->    47 (A) A      47 (A) B     
              -0.4396       -0.4396           -0.0080       -0.0080       
  0.0548       43 (A) A      43 (A) B    ->    47 (A) B      47 (A) A     
              -0.4396       -0.4396           -0.0080       -0.0080       
  0.0548       43 (A) B      43 (A) A    ->    47 (A) A      47 (A) B     
              -0.4396       -0.4396           -0.0080       -0.0080       
 -0.0548       43 (A) B      43 (A) A    ->    47 (A) B      47 (A) A     
              -0.4396       -0.4396           -0.0080       -0.0080       

 Computing CCSD intemediates for later calculations in double precision
 Finished.

Running a double precision version
           CCSD Lambda amplitudes will be solved using DIIS.
           Start     Size      MaxIter   EConv     LConv     
           3         7         100       1.00e-07  1.00e-05  
 ------------------------------------------------------------------------------
            Enorm      Ldiff       Comment
 ------------------------------------------------------------------------------
     1     5.79e-02   4.40e-02     
     2     1.49e-02   5.62e-03     
     3     6.39e-03   2.19e-03     
     4     3.71e-03   1.29e-03     Switched to DIIS steps.
     5     1.20e-03   6.96e-04     
     6     5.78e-04   2.00e-04     
     7     1.93e-04   4.94e-05     
     8     8.79e-05   2.73e-06     
     9     3.07e-05   4.26e-06     
    10     1.22e-05   1.81e-06     
    11     5.00e-06   4.29e-07     
    12     2.19e-06   1.45e-07     
    13     1.06e-06   1.37e-07     
    14     5.00e-07   3.72e-08     
    15     2.58e-07   3.97e-08     
    16     1.16e-07   1.41e-08     
    17     6.10e-08   5.82e-09     
 ------------------------------------------------------------------------------
                                   CCSD Lambda converged.

 Computing density matrices in double precision...
           Orbital response amplitudes will be solved using DIIS.
           Start     Size      MaxIter   EConv     LConv     
           3         7         100       1.00e-06  1.00e-06  
 ------------------------------------------------------------------------------
            Enorm      Ldiff       Comment
 ------------------------------------------------------------------------------
     1     8.71e-02   9.89e-03     
     2     6.30e-02   1.19e-02     
     3     7.34e-02   1.68e-02     
     4     1.25e-02   2.42e-02     Switched to DIIS steps.
     5     4.60e-03   3.64e-03     
     6     1.17e-03   5.83e-04     
     7     6.09e-04   9.85e-05     
     8     1.83e-04   1.15e-04     
     9     5.09e-05   2.23e-05     
    10     1.38e-05   2.55e-06     
    11     4.49e-06   2.23e-07     
    12     1.42e-06   2.12e-07     
    13     9.86e-07   3.82e-07     
 ------------------------------------------------------------------------------
                                   Orbital response converged.

 Computing density matrices... Done.
 CCSD calculation:   CPU 1829.30 s  wall 318.88 s

 Transferring MO TPDM to AO TPDM
 Transferring g2_o1o1o1o1
 Transferring g2_o1o1o1v1
 Transferring g2_o1o1v1v1
 Transferring g2_o1v1o1v1
 Transferring g2_o1v1v1v1
 Transferring g2_v1v1v1v1
 Adding separable TPDM
 Computing TPDM gradient
 --------------------------------------------------------
 2e gradient
  Atom          X               Y               Z
 --------------------------------------------------------
    1        -55.831334       12.909244        0.015265  
    2         20.676710      -30.791210       -0.028035  
    3          7.332681       16.393503        0.009803  
    4         27.821943        1.488463        0.002966  
 --------------------------------------------------------
 --------------------------------------------------------
 Final gradient
  Atom          X               Y               Z
 --------------------------------------------------------
    1        -55.831334       12.909244        0.015265  
    2         20.676710      -30.791210       -0.028035  
    3          7.332681       16.393503        0.009803  
    4         27.821943        1.488463        0.002966  
 --------------------------------------------------------
 Analytic gradient from two-electron contribution:   CPU 370.42 s  wall 72.23 s

 Total ccman2 time:   CPU 2280.86 s  wall 405.93 s


 --------------------------------------------------------------

                    Orbital Energies (a.u.)
 --------------------------------------------------------------

 Alpha MOs
 -- Occupied --
********-180.8813-169.6877-169.6870-169.6869-104.8823 -80.0627 -37.9352
-33.1229 -33.1193 -33.1190 -24.3069 -24.3058 -24.3056 -24.3023 -24.3023
-15.6628 -10.6059  -8.0743  -8.0704  -8.0704  -7.6014  -7.2521  -5.4935
 -5.4925  -5.4923  -5.4848  -5.4749  -5.4742  -2.4077  -2.4035  -2.4027
 -2.3918  -2.3918  -1.2594  -1.0522  -0.8793  -0.7355  -0.5906  -0.5785
 -0.5562  -0.4563  -0.4396  -0.4082  -0.3896  -0.3786
 -- Virtual --
 -0.0080   0.0298   0.0661   0.0764   0.0856   0.0864   0.0943   0.1353
  0.1427   0.1581   0.1925   0.2028   0.2298   0.2326   0.2813   0.2912
  0.3266   0.3330   0.3712   0.3873   0.3929   0.4771   0.5328   0.5489
  0.5496   0.5788   0.5935   0.6057   0.6065   0.6649   0.6959   0.7828
  0.8649   0.8688   0.9029   0.9085   0.9605   1.0972   1.1023   1.1188
  1.1445   1.1561   1.2134   1.2587   1.2850   1.3551   1.4827   1.5412
  1.5616   1.6351   1.7643   1.8510   1.8990   2.2571   2.3634   2.3969
  2.4950   2.6261   2.6604   2.8894   3.0176   4.2289   4.3198   4.4573
  4.4781   4.4848   4.4896   4.5570   4.6379   4.7710   6.5286   6.5408
  6.5722   7.4813  10.3411  14.7011  14.7963  14.8722  26.6455  26.7045
 27.0908  28.8742  29.5256  29.5354  29.5593  29.8711  29.8738  29.8755
 29.8959  29.9588  36.6663 130.5855 130.5931 130.6175 154.2709 166.0953
219.18501912.1888
 --------------------------------------------------------------

          Ground-State Mulliken Net Atomic Charges

     Atom                 Charge (a.u.)
  ----------------------------------------
      1 I                    -0.140960
      2 P                     0.313097
      3 N                    -0.160543
      4 Cl                   -0.011593
  ----------------------------------------
  Sum of atomic charges =    -0.000000

 -----------------------------------------------------------------
                    Cartesian Multipole Moments
 -----------------------------------------------------------------
    Charge (ESU x 10^10)
                -0.0000
    Dipole Moment (Debye)
         X       0.0095      Y       1.7981      Z       0.0014
       Tot       1.7981
    Quadrupole Moments (Debye-Ang)
        XX     -59.2555     XY      -3.0072     YY     -61.3042
        XZ      -0.0023     YZ      -0.0003     ZZ     -59.7090
    Octopole Moments (Debye-Ang^2)
       XXX      53.4685    XXY      -2.7881    XYY      20.7307
       YYY      -5.2685    XXZ      -0.0162    XYZ       0.0022
       YYZ      -0.0137    XZZ      17.0103    YZZ      -1.1712
       ZZZ      -0.0349
    Hexadecapole Moments (Debye-Ang^3)
      XXXX   -1362.9196   XXXY     -19.0850   XXYY    -274.6881
      XYYY      -5.2802   YYYY    -158.1738   XXXZ       0.0209
      XXYZ      -0.0107   XYYZ       0.0107   YYYZ      -0.0370
      XXZZ    -261.0403   XYZZ      -2.2828   YYZZ     -38.7182
      XZZZ       0.0257   YZZZ      -0.0318   ZZZZ     -80.4429
 -----------------------------------------------------------------
 DrvMan completing analytic gradient of the correlated energy
 Correlated dipole moment
            1
    1   0.0037468
    2   0.7074134
    3   0.0005495
 Energy read as -7772.121078441
 Full Analytical Gradient: (in a.u., or Hartree/Bohr)
             1             2             3             4
    1   -0.00001783    0.00011541   -0.00012463    0.00002704
    2    0.00003083    0.00018460   -0.00027177    0.00005635
    3   -0.00000367    0.00000233    0.00000691   -0.00000557
 Gradient time:  CPU 0.78 s  wall 0.81 s
 ----------------------------------------------------------------
             Standard Nuclear Orientation (Angstroms)
    I     Atom           X                Y                Z
 ----------------------------------------------------------------
    1      I       1.5068896246    -0.1054939380    -0.0000000000
    2      P      -0.7733143320     0.8574829878     0.0000000000
    3      N      -1.6229507634    -0.4944836180     0.0000000000
    4      Cl     -3.3469282223    -0.2240988692    -0.0000000000
 ----------------------------------------------------------------
 Nuclear Repulsion Energy =   449.6325166806 hartrees
 There are       46 alpha and       46 beta electrons

                       Distance Matrix (Angstroms)
             I (  1)   P (  2)   N (  3)
   P (  2)  2.475208
   N (  3)  3.153920  1.596777
   Cl(  4)  4.855267  2.791650  1.745052

 Requested basis set is 6-311++G(d,p)
 There are 56 shells and 144 basis functions
 A cutoff of  1.0D-14 yielded   1295 shell pairs
 There are      9197 function pairs (     10267 Cartesian)
 Smallest overlap matrix eigenvalue = 1.61E-03
 Guess MOs from SCF MO coefficient file

 -----------------------------------------------------------------------
  General SCF calculation program by
  Eric Jon Sundstrom, Paul Horn, Yuezhi Mao, Dmitri Zuev, Alec White,
  David Stuck, Shaama M.S., Shane Yost, Joonho Lee, David Small,
  Daniel Levine, Susi Lehtola, Hugh Burton, Evgeny Epifanovsky
 -----------------------------------------------------------------------
 Hartree-Fock
 using 6 threads for integral computing
 -------------------------------------------------------
 OpenMP Integral computing Module                
 Release: version 2.0, May 2017, Q-Chem Inc. Pleasanton 
 -------------------------------------------------------
 A restricted SCF calculation will be
 performed using DIIS
 SCF converges when DIIS error is below 1.0e-08
 ---------------------------------------
  Cycle       Energy         DIIS error
 ---------------------------------------
    1   -7771.4617425383      1.50e-05  
    2   -7771.4617434156      3.92e-06  
    3   -7771.4617435261      1.29e-06  
    4   -7771.4617435410      6.39e-07  
    5   -7771.4617435459      3.87e-07  
    6   -7771.4617435480      1.86e-07  
    7   -7771.4617435487      1.13e-07  
    8   -7771.4617435488      3.80e-08  
    9   -7771.4617435490      1.41e-08  
   10   -7771.4617435489      6.43e-09  Convergence criterion met
 ---------------------------------------
 SCF time:   CPU 8.80s  wall 1.00s 
 SCF   energy in the final basis set =    -7771.4617435489
 Total energy in the final basis set =    -7771.4617435489


 ------------------------------------------------------------------------------

   CCMAN2: suite of methods based on coupled cluster
           and equation of motion theories.

   Components:
   * libvmm-1.3-trunk
     by Evgeny Epifanovsky, Ilya Kaliman.
   * libtensor-2.5-trunk
     by Evgeny Epifanovsky, Michael Wormit, Dmitry Zuev, Sam Manzer, 
        Ilya Kaliman.
   * libcc-2.5-trunk
     by Evgeny Epifanovsky, Arik Landau, Tomasz Kus, Kirill Khistyaev, 
        Dmitry Zuev, Prashant Manohar, Xintian Feng, Anna Krylov, 
        Matthew Goldey, Alec White, Thomas Jagau, Kaushik Nanda, 
        Anastasia Gunina, Alexander Kunitsa, Joonho Lee.

   CCMAN original authors:
   Anna I. Krylov, C. David Sherrill, Steven R. Gwaltney,
   Edward F. C. Byrd (2000)
   Sergey V. Levchenko, Lyudmila V. Slipchenko, Tao Wang,
   Ana-Maria C. Cristian (2003)
   Piotr A. Pieniazek, C. Melania Oana, Evgeny Epifanovsky (2007)
   Prashant Manohar (2009)

 ------------------------------------------------------------------------------


 Allocating and initializing 30808MB of RAM...
 Calculation will run on 6 cores.


 Alpha MOs, Restricted
 -- Occupied --                  
******* -180.88 -169.69 -169.69 -169.69 -104.88  -80.06  -37.94
  1 A     2 A     3 A     4 A     5 A     6 A     7 A     8 A                  
-33.123 -33.119 -33.119 -24.307 -24.306 -24.306 -24.302 -24.302
  9 A    10 A    11 A    12 A    13 A    14 A    15 A    16 A                  
-15.663 -10.606  -8.074  -8.070  -8.070  -7.601  -7.252  -5.493
 17 A    18 A    19 A    20 A    21 A    22 A    23 A    24 A                  
 -5.493  -5.492  -5.485  -5.475  -5.474  -2.408  -2.403  -2.403
 25 A    26 A    27 A    28 A    29 A    30 A    31 A    32 A                  
 -2.392  -2.392  -1.259  -1.052  -0.879  -0.735  -0.590  -0.578
 33 A    34 A    35 A    36 A    37 A    38 A    39 A    40 A                  
 -0.556  -0.456  -0.440  -0.408  -0.390  -0.379
 41 A    42 A    43 A    44 A    45 A    46 A                                  
 -- Virtual --                   
 -0.008   0.030   0.066   0.076   0.086   0.086   0.094   0.135
 47 A    48 A    49 A    50 A    51 A    52 A    53 A    54 A                  
  0.143   0.158   0.192   0.203   0.230   0.233   0.281   0.291
 55 A    56 A    57 A    58 A    59 A    60 A    61 A    62 A                  
  0.327   0.333   0.371   0.387   0.393   0.477   0.533   0.549
 63 A    64 A    65 A    66 A    67 A    68 A    69 A    70 A                  
  0.550   0.579   0.594   0.606   0.607   0.665   0.696   0.783
 71 A    72 A    73 A    74 A    75 A    76 A    77 A    78 A                  
  0.865   0.869   0.903   0.908   0.960   1.097   1.102   1.119
 79 A    80 A    81 A    82 A    83 A    84 A    85 A    86 A                  
  1.145   1.156   1.213   1.259   1.285   1.355   1.483   1.541
 87 A    88 A    89 A    90 A    91 A    92 A    93 A    94 A                  
  1.562   1.635   1.764   1.851   1.899   2.257   2.363   2.397
 95 A    96 A    97 A    98 A    99 A   100 A   101 A   102 A                  
  2.494   2.626   2.660   2.890   3.018   4.229   4.320   4.457
103 A   104 A   105 A   106 A   107 A   108 A   109 A   110 A                  
  4.478   4.485   4.490   4.557   4.638   4.771   6.529   6.541
111 A   112 A   113 A   114 A   115 A   116 A   117 A   118 A                  
  6.572   7.482  10.341  14.701  14.796  14.873  26.645  26.704
119 A   120 A   121 A   122 A   123 A   124 A   125 A   126 A                  
 27.091  28.874  29.526  29.535  29.559  29.871  29.874  29.875
127 A   128 A   129 A   130 A   131 A   132 A   133 A   134 A                  
 29.896  29.959  36.666 130.586 130.593 130.617 154.271 166.096
135 A   136 A   137 A   138 A   139 A   140 A   141 A   142 A                  
219.1851912.189
143 A   144 A                                                                  

 Beta MOs, Restricted
 -- Occupied --                  
******* -180.88 -169.69 -169.69 -169.69 -104.88  -80.06  -37.94
  1 A     2 A     3 A     4 A     5 A     6 A     7 A     8 A                  
-33.123 -33.119 -33.119 -24.307 -24.306 -24.306 -24.302 -24.302
  9 A    10 A    11 A    12 A    13 A    14 A    15 A    16 A                  
-15.663 -10.606  -8.074  -8.070  -8.070  -7.601  -7.252  -5.493
 17 A    18 A    19 A    20 A    21 A    22 A    23 A    24 A                  
 -5.493  -5.492  -5.485  -5.475  -5.474  -2.408  -2.403  -2.403
 25 A    26 A    27 A    28 A    29 A    30 A    31 A    32 A                  
 -2.392  -2.392  -1.259  -1.052  -0.879  -0.735  -0.590  -0.578
 33 A    34 A    35 A    36 A    37 A    38 A    39 A    40 A                  
 -0.556  -0.456  -0.440  -0.408  -0.390  -0.379
 41 A    42 A    43 A    44 A    45 A    46 A                                  
 -- Virtual --                   
 -0.008   0.030   0.066   0.076   0.086   0.086   0.094   0.135
 47 A    48 A    49 A    50 A    51 A    52 A    53 A    54 A                  
  0.143   0.158   0.192   0.203   0.230   0.233   0.281   0.291
 55 A    56 A    57 A    58 A    59 A    60 A    61 A    62 A                  
  0.327   0.333   0.371   0.387   0.393   0.477   0.533   0.549
 63 A    64 A    65 A    66 A    67 A    68 A    69 A    70 A                  
  0.550   0.579   0.594   0.606   0.607   0.665   0.696   0.783
 71 A    72 A    73 A    74 A    75 A    76 A    77 A    78 A                  
  0.865   0.869   0.903   0.908   0.960   1.097   1.102   1.119
 79 A    80 A    81 A    82 A    83 A    84 A    85 A    86 A                  
  1.145   1.156   1.213   1.259   1.285   1.355   1.483   1.541
 87 A    88 A    89 A    90 A    91 A    92 A    93 A    94 A                  
  1.562   1.635   1.764   1.851   1.899   2.257   2.363   2.397
 95 A    96 A    97 A    98 A    99 A   100 A   101 A   102 A                  
  2.494   2.626   2.660   2.890   3.018   4.229   4.320   4.457
103 A   104 A   105 A   106 A   107 A   108 A   109 A   110 A                  
  4.478   4.485   4.490   4.557   4.638   4.771   6.529   6.541
111 A   112 A   113 A   114 A   115 A   116 A   117 A   118 A                  
  6.572   7.482  10.341  14.701  14.796  14.873  26.645  26.704
119 A   120 A   121 A   122 A   123 A   124 A   125 A   126 A                  
 27.091  28.874  29.526  29.535  29.559  29.871  29.874  29.875
127 A   128 A   129 A   130 A   131 A   132 A   133 A   134 A                  
 29.896  29.959  36.666 130.586 130.593 130.617 154.271 166.096
135 A   136 A   137 A   138 A   139 A   140 A   141 A   142 A                  
219.1851912.189
143 A   144 A                                                                  

 Occupation and symmetry of molecular orbitals

 Point group: C1 (1 irreducible representation).

                           A     All 
 -------------------------------------
 All molecular orbitals:
  - Alpha                  144   144 
  - Beta                   144   144 
 -------------------------------------
 Alpha orbitals:
  - Frozen occupied        29    29  
  - Active occupied        17    17  
  - Active virtual         98    98  
  - Frozen virtual         0     0   
 -------------------------------------
 Beta orbitals:
  - Frozen occupied        29    29  
  - Active occupied        17    17  
  - Active virtual         98    98  
  - Frozen virtual         0     0   
 -------------------------------------

 Import integrals:   CPU 0.00 s  wall 0.00 s

 Import integrals:   CPU 73.72 s  wall 13.50 s

 MP2 amplitudes:   CPU 0.17 s  wall 0.12 s

Running a double precision version
           CCSD T amplitudes will be solved using DIIS.

           Start     Size      MaxIter   EConv     TConv     
           3         7         100       1.00e-07  1.00e-05  
 ------------------------------------------------------------------------------
           Energy (a.u.)   Ediff      Tdiff       Comment
 ------------------------------------------------------------------------------
         -7772.10144465                           
     1   -7772.09611092   5.33e-03   8.03e-01     
     2   -7772.11844184   2.23e-02   1.11e-01     
     3   -7772.11777298   6.69e-04   4.91e-02     
     4   -7772.12017324   2.40e-03   1.50e-02     Switched to DIIS steps.
     5   -7772.12103257   8.59e-04   1.28e-02     
     6   -7772.12107314   4.06e-05   2.62e-03     
     7   -7772.12107369   5.44e-07   1.36e-03     
     8   -7772.12107713   3.44e-06   3.03e-04     
     9   -7772.12107828   1.15e-06   2.15e-04     
    10   -7772.12107819   9.76e-08   6.77e-05     
    11   -7772.12107819   4.66e-09   2.84e-05     
    12   -7772.12107815   3.72e-08   1.19e-05     
    13   -7772.12107815   5.66e-09   3.37e-06     
 ------------------------------------------------------------------------------
         -7772.12107815                           CCSD T converged.

End of double precision
 SCF energy                 = -7771.46174355
 MP2 energy                 = -7772.10144465
 CCSD correlation energy     =    -0.65933460
 CCSD total energy           = -7772.12107815

 CCSD  T1^2 = 0.0134  T2^2 = 0.2855  Leading amplitudes:

 Amplitude    Orbitals with energies
 -0.0429       43 (A) A                  ->    47 (A) A                   
              -0.4397                         -0.0079                     
 -0.0429       43 (A) B                  ->    47 (A) B                   
              -0.4397                         -0.0079                     
  0.0167       40 (A) A                  ->    48 (A) A                   
              -0.5784                          0.0298                     
  0.0167       40 (A) B                  ->    48 (A) B                   
              -0.5784                          0.0298                     

 Amplitude    Orbitals with energies
 -0.0548       43 (A) A      43 (A) B    ->    47 (A) A      47 (A) B     
              -0.4397       -0.4397           -0.0079       -0.0079       
  0.0548       43 (A) A      43 (A) B    ->    47 (A) B      47 (A) A     
              -0.4397       -0.4397           -0.0079       -0.0079       
  0.0548       43 (A) B      43 (A) A    ->    47 (A) A      47 (A) B     
              -0.4397       -0.4397           -0.0079       -0.0079       
 -0.0548       43 (A) B      43 (A) A    ->    47 (A) B      47 (A) A     
              -0.4397       -0.4397           -0.0079       -0.0079       

 Computing CCSD intemediates for later calculations in double precision
 Finished.

Running a double precision version
           CCSD Lambda amplitudes will be solved using DIIS.
           Start     Size      MaxIter   EConv     LConv     
           3         7         100       1.00e-07  1.00e-05  
 ------------------------------------------------------------------------------
            Enorm      Ldiff       Comment
 ------------------------------------------------------------------------------
     1     5.79e-02   4.40e-02     
     2     1.49e-02   5.62e-03     
     3     6.39e-03   2.19e-03     
     4     3.71e-03   1.29e-03     Switched to DIIS steps.
     5     1.20e-03   6.96e-04     
     6     5.78e-04   2.00e-04     
     7     1.93e-04   4.93e-05     
     8     8.79e-05   2.71e-06     
     9     3.07e-05   4.25e-06     
    10     1.22e-05   1.81e-06     
    11     4.99e-06   4.29e-07     
    12     2.18e-06   1.44e-07     
    13     1.06e-06   1.37e-07     
    14     4.98e-07   3.74e-08     
    15     2.57e-07   3.97e-08     
    16     1.16e-07   1.41e-08     
    17     6.08e-08   5.82e-09     
 ------------------------------------------------------------------------------
                                   CCSD Lambda converged.

 Computing density matrices in double precision...
           Orbital response amplitudes will be solved using DIIS.
           Start     Size      MaxIter   EConv     LConv     
           3         7         100       1.00e-06  1.00e-06  
 ------------------------------------------------------------------------------
            Enorm      Ldiff       Comment
 ------------------------------------------------------------------------------
     1     8.71e-02   9.90e-03     
     2     6.30e-02   1.19e-02     
     3     7.34e-02   1.68e-02     
     4     1.25e-02   2.42e-02     Switched to DIIS steps.
     5     4.59e-03   3.64e-03     
     6     1.16e-03   5.82e-04     
     7     6.06e-04   9.90e-05     
     8     1.83e-04   1.14e-04     
     9     5.08e-05   2.22e-05     
    10     1.38e-05   2.53e-06     
    11     4.50e-06   2.26e-07     
    12     1.42e-06   2.11e-07     
    13     9.92e-07   3.82e-07     
 ------------------------------------------------------------------------------
                                   Orbital response converged.

 Computing density matrices... Done.
 CCSD calculation:   CPU 1831.12 s  wall 318.95 s

 Transferring MO TPDM to AO TPDM
 Transferring g2_o1o1o1o1
 Transferring g2_o1o1o1v1
 Transferring g2_o1o1v1v1
 Transferring g2_o1v1o1v1
 Transferring g2_o1v1v1v1
 Transferring g2_v1v1v1v1
 Adding separable TPDM
 Computing TPDM gradient
 --------------------------------------------------------
 2e gradient
  Atom          X               Y               Z
 --------------------------------------------------------
    1        -55.835429       12.909771       -0.000001  
    2         20.682831      -30.804290        0.000002  
    3          7.335736       16.401095       -0.000001  
    4         27.816861        1.493425        0.000001  
 --------------------------------------------------------
 --------------------------------------------------------
 Final gradient
  Atom          X               Y               Z
 --------------------------------------------------------
    1        -55.835429       12.909771       -0.000001  
    2         20.682831      -30.804290        0.000002  
    3          7.335736       16.401095       -0.000001  
    4         27.816861        1.493425        0.000001  
 --------------------------------------------------------
 Analytic gradient from two-electron contribution:   CPU 370.43 s  wall 72.18 s

 Total ccman2 time:   CPU 2281.81 s  wall 406.35 s


 --------------------------------------------------------------

                    Orbital Energies (a.u.)
 --------------------------------------------------------------

 Alpha MOs
 -- Occupied --
********-180.8813-169.6877-169.6870-169.6869-104.8822 -80.0627 -37.9352
-33.1229 -33.1193 -33.1190 -24.3069 -24.3058 -24.3056 -24.3023 -24.3023
-15.6628 -10.6058  -8.0743  -8.0703  -8.0703  -7.6014  -7.2521  -5.4935
 -5.4925  -5.4924  -5.4848  -5.4749  -5.4742  -2.4077  -2.4034  -2.4027
 -2.3918  -2.3918  -1.2592  -1.0524  -0.8793  -0.7354  -0.5905  -0.5784
 -0.5561  -0.4564  -0.4397  -0.4083  -0.3896  -0.3787
 -- Virtual --
 -0.0079   0.0298   0.0661   0.0764   0.0856   0.0864   0.0942   0.1353
  0.1427   0.1581   0.1924   0.2027   0.2299   0.2325   0.2813   0.2912
  0.3265   0.3330   0.3713   0.3873   0.3929   0.4773   0.5328   0.5489
  0.5496   0.5788   0.5936   0.6057   0.6066   0.6649   0.6958   0.7829
  0.8650   0.8687   0.9030   0.9084   0.9605   1.0971   1.1023   1.1189
  1.1445   1.1561   1.2134   1.2586   1.2854   1.3546   1.4829   1.5412
  1.5616   1.6351   1.7643   1.8508   1.8990   2.2569   2.3635   2.3972
  2.4941   2.6260   2.6603   2.8898   3.0176   4.2289   4.3197   4.4574
  4.4781   4.4848   4.4896   4.5571   4.6379   4.7711   6.5286   6.5408
  6.5723   7.4816  10.3408  14.7011  14.7963  14.8725  26.6454  26.7043
 27.0909  28.8742  29.5256  29.5354  29.5594  29.8711  29.8738  29.8755
 29.8959  29.9588  36.6663 130.5856 130.5931 130.6175 154.2709 166.0957
219.18481912.1889
 --------------------------------------------------------------

          Ground-State Mulliken Net Atomic Charges

     Atom                 Charge (a.u.)
  ----------------------------------------
      1 I                    -0.141025
      2 P                     0.313185
      3 N                    -0.160380
      4 Cl                   -0.011779
  ----------------------------------------
  Sum of atomic charges =    -0.000000

 -----------------------------------------------------------------
                    Cartesian Multipole Moments
 -----------------------------------------------------------------
    Charge (ESU x 10^10)
                -0.0000
    Dipole Moment (Debye)
         X       0.0110      Y       1.7992      Z      -0.0000
       Tot       1.7993
    Quadrupole Moments (Debye-Ang)
        XX     -59.2646     XY      -3.0091     YY     -61.3021
        XZ       0.0000     YZ      -0.0000     ZZ     -59.7084
    Octopole Moments (Debye-Ang^2)
       XXX      53.4797    XXY      -2.7863    XYY      20.7252
       YYY      -5.2647    XXZ       0.0000    XYZ       0.0000
       YYZ      -0.0000    XZZ      17.0079    YZZ      -1.1685
       ZZZ      -0.0000
    Hexadecapole Moments (Debye-Ang^3)
      XXXX   -1362.9427   XXXY     -19.0917   XXYY    -274.6739
      XYYY      -5.2784   YYYY    -158.1636   XXXZ       0.0000
      XXYZ      -0.0000   XYYZ       0.0000   YYYZ      -0.0000
      XXZZ    -261.0383   XYZZ      -2.2840   YYZZ     -38.7148
      XZZZ       0.0000   YZZZ      -0.0000   ZZZZ     -80.4388
 -----------------------------------------------------------------
 DrvMan completing analytic gradient of the correlated energy
 Correlated dipole moment
            1
    1   0.0043292
    2   0.7078752
    3  -0.0000000
 Energy read as -7772.121078148
 Full Analytical Gradient: (in a.u., or Hartree/Bohr)
             1             2             3             4
    1   -0.00004879   -0.00011023    0.00043329   -0.00027427
    2    0.00001439   -0.00012775    0.00000974    0.00010362
    3    0.00000001   -0.00000005    0.00000005   -0.00000002
 Gradient time:  CPU 0.81 s  wall 0.83 s
 ----------------------------------------------------------------
             Standard Nuclear Orientation (Angstroms)
    I     Atom           X                Y                Z
 ----------------------------------------------------------------
    1      I       1.5068896246    -0.1054939380    -0.0000000000
    2      P      -0.7733143320     0.8574829878     0.0000000000
    3      N      -1.6249507634    -0.4944836180     0.0000000000
    4      Cl     -3.3469282223    -0.2240988692    -0.0000000000
 ----------------------------------------------------------------
 Nuclear Repulsion Energy =   449.6110784749 hartrees
 There are       46 alpha and       46 beta electrons

                       Distance Matrix (Angstroms)
             I (  1)   P (  2)   N (  3)
   P (  2)  2.475208
   N (  3)  3.155905  1.597842
   Cl(  4)  4.855267  2.791650  1.743076

 Requested basis set is 6-311++G(d,p)
 There are 56 shells and 144 basis functions
 A cutoff of  1.0D-14 yielded   1295 shell pairs
 There are      9197 function pairs (     10267 Cartesian)
 Smallest overlap matrix eigenvalue = 1.60E-03
 Guess MOs from SCF MO coefficient file

 -----------------------------------------------------------------------
  General SCF calculation program by
  Eric Jon Sundstrom, Paul Horn, Yuezhi Mao, Dmitri Zuev, Alec White,
  David Stuck, Shaama M.S., Shane Yost, Joonho Lee, David Small,
  Daniel Levine, Susi Lehtola, Hugh Burton, Evgeny Epifanovsky
 -----------------------------------------------------------------------
 Hartree-Fock
 using 6 threads for integral computing
 -------------------------------------------------------
 OpenMP Integral computing Module                
 Release: version 2.0, May 2017, Q-Chem Inc. Pleasanton 
 -------------------------------------------------------
 A restricted SCF calculation will be
 performed using DIIS
 SCF converges when DIIS error is below 1.0e-08
 ---------------------------------------
  Cycle       Energy         DIIS error
 ---------------------------------------
    1   -7771.4617141672      2.60e-05  
    2   -7771.4617165769      6.43e-06  
    3   -7771.4617168238      2.00e-06  
    4   -7771.4617168499      8.79e-07  
    5   -7771.4617168560      4.86e-07  
    6   -7771.4617168583      2.02e-07  
    7   -7771.4617168588      1.36e-07  
    8   -7771.4617168591      3.43e-08  
    9   -7771.4617168589      1.24e-08  
   10   -7771.4617168590      4.45e-09  Convergence criterion met
 ---------------------------------------
 SCF time:   CPU 8.86s  wall 2.00s 
 SCF   energy in the final basis set =    -7771.4617168590
 Total energy in the final basis set =    -7771.4617168590


 ------------------------------------------------------------------------------

   CCMAN2: suite of methods based on coupled cluster
           and equation of motion theories.

   Components:
   * libvmm-1.3-trunk
     by Evgeny Epifanovsky, Ilya Kaliman.
   * libtensor-2.5-trunk
     by Evgeny Epifanovsky, Michael Wormit, Dmitry Zuev, Sam Manzer, 
        Ilya Kaliman.
   * libcc-2.5-trunk
     by Evgeny Epifanovsky, Arik Landau, Tomasz Kus, Kirill Khistyaev, 
        Dmitry Zuev, Prashant Manohar, Xintian Feng, Anna Krylov, 
        Matthew Goldey, Alec White, Thomas Jagau, Kaushik Nanda, 
        Anastasia Gunina, Alexander Kunitsa, Joonho Lee.

   CCMAN original authors:
   Anna I. Krylov, C. David Sherrill, Steven R. Gwaltney,
   Edward F. C. Byrd (2000)
   Sergey V. Levchenko, Lyudmila V. Slipchenko, Tao Wang,
   Ana-Maria C. Cristian (2003)
   Piotr A. Pieniazek, C. Melania Oana, Evgeny Epifanovsky (2007)
   Prashant Manohar (2009)

 ------------------------------------------------------------------------------


 Allocating and initializing 30808MB of RAM...
 Calculation will run on 6 cores.


 Alpha MOs, Restricted
 -- Occupied --                  
******* -180.88 -169.69 -169.69 -169.69 -104.88  -80.06  -37.94
  1 A     2 A     3 A     4 A     5 A     6 A     7 A     8 A                  
-33.123 -33.119 -33.119 -24.307 -24.306 -24.306 -24.302 -24.302
  9 A    10 A    11 A    12 A    13 A    14 A    15 A    16 A                  
-15.663 -10.606  -8.074  -8.070  -8.070  -7.601  -7.252  -5.493
 17 A    18 A    19 A    20 A    21 A    22 A    23 A    24 A                  
 -5.493  -5.492  -5.485  -5.475  -5.474  -2.408  -2.403  -2.403
 25 A    26 A    27 A    28 A    29 A    30 A    31 A    32 A                  
 -2.392  -2.392  -1.260  -1.052  -0.879  -0.736  -0.591  -0.579
 33 A    34 A    35 A    36 A    37 A    38 A    39 A    40 A                  
 -0.556  -0.456  -0.440  -0.408  -0.390  -0.379
 41 A    42 A    43 A    44 A    45 A    46 A                                  
 -- Virtual --                   
 -0.008   0.030   0.066   0.076   0.086   0.086   0.094   0.135
 47 A    48 A    49 A    50 A    51 A    52 A    53 A    54 A                  
  0.143   0.158   0.192   0.203   0.230   0.233   0.281   0.291
 55 A    56 A    57 A    58 A    59 A    60 A    61 A    62 A                  
  0.327   0.333   0.371   0.387   0.393   0.477   0.533   0.549
 63 A    64 A    65 A    66 A    67 A    68 A    69 A    70 A                  
  0.550   0.579   0.594   0.606   0.606   0.665   0.696   0.783
 71 A    72 A    73 A    74 A    75 A    76 A    77 A    78 A                  
  0.865   0.869   0.903   0.909   0.961   1.097   1.102   1.119
 79 A    80 A    81 A    82 A    83 A    84 A    85 A    86 A                  
  1.144   1.156   1.213   1.259   1.285   1.356   1.483   1.541
 87 A    88 A    89 A    90 A    91 A    92 A    93 A    94 A                  
  1.562   1.635   1.764   1.851   1.899   2.257   2.363   2.397
 95 A    96 A    97 A    98 A    99 A   100 A   101 A   102 A                  
  2.496   2.626   2.661   2.889   3.018   4.229   4.320   4.457
103 A   104 A   105 A   106 A   107 A   108 A   109 A   110 A                  
  4.478   4.485   4.490   4.557   4.638   4.771   6.529   6.541
111 A   112 A   113 A   114 A   115 A   116 A   117 A   118 A                  
  6.572   7.481  10.341  14.701  14.796  14.872  26.646  26.705
119 A   120 A   121 A   122 A   123 A   124 A   125 A   126 A                  
 27.091  28.874  29.526  29.535  29.559  29.871  29.874  29.875
127 A   128 A   129 A   130 A   131 A   132 A   133 A   134 A                  
 29.896  29.959  36.666 130.586 130.593 130.617 154.271 166.095
135 A   136 A   137 A   138 A   139 A   140 A   141 A   142 A                  
219.1851912.189
143 A   144 A                                                                  

 Beta MOs, Restricted
 -- Occupied --                  
******* -180.88 -169.69 -169.69 -169.69 -104.88  -80.06  -37.94
  1 A     2 A     3 A     4 A     5 A     6 A     7 A     8 A                  
-33.123 -33.119 -33.119 -24.307 -24.306 -24.306 -24.302 -24.302
  9 A    10 A    11 A    12 A    13 A    14 A    15 A    16 A                  
-15.663 -10.606  -8.074  -8.070  -8.070  -7.601  -7.252  -5.493
 17 A    18 A    19 A    20 A    21 A    22 A    23 A    24 A                  
 -5.493  -5.492  -5.485  -5.475  -5.474  -2.408  -2.403  -2.403
 25 A    26 A    27 A    28 A    29 A    30 A    31 A    32 A                  
 -2.392  -2.392  -1.260  -1.052  -0.879  -0.736  -0.591  -0.579
 33 A    34 A    35 A    36 A    37 A    38 A    39 A    40 A                  
 -0.556  -0.456  -0.440  -0.408  -0.390  -0.379
 41 A    42 A    43 A    44 A    45 A    46 A                                  
 -- Virtual --                   
 -0.008   0.030   0.066   0.076   0.086   0.086   0.094   0.135
 47 A    48 A    49 A    50 A    51 A    52 A    53 A    54 A                  
  0.143   0.158   0.192   0.203   0.230   0.233   0.281   0.291
 55 A    56 A    57 A    58 A    59 A    60 A    61 A    62 A                  
  0.327   0.333   0.371   0.387   0.393   0.477   0.533   0.549
 63 A    64 A    65 A    66 A    67 A    68 A    69 A    70 A                  
  0.550   0.579   0.594   0.606   0.606   0.665   0.696   0.783
 71 A    72 A    73 A    74 A    75 A    76 A    77 A    78 A                  
  0.865   0.869   0.903   0.909   0.961   1.097   1.102   1.119
 79 A    80 A    81 A    82 A    83 A    84 A    85 A    86 A                  
  1.144   1.156   1.213   1.259   1.285   1.356   1.483   1.541
 87 A    88 A    89 A    90 A    91 A    92 A    93 A    94 A                  
  1.562   1.635   1.764   1.851   1.899   2.257   2.363   2.397
 95 A    96 A    97 A    98 A    99 A   100 A   101 A   102 A                  
  2.496   2.626   2.661   2.889   3.018   4.229   4.320   4.457
103 A   104 A   105 A   106 A   107 A   108 A   109 A   110 A                  
  4.478   4.485   4.490   4.557   4.638   4.771   6.529   6.541
111 A   112 A   113 A   114 A   115 A   116 A   117 A   118 A                  
  6.572   7.481  10.341  14.701  14.796  14.872  26.646  26.705
119 A   120 A   121 A   122 A   123 A   124 A   125 A   126 A                  
 27.091  28.874  29.526  29.535  29.559  29.871  29.874  29.875
127 A   128 A   129 A   130 A   131 A   132 A   133 A   134 A                  
 29.896  29.959  36.666 130.586 130.593 130.617 154.271 166.095
135 A   136 A   137 A   138 A   139 A   140 A   141 A   142 A                  
219.1851912.189
143 A   144 A                                                                  

 Occupation and symmetry of molecular orbitals

 Point group: C1 (1 irreducible representation).

                           A     All 
 -------------------------------------
 All molecular orbitals:
  - Alpha                  144   144 
  - Beta                   144   144 
 -------------------------------------
 Alpha orbitals:
  - Frozen occupied        29    29  
  - Active occupied        17    17  
  - Active virtual         98    98  
  - Frozen virtual         0     0   
 -------------------------------------
 Beta orbitals:
  - Frozen occupied        29    29  
  - Active occupied        17    17  
  - Active virtual         98    98  
  - Frozen virtual         0     0   
 -------------------------------------

 Import integrals:   CPU 0.00 s  wall 0.00 s

 Import integrals:   CPU 73.49 s  wall 12.90 s

 MP2 amplitudes:   CPU 0.17 s  wall 0.12 s

Running a double precision version
           CCSD T amplitudes will be solved using DIIS.

           Start     Size      MaxIter   EConv     TConv     
           3         7         100       1.00e-07  1.00e-05  
 ------------------------------------------------------------------------------
           Energy (a.u.)   Ediff      Tdiff       Comment
 ------------------------------------------------------------------------------
         -7772.10146831                           
     1   -7772.09610623   5.36e-03   8.03e-01     
     2   -7772.11844487   2.23e-02   1.11e-01     
     3   -7772.11777178   6.73e-04   4.91e-02     
     4   -7772.12017270   2.40e-03   1.50e-02     Switched to DIIS steps.
     5   -7772.12103229   8.60e-04   1.28e-02     
     6   -7772.12107276   4.05e-05   2.63e-03     
     7   -7772.12107323   4.70e-07   1.36e-03     
     8   -7772.12107667   3.44e-06   3.03e-04     
     9   -7772.12107781   1.14e-06   2.15e-04     
    10   -7772.12107772   9.76e-08   6.77e-05     
    11   -7772.12107772   4.53e-09   2.84e-05     
    12   -7772.12107768   3.68e-08   1.19e-05     
    13   -7772.12107768   5.40e-09   3.36e-06     
 ------------------------------------------------------------------------------
         -7772.12107768                           CCSD T converged.

End of double precision
 SCF energy                 = -7771.46171686
 MP2 energy                 = -7772.10146831
 CCSD correlation energy     =    -0.65936082
 CCSD total energy           = -7772.12107768

 CCSD  T1^2 = 0.0134  T2^2 = 0.2856  Leading amplitudes:

 Amplitude    Orbitals with energies
  0.0429       43 (A) A                  ->    47 (A) A                   
              -0.4395                         -0.0080                     
  0.0429       43 (A) B                  ->    47 (A) B                   
              -0.4395                         -0.0080                     
  0.0167       40 (A) A                  ->    48 (A) A                   
              -0.5786                          0.0298                     
  0.0167       40 (A) B                  ->    48 (A) B                   
              -0.5786                          0.0298                     

 Amplitude    Orbitals with energies
 -0.0549       43 (A) A      43 (A) B    ->    47 (A) A      47 (A) B     
              -0.4395       -0.4395           -0.0080       -0.0080       
  0.0549       43 (A) A      43 (A) B    ->    47 (A) B      47 (A) A     
              -0.4395       -0.4395           -0.0080       -0.0080       
  0.0549       43 (A) B      43 (A) A    ->    47 (A) A      47 (A) B     
              -0.4395       -0.4395           -0.0080       -0.0080       
 -0.0549       43 (A) B      43 (A) A    ->    47 (A) B      47 (A) A     
              -0.4395       -0.4395           -0.0080       -0.0080       

 Computing CCSD intemediates for later calculations in double precision
 Finished.

Running a double precision version
           CCSD Lambda amplitudes will be solved using DIIS.
           Start     Size      MaxIter   EConv     LConv     
           3         7         100       1.00e-07  1.00e-05  
 ------------------------------------------------------------------------------
            Enorm      Ldiff       Comment
 ------------------------------------------------------------------------------
     1     5.80e-02   4.40e-02     
     2     1.49e-02   5.62e-03     
     3     6.40e-03   2.19e-03     
     4     3.71e-03   1.29e-03     Switched to DIIS steps.
     5     1.21e-03   6.96e-04     
     6     5.78e-04   2.00e-04     
     7     1.93e-04   4.94e-05     
     8     8.78e-05   2.75e-06     
     9     3.06e-05   4.26e-06     
    10     1.22e-05   1.81e-06     
    11     5.00e-06   4.29e-07     
    12     2.19e-06   1.45e-07     
    13     1.07e-06   1.37e-07     
    14     5.02e-07   3.69e-08     
    15     2.59e-07   3.98e-08     
    16     1.16e-07   1.40e-08     
    17     6.12e-08   5.82e-09     
 ------------------------------------------------------------------------------
                                   CCSD Lambda converged.

 Computing density matrices in double precision...
           Orbital response amplitudes will be solved using DIIS.
           Start     Size      MaxIter   EConv     LConv     
           3         7         100       1.00e-06  1.00e-06  
 ------------------------------------------------------------------------------
            Enorm      Ldiff       Comment
 ------------------------------------------------------------------------------
     1     8.71e-02   9.89e-03     
     2     6.30e-02   1.19e-02     
     3     7.34e-02   1.68e-02     
     4     1.25e-02   2.41e-02     Switched to DIIS steps.
     5     4.61e-03   3.64e-03     
     6     1.17e-03   5.83e-04     
     7     6.11e-04   9.80e-05     
     8     1.84e-04   1.15e-04     
     9     5.10e-05   2.24e-05     
    10     1.38e-05   2.57e-06     
    11     4.49e-06   2.20e-07     
    12     1.42e-06   2.14e-07     
    13     9.81e-07   3.82e-07     
 ------------------------------------------------------------------------------
                                   Orbital response converged.

 Computing density matrices... Done.
 CCSD calculation:   CPU 1829.69 s  wall 318.84 s

 Transferring MO TPDM to AO TPDM
 Transferring g2_o1o1o1o1
 Transferring g2_o1o1o1v1
 Transferring g2_o1o1v1v1
 Transferring g2_o1v1o1v1
 Transferring g2_o1v1v1v1
 Transferring g2_v1v1v1v1
 Adding separable TPDM
 Computing TPDM gradient
 --------------------------------------------------------
 2e gradient
  Atom          X               Y               Z
 --------------------------------------------------------
    1        -55.827256       12.908721       -0.000000  
    2         20.670620      -30.778127       -0.000000  
    3          7.329614       16.385911        0.000000  
    4         27.827023        1.483495        0.000000  
 --------------------------------------------------------
 --------------------------------------------------------
 Final gradient
  Atom          X               Y               Z
 --------------------------------------------------------
    1        -55.827256       12.908721       -0.000000  
    2         20.670620      -30.778127       -0.000000  
    3          7.329614       16.385911        0.000000  
    4         27.827023        1.483495        0.000000  
 --------------------------------------------------------
 Analytic gradient from two-electron contribution:   CPU 369.94 s  wall 72.09 s

 Total ccman2 time:   CPU 2280.05 s  wall 405.63 s


 --------------------------------------------------------------

                    Orbital Energies (a.u.)
 --------------------------------------------------------------

 Alpha MOs
 -- Occupied --
********-180.8813-169.6877-169.6870-169.6869-104.8823 -80.0627 -37.9352
-33.1230 -33.1193 -33.1190 -24.3069 -24.3058 -24.3056 -24.3023 -24.3023
-15.6628 -10.6059  -8.0744  -8.0704  -8.0704  -7.6014  -7.2521  -5.4934
 -5.4925  -5.4923  -5.4848  -5.4749  -5.4742  -2.4078  -2.4035  -2.4027
 -2.3918  -2.3918  -1.2596  -1.0521  -0.8793  -0.7356  -0.5906  -0.5786
 -0.5562  -0.4563  -0.4395  -0.4082  -0.3896  -0.3785
 -- Virtual --
 -0.0080   0.0298   0.0662   0.0764   0.0856   0.0864   0.0943   0.1353
  0.1427   0.1581   0.1925   0.2029   0.2298   0.2326   0.2813   0.2912
  0.3266   0.3330   0.3712   0.3874   0.3929   0.4769   0.5328   0.5489
  0.5496   0.5788   0.5935   0.6058   0.6065   0.6649   0.6959   0.7827
  0.8648   0.8689   0.9028   0.9085   0.9606   1.0974   1.1024   1.1188
  1.1445   1.1560   1.2133   1.2587   1.2845   1.3556   1.4825   1.5412
  1.5616   1.6350   1.7643   1.8511   1.8991   2.2573   2.3633   2.3966
  2.4960   2.6262   2.6605   2.8890   3.0176   4.2289   4.3199   4.4571
  4.4780   4.4848   4.4896   4.5569   4.6378   4.7710   6.5286   6.5408
  6.5722   7.4810  10.3413  14.7011  14.7963  14.8718  26.6455  26.7046
 27.0907  28.8741  29.5256  29.5354  29.5593  29.8711  29.8738  29.8755
 29.8958  29.9588  36.6664 130.5855 130.5930 130.6175 154.2708 166.0949
219.18521912.1888
 --------------------------------------------------------------

          Ground-State Mulliken Net Atomic Charges

     Atom                 Charge (a.u.)
  ----------------------------------------
      1 I                    -0.140894
      2 P                     0.313009
      3 N                    -0.160707
      4 Cl                   -0.011408
  ----------------------------------------
  Sum of atomic charges =    -0.000000

 -----------------------------------------------------------------
                    Cartesian Multipole Moments
 -----------------------------------------------------------------
    Charge (ESU x 10^10)
                -0.0000
    Dipole Moment (Debye)
         X       0.0080      Y       1.7969      Z      -0.0000
       Tot       1.7969
    Quadrupole Moments (Debye-Ang)
        XX     -59.2464     XY      -3.0052     YY     -61.3064
        XZ       0.0000     YZ      -0.0000     ZZ     -59.7096
    Octopole Moments (Debye-Ang^2)
       XXX      53.4573    XXY      -2.7899    XYY      20.7362
       YYY      -5.2724    XXZ       0.0000    XYZ       0.0000
       YYZ      -0.0000    XZZ      17.0127    YZZ      -1.1739
       ZZZ      -0.0000
    Hexadecapole Moments (Debye-Ang^3)
      XXXX   -1362.8967   XXXY     -19.0783   XXYY    -274.7023
      XYYY      -5.2820   YYYY    -158.1841   XXXZ       0.0000
      XXYZ      -0.0000   XYYZ       0.0000   YYYZ      -0.0000
      XXZZ    -261.0421   XYZZ      -2.2816   YYZZ     -38.7215
      XZZZ       0.0000   YZZZ      -0.0000   ZZZZ     -80.4469
 -----------------------------------------------------------------
 DrvMan completing analytic gradient of the correlated energy
 Correlated dipole moment
            1
    1   0.0031655
    2   0.7069509
    3  -0.0000000
 Energy read as -7772.121077679
 Full Analytical Gradient: (in a.u., or Hartree/Bohr)
             1             2             3             4
    1    0.00001298    0.00034069   -0.00068388    0.00033021
    2    0.00004730    0.00049539   -0.00055143    0.00000874
    3    0.00000000   -0.00000000    0.00000000   -0.00000000
 Gradient time:  CPU 0.73 s  wall 0.75 s
 ----------------------------------------------------------------
             Standard Nuclear Orientation (Angstroms)
    I     Atom           X                Y                Z
 ----------------------------------------------------------------
    1      I       1.5068896246    -0.1054939380    -0.0000000000
    2      P      -0.7733143320     0.8574829878     0.0000000000
    3      N      -1.6239507634    -0.4934836180     0.0000000000
    4      Cl     -3.3469282223    -0.2240988692    -0.0000000000
 ----------------------------------------------------------------
 Nuclear Repulsion Energy =   449.6458545851 hartrees
 There are       46 alpha and       46 beta electrons

                       Distance Matrix (Angstroms)
             I (  1)   P (  2)   N (  3)
   P (  2)  2.475208
   N (  3)  3.154790  1.596463
   Cl(  4)  4.855267  2.791650  1.743909

 Requested basis set is 6-311++G(d,p)
 There are 56 shells and 144 basis functions
 A cutoff of  1.0D-14 yielded   1295 shell pairs
 There are      9197 function pairs (     10267 Cartesian)
 Smallest overlap matrix eigenvalue = 1.60E-03
 Guess MOs from SCF MO coefficient file

 -----------------------------------------------------------------------
  General SCF calculation program by
  Eric Jon Sundstrom, Paul Horn, Yuezhi Mao, Dmitri Zuev, Alec White,
  David Stuck, Shaama M.S., Shane Yost, Joonho Lee, David Small,
  Daniel Levine, Susi Lehtola, Hugh Burton, Evgeny Epifanovsky
 -----------------------------------------------------------------------
 Hartree-Fock
 using 6 threads for integral computing
 -------------------------------------------------------
 OpenMP Integral computing Module                
 Release: version 2.0, May 2017, Q-Chem Inc. Pleasanton 
 -------------------------------------------------------
 A restricted SCF calculation will be
 performed using DIIS
 SCF converges when DIIS error is below 1.0e-08
 ---------------------------------------
  Cycle       Energy         DIIS error
 ---------------------------------------
    1   -7771.4617999428      1.86e-05  
    2   -7771.4618010681      6.67e-06  
    3   -7771.4618011837      4.35e-06  
    4   -7771.4618012415      1.08e-06  
    5   -7771.4618012478      3.25e-07  
    6   -7771.4618012490      1.87e-07  
    7   -7771.4618012493      7.95e-08  
    8   -7771.4618012494      3.11e-08  
    9   -7771.4618012494      1.02e-08  
   10   -7771.4618012494      2.87e-09  Convergence criterion met
 ---------------------------------------
 SCF time:   CPU 8.85s  wall 2.00s 
 SCF   energy in the final basis set =    -7771.4618012494
 Total energy in the final basis set =    -7771.4618012494


 ------------------------------------------------------------------------------

   CCMAN2: suite of methods based on coupled cluster
           and equation of motion theories.

   Components:
   * libvmm-1.3-trunk
     by Evgeny Epifanovsky, Ilya Kaliman.
   * libtensor-2.5-trunk
     by Evgeny Epifanovsky, Michael Wormit, Dmitry Zuev, Sam Manzer, 
        Ilya Kaliman.
   * libcc-2.5-trunk
     by Evgeny Epifanovsky, Arik Landau, Tomasz Kus, Kirill Khistyaev, 
        Dmitry Zuev, Prashant Manohar, Xintian Feng, Anna Krylov, 
        Matthew Goldey, Alec White, Thomas Jagau, Kaushik Nanda, 
        Anastasia Gunina, Alexander Kunitsa, Joonho Lee.

   CCMAN original authors:
   Anna I. Krylov, C. David Sherrill, Steven R. Gwaltney,
   Edward F. C. Byrd (2000)
   Sergey V. Levchenko, Lyudmila V. Slipchenko, Tao Wang,
   Ana-Maria C. Cristian (2003)
   Piotr A. Pieniazek, C. Melania Oana, Evgeny Epifanovsky (2007)
   Prashant Manohar (2009)

 ------------------------------------------------------------------------------


 Allocating and initializing 30808MB of RAM...
 Calculation will run on 6 cores.


 Alpha MOs, Restricted
 -- Occupied --                  
******* -180.88 -169.69 -169.69 -169.69 -104.88  -80.06  -37.94
  1 A     2 A     3 A     4 A     5 A     6 A     7 A     8 A                  
-33.123 -33.119 -33.119 -24.307 -24.306 -24.306 -24.302 -24.302
  9 A    10 A    11 A    12 A    13 A    14 A    15 A    16 A                  
-15.663 -10.606  -8.074  -8.070  -8.070  -7.601  -7.252  -5.493
 17 A    18 A    19 A    20 A    21 A    22 A    23 A    24 A                  
 -5.492  -5.492  -5.485  -5.475  -5.474  -2.408  -2.403  -2.403
 25 A    26 A    27 A    28 A    29 A    30 A    31 A    32 A                  
 -2.392  -2.392  -1.260  -1.052  -0.879  -0.735  -0.591  -0.579
 33 A    34 A    35 A    36 A    37 A    38 A    39 A    40 A                  
 -0.556  -0.456  -0.440  -0.408  -0.390  -0.379
 41 A    42 A    43 A    44 A    45 A    46 A                                  
 -- Virtual --                   
 -0.008   0.030   0.066   0.076   0.086   0.086   0.094   0.135
 47 A    48 A    49 A    50 A    51 A    52 A    53 A    54 A                  
  0.143   0.158   0.192   0.203   0.230   0.233   0.281   0.291
 55 A    56 A    57 A    58 A    59 A    60 A    61 A    62 A                  
  0.327   0.333   0.371   0.387   0.393   0.477   0.533   0.549
 63 A    64 A    65 A    66 A    67 A    68 A    69 A    70 A                  
  0.550   0.579   0.594   0.606   0.607   0.665   0.696   0.783
 71 A    72 A    73 A    74 A    75 A    76 A    77 A    78 A                  
  0.865   0.869   0.903   0.908   0.960   1.097   1.102   1.119
 79 A    80 A    81 A    82 A    83 A    84 A    85 A    86 A                  
  1.144   1.156   1.213   1.259   1.286   1.355   1.483   1.541
 87 A    88 A    89 A    90 A    91 A    92 A    93 A    94 A                  
  1.562   1.635   1.764   1.851   1.899   2.257   2.363   2.397
 95 A    96 A    97 A    98 A    99 A   100 A   101 A   102 A                  
  2.495   2.626   2.660   2.890   3.017   4.229   4.320   4.458
103 A   104 A   105 A   106 A   107 A   108 A   109 A   110 A                  
  4.478   4.485   4.490   4.557   4.638   4.771   6.529   6.541
111 A   112 A   113 A   114 A   115 A   116 A   117 A   118 A                  
  6.572   7.482  10.341  14.701  14.796  14.873  26.645  26.704
119 A   120 A   121 A   122 A   123 A   124 A   125 A   126 A                  
 27.091  28.874  29.526  29.535  29.559  29.871  29.874  29.876
127 A   128 A   129 A   130 A   131 A   132 A   133 A   134 A                  
 29.896  29.959  36.667 130.586 130.593 130.618 154.271 166.096
135 A   136 A   137 A   138 A   139 A   140 A   141 A   142 A                  
219.1851912.189
143 A   144 A                                                                  

 Beta MOs, Restricted
 -- Occupied --                  
******* -180.88 -169.69 -169.69 -169.69 -104.88  -80.06  -37.94
  1 A     2 A     3 A     4 A     5 A     6 A     7 A     8 A                  
-33.123 -33.119 -33.119 -24.307 -24.306 -24.306 -24.302 -24.302
  9 A    10 A    11 A    12 A    13 A    14 A    15 A    16 A                  
-15.663 -10.606  -8.074  -8.070  -8.070  -7.601  -7.252  -5.493
 17 A    18 A    19 A    20 A    21 A    22 A    23 A    24 A                  
 -5.492  -5.492  -5.485  -5.475  -5.474  -2.408  -2.403  -2.403
 25 A    26 A    27 A    28 A    29 A    30 A    31 A    32 A                  
 -2.392  -2.392  -1.260  -1.052  -0.879  -0.735  -0.591  -0.579
 33 A    34 A    35 A    36 A    37 A    38 A    39 A    40 A                  
 -0.556  -0.456  -0.440  -0.408  -0.390  -0.379
 41 A    42 A    43 A    44 A    45 A    46 A                                  
 -- Virtual --                   
 -0.008   0.030   0.066   0.076   0.086   0.086   0.094   0.135
 47 A    48 A    49 A    50 A    51 A    52 A    53 A    54 A                  
  0.143   0.158   0.192   0.203   0.230   0.233   0.281   0.291
 55 A    56 A    57 A    58 A    59 A    60 A    61 A    62 A                  
  0.327   0.333   0.371   0.387   0.393   0.477   0.533   0.549
 63 A    64 A    65 A    66 A    67 A    68 A    69 A    70 A                  
  0.550   0.579   0.594   0.606   0.607   0.665   0.696   0.783
 71 A    72 A    73 A    74 A    75 A    76 A    77 A    78 A                  
  0.865   0.869   0.903   0.908   0.960   1.097   1.102   1.119
 79 A    80 A    81 A    82 A    83 A    84 A    85 A    86 A                  
  1.144   1.156   1.213   1.259   1.286   1.355   1.483   1.541
 87 A    88 A    89 A    90 A    91 A    92 A    93 A    94 A                  
  1.562   1.635   1.764   1.851   1.899   2.257   2.363   2.397
 95 A    96 A    97 A    98 A    99 A   100 A   101 A   102 A                  
  2.495   2.626   2.660   2.890   3.017   4.229   4.320   4.458
103 A   104 A   105 A   106 A   107 A   108 A   109 A   110 A                  
  4.478   4.485   4.490   4.557   4.638   4.771   6.529   6.541
111 A   112 A   113 A   114 A   115 A   116 A   117 A   118 A                  
  6.572   7.482  10.341  14.701  14.796  14.873  26.645  26.704
119 A   120 A   121 A   122 A   123 A   124 A   125 A   126 A                  
 27.091  28.874  29.526  29.535  29.559  29.871  29.874  29.876
127 A   128 A   129 A   130 A   131 A   132 A   133 A   134 A                  
 29.896  29.959  36.667 130.586 130.593 130.618 154.271 166.096
135 A   136 A   137 A   138 A   139 A   140 A   141 A   142 A                  
219.1851912.189
143 A   144 A                                                                  

 Occupation and symmetry of molecular orbitals

 Point group: C1 (1 irreducible representation).

                           A     All 
 -------------------------------------
 All molecular orbitals:
  - Alpha                  144   144 
  - Beta                   144   144 
 -------------------------------------
 Alpha orbitals:
  - Frozen occupied        29    29  
  - Active occupied        17    17  
  - Active virtual         98    98  
  - Frozen virtual         0     0   
 -------------------------------------
 Beta orbitals:
  - Frozen occupied        29    29  
  - Active occupied        17    17  
  - Active virtual         98    98  
  - Frozen virtual         0     0   
 -------------------------------------

 Import integrals:   CPU 0.00 s  wall 0.00 s

 Import integrals:   CPU 73.08 s  wall 12.71 s

 MP2 amplitudes:   CPU 0.17 s  wall 0.12 s

Running a double precision version
           CCSD T amplitudes will be solved using DIIS.

           Start     Size      MaxIter   EConv     TConv     
           3         7         100       1.00e-07  1.00e-05  
 ------------------------------------------------------------------------------
           Energy (a.u.)   Ediff      Tdiff       Comment
 ------------------------------------------------------------------------------
         -7772.10143452                           
     1   -7772.09613218   5.30e-03   8.03e-01     
     2   -7772.11844044   2.23e-02   1.11e-01     
     3   -7772.11777824   6.62e-04   4.90e-02     
     4   -7772.12017485   2.40e-03   1.50e-02     Switched to DIIS steps.
     5   -7772.12103302   8.58e-04   1.28e-02     
     6   -7772.12107346   4.04e-05   2.62e-03     
     7   -7772.12107399   5.28e-07   1.35e-03     
     8   -7772.12107743   3.44e-06   3.03e-04     
     9   -7772.12107858   1.15e-06   2.15e-04     
    10   -7772.12107848   9.60e-08   6.76e-05     
    11   -7772.12107849   4.23e-09   2.83e-05     
    12   -7772.12107845   3.70e-08   1.19e-05     
    13   -7772.12107844   5.73e-09   3.36e-06     
 ------------------------------------------------------------------------------
         -7772.12107844                           CCSD T converged.

End of double precision
 SCF energy                 = -7771.46180125
 MP2 energy                 = -7772.10143452
 CCSD correlation energy     =    -0.65927720
 CCSD total energy           = -7772.12107844

 CCSD  T1^2 = 0.0134  T2^2 = 0.2854  Leading amplitudes:

 Amplitude    Orbitals with energies
  0.0429       43 (A) A                  ->    47 (A) A                   
              -0.4397                         -0.0079                     
  0.0429       43 (A) B                  ->    47 (A) B                   
              -0.4397                         -0.0079                     
  0.0167       40 (A) A                  ->    48 (A) A                   
              -0.5785                          0.0298                     
  0.0167       40 (A) B                  ->    48 (A) B                   
              -0.5785                          0.0298                     

 Amplitude    Orbitals with energies
 -0.0548       43 (A) A      43 (A) B    ->    47 (A) A      47 (A) B     
              -0.4397       -0.4397           -0.0079       -0.0079       
  0.0548       43 (A) A      43 (A) B    ->    47 (A) B      47 (A) A     
              -0.4397       -0.4397           -0.0079       -0.0079       
  0.0548       43 (A) B      43 (A) A    ->    47 (A) A      47 (A) B     
              -0.4397       -0.4397           -0.0079       -0.0079       
 -0.0548       43 (A) B      43 (A) A    ->    47 (A) B      47 (A) A     
              -0.4397       -0.4397           -0.0079       -0.0079       

 Computing CCSD intemediates for later calculations in double precision
 Finished.

Running a double precision version
           CCSD Lambda amplitudes will be solved using DIIS.
           Start     Size      MaxIter   EConv     LConv     
           3         7         100       1.00e-07  1.00e-05  
 ------------------------------------------------------------------------------
            Enorm      Ldiff       Comment
 ------------------------------------------------------------------------------
     1     5.79e-02   4.40e-02     
     2     1.49e-02   5.62e-03     
     3     6.39e-03   2.19e-03     
     4     3.71e-03   1.28e-03     Switched to DIIS steps.
     5     1.20e-03   6.95e-04     
     6     5.78e-04   1.99e-04     
     7     1.93e-04   4.92e-05     
     8     8.78e-05   2.74e-06     
     9     3.06e-05   4.25e-06     
    10     1.22e-05   1.80e-06     
    11     5.01e-06   4.27e-07     
    12     2.20e-06   1.44e-07     
    13     1.07e-06   1.37e-07     
    14     5.03e-07   3.71e-08     
    15     2.60e-07   3.99e-08     
    16     1.17e-07   1.40e-08     
    17     6.14e-08   5.81e-09     
 ------------------------------------------------------------------------------
                                   CCSD Lambda converged.

 Computing density matrices in double precision...
           Orbital response amplitudes will be solved using DIIS.
           Start     Size      MaxIter   EConv     LConv     
           3         7         100       1.00e-06  1.00e-06  
 ------------------------------------------------------------------------------
            Enorm      Ldiff       Comment
 ------------------------------------------------------------------------------
     1     8.71e-02   9.92e-03     
     2     6.29e-02   1.19e-02     
     3     7.32e-02   1.68e-02     
     4     1.24e-02   2.41e-02     Switched to DIIS steps.
     5     4.58e-03   3.61e-03     
     6     1.16e-03   5.81e-04     
     7     6.06e-04   9.89e-05     
     8     1.82e-04   1.14e-04     
     9     5.07e-05   2.21e-05     
    10     1.38e-05   2.54e-06     
    11     4.49e-06   2.20e-07     
    12     1.42e-06   2.13e-07     
    13     9.87e-07   3.81e-07     
 ------------------------------------------------------------------------------
                                   Orbital response converged.

 Computing density matrices... Done.
 CCSD calculation:   CPU 1833.11 s  wall 319.47 s

 Transferring MO TPDM to AO TPDM
 Transferring g2_o1o1o1o1
 Transferring g2_o1o1o1v1
 Transferring g2_o1o1v1v1
 Transferring g2_o1v1o1v1
 Transferring g2_o1v1v1v1
 Transferring g2_v1v1v1v1
 Adding separable TPDM
 Computing TPDM gradient
 --------------------------------------------------------
 2e gradient
  Atom          X               Y               Z
 --------------------------------------------------------
    1        -55.830892       12.911397       -0.000000  
    2         20.666711      -30.796503       -0.000000  
    3          7.338406       16.391324        0.000000  
    4         27.825775        1.493782        0.000000  
 --------------------------------------------------------
 --------------------------------------------------------
 Final gradient
  Atom          X               Y               Z
 --------------------------------------------------------
    1        -55.830892       12.911397       -0.000000  
    2         20.666711      -30.796503       -0.000000  
    3          7.338406       16.391324        0.000000  
    4         27.825775        1.493782        0.000000  
 --------------------------------------------------------
 Analytic gradient from two-electron contribution:   CPU 364.79 s  wall 71.26 s

 Total ccman2 time:   CPU 2277.72 s  wall 405.10 s


 --------------------------------------------------------------

                    Orbital Energies (a.u.)
 --------------------------------------------------------------

 Alpha MOs
 -- Occupied --
********-180.8812-169.6877-169.6869-169.6869-104.8823 -80.0626 -37.9351
-33.1229 -33.1193 -33.1190 -24.3069 -24.3058 -24.3055 -24.3022 -24.3022
-15.6627 -10.6059  -8.0744  -8.0704  -8.0704  -7.6014  -7.2520  -5.4934
 -5.4924  -5.4923  -5.4848  -5.4748  -5.4742  -2.4077  -2.4034  -2.4026
 -2.3917  -2.3917  -1.2596  -1.0524  -0.8793  -0.7354  -0.5906  -0.5785
 -0.5563  -0.4564  -0.4397  -0.4081  -0.3895  -0.3786
 -- Virtual --
 -0.0079   0.0298   0.0661   0.0764   0.0856   0.0864   0.0943   0.1353
  0.1427   0.1581   0.1925   0.2028   0.2299   0.2326   0.2813   0.2912
  0.3266   0.3330   0.3713   0.3874   0.3929   0.4773   0.5328   0.5489
  0.5496   0.5788   0.5936   0.6058   0.6065   0.6649   0.6959   0.7831
  0.8651   0.8687   0.9029   0.9085   0.9604   1.0973   1.1024   1.1188
  1.1445   1.1561   1.2134   1.2590   1.2856   1.3552   1.4826   1.5412
  1.5616   1.6351   1.7644   1.8509   1.8991   2.2571   2.3635   2.3973
  2.4953   2.6261   2.6604   2.8903   3.0175   4.2290   4.3199   4.4580
  4.4781   4.4849   4.4897   4.5572   4.6379   4.7711   6.5286   6.5408
  6.5723   7.4819  10.3411  14.7012  14.7964  14.8729  26.6454  26.7044
 27.0908  28.8742  29.5256  29.5355  29.5594  29.8711  29.8739  29.8755
 29.8959  29.9589  36.6665 130.5856 130.5931 130.6175 154.2709 166.0961
219.18511912.1889
 --------------------------------------------------------------

          Ground-State Mulliken Net Atomic Charges

     Atom                 Charge (a.u.)
  ----------------------------------------
      1 I                    -0.141072
      2 P                     0.313072
      3 N                    -0.160509
      4 Cl                   -0.011492
  ----------------------------------------
  Sum of atomic charges =    -0.000000

 -----------------------------------------------------------------
                    Cartesian Multipole Moments
 -----------------------------------------------------------------
    Charge (ESU x 10^10)
                -0.0000
    Dipole Moment (Debye)
         X       0.0065      Y       1.7970      Z      -0.0000
       Tot       1.7970
    Quadrupole Moments (Debye-Ang)
        XX     -59.2475     XY      -3.0044     YY     -61.3035
        XZ       0.0000     YZ      -0.0000     ZZ     -59.7065
    Octopole Moments (Debye-Ang^2)
       XXX      53.4207    XXY      -2.8015    XYY      20.7252
       YYY      -5.2930    XXZ      -0.0000    XYZ       0.0000
       YYZ      -0.0000    XZZ      17.0054    YZZ      -1.1763
       ZZZ      -0.0000
    Hexadecapole Moments (Debye-Ang^3)
      XXXX   -1362.7530   XXXY     -19.0076   XXYY    -274.6757
      XYYY      -5.2440   YYYY    -158.1463   XXXZ       0.0000
      XXYZ      -0.0000   XYYZ       0.0000   YYYZ      -0.0000
      XXZZ    -261.0318   XYZZ      -2.2732   YYZZ     -38.7112
      XZZZ       0.0000   YZZZ      -0.0000   ZZZZ     -80.4368
 -----------------------------------------------------------------
 DrvMan completing analytic gradient of the correlated energy
 Correlated dipole moment
            1
    1   0.0025769
    2   0.7069972
    3  -0.0000000
 Energy read as -7772.121078444
 Full Analytical Gradient: (in a.u., or Hartree/Bohr)
             1             2             3             4
    1   -0.00003841   -0.00014931    0.00015716    0.00003056
    2    0.00004635   -0.00034819    0.00026857    0.00003326
    3    0.00000000   -0.00000000    0.00000000   -0.00000000
 Gradient time:  CPU 0.88 s  wall 0.80 s
 ----------------------------------------------------------------
             Standard Nuclear Orientation (Angstroms)
    I     Atom           X                Y                Z
 ----------------------------------------------------------------
    1      I       1.5068896246    -0.1054939380    -0.0000000000
    2      P      -0.7733143320     0.8574829878     0.0000000000
    3      N      -1.6239507634    -0.4954836180     0.0000000000
    4      Cl     -3.3469282223    -0.2240988692    -0.0000000000
 ----------------------------------------------------------------
 Nuclear Repulsion Energy =   449.5977061881 hartrees
 There are       46 alpha and       46 beta electrons

                       Distance Matrix (Angstroms)
             I (  1)   P (  2)   N (  3)
   P (  2)  2.475208
   N (  3)  3.155036  1.598155
   Cl(  4)  4.855267  2.791650  1.744219

 Requested basis set is 6-311++G(d,p)
 There are 56 shells and 144 basis functions
 A cutoff of  1.0D-14 yielded   1295 shell pairs
 There are      9197 function pairs (     10267 Cartesian)
 Smallest overlap matrix eigenvalue = 1.60E-03
 Guess MOs from SCF MO coefficient file

 -----------------------------------------------------------------------
  General SCF calculation program by
  Eric Jon Sundstrom, Paul Horn, Yuezhi Mao, Dmitri Zuev, Alec White,
  David Stuck, Shaama M.S., Shane Yost, Joonho Lee, David Small,
  Daniel Levine, Susi Lehtola, Hugh Burton, Evgeny Epifanovsky
 -----------------------------------------------------------------------
 Hartree-Fock
 using 6 threads for integral computing
 -------------------------------------------------------
 OpenMP Integral computing Module                
 Release: version 2.0, May 2017, Q-Chem Inc. Pleasanton 
 -------------------------------------------------------
 A restricted SCF calculation will be
 performed using DIIS
 SCF converges when DIIS error is below 1.0e-08
 ---------------------------------------
  Cycle       Energy         DIIS error
 ---------------------------------------
    1   -7771.4616569188      2.32e-05  
    2   -7771.4616587035      1.14e-05  
    3   -7771.4616590308      6.16e-06  
    4   -7771.4616591716      1.30e-06  
    5   -7771.4616591856      4.07e-07  
    6   -7771.4616591869      1.50e-07  
    7   -7771.4616591872      4.97e-08  
    8   -7771.4616591871      2.14e-08  
    9   -7771.4616591871      1.05e-08  
   10   -7771.4616591872      4.45e-09  Convergence criterion met
 ---------------------------------------
 SCF time:   CPU 8.87s  wall 2.00s 
 SCF   energy in the final basis set =    -7771.4616591872
 Total energy in the final basis set =    -7771.4616591872


 ------------------------------------------------------------------------------

   CCMAN2: suite of methods based on coupled cluster
           and equation of motion theories.

   Components:
   * libvmm-1.3-trunk
     by Evgeny Epifanovsky, Ilya Kaliman.
   * libtensor-2.5-trunk
     by Evgeny Epifanovsky, Michael Wormit, Dmitry Zuev, Sam Manzer, 
        Ilya Kaliman.
   * libcc-2.5-trunk
     by Evgeny Epifanovsky, Arik Landau, Tomasz Kus, Kirill Khistyaev, 
        Dmitry Zuev, Prashant Manohar, Xintian Feng, Anna Krylov, 
        Matthew Goldey, Alec White, Thomas Jagau, Kaushik Nanda, 
        Anastasia Gunina, Alexander Kunitsa, Joonho Lee.

   CCMAN original authors:
   Anna I. Krylov, C. David Sherrill, Steven R. Gwaltney,
   Edward F. C. Byrd (2000)
   Sergey V. Levchenko, Lyudmila V. Slipchenko, Tao Wang,
   Ana-Maria C. Cristian (2003)
   Piotr A. Pieniazek, C. Melania Oana, Evgeny Epifanovsky (2007)
   Prashant Manohar (2009)

 ------------------------------------------------------------------------------


 Allocating and initializing 30808MB of RAM...
 Calculation will run on 6 cores.


 Alpha MOs, Restricted
 -- Occupied --                  
******* -180.88 -169.69 -169.69 -169.69 -104.88  -80.06  -37.94
  1 A     2 A     3 A     4 A     5 A     6 A     7 A     8 A                  
-33.123 -33.119 -33.119 -24.307 -24.306 -24.306 -24.302 -24.302
  9 A    10 A    11 A    12 A    13 A    14 A    15 A    16 A                  
-15.663 -10.606  -8.074  -8.070  -8.070  -7.602  -7.252  -5.494
 17 A    18 A    19 A    20 A    21 A    22 A    23 A    24 A                  
 -5.493  -5.492  -5.485  -5.475  -5.474  -2.408  -2.403  -2.403
 25 A    26 A    27 A    28 A    29 A    30 A    31 A    32 A                  
 -2.392  -2.392  -1.259  -1.052  -0.879  -0.736  -0.590  -0.578
 33 A    34 A    35 A    36 A    37 A    38 A    39 A    40 A                  
 -0.556  -0.456  -0.440  -0.408  -0.390  -0.379
 41 A    42 A    43 A    44 A    45 A    46 A                                  
 -- Virtual --                   
 -0.008   0.030   0.066   0.076   0.086   0.086   0.094   0.135
 47 A    48 A    49 A    50 A    51 A    52 A    53 A    54 A                  
  0.143   0.158   0.192   0.203   0.230   0.233   0.281   0.291
 55 A    56 A    57 A    58 A    59 A    60 A    61 A    62 A                  
  0.327   0.333   0.371   0.387   0.393   0.477   0.533   0.549
 63 A    64 A    65 A    66 A    67 A    68 A    69 A    70 A                  
  0.550   0.579   0.594   0.606   0.607   0.665   0.696   0.783
 71 A    72 A    73 A    74 A    75 A    76 A    77 A    78 A                  
  0.865   0.869   0.903   0.908   0.961   1.097   1.102   1.119
 79 A    80 A    81 A    82 A    83 A    84 A    85 A    86 A                  
  1.145   1.156   1.213   1.258   1.284   1.355   1.483   1.541
 87 A    88 A    89 A    90 A    91 A    92 A    93 A    94 A                  
  1.562   1.635   1.764   1.851   1.899   2.257   2.363   2.397
 95 A    96 A    97 A    98 A    99 A   100 A   101 A   102 A                  
  2.495   2.626   2.660   2.889   3.018   4.229   4.320   4.457
103 A   104 A   105 A   106 A   107 A   108 A   109 A   110 A                  
  4.478   4.485   4.490   4.557   4.638   4.771   6.529   6.541
111 A   112 A   113 A   114 A   115 A   116 A   117 A   118 A                  
  6.572   7.481  10.341  14.701  14.796  14.871  26.645  26.705
119 A   120 A   121 A   122 A   123 A   124 A   125 A   126 A                  
 27.091  28.874  29.526  29.535  29.559  29.871  29.874  29.875
127 A   128 A   129 A   130 A   131 A   132 A   133 A   134 A                  
 29.896  29.959  36.666 130.586 130.593 130.617 154.271 166.095
135 A   136 A   137 A   138 A   139 A   140 A   141 A   142 A                  
219.1851912.189
143 A   144 A                                                                  

 Beta MOs, Restricted
 -- Occupied --                  
******* -180.88 -169.69 -169.69 -169.69 -104.88  -80.06  -37.94
  1 A     2 A     3 A     4 A     5 A     6 A     7 A     8 A                  
-33.123 -33.119 -33.119 -24.307 -24.306 -24.306 -24.302 -24.302
  9 A    10 A    11 A    12 A    13 A    14 A    15 A    16 A                  
-15.663 -10.606  -8.074  -8.070  -8.070  -7.602  -7.252  -5.494
 17 A    18 A    19 A    20 A    21 A    22 A    23 A    24 A                  
 -5.493  -5.492  -5.485  -5.475  -5.474  -2.408  -2.403  -2.403
 25 A    26 A    27 A    28 A    29 A    30 A    31 A    32 A                  
 -2.392  -2.392  -1.259  -1.052  -0.879  -0.736  -0.590  -0.578
 33 A    34 A    35 A    36 A    37 A    38 A    39 A    40 A                  
 -0.556  -0.456  -0.440  -0.408  -0.390  -0.379
 41 A    42 A    43 A    44 A    45 A    46 A                                  
 -- Virtual --                   
 -0.008   0.030   0.066   0.076   0.086   0.086   0.094   0.135
 47 A    48 A    49 A    50 A    51 A    52 A    53 A    54 A                  
  0.143   0.158   0.192   0.203   0.230   0.233   0.281   0.291
 55 A    56 A    57 A    58 A    59 A    60 A    61 A    62 A                  
  0.327   0.333   0.371   0.387   0.393   0.477   0.533   0.549
 63 A    64 A    65 A    66 A    67 A    68 A    69 A    70 A                  
  0.550   0.579   0.594   0.606   0.607   0.665   0.696   0.783
 71 A    72 A    73 A    74 A    75 A    76 A    77 A    78 A                  
  0.865   0.869   0.903   0.908   0.961   1.097   1.102   1.119
 79 A    80 A    81 A    82 A    83 A    84 A    85 A    86 A                  
  1.145   1.156   1.213   1.258   1.284   1.355   1.483   1.541
 87 A    88 A    89 A    90 A    91 A    92 A    93 A    94 A                  
  1.562   1.635   1.764   1.851   1.899   2.257   2.363   2.397
 95 A    96 A    97 A    98 A    99 A   100 A   101 A   102 A                  
  2.495   2.626   2.660   2.889   3.018   4.229   4.320   4.457
103 A   104 A   105 A   106 A   107 A   108 A   109 A   110 A                  
  4.478   4.485   4.490   4.557   4.638   4.771   6.529   6.541
111 A   112 A   113 A   114 A   115 A   116 A   117 A   118 A                  
  6.572   7.481  10.341  14.701  14.796  14.871  26.645  26.705
119 A   120 A   121 A   122 A   123 A   124 A   125 A   126 A                  
 27.091  28.874  29.526  29.535  29.559  29.871  29.874  29.875
127 A   128 A   129 A   130 A   131 A   132 A   133 A   134 A                  
 29.896  29.959  36.666 130.586 130.593 130.617 154.271 166.095
135 A   136 A   137 A   138 A   139 A   140 A   141 A   142 A                  
219.1851912.189
143 A   144 A                                                                  

 Occupation and symmetry of molecular orbitals

 Point group: C1 (1 irreducible representation).

                           A     All 
 -------------------------------------
 All molecular orbitals:
  - Alpha                  144   144 
  - Beta                   144   144 
 -------------------------------------
 Alpha orbitals:
  - Frozen occupied        29    29  
  - Active occupied        17    17  
  - Active virtual         98    98  
  - Frozen virtual         0     0   
 -------------------------------------
 Beta orbitals:
  - Frozen occupied        29    29  
  - Active occupied        17    17  
  - Active virtual         98    98  
  - Frozen virtual         0     0   
 -------------------------------------

 Import integrals:   CPU 0.00 s  wall 0.00 s

 Import integrals:   CPU 73.51 s  wall 12.89 s

 MP2 amplitudes:   CPU 0.24 s  wall 0.19 s

Running a double precision version
           CCSD T amplitudes will be solved using DIIS.

           Start     Size      MaxIter   EConv     TConv     
           3         7         100       1.00e-07  1.00e-05  
 ------------------------------------------------------------------------------
           Energy (a.u.)   Ediff      Tdiff       Comment
 ------------------------------------------------------------------------------
         -7772.10147853                           
     1   -7772.09608497   5.39e-03   8.03e-01     
     2   -7772.11844633   2.24e-02   1.11e-01     
     3   -7772.11776654   6.80e-04   4.92e-02     
     4   -7772.12017112   2.40e-03   1.50e-02     Switched to DIIS steps.
     5   -7772.12103188   8.61e-04   1.28e-02     
     6   -7772.12107248   4.06e-05   2.63e-03     
     7   -7772.12107296   4.85e-07   1.36e-03     
     8   -7772.12107641   3.44e-06   3.03e-04     
     9   -7772.12107756   1.15e-06   2.15e-04     
    10   -7772.12107746   9.93e-08   6.78e-05     
    11   -7772.12107746   4.96e-09   2.85e-05     
    12   -7772.12107743   3.70e-08   1.19e-05     
    13   -7772.12107742   5.32e-09   3.38e-06     
 ------------------------------------------------------------------------------
         -7772.12107742                           CCSD T converged.

End of double precision
 SCF energy                 = -7771.46165919
 MP2 energy                 = -7772.10147853
 CCSD correlation energy     =    -0.65941823
 CCSD total energy           = -7772.12107742

 CCSD  T1^2 = 0.0135  T2^2 = 0.2857  Leading amplitudes:

 Amplitude    Orbitals with energies
 -0.0429       43 (A) A                  ->    47 (A) A                   
              -0.4396                         -0.0081                     
 -0.0429       43 (A) B                  ->    47 (A) B                   
              -0.4396                         -0.0081                     
  0.0167       40 (A) A                  ->    48 (A) A                   
              -0.5784                          0.0298                     
  0.0167       40 (A) B                  ->    48 (A) B                   
              -0.5784                          0.0298                     

 Amplitude    Orbitals with energies
 -0.0549       43 (A) A      43 (A) B    ->    47 (A) A      47 (A) B     
              -0.4396       -0.4396           -0.0081       -0.0081       
  0.0549       43 (A) A      43 (A) B    ->    47 (A) B      47 (A) A     
              -0.4396       -0.4396           -0.0081       -0.0081       
  0.0549       43 (A) B      43 (A) A    ->    47 (A) A      47 (A) B     
              -0.4396       -0.4396           -0.0081       -0.0081       
 -0.0549       43 (A) B      43 (A) A    ->    47 (A) B      47 (A) A     
              -0.4396       -0.4396           -0.0081       -0.0081       

 Computing CCSD intemediates for later calculations in double precision
 Finished.

Running a double precision version
           CCSD Lambda amplitudes will be solved using DIIS.
           Start     Size      MaxIter   EConv     LConv     
           3         7         100       1.00e-07  1.00e-05  
 ------------------------------------------------------------------------------
            Enorm      Ldiff       Comment
 ------------------------------------------------------------------------------
     1     5.80e-02   4.41e-02     
     2     1.49e-02   5.62e-03     
     3     6.40e-03   2.20e-03     
     4     3.71e-03   1.29e-03     Switched to DIIS steps.
     5     1.21e-03   6.97e-04     
     6     5.79e-04   2.00e-04     
     7     1.93e-04   4.95e-05     
     8     8.80e-05   2.72e-06     
     9     3.07e-05   4.26e-06     
    10     1.22e-05   1.82e-06     
    11     4.98e-06   4.31e-07     
    12     2.17e-06   1.45e-07     
    13     1.05e-06   1.37e-07     
    14     4.96e-07   3.73e-08     
    15     2.57e-07   3.96e-08     
    16     1.15e-07   1.41e-08     
    17     6.06e-08   5.83e-09     
 ------------------------------------------------------------------------------
                                   CCSD Lambda converged.

 Computing density matrices in double precision...
           Orbital response amplitudes will be solved using DIIS.
           Start     Size      MaxIter   EConv     LConv     
           3         7         100       1.00e-06  1.00e-06  
 ------------------------------------------------------------------------------
            Enorm      Ldiff       Comment
 ------------------------------------------------------------------------------
     1     8.72e-02   9.86e-03     
     2     6.31e-02   1.19e-02     
     3     7.36e-02   1.69e-02     
     4     1.25e-02   2.42e-02     Switched to DIIS steps.
     5     4.61e-03   3.67e-03     
     6     1.17e-03   5.84e-04     
     7     6.11e-04   9.81e-05     
     8     1.84e-04   1.15e-04     
     9     5.11e-05   2.25e-05     
    10     1.39e-05   2.56e-06     
    11     4.50e-06   2.26e-07     
    12     1.42e-06   2.12e-07     
    13     9.86e-07   3.83e-07     
 ------------------------------------------------------------------------------
                                   Orbital response converged.

 Computing density matrices... Done.
 CCSD calculation:   CPU 1833.06 s  wall 319.77 s

 Transferring MO TPDM to AO TPDM
 Transferring g2_o1o1o1o1
 Transferring g2_o1o1o1v1
 Transferring g2_o1o1v1v1
 Transferring g2_o1v1o1v1
 Transferring g2_o1v1v1v1
 Transferring g2_v1v1v1v1
 Adding separable TPDM
 Computing TPDM gradient
 --------------------------------------------------------
 2e gradient
  Atom          X               Y               Z
 --------------------------------------------------------
    1        -55.831773       12.907092       -0.000000  
    2         20.686701      -30.785931       -0.000000  
    3          7.326959       16.395691       -0.000000  
    4         27.818113        1.483148        0.000000  
 --------------------------------------------------------
 --------------------------------------------------------
 Final gradient
  Atom          X               Y               Z
 --------------------------------------------------------
    1        -55.831773       12.907092       -0.000000  
    2         20.686701      -30.785931       -0.000000  
    3          7.326959       16.395691       -0.000000  
    4         27.818113        1.483148        0.000000  
 --------------------------------------------------------
 Analytic gradient from two-electron contribution:   CPU 367.84 s  wall 71.53 s

 Total ccman2 time:   CPU 2280.89 s  wall 405.89 s


 --------------------------------------------------------------

                    Orbital Energies (a.u.)
 --------------------------------------------------------------

 Alpha MOs
 -- Occupied --
********-180.8813-169.6878-169.6870-169.6870-104.8822 -80.0628 -37.9352
-33.1230 -33.1193 -33.1191 -24.3070 -24.3059 -24.3056 -24.3023 -24.3023
-15.6630 -10.6058  -8.0743  -8.0703  -8.0703  -7.6015  -7.2521  -5.4935
 -5.4926  -5.4924  -5.4849  -5.4749  -5.4743  -2.4078  -2.4035  -2.4027
 -2.3918  -2.3918  -1.2592  -1.0521  -0.8794  -0.7355  -0.5905  -0.5784
 -0.5560  -0.4563  -0.4396  -0.4084  -0.3896  -0.3785
 -- Virtual --
 -0.0081   0.0298   0.0661   0.0764   0.0856   0.0864   0.0943   0.1353
  0.1427   0.1581   0.1924   0.2028   0.2298   0.2325   0.2813   0.2912
  0.3265   0.3330   0.3712   0.3873   0.3929   0.4769   0.5328   0.5489
  0.5496   0.5787   0.5935   0.6057   0.6066   0.6649   0.6959   0.7825
  0.8647   0.8689   0.9029   0.9085   0.9606   1.0972   1.1023   1.1189
  1.1445   1.1560   1.2133   1.2583   1.2844   1.3550   1.4828   1.5411
  1.5616   1.6351   1.7642   1.8511   1.8989   2.2571   2.3634   2.3965
  2.4948   2.6261   2.6604   2.8885   3.0177   4.2289   4.3197   4.4565
  4.4780   4.4848   4.4896   4.5568   4.6378   4.7710   6.5286   6.5407
  6.5722   7.4806  10.3410  14.7010  14.7962  14.8714  26.6455  26.7045
 27.0909  28.8741  29.5255  29.5354  29.5593  29.8710  29.8738  29.8754
 29.8958  29.9588  36.6662 130.5855 130.5930 130.6174 154.2708 166.0945
219.18501912.1888
 --------------------------------------------------------------

          Ground-State Mulliken Net Atomic Charges

     Atom                 Charge (a.u.)
  ----------------------------------------
      1 I                    -0.140849
      2 P                     0.313122
      3 N                    -0.160578
      4 Cl                   -0.011695
  ----------------------------------------
  Sum of atomic charges =    -0.000000

 -----------------------------------------------------------------
                    Cartesian Multipole Moments
 -----------------------------------------------------------------
    Charge (ESU x 10^10)
                -0.0000
    Dipole Moment (Debye)
         X       0.0125      Y       1.7991      Z      -0.0000
       Tot       1.7992
    Quadrupole Moments (Debye-Ang)
        XX     -59.2634     XY      -3.0099     YY     -61.3049
        XZ       0.0000     YZ      -0.0000     ZZ     -59.7114
    Octopole Moments (Debye-Ang^2)
       XXX      53.5162    XXY      -2.7746    XYY      20.7362
       YYY      -5.2441    XXZ      -0.0000    XYZ       0.0000
       YYZ      -0.0000    XZZ      17.0151    YZZ      -1.1660
       ZZZ      -0.0000
    Hexadecapole Moments (Debye-Ang^3)
      XXXX   -1363.0863   XXXY     -19.1625   XXYY    -274.7006
      XYYY      -5.3164   YYYY    -158.2014   XXXZ       0.0000
      XXYZ      -0.0000   XYYZ       0.0000   YYYZ      -0.0000
      XXZZ    -261.0487   XYZZ      -2.2924   YYZZ     -38.7251
      XZZZ       0.0000   YZZZ      -0.0000   ZZZZ     -80.4489
 -----------------------------------------------------------------
 DrvMan completing analytic gradient of the correlated energy
 Correlated dipole moment
            1
    1   0.0049127
    2   0.7078284
    3  -0.0000000
 Energy read as -7772.121077420
 Full Analytical Gradient: (in a.u., or Hartree/Bohr)
             1             2             3             4
    1    0.00000253    0.00037820   -0.00040404    0.00002331
    2    0.00001537    0.00071496   -0.00080996    0.00007964
    3    0.00000000   -0.00000000    0.00000000   -0.00000000
 Gradient time:  CPU 0.73 s  wall 0.76 s
 ----------------------------------------------------------------
             Standard Nuclear Orientation (Angstroms)
    I     Atom           X                Y                Z
 ----------------------------------------------------------------
    1      I       1.5068896246    -0.1054939380    -0.0000000000
    2      P      -0.7733143320     0.8574829878     0.0000000000
    3      N      -1.6239507634    -0.4944836180     0.0010000000
    4      Cl     -3.3469282223    -0.2240988692    -0.0000000000
 ----------------------------------------------------------------
 Nuclear Repulsion Energy =   449.6217651650 hartrees
 There are       46 alpha and       46 beta electrons

                       Distance Matrix (Angstroms)
             I (  1)   P (  2)   N (  3)
   P (  2)  2.475208
   N (  3)  3.154913  1.597309
   Cl(  4)  4.855267  2.791650  1.744064

 Requested basis set is 6-311++G(d,p)
 There are 56 shells and 144 basis functions
 A cutoff of  1.0D-14 yielded   1295 shell pairs
 There are      9197 function pairs (     10267 Cartesian)
 Smallest overlap matrix eigenvalue = 1.60E-03
 Guess MOs from SCF MO coefficient file

 -----------------------------------------------------------------------
  General SCF calculation program by
  Eric Jon Sundstrom, Paul Horn, Yuezhi Mao, Dmitri Zuev, Alec White,
  David Stuck, Shaama M.S., Shane Yost, Joonho Lee, David Small,
  Daniel Levine, Susi Lehtola, Hugh Burton, Evgeny Epifanovsky
 -----------------------------------------------------------------------
 Hartree-Fock
 using 6 threads for integral computing
 -------------------------------------------------------
 OpenMP Integral computing Module                
 Release: version 2.0, May 2017, Q-Chem Inc. Pleasanton 
 -------------------------------------------------------
 A restricted SCF calculation will be
 performed using DIIS
 SCF converges when DIIS error is below 1.0e-08
 ---------------------------------------
  Cycle       Energy         DIIS error
 ---------------------------------------
    1   -7771.4617297111      1.47e-05  
    2   -7771.4617305262      6.28e-06  
    3   -7771.4617306512      4.12e-06  
    4   -7771.4617307149      9.69e-07  
    5   -7771.4617307256      3.98e-07  
    6   -7771.4617307280      2.17e-07  
    7   -7771.4617307290      1.07e-07  
    8   -7771.4617307293      3.96e-08  
    9   -7771.4617307291      1.54e-08  
   10   -7771.4617307292      5.15e-09  Convergence criterion met
 ---------------------------------------
 SCF time:   CPU 8.82s  wall 2.00s 
 SCF   energy in the final basis set =    -7771.4617307292
 Total energy in the final basis set =    -7771.4617307292


 ------------------------------------------------------------------------------

   CCMAN2: suite of methods based on coupled cluster
           and equation of motion theories.

   Components:
   * libvmm-1.3-trunk
     by Evgeny Epifanovsky, Ilya Kaliman.
   * libtensor-2.5-trunk
     by Evgeny Epifanovsky, Michael Wormit, Dmitry Zuev, Sam Manzer, 
        Ilya Kaliman.
   * libcc-2.5-trunk
     by Evgeny Epifanovsky, Arik Landau, Tomasz Kus, Kirill Khistyaev, 
        Dmitry Zuev, Prashant Manohar, Xintian Feng, Anna Krylov, 
        Matthew Goldey, Alec White, Thomas Jagau, Kaushik Nanda, 
        Anastasia Gunina, Alexander Kunitsa, Joonho Lee.

   CCMAN original authors:
   Anna I. Krylov, C. David Sherrill, Steven R. Gwaltney,
   Edward F. C. Byrd (2000)
   Sergey V. Levchenko, Lyudmila V. Slipchenko, Tao Wang,
   Ana-Maria C. Cristian (2003)
   Piotr A. Pieniazek, C. Melania Oana, Evgeny Epifanovsky (2007)
   Prashant Manohar (2009)

 ------------------------------------------------------------------------------


 Allocating and initializing 30808MB of RAM...
 Calculation will run on 6 cores.


 Alpha MOs, Restricted
 -- Occupied --                  
******* -180.88 -169.69 -169.69 -169.69 -104.88  -80.06  -37.94
  1 A     2 A     3 A     4 A     5 A     6 A     7 A     8 A                  
-33.123 -33.119 -33.119 -24.307 -24.306 -24.306 -24.302 -24.302
  9 A    10 A    11 A    12 A    13 A    14 A    15 A    16 A                  
-15.663 -10.606  -8.074  -8.070  -8.070  -7.601  -7.252  -5.493
 17 A    18 A    19 A    20 A    21 A    22 A    23 A    24 A                  
 -5.493  -5.492  -5.485  -5.475  -5.474  -2.408  -2.403  -2.403
 25 A    26 A    27 A    28 A    29 A    30 A    31 A    32 A                  
 -2.392  -2.392  -1.259  -1.052  -0.879  -0.735  -0.591  -0.578
 33 A    34 A    35 A    36 A    37 A    38 A    39 A    40 A                  
 -0.556  -0.456  -0.440  -0.408  -0.390  -0.379
 41 A    42 A    43 A    44 A    45 A    46 A                                  
 -- Virtual --                   
 -0.008   0.030   0.066   0.076   0.086   0.086   0.094   0.135
 47 A    48 A    49 A    50 A    51 A    52 A    53 A    54 A                  
  0.143   0.158   0.192   0.203   0.230   0.233   0.281   0.291
 55 A    56 A    57 A    58 A    59 A    60 A    61 A    62 A                  
  0.327   0.333   0.371   0.387   0.393   0.477   0.533   0.549
 63 A    64 A    65 A    66 A    67 A    68 A    69 A    70 A                  
  0.550   0.579   0.594   0.606   0.607   0.665   0.696   0.783
 71 A    72 A    73 A    74 A    75 A    76 A    77 A    78 A                  
  0.865   0.869   0.903   0.908   0.961   1.097   1.102   1.119
 79 A    80 A    81 A    82 A    83 A    84 A    85 A    86 A                  
  1.144   1.156   1.213   1.259   1.285   1.355   1.483   1.541
 87 A    88 A    89 A    90 A    91 A    92 A    93 A    94 A                  
  1.562   1.635   1.764   1.851   1.899   2.257   2.363   2.397
 95 A    96 A    97 A    98 A    99 A   100 A   101 A   102 A                  
  2.495   2.626   2.660   2.889   3.018   4.229   4.320   4.457
103 A   104 A   105 A   106 A   107 A   108 A   109 A   110 A                  
  4.478   4.485   4.490   4.557   4.638   4.771   6.529   6.541
111 A   112 A   113 A   114 A   115 A   116 A   117 A   118 A                  
  6.572   7.481  10.341  14.701  14.796  14.872  26.645  26.704
119 A   120 A   121 A   122 A   123 A   124 A   125 A   126 A                  
 27.091  28.874  29.526  29.535  29.559  29.871  29.874  29.875
127 A   128 A   129 A   130 A   131 A   132 A   133 A   134 A                  
 29.896  29.959  36.666 130.586 130.593 130.617 154.271 166.095
135 A   136 A   137 A   138 A   139 A   140 A   141 A   142 A                  
219.1851912.189
143 A   144 A                                                                  

 Beta MOs, Restricted
 -- Occupied --                  
******* -180.88 -169.69 -169.69 -169.69 -104.88  -80.06  -37.94
  1 A     2 A     3 A     4 A     5 A     6 A     7 A     8 A                  
-33.123 -33.119 -33.119 -24.307 -24.306 -24.306 -24.302 -24.302
  9 A    10 A    11 A    12 A    13 A    14 A    15 A    16 A                  
-15.663 -10.606  -8.074  -8.070  -8.070  -7.601  -7.252  -5.493
 17 A    18 A    19 A    20 A    21 A    22 A    23 A    24 A                  
 -5.493  -5.492  -5.485  -5.475  -5.474  -2.408  -2.403  -2.403
 25 A    26 A    27 A    28 A    29 A    30 A    31 A    32 A                  
 -2.392  -2.392  -1.259  -1.052  -0.879  -0.735  -0.591  -0.578
 33 A    34 A    35 A    36 A    37 A    38 A    39 A    40 A                  
 -0.556  -0.456  -0.440  -0.408  -0.390  -0.379
 41 A    42 A    43 A    44 A    45 A    46 A                                  
 -- Virtual --                   
 -0.008   0.030   0.066   0.076   0.086   0.086   0.094   0.135
 47 A    48 A    49 A    50 A    51 A    52 A    53 A    54 A                  
  0.143   0.158   0.192   0.203   0.230   0.233   0.281   0.291
 55 A    56 A    57 A    58 A    59 A    60 A    61 A    62 A                  
  0.327   0.333   0.371   0.387   0.393   0.477   0.533   0.549
 63 A    64 A    65 A    66 A    67 A    68 A    69 A    70 A                  
  0.550   0.579   0.594   0.606   0.607   0.665   0.696   0.783
 71 A    72 A    73 A    74 A    75 A    76 A    77 A    78 A                  
  0.865   0.869   0.903   0.908   0.961   1.097   1.102   1.119
 79 A    80 A    81 A    82 A    83 A    84 A    85 A    86 A                  
  1.144   1.156   1.213   1.259   1.285   1.355   1.483   1.541
 87 A    88 A    89 A    90 A    91 A    92 A    93 A    94 A                  
  1.562   1.635   1.764   1.851   1.899   2.257   2.363   2.397
 95 A    96 A    97 A    98 A    99 A   100 A   101 A   102 A                  
  2.495   2.626   2.660   2.889   3.018   4.229   4.320   4.457
103 A   104 A   105 A   106 A   107 A   108 A   109 A   110 A                  
  4.478   4.485   4.490   4.557   4.638   4.771   6.529   6.541
111 A   112 A   113 A   114 A   115 A   116 A   117 A   118 A                  
  6.572   7.481  10.341  14.701  14.796  14.872  26.645  26.704
119 A   120 A   121 A   122 A   123 A   124 A   125 A   126 A                  
 27.091  28.874  29.526  29.535  29.559  29.871  29.874  29.875
127 A   128 A   129 A   130 A   131 A   132 A   133 A   134 A                  
 29.896  29.959  36.666 130.586 130.593 130.617 154.271 166.095
135 A   136 A   137 A   138 A   139 A   140 A   141 A   142 A                  
219.1851912.189
143 A   144 A                                                                  

 Occupation and symmetry of molecular orbitals

 Point group: C1 (1 irreducible representation).

                           A     All 
 -------------------------------------
 All molecular orbitals:
  - Alpha                  144   144 
  - Beta                   144   144 
 -------------------------------------
 Alpha orbitals:
  - Frozen occupied        29    29  
  - Active occupied        17    17  
  - Active virtual         98    98  
  - Frozen virtual         0     0   
 -------------------------------------
 Beta orbitals:
  - Frozen occupied        29    29  
  - Active occupied        17    17  
  - Active virtual         98    98  
  - Frozen virtual         0     0   
 -------------------------------------

 Import integrals:   CPU 0.00 s  wall 0.00 s

 Import integrals:   CPU 73.48 s  wall 12.87 s

 MP2 amplitudes:   CPU 0.25 s  wall 0.42 s

Running a double precision version
           CCSD T amplitudes will be solved using DIIS.

           Start     Size      MaxIter   EConv     TConv     
           3         7         100       1.00e-07  1.00e-05  
 ------------------------------------------------------------------------------
           Energy (a.u.)   Ediff      Tdiff       Comment
 ------------------------------------------------------------------------------
         -7772.10145698                           
     1   -7772.09610909   5.35e-03   8.03e-01     
     2   -7772.11844386   2.23e-02   1.11e-01     
     3   -7772.11777289   6.71e-04   4.91e-02     
     4   -7772.12017347   2.40e-03   1.50e-02     Switched to DIIS steps.
     5   -7772.12103294   8.59e-04   1.28e-02     
     6   -7772.12107346   4.05e-05   2.63e-03     
     7   -7772.12107396   5.07e-07   1.36e-03     
     8   -7772.12107741   3.44e-06   3.03e-04     
     9   -7772.12107855   1.15e-06   2.15e-04     
    10   -7772.12107846   9.76e-08   6.77e-05     
    11   -7772.12107846   4.59e-09   2.84e-05     
    12   -7772.12107842   3.70e-08   1.19e-05     
    13   -7772.12107842   5.53e-09   3.37e-06     
 ------------------------------------------------------------------------------
         -7772.12107842                           CCSD T converged.

End of double precision
 SCF energy                 = -7771.46173073
 MP2 energy                 = -7772.10145698
 CCSD correlation energy     =    -0.65934769
 CCSD total energy           = -7772.12107842

 CCSD  T1^2 = 0.0134  T2^2 = 0.2855  Leading amplitudes:

 Amplitude    Orbitals with energies
  0.0429       43 (A) A                  ->    47 (A) A                   
              -0.4396                         -0.0080                     
  0.0429       43 (A) B                  ->    47 (A) B                   
              -0.4396                         -0.0080                     
  0.0167       40 (A) A                  ->    48 (A) A                   
              -0.5785                          0.0298                     
  0.0167       40 (A) B                  ->    48 (A) B                   
              -0.5785                          0.0298                     

 Amplitude    Orbitals with energies
 -0.0548       43 (A) A      43 (A) B    ->    47 (A) A      47 (A) B     
              -0.4396       -0.4396           -0.0080       -0.0080       
  0.0548       43 (A) A      43 (A) B    ->    47 (A) B      47 (A) A     
              -0.4396       -0.4396           -0.0080       -0.0080       
  0.0548       43 (A) B      43 (A) A    ->    47 (A) A      47 (A) B     
              -0.4396       -0.4396           -0.0080       -0.0080       
 -0.0548       43 (A) B      43 (A) A    ->    47 (A) B      47 (A) A     
              -0.4396       -0.4396           -0.0080       -0.0080       

 Computing CCSD intemediates for later calculations in double precision
 Finished.

Running a double precision version
           CCSD Lambda amplitudes will be solved using DIIS.
           Start     Size      MaxIter   EConv     LConv     
           3         7         100       1.00e-07  1.00e-05  
 ------------------------------------------------------------------------------
            Enorm      Ldiff       Comment
 ------------------------------------------------------------------------------
     1     5.79e-02   4.40e-02     
     2     1.49e-02   5.62e-03     
     3     6.39e-03   2.19e-03     
     4     3.71e-03   1.29e-03     Switched to DIIS steps.
     5     1.20e-03   6.96e-04     
     6     5.78e-04   2.00e-04     
     7     1.93e-04   4.94e-05     
     8     8.79e-05   2.73e-06     
     9     3.07e-05   4.26e-06     
    10     1.22e-05   1.81e-06     
    11     5.00e-06   4.29e-07     
    12     2.19e-06   1.45e-07     
    13     1.06e-06   1.37e-07     
    14     5.00e-07   3.72e-08     
    15     2.58e-07   3.97e-08     
    16     1.16e-07   1.40e-08     
    17     6.10e-08   5.82e-09     
 ------------------------------------------------------------------------------
                                   CCSD Lambda converged.

 Computing density matrices in double precision...
           Orbital response amplitudes will be solved using DIIS.
           Start     Size      MaxIter   EConv     LConv     
           3         7         100       1.00e-06  1.00e-06  
 ------------------------------------------------------------------------------
            Enorm      Ldiff       Comment
 ------------------------------------------------------------------------------
     1     8.71e-02   9.89e-03     
     2     6.30e-02   1.19e-02     
     3     7.34e-02   1.68e-02     
     4     1.25e-02   2.42e-02     Switched to DIIS steps.
     5     4.60e-03   3.64e-03     
     6     1.17e-03   5.83e-04     
     7     6.09e-04   9.85e-05     
     8     1.83e-04   1.15e-04     
     9     5.09e-05   2.23e-05     
    10     1.38e-05   2.55e-06     
    11     4.49e-06   2.23e-07     
    12     1.42e-06   2.12e-07     
    13     9.86e-07   3.82e-07     
 ------------------------------------------------------------------------------
                                   Orbital response converged.

 Computing density matrices... Done.
 CCSD calculation:   CPU 1831.38 s  wall 319.15 s

 Transferring MO TPDM to AO TPDM
 Transferring g2_o1o1o1o1
 Transferring g2_o1o1o1v1
 Transferring g2_o1o1v1v1
 Transferring g2_o1v1o1v1
 Transferring g2_o1v1v1v1
 Transferring g2_v1v1v1v1
 Adding separable TPDM
 Computing TPDM gradient
 --------------------------------------------------------
 2e gradient
  Atom          X               Y               Z
 --------------------------------------------------------
    1        -55.831342       12.909248        0.004084  
    2         20.676715      -30.791213        0.008765  
    3          7.332685       16.393499       -0.019934  
    4         27.821941        1.488467        0.007085  
 --------------------------------------------------------
 --------------------------------------------------------
 Final gradient
  Atom          X               Y               Z
 --------------------------------------------------------
    1        -55.831342       12.909248        0.004084  
    2         20.676715      -30.791213        0.008765  
    3          7.332685       16.393499       -0.019934  
    4         27.821941        1.488467        0.007085  
 --------------------------------------------------------
 Analytic gradient from two-electron contribution:   CPU 369.22 s  wall 70.71 s

 Total ccman2 time:   CPU 2281.38 s  wall 404.90 s


 --------------------------------------------------------------

                    Orbital Energies (a.u.)
 --------------------------------------------------------------

 Alpha MOs
 -- Occupied --
********-180.8813-169.6877-169.6870-169.6869-104.8823 -80.0627 -37.9352
-33.1229 -33.1193 -33.1190 -24.3069 -24.3058 -24.3056 -24.3023 -24.3023
-15.6628 -10.6059  -8.0743  -8.0704  -8.0704  -7.6014  -7.2521  -5.4935
 -5.4925  -5.4923  -5.4848  -5.4749  -5.4742  -2.4077  -2.4035  -2.4027
 -2.3918  -2.3918  -1.2594  -1.0522  -0.8793  -0.7355  -0.5906  -0.5785
 -0.5562  -0.4563  -0.4396  -0.4082  -0.3896  -0.3786
 -- Virtual --
 -0.0080   0.0298   0.0661   0.0764   0.0856   0.0864   0.0943   0.1353
  0.1427   0.1581   0.1925   0.2028   0.2298   0.2326   0.2813   0.2912
  0.3266   0.3330   0.3712   0.3873   0.3929   0.4771   0.5328   0.5489
  0.5496   0.5788   0.5935   0.6057   0.6065   0.6649   0.6959   0.7828
  0.8649   0.8688   0.9029   0.9085   0.9605   1.0972   1.1023   1.1188
  1.1445   1.1561   1.2134   1.2587   1.2850   1.3551   1.4827   1.5412
  1.5616   1.6351   1.7643   1.8510   1.8990   2.2571   2.3634   2.3969
  2.4950   2.6261   2.6604   2.8894   3.0176   4.2289   4.3198   4.4573
  4.4781   4.4848   4.4896   4.5570   4.6379   4.7710   6.5286   6.5408
  6.5722   7.4813  10.3411  14.7011  14.7963  14.8722  26.6455  26.7045
 27.0908  28.8742  29.5256  29.5354  29.5593  29.8711  29.8738  29.8755
 29.8959  29.9588  36.6663 130.5855 130.5931 130.6175 154.2709 166.0953
219.18501912.1888
 --------------------------------------------------------------

          Ground-State Mulliken Net Atomic Charges

     Atom                 Charge (a.u.)
  ----------------------------------------
      1 I                    -0.140960
      2 P                     0.313097
      3 N                    -0.160544
      4 Cl                   -0.011593
  ----------------------------------------
  Sum of atomic charges =     0.000000

 -----------------------------------------------------------------
                    Cartesian Multipole Moments
 -----------------------------------------------------------------
    Charge (ESU x 10^10)
                -0.0000
    Dipole Moment (Debye)
         X       0.0095      Y       1.7981      Z      -0.0012
       Tot       1.7981
    Quadrupole Moments (Debye-Ang)
        XX     -59.2555     XY      -3.0072     YY     -61.3042
        XZ       0.0023     YZ       0.0030     ZZ     -59.7090
    Octopole Moments (Debye-Ang^2)
       XXX      53.4685    XXY      -2.7881    XYY      20.7307
       YYY      -5.2685    XXZ      -0.0152    XYZ      -0.0035
       YYZ      -0.0057    XZZ      17.0103    YZZ      -1.1712
       ZZZ      -0.0171
    Hexadecapole Moments (Debye-Ang^3)
      XXXX   -1362.9197   XXXY     -19.0850   XXYY    -274.6881
      XYYY      -5.2802   YYYY    -158.1738   XXXZ       0.0597
      XXYZ       0.0090   XYYZ       0.0093   YYYZ       0.0157
      XXZZ    -261.0403   XYZZ      -2.2828   YYZZ     -38.7182
      XZZZ       0.0274   YZZZ       0.0118   ZZZZ     -80.4429
 -----------------------------------------------------------------
 DrvMan completing analytic gradient of the correlated energy
 Correlated dipole moment
            1
    1   0.0037480
    2   0.7074135
    3  -0.0004720
 Energy read as -7772.121078418
 Full Analytical Gradient: (in a.u., or Hartree/Bohr)
             1             2             3             4
    1   -0.00001785    0.00011545   -0.00012458    0.00002698
    2    0.00003083    0.00018459   -0.00027177    0.00005634
    3   -0.00001204    0.00000692    0.00002351   -0.00001839
 Gradient time:  CPU 0.74 s  wall 0.76 s
 ----------------------------------------------------------------
             Standard Nuclear Orientation (Angstroms)
    I     Atom           X                Y                Z
 ----------------------------------------------------------------
    1      I       1.5068896246    -0.1054939380    -0.0000000000
    2      P      -0.7733143320     0.8574829878     0.0000000000
    3      N      -1.6239507634    -0.4944836180     0.0000000000
    4      Cl     -3.3459282223    -0.2240988692    -0.0000000000
 ----------------------------------------------------------------
 Nuclear Repulsion Energy =   449.6784357061 hartrees
 There are       46 alpha and       46 beta electrons

                       Distance Matrix (Angstroms)
             I (  1)   P (  2)   N (  3)
   P (  2)  2.475208
   N (  3)  3.154913  1.597309
   Cl(  4)  4.854267  2.790728  1.743076

 Requested basis set is 6-311++G(d,p)
 There are 56 shells and 144 basis functions
 A cutoff of  1.0D-14 yielded   1295 shell pairs
 There are      9197 function pairs (     10267 Cartesian)
 Smallest overlap matrix eigenvalue = 1.60E-03
 Guess MOs from SCF MO coefficient file

 -----------------------------------------------------------------------
  General SCF calculation program by
  Eric Jon Sundstrom, Paul Horn, Yuezhi Mao, Dmitri Zuev, Alec White,
  David Stuck, Shaama M.S., Shane Yost, Joonho Lee, David Small,
  Daniel Levine, Susi Lehtola, Hugh Burton, Evgeny Epifanovsky
 -----------------------------------------------------------------------
 Hartree-Fock
 using 6 threads for integral computing
 -------------------------------------------------------
 OpenMP Integral computing Module                
 Release: version 2.0, May 2017, Q-Chem Inc. Pleasanton 
 -------------------------------------------------------
 A restricted SCF calculation will be
 performed using DIIS
 SCF converges when DIIS error is below 1.0e-08
 ---------------------------------------
  Cycle       Energy         DIIS error
 ---------------------------------------
    1   -7771.4617523031      1.39e-05  
    2   -7771.4617530181      4.52e-06  
    3   -7771.4617531082      3.33e-06  
    4   -7771.4617531459      8.98e-07  
    5   -7771.4617531556      4.19e-07  
    6   -7771.4617531587      1.99e-07  
    7   -7771.4617531596      8.51e-08  
    8   -7771.4617531597      3.39e-08  
    9   -7771.4617531598      1.58e-08  
   10   -7771.4617531598      6.44e-09  Convergence criterion met
 ---------------------------------------
 SCF time:   CPU 8.83s  wall 2.00s 
 SCF   energy in the final basis set =    -7771.4617531598
 Total energy in the final basis set =    -7771.4617531598


 ------------------------------------------------------------------------------

   CCMAN2: suite of methods based on coupled cluster
           and equation of motion theories.

   Components:
   * libvmm-1.3-trunk
     by Evgeny Epifanovsky, Ilya Kaliman.
   * libtensor-2.5-trunk
     by Evgeny Epifanovsky, Michael Wormit, Dmitry Zuev, Sam Manzer, 
        Ilya Kaliman.
   * libcc-2.5-trunk
     by Evgeny Epifanovsky, Arik Landau, Tomasz Kus, Kirill Khistyaev, 
        Dmitry Zuev, Prashant Manohar, Xintian Feng, Anna Krylov, 
        Matthew Goldey, Alec White, Thomas Jagau, Kaushik Nanda, 
        Anastasia Gunina, Alexander Kunitsa, Joonho Lee.

   CCMAN original authors:
   Anna I. Krylov, C. David Sherrill, Steven R. Gwaltney,
   Edward F. C. Byrd (2000)
   Sergey V. Levchenko, Lyudmila V. Slipchenko, Tao Wang,
   Ana-Maria C. Cristian (2003)
   Piotr A. Pieniazek, C. Melania Oana, Evgeny Epifanovsky (2007)
   Prashant Manohar (2009)

 ------------------------------------------------------------------------------


 Allocating and initializing 30808MB of RAM...
 Calculation will run on 6 cores.


 Alpha MOs, Restricted
 -- Occupied --                  
******* -180.88 -169.69 -169.69 -169.69 -104.88  -80.06  -37.94
  1 A     2 A     3 A     4 A     5 A     6 A     7 A     8 A                  
-33.123 -33.119 -33.119 -24.307 -24.306 -24.306 -24.302 -24.302
  9 A    10 A    11 A    12 A    13 A    14 A    15 A    16 A                  
-15.663 -10.606  -8.074  -8.070  -8.070  -7.601  -7.252  -5.493
 17 A    18 A    19 A    20 A    21 A    22 A    23 A    24 A                  
 -5.492  -5.492  -5.485  -5.475  -5.474  -2.408  -2.403  -2.403
 25 A    26 A    27 A    28 A    29 A    30 A    31 A    32 A                  
 -2.392  -2.392  -1.260  -1.052  -0.879  -0.736  -0.591  -0.579
 33 A    34 A    35 A    36 A    37 A    38 A    39 A    40 A                  
 -0.556  -0.456  -0.440  -0.408  -0.390  -0.379
 41 A    42 A    43 A    44 A    45 A    46 A                                  
 -- Virtual --                   
 -0.008   0.030   0.066   0.076   0.086   0.086   0.094   0.135
 47 A    48 A    49 A    50 A    51 A    52 A    53 A    54 A                  
  0.143   0.158   0.193   0.203   0.230   0.233   0.281   0.291
 55 A    56 A    57 A    58 A    59 A    60 A    61 A    62 A                  
  0.327   0.333   0.371   0.387   0.393   0.477   0.533   0.549
 63 A    64 A    65 A    66 A    67 A    68 A    69 A    70 A                  
  0.550   0.579   0.594   0.606   0.607   0.665   0.696   0.783
 71 A    72 A    73 A    74 A    75 A    76 A    77 A    78 A                  
  0.865   0.869   0.903   0.909   0.961   1.097   1.102   1.119
 79 A    80 A    81 A    82 A    83 A    84 A    85 A    86 A                  
  1.144   1.156   1.213   1.259   1.285   1.356   1.482   1.541
 87 A    88 A    89 A    90 A    91 A    92 A    93 A    94 A                  
  1.562   1.635   1.764   1.851   1.899   2.257   2.364   2.397
 95 A    96 A    97 A    98 A    99 A   100 A   101 A   102 A                  
  2.496   2.626   2.661   2.889   3.018   4.229   4.320   4.457
103 A   104 A   105 A   106 A   107 A   108 A   109 A   110 A                  
  4.478   4.485   4.490   4.557   4.638   4.771   6.529   6.541
111 A   112 A   113 A   114 A   115 A   116 A   117 A   118 A                  
  6.572   7.481  10.341  14.701  14.796  14.872  26.646  26.705
119 A   120 A   121 A   122 A   123 A   124 A   125 A   126 A                  
 27.091  28.874  29.526  29.535  29.559  29.871  29.874  29.876
127 A   128 A   129 A   130 A   131 A   132 A   133 A   134 A                  
 29.896  29.959  36.666 130.586 130.593 130.618 154.271 166.095
135 A   136 A   137 A   138 A   139 A   140 A   141 A   142 A                  
219.1851912.189
143 A   144 A                                                                  

 Beta MOs, Restricted
 -- Occupied --                  
******* -180.88 -169.69 -169.69 -169.69 -104.88  -80.06  -37.94
  1 A     2 A     3 A     4 A     5 A     6 A     7 A     8 A                  
-33.123 -33.119 -33.119 -24.307 -24.306 -24.306 -24.302 -24.302
  9 A    10 A    11 A    12 A    13 A    14 A    15 A    16 A                  
-15.663 -10.606  -8.074  -8.070  -8.070  -7.601  -7.252  -5.493
 17 A    18 A    19 A    20 A    21 A    22 A    23 A    24 A                  
 -5.492  -5.492  -5.485  -5.475  -5.474  -2.408  -2.403  -2.403
 25 A    26 A    27 A    28 A    29 A    30 A    31 A    32 A                  
 -2.392  -2.392  -1.260  -1.052  -0.879  -0.736  -0.591  -0.579
 33 A    34 A    35 A    36 A    37 A    38 A    39 A    40 A                  
 -0.556  -0.456  -0.440  -0.408  -0.390  -0.379
 41 A    42 A    43 A    44 A    45 A    46 A                                  
 -- Virtual --                   
 -0.008   0.030   0.066   0.076   0.086   0.086   0.094   0.135
 47 A    48 A    49 A    50 A    51 A    52 A    53 A    54 A                  
  0.143   0.158   0.193   0.203   0.230   0.233   0.281   0.291
 55 A    56 A    57 A    58 A    59 A    60 A    61 A    62 A                  
  0.327   0.333   0.371   0.387   0.393   0.477   0.533   0.549
 63 A    64 A    65 A    66 A    67 A    68 A    69 A    70 A                  
  0.550   0.579   0.594   0.606   0.607   0.665   0.696   0.783
 71 A    72 A    73 A    74 A    75 A    76 A    77 A    78 A                  
  0.865   0.869   0.903   0.909   0.961   1.097   1.102   1.119
 79 A    80 A    81 A    82 A    83 A    84 A    85 A    86 A                  
  1.144   1.156   1.213   1.259   1.285   1.356   1.482   1.541
 87 A    88 A    89 A    90 A    91 A    92 A    93 A    94 A                  
  1.562   1.635   1.764   1.851   1.899   2.257   2.364   2.397
 95 A    96 A    97 A    98 A    99 A   100 A   101 A   102 A                  
  2.496   2.626   2.661   2.889   3.018   4.229   4.320   4.457
103 A   104 A   105 A   106 A   107 A   108 A   109 A   110 A                  
  4.478   4.485   4.490   4.557   4.638   4.771   6.529   6.541
111 A   112 A   113 A   114 A   115 A   116 A   117 A   118 A                  
  6.572   7.481  10.341  14.701  14.796  14.872  26.646  26.705
119 A   120 A   121 A   122 A   123 A   124 A   125 A   126 A                  
 27.091  28.874  29.526  29.535  29.559  29.871  29.874  29.876
127 A   128 A   129 A   130 A   131 A   132 A   133 A   134 A                  
 29.896  29.959  36.666 130.586 130.593 130.618 154.271 166.095
135 A   136 A   137 A   138 A   139 A   140 A   141 A   142 A                  
219.1851912.189
143 A   144 A                                                                  

 Occupation and symmetry of molecular orbitals

 Point group: C1 (1 irreducible representation).

                           A     All 
 -------------------------------------
 All molecular orbitals:
  - Alpha                  144   144 
  - Beta                   144   144 
 -------------------------------------
 Alpha orbitals:
  - Frozen occupied        29    29  
  - Active occupied        17    17  
  - Active virtual         98    98  
  - Frozen virtual         0     0   
 -------------------------------------
 Beta orbitals:
  - Frozen occupied        29    29  
  - Active occupied        17    17  
  - Active virtual         98    98  
  - Frozen virtual         0     0   
 -------------------------------------

 Import integrals:   CPU 0.00 s  wall 0.00 s

 Import integrals:   CPU 73.47 s  wall 12.90 s

 MP2 amplitudes:   CPU 0.17 s  wall 0.12 s

Running a double precision version
           CCSD T amplitudes will be solved using DIIS.

           Start     Size      MaxIter   EConv     TConv     
           3         7         100       1.00e-07  1.00e-05  
 ------------------------------------------------------------------------------
           Energy (a.u.)   Ediff      Tdiff       Comment
 ------------------------------------------------------------------------------
         -7772.10145770                           
     1   -7772.09612002   5.34e-03   8.03e-01     
     2   -7772.11844337   2.23e-02   1.11e-01     
     3   -7772.11777528   6.68e-04   4.91e-02     
     4   -7772.12017394   2.40e-03   1.50e-02     Switched to DIIS steps.
     5   -7772.12103268   8.59e-04   1.28e-02     
     6   -7772.12107311   4.04e-05   2.62e-03     
     7   -7772.12107359   4.81e-07   1.35e-03     
     8   -7772.12107703   3.44e-06   3.03e-04     
     9   -7772.12107817   1.14e-06   2.14e-04     
    10   -7772.12107807   9.68e-08   6.76e-05     
    11   -7772.12107807   4.16e-09   2.84e-05     
    12   -7772.12107804   3.68e-08   1.19e-05     
    13   -7772.12107803   5.56e-09   3.36e-06     
 ------------------------------------------------------------------------------
         -7772.12107803                           CCSD T converged.

End of double precision
 SCF energy                 = -7771.46175316
 MP2 energy                 = -7772.10145770
 CCSD correlation energy     =    -0.65932487
 CCSD total energy           = -7772.12107803

 CCSD  T1^2 = 0.0134  T2^2 = 0.2855  Leading amplitudes:

 Amplitude    Orbitals with energies
  0.0429       43 (A) A                  ->    47 (A) A                   
              -0.4396                         -0.0080                     
  0.0429       43 (A) B                  ->    47 (A) B                   
              -0.4396                         -0.0080                     
  0.0167       40 (A) A                  ->    48 (A) A                   
              -0.5786                          0.0299                     
  0.0167       40 (A) B                  ->    48 (A) B                   
              -0.5786                          0.0299                     

 Amplitude    Orbitals with energies
 -0.0549       43 (A) A      43 (A) B    ->    47 (A) A      47 (A) B     
              -0.4396       -0.4396           -0.0080       -0.0080       
  0.0549       43 (A) A      43 (A) B    ->    47 (A) B      47 (A) A     
              -0.4396       -0.4396           -0.0080       -0.0080       
  0.0549       43 (A) B      43 (A) A    ->    47 (A) A      47 (A) B     
              -0.4396       -0.4396           -0.0080       -0.0080       
 -0.0549       43 (A) B      43 (A) A    ->    47 (A) B      47 (A) A     
              -0.4396       -0.4396           -0.0080       -0.0080       

 Computing CCSD intemediates for later calculations in double precision
 Finished.

Running a double precision version
           CCSD Lambda amplitudes will be solved using DIIS.
           Start     Size      MaxIter   EConv     LConv     
           3         7         100       1.00e-07  1.00e-05  
 ------------------------------------------------------------------------------
            Enorm      Ldiff       Comment
 ------------------------------------------------------------------------------
     1     5.79e-02   4.40e-02     
     2     1.49e-02   5.62e-03     
     3     6.39e-03   2.19e-03     
     4     3.71e-03   1.29e-03     Switched to DIIS steps.
     5     1.20e-03   6.96e-04     
     6     5.78e-04   2.00e-04     
     7     1.93e-04   4.93e-05     
     8     8.78e-05   2.75e-06     
     9     3.06e-05   4.25e-06     
    10     1.22e-05   1.81e-06     
    11     4.99e-06   4.27e-07     
    12     2.19e-06   1.44e-07     
    13     1.06e-06   1.37e-07     
    14     5.00e-07   3.70e-08     
    15     2.59e-07   3.97e-08     
    16     1.16e-07   1.40e-08     
    17     6.10e-08   5.80e-09     
 ------------------------------------------------------------------------------
                                   CCSD Lambda converged.

 Computing density matrices in double precision...
           Orbital response amplitudes will be solved using DIIS.
           Start     Size      MaxIter   EConv     LConv     
           3         7         100       1.00e-06  1.00e-06  
 ------------------------------------------------------------------------------
            Enorm      Ldiff       Comment
 ------------------------------------------------------------------------------
     1     8.71e-02   9.90e-03     
     2     6.30e-02   1.19e-02     
     3     7.33e-02   1.68e-02     
     4     1.24e-02   2.41e-02     Switched to DIIS steps.
     5     4.60e-03   3.63e-03     
     6     1.17e-03   5.82e-04     
     7     6.09e-04   9.84e-05     
     8     1.83e-04   1.15e-04     
     9     5.09e-05   2.23e-05     
    10     1.38e-05   2.56e-06     
    11     4.48e-06   2.18e-07     
    12     1.41e-06   2.15e-07     
    13     9.79e-07   3.81e-07     
 ------------------------------------------------------------------------------
                                   Orbital response converged.

 Computing density matrices... Done.
 CCSD calculation:   CPU 1830.97 s  wall 319.12 s

 Transferring MO TPDM to AO TPDM
 Transferring g2_o1o1o1o1
 Transferring g2_o1o1o1v1
 Transferring g2_o1o1v1v1
 Transferring g2_o1v1o1v1
 Transferring g2_o1v1v1v1
 Transferring g2_v1v1v1v1
 Adding separable TPDM
 Computing TPDM gradient
 --------------------------------------------------------
 2e gradient
  Atom          X               Y               Z
 --------------------------------------------------------
    1        -55.835309       12.909671        0.000001  
    2         20.675317      -30.794144       -0.000001  
    3          7.327946       16.398005        0.000002  
    4         27.832045        1.486469       -0.000002  
 --------------------------------------------------------
 --------------------------------------------------------
 Final gradient
  Atom          X               Y               Z
 --------------------------------------------------------
    1        -55.835309       12.909671        0.000001  
    2         20.675317      -30.794144       -0.000001  
    3          7.327946       16.398005        0.000002  
    4         27.832045        1.486469       -0.000002  
 --------------------------------------------------------
 Analytic gradient from two-electron contribution:   CPU 364.93 s  wall 71.78 s

 Total ccman2 time:   CPU 2276.23 s  wall 405.58 s


 --------------------------------------------------------------

                    Orbital Energies (a.u.)
 --------------------------------------------------------------

 Alpha MOs
 -- Occupied --
********-180.8812-169.6877-169.6869-169.6869-104.8823 -80.0627 -37.9351
-33.1229 -33.1193 -33.1190 -24.3069 -24.3058 -24.3055 -24.3022 -24.3022
-15.6628 -10.6059  -8.0744  -8.0704  -8.0704  -7.6014  -7.2520  -5.4934
 -5.4925  -5.4923  -5.4848  -5.4748  -5.4742  -2.4077  -2.4034  -2.4026
 -2.3917  -2.3917  -1.2597  -1.0522  -0.8793  -0.7355  -0.5907  -0.5786
 -0.5563  -0.4563  -0.4396  -0.4082  -0.3895  -0.3785
 -- Virtual --
 -0.0080   0.0299   0.0662   0.0764   0.0856   0.0864   0.0943   0.1353
  0.1427   0.1581   0.1925   0.2029   0.2298   0.2325   0.2813   0.2912
  0.3266   0.3330   0.3712   0.3874   0.3929   0.4771   0.5328   0.5489
  0.5496   0.5788   0.5936   0.6058   0.6065   0.6649   0.6959   0.7828
  0.8649   0.8688   0.9029   0.9085   0.9606   1.0974   1.1023   1.1188
  1.1445   1.1559   1.2133   1.2588   1.2850   1.3556   1.4825   1.5412
  1.5616   1.6351   1.7643   1.8510   1.8991   2.2573   2.3636   2.3969
  2.4960   2.6262   2.6606   2.8894   3.0177   4.2289   4.3200   4.4574
  4.4781   4.4849   4.4897   4.5571   4.6379   4.7711   6.5286   6.5408
  6.5723   7.4814  10.3413  14.7011  14.7963  14.8722  26.6455  26.7046
 27.0907  28.8742  29.5256  29.5355  29.5594  29.8711  29.8738  29.8755
 29.8959  29.9589  36.6664 130.5856 130.5931 130.6175 154.2709 166.0954
219.18531912.1889
 --------------------------------------------------------------

          Ground-State Mulliken Net Atomic Charges

     Atom                 Charge (a.u.)
  ----------------------------------------
      1 I                    -0.141043
      2 P                     0.313030
      3 N                    -0.160512
      4 Cl                   -0.011475
  ----------------------------------------
  Sum of atomic charges =     0.000000

 -----------------------------------------------------------------
                    Cartesian Multipole Moments
 -----------------------------------------------------------------
    Charge (ESU x 10^10)
                -0.0000
    Dipole Moment (Debye)
         X       0.0060      Y       1.7974      Z       0.0000
       Tot       1.7974
    Quadrupole Moments (Debye-Ang)
        XX     -59.2487     XY      -3.0056     YY     -61.3038
        XZ      -0.0000     YZ       0.0000     ZZ     -59.7079
    Octopole Moments (Debye-Ang^2)
       XXX      53.3993    XXY      -2.7926    XYY      20.7140
       YYY      -5.2715    XXZ       0.0000    XYZ      -0.0000
       YYZ       0.0000    XZZ      16.9908    YZZ      -1.1726
       ZZZ       0.0000
    Hexadecapole Moments (Debye-Ang^3)
      XXXX   -1362.3859   XXXY     -19.0725   XXYY    -274.5924
      XYYY      -5.2640   YYYY    -158.1740   XXXZ      -0.0000
      XXYZ       0.0000   XYYZ      -0.0000   YYYZ       0.0000
      XXZZ    -260.9388   XYZZ      -2.2774   YYZZ     -38.7186
      XZZZ      -0.0000   YZZZ       0.0000   ZZZZ     -80.4420
 -----------------------------------------------------------------
 DrvMan completing analytic gradient of the correlated energy
 Correlated dipole moment
            1
    1   0.0023524
    2   0.7071421
    3   0.0000000
 Energy read as -7772.121078033
 Full Analytical Gradient: (in a.u., or Hartree/Bohr)
             1             2             3             4
    1   -0.00002295    0.00004650   -0.00042768    0.00040412
    2    0.00002170    0.00020180   -0.00026781    0.00004431
    3   -0.00000001    0.00000004   -0.00000006    0.00000003
 Gradient time:  CPU 0.75 s  wall 0.75 s
 ----------------------------------------------------------------
             Standard Nuclear Orientation (Angstroms)
    I     Atom           X                Y                Z
 ----------------------------------------------------------------
    1      I       1.5068896246    -0.1054939380    -0.0000000000
    2      P      -0.7733143320     0.8574829878     0.0000000000
    3      N      -1.6239507634    -0.4944836180     0.0000000000
    4      Cl     -3.3479282223    -0.2240988692    -0.0000000000
 ----------------------------------------------------------------
 Nuclear Repulsion Energy =   449.5651672004 hartrees
 There are       46 alpha and       46 beta electrons

                       Distance Matrix (Angstroms)
             I (  1)   P (  2)   N (  3)
   P (  2)  2.475208
   N (  3)  3.154913  1.597309
   Cl(  4)  4.856266  2.792572  1.745052

 Requested basis set is 6-311++G(d,p)
 There are 56 shells and 144 basis functions
 A cutoff of  1.0D-14 yielded   1295 shell pairs
 There are      9197 function pairs (     10267 Cartesian)
 Smallest overlap matrix eigenvalue = 1.61E-03
 Guess MOs from SCF MO coefficient file

 -----------------------------------------------------------------------
  General SCF calculation program by
  Eric Jon Sundstrom, Paul Horn, Yuezhi Mao, Dmitri Zuev, Alec White,
  David Stuck, Shaama M.S., Shane Yost, Joonho Lee, David Small,
  Daniel Levine, Susi Lehtola, Hugh Burton, Evgeny Epifanovsky
 -----------------------------------------------------------------------
 Hartree-Fock
 using 6 threads for integral computing
 -------------------------------------------------------
 OpenMP Integral computing Module                
 Release: version 2.0, May 2017, Q-Chem Inc. Pleasanton 
 -------------------------------------------------------
 A restricted SCF calculation will be
 performed using DIIS
 SCF converges when DIIS error is below 1.0e-08
 ---------------------------------------
  Cycle       Energy         DIIS error
 ---------------------------------------
    1   -7771.4617060267      2.11e-05  
    2   -7771.4617074061      7.33e-06  
    3   -7771.4617075469      5.36e-06  
    4   -7771.4617076295      1.02e-06  
    5   -7771.4617076394      4.60e-07  
    6   -7771.4617076423      1.92e-07  
    7   -7771.4617076428      7.17e-08  
    8   -7771.4617076428      2.94e-08  
    9   -7771.4617076428      1.27e-08  
   10   -7771.4617076429      5.08e-09  Convergence criterion met
 ---------------------------------------
 SCF time:   CPU 8.88s  wall 2.00s 
 SCF   energy in the final basis set =    -7771.4617076429
 Total energy in the final basis set =    -7771.4617076429


 ------------------------------------------------------------------------------

   CCMAN2: suite of methods based on coupled cluster
           and equation of motion theories.

   Components:
   * libvmm-1.3-trunk
     by Evgeny Epifanovsky, Ilya Kaliman.
   * libtensor-2.5-trunk
     by Evgeny Epifanovsky, Michael Wormit, Dmitry Zuev, Sam Manzer, 
        Ilya Kaliman.
   * libcc-2.5-trunk
     by Evgeny Epifanovsky, Arik Landau, Tomasz Kus, Kirill Khistyaev, 
        Dmitry Zuev, Prashant Manohar, Xintian Feng, Anna Krylov, 
        Matthew Goldey, Alec White, Thomas Jagau, Kaushik Nanda, 
        Anastasia Gunina, Alexander Kunitsa, Joonho Lee.

   CCMAN original authors:
   Anna I. Krylov, C. David Sherrill, Steven R. Gwaltney,
   Edward F. C. Byrd (2000)
   Sergey V. Levchenko, Lyudmila V. Slipchenko, Tao Wang,
   Ana-Maria C. Cristian (2003)
   Piotr A. Pieniazek, C. Melania Oana, Evgeny Epifanovsky (2007)
   Prashant Manohar (2009)

 ------------------------------------------------------------------------------


 Allocating and initializing 30808MB of RAM...
 Calculation will run on 6 cores.


 Alpha MOs, Restricted
 -- Occupied --                  
******* -180.88 -169.69 -169.69 -169.69 -104.88  -80.06  -37.94
  1 A     2 A     3 A     4 A     5 A     6 A     7 A     8 A                  
-33.123 -33.119 -33.119 -24.307 -24.306 -24.306 -24.302 -24.302
  9 A    10 A    11 A    12 A    13 A    14 A    15 A    16 A                  
-15.663 -10.606  -8.074  -8.070  -8.070  -7.601  -7.252  -5.493
 17 A    18 A    19 A    20 A    21 A    22 A    23 A    24 A                  
 -5.493  -5.492  -5.485  -5.475  -5.474  -2.408  -2.403  -2.403
 25 A    26 A    27 A    28 A    29 A    30 A    31 A    32 A                  
 -2.392  -2.392  -1.259  -1.052  -0.879  -0.735  -0.590  -0.578
 33 A    34 A    35 A    36 A    37 A    38 A    39 A    40 A                  
 -0.556  -0.456  -0.440  -0.408  -0.390  -0.379
 41 A    42 A    43 A    44 A    45 A    46 A                                  
 -- Virtual --                   
 -0.008   0.030   0.066   0.076   0.086   0.086   0.094   0.135
 47 A    48 A    49 A    50 A    51 A    52 A    53 A    54 A                  
  0.143   0.158   0.192   0.203   0.230   0.233   0.281   0.291
 55 A    56 A    57 A    58 A    59 A    60 A    61 A    62 A                  
  0.327   0.333   0.371   0.387   0.393   0.477   0.533   0.549
 63 A    64 A    65 A    66 A    67 A    68 A    69 A    70 A                  
  0.550   0.579   0.594   0.606   0.607   0.665   0.696   0.783
 71 A    72 A    73 A    74 A    75 A    76 A    77 A    78 A                  
  0.865   0.869   0.903   0.908   0.961   1.097   1.102   1.119
 79 A    80 A    81 A    82 A    83 A    84 A    85 A    86 A                  
  1.144   1.156   1.213   1.259   1.285   1.355   1.483   1.541
 87 A    88 A    89 A    90 A    91 A    92 A    93 A    94 A                  
  1.562   1.635   1.764   1.851   1.899   2.257   2.363   2.397
 95 A    96 A    97 A    98 A    99 A   100 A   101 A   102 A                  
  2.494   2.626   2.660   2.889   3.017   4.229   4.320   4.457
103 A   104 A   105 A   106 A   107 A   108 A   109 A   110 A                  
  4.478   4.485   4.490   4.557   4.638   4.771   6.529   6.541
111 A   112 A   113 A   114 A   115 A   116 A   117 A   118 A                  
  6.572   7.481  10.341  14.701  14.796  14.872  26.645  26.704
119 A   120 A   121 A   122 A   123 A   124 A   125 A   126 A                  
 27.091  28.874  29.526  29.535  29.559  29.871  29.874  29.875
127 A   128 A   129 A   130 A   131 A   132 A   133 A   134 A                  
 29.896  29.959  36.666 130.586 130.593 130.617 154.271 166.095
135 A   136 A   137 A   138 A   139 A   140 A   141 A   142 A                  
219.1851912.189
143 A   144 A                                                                  

 Beta MOs, Restricted
 -- Occupied --                  
******* -180.88 -169.69 -169.69 -169.69 -104.88  -80.06  -37.94
  1 A     2 A     3 A     4 A     5 A     6 A     7 A     8 A                  
-33.123 -33.119 -33.119 -24.307 -24.306 -24.306 -24.302 -24.302
  9 A    10 A    11 A    12 A    13 A    14 A    15 A    16 A                  
-15.663 -10.606  -8.074  -8.070  -8.070  -7.601  -7.252  -5.493
 17 A    18 A    19 A    20 A    21 A    22 A    23 A    24 A                  
 -5.493  -5.492  -5.485  -5.475  -5.474  -2.408  -2.403  -2.403
 25 A    26 A    27 A    28 A    29 A    30 A    31 A    32 A                  
 -2.392  -2.392  -1.259  -1.052  -0.879  -0.735  -0.590  -0.578
 33 A    34 A    35 A    36 A    37 A    38 A    39 A    40 A                  
 -0.556  -0.456  -0.440  -0.408  -0.390  -0.379
 41 A    42 A    43 A    44 A    45 A    46 A                                  
 -- Virtual --                   
 -0.008   0.030   0.066   0.076   0.086   0.086   0.094   0.135
 47 A    48 A    49 A    50 A    51 A    52 A    53 A    54 A                  
  0.143   0.158   0.192   0.203   0.230   0.233   0.281   0.291
 55 A    56 A    57 A    58 A    59 A    60 A    61 A    62 A                  
  0.327   0.333   0.371   0.387   0.393   0.477   0.533   0.549
 63 A    64 A    65 A    66 A    67 A    68 A    69 A    70 A                  
  0.550   0.579   0.594   0.606   0.607   0.665   0.696   0.783
 71 A    72 A    73 A    74 A    75 A    76 A    77 A    78 A                  
  0.865   0.869   0.903   0.908   0.961   1.097   1.102   1.119
 79 A    80 A    81 A    82 A    83 A    84 A    85 A    86 A                  
  1.144   1.156   1.213   1.259   1.285   1.355   1.483   1.541
 87 A    88 A    89 A    90 A    91 A    92 A    93 A    94 A                  
  1.562   1.635   1.764   1.851   1.899   2.257   2.363   2.397
 95 A    96 A    97 A    98 A    99 A   100 A   101 A   102 A                  
  2.494   2.626   2.660   2.889   3.017   4.229   4.320   4.457
103 A   104 A   105 A   106 A   107 A   108 A   109 A   110 A                  
  4.478   4.485   4.490   4.557   4.638   4.771   6.529   6.541
111 A   112 A   113 A   114 A   115 A   116 A   117 A   118 A                  
  6.572   7.481  10.341  14.701  14.796  14.872  26.645  26.704
119 A   120 A   121 A   122 A   123 A   124 A   125 A   126 A                  
 27.091  28.874  29.526  29.535  29.559  29.871  29.874  29.875
127 A   128 A   129 A   130 A   131 A   132 A   133 A   134 A                  
 29.896  29.959  36.666 130.586 130.593 130.617 154.271 166.095
135 A   136 A   137 A   138 A   139 A   140 A   141 A   142 A                  
219.1851912.189
143 A   144 A                                                                  

 Occupation and symmetry of molecular orbitals

 Point group: C1 (1 irreducible representation).

                           A     All 
 -------------------------------------
 All molecular orbitals:
  - Alpha                  144   144 
  - Beta                   144   144 
 -------------------------------------
 Alpha orbitals:
  - Frozen occupied        29    29  
  - Active occupied        17    17  
  - Active virtual         98    98  
  - Frozen virtual         0     0   
 -------------------------------------
 Beta orbitals:
  - Frozen occupied        29    29  
  - Active occupied        17    17  
  - Active virtual         98    98  
  - Frozen virtual         0     0   
 -------------------------------------

 Import integrals:   CPU 0.00 s  wall 0.00 s

 Import integrals:   CPU 73.83 s  wall 12.99 s

 MP2 amplitudes:   CPU 0.30 s  wall 0.56 s

Running a double precision version
           CCSD T amplitudes will be solved using DIIS.

           Start     Size      MaxIter   EConv     TConv     
           3         7         100       1.00e-07  1.00e-05  
 ------------------------------------------------------------------------------
           Energy (a.u.)   Ediff      Tdiff       Comment
 ------------------------------------------------------------------------------
         -7772.10145558                           
     1   -7772.09609749   5.36e-03   8.03e-01     
     2   -7772.11844368   2.23e-02   1.11e-01     
     3   -7772.11776983   6.74e-04   4.91e-02     
     4   -7772.12017234   2.40e-03   1.50e-02     Switched to DIIS steps.
     5   -7772.12103252   8.60e-04   1.28e-02     
     6   -7772.12107314   4.06e-05   2.63e-03     
     7   -7772.12107368   5.32e-07   1.36e-03     
     8   -7772.12107712   3.45e-06   3.03e-04     
     9   -7772.12107828   1.15e-06   2.15e-04     
    10   -7772.12107818   9.85e-08   6.77e-05     
    11   -7772.12107818   5.03e-09   2.84e-05     
    12   -7772.12107815   3.72e-08   1.19e-05     
    13   -7772.12107814   5.50e-09   3.38e-06     
 ------------------------------------------------------------------------------
         -7772.12107814                           CCSD T converged.

End of double precision
 SCF energy                 = -7771.46170764
 MP2 energy                 = -7772.10145558
 CCSD correlation energy     =    -0.65937050
 CCSD total energy           = -7772.12107814

 CCSD  T1^2 = 0.0134  T2^2 = 0.2856  Leading amplitudes:

 Amplitude    Orbitals with energies
  0.0429       43 (A) A                  ->    47 (A) A                   
              -0.4397                         -0.0080                     
  0.0429       43 (A) B                  ->    47 (A) B                   
              -0.4397                         -0.0080                     
  0.0167       40 (A) A                  ->    48 (A) A                   
              -0.5784                          0.0297                     
  0.0167       40 (A) B                  ->    48 (A) B                   
              -0.5784                          0.0297                     

 Amplitude    Orbitals with energies
 -0.0548       43 (A) A      43 (A) B    ->    47 (A) A      47 (A) B     
              -0.4397       -0.4397           -0.0080       -0.0080       
  0.0548       43 (A) A      43 (A) B    ->    47 (A) B      47 (A) A     
              -0.4397       -0.4397           -0.0080       -0.0080       
  0.0548       43 (A) B      43 (A) A    ->    47 (A) A      47 (A) B     
              -0.4397       -0.4397           -0.0080       -0.0080       
 -0.0548       43 (A) B      43 (A) A    ->    47 (A) B      47 (A) A     
              -0.4397       -0.4397           -0.0080       -0.0080       

 Computing CCSD intemediates for later calculations in double precision
 Finished.

Running a double precision version
           CCSD Lambda amplitudes will be solved using DIIS.
           Start     Size      MaxIter   EConv     LConv     
           3         7         100       1.00e-07  1.00e-05  
 ------------------------------------------------------------------------------
            Enorm      Ldiff       Comment
 ------------------------------------------------------------------------------
     1     5.79e-02   4.40e-02     
     2     1.49e-02   5.62e-03     
     3     6.40e-03   2.20e-03     
     4     3.71e-03   1.29e-03     Switched to DIIS steps.
     5     1.21e-03   6.96e-04     
     6     5.79e-04   2.00e-04     
     7     1.93e-04   4.94e-05     
     8     8.80e-05   2.72e-06     
     9     3.07e-05   4.26e-06     
    10     1.22e-05   1.81e-06     
    11     5.00e-06   4.30e-07     
    12     2.18e-06   1.45e-07     
    13     1.06e-06   1.37e-07     
    14     4.99e-07   3.74e-08     
    15     2.58e-07   3.98e-08     
    16     1.16e-07   1.41e-08     
    17     6.10e-08   5.84e-09     
 ------------------------------------------------------------------------------
                                   CCSD Lambda converged.

 Computing density matrices in double precision...
           Orbital response amplitudes will be solved using DIIS.
           Start     Size      MaxIter   EConv     LConv     
           3         7         100       1.00e-06  1.00e-06  
 ------------------------------------------------------------------------------
            Enorm      Ldiff       Comment
 ------------------------------------------------------------------------------
     1     8.71e-02   9.88e-03     
     2     6.31e-02   1.19e-02     
     3     7.35e-02   1.68e-02     
     4     1.25e-02   2.42e-02     Switched to DIIS steps.
     5     4.60e-03   3.65e-03     
     6     1.17e-03   5.83e-04     
     7     6.08e-04   9.86e-05     
     8     1.83e-04   1.15e-04     
     9     5.09e-05   2.24e-05     
    10     1.39e-05   2.54e-06     
    11     4.51e-06   2.28e-07     
    12     1.42e-06   2.10e-07     
    13     9.94e-07   3.83e-07     
 ------------------------------------------------------------------------------
                                   Orbital response converged.

 Computing density matrices... Done.
 CCSD calculation:   CPU 1830.61 s  wall 319.20 s

 Transferring MO TPDM to AO TPDM
 Transferring g2_o1o1o1o1
 Transferring g2_o1o1o1v1
 Transferring g2_o1o1v1v1
 Transferring g2_o1v1o1v1
 Transferring g2_o1v1v1v1
 Transferring g2_v1v1v1v1
 Adding separable TPDM
 Computing TPDM gradient
 --------------------------------------------------------
 2e gradient
  Atom          X               Y               Z
 --------------------------------------------------------
    1        -55.827378       12.908823        0.000000  
    2         20.678111      -30.788293        0.000000  
    3          7.337428       16.389016       -0.000000  
    4         27.811838        1.490455       -0.000000  
 --------------------------------------------------------
 --------------------------------------------------------
 Final gradient
  Atom          X               Y               Z
 --------------------------------------------------------
    1        -55.827378       12.908823        0.000000  
    2         20.678111      -30.788293        0.000000  
    3          7.337428       16.389016       -0.000000  
    4         27.811838        1.490455       -0.000000  
 --------------------------------------------------------
 Analytic gradient from two-electron contribution:   CPU 365.70 s  wall 72.20 s

 Total ccman2 time:   CPU 2277.20 s  wall 406.56 s


 --------------------------------------------------------------

                    Orbital Energies (a.u.)
 --------------------------------------------------------------

 Alpha MOs
 -- Occupied --
********-180.8813-169.6878-169.6870-169.6869-104.8822 -80.0628 -37.9352
-33.1230 -33.1193 -33.1191 -24.3070 -24.3059 -24.3056 -24.3023 -24.3023
-15.6629 -10.6058  -8.0743  -8.0703  -8.0703  -7.6015  -7.2521  -5.4935
 -5.4926  -5.4924  -5.4848  -5.4749  -5.4742  -2.4078  -2.4035  -2.4027
 -2.3918  -2.3918  -1.2591  -1.0523  -0.8794  -0.7354  -0.5904  -0.5784
 -0.5560  -0.4564  -0.4397  -0.4083  -0.3896  -0.3786
 -- Virtual --
 -0.0080   0.0297   0.0661   0.0764   0.0856   0.0864   0.0942   0.1353
  0.1427   0.1580   0.1924   0.2027   0.2299   0.2326   0.2813   0.2912
  0.3265   0.3330   0.3712   0.3873   0.3929   0.4771   0.5328   0.5489
  0.5496   0.5787   0.5935   0.6057   0.6066   0.6649   0.6959   0.7828
  0.8649   0.8688   0.9030   0.9084   0.9605   1.0970   1.1024   1.1189
  1.1445   1.1562   1.2134   1.2585   1.2850   1.3546   1.4830   1.5411
  1.5616   1.6350   1.7643   1.8510   1.8990   2.2569   2.3632   2.3970
  2.4941   2.6260   2.6603   2.8894   3.0175   4.2289   4.3196   4.4571
  4.4780   4.4848   4.4896   4.5569   4.6379   4.7710   6.5286   6.5407
  6.5722   7.4812  10.3408  14.7010  14.7963  14.8721  26.6454  26.7043
 27.0909  28.8741  29.5255  29.5354  29.5593  29.8710  29.8738  29.8754
 29.8958  29.9588  36.6662 130.5855 130.5930 130.6174 154.2708 166.0952
219.18471912.1888
 --------------------------------------------------------------

          Ground-State Mulliken Net Atomic Charges

     Atom                 Charge (a.u.)
  ----------------------------------------
      1 I                    -0.140877
      2 P                     0.313163
      3 N                    -0.160575
      4 Cl                   -0.011712
  ----------------------------------------
  Sum of atomic charges =     0.000000

 -----------------------------------------------------------------
                    Cartesian Multipole Moments
 -----------------------------------------------------------------
    Charge (ESU x 10^10)
                 0.0000
    Dipole Moment (Debye)
         X       0.0131      Y       1.7988      Z       0.0000
       Tot       1.7988
    Quadrupole Moments (Debye-Ang)
        XX     -59.2622     XY      -3.0088     YY     -61.3047
        XZ      -0.0000     YZ       0.0000     ZZ     -59.7100
    Octopole Moments (Debye-Ang^2)
       XXX      53.5377    XXY      -2.7836    XYY      20.7475
       YYY      -5.2656    XXZ      -0.0000    XYZ      -0.0000
       YYZ       0.0000    XZZ      17.0298    YZZ      -1.1697
       ZZZ       0.0000
    Hexadecapole Moments (Debye-Ang^3)
      XXXX   -1363.4536   XXXY     -19.0976   XXYY    -274.7839
      XYYY      -5.2964   YYYY    -158.1736   XXXZ      -0.0000
      XXYZ       0.0000   XYYZ      -0.0000   YYYZ       0.0000
      XXZZ    -261.1417   XYZZ      -2.2882   YYZZ     -38.7178
      XZZZ      -0.0000   YZZZ       0.0000   ZZZZ     -80.4437
 -----------------------------------------------------------------
 DrvMan completing analytic gradient of the correlated energy
 Correlated dipole moment
            1
    1   0.0051420
    2   0.7076838
    3   0.0000000
 Energy read as -7772.121078141
 Full Analytical Gradient: (in a.u., or Hartree/Bohr)
             1             2             3             4
    1   -0.00001279    0.00018399    0.00017680   -0.00034800
    2    0.00004000    0.00016691   -0.00027506    0.00006816
    3   -0.00000000    0.00000000   -0.00000000    0.00000000
 Gradient time:  CPU 0.75 s  wall 0.76 s
 ----------------------------------------------------------------
             Standard Nuclear Orientation (Angstroms)
    I     Atom           X                Y                Z
 ----------------------------------------------------------------
    1      I       1.5068896246    -0.1054939380    -0.0000000000
    2      P      -0.7733143320     0.8574829878     0.0000000000
    3      N      -1.6239507634    -0.4944836180     0.0000000000
    4      Cl     -3.3469282223    -0.2230988692    -0.0000000000
 ----------------------------------------------------------------
 Nuclear Repulsion Energy =   449.6257646667 hartrees
 There are       46 alpha and       46 beta electrons

                       Distance Matrix (Angstroms)
             I (  1)   P (  2)   N (  3)
   P (  2)  2.475208
   N (  3)  3.154913  1.597309
   Cl(  4)  4.855242  2.791262  1.744219

 Requested basis set is 6-311++G(d,p)
 There are 56 shells and 144 basis functions
 A cutoff of  1.0D-14 yielded   1295 shell pairs
 There are      9197 function pairs (     10267 Cartesian)
 Smallest overlap matrix eigenvalue = 1.60E-03
 Guess MOs from SCF MO coefficient file

 -----------------------------------------------------------------------
  General SCF calculation program by
  Eric Jon Sundstrom, Paul Horn, Yuezhi Mao, Dmitri Zuev, Alec White,
  David Stuck, Shaama M.S., Shane Yost, Joonho Lee, David Small,
  Daniel Levine, Susi Lehtola, Hugh Burton, Evgeny Epifanovsky
 -----------------------------------------------------------------------
 Hartree-Fock
 using 6 threads for integral computing
 -------------------------------------------------------
 OpenMP Integral computing Module                
 Release: version 2.0, May 2017, Q-Chem Inc. Pleasanton 
 -------------------------------------------------------
 A restricted SCF calculation will be
 performed using DIIS
 SCF converges when DIIS error is below 1.0e-08
 ---------------------------------------
  Cycle       Energy         DIIS error
 ---------------------------------------
    1   -7771.4617257741      1.09e-05  
    2   -7771.4617261820      3.56e-06  
    3   -7771.4617262278      2.53e-06  
    4   -7771.4617262485      6.46e-07  
    5   -7771.4617262524      2.53e-07  
    6   -7771.4617262532      9.42e-08  
    7   -7771.4617262532      4.23e-08  
    8   -7771.4617262533      1.88e-08  
    9   -7771.4617262534      7.07e-09  Convergence criterion met
 ---------------------------------------
 SCF time:   CPU 7.99s  wall 1.00s 
 SCF   energy in the final basis set =    -7771.4617262534
 Total energy in the final basis set =    -7771.4617262534


 ------------------------------------------------------------------------------

   CCMAN2: suite of methods based on coupled cluster
           and equation of motion theories.

   Components:
   * libvmm-1.3-trunk
     by Evgeny Epifanovsky, Ilya Kaliman.
   * libtensor-2.5-trunk
     by Evgeny Epifanovsky, Michael Wormit, Dmitry Zuev, Sam Manzer, 
        Ilya Kaliman.
   * libcc-2.5-trunk
     by Evgeny Epifanovsky, Arik Landau, Tomasz Kus, Kirill Khistyaev, 
        Dmitry Zuev, Prashant Manohar, Xintian Feng, Anna Krylov, 
        Matthew Goldey, Alec White, Thomas Jagau, Kaushik Nanda, 
        Anastasia Gunina, Alexander Kunitsa, Joonho Lee.

   CCMAN original authors:
   Anna I. Krylov, C. David Sherrill, Steven R. Gwaltney,
   Edward F. C. Byrd (2000)
   Sergey V. Levchenko, Lyudmila V. Slipchenko, Tao Wang,
   Ana-Maria C. Cristian (2003)
   Piotr A. Pieniazek, C. Melania Oana, Evgeny Epifanovsky (2007)
   Prashant Manohar (2009)

 ------------------------------------------------------------------------------


 Allocating and initializing 30808MB of RAM...
 Calculation will run on 6 cores.


 Alpha MOs, Restricted
 -- Occupied --                  
******* -180.88 -169.69 -169.69 -169.69 -104.88  -80.06  -37.94
  1 A     2 A     3 A     4 A     5 A     6 A     7 A     8 A                  
-33.123 -33.119 -33.119 -24.307 -24.306 -24.306 -24.302 -24.302
  9 A    10 A    11 A    12 A    13 A    14 A    15 A    16 A                  
-15.663 -10.606  -8.074  -8.070  -8.070  -7.601  -7.252  -5.493
 17 A    18 A    19 A    20 A    21 A    22 A    23 A    24 A                  
 -5.493  -5.492  -5.485  -5.475  -5.474  -2.408  -2.403  -2.403
 25 A    26 A    27 A    28 A    29 A    30 A    31 A    32 A                  
 -2.392  -2.392  -1.259  -1.052  -0.879  -0.735  -0.591  -0.578
 33 A    34 A    35 A    36 A    37 A    38 A    39 A    40 A                  
 -0.556  -0.456  -0.440  -0.408  -0.390  -0.379
 41 A    42 A    43 A    44 A    45 A    46 A                                  
 -- Virtual --                   
 -0.008   0.030   0.066   0.076   0.086   0.086   0.094   0.135
 47 A    48 A    49 A    50 A    51 A    52 A    53 A    54 A                  
  0.143   0.158   0.192   0.203   0.230   0.233   0.281   0.291
 55 A    56 A    57 A    58 A    59 A    60 A    61 A    62 A                  
  0.327   0.333   0.371   0.387   0.393   0.477   0.533   0.549
 63 A    64 A    65 A    66 A    67 A    68 A    69 A    70 A                  
  0.550   0.579   0.594   0.606   0.607   0.665   0.696   0.783
 71 A    72 A    73 A    74 A    75 A    76 A    77 A    78 A                  
  0.865   0.869   0.903   0.908   0.961   1.097   1.102   1.119
 79 A    80 A    81 A    82 A    83 A    84 A    85 A    86 A                  
  1.145   1.156   1.213   1.259   1.285   1.355   1.483   1.541
 87 A    88 A    89 A    90 A    91 A    92 A    93 A    94 A                  
  1.562   1.635   1.764   1.851   1.899   2.257   2.363   2.397
 95 A    96 A    97 A    98 A    99 A   100 A   101 A   102 A                  
  2.495   2.626   2.660   2.889   3.018   4.229   4.320   4.457
103 A   104 A   105 A   106 A   107 A   108 A   109 A   110 A                  
  4.478   4.485   4.490   4.557   4.638   4.771   6.529   6.541
111 A   112 A   113 A   114 A   115 A   116 A   117 A   118 A                  
  6.572   7.481  10.341  14.701  14.796  14.872  26.645  26.704
119 A   120 A   121 A   122 A   123 A   124 A   125 A   126 A                  
 27.091  28.874  29.526  29.535  29.559  29.871  29.874  29.875
127 A   128 A   129 A   130 A   131 A   132 A   133 A   134 A                  
 29.896  29.959  36.666 130.586 130.593 130.617 154.271 166.095
135 A   136 A   137 A   138 A   139 A   140 A   141 A   142 A                  
219.1851912.189
143 A   144 A                                                                  

 Beta MOs, Restricted
 -- Occupied --                  
******* -180.88 -169.69 -169.69 -169.69 -104.88  -80.06  -37.94
  1 A     2 A     3 A     4 A     5 A     6 A     7 A     8 A                  
-33.123 -33.119 -33.119 -24.307 -24.306 -24.306 -24.302 -24.302
  9 A    10 A    11 A    12 A    13 A    14 A    15 A    16 A                  
-15.663 -10.606  -8.074  -8.070  -8.070  -7.601  -7.252  -5.493
 17 A    18 A    19 A    20 A    21 A    22 A    23 A    24 A                  
 -5.493  -5.492  -5.485  -5.475  -5.474  -2.408  -2.403  -2.403
 25 A    26 A    27 A    28 A    29 A    30 A    31 A    32 A                  
 -2.392  -2.392  -1.259  -1.052  -0.879  -0.735  -0.591  -0.578
 33 A    34 A    35 A    36 A    37 A    38 A    39 A    40 A                  
 -0.556  -0.456  -0.440  -0.408  -0.390  -0.379
 41 A    42 A    43 A    44 A    45 A    46 A                                  
 -- Virtual --                   
 -0.008   0.030   0.066   0.076   0.086   0.086   0.094   0.135
 47 A    48 A    49 A    50 A    51 A    52 A    53 A    54 A                  
  0.143   0.158   0.192   0.203   0.230   0.233   0.281   0.291
 55 A    56 A    57 A    58 A    59 A    60 A    61 A    62 A                  
  0.327   0.333   0.371   0.387   0.393   0.477   0.533   0.549
 63 A    64 A    65 A    66 A    67 A    68 A    69 A    70 A                  
  0.550   0.579   0.594   0.606   0.607   0.665   0.696   0.783
 71 A    72 A    73 A    74 A    75 A    76 A    77 A    78 A                  
  0.865   0.869   0.903   0.908   0.961   1.097   1.102   1.119
 79 A    80 A    81 A    82 A    83 A    84 A    85 A    86 A                  
  1.145   1.156   1.213   1.259   1.285   1.355   1.483   1.541
 87 A    88 A    89 A    90 A    91 A    92 A    93 A    94 A                  
  1.562   1.635   1.764   1.851   1.899   2.257   2.363   2.397
 95 A    96 A    97 A    98 A    99 A   100 A   101 A   102 A                  
  2.495   2.626   2.660   2.889   3.018   4.229   4.320   4.457
103 A   104 A   105 A   106 A   107 A   108 A   109 A   110 A                  
  4.478   4.485   4.490   4.557   4.638   4.771   6.529   6.541
111 A   112 A   113 A   114 A   115 A   116 A   117 A   118 A                  
  6.572   7.481  10.341  14.701  14.796  14.872  26.645  26.704
119 A   120 A   121 A   122 A   123 A   124 A   125 A   126 A                  
 27.091  28.874  29.526  29.535  29.559  29.871  29.874  29.875
127 A   128 A   129 A   130 A   131 A   132 A   133 A   134 A                  
 29.896  29.959  36.666 130.586 130.593 130.617 154.271 166.095
135 A   136 A   137 A   138 A   139 A   140 A   141 A   142 A                  
219.1851912.189
143 A   144 A                                                                  

 Occupation and symmetry of molecular orbitals

 Point group: C1 (1 irreducible representation).

                           A     All 
 -------------------------------------
 All molecular orbitals:
  - Alpha                  144   144 
  - Beta                   144   144 
 -------------------------------------
 Alpha orbitals:
  - Frozen occupied        29    29  
  - Active occupied        17    17  
  - Active virtual         98    98  
  - Frozen virtual         0     0   
 -------------------------------------
 Beta orbitals:
  - Frozen occupied        29    29  
  - Active occupied        17    17  
  - Active virtual         98    98  
  - Frozen virtual         0     0   
 -------------------------------------

 Import integrals:   CPU 0.00 s  wall 0.00 s

 Import integrals:   CPU 74.23 s  wall 13.11 s

 MP2 amplitudes:   CPU 0.21 s  wall 0.13 s

Running a double precision version
           CCSD T amplitudes will be solved using DIIS.

           Start     Size      MaxIter   EConv     TConv     
           3         7         100       1.00e-07  1.00e-05  
 ------------------------------------------------------------------------------
           Energy (a.u.)   Ediff      Tdiff       Comment
 ------------------------------------------------------------------------------
         -7772.10145778                           
     1   -7772.09610766   5.35e-03   8.03e-01     
     2   -7772.11844391   2.23e-02   1.11e-01     
     3   -7772.11777248   6.71e-04   4.91e-02     
     4   -7772.12017332   2.40e-03   1.50e-02     Switched to DIIS steps.
     5   -7772.12103282   8.59e-04   1.28e-02     
     6   -7772.12107335   4.05e-05   2.63e-03     
     7   -7772.12107386   5.07e-07   1.36e-03     
     8   -7772.12107730   3.44e-06   3.03e-04     
     9   -7772.12107845   1.15e-06   2.15e-04     
    10   -7772.12107835   9.79e-08   6.77e-05     
    11   -7772.12107835   4.55e-09   2.84e-05     
    12   -7772.12107831   3.70e-08   1.19e-05     
    13   -7772.12107831   5.54e-09   3.37e-06     
 ------------------------------------------------------------------------------
         -7772.12107831                           CCSD T converged.

End of double precision
 SCF energy                 = -7771.46172625
 MP2 energy                 = -7772.10145778
 CCSD correlation energy     =    -0.65935206
 CCSD total energy           = -7772.12107831

 CCSD  T1^2 = 0.0134  T2^2 = 0.2855  Leading amplitudes:

 Amplitude    Orbitals with energies
 -0.0429       43 (A) A                  ->    47 (A) A                   
              -0.4396                         -0.0080                     
 -0.0429       43 (A) B                  ->    47 (A) B                   
              -0.4396                         -0.0080                     
  0.0167       40 (A) A                  ->    48 (A) A                   
              -0.5785                          0.0298                     
  0.0167       40 (A) B                  ->    48 (A) B                   
              -0.5785                          0.0298                     

 Amplitude    Orbitals with energies
 -0.0548       43 (A) A      43 (A) B    ->    47 (A) A      47 (A) B     
              -0.4396       -0.4396           -0.0080       -0.0080       
  0.0548       43 (A) A      43 (A) B    ->    47 (A) B      47 (A) A     
              -0.4396       -0.4396           -0.0080       -0.0080       
  0.0548       43 (A) B      43 (A) A    ->    47 (A) A      47 (A) B     
              -0.4396       -0.4396           -0.0080       -0.0080       
 -0.0548       43 (A) B      43 (A) A    ->    47 (A) B      47 (A) A     
              -0.4396       -0.4396           -0.0080       -0.0080       

 Computing CCSD intemediates for later calculations in double precision
 Finished.

Running a double precision version
           CCSD Lambda amplitudes will be solved using DIIS.
           Start     Size      MaxIter   EConv     LConv     
           3         7         100       1.00e-07  1.00e-05  
 ------------------------------------------------------------------------------
            Enorm      Ldiff       Comment
 ------------------------------------------------------------------------------
     1     5.79e-02   4.40e-02     
     2     1.49e-02   5.62e-03     
     3     6.39e-03   2.19e-03     
     4     3.71e-03   1.29e-03     Switched to DIIS steps.
     5     1.20e-03   6.96e-04     
     6     5.78e-04   2.00e-04     
     7     1.93e-04   4.94e-05     
     8     8.79e-05   2.73e-06     
     9     3.06e-05   4.26e-06     
    10     1.22e-05   1.81e-06     
    11     4.99e-06   4.29e-07     
    12     2.18e-06   1.45e-07     
    13     1.06e-06   1.37e-07     
    14     4.98e-07   3.72e-08     
    15     2.58e-07   3.97e-08     
    16     1.16e-07   1.41e-08     
    17     6.08e-08   5.81e-09     
 ------------------------------------------------------------------------------
                                   CCSD Lambda converged.

 Computing density matrices in double precision...
           Orbital response amplitudes will be solved using DIIS.
           Start     Size      MaxIter   EConv     LConv     
           3         7         100       1.00e-06  1.00e-06  
 ------------------------------------------------------------------------------
            Enorm      Ldiff       Comment
 ------------------------------------------------------------------------------
     1     8.71e-02   9.89e-03     
     2     6.30e-02   1.19e-02     
     3     7.34e-02   1.68e-02     
     4     1.25e-02   2.42e-02     Switched to DIIS steps.
     5     4.60e-03   3.64e-03     
     6     1.17e-03   5.83e-04     
     7     6.08e-04   9.86e-05     
     8     1.83e-04   1.15e-04     
     9     5.09e-05   2.23e-05     
    10     1.38e-05   2.55e-06     
    11     4.49e-06   2.23e-07     
    12     1.42e-06   2.12e-07     
    13     9.87e-07   3.82e-07     
 ------------------------------------------------------------------------------
                                   Orbital response converged.

 Computing density matrices... Done.
 CCSD calculation:   CPU 1833.96 s  wall 319.96 s

 Transferring MO TPDM to AO TPDM
 Transferring g2_o1o1o1o1
 Transferring g2_o1o1o1v1
 Transferring g2_o1o1v1v1
 Transferring g2_o1v1o1v1
 Transferring g2_o1v1v1v1
 Transferring g2_v1v1v1v1
 Adding separable TPDM
 Computing TPDM gradient
 --------------------------------------------------------
 2e gradient
  Atom          X               Y               Z
 --------------------------------------------------------
    1        -55.832045       12.911162        0.000000  
    2         20.674547      -30.789791        0.000000  
    3          7.335441       16.399346       -0.000000  
    4         27.822057        1.479283       -0.000000  
 --------------------------------------------------------
 --------------------------------------------------------
 Final gradient
  Atom          X               Y               Z
 --------------------------------------------------------
    1        -55.832045       12.911162        0.000000  
    2         20.674547      -30.789791        0.000000  
    3          7.335441       16.399346       -0.000000  
    4         27.822057        1.479283       -0.000000  
 --------------------------------------------------------
 Analytic gradient from two-electron contribution:   CPU 379.45 s  wall 77.24 s

 Total ccman2 time:   CPU 2294.30 s  wall 412.10 s


 --------------------------------------------------------------

                    Orbital Energies (a.u.)
 --------------------------------------------------------------

 Alpha MOs
 -- Occupied --
********-180.8813-169.6877-169.6870-169.6869-104.8822 -80.0627 -37.9352
-33.1230 -33.1193 -33.1190 -24.3069 -24.3058 -24.3056 -24.3023 -24.3023
-15.6629 -10.6059  -8.0743  -8.0704  -8.0704  -7.6014  -7.2521  -5.4935
 -5.4925  -5.4924  -5.4848  -5.4749  -5.4742  -2.4078  -2.4035  -2.4027
 -2.3918  -2.3918  -1.2594  -1.0522  -0.8793  -0.7355  -0.5905  -0.5785
 -0.5561  -0.4563  -0.4396  -0.4083  -0.3896  -0.3786
 -- Virtual --
 -0.0080   0.0298   0.0661   0.0764   0.0856   0.0864   0.0943   0.1353
  0.1427   0.1581   0.1924   0.2028   0.2298   0.2325   0.2813   0.2912
  0.3266   0.3330   0.3712   0.3873   0.3929   0.4771   0.5328   0.5489
  0.5496   0.5788   0.5936   0.6057   0.6065   0.6649   0.6959   0.7827
  0.8649   0.8688   0.9029   0.9085   0.9605   1.0972   1.1023   1.1189
  1.1445   1.1560   1.2133   1.2586   1.2850   1.3550   1.4827   1.5412
  1.5616   1.6351   1.7643   1.8510   1.8990   2.2571   2.3635   2.3969
  2.4948   2.6261   2.6604   2.8893   3.0176   4.2289   4.3198   4.4572
  4.4780   4.4848   4.4896   4.5570   4.6379   4.7710   6.5286   6.5408
  6.5722   7.4813  10.3410  14.7011  14.7963  14.8722  26.6455  26.7045
 27.0909  28.8742  29.5256  29.5354  29.5593  29.8711  29.8738  29.8755
 29.8958  29.9588  36.6663 130.5855 130.5930 130.6175 154.2709 166.0953
219.18501912.1888
 --------------------------------------------------------------

          Ground-State Mulliken Net Atomic Charges

     Atom                 Charge (a.u.)
  ----------------------------------------
      1 I                    -0.140982
      2 P                     0.313146
      3 N                    -0.160573
      4 Cl                   -0.011591
  ----------------------------------------
  Sum of atomic charges =    -0.000000

 -----------------------------------------------------------------
                    Cartesian Multipole Moments
 -----------------------------------------------------------------
    Charge (ESU x 10^10)
                 0.0000
    Dipole Moment (Debye)
         X       0.0106      Y       1.7983      Z       0.0000
       Tot       1.7984
    Quadrupole Moments (Debye-Ang)
        XX     -59.2596     XY      -3.0085     YY     -61.3039
        XZ      -0.0000     YZ       0.0000     ZZ     -59.7090
    Octopole Moments (Debye-Ang^2)
       XXX      53.4861    XXY      -2.7922    XYY      20.7314
       YYY      -5.3064    XXZ      -0.0000    XYZ      -0.0000
       YYZ       0.0000    XZZ      17.0115    YZZ      -1.1836
       ZZZ       0.0000
    Hexadecapole Moments (Debye-Ang^3)
      XXXX   -1362.9899   XXXY     -19.0081   XXYY    -274.6839
      XYYY      -5.1510   YYYY    -158.1373   XXXZ      -0.0000
      XXYZ       0.0000   XYYZ      -0.0000   YYYZ       0.0000
      XXZZ    -261.0437   XYZZ      -2.2402   YYZZ     -38.7119
      XZZZ      -0.0000   YZZZ       0.0000   ZZZZ     -80.4423
[truncated: 54,914 more chars]
