# Supplementary material for: Geometric and energetic data from ab initio calculations of haloethene, haloimine, halomethylenephosphine, haloiminophosphine, halodiazene, halodiphosphene and halocyclopropane
Source: Data Brief. 2019 Nov 2;27:104738. doi: 10.1016/j.dib.2019.104738 (PMC6861602; doi:10.1016/j.dib.2019.104738)
Supplement: Multimedia component 7 [file mmc7.zip › NP/CCSD/freq/ClENPIE.out]

Q-Chem Developer Version!
                  Welcome to Q-Chem
     A Quantum Leap Into The Future Of Chemistry


 Q-Chem 5.1, Q-Chem, Inc., Pleasanton, CA (2018)

 Yihan Shao,  Zhengting Gan,  E. Epifanovsky,  A. T. B. Gilbert,  M. Wormit,  
 J. Kussmann,  A. W. Lange,  A. Behn,  Jia Deng,  Xintian Feng,  D. Ghosh,  
 M. Goldey,  P. R. Horn,  L. D. Jacobson,  I. Kaliman,  T. Kus,  A. Landau,  
 Jie Liu,  E. I. Proynov,  R. M. Richard,  R. P. Steele,  E. J. Sundstrom,  
 H. L. Woodcock III,  P. M. Zimmerman,  D. Zuev,  B. Albrecht,  E. Alguire,  
 S. A. Baeppler,  D. Barton,  Z. Benda,  Y. A. Bernard,  E. J. Berquist,  
 K. B. Bravaya,  H. Burton,  D. Casanova,  Chun-Min Chang,  Yunqing Chen,  
 A. Chien,  K. D. Closser,  M. P. Coons,  S. Coriani,  S. Dasgupta,  
 A. L. Dempwolff,  M. Diedenhofen,  Hainam Do,  R. G. Edgar,  Po-Tung Fang,  
 S. Faraji,  S. Fatehi,  Qingguo Feng,  K. D. Fenk,  J. Fosso-Tande,  
 J. Gayvert,  Qinghui Ge,  A. Ghysels,  G. Gidofalvi,  J. Gomes,  
 J. Gonthier,  A. Gunina,  D. Hait,  M. W. D. Hanson-Heine,  
 P. H. P. Harbach,  A. W. Hauser,  J. E. Herr,  E. G. Hohenstein,  
 Z. C. Holden,  Kerwin Hui,  B. C. Huynh,  T.-C. Jagau,  Hyunjun Ji,  
 B. Kaduk,  K. Khistyaev,  Jaehoon Kim,  P. Klunzinger,  K. Koh,  
 D. Kosenkov,  L. Koulias,  T. Kowalczyk,  C. M. Krauter,  A. Kunitsa,  
 Ka Un Lao,  A. Laurent,  K. V. Lawler,  Joonho Lee,  D. Lefrancois,  
 S. Lehtola,  D. S. Levine,  Yi-Pei Li,  You-Sheng Lin,  Fenglai Liu,  
 E. Livshits,  A. Luenser,  P. Manohar,  E. Mansoor,  S. F. Manzer,  
 Shan-Ping Mao,  Yuezhi Mao,  N. Mardirossian,  A. V. Marenich,  
 T. Markovich,  L. A. Martinez-Martinez,  S. A. Maurer,  N. J. Mayhall,  
 S. C. McKenzie,  J.-M. Mewes,  A. F. Morrison,  J. W. Mullinax,  K. Nanda,  
 T. S. Nguyen-Beck,  R. Olivares-Amaya,  J. A. Parkhill,  T. M. Perrine,  
 F. Plasser,  P. Pokhilko,  S. Prager,  A. Prociuk,  E. Ramos,  D. R. Rehn,  
 F. Rob,  M. Schneider,  N. Sergueev,  S. M. Sharada,  S. Sharma,  
 D. W. Small,  T. Stauch,  T. Stein,  Yu-Chuan Su,  A. J. W. Thom,  
 A. Tkatchenko,  T. Tsuchimochi,  N. M. Tubman,  L. Vogt,  M. L. Vidal,  
 O. Vydrov,  M. A. Watson,  J. Wenzel,  M. de Wergifosse,  T. A. Wesolowski,  
 A. White,  J. Witte,  A. Yamada,  Jun Yang,  K. Yao,  S. Yeganeh,  
 S. R. Yost,  Zhi-Qiang You,  A. Zech,  Igor Ying Zhang,  Xing Zhang,  
 Yan Zhao,  Ying Zhu,  B. R. Brooks,  G. K. L. Chan,  C. J. Cramer,  
 M. S. Gordon,  W. J. Hehre,  A. Klamt,  M. W. Schmidt,  C. D. Sherrill,  
 D. G. Truhlar,  A. Aspuru-Guzik,  R. Baer,  A. T. Bell,  N. A. Besley,  
 Jeng-Da Chai,  A. E. DePrince, III,  R. A. DiStasio Jr.,  A. Dreuw,  
 B. D. Dunietz,  T. R. Furlani,  Chao-Ping Hsu,  Yousung Jung,  Jing Kong,  
 D. S. Lambrecht,  WanZhen Liang,  C. Ochsenfeld,  V. A. Rassolov,  
 L. V. Slipchenko,  J. E. Subotnik,  T. Van Voorhis,  J. M. Herbert,  
 A. I. Krylov,  P. M. W. Gill,  M. Head-Gordon

 Contributors to earlier versions of Q-Chem not listed above: 
 R. D. Adamson,  B. Austin,  J. Baker,  G. J. O. Beran,  K. Brandhorst,  
 S. T. Brown,  E. F. C. Byrd,  A. K. Chakraborty,  C.-L. Cheng,  
 Siu Hung Chien,  D. M. Chipman,  D. L. Crittenden,  H. Dachsel,  
 R. J. Doerksen,  A. D. Dutoi,  L. Fusti-Molnar,  W. A. Goddard III,  
 A. Golubeva-Zadorozhnaya,  S. R. Gwaltney,  G. Hawkins,  A. Heyden,  
 S. Hirata,  G. Kedziora,  F. J. Keil,  C. Kelley,  Jihan Kim,  R. A. King,  
 R. Z. Khaliullin,  P. P. Korambath,  W. Kurlancheek,  A. M. Lee,  M. S. Lee,  
 S. V. Levchenko,  Ching Yeh Lin,  D. Liotard,  R. C. Lochan,  I. Lotan,  
 P. E. Maslen,  N. Nair,  D. P. O'Neill,  D. Neuhauser,  E. Neuscamman,  
 C. M. Oana,  R. Olson,  B. Peters,  R. Peverati,  P. A. Pieniazek,  
 Y. M. Rhee,  J. Ritchie,  M. A. Rohrdanz,  E. Rosta,  N. J. Russ,  
 H. F. Schaefer III,  N. E. Schultz,  N. Shenvi,  A. C. Simmonett,  A. Sodt,  
 D. Stuck,  K. S. Thanthiriwatte,  V. Vanovschi,  Tao Wang,  A. Warshel,  
 C. F. Williams,  Q. Wu,  X. Xu,  W. Zhang

 Please cite Q-Chem as follows:
 Y. Shao et al., Mol. Phys. 113, 184-215 (2015)
 DOI: 10.1080/00268976.2014.952696

 Q-Chem 5.1.2 for Intel X86 EM64T Linux

 Parts of Q-Chem use Armadillo 8.300.2 (Tropical Shenanigans).
 http://arma.sourceforge.net/

 Q-Chem begins on Tue May  7 09:23:55 2019  

Host: 
0

     Scratch files written to /scratch/taweetham/qchem12646//
Input Ideriv = 1
Curr. Ideriv = -1
Max.  Ideriv = 1


!!********************************************.
!!******************Warning*******************.
!!Desired Analytical derivatives not available.
!!Finite difference job might take a long time.
!!********************************************.
!!********************************************.


 2-order derivative to be evaluated numerically with 1-order analytical derivatives

Checking the input file for inconsistencies... 	...done.

--------------------------------------------------------------
User input:
--------------------------------------------------------------
Cl=I_Z.out
$molecule
0 1
I 
P  1 2.518486
N  2 1.562275 1 110.856960
Cl 3 1.692690 2 131.487587 1 -0.000000 0
$end

$rem
   JOB_TYPE 	FREQUENCY
   BASIS 		6-311++G**
   METHOD	ccsd
   MEM_TOTAL	31000
   N_FROZEN_CORE      FC
$end

--------------------------------------------------------------
 ----------------------------------------------------------------
             Standard Nuclear Orientation (Angstroms)
    I     Atom           X                Y                Z
 ----------------------------------------------------------------
    1      I       1.2363976264    -0.2092611723    -0.0000000000
    2      P      -0.6570887259     1.4513053473     0.0000000000
    3      N      -2.0378676073     0.7204477305     0.0000000000
    4      Cl     -2.4357452975    -0.9248160112    -0.0000000000
 ----------------------------------------------------------------
 Molecular Point Group                 Cs    NOp =  2
 Largest Abelian Subgroup              Cs    NOp =  2
 Nuclear Repulsion Energy =   470.3971606955 hartrees
 There are       46 alpha and       46 beta electrons
 Requested basis set is 6-311++G(d,p)
 There are 56 shells and 144 basis functions
 Total memory of 31000 MB is distributed as follows: 
   MEM_STATIC is set to 192 MB
   QALLOC/CCMAN JOB total memory use is  30808 MB
 Warning: actual memory use might exceed 31000 MB

 Total QAlloc Memory Limit  31000 MB
 Mega-Array Size       188 MB
 MEM_STATIC part       192 MB

                       Distance Matrix (Angstroms)
             I (  1)   P (  2)   N (  3)
   P (  2)  2.518486
   N (  3)  3.403700  1.562275
   Cl(  4)  3.741210  2.968092  1.692690

 A cutoff of  1.0D-14 yielded   1317 shell pairs
 There are      9419 function pairs (     10552 Cartesian)

 -------------------------------------------------------
 OpenMP Integral Computing Module                       
 Release: version 1.0, May 2013, Q-Chem Inc. Pittsburgh 
 -------------------------------------------------------
 Integral Job Info:
 Integral job number is                      11
 Integral operator is                         1
 short-range coefficients                     0
 long-range coefficients              100000000
 Omega coefficients                           0
 if combine SR and LR in K                    0
 Integral screening is                        0
 Integral computing path is                   2
 max size of driver memory is            800000
 size of driver memory is                593474
 size of scratch memory is             11933652
 max col of scratch BK array               1296
 max len of scratch array in speh3          155
 max len of scratch index in speh4           18
 max int batch size is                      520
 min int batch size is                       52
 fixed nKL is                                52
 max L of basis functions is                  2
 order of int derivative is                   0
 number of shells is                         56
 number of basis is                         152
 number of cartesian basis is               152
 number of contracted shell pairs          1317
 number of primitive shell pairs           3023
 maxK2 (contraction) of shell pair           36
 max number of K2 of shell pair               1
 max number of CS2 of shell pair            205
 max number of PS2 of shell pair            205
 mem total for path MDJ                  525116
 -------------------------------------------------------
 Smallest overlap matrix eigenvalue = 1.44E-03
 Guess from superposition of atomic densities
 Warning:  Energy on first SCF cycle will be non-variational
 SAD guess density has 92.000000 electrons

 -----------------------------------------------------------------------
  General SCF calculation program by
  Eric Jon Sundstrom, Paul Horn, Yuezhi Mao, Dmitri Zuev, Alec White,
  David Stuck, Shaama M.S., Shane Yost, Joonho Lee, David Small,
  Daniel Levine, Susi Lehtola, Hugh Burton, Evgeny Epifanovsky
 -----------------------------------------------------------------------
 Hartree-Fock
 using 6 threads for integral computing
 -------------------------------------------------------
 OpenMP Integral computing Module                
 Release: version 2.0, May 2017, Q-Chem Inc. Pleasanton 
 -------------------------------------------------------
 A restricted SCF calculation will be
 performed using DIIS
 SCF converges when DIIS error is below 1.0e-08
 ---------------------------------------
  Cycle       Energy         DIIS error
 ---------------------------------------
    1   -7771.8951834965      3.78e-02  
    2   -7771.4082529651      3.96e-03  
    3   -7771.4535651265      2.13e-03  
    4   -7771.4680431841      5.24e-04  
    5   -7771.4695455836      2.86e-04  
    6   -7771.4699224157      1.08e-04  
    7   -7771.4700151735      4.64e-05  
    8   -7771.4700367099      2.51e-05  
    9   -7771.4700419369      9.29e-06  
   10   -7771.4700431509      3.46e-06  
   11   -7771.4700433170      1.23e-06  
   12   -7771.4700433334      2.82e-07  
   13   -7771.4700433343      5.69e-08  
   14   -7771.4700433343      1.62e-08  
   15   -7771.4700433344      4.48e-09  Convergence criterion met
 ---------------------------------------
 SCF time:   CPU 13.73s  wall 3.00s 
 SCF   energy in the final basis set =    -7771.4700433344
 Total energy in the final basis set =    -7771.4700433344


 ------------------------------------------------------------------------------

   CCMAN2: suite of methods based on coupled cluster
           and equation of motion theories.

   Components:
   * libvmm-1.3-trunk
     by Evgeny Epifanovsky, Ilya Kaliman.
   * libtensor-2.5-trunk
     by Evgeny Epifanovsky, Michael Wormit, Dmitry Zuev, Sam Manzer, 
        Ilya Kaliman.
   * libcc-2.5-trunk
     by Evgeny Epifanovsky, Arik Landau, Tomasz Kus, Kirill Khistyaev, 
        Dmitry Zuev, Prashant Manohar, Xintian Feng, Anna Krylov, 
        Matthew Goldey, Alec White, Thomas Jagau, Kaushik Nanda, 
        Anastasia Gunina, Alexander Kunitsa, Joonho Lee.

   CCMAN original authors:
   Anna I. Krylov, C. David Sherrill, Steven R. Gwaltney,
   Edward F. C. Byrd (2000)
   Sergey V. Levchenko, Lyudmila V. Slipchenko, Tao Wang,
   Ana-Maria C. Cristian (2003)
   Piotr A. Pieniazek, C. Melania Oana, Evgeny Epifanovsky (2007)
   Prashant Manohar (2009)

 ------------------------------------------------------------------------------


 Allocating and initializing 30808MB of RAM...
 Calculation will run on 6 cores.


 Alpha MOs, Restricted
 -- Occupied --                  
******* -180.87 -169.68 -169.68 -169.68 -104.89  -80.06  -37.93
  1 A'    2 A'    3 A'    1 A"    4 A'    5 A'    6 A'    7 A'                 
-33.115 -33.112 -33.112 -24.299 -24.298 -24.298 -24.295 -24.295
  8 A'    2 A"    9 A'   10 A'    3 A"   11 A'    4 A"   12 A'                 
-15.659 -10.617  -8.085  -8.081  -8.081  -7.602  -7.245  -5.494
 13 A'   14 A'   15 A'    5 A"   16 A'   17 A'   18 A'   19 A'                 
 -5.492  -5.492  -5.477  -5.468  -5.467  -2.399  -2.396  -2.395
  6 A"   20 A'   21 A'    7 A"   22 A'   23 A'    8 A"   24 A'                 
 -2.385  -2.385  -1.271  -1.064  -0.876  -0.739  -0.602  -0.585
  9 A"   25 A'   26 A'   27 A'   28 A'   29 A'   30 A'   31 A'                 
 -0.568  -0.448  -0.436  -0.403  -0.385  -0.382
 10 A"   32 A'   11 A"   33 A'   34 A'   12 A"                                 
 -- Virtual --                   
 -0.001   0.033   0.061   0.075   0.086   0.090   0.099   0.136
 13 A"   35 A'   36 A'   37 A'   14 A"   38 A'   39 A'   15 A"                 
  0.137   0.161   0.181   0.217   0.247   0.249   0.284   0.294
 40 A'   41 A'   42 A'   43 A'   16 A"   44 A'   45 A'   46 A'                 
  0.335   0.350   0.357   0.383   0.386   0.466   0.500   0.554
 17 A"   47 A'   48 A'   49 A'   18 A"   50 A'   51 A'   19 A"                 
  0.554   0.578   0.585   0.595   0.599   0.686   0.695   0.816
 52 A'   20 A"   53 A'   21 A"   54 A'   55 A'   56 A'   57 A'                 
  0.871   0.875   0.900   0.905   0.958   1.082   1.092   1.110
 22 A"   58 A'   23 A"   59 A'   24 A"   60 A'   61 A'   25 A"                 
  1.123   1.168   1.226   1.287   1.317   1.382   1.468   1.540
 62 A'   63 A'   26 A"   64 A'   65 A'   66 A'   67 A'   27 A"                 
  1.576   1.626   1.773   1.852   1.915   2.255   2.326   2.393
 68 A'   69 A'   28 A"   70 A'   71 A'   29 A"   72 A'   30 A"                 
  2.573   2.624   2.634   2.906   3.019   4.232   4.299   4.482
 73 A'   74 A'   31 A"   75 A'   76 A'   32 A"   77 A'   33 A"                 
  4.492   4.496   4.522   4.550   4.637   4.749   6.531   6.555
 78 A'   34 A"   79 A'   80 A'   81 A'   82 A'   35 A"   83 A'                 
  6.572   7.516  10.335  14.704  14.798  14.908  26.636  26.707
 84 A'   85 A'   86 A'   36 A"   87 A'   88 A'   37 A"   89 A'                 
 27.061  28.857  29.529  29.548  29.564  29.877  29.882  29.883
 90 A'   91 A'   38 A"   92 A'   93 A'   39 A"   94 A'   40 A"                 
 29.896  29.961  36.670 130.590 130.604 130.622 154.257 166.139
 95 A'   96 A'   97 A'   41 A"   98 A'   99 A'  100 A'  101 A'                 
219.1741912.174
102 A'  103 A'                                                                 

 Beta MOs, Restricted
 -- Occupied --                  
******* -180.87 -169.68 -169.68 -169.68 -104.89  -80.06  -37.93
  1 A'    2 A'    3 A'    1 A"    4 A'    5 A'    6 A'    7 A'                 
-33.115 -33.112 -33.112 -24.299 -24.298 -24.298 -24.295 -24.295
  8 A'    2 A"    9 A'   10 A'    3 A"   11 A'    4 A"   12 A'                 
-15.659 -10.617  -8.085  -8.081  -8.081  -7.602  -7.245  -5.494
 13 A'   14 A'   15 A'    5 A"   16 A'   17 A'   18 A'   19 A'                 
 -5.492  -5.492  -5.477  -5.468  -5.467  -2.399  -2.396  -2.395
  6 A"   20 A'   21 A'    7 A"   22 A'   23 A'    8 A"   24 A'                 
 -2.385  -2.385  -1.271  -1.064  -0.876  -0.739  -0.602  -0.585
  9 A"   25 A'   26 A'   27 A'   28 A'   29 A'   30 A'   31 A'                 
 -0.568  -0.448  -0.436  -0.403  -0.385  -0.382
 10 A"   32 A'   11 A"   33 A'   34 A'   12 A"                                 
 -- Virtual --                   
 -0.001   0.033   0.061   0.075   0.086   0.090   0.099   0.136
 13 A"   35 A'   36 A'   37 A'   14 A"   38 A'   39 A'   15 A"                 
  0.137   0.161   0.181   0.217   0.247   0.249   0.284   0.294
 40 A'   41 A'   42 A'   43 A'   16 A"   44 A'   45 A'   46 A'                 
  0.335   0.350   0.357   0.383   0.386   0.466   0.500   0.554
 17 A"   47 A'   48 A'   49 A'   18 A"   50 A'   51 A'   19 A"                 
  0.554   0.578   0.585   0.595   0.599   0.686   0.695   0.816
 52 A'   20 A"   53 A'   21 A"   54 A'   55 A'   56 A'   57 A'                 
  0.871   0.875   0.900   0.905   0.958   1.082   1.092   1.110
 22 A"   58 A'   23 A"   59 A'   24 A"   60 A'   61 A'   25 A"                 
  1.123   1.168   1.226   1.287   1.317   1.382   1.468   1.540
 62 A'   63 A'   26 A"   64 A'   65 A'   66 A'   67 A'   27 A"                 
  1.576   1.626   1.773   1.852   1.915   2.255   2.326   2.393
 68 A'   69 A'   28 A"   70 A'   71 A'   29 A"   72 A'   30 A"                 
  2.573   2.624   2.634   2.906   3.019   4.232   4.299   4.482
 73 A'   74 A'   31 A"   75 A'   76 A'   32 A"   77 A'   33 A"                 
  4.492   4.496   4.522   4.550   4.637   4.749   6.531   6.555
 78 A'   34 A"   79 A'   80 A'   81 A'   82 A'   35 A"   83 A'                 
  6.572   7.516  10.335  14.704  14.798  14.908  26.636  26.707
 84 A'   85 A'   86 A'   36 A"   87 A'   88 A'   37 A"   89 A'                 
 27.061  28.857  29.529  29.548  29.564  29.877  29.882  29.883
 90 A'   91 A'   38 A"   92 A'   93 A'   39 A"   94 A'   40 A"                 
 29.896  29.961  36.670 130.590 130.604 130.622 154.257 166.139
 95 A'   96 A'   97 A'   41 A"   98 A'   99 A'  100 A'  101 A'                 
219.1741912.174
102 A'  103 A'                                                                 

 Occupation and symmetry of molecular orbitals

 Point group: Cs (2 irreducible representations).

                           A'   A"    All 
 ------------------------------------------
 All molecular orbitals:
  - Alpha                  103  41    144 
  - Beta                   103  41    144 
 ------------------------------------------
 Alpha orbitals:
  - Frozen occupied        22   7     29  
  - Active occupied        12   5     17  
  - Active virtual         69   29    98  
  - Frozen virtual         0    0     0   
 ------------------------------------------
 Beta orbitals:
  - Frozen occupied        22   7     29  
  - Active occupied        12   5     17  
  - Active virtual         69   29    98  
  - Frozen virtual         0    0     0   
 ------------------------------------------

 Import integrals:   CPU 0.00 s  wall 0.00 s

 Import integrals:   CPU 69.04 s  wall 12.22 s

 MP2 amplitudes:   CPU 0.15 s  wall 0.12 s

Running a double precision version
           CCSD T amplitudes will be solved using DIIS.

           Start     Size      MaxIter   EConv     TConv     
           3         7         100       1.00e-07  1.00e-05  
 ------------------------------------------------------------------------------
           Energy (a.u.)   Ediff      Tdiff       Comment
 ------------------------------------------------------------------------------
         -7772.11150998                           
     1   -7772.10408091   7.43e-03   7.96e-01     
     2   -7772.12716762   2.31e-02   1.11e-01     
     3   -7772.12577774   1.39e-03   5.01e-02     
     4   -7772.12826796   2.49e-03   1.96e-02     Switched to DIIS steps.
     5   -7772.12926364   9.96e-04   1.30e-02     
     6   -7772.12933144   6.78e-05   2.99e-03     
     7   -7772.12934364   1.22e-05   1.62e-03     
     8   -7772.12935110   7.46e-06   4.46e-04     
     9   -7772.12935379   2.69e-06   2.52e-04     
    10   -7772.12935373   5.59e-08   7.21e-05     
    11   -7772.12935383   9.88e-08   3.04e-05     
    12   -7772.12935382   1.80e-08   1.69e-05     
    13   -7772.12935382   7.13e-09   7.74e-06     
 ------------------------------------------------------------------------------
         -7772.12935382                           CCSD T converged.

End of double precision
 SCF energy                 = -7771.47004333
 MP2 energy                 = -7772.11150998
 CCSD correlation energy     =    -0.65931049
 CCSD total energy           = -7772.12935382

 CCSD  T1^2 = 0.0177  T2^2 = 0.2812  Leading amplitudes:

 Amplitude    Orbitals with energies
 -0.0464       11 (A") A                 ->    13 (A") A                  
              -0.4358                         -0.0010                     
 -0.0464       11 (A") B                 ->    13 (A") B                  
              -0.4358                         -0.0010                     
 -0.0289       32 (A') A                 ->    35 (A') A                  
              -0.4480                          0.0329                     
 -0.0289       32 (A') B                 ->    35 (A') B                  
              -0.4480                          0.0329                     

 Amplitude    Orbitals with energies
 -0.0653       11 (A") A     11 (A") B   ->    13 (A") A     13 (A") B    
              -0.4358       -0.4358           -0.0010       -0.0010       
  0.0653       11 (A") A     11 (A") B   ->    13 (A") B     13 (A") A    
              -0.4358       -0.4358           -0.0010       -0.0010       
  0.0653       11 (A") B     11 (A") A   ->    13 (A") A     13 (A") B    
              -0.4358       -0.4358           -0.0010       -0.0010       
 -0.0653       11 (A") B     11 (A") A   ->    13 (A") B     13 (A") A    
              -0.4358       -0.4358           -0.0010       -0.0010       

 Computing CCSD intemediates for later calculations in double precision
 Finished.

Running a double precision version
           CCSD Lambda amplitudes will be solved using DIIS.
           Start     Size      MaxIter   EConv     LConv     
           3         7         100       1.00e-07  1.00e-05  
 ------------------------------------------------------------------------------
            Enorm      Ldiff       Comment
 ------------------------------------------------------------------------------
     1     5.99e-02   4.39e-02     
     2     1.73e-02   6.61e-03     
     3     7.68e-03   1.86e-03     
     4     4.63e-03   1.47e-03     Switched to DIIS steps.
     5     1.47e-03   8.63e-04     
     6     7.22e-04   2.46e-04     
     7     2.40e-04   7.46e-05     
     8     1.12e-04   3.09e-06     
     9     4.23e-05   2.29e-06     
    10     2.05e-05   6.92e-07     
    11     1.01e-05   9.79e-08     
    12     4.61e-06   8.45e-08     
    13     1.91e-06   1.62e-07     
    14     7.85e-07   4.91e-08     
    15     4.05e-07   6.17e-08     
    16     1.93e-07   3.23e-08     
    17     9.81e-08   1.66e-08     
 ------------------------------------------------------------------------------
                                   CCSD Lambda converged.

 Computing density matrices in double precision...
           Orbital response amplitudes will be solved using DIIS.
           Start     Size      MaxIter   EConv     LConv     
           3         7         100       1.00e-06  1.00e-06  
 ------------------------------------------------------------------------------
            Enorm      Ldiff       Comment
 ------------------------------------------------------------------------------
     1     9.03e-02   6.98e-03     
     2     6.25e-02   1.62e-02     
     3     6.82e-02   2.01e-02     
     4     5.68e-03   2.50e-02     Switched to DIIS steps.
     5     2.47e-03   1.26e-04     
     6     1.03e-03   3.45e-04     
     7     8.22e-04   2.72e-04     
     8     1.70e-04   2.16e-04     
     9     6.84e-05   7.88e-06     
    10     1.66e-05   6.81e-06     
    11     6.44e-06   6.38e-07     
    12     1.23e-06   1.12e-06     
    13     8.01e-07   3.80e-07     
 ------------------------------------------------------------------------------
                                   Orbital response converged.

 Computing density matrices... Done.
 CCSD calculation:   CPU 565.50 s  wall 102.13 s

 Transferring MO TPDM to AO TPDM
 Transferring g2_o1o1o1o1
 Transferring g2_o1o1o1v1
 Transferring g2_o1o1v1v1
 Transferring g2_o1v1o1v1
 Transferring g2_o1v1v1v1
 Transferring g2_v1v1v1v1
 Adding separable TPDM
 Computing TPDM gradient
 --------------------------------------------------------
 2e gradient
  Atom          X               Y               Z
 --------------------------------------------------------
    1        -53.978554       22.455112       -0.000000  
    2         10.132641      -37.706454       -0.000000  
    3         20.504802       -5.229016        0.000000  
    4         23.341110       20.480358       -0.000000  
 --------------------------------------------------------
 --------------------------------------------------------
 Final gradient
  Atom          X               Y               Z
 --------------------------------------------------------
    1        -53.978554       22.455112       -0.000000  
    2         10.132641      -37.706454       -0.000000  
    3         20.504802       -5.229016        0.000000  
    4         23.341110       20.480358       -0.000000  
 --------------------------------------------------------
 Analytic gradient from two-electron contribution:   CPU 367.65 s  wall 72.36 s

 Total ccman2 time:   CPU 1008.36 s  wall 188.27 s


 --------------------------------------------------------------
             Orbital Energies (a.u.) and Symmetries
 --------------------------------------------------------------

 Alpha MOs, Restricted
 -- Occupied --                  
******* -180.87 -169.68 -169.68 -104.89  -80.06  -37.93  -33.12
  1 A'    2 A'    3 A'    4 A'    5 A'    6 A'    7 A'    8 A'                 
-33.112 -24.299 -24.298 -24.295 -15.659 -10.617  -8.085  -8.081
  9 A'   10 A'   11 A'   12 A'   13 A'   14 A'   15 A'   16 A'                 
 -7.602  -7.245  -5.494  -5.492  -5.477  -5.467-169.680 -33.112
 17 A'   18 A'   19 A'   20 A'   21 A'   22 A'    1 A"    2 A"                 
-24.298 -24.295  -8.081  -5.492  -5.468  -2.399  -2.395  -2.385
  3 A"    4 A"    5 A"    6 A"    7 A"   23 A'   24 A'   25 A'                 
 -1.271  -1.064  -0.876  -0.739  -0.602  -0.585  -0.448  -0.403
 26 A'   27 A'   28 A'   29 A'   30 A'   31 A'   32 A'   33 A'                 
 -0.385  -2.396  -2.385  -0.568  -0.436  -0.382
 34 A'    8 A"    9 A"   10 A"   11 A"   12 A"                                 
 -- Virtual --                   
  0.033   0.061   0.075   0.090   0.099   0.137   0.161   0.181
 35 A'   36 A'   37 A'   38 A'   39 A'   40 A'   41 A'   42 A'                 
  0.217   0.249   0.284   0.294   0.350   0.357   0.383   0.466
 43 A'   44 A'   45 A'   46 A'   47 A'   48 A'   49 A'   50 A'                 
  0.500   0.554   0.585   0.599   0.686   0.695   0.816   0.875
 51 A'   52 A'   53 A'   54 A'   55 A'   56 A'   57 A'   58 A'                 
  0.905   1.082   1.092   1.123   1.168   1.287   1.317   1.382
 59 A'   60 A'   61 A'   62 A'   63 A'   64 A'   65 A'   66 A'                 
  1.468   1.576   1.626   1.852   1.915   2.326   2.573   2.624
 67 A'   68 A'   69 A'   70 A'   71 A'   72 A'   73 A'   74 A'                 
  2.906   3.019   4.299   4.492   4.522   4.550   4.637   4.749
 75 A'   76 A'   77 A'   78 A'   79 A'   80 A'   81 A'   82 A'                 
  6.555   6.572   7.516  10.335  14.798  14.908  26.707  27.061
 83 A'   84 A'   85 A'   86 A'   87 A'   88 A'   89 A'   90 A'                 
 28.857  29.548  29.564  29.882  29.896  29.961  36.670 130.604
 91 A'   92 A'   93 A'   94 A'   95 A'   96 A'   97 A'   98 A'                 
130.622 154.257 166.139 219.1741912.174  -0.001   0.086   0.136
 99 A'  100 A'  101 A'  102 A'  103 A'   13 A"   14 A"   15 A"                 
  0.247   0.335   0.386   0.554   0.578   0.595   0.871   0.900
 16 A"   17 A"   18 A"   19 A"   20 A"   21 A"   22 A"   23 A"                 
  0.958   1.110   1.226   1.540   1.773   2.255   2.393   2.634
 24 A"   25 A"   26 A"   27 A"   28 A"   29 A"   30 A"   31 A"                 
  4.232   4.482   4.496   6.531  14.704  26.636  29.529  29.877
 32 A"   33 A"   34 A"   35 A"   36 A"   37 A"   38 A"   39 A"                 
 29.883 130.590
 40 A"   41 A"                                                                 

 Beta MOs, Restricted
 -- Occupied --                  
******* -180.87 -169.68 -169.68 -104.89  -80.06  -37.93  -33.12
  1 A'    2 A'    3 A'    4 A'    5 A'    6 A'    7 A'    8 A'                 
-33.112 -24.299 -24.298 -24.295 -15.659 -10.617  -8.085  -8.081
  9 A'   10 A'   11 A'   12 A'   13 A'   14 A'   15 A'   16 A'                 
 -7.602  -7.245  -5.494  -5.492  -5.477  -5.467-169.680 -33.112
 17 A'   18 A'   19 A'   20 A'   21 A'   22 A'    1 A"    2 A"                 
-24.298 -24.295  -8.081  -5.492  -5.468  -2.399  -2.395  -2.385
  3 A"    4 A"    5 A"    6 A"    7 A"   23 A'   24 A'   25 A'                 
 -1.271  -1.064  -0.876  -0.739  -0.602  -0.585  -0.448  -0.403
 26 A'   27 A'   28 A'   29 A'   30 A'   31 A'   32 A'   33 A'                 
 -0.385  -2.396  -2.385  -0.568  -0.436  -0.382
 34 A'    8 A"    9 A"   10 A"   11 A"   12 A"                                 
 -- Virtual --                   
  0.033   0.061   0.075   0.090   0.099   0.137   0.161   0.181
 35 A'   36 A'   37 A'   38 A'   39 A'   40 A'   41 A'   42 A'                 
  0.217   0.249   0.284   0.294   0.350   0.357   0.383   0.466
 43 A'   44 A'   45 A'   46 A'   47 A'   48 A'   49 A'   50 A'                 
  0.500   0.554   0.585   0.599   0.686   0.695   0.816   0.875
 51 A'   52 A'   53 A'   54 A'   55 A'   56 A'   57 A'   58 A'                 
  0.905   1.082   1.092   1.123   1.168   1.287   1.317   1.382
 59 A'   60 A'   61 A'   62 A'   63 A'   64 A'   65 A'   66 A'                 
  1.468   1.576   1.626   1.852   1.915   2.326   2.573   2.624
 67 A'   68 A'   69 A'   70 A'   71 A'   72 A'   73 A'   74 A'                 
  2.906   3.019   4.299   4.492   4.522   4.550   4.637   4.749
 75 A'   76 A'   77 A'   78 A'   79 A'   80 A'   81 A'   82 A'                 
  6.555   6.572   7.516  10.335  14.798  14.908  26.707  27.061
 83 A'   84 A'   85 A'   86 A'   87 A'   88 A'   89 A'   90 A'                 
 28.857  29.548  29.564  29.882  29.896  29.961  36.670 130.604
 91 A'   92 A'   93 A'   94 A'   95 A'   96 A'   97 A'   98 A'                 
130.622 154.257 166.139 219.1741912.174  -0.001   0.086   0.136
 99 A'  100 A'  101 A'  102 A'  103 A'   13 A"   14 A"   15 A"                 
  0.247   0.335   0.386   0.554   0.578   0.595   0.871   0.900
 16 A"   17 A"   18 A"   19 A"   20 A"   21 A"   22 A"   23 A"                 
  0.958   1.110   1.226   1.540   1.773   2.255   2.393   2.634
 24 A"   25 A"   26 A"   27 A"   28 A"   29 A"   30 A"   31 A"                 
  4.232   4.482   4.496   6.531  14.704  26.636  29.529  29.877
 32 A"   33 A"   34 A"   35 A"   36 A"   37 A"   38 A"   39 A"                 
 29.883 130.590
 40 A"   41 A"                                                                 
 --------------------------------------------------------------

          Ground-State Mulliken Net Atomic Charges

     Atom                 Charge (a.u.)
  ----------------------------------------
      1 I                    -0.235320
      2 P                     0.336619
      3 N                    -0.132809
      4 Cl                    0.031509
  ----------------------------------------
  Sum of atomic charges =    -0.000000

 -----------------------------------------------------------------
                    Cartesian Multipole Moments
 -----------------------------------------------------------------
    Charge (ESU x 10^10)
                -0.0000
    Dipole Moment (Debye)
         X       0.2425      Y       0.5404      Z      -0.0000
       Tot       0.5923
    Quadrupole Moments (Debye-Ang)
        XX     -64.1516     XY       1.4281     YY     -57.5375
        XZ       0.0000     YZ       0.0000     ZZ     -59.6547
    Octopole Moments (Debye-Ang^2)
       XXX      58.0443    XXY     -16.5983    XYY      13.6334
       YYY     -16.9456    XXZ      -0.0000    XYZ      -0.0000
       YYZ      -0.0000    XZZ      13.6126    YZZ      -3.0051
       ZZZ      -0.0000
    Hexadecapole Moments (Debye-Ang^3)
      XXXX    -999.3756   XXXY      14.8181   XXYY    -208.9114
      XYYY       9.4793   YYYY    -320.1059   XXXZ       0.0000
      XXYZ       0.0000   XYYZ      -0.0000   YYYZ      -0.0000
      XXZZ    -177.2877   XYZZ      -1.7434   YYZZ     -67.3521
      XZZZ      -0.0000   YZZZ      -0.0000   ZZZZ     -80.5542
 -----------------------------------------------------------------
 DrvMan completing analytic gradient of the correlated energy
 Correlated dipole moment
            1
    1   0.0953994
    2   0.2126134
    3  -0.0000000
 Energy read as -7772.129353823
 Full Analytical Gradient: (in a.u., or Hartree/Bohr)
             1             2             3             4
    1    0.00000043   -0.00001731    0.00001859   -0.00000171
    2   -0.00000297    0.00000419   -0.00001711    0.00001589
    3    0.00000000   -0.00000000    0.00000000    0.00000000
 Gradient time:  CPU 0.71 s  wall 0.73 s
 ######################################################
 ######################################################
 # Starting finite difference calculation for IDERIV  #
 Finite diff step size:  1.88973e-03 a.u.
 ----------------------------------------------------------------
             Standard Nuclear Orientation (Angstroms)
    I     Atom           X                Y                Z
 ----------------------------------------------------------------
    1      I       1.2373976264    -0.2092611723    -0.0000000000
    2      P      -0.6570887259     1.4513053473     0.0000000000
    3      N      -2.0378676073     0.7204477305     0.0000000000
    4      Cl     -2.4357452975    -0.9248160112    -0.0000000000
 ----------------------------------------------------------------
 Nuclear Repulsion Energy =   470.2975786501 hartrees
 There are       46 alpha and       46 beta electrons

                       Distance Matrix (Angstroms)
             I (  1)   P (  2)   N (  3)
   P (  2)  2.519238
   N (  3)  3.404662  1.562275
   Cl(  4)  3.742192  2.968092  1.692690

 Requested basis set is 6-311++G(d,p)
 There are 56 shells and 144 basis functions
 A cutoff of  1.0D-14 yielded   1317 shell pairs
 There are      9419 function pairs (     10552 Cartesian)
 Smallest overlap matrix eigenvalue = 1.44E-03
 Guess MOs from SCF MO coefficient file

 -----------------------------------------------------------------------
  General SCF calculation program by
  Eric Jon Sundstrom, Paul Horn, Yuezhi Mao, Dmitri Zuev, Alec White,
  David Stuck, Shaama M.S., Shane Yost, Joonho Lee, David Small,
  Daniel Levine, Susi Lehtola, Hugh Burton, Evgeny Epifanovsky
 -----------------------------------------------------------------------
 Hartree-Fock
 using 6 threads for integral computing
 -------------------------------------------------------
 OpenMP Integral computing Module                
 Release: version 2.0, May 2017, Q-Chem Inc. Pleasanton 
 -------------------------------------------------------
 A restricted SCF calculation will be
 performed using DIIS
 SCF converges when DIIS error is below 1.0e-08
 ---------------------------------------
  Cycle       Energy         DIIS error
 ---------------------------------------
    1   -7771.4700371300      4.12e-06  
    2   -7771.4700372019      1.23e-06  
    3   -7771.4700372100      7.84e-07  
    4   -7771.4700372122      2.58e-07  
    5   -7771.4700372127      9.61e-08  
    6   -7771.4700372128      3.75e-08  
    7   -7771.4700372129      1.27e-08  
    8   -7771.4700372127      5.57e-09  Convergence criterion met
 ---------------------------------------
 SCF time:   CPU 7.23s  wall 1.00s 
 SCF   energy in the final basis set =    -7771.4700372127
 Total energy in the final basis set =    -7771.4700372127


 ------------------------------------------------------------------------------

   CCMAN2: suite of methods based on coupled cluster
           and equation of motion theories.

   Components:
   * libvmm-1.3-trunk
     by Evgeny Epifanovsky, Ilya Kaliman.
   * libtensor-2.5-trunk
     by Evgeny Epifanovsky, Michael Wormit, Dmitry Zuev, Sam Manzer, 
        Ilya Kaliman.
   * libcc-2.5-trunk
     by Evgeny Epifanovsky, Arik Landau, Tomasz Kus, Kirill Khistyaev, 
        Dmitry Zuev, Prashant Manohar, Xintian Feng, Anna Krylov, 
        Matthew Goldey, Alec White, Thomas Jagau, Kaushik Nanda, 
        Anastasia Gunina, Alexander Kunitsa, Joonho Lee.

   CCMAN original authors:
   Anna I. Krylov, C. David Sherrill, Steven R. Gwaltney,
   Edward F. C. Byrd (2000)
   Sergey V. Levchenko, Lyudmila V. Slipchenko, Tao Wang,
   Ana-Maria C. Cristian (2003)
   Piotr A. Pieniazek, C. Melania Oana, Evgeny Epifanovsky (2007)
   Prashant Manohar (2009)

 ------------------------------------------------------------------------------


 Allocating and initializing 30808MB of RAM...
 Calculation will run on 6 cores.


 Alpha MOs, Restricted
 -- Occupied --                  
******* -180.87 -169.68 -169.68 -169.68 -104.89  -80.06  -37.93
  1 A     2 A     3 A     4 A     5 A     6 A     7 A     8 A                  
-33.115 -33.112 -33.112 -24.299 -24.298 -24.298 -24.295 -24.295
  9 A    10 A    11 A    12 A    13 A    14 A    15 A    16 A                  
-15.659 -10.617  -8.085  -8.081  -8.081  -7.602  -7.245  -5.494
 17 A    18 A    19 A    20 A    21 A    22 A    23 A    24 A                  
 -5.492  -5.492  -5.477  -5.468  -5.467  -2.399  -2.396  -2.395
 25 A    26 A    27 A    28 A    29 A    30 A    31 A    32 A                  
 -2.385  -2.385  -1.271  -1.064  -0.876  -0.739  -0.602  -0.585
 33 A    34 A    35 A    36 A    37 A    38 A    39 A    40 A                  
 -0.568  -0.448  -0.436  -0.403  -0.384  -0.382
 41 A    42 A    43 A    44 A    45 A    46 A                                  
 -- Virtual --                   
 -0.001   0.033   0.061   0.075   0.086   0.090   0.099   0.136
 47 A    48 A    49 A    50 A    51 A    52 A    53 A    54 A                  
  0.137   0.161   0.181   0.217   0.247   0.249   0.284   0.294
 55 A    56 A    57 A    58 A    59 A    60 A    61 A    62 A                  
  0.335   0.350   0.357   0.383   0.386   0.466   0.500   0.554
 63 A    64 A    65 A    66 A    67 A    68 A    69 A    70 A                  
  0.554   0.578   0.585   0.595   0.599   0.685   0.695   0.816
 71 A    72 A    73 A    74 A    75 A    76 A    77 A    78 A                  
  0.871   0.875   0.900   0.905   0.958   1.082   1.092   1.110
 79 A    80 A    81 A    82 A    83 A    84 A    85 A    86 A                  
  1.123   1.168   1.226   1.287   1.317   1.382   1.468   1.540
 87 A    88 A    89 A    90 A    91 A    92 A    93 A    94 A                  
  1.576   1.626   1.773   1.852   1.915   2.255   2.326   2.392
 95 A    96 A    97 A    98 A    99 A   100 A   101 A   102 A                  
  2.573   2.624   2.634   2.906   3.019   4.232   4.299   4.482
103 A   104 A   105 A   106 A   107 A   108 A   109 A   110 A                  
  4.492   4.496   4.522   4.549   4.637   4.749   6.531   6.555
111 A   112 A   113 A   114 A   115 A   116 A   117 A   118 A                  
  6.572   7.516  10.335  14.704  14.798  14.908  26.636  26.707
119 A   120 A   121 A   122 A   123 A   124 A   125 A   126 A                  
 27.061  28.857  29.529  29.548  29.564  29.877  29.882  29.883
127 A   128 A   129 A   130 A   131 A   132 A   133 A   134 A                  
 29.896  29.961  36.670 130.590 130.604 130.622 154.257 166.139
135 A   136 A   137 A   138 A   139 A   140 A   141 A   142 A                  
219.1731912.174
143 A   144 A                                                                  

 Beta MOs, Restricted
 -- Occupied --                  
******* -180.87 -169.68 -169.68 -169.68 -104.89  -80.06  -37.93
  1 A     2 A     3 A     4 A     5 A     6 A     7 A     8 A                  
-33.115 -33.112 -33.112 -24.299 -24.298 -24.298 -24.295 -24.295
  9 A    10 A    11 A    12 A    13 A    14 A    15 A    16 A                  
-15.659 -10.617  -8.085  -8.081  -8.081  -7.602  -7.245  -5.494
 17 A    18 A    19 A    20 A    21 A    22 A    23 A    24 A                  
 -5.492  -5.492  -5.477  -5.468  -5.467  -2.399  -2.396  -2.395
 25 A    26 A    27 A    28 A    29 A    30 A    31 A    32 A                  
 -2.385  -2.385  -1.271  -1.064  -0.876  -0.739  -0.602  -0.585
 33 A    34 A    35 A    36 A    37 A    38 A    39 A    40 A                  
 -0.568  -0.448  -0.436  -0.403  -0.384  -0.382
 41 A    42 A    43 A    44 A    45 A    46 A                                  
 -- Virtual --                   
 -0.001   0.033   0.061   0.075   0.086   0.090   0.099   0.136
 47 A    48 A    49 A    50 A    51 A    52 A    53 A    54 A                  
  0.137   0.161   0.181   0.217   0.247   0.249   0.284   0.294
 55 A    56 A    57 A    58 A    59 A    60 A    61 A    62 A                  
  0.335   0.350   0.357   0.383   0.386   0.466   0.500   0.554
 63 A    64 A    65 A    66 A    67 A    68 A    69 A    70 A                  
  0.554   0.578   0.585   0.595   0.599   0.685   0.695   0.816
 71 A    72 A    73 A    74 A    75 A    76 A    77 A    78 A                  
  0.871   0.875   0.900   0.905   0.958   1.082   1.092   1.110
 79 A    80 A    81 A    82 A    83 A    84 A    85 A    86 A                  
  1.123   1.168   1.226   1.287   1.317   1.382   1.468   1.540
 87 A    88 A    89 A    90 A    91 A    92 A    93 A    94 A                  
  1.576   1.626   1.773   1.852   1.915   2.255   2.326   2.392
 95 A    96 A    97 A    98 A    99 A   100 A   101 A   102 A                  
  2.573   2.624   2.634   2.906   3.019   4.232   4.299   4.482
103 A   104 A   105 A   106 A   107 A   108 A   109 A   110 A                  
  4.492   4.496   4.522   4.549   4.637   4.749   6.531   6.555
111 A   112 A   113 A   114 A   115 A   116 A   117 A   118 A                  
  6.572   7.516  10.335  14.704  14.798  14.908  26.636  26.707
119 A   120 A   121 A   122 A   123 A   124 A   125 A   126 A                  
 27.061  28.857  29.529  29.548  29.564  29.877  29.882  29.883
127 A   128 A   129 A   130 A   131 A   132 A   133 A   134 A                  
 29.896  29.961  36.670 130.590 130.604 130.622 154.257 166.139
135 A   136 A   137 A   138 A   139 A   140 A   141 A   142 A                  
219.1731912.174
143 A   144 A                                                                  

 Occupation and symmetry of molecular orbitals

 Point group: C1 (1 irreducible representation).

                           A     All 
 -------------------------------------
 All molecular orbitals:
  - Alpha                  144   144 
  - Beta                   144   144 
 -------------------------------------
 Alpha orbitals:
  - Frozen occupied        29    29  
  - Active occupied        17    17  
  - Active virtual         98    98  
  - Frozen virtual         0     0   
 -------------------------------------
 Beta orbitals:
  - Frozen occupied        29    29  
  - Active occupied        17    17  
  - Active virtual         98    98  
  - Frozen virtual         0     0   
 -------------------------------------

 Import integrals:   CPU 0.00 s  wall 0.00 s

 Import integrals:   CPU 76.23 s  wall 13.68 s

 MP2 amplitudes:   CPU 0.17 s  wall 0.12 s

Running a double precision version
           CCSD T amplitudes will be solved using DIIS.

           Start     Size      MaxIter   EConv     TConv     
           3         7         100       1.00e-07  1.00e-05  
 ------------------------------------------------------------------------------
           Energy (a.u.)   Ediff      Tdiff       Comment
 ------------------------------------------------------------------------------
         -7772.11150919                           
     1   -7772.10407694   7.43e-03   7.96e-01     
     2   -7772.12716796   2.31e-02   1.11e-01     
     3   -7772.12577639   1.39e-03   5.01e-02     
     4   -7772.12826741   2.49e-03   1.97e-02     Switched to DIIS steps.
     5   -7772.12926347   9.96e-04   1.30e-02     
     6   -7772.12933130   6.78e-05   2.99e-03     
     7   -7772.12934351   1.22e-05   1.62e-03     
     8   -7772.12935098   7.47e-06   4.47e-04     
     9   -7772.12935367   2.69e-06   2.52e-04     
    10   -7772.12935362   5.58e-08   7.21e-05     
    11   -7772.12935372   9.86e-08   3.04e-05     
    12   -7772.12935370   1.79e-08   1.69e-05     
    13   -7772.12935371   7.09e-09   7.76e-06     
 ------------------------------------------------------------------------------
         -7772.12935371                           CCSD T converged.

End of double precision
 SCF energy                 = -7771.47003721
 MP2 energy                 = -7772.11150919
 CCSD correlation energy     =    -0.65931649
 CCSD total energy           = -7772.12935371

 CCSD  T1^2 = 0.0177  T2^2 = 0.2812  Leading amplitudes:

 Amplitude    Orbitals with energies
 -0.0464       43 (A) A                  ->    47 (A) A                   
              -0.4358                         -0.0010                     
 -0.0464       43 (A) B                  ->    47 (A) B                   
              -0.4358                         -0.0010                     
 -0.0290       42 (A) A                  ->    48 (A) A                   
              -0.4480                          0.0328                     
 -0.0290       42 (A) B                  ->    48 (A) B                   
              -0.4480                          0.0328                     

 Amplitude    Orbitals with energies
 -0.0654       43 (A) A      43 (A) B    ->    47 (A) A      47 (A) B     
              -0.4358       -0.4358           -0.0010       -0.0010       
  0.0654       43 (A) A      43 (A) B    ->    47 (A) B      47 (A) A     
              -0.4358       -0.4358           -0.0010       -0.0010       
  0.0654       43 (A) B      43 (A) A    ->    47 (A) A      47 (A) B     
              -0.4358       -0.4358           -0.0010       -0.0010       
 -0.0654       43 (A) B      43 (A) A    ->    47 (A) B      47 (A) A     
              -0.4358       -0.4358           -0.0010       -0.0010       

 Computing CCSD intemediates for later calculations in double precision
 Finished.

Running a double precision version
           CCSD Lambda amplitudes will be solved using DIIS.
           Start     Size      MaxIter   EConv     LConv     
           3         7         100       1.00e-07  1.00e-05  
 ------------------------------------------------------------------------------
            Enorm      Ldiff       Comment
 ------------------------------------------------------------------------------
     1     5.99e-02   4.39e-02     
     2     1.74e-02   6.61e-03     
     3     7.68e-03   1.86e-03     
     4     4.64e-03   1.47e-03     Switched to DIIS steps.
     5     1.47e-03   8.64e-04     
     6     7.23e-04   2.46e-04     
     7     2.40e-04   7.47e-05     
     8     1.12e-04   3.09e-06     
     9     4.24e-05   2.30e-06     
    10     2.05e-05   6.94e-07     
    11     1.01e-05   9.87e-08     
    12     4.62e-06   8.45e-08     
    13     1.92e-06   1.63e-07     
    14     7.86e-07   4.93e-08     
    15     4.05e-07   6.18e-08     
    16     1.94e-07   3.24e-08     
    17     9.83e-08   1.66e-08     
 ------------------------------------------------------------------------------
                                   CCSD Lambda converged.

 Computing density matrices in double precision...
           Orbital response amplitudes will be solved using DIIS.
           Start     Size      MaxIter   EConv     LConv     
           3         7         100       1.00e-06  1.00e-06  
 ------------------------------------------------------------------------------
            Enorm      Ldiff       Comment
 ------------------------------------------------------------------------------
     1     9.03e-02   6.96e-03     
     2     6.26e-02   1.63e-02     
     3     6.83e-02   2.02e-02     
     4     5.69e-03   2.51e-02     Switched to DIIS steps.
     5     2.46e-03   1.35e-04     
     6     1.03e-03   3.41e-04     
     7     8.23e-04   2.72e-04     
     8     1.70e-04   2.17e-04     
     9     6.85e-05   7.63e-06     
    10     1.66e-05   6.83e-06     
    11     6.45e-06   6.37e-07     
    12     1.23e-06   1.13e-06     
    13     7.99e-07   3.79e-07     
 ------------------------------------------------------------------------------
                                   Orbital response converged.

 Computing density matrices... Done.
 CCSD calculation:   CPU 1830.44 s  wall 318.85 s

 Transferring MO TPDM to AO TPDM
 Transferring g2_o1o1o1o1
 Transferring g2_o1o1o1v1
 Transferring g2_o1o1v1v1
 Transferring g2_o1v1o1v1
 Transferring g2_o1v1v1v1
 Transferring g2_v1v1v1v1
 Adding separable TPDM
 Computing TPDM gradient
 --------------------------------------------------------
 2e gradient
  Atom          X               Y               Z
 --------------------------------------------------------
    1        -53.958750       22.435996       -0.000000  
    2         10.123514      -37.685008        0.000000  
    3         20.501474       -5.228618       -0.000000  
    4         23.333763       20.477630       -0.000000  
 --------------------------------------------------------
 --------------------------------------------------------
 Final gradient
  Atom          X               Y               Z
 --------------------------------------------------------
    1        -53.958750       22.435996       -0.000000  
    2         10.123514      -37.685008        0.000000  
    3         20.501474       -5.228618       -0.000000  
    4         23.333763       20.477630       -0.000000  
 --------------------------------------------------------
 Analytic gradient from two-electron contribution:   CPU 372.50 s  wall 72.13 s

 Total ccman2 time:   CPU 2285.84 s  wall 406.26 s


 --------------------------------------------------------------

                    Orbital Energies (a.u.)
 --------------------------------------------------------------

 Alpha MOs
 -- Occupied --
********-180.8740-169.6804-169.6797-169.6797-104.8934 -80.0638 -37.9279
-33.1154 -33.1123 -33.1119 -24.2994 -24.2984 -24.2981 -24.2953 -24.2953
-15.6589 -10.6166  -8.0852  -8.0810  -8.0808  -7.6017  -7.2448  -5.4940
 -5.4924  -5.4918  -5.4767  -5.4681  -5.4673  -2.3994  -2.3958  -2.3948
 -2.3854  -2.3854  -1.2711  -1.0642  -0.8757  -0.7394  -0.6016  -0.5846
 -0.5678  -0.4480  -0.4358  -0.4027  -0.3845  -0.3825
 -- Virtual --
 -0.0010   0.0328   0.0614   0.0748   0.0859   0.0902   0.0990   0.1358
  0.1370   0.1614   0.1806   0.2170   0.2468   0.2494   0.2836   0.2939
  0.3352   0.3496   0.3571   0.3830   0.3861   0.4656   0.5001   0.5540
  0.5540   0.5783   0.5847   0.5954   0.5989   0.6855   0.6946   0.8160
  0.8705   0.8749   0.9004   0.9048   0.9578   1.0823   1.0922   1.1099
  1.1226   1.1678   1.2260   1.2868   1.3174   1.3821   1.4683   1.5405
  1.5759   1.6259   1.7726   1.8520   1.9145   2.2546   2.3258   2.3925
  2.5731   2.6240   2.6339   2.9057   3.0195   4.2321   4.2987   4.4816
  4.4919   4.4960   4.5222   4.5495   4.6369   4.7486   6.5308   6.5548
  6.5725   7.5158  10.3348  14.7035  14.7978  14.9077  26.6360  26.7074
 27.0607  28.8568  29.5293  29.5481  29.5643  29.8768  29.8819  29.8825
 29.8957  29.9606  36.6704 130.5904 130.6036 130.6216 154.2572 166.1388
219.17351912.1744
 --------------------------------------------------------------

          Ground-State Mulliken Net Atomic Charges

     Atom                 Charge (a.u.)
  ----------------------------------------
      1 I                    -0.235497
      2 P                     0.336665
      3 N                    -0.132691
      4 Cl                    0.031523
  ----------------------------------------
  Sum of atomic charges =    -0.000000

 -----------------------------------------------------------------
                    Cartesian Multipole Moments
 -----------------------------------------------------------------
    Charge (ESU x 10^10)
                 0.0000
    Dipole Moment (Debye)
         X       0.2387      Y       0.5418      Z       0.0000
       Tot       0.5921
    Quadrupole Moments (Debye-Ang)
        XX     -64.1500     XY       1.4274     YY     -57.5365
        XZ      -0.0000     YZ       0.0000     ZZ     -59.6563
    Octopole Moments (Debye-Ang^2)
       XXX      57.9411    XXY     -16.5992    XYY      13.5974
       YYY     -16.9391    XXZ       0.0000    XYZ       0.0000
       YYZ       0.0000    XZZ      13.5794    YZZ      -3.0043
       ZZZ       0.0000
    Hexadecapole Moments (Debye-Ang^3)
      XXXX    -999.7607   XXXY      14.8233   XXYY    -208.9777
      XYYY       9.4978   YYYY    -320.0949   XXXZ      -0.0000
      XXYZ      -0.0000   XYYZ      -0.0000   YYYZ      -0.0000
      XXZZ    -177.3623   XYZZ      -1.7374   YYZZ     -67.3523
      XZZZ      -0.0000   YZZZ       0.0000   ZZZZ     -80.5602
 -----------------------------------------------------------------
 DrvMan completing analytic gradient of the correlated energy
 Correlated dipole moment
            1
    1   0.0939267
    2   0.2131597
    3   0.0000000
 Energy read as -7772.129353705
 Full Analytical Gradient: (in a.u., or Hartree/Bohr)
             1             2             3             4
    1    0.00011377   -0.00008035   -0.00003574    0.00000233
    2   -0.00007818    0.00006827   -0.00000640    0.00001632
    3    0.00000000    0.00000000    0.00000000   -0.00000000
 Gradient time:  CPU 0.74 s  wall 0.76 s
 ----------------------------------------------------------------
             Standard Nuclear Orientation (Angstroms)
    I     Atom           X                Y                Z
 ----------------------------------------------------------------
    1      I       1.2353976264    -0.2092611723    -0.0000000000
    2      P      -0.6570887259     1.4513053473     0.0000000000
    3      N      -2.0378676073     0.7204477305     0.0000000000
    4      Cl     -2.4357452975    -0.9248160112    -0.0000000000
 ----------------------------------------------------------------
 Nuclear Repulsion Energy =   470.4967871189 hartrees
 There are       46 alpha and       46 beta electrons

                       Distance Matrix (Angstroms)
             I (  1)   P (  2)   N (  3)
   P (  2)  2.517734
   N (  3)  3.402738  1.562275
   Cl(  4)  3.740228  2.968092  1.692690

 Requested basis set is 6-311++G(d,p)
 There are 56 shells and 144 basis functions
 A cutoff of  1.0D-14 yielded   1317 shell pairs
 There are      9419 function pairs (     10552 Cartesian)
 Smallest overlap matrix eigenvalue = 1.44E-03
 Guess MOs from SCF MO coefficient file

 -----------------------------------------------------------------------
  General SCF calculation program by
  Eric Jon Sundstrom, Paul Horn, Yuezhi Mao, Dmitri Zuev, Alec White,
  David Stuck, Shaama M.S., Shane Yost, Joonho Lee, David Small,
  Daniel Levine, Susi Lehtola, Hugh Burton, Evgeny Epifanovsky
 -----------------------------------------------------------------------
 Hartree-Fock
 using 6 threads for integral computing
 -------------------------------------------------------
 OpenMP Integral computing Module                
 Release: version 2.0, May 2017, Q-Chem Inc. Pleasanton 
 -------------------------------------------------------
 A restricted SCF calculation will be
 performed using DIIS
 SCF converges when DIIS error is below 1.0e-08
 ---------------------------------------
  Cycle       Energy         DIIS error
 ---------------------------------------
    1   -7771.4700488824      8.25e-06  
    2   -7771.4700491701      2.46e-06  
    3   -7771.4700492025      1.57e-06  
    4   -7771.4700492115      5.16e-07  
    5   -7771.4700492133      1.92e-07  
    6   -7771.4700492138      7.50e-08  
    7   -7771.4700492139      2.54e-08  
    8   -7771.4700492137      1.11e-08  
    9   -7771.4700492138      4.41e-09  Convergence criterion met
 ---------------------------------------
 SCF time:   CPU 8.24s  wall 2.00s 
 SCF   energy in the final basis set =    -7771.4700492138
 Total energy in the final basis set =    -7771.4700492138


 ------------------------------------------------------------------------------

   CCMAN2: suite of methods based on coupled cluster
           and equation of motion theories.

   Components:
   * libvmm-1.3-trunk
     by Evgeny Epifanovsky, Ilya Kaliman.
   * libtensor-2.5-trunk
     by Evgeny Epifanovsky, Michael Wormit, Dmitry Zuev, Sam Manzer, 
        Ilya Kaliman.
   * libcc-2.5-trunk
     by Evgeny Epifanovsky, Arik Landau, Tomasz Kus, Kirill Khistyaev, 
        Dmitry Zuev, Prashant Manohar, Xintian Feng, Anna Krylov, 
        Matthew Goldey, Alec White, Thomas Jagau, Kaushik Nanda, 
        Anastasia Gunina, Alexander Kunitsa, Joonho Lee.

   CCMAN original authors:
   Anna I. Krylov, C. David Sherrill, Steven R. Gwaltney,
   Edward F. C. Byrd (2000)
   Sergey V. Levchenko, Lyudmila V. Slipchenko, Tao Wang,
   Ana-Maria C. Cristian (2003)
   Piotr A. Pieniazek, C. Melania Oana, Evgeny Epifanovsky (2007)
   Prashant Manohar (2009)

 ------------------------------------------------------------------------------


 Allocating and initializing 30808MB of RAM...
 Calculation will run on 6 cores.


 Alpha MOs, Restricted
 -- Occupied --                  
******* -180.87 -169.68 -169.68 -169.68 -104.89  -80.06  -37.93
  1 A     2 A     3 A     4 A     5 A     6 A     7 A     8 A                  
-33.115 -33.112 -33.112 -24.299 -24.299 -24.298 -24.295 -24.295
  9 A    10 A    11 A    12 A    13 A    14 A    15 A    16 A                  
-15.659 -10.616  -8.085  -8.081  -8.081  -7.602  -7.245  -5.494
 17 A    18 A    19 A    20 A    21 A    22 A    23 A    24 A                  
 -5.492  -5.492  -5.477  -5.468  -5.467  -2.400  -2.396  -2.395
 25 A    26 A    27 A    28 A    29 A    30 A    31 A    32 A                  
 -2.386  -2.386  -1.271  -1.064  -0.876  -0.739  -0.602  -0.585
 33 A    34 A    35 A    36 A    37 A    38 A    39 A    40 A                  
 -0.568  -0.448  -0.436  -0.403  -0.385  -0.382
 41 A    42 A    43 A    44 A    45 A    46 A                                  
 -- Virtual --                   
 -0.001   0.033   0.061   0.075   0.086   0.090   0.099   0.136
 47 A    48 A    49 A    50 A    51 A    52 A    53 A    54 A                  
  0.137   0.161   0.181   0.217   0.247   0.249   0.284   0.294
 55 A    56 A    57 A    58 A    59 A    60 A    61 A    62 A                  
  0.335   0.350   0.357   0.383   0.386   0.466   0.500   0.554
 63 A    64 A    65 A    66 A    67 A    68 A    69 A    70 A                  
  0.554   0.578   0.585   0.595   0.599   0.686   0.695   0.816
 71 A    72 A    73 A    74 A    75 A    76 A    77 A    78 A                  
  0.871   0.875   0.901   0.905   0.958   1.082   1.093   1.110
 79 A    80 A    81 A    82 A    83 A    84 A    85 A    86 A                  
  1.123   1.168   1.226   1.287   1.318   1.382   1.468   1.540
 87 A    88 A    89 A    90 A    91 A    92 A    93 A    94 A                  
  1.576   1.626   1.773   1.852   1.915   2.255   2.326   2.393
 95 A    96 A    97 A    98 A    99 A   100 A   101 A   102 A                  
  2.573   2.624   2.634   2.906   3.020   4.232   4.299   4.482
103 A   104 A   105 A   106 A   107 A   108 A   109 A   110 A                  
  4.492   4.496   4.522   4.550   4.637   4.749   6.531   6.555
111 A   112 A   113 A   114 A   115 A   116 A   117 A   118 A                  
  6.572   7.516  10.335  14.704  14.798  14.908  26.636  26.708
119 A   120 A   121 A   122 A   123 A   124 A   125 A   126 A                  
 27.061  28.857  29.529  29.548  29.564  29.877  29.882  29.882
127 A   128 A   129 A   130 A   131 A   132 A   133 A   134 A                  
 29.896  29.961  36.671 130.590 130.604 130.622 154.257 166.139
135 A   136 A   137 A   138 A   139 A   140 A   141 A   142 A                  
219.1741912.175
143 A   144 A                                                                  

 Beta MOs, Restricted
 -- Occupied --                  
******* -180.87 -169.68 -169.68 -169.68 -104.89  -80.06  -37.93
  1 A     2 A     3 A     4 A     5 A     6 A     7 A     8 A                  
-33.115 -33.112 -33.112 -24.299 -24.299 -24.298 -24.295 -24.295
  9 A    10 A    11 A    12 A    13 A    14 A    15 A    16 A                  
-15.659 -10.616  -8.085  -8.081  -8.081  -7.602  -7.245  -5.494
 17 A    18 A    19 A    20 A    21 A    22 A    23 A    24 A                  
 -5.492  -5.492  -5.477  -5.468  -5.467  -2.400  -2.396  -2.395
 25 A    26 A    27 A    28 A    29 A    30 A    31 A    32 A                  
 -2.386  -2.386  -1.271  -1.064  -0.876  -0.739  -0.602  -0.585
 33 A    34 A    35 A    36 A    37 A    38 A    39 A    40 A                  
 -0.568  -0.448  -0.436  -0.403  -0.385  -0.382
 41 A    42 A    43 A    44 A    45 A    46 A                                  
 -- Virtual --                   
 -0.001   0.033   0.061   0.075   0.086   0.090   0.099   0.136
 47 A    48 A    49 A    50 A    51 A    52 A    53 A    54 A                  
  0.137   0.161   0.181   0.217   0.247   0.249   0.284   0.294
 55 A    56 A    57 A    58 A    59 A    60 A    61 A    62 A                  
  0.335   0.350   0.357   0.383   0.386   0.466   0.500   0.554
 63 A    64 A    65 A    66 A    67 A    68 A    69 A    70 A                  
  0.554   0.578   0.585   0.595   0.599   0.686   0.695   0.816
 71 A    72 A    73 A    74 A    75 A    76 A    77 A    78 A                  
  0.871   0.875   0.901   0.905   0.958   1.082   1.093   1.110
 79 A    80 A    81 A    82 A    83 A    84 A    85 A    86 A                  
  1.123   1.168   1.226   1.287   1.318   1.382   1.468   1.540
 87 A    88 A    89 A    90 A    91 A    92 A    93 A    94 A                  
  1.576   1.626   1.773   1.852   1.915   2.255   2.326   2.393
 95 A    96 A    97 A    98 A    99 A   100 A   101 A   102 A                  
  2.573   2.624   2.634   2.906   3.020   4.232   4.299   4.482
103 A   104 A   105 A   106 A   107 A   108 A   109 A   110 A                  
  4.492   4.496   4.522   4.550   4.637   4.749   6.531   6.555
111 A   112 A   113 A   114 A   115 A   116 A   117 A   118 A                  
  6.572   7.516  10.335  14.704  14.798  14.908  26.636  26.708
119 A   120 A   121 A   122 A   123 A   124 A   125 A   126 A                  
 27.061  28.857  29.529  29.548  29.564  29.877  29.882  29.882
127 A   128 A   129 A   130 A   131 A   132 A   133 A   134 A                  
 29.896  29.961  36.671 130.590 130.604 130.622 154.257 166.139
135 A   136 A   137 A   138 A   139 A   140 A   141 A   142 A                  
219.1741912.175
143 A   144 A                                                                  

 Occupation and symmetry of molecular orbitals

 Point group: C1 (1 irreducible representation).

                           A     All 
 -------------------------------------
 All molecular orbitals:
  - Alpha                  144   144 
  - Beta                   144   144 
 -------------------------------------
 Alpha orbitals:
  - Frozen occupied        29    29  
  - Active occupied        17    17  
  - Active virtual         98    98  
  - Frozen virtual         0     0   
 -------------------------------------
 Beta orbitals:
  - Frozen occupied        29    29  
  - Active occupied        17    17  
  - Active virtual         98    98  
  - Frozen virtual         0     0   
 -------------------------------------

 Import integrals:   CPU 0.00 s  wall 0.00 s

 Import integrals:   CPU 73.77 s  wall 12.83 s

 MP2 amplitudes:   CPU 0.27 s  wall 0.42 s

Running a double precision version
           CCSD T amplitudes will be solved using DIIS.

           Start     Size      MaxIter   EConv     TConv     
           3         7         100       1.00e-07  1.00e-05  
 ------------------------------------------------------------------------------
           Energy (a.u.)   Ediff      Tdiff       Comment
 ------------------------------------------------------------------------------
         -7772.11151056                           
     1   -7772.10408464   7.43e-03   7.96e-01     
     2   -7772.12716705   2.31e-02   1.11e-01     
     3   -7772.12577887   1.39e-03   5.01e-02     
     4   -7772.12826829   2.49e-03   1.96e-02     Switched to DIIS steps.
     5   -7772.12926359   9.95e-04   1.30e-02     
     6   -7772.12933135   6.78e-05   2.98e-03     
     7   -7772.12934355   1.22e-05   1.62e-03     
     8   -7772.12935100   7.45e-06   4.46e-04     
     9   -7772.12935369   2.69e-06   2.52e-04     
    10   -7772.12935363   5.61e-08   7.20e-05     
    11   -7772.12935373   9.90e-08   3.03e-05     
    12   -7772.12935371   1.81e-08   1.68e-05     
    13   -7772.12935372   7.17e-09   7.72e-06     
 ------------------------------------------------------------------------------
         -7772.12935372                           CCSD T converged.

End of double precision
 SCF energy                 = -7771.47004921
 MP2 energy                 = -7772.11151056
 CCSD correlation energy     =    -0.65930450
 CCSD total energy           = -7772.12935372

 CCSD  T1^2 = 0.0177  T2^2 = 0.2811  Leading amplitudes:

 Amplitude    Orbitals with energies
  0.0464       43 (A) A                  ->    47 (A) A                   
              -0.4358                         -0.0010                     
  0.0464       43 (A) B                  ->    47 (A) B                   
              -0.4358                         -0.0010                     
 -0.0289       42 (A) A                  ->    48 (A) A                   
              -0.4480                          0.0330                     
 -0.0289       42 (A) B                  ->    48 (A) B                   
              -0.4480                          0.0330                     

 Amplitude    Orbitals with energies
 -0.0653       43 (A) A      43 (A) B    ->    47 (A) A      47 (A) B     
              -0.4358       -0.4358           -0.0010       -0.0010       
  0.0653       43 (A) A      43 (A) B    ->    47 (A) B      47 (A) A     
              -0.4358       -0.4358           -0.0010       -0.0010       
  0.0653       43 (A) B      43 (A) A    ->    47 (A) A      47 (A) B     
              -0.4358       -0.4358           -0.0010       -0.0010       
 -0.0653       43 (A) B      43 (A) A    ->    47 (A) B      47 (A) A     
              -0.4358       -0.4358           -0.0010       -0.0010       

 Computing CCSD intemediates for later calculations in double precision
 Finished.

Running a double precision version
           CCSD Lambda amplitudes will be solved using DIIS.
           Start     Size      MaxIter   EConv     LConv     
           3         7         100       1.00e-07  1.00e-05  
 ------------------------------------------------------------------------------
            Enorm      Ldiff       Comment
 ------------------------------------------------------------------------------
     1     5.99e-02   4.39e-02     
     2     1.73e-02   6.60e-03     
     3     7.67e-03   1.86e-03     
     4     4.63e-03   1.47e-03     Switched to DIIS steps.
     5     1.47e-03   8.63e-04     
     6     7.21e-04   2.46e-04     
     7     2.39e-04   7.45e-05     
     8     1.12e-04   3.09e-06     
     9     4.22e-05   2.29e-06     
    10     2.04e-05   6.89e-07     
    11     1.00e-05   9.71e-08     
    12     4.60e-06   8.44e-08     
    13     1.91e-06   1.62e-07     
    14     7.84e-07   4.89e-08     
    15     4.04e-07   6.16e-08     
    16     1.93e-07   3.22e-08     
    17     9.79e-08   1.65e-08     
 ------------------------------------------------------------------------------
                                   CCSD Lambda converged.

 Computing density matrices in double precision...
           Orbital response amplitudes will be solved using DIIS.
           Start     Size      MaxIter   EConv     LConv     
           3         7         100       1.00e-06  1.00e-06  
 ------------------------------------------------------------------------------
            Enorm      Ldiff       Comment
 ------------------------------------------------------------------------------
     1     9.02e-02   7.01e-03     
     2     6.25e-02   1.62e-02     
     3     6.81e-02   2.01e-02     
     4     5.68e-03   2.50e-02     Switched to DIIS steps.
     5     2.49e-03   1.16e-04     
     6     1.03e-03   3.49e-04     
     7     8.21e-04   2.73e-04     
     8     1.69e-04   2.16e-04     
     9     6.83e-05   8.12e-06     
    10     1.66e-05   6.79e-06     
    11     6.43e-06   6.38e-07     
    12     1.23e-06   1.12e-06     
    13     8.03e-07   3.81e-07     
 ------------------------------------------------------------------------------
                                   Orbital response converged.

 Computing density matrices... Done.
 CCSD calculation:   CPU 1829.30 s  wall 318.80 s

 Transferring MO TPDM to AO TPDM
 Transferring g2_o1o1o1o1
 Transferring g2_o1o1o1v1
 Transferring g2_o1o1v1v1
 Transferring g2_o1v1o1v1
 Transferring g2_o1v1v1v1
 Transferring g2_v1v1v1v1
 Adding separable TPDM
 Computing TPDM gradient
 --------------------------------------------------------
 2e gradient
  Atom          X               Y               Z
 --------------------------------------------------------
    1        -53.998352       22.474238        0.000000  
    2         10.141757      -37.727907       -0.000000  
    3         20.508136       -5.229419        0.000000  
    4         23.348459       20.483088       -0.000000  
 --------------------------------------------------------
 --------------------------------------------------------
 Final gradient
  Atom          X               Y               Z
 --------------------------------------------------------
    1        -53.998352       22.474238        0.000000  
    2         10.141757      -37.727907       -0.000000  
    3         20.508136       -5.229419        0.000000  
    4         23.348459       20.483088       -0.000000  
 --------------------------------------------------------
 Analytic gradient from two-electron contribution:   CPU 380.86 s  wall 74.30 s

 Total ccman2 time:   CPU 2291.38 s  wall 407.99 s


 --------------------------------------------------------------

                    Orbital Energies (a.u.)
 --------------------------------------------------------------

 Alpha MOs
 -- Occupied --
********-180.8741-169.6805-169.6798-169.6797-104.8933 -80.0636 -37.9280
-33.1154 -33.1124 -33.1120 -24.2994 -24.2985 -24.2982 -24.2954 -24.2954
-15.6588 -10.6165  -8.0851  -8.0809  -8.0808  -7.6016  -7.2448  -5.4939
 -5.4923  -5.4917  -5.4768  -5.4682  -5.4673  -2.3995  -2.3959  -2.3949
 -2.3855  -2.3855  -1.2711  -1.0642  -0.8760  -0.7393  -0.6016  -0.5846
 -0.5677  -0.4480  -0.4358  -0.4027  -0.3845  -0.3825
 -- Virtual --
 -0.0010   0.0330   0.0614   0.0748   0.0859   0.0903   0.0990   0.1358
  0.1370   0.1614   0.1806   0.2171   0.2469   0.2495   0.2837   0.2939
  0.3351   0.3496   0.3571   0.3830   0.3861   0.4656   0.5001   0.5537
  0.5540   0.5782   0.5847   0.5955   0.5989   0.6857   0.6948   0.8160
  0.8706   0.8750   0.9006   0.9050   0.9578   1.0825   1.0926   1.1100
  1.1226   1.1679   1.2261   1.2869   1.3175   1.3822   1.4684   1.5404
  1.5759   1.6261   1.7727   1.8522   1.9146   2.2547   2.3259   2.3926
  2.5732   2.6241   2.6339   2.9058   3.0195   4.2322   4.2987   4.4815
  4.4919   4.4960   4.5223   4.5496   4.6372   4.7487   6.5307   6.5548
  6.5724   7.5159  10.3348  14.7036  14.7981  14.9078  26.6361  26.7076
 27.0608  28.8569  29.5293  29.5481  29.5643  29.8767  29.8818  29.8825
 29.8956  29.9607  36.6705 130.5903 130.6036 130.6215 154.2572 166.1389
219.17361912.1745
 --------------------------------------------------------------

          Ground-State Mulliken Net Atomic Charges

     Atom                 Charge (a.u.)
  ----------------------------------------
      1 I                    -0.235142
      2 P                     0.336573
      3 N                    -0.132926
      4 Cl                    0.031495
  ----------------------------------------
  Sum of atomic charges =    -0.000000

 -----------------------------------------------------------------
                    Cartesian Multipole Moments
 -----------------------------------------------------------------
    Charge (ESU x 10^10)
                -0.0000
    Dipole Moment (Debye)
         X       0.2462      Y       0.5390      Z       0.0000
       Tot       0.5926
    Quadrupole Moments (Debye-Ang)
        XX     -64.1533     XY       1.4289     YY     -57.5386
        XZ      -0.0000     YZ      -0.0000     ZZ     -59.6532
    Octopole Moments (Debye-Ang^2)
       XXX      58.1475    XXY     -16.5974    XYY      13.6695
       YYY     -16.9522    XXZ       0.0000    XYZ      -0.0000
       YYZ       0.0000    XZZ      13.6457    YZZ      -3.0059
       ZZZ       0.0000
    Hexadecapole Moments (Debye-Ang^3)
      XXXX    -998.9909   XXXY      14.8130   XXYY    -208.8451
      XYYY       9.4607   YYYY    -320.1169   XXXZ      -0.0000
      XXYZ      -0.0000   XYYZ       0.0000   YYYZ       0.0000
      XXZZ    -177.2133   XYZZ      -1.7493   YYZZ     -67.3518
      XZZZ      -0.0000   YZZZ      -0.0000   ZZZZ     -80.5482
 -----------------------------------------------------------------
 DrvMan completing analytic gradient of the correlated energy
 Correlated dipole moment
            1
    1   0.0968715
    2   0.2120670
    3   0.0000000
 Energy read as -7772.129353717
 Full Analytical Gradient: (in a.u., or Hartree/Bohr)
             1             2             3             4
    1   -0.00011318    0.00004590    0.00007296   -0.00000567
    2    0.00007253   -0.00006019   -0.00002783    0.00001549
    3    0.00000000   -0.00000000   -0.00000000    0.00000000
 Gradient time:  CPU 0.80 s  wall 0.80 s
 ----------------------------------------------------------------
             Standard Nuclear Orientation (Angstroms)
    I     Atom           X                Y                Z
 ----------------------------------------------------------------
    1      I       1.2363976264    -0.2082611723    -0.0000000000
    2      P      -0.6570887259     1.4513053473     0.0000000000
    3      N      -2.0378676073     0.7204477305     0.0000000000
    4      Cl     -2.4357452975    -0.9248160112    -0.0000000000
 ----------------------------------------------------------------
 Nuclear Repulsion Energy =   470.4390049026 hartrees
 There are       46 alpha and       46 beta electrons

                       Distance Matrix (Angstroms)
             I (  1)   P (  2)   N (  3)
   P (  2)  2.517827
   N (  3)  3.403427  1.562275
   Cl(  4)  3.741401  2.968092  1.692690

 Requested basis set is 6-311++G(d,p)
 There are 56 shells and 144 basis functions
 A cutoff of  1.0D-14 yielded   1317 shell pairs
 There are      9419 function pairs (     10552 Cartesian)
 Smallest overlap matrix eigenvalue = 1.44E-03
 Guess MOs from SCF MO coefficient file

 -----------------------------------------------------------------------
  General SCF calculation program by
  Eric Jon Sundstrom, Paul Horn, Yuezhi Mao, Dmitri Zuev, Alec White,
  David Stuck, Shaama M.S., Shane Yost, Joonho Lee, David Small,
  Daniel Levine, Susi Lehtola, Hugh Burton, Evgeny Epifanovsky
 -----------------------------------------------------------------------
 Hartree-Fock
 using 6 threads for integral computing
 -------------------------------------------------------
 OpenMP Integral computing Module                
 Release: version 2.0, May 2017, Q-Chem Inc. Pleasanton 
 -------------------------------------------------------
 A restricted SCF calculation will be
 performed using DIIS
 SCF converges when DIIS error is below 1.0e-08
 ---------------------------------------
  Cycle       Energy         DIIS error
 ---------------------------------------
    1   -7771.4700483767      3.44e-06  
    2   -7771.4700484451      1.05e-06  
    3   -7771.4700484569      5.72e-07  
    4   -7771.4700484590      2.91e-07  
    5   -7771.4700484598      7.71e-08  
    6   -7771.4700484599      3.00e-08  
    7   -7771.4700484599      1.12e-08  
    8   -7771.4700484598      4.58e-09  Convergence criterion met
 ---------------------------------------
 SCF time:   CPU 7.39s  wall 2.00s 
 SCF   energy in the final basis set =    -7771.4700484598
 Total energy in the final basis set =    -7771.4700484598


 ------------------------------------------------------------------------------

   CCMAN2: suite of methods based on coupled cluster
           and equation of motion theories.

   Components:
   * libvmm-1.3-trunk
     by Evgeny Epifanovsky, Ilya Kaliman.
   * libtensor-2.5-trunk
     by Evgeny Epifanovsky, Michael Wormit, Dmitry Zuev, Sam Manzer, 
        Ilya Kaliman.
   * libcc-2.5-trunk
     by Evgeny Epifanovsky, Arik Landau, Tomasz Kus, Kirill Khistyaev, 
        Dmitry Zuev, Prashant Manohar, Xintian Feng, Anna Krylov, 
        Matthew Goldey, Alec White, Thomas Jagau, Kaushik Nanda, 
        Anastasia Gunina, Alexander Kunitsa, Joonho Lee.

   CCMAN original authors:
   Anna I. Krylov, C. David Sherrill, Steven R. Gwaltney,
   Edward F. C. Byrd (2000)
   Sergey V. Levchenko, Lyudmila V. Slipchenko, Tao Wang,
   Ana-Maria C. Cristian (2003)
   Piotr A. Pieniazek, C. Melania Oana, Evgeny Epifanovsky (2007)
   Prashant Manohar (2009)

 ------------------------------------------------------------------------------


 Allocating and initializing 30808MB of RAM...
 Calculation will run on 6 cores.


 Alpha MOs, Restricted
 -- Occupied --                  
******* -180.87 -169.68 -169.68 -169.68 -104.89  -80.06  -37.93
  1 A     2 A     3 A     4 A     5 A     6 A     7 A     8 A                  
-33.115 -33.112 -33.112 -24.299 -24.299 -24.298 -24.295 -24.295
  9 A    10 A    11 A    12 A    13 A    14 A    15 A    16 A                  
-15.659 -10.616  -8.085  -8.081  -8.081  -7.602  -7.245  -5.494
 17 A    18 A    19 A    20 A    21 A    22 A    23 A    24 A                  
 -5.492  -5.492  -5.477  -5.468  -5.467  -2.400  -2.396  -2.395
 25 A    26 A    27 A    28 A    29 A    30 A    31 A    32 A                  
 -2.386  -2.386  -1.271  -1.064  -0.876  -0.739  -0.602  -0.585
 33 A    34 A    35 A    36 A    37 A    38 A    39 A    40 A                  
 -0.568  -0.448  -0.436  -0.403  -0.385  -0.383
 41 A    42 A    43 A    44 A    45 A    46 A                                  
 -- Virtual --                   
 -0.001   0.033   0.061   0.075   0.086   0.090   0.099   0.136
 47 A    48 A    49 A    50 A    51 A    52 A    53 A    54 A                  
  0.137   0.161   0.181   0.217   0.247   0.249   0.284   0.294
 55 A    56 A    57 A    58 A    59 A    60 A    61 A    62 A                  
  0.335   0.350   0.357   0.383   0.386   0.466   0.500   0.554
 63 A    64 A    65 A    66 A    67 A    68 A    69 A    70 A                  
  0.554   0.578   0.585   0.595   0.599   0.686   0.695   0.816
 71 A    72 A    73 A    74 A    75 A    76 A    77 A    78 A                  
  0.871   0.875   0.901   0.905   0.958   1.082   1.093   1.110
 79 A    80 A    81 A    82 A    83 A    84 A    85 A    86 A                  
  1.123   1.168   1.226   1.287   1.317   1.382   1.468   1.540
 87 A    88 A    89 A    90 A    91 A    92 A    93 A    94 A                  
  1.576   1.626   1.773   1.852   1.915   2.255   2.326   2.393
 95 A    96 A    97 A    98 A    99 A   100 A   101 A   102 A                  
  2.573   2.624   2.634   2.906   3.020   4.232   4.299   4.482
103 A   104 A   105 A   106 A   107 A   108 A   109 A   110 A                  
  4.492   4.496   4.522   4.550   4.637   4.749   6.531   6.555
111 A   112 A   113 A   114 A   115 A   116 A   117 A   118 A                  
  6.572   7.516  10.335  14.704  14.798  14.908  26.636  26.707
119 A   120 A   121 A   122 A   123 A   124 A   125 A   126 A                  
 27.061  28.857  29.529  29.548  29.564  29.877  29.882  29.882
127 A   128 A   129 A   130 A   131 A   132 A   133 A   134 A                  
 29.896  29.961  36.671 130.590 130.604 130.622 154.257 166.139
135 A   136 A   137 A   138 A   139 A   140 A   141 A   142 A                  
219.1741912.174
143 A   144 A                                                                  

 Beta MOs, Restricted
 -- Occupied --                  
******* -180.87 -169.68 -169.68 -169.68 -104.89  -80.06  -37.93
  1 A     2 A     3 A     4 A     5 A     6 A     7 A     8 A                  
-33.115 -33.112 -33.112 -24.299 -24.299 -24.298 -24.295 -24.295
  9 A    10 A    11 A    12 A    13 A    14 A    15 A    16 A                  
-15.659 -10.616  -8.085  -8.081  -8.081  -7.602  -7.245  -5.494
 17 A    18 A    19 A    20 A    21 A    22 A    23 A    24 A                  
 -5.492  -5.492  -5.477  -5.468  -5.467  -2.400  -2.396  -2.395
 25 A    26 A    27 A    28 A    29 A    30 A    31 A    32 A                  
 -2.386  -2.386  -1.271  -1.064  -0.876  -0.739  -0.602  -0.585
 33 A    34 A    35 A    36 A    37 A    38 A    39 A    40 A                  
 -0.568  -0.448  -0.436  -0.403  -0.385  -0.383
 41 A    42 A    43 A    44 A    45 A    46 A                                  
 -- Virtual --                   
 -0.001   0.033   0.061   0.075   0.086   0.090   0.099   0.136
 47 A    48 A    49 A    50 A    51 A    52 A    53 A    54 A                  
  0.137   0.161   0.181   0.217   0.247   0.249   0.284   0.294
 55 A    56 A    57 A    58 A    59 A    60 A    61 A    62 A                  
  0.335   0.350   0.357   0.383   0.386   0.466   0.500   0.554
 63 A    64 A    65 A    66 A    67 A    68 A    69 A    70 A                  
  0.554   0.578   0.585   0.595   0.599   0.686   0.695   0.816
 71 A    72 A    73 A    74 A    75 A    76 A    77 A    78 A                  
  0.871   0.875   0.901   0.905   0.958   1.082   1.093   1.110
 79 A    80 A    81 A    82 A    83 A    84 A    85 A    86 A                  
  1.123   1.168   1.226   1.287   1.317   1.382   1.468   1.540
 87 A    88 A    89 A    90 A    91 A    92 A    93 A    94 A                  
  1.576   1.626   1.773   1.852   1.915   2.255   2.326   2.393
 95 A    96 A    97 A    98 A    99 A   100 A   101 A   102 A                  
  2.573   2.624   2.634   2.906   3.020   4.232   4.299   4.482
103 A   104 A   105 A   106 A   107 A   108 A   109 A   110 A                  
  4.492   4.496   4.522   4.550   4.637   4.749   6.531   6.555
111 A   112 A   113 A   114 A   115 A   116 A   117 A   118 A                  
  6.572   7.516  10.335  14.704  14.798  14.908  26.636  26.707
119 A   120 A   121 A   122 A   123 A   124 A   125 A   126 A                  
 27.061  28.857  29.529  29.548  29.564  29.877  29.882  29.882
127 A   128 A   129 A   130 A   131 A   132 A   133 A   134 A                  
 29.896  29.961  36.671 130.590 130.604 130.622 154.257 166.139
135 A   136 A   137 A   138 A   139 A   140 A   141 A   142 A                  
219.1741912.174
143 A   144 A                                                                  

 Occupation and symmetry of molecular orbitals

 Point group: C1 (1 irreducible representation).

                           A     All 
 -------------------------------------
 All molecular orbitals:
  - Alpha                  144   144 
  - Beta                   144   144 
 -------------------------------------
 Alpha orbitals:
  - Frozen occupied        29    29  
  - Active occupied        17    17  
  - Active virtual         98    98  
  - Frozen virtual         0     0   
 -------------------------------------
 Beta orbitals:
  - Frozen occupied        29    29  
  - Active occupied        17    17  
  - Active virtual         98    98  
  - Frozen virtual         0     0   
 -------------------------------------

 Import integrals:   CPU 0.00 s  wall 0.00 s

 Import integrals:   CPU 74.41 s  wall 13.09 s

 MP2 amplitudes:   CPU 0.17 s  wall 0.12 s

Running a double precision version
           CCSD T amplitudes will be solved using DIIS.

           Start     Size      MaxIter   EConv     TConv     
           3         7         100       1.00e-07  1.00e-05  
 ------------------------------------------------------------------------------
           Energy (a.u.)   Ediff      Tdiff       Comment
 ------------------------------------------------------------------------------
         -7772.11151178                           
     1   -7772.10408315   7.43e-03   7.96e-01     
     2   -7772.12716764   2.31e-02   1.11e-01     
     3   -7772.12577835   1.39e-03   5.01e-02     
     4   -7772.12826816   2.49e-03   1.96e-02     Switched to DIIS steps.
     5   -7772.12926360   9.95e-04   1.30e-02     
     6   -7772.12933137   6.78e-05   2.98e-03     
     7   -7772.12934357   1.22e-05   1.62e-03     
     8   -7772.12935103   7.45e-06   4.46e-04     
     9   -7772.12935372   2.69e-06   2.52e-04     
    10   -7772.12935366   5.65e-08   7.20e-05     
    11   -7772.12935376   9.92e-08   3.03e-05     
    12   -7772.12935374   1.81e-08   1.68e-05     
    13   -7772.12935375   7.17e-09   7.72e-06     
 ------------------------------------------------------------------------------
         -7772.12935375                           CCSD T converged.

End of double precision
 SCF energy                 = -7771.47004846
 MP2 energy                 = -7772.11151178
 CCSD correlation energy     =    -0.65930529
 CCSD total energy           = -7772.12935375

 CCSD  T1^2 = 0.0177  T2^2 = 0.2811  Leading amplitudes:

 Amplitude    Orbitals with energies
 -0.0464       43 (A) A                  ->    47 (A) A                   
              -0.4358                         -0.0010                     
 -0.0464       43 (A) B                  ->    47 (A) B                   
              -0.4358                         -0.0010                     
 -0.0289       42 (A) A                  ->    48 (A) A                   
              -0.4480                          0.0330                     
 -0.0289       42 (A) B                  ->    48 (A) B                   
              -0.4480                          0.0330                     

 Amplitude    Orbitals with energies
 -0.0653       43 (A) A      43 (A) B    ->    47 (A) A      47 (A) B     
              -0.4358       -0.4358           -0.0010       -0.0010       
  0.0653       43 (A) A      43 (A) B    ->    47 (A) B      47 (A) A     
              -0.4358       -0.4358           -0.0010       -0.0010       
  0.0653       43 (A) B      43 (A) A    ->    47 (A) A      47 (A) B     
              -0.4358       -0.4358           -0.0010       -0.0010       
 -0.0653       43 (A) B      43 (A) A    ->    47 (A) B      47 (A) A     
              -0.4358       -0.4358           -0.0010       -0.0010       

 Computing CCSD intemediates for later calculations in double precision
 Finished.

Running a double precision version
           CCSD Lambda amplitudes will be solved using DIIS.
           Start     Size      MaxIter   EConv     LConv     
           3         7         100       1.00e-07  1.00e-05  
 ------------------------------------------------------------------------------
            Enorm      Ldiff       Comment
 ------------------------------------------------------------------------------
     1     5.99e-02   4.39e-02     
     2     1.73e-02   6.61e-03     
     3     7.67e-03   1.86e-03     
     4     4.63e-03   1.47e-03     Switched to DIIS steps.
     5     1.47e-03   8.63e-04     
     6     7.22e-04   2.46e-04     
     7     2.39e-04   7.46e-05     
     8     1.12e-04   3.09e-06     
     9     4.22e-05   2.29e-06     
    10     2.04e-05   6.89e-07     
    11     1.00e-05   9.69e-08     
    12     4.60e-06   8.45e-08     
    13     1.91e-06   1.62e-07     
    14     7.84e-07   4.90e-08     
    15     4.04e-07   6.16e-08     
    16     1.93e-07   3.22e-08     
    17     9.79e-08   1.65e-08     
 ------------------------------------------------------------------------------
                                   CCSD Lambda converged.

 Computing density matrices in double precision...
           Orbital response amplitudes will be solved using DIIS.
           Start     Size      MaxIter   EConv     LConv     
           3         7         100       1.00e-06  1.00e-06  
 ------------------------------------------------------------------------------
            Enorm      Ldiff       Comment
 ------------------------------------------------------------------------------
     1     9.02e-02   7.00e-03     
     2     6.25e-02   1.62e-02     
     3     6.81e-02   2.01e-02     
     4     5.68e-03   2.50e-02     Switched to DIIS steps.
     5     2.48e-03   1.20e-04     
     6     1.03e-03   3.48e-04     
     7     8.21e-04   2.73e-04     
     8     1.70e-04   2.16e-04     
     9     6.84e-05   8.02e-06     
    10     1.66e-05   6.80e-06     
    11     6.43e-06   6.39e-07     
    12     1.23e-06   1.12e-06     
    13     8.02e-07   3.80e-07     
 ------------------------------------------------------------------------------
                                   Orbital response converged.

 Computing density matrices... Done.
 CCSD calculation:   CPU 1829.87 s  wall 318.88 s

 Transferring MO TPDM to AO TPDM
 Transferring g2_o1o1o1o1
 Transferring g2_o1o1o1v1
 Transferring g2_o1o1v1v1
 Transferring g2_o1v1o1v1
 Transferring g2_o1v1v1v1
 Transferring g2_v1v1v1v1
 Adding separable TPDM
 Computing TPDM gradient
 --------------------------------------------------------
 2e gradient
  Atom          X               Y               Z
 --------------------------------------------------------
    1        -53.998193       22.450040       -0.000000  
    2         10.153347      -37.707157        0.000000  
    3         20.505935       -5.226028       -0.000000  
    4         23.338911       20.483146        0.000000  
 --------------------------------------------------------
 --------------------------------------------------------
 Final gradient
  Atom          X               Y               Z
 --------------------------------------------------------
    1        -53.998193       22.450040       -0.000000  
    2         10.153347      -37.707157        0.000000  
    3         20.505935       -5.226028       -0.000000  
    4         23.338911       20.483146        0.000000  
 --------------------------------------------------------
 Analytic gradient from two-electron contribution:   CPU 385.92 s  wall 74.13 s

 Total ccman2 time:   CPU 2296.52 s  wall 407.66 s


 --------------------------------------------------------------

                    Orbital Energies (a.u.)
 --------------------------------------------------------------

 Alpha MOs
 -- Occupied --
********-180.8741-169.6805-169.6798-169.6797-104.8933 -80.0636 -37.9280
-33.1154 -33.1124 -33.1120 -24.2994 -24.2985 -24.2982 -24.2954 -24.2954
-15.6588 -10.6165  -8.0852  -8.0809  -8.0808  -7.6016  -7.2449  -5.4939
 -5.4923  -5.4917  -5.4768  -5.4682  -5.4674  -2.3995  -2.3959  -2.3949
 -2.3855  -2.3855  -1.2711  -1.0642  -0.8760  -0.7393  -0.6016  -0.5846
 -0.5677  -0.4480  -0.4358  -0.4027  -0.3845  -0.3825
 -- Virtual --
 -0.0010   0.0330   0.0614   0.0748   0.0859   0.0902   0.0990   0.1358
  0.1370   0.1614   0.1806   0.2171   0.2469   0.2495   0.2837   0.2939
  0.3351   0.3496   0.3571   0.3830   0.3861   0.4656   0.5001   0.5537
  0.5540   0.5782   0.5847   0.5954   0.5989   0.6856   0.6948   0.8160
  0.8706   0.8750   0.9006   0.9050   0.9578   1.0825   1.0925   1.1100
  1.1226   1.1679   1.2261   1.2869   1.3175   1.3822   1.4684   1.5404
  1.5759   1.6261   1.7727   1.8521   1.9147   2.2547   2.3259   2.3925
  2.5732   2.6241   2.6339   2.9058   3.0195   4.2322   4.2987   4.4815
  4.4919   4.4960   4.5223   4.5496   4.6372   4.7486   6.5307   6.5547
  6.5724   7.5159  10.3348  14.7036  14.7980  14.9078  26.6361  26.7075
 27.0608  28.8569  29.5292  29.5480  29.5643  29.8767  29.8818  29.8825
 29.8956  29.9607  36.6705 130.5903 130.6036 130.6215 154.2572 166.1389
219.17361912.1745
 --------------------------------------------------------------

          Ground-State Mulliken Net Atomic Charges

     Atom                 Charge (a.u.)
  ----------------------------------------
      1 I                    -0.235149
      2 P                     0.336549
      3 N                    -0.132834
      4 Cl                    0.031434
  ----------------------------------------
  Sum of atomic charges =     0.000000

 -----------------------------------------------------------------
                    Cartesian Multipole Moments
 -----------------------------------------------------------------
    Charge (ESU x 10^10)
                 0.0000
    Dipole Moment (Debye)
         X       0.2457      Y       0.5383      Z      -0.0000
       Tot       0.5917
    Quadrupole Moments (Debye-Ang)
        XX     -64.1511     XY       1.4284     YY     -57.5421
        XZ       0.0000     YZ       0.0000     ZZ     -59.6533
    Octopole Moments (Debye-Ang^2)
       XXX      58.0642    XXY     -16.6269    XYY      13.6371
       YYY     -17.0403    XXZ      -0.0000    XYZ      -0.0000
       YYZ       0.0000    XZZ      13.6162    YZZ      -3.0357
       ZZZ      -0.0000
    Hexadecapole Moments (Debye-Ang^3)
      XXXX    -999.3651   XXXY      14.7109   XXYY    -208.9148
      XYYY       9.3805   YYYY    -320.0660   XXXZ       0.0000
      XXYZ       0.0000   XYYZ      -0.0000   YYYZ       0.0000
      XXZZ    -177.2851   XYZZ      -1.7798   YYZZ     -67.3412
      XZZZ       0.0000   YZZZ       0.0000   ZZZZ     -80.5483
 -----------------------------------------------------------------
 DrvMan completing analytic gradient of the correlated energy
 Correlated dipole moment
            1
    1   0.0966579
    2   0.2117979
    3  -0.0000000
 Energy read as -7772.129353749
 Full Analytical Gradient: (in a.u., or Hartree/Bohr)
             1             2             3             4
    1   -0.00007502    0.00004710    0.00003407   -0.00000615
    2    0.00008181   -0.00010261   -0.00000918    0.00002998
    3    0.00000000    0.00000000    0.00000000   -0.00000000
 Gradient time:  CPU 0.73 s  wall 0.75 s
 ----------------------------------------------------------------
             Standard Nuclear Orientation (Angstroms)
    I     Atom           X                Y                Z
 ----------------------------------------------------------------
    1      I       1.2363976264    -0.2102611723    -0.0000000000
    2      P      -0.6570887259     1.4513053473     0.0000000000
    3      N      -2.0378676073     0.7204477305     0.0000000000
    4      Cl     -2.4357452975    -0.9248160112    -0.0000000000
 ----------------------------------------------------------------
 Nuclear Repulsion Energy =   470.3553125302 hartrees
 There are       46 alpha and       46 beta electrons

                       Distance Matrix (Angstroms)
             I (  1)   P (  2)   N (  3)
   P (  2)  2.519145
   N (  3)  3.403973  1.562275
   Cl(  4)  3.741019  2.968092  1.692690

 Requested basis set is 6-311++G(d,p)
 There are 56 shells and 144 basis functions
 A cutoff of  1.0D-14 yielded   1317 shell pairs
 There are      9419 function pairs (     10552 Cartesian)
 Smallest overlap matrix eigenvalue = 1.44E-03
 Guess MOs from SCF MO coefficient file

 -----------------------------------------------------------------------
  General SCF calculation program by
  Eric Jon Sundstrom, Paul Horn, Yuezhi Mao, Dmitri Zuev, Alec White,
  David Stuck, Shaama M.S., Shane Yost, Joonho Lee, David Small,
  Daniel Levine, Susi Lehtola, Hugh Burton, Evgeny Epifanovsky
 -----------------------------------------------------------------------
 Hartree-Fock
 using 6 threads for integral computing
 -------------------------------------------------------
 OpenMP Integral computing Module                
 Release: version 2.0, May 2017, Q-Chem Inc. Pleasanton 
 -------------------------------------------------------
 A restricted SCF calculation will be
 performed using DIIS
 SCF converges when DIIS error is below 1.0e-08
 ---------------------------------------
  Cycle       Energy         DIIS error
 ---------------------------------------
    1   -7771.4700377417      7.55e-06  
    2   -7771.4700379999      2.06e-06  
    3   -7771.4700380306      1.08e-06  
    4   -7771.4700380359      4.44e-07  
    5   -7771.4700380371      1.87e-07  
    6   -7771.4700380374      6.14e-08  
    7   -7771.4700380374      2.16e-08  
    8   -7771.4700380375      9.43e-09  Convergence criterion met
 ---------------------------------------
 SCF time:   CPU 7.42s  wall 2.00s 
 SCF   energy in the final basis set =    -7771.4700380375
 Total energy in the final basis set =    -7771.4700380375


 ------------------------------------------------------------------------------

   CCMAN2: suite of methods based on coupled cluster
           and equation of motion theories.

   Components:
   * libvmm-1.3-trunk
     by Evgeny Epifanovsky, Ilya Kaliman.
   * libtensor-2.5-trunk
     by Evgeny Epifanovsky, Michael Wormit, Dmitry Zuev, Sam Manzer, 
        Ilya Kaliman.
   * libcc-2.5-trunk
     by Evgeny Epifanovsky, Arik Landau, Tomasz Kus, Kirill Khistyaev, 
        Dmitry Zuev, Prashant Manohar, Xintian Feng, Anna Krylov, 
        Matthew Goldey, Alec White, Thomas Jagau, Kaushik Nanda, 
        Anastasia Gunina, Alexander Kunitsa, Joonho Lee.

   CCMAN original authors:
   Anna I. Krylov, C. David Sherrill, Steven R. Gwaltney,
   Edward F. C. Byrd (2000)
   Sergey V. Levchenko, Lyudmila V. Slipchenko, Tao Wang,
   Ana-Maria C. Cristian (2003)
   Piotr A. Pieniazek, C. Melania Oana, Evgeny Epifanovsky (2007)
   Prashant Manohar (2009)

 ------------------------------------------------------------------------------


 Allocating and initializing 30808MB of RAM...
 Calculation will run on 6 cores.


 Alpha MOs, Restricted
 -- Occupied --                  
******* -180.87 -169.68 -169.68 -169.68 -104.89  -80.06  -37.93
  1 A     2 A     3 A     4 A     5 A     6 A     7 A     8 A                  
-33.115 -33.112 -33.112 -24.299 -24.298 -24.298 -24.295 -24.295
  9 A    10 A    11 A    12 A    13 A    14 A    15 A    16 A                  
-15.659 -10.617  -8.085  -8.081  -8.081  -7.602  -7.245  -5.494
 17 A    18 A    19 A    20 A    21 A    22 A    23 A    24 A                  
 -5.492  -5.492  -5.477  -5.468  -5.467  -2.399  -2.396  -2.395
 25 A    26 A    27 A    28 A    29 A    30 A    31 A    32 A                  
 -2.385  -2.385  -1.271  -1.064  -0.876  -0.739  -0.602  -0.585
 33 A    34 A    35 A    36 A    37 A    38 A    39 A    40 A                  
 -0.568  -0.448  -0.436  -0.403  -0.384  -0.382
 41 A    42 A    43 A    44 A    45 A    46 A                                  
 -- Virtual --                   
 -0.001   0.033   0.061   0.075   0.086   0.090   0.099   0.136
 47 A    48 A    49 A    50 A    51 A    52 A    53 A    54 A                  
  0.137   0.161   0.181   0.217   0.247   0.249   0.284   0.294
 55 A    56 A    57 A    58 A    59 A    60 A    61 A    62 A                  
  0.335   0.350   0.357   0.383   0.386   0.466   0.500   0.554
 63 A    64 A    65 A    66 A    67 A    68 A    69 A    70 A                  
  0.554   0.578   0.585   0.595   0.599   0.686   0.695   0.816
 71 A    72 A    73 A    74 A    75 A    76 A    77 A    78 A                  
  0.871   0.875   0.900   0.905   0.958   1.082   1.092   1.110
 79 A    80 A    81 A    82 A    83 A    84 A    85 A    86 A                  
  1.123   1.168   1.226   1.287   1.317   1.382   1.468   1.540
 87 A    88 A    89 A    90 A    91 A    92 A    93 A    94 A                  
  1.576   1.626   1.773   1.852   1.914   2.255   2.326   2.392
 95 A    96 A    97 A    98 A    99 A   100 A   101 A   102 A                  
  2.573   2.624   2.634   2.906   3.019   4.232   4.299   4.482
103 A   104 A   105 A   106 A   107 A   108 A   109 A   110 A                  
  4.492   4.496   4.522   4.550   4.637   4.749   6.531   6.555
111 A   112 A   113 A   114 A   115 A   116 A   117 A   118 A                  
  6.573   7.516  10.335  14.704  14.798  14.908  26.636  26.707
119 A   120 A   121 A   122 A   123 A   124 A   125 A   126 A                  
 27.061  28.857  29.529  29.548  29.564  29.877  29.882  29.883
127 A   128 A   129 A   130 A   131 A   132 A   133 A   134 A                  
 29.896  29.961  36.670 130.590 130.604 130.622 154.257 166.139
135 A   136 A   137 A   138 A   139 A   140 A   141 A   142 A                  
219.1731912.174
143 A   144 A                                                                  

 Beta MOs, Restricted
 -- Occupied --                  
******* -180.87 -169.68 -169.68 -169.68 -104.89  -80.06  -37.93
  1 A     2 A     3 A     4 A     5 A     6 A     7 A     8 A                  
-33.115 -33.112 -33.112 -24.299 -24.298 -24.298 -24.295 -24.295
  9 A    10 A    11 A    12 A    13 A    14 A    15 A    16 A                  
-15.659 -10.617  -8.085  -8.081  -8.081  -7.602  -7.245  -5.494
 17 A    18 A    19 A    20 A    21 A    22 A    23 A    24 A                  
 -5.492  -5.492  -5.477  -5.468  -5.467  -2.399  -2.396  -2.395
 25 A    26 A    27 A    28 A    29 A    30 A    31 A    32 A                  
 -2.385  -2.385  -1.271  -1.064  -0.876  -0.739  -0.602  -0.585
 33 A    34 A    35 A    36 A    37 A    38 A    39 A    40 A                  
 -0.568  -0.448  -0.436  -0.403  -0.384  -0.382
 41 A    42 A    43 A    44 A    45 A    46 A                                  
 -- Virtual --                   
 -0.001   0.033   0.061   0.075   0.086   0.090   0.099   0.136
 47 A    48 A    49 A    50 A    51 A    52 A    53 A    54 A                  
  0.137   0.161   0.181   0.217   0.247   0.249   0.284   0.294
 55 A    56 A    57 A    58 A    59 A    60 A    61 A    62 A                  
  0.335   0.350   0.357   0.383   0.386   0.466   0.500   0.554
 63 A    64 A    65 A    66 A    67 A    68 A    69 A    70 A                  
  0.554   0.578   0.585   0.595   0.599   0.686   0.695   0.816
 71 A    72 A    73 A    74 A    75 A    76 A    77 A    78 A                  
  0.871   0.875   0.900   0.905   0.958   1.082   1.092   1.110
 79 A    80 A    81 A    82 A    83 A    84 A    85 A    86 A                  
  1.123   1.168   1.226   1.287   1.317   1.382   1.468   1.540
 87 A    88 A    89 A    90 A    91 A    92 A    93 A    94 A                  
  1.576   1.626   1.773   1.852   1.914   2.255   2.326   2.392
 95 A    96 A    97 A    98 A    99 A   100 A   101 A   102 A                  
  2.573   2.624   2.634   2.906   3.019   4.232   4.299   4.482
103 A   104 A   105 A   106 A   107 A   108 A   109 A   110 A                  
  4.492   4.496   4.522   4.550   4.637   4.749   6.531   6.555
111 A   112 A   113 A   114 A   115 A   116 A   117 A   118 A                  
  6.573   7.516  10.335  14.704  14.798  14.908  26.636  26.707
119 A   120 A   121 A   122 A   123 A   124 A   125 A   126 A                  
 27.061  28.857  29.529  29.548  29.564  29.877  29.882  29.883
127 A   128 A   129 A   130 A   131 A   132 A   133 A   134 A                  
 29.896  29.961  36.670 130.590 130.604 130.622 154.257 166.139
135 A   136 A   137 A   138 A   139 A   140 A   141 A   142 A                  
219.1731912.174
143 A   144 A                                                                  

 Occupation and symmetry of molecular orbitals

 Point group: C1 (1 irreducible representation).

                           A     All 
 -------------------------------------
 All molecular orbitals:
  - Alpha                  144   144 
  - Beta                   144   144 
 -------------------------------------
 Alpha orbitals:
  - Frozen occupied        29    29  
  - Active occupied        17    17  
  - Active virtual         98    98  
  - Frozen virtual         0     0   
 -------------------------------------
 Beta orbitals:
  - Frozen occupied        29    29  
  - Active occupied        17    17  
  - Active virtual         98    98  
  - Frozen virtual         0     0   
 -------------------------------------

 Import integrals:   CPU 0.00 s  wall 0.00 s

 Import integrals:   CPU 74.18 s  wall 12.96 s

 MP2 amplitudes:   CPU 0.17 s  wall 0.12 s

Running a double precision version
           CCSD T amplitudes will be solved using DIIS.

           Start     Size      MaxIter   EConv     TConv     
           3         7         100       1.00e-07  1.00e-05  
 ------------------------------------------------------------------------------
           Energy (a.u.)   Ediff      Tdiff       Comment
 ------------------------------------------------------------------------------
         -7772.11150802                           
     1   -7772.10407850   7.43e-03   7.96e-01     
     2   -7772.12716743   2.31e-02   1.11e-01     
     3   -7772.12577698   1.39e-03   5.01e-02     
     4   -7772.12826761   2.49e-03   1.96e-02     Switched to DIIS steps.
     5   -7772.12926353   9.96e-04   1.30e-02     
     6   -7772.12933134   6.78e-05   2.99e-03     
     7   -7772.12934355   1.22e-05   1.62e-03     
     8   -7772.12935101   7.47e-06   4.47e-04     
     9   -7772.12935370   2.69e-06   2.52e-04     
    10   -7772.12935365   5.54e-08   7.21e-05     
    11   -7772.12935375   9.84e-08   3.04e-05     
    12   -7772.12935373   1.78e-08   1.69e-05     
    13   -7772.12935374   7.10e-09   7.76e-06     
 ------------------------------------------------------------------------------
         -7772.12935374                           CCSD T converged.

End of double precision
 SCF energy                 = -7771.47003804
 MP2 energy                 = -7772.11150802
 CCSD correlation energy     =    -0.65931570
 CCSD total energy           = -7772.12935374

 CCSD  T1^2 = 0.0177  T2^2 = 0.2812  Leading amplitudes:

 Amplitude    Orbitals with energies
 -0.0464       43 (A) A                  ->    47 (A) A                   
              -0.4358                         -0.0010                     
 -0.0464       43 (A) B                  ->    47 (A) B                   
              -0.4358                         -0.0010                     
 -0.0290       42 (A) A                  ->    48 (A) A                   
              -0.4480                          0.0328                     
 -0.0290       42 (A) B                  ->    48 (A) B                   
              -0.4480                          0.0328                     

 Amplitude    Orbitals with energies
 -0.0654       43 (A) A      43 (A) B    ->    47 (A) A      47 (A) B     
              -0.4358       -0.4358           -0.0010       -0.0010       
  0.0654       43 (A) A      43 (A) B    ->    47 (A) B      47 (A) A     
              -0.4358       -0.4358           -0.0010       -0.0010       
  0.0654       43 (A) B      43 (A) A    ->    47 (A) A      47 (A) B     
              -0.4358       -0.4358           -0.0010       -0.0010       
 -0.0654       43 (A) B      43 (A) A    ->    47 (A) B      47 (A) A     
              -0.4358       -0.4358           -0.0010       -0.0010       

 Computing CCSD intemediates for later calculations in double precision
 Finished.

Running a double precision version
           CCSD Lambda amplitudes will be solved using DIIS.
           Start     Size      MaxIter   EConv     LConv     
           3         7         100       1.00e-07  1.00e-05  
 ------------------------------------------------------------------------------
            Enorm      Ldiff       Comment
 ------------------------------------------------------------------------------
     1     5.99e-02   4.39e-02     
     2     1.73e-02   6.61e-03     
     3     7.68e-03   1.86e-03     
     4     4.63e-03   1.47e-03     Switched to DIIS steps.
     5     1.47e-03   8.63e-04     
     6     7.23e-04   2.46e-04     
     7     2.40e-04   7.46e-05     
     8     1.12e-04   3.08e-06     
     9     4.24e-05   2.30e-06     
    10     2.05e-05   6.95e-07     
    11     1.01e-05   9.89e-08     
    12     4.62e-06   8.44e-08     
    13     1.92e-06   1.63e-07     
    14     7.86e-07   4.92e-08     
    15     4.05e-07   6.19e-08     
    16     1.94e-07   3.24e-08     
    17     9.83e-08   1.66e-08     
 ------------------------------------------------------------------------------
                                   CCSD Lambda converged.

 Computing density matrices in double precision...
           Orbital response amplitudes will be solved using DIIS.
           Start     Size      MaxIter   EConv     LConv     
           3         7         100       1.00e-06  1.00e-06  
 ------------------------------------------------------------------------------
            Enorm      Ldiff       Comment
 ------------------------------------------------------------------------------
     1     9.03e-02   6.96e-03     
     2     6.26e-02   1.63e-02     
     3     6.82e-02   2.02e-02     
     4     5.69e-03   2.51e-02     Switched to DIIS steps.
     5     2.46e-03   1.32e-04     
     6     1.03e-03   3.43e-04     
     7     8.23e-04   2.72e-04     
     8     1.70e-04   2.17e-04     
     9     6.85e-05   7.73e-06     
    10     1.66e-05   6.82e-06     
    11     6.45e-06   6.37e-07     
    12     1.23e-06   1.13e-06     
    13     8.00e-07   3.79e-07     
 ------------------------------------------------------------------------------
                                   Orbital response converged.

 Computing density matrices... Done.
 CCSD calculation:   CPU 1832.30 s  wall 319.40 s

 Transferring MO TPDM to AO TPDM
 Transferring g2_o1o1o1o1
 Transferring g2_o1o1o1v1
 Transferring g2_o1o1v1v1
 Transferring g2_o1v1o1v1
 Transferring g2_o1v1v1v1
 Transferring g2_v1v1v1v1
 Adding separable TPDM
 Computing TPDM gradient
 --------------------------------------------------------
 2e gradient
  Atom          X               Y               Z
 --------------------------------------------------------
    1        -53.958919       22.460167       -0.000000  
    2         10.111944      -37.705732        0.000000  
    3         20.503672       -5.232000       -0.000000  
    4         23.343303       20.477566        0.000000  
 --------------------------------------------------------
 --------------------------------------------------------
 Final gradient
  Atom          X               Y               Z
 --------------------------------------------------------
    1        -53.958919       22.460167       -0.000000  
    2         10.111944      -37.705732        0.000000  
    3         20.503672       -5.232000       -0.000000  
    4         23.343303       20.477566        0.000000  
 --------------------------------------------------------
 Analytic gradient from two-electron contribution:   CPU 385.59 s  wall 74.47 s

 Total ccman2 time:   CPU 2298.49 s  wall 408.43 s


 --------------------------------------------------------------

                    Orbital Energies (a.u.)
 --------------------------------------------------------------

 Alpha MOs
 -- Occupied --
********-180.8740-169.6804-169.6797-169.6796-104.8934 -80.0638 -37.9279
-33.1153 -33.1123 -33.1119 -24.2993 -24.2984 -24.2981 -24.2953 -24.2953
-15.6589 -10.6165  -8.0852  -8.0810  -8.0808  -7.6017  -7.2447  -5.4940
 -5.4924  -5.4918  -5.4767  -5.4681  -5.4673  -2.3994  -2.3958  -2.3948
 -2.3854  -2.3854  -1.2711  -1.0642  -0.8757  -0.7394  -0.6016  -0.5846
 -0.5678  -0.4480  -0.4358  -0.4027  -0.3845  -0.3825
 -- Virtual --
 -0.0010   0.0328   0.0614   0.0748   0.0859   0.0902   0.0990   0.1358
  0.1370   0.1614   0.1806   0.2171   0.2468   0.2494   0.2836   0.2939
  0.3352   0.3496   0.3571   0.3830   0.3861   0.4657   0.5001   0.5539
  0.5539   0.5783   0.5847   0.5954   0.5989   0.6856   0.6946   0.8160
  0.8705   0.8749   0.9004   0.9048   0.9578   1.0823   1.0923   1.1099
  1.1226   1.1678   1.2260   1.2868   1.3174   1.3821   1.4683   1.5405
  1.5759   1.6260   1.7726   1.8521   1.9145   2.2546   2.3258   2.3925
  2.5731   2.6240   2.6339   2.9057   3.0195   4.2321   4.2987   4.4816
  4.4920   4.4960   4.5222   4.5495   4.6369   4.7486   6.5308   6.5548
  6.5725   7.5158  10.3348  14.7035  14.7978  14.9077  26.6360  26.7075
 27.0608  28.8568  29.5293  29.5481  29.5644  29.8768  29.8819  29.8825
 29.8957  29.9606  36.6704 130.5904 130.6037 130.6216 154.2572 166.1388
219.17351912.1744
 --------------------------------------------------------------

          Ground-State Mulliken Net Atomic Charges

     Atom                 Charge (a.u.)
  ----------------------------------------
      1 I                    -0.235491
      2 P                     0.336689
      3 N                    -0.132783
      4 Cl                    0.031585
  ----------------------------------------
  Sum of atomic charges =     0.000000

 -----------------------------------------------------------------
                    Cartesian Multipole Moments
 -----------------------------------------------------------------
    Charge (ESU x 10^10)
                 0.0000
    Dipole Moment (Debye)
         X       0.2393      Y       0.5425      Z      -0.0000
       Tot       0.5929
    Quadrupole Moments (Debye-Ang)
        XX     -64.1521     XY       1.4279     YY     -57.5329
        XZ       0.0000     YZ       0.0000     ZZ     -59.6562
    Octopole Moments (Debye-Ang^2)
       XXX      58.0245    XXY     -16.5696    XYY      13.6297
       YYY     -16.8509    XXZ      -0.0000    XYZ      -0.0000
       YYZ      -0.0000    XZZ      13.6090    YZZ      -2.9745
       ZZZ      -0.0000
    Hexadecapole Moments (Debye-Ang^3)
      XXXX    -999.3861   XXXY      14.9255   XXYY    -208.9080
      XYYY       9.5780   YYYY    -320.1462   XXXZ      -0.0000
      XXYZ       0.0000   XYYZ       0.0000   YYYZ       0.0000
      XXZZ    -177.2903   XYZZ      -1.7069   YYZZ     -67.3630
      XZZZ       0.0000   YZZZ       0.0000   ZZZZ     -80.5600
 -----------------------------------------------------------------
 DrvMan completing analytic gradient of the correlated energy
 Correlated dipole moment
            1
    1   0.0941418
    2   0.2134297
    3  -0.0000000
 Energy read as -7772.129353736
 Full Analytical Gradient: (in a.u., or Hartree/Bohr)
             1             2             3             4
    1    0.00007566   -0.00008151    0.00000305    0.00000280
    2   -0.00008759    0.00011080   -0.00002506    0.00000185
    3    0.00000000    0.00000000   -0.00000000   -0.00000000
 Gradient time:  CPU 0.78 s  wall 0.79 s
 ----------------------------------------------------------------
             Standard Nuclear Orientation (Angstroms)
    I     Atom           X                Y                Z
 ----------------------------------------------------------------
    1      I       1.2363976264    -0.2092611723     0.0010000000
    2      P      -0.6570887259     1.4513053473     0.0000000000
    3      N      -2.0378676073     0.7204477305     0.0000000000
    4      Cl     -2.4357452975    -0.9248160112    -0.0000000000
 ----------------------------------------------------------------
 Nuclear Repulsion Energy =   470.3971404855 hartrees
 There are       46 alpha and       46 beta electrons

                       Distance Matrix (Angstroms)
             I (  1)   P (  2)   N (  3)
   P (  2)  2.518486
   N (  3)  3.403700  1.562275
   Cl(  4)  3.741210  2.968092  1.692690

 Requested basis set is 6-311++G(d,p)
 There are 56 shells and 144 basis functions
 A cutoff of  1.0D-14 yielded   1317 shell pairs
 There are      9419 function pairs (     10552 Cartesian)
 Smallest overlap matrix eigenvalue = 1.44E-03
 Guess MOs from SCF MO coefficient file

 -----------------------------------------------------------------------
  General SCF calculation program by
  Eric Jon Sundstrom, Paul Horn, Yuezhi Mao, Dmitri Zuev, Alec White,
  David Stuck, Shaama M.S., Shane Yost, Joonho Lee, David Small,
  Daniel Levine, Susi Lehtola, Hugh Burton, Evgeny Epifanovsky
 -----------------------------------------------------------------------
 Hartree-Fock
 using 6 threads for integral computing
 -------------------------------------------------------
 OpenMP Integral computing Module                
 Release: version 2.0, May 2017, Q-Chem Inc. Pleasanton 
 -------------------------------------------------------
 A restricted SCF calculation will be
 performed using DIIS
 SCF converges when DIIS error is below 1.0e-08
 ---------------------------------------
  Cycle       Energy         DIIS error
 ---------------------------------------
    1   -7771.4700432067      4.47e-06  
    2   -7771.4700433097      1.27e-06  
    3   -7771.4700433247      6.36e-07  
    4   -7771.4700433271      3.00e-07  
    5   -7771.4700433278      1.28e-07  
    6   -7771.4700433279      4.87e-08  
    7   -7771.4700433281      2.28e-08  
    8   -7771.4700433280      1.18e-08  
    9   -7771.4700433281      5.52e-09  Convergence criterion met
 ---------------------------------------
 SCF time:   CPU 8.23s  wall 2.00s 
 SCF   energy in the final basis set =    -7771.4700433281
 Total energy in the final basis set =    -7771.4700433281


 ------------------------------------------------------------------------------

   CCMAN2: suite of methods based on coupled cluster
           and equation of motion theories.

   Components:
   * libvmm-1.3-trunk
     by Evgeny Epifanovsky, Ilya Kaliman.
   * libtensor-2.5-trunk
     by Evgeny Epifanovsky, Michael Wormit, Dmitry Zuev, Sam Manzer, 
        Ilya Kaliman.
   * libcc-2.5-trunk
     by Evgeny Epifanovsky, Arik Landau, Tomasz Kus, Kirill Khistyaev, 
        Dmitry Zuev, Prashant Manohar, Xintian Feng, Anna Krylov, 
        Matthew Goldey, Alec White, Thomas Jagau, Kaushik Nanda, 
        Anastasia Gunina, Alexander Kunitsa, Joonho Lee.

   CCMAN original authors:
   Anna I. Krylov, C. David Sherrill, Steven R. Gwaltney,
   Edward F. C. Byrd (2000)
   Sergey V. Levchenko, Lyudmila V. Slipchenko, Tao Wang,
   Ana-Maria C. Cristian (2003)
   Piotr A. Pieniazek, C. Melania Oana, Evgeny Epifanovsky (2007)
   Prashant Manohar (2009)

 ------------------------------------------------------------------------------


 Allocating and initializing 30808MB of RAM...
 Calculation will run on 6 cores.


 Alpha MOs, Restricted
 -- Occupied --                  
******* -180.87 -169.68 -169.68 -169.68 -104.89  -80.06  -37.93
  1 A     2 A     3 A     4 A     5 A     6 A     7 A     8 A                  
-33.115 -33.112 -33.112 -24.299 -24.298 -24.298 -24.295 -24.295
  9 A    10 A    11 A    12 A    13 A    14 A    15 A    16 A                  
-15.659 -10.617  -8.085  -8.081  -8.081  -7.602  -7.245  -5.494
 17 A    18 A    19 A    20 A    21 A    22 A    23 A    24 A                  
 -5.492  -5.492  -5.477  -5.468  -5.467  -2.399  -2.396  -2.395
 25 A    26 A    27 A    28 A    29 A    30 A    31 A    32 A                  
 -2.385  -2.385  -1.271  -1.064  -0.876  -0.739  -0.602  -0.585
 33 A    34 A    35 A    36 A    37 A    38 A    39 A    40 A                  
 -0.568  -0.448  -0.436  -0.403  -0.385  -0.382
 41 A    42 A    43 A    44 A    45 A    46 A                                  
 -- Virtual --                   
 -0.001   0.033   0.061   0.075   0.086   0.090   0.099   0.136
 47 A    48 A    49 A    50 A    51 A    52 A    53 A    54 A                  
  0.137   0.161   0.181   0.217   0.247   0.249   0.284   0.294
 55 A    56 A    57 A    58 A    59 A    60 A    61 A    62 A                  
  0.335   0.350   0.357   0.383   0.386   0.466   0.500   0.554
 63 A    64 A    65 A    66 A    67 A    68 A    69 A    70 A                  
  0.554   0.578   0.585   0.595   0.599   0.686   0.695   0.816
 71 A    72 A    73 A    74 A    75 A    76 A    77 A    78 A                  
  0.871   0.875   0.900   0.905   0.958   1.082   1.092   1.110
 79 A    80 A    81 A    82 A    83 A    84 A    85 A    86 A                  
  1.123   1.168   1.226   1.287   1.317   1.382   1.468   1.540
 87 A    88 A    89 A    90 A    91 A    92 A    93 A    94 A                  
  1.576   1.626   1.773   1.852   1.915   2.255   2.326   2.393
 95 A    96 A    97 A    98 A    99 A   100 A   101 A   102 A                  
  2.573   2.624   2.634   2.906   3.019   4.232   4.299   4.482
103 A   104 A   105 A   106 A   107 A   108 A   109 A   110 A                  
  4.492   4.496   4.522   4.550   4.637   4.749   6.531   6.555
111 A   112 A   113 A   114 A   115 A   116 A   117 A   118 A                  
  6.572   7.516  10.335  14.704  14.798  14.908  26.636  26.707
119 A   120 A   121 A   122 A   123 A   124 A   125 A   126 A                  
 27.061  28.857  29.529  29.548  29.564  29.877  29.882  29.883
127 A   128 A   129 A   130 A   131 A   132 A   133 A   134 A                  
 29.896  29.961  36.670 130.590 130.604 130.622 154.257 166.139
135 A   136 A   137 A   138 A   139 A   140 A   141 A   142 A                  
219.1741912.174
143 A   144 A                                                                  

 Beta MOs, Restricted
 -- Occupied --                  
******* -180.87 -169.68 -169.68 -169.68 -104.89  -80.06  -37.93
  1 A     2 A     3 A     4 A     5 A     6 A     7 A     8 A                  
-33.115 -33.112 -33.112 -24.299 -24.298 -24.298 -24.295 -24.295
  9 A    10 A    11 A    12 A    13 A    14 A    15 A    16 A                  
-15.659 -10.617  -8.085  -8.081  -8.081  -7.602  -7.245  -5.494
 17 A    18 A    19 A    20 A    21 A    22 A    23 A    24 A                  
 -5.492  -5.492  -5.477  -5.468  -5.467  -2.399  -2.396  -2.395
 25 A    26 A    27 A    28 A    29 A    30 A    31 A    32 A                  
 -2.385  -2.385  -1.271  -1.064  -0.876  -0.739  -0.602  -0.585
 33 A    34 A    35 A    36 A    37 A    38 A    39 A    40 A                  
 -0.568  -0.448  -0.436  -0.403  -0.385  -0.382
 41 A    42 A    43 A    44 A    45 A    46 A                                  
 -- Virtual --                   
 -0.001   0.033   0.061   0.075   0.086   0.090   0.099   0.136
 47 A    48 A    49 A    50 A    51 A    52 A    53 A    54 A                  
  0.137   0.161   0.181   0.217   0.247   0.249   0.284   0.294
 55 A    56 A    57 A    58 A    59 A    60 A    61 A    62 A                  
  0.335   0.350   0.357   0.383   0.386   0.466   0.500   0.554
 63 A    64 A    65 A    66 A    67 A    68 A    69 A    70 A                  
  0.554   0.578   0.585   0.595   0.599   0.686   0.695   0.816
 71 A    72 A    73 A    74 A    75 A    76 A    77 A    78 A                  
  0.871   0.875   0.900   0.905   0.958   1.082   1.092   1.110
 79 A    80 A    81 A    82 A    83 A    84 A    85 A    86 A                  
  1.123   1.168   1.226   1.287   1.317   1.382   1.468   1.540
 87 A    88 A    89 A    90 A    91 A    92 A    93 A    94 A                  
  1.576   1.626   1.773   1.852   1.915   2.255   2.326   2.393
 95 A    96 A    97 A    98 A    99 A   100 A   101 A   102 A                  
  2.573   2.624   2.634   2.906   3.019   4.232   4.299   4.482
103 A   104 A   105 A   106 A   107 A   108 A   109 A   110 A                  
  4.492   4.496   4.522   4.550   4.637   4.749   6.531   6.555
111 A   112 A   113 A   114 A   115 A   116 A   117 A   118 A                  
  6.572   7.516  10.335  14.704  14.798  14.908  26.636  26.707
119 A   120 A   121 A   122 A   123 A   124 A   125 A   126 A                  
 27.061  28.857  29.529  29.548  29.564  29.877  29.882  29.883
127 A   128 A   129 A   130 A   131 A   132 A   133 A   134 A                  
 29.896  29.961  36.670 130.590 130.604 130.622 154.257 166.139
135 A   136 A   137 A   138 A   139 A   140 A   141 A   142 A                  
219.1741912.174
143 A   144 A                                                                  

 Occupation and symmetry of molecular orbitals

 Point group: C1 (1 irreducible representation).

                           A     All 
 -------------------------------------
 All molecular orbitals:
  - Alpha                  144   144 
  - Beta                   144   144 
 -------------------------------------
 Alpha orbitals:
  - Frozen occupied        29    29  
  - Active occupied        17    17  
  - Active virtual         98    98  
  - Frozen virtual         0     0   
 -------------------------------------
 Beta orbitals:
  - Frozen occupied        29    29  
  - Active occupied        17    17  
  - Active virtual         98    98  
  - Frozen virtual         0     0   
 -------------------------------------

 Import integrals:   CPU 0.00 s  wall 0.00 s

 Import integrals:   CPU 76.05 s  wall 13.69 s

 MP2 amplitudes:   CPU 0.17 s  wall 0.12 s

Running a double precision version
           CCSD T amplitudes will be solved using DIIS.

           Start     Size      MaxIter   EConv     TConv     
           3         7         100       1.00e-07  1.00e-05  
 ------------------------------------------------------------------------------
           Energy (a.u.)   Ediff      Tdiff       Comment
 ------------------------------------------------------------------------------
         -7772.11150998                           
     1   -7772.10408090   7.43e-03   7.96e-01     
     2   -7772.12716761   2.31e-02   1.11e-01     
     3   -7772.12577774   1.39e-03   5.01e-02     
     4   -7772.12826796   2.49e-03   1.96e-02     Switched to DIIS steps.
     5   -7772.12926364   9.96e-04   1.30e-02     
     6   -7772.12933143   6.78e-05   2.99e-03     
     7   -7772.12934364   1.22e-05   1.62e-03     
     8   -7772.12935110   7.46e-06   4.46e-04     
     9   -7772.12935379   2.69e-06   2.52e-04     
    10   -7772.12935373   5.59e-08   7.21e-05     
    11   -7772.12935383   9.88e-08   3.04e-05     
    12   -7772.12935381   1.80e-08   1.69e-05     
    13   -7772.12935382   7.13e-09   7.74e-06     
 ------------------------------------------------------------------------------
         -7772.12935382                           CCSD T converged.

End of double precision
 SCF energy                 = -7771.47004333
 MP2 energy                 = -7772.11150998
 CCSD correlation energy     =    -0.65931049
 CCSD total energy           = -7772.12935382

 CCSD  T1^2 = 0.0177  T2^2 = 0.2812  Leading amplitudes:

 Amplitude    Orbitals with energies
 -0.0464       43 (A) A                  ->    47 (A) A                   
              -0.4358                         -0.0010                     
 -0.0464       43 (A) B                  ->    47 (A) B                   
              -0.4358                         -0.0010                     
 -0.0289       42 (A) A                  ->    48 (A) A                   
              -0.4480                          0.0329                     
 -0.0289       42 (A) B                  ->    48 (A) B                   
              -0.4480                          0.0329                     

 Amplitude    Orbitals with energies
 -0.0653       43 (A) A      43 (A) B    ->    47 (A) A      47 (A) B     
              -0.4358       -0.4358           -0.0010       -0.0010       
  0.0653       43 (A) A      43 (A) B    ->    47 (A) B      47 (A) A     
              -0.4358       -0.4358           -0.0010       -0.0010       
  0.0653       43 (A) B      43 (A) A    ->    47 (A) A      47 (A) B     
              -0.4358       -0.4358           -0.0010       -0.0010       
 -0.0653       43 (A) B      43 (A) A    ->    47 (A) B      47 (A) A     
              -0.4358       -0.4358           -0.0010       -0.0010       

 Computing CCSD intemediates for later calculations in double precision
 Finished.

Running a double precision version
           CCSD Lambda amplitudes will be solved using DIIS.
           Start     Size      MaxIter   EConv     LConv     
           3         7         100       1.00e-07  1.00e-05  
 ------------------------------------------------------------------------------
            Enorm      Ldiff       Comment
 ------------------------------------------------------------------------------
     1     5.99e-02   4.39e-02     
     2     1.73e-02   6.61e-03     
     3     7.68e-03   1.86e-03     
     4     4.63e-03   1.47e-03     Switched to DIIS steps.
     5     1.47e-03   8.63e-04     
     6     7.22e-04   2.46e-04     
     7     2.40e-04   7.46e-05     
     8     1.12e-04   3.09e-06     
     9     4.23e-05   2.29e-06     
    10     2.05e-05   6.92e-07     
    11     1.01e-05   9.79e-08     
    12     4.61e-06   8.45e-08     
    13     1.91e-06   1.62e-07     
    14     7.85e-07   4.91e-08     
    15     4.05e-07   6.17e-08     
    16     1.93e-07   3.23e-08     
    17     9.81e-08   1.66e-08     
 ------------------------------------------------------------------------------
                                   CCSD Lambda converged.

 Computing density matrices in double precision...
           Orbital response amplitudes will be solved using DIIS.
           Start     Size      MaxIter   EConv     LConv     
           3         7         100       1.00e-06  1.00e-06  
 ------------------------------------------------------------------------------
            Enorm      Ldiff       Comment
 ------------------------------------------------------------------------------
     1     9.03e-02   6.98e-03     
     2     6.25e-02   1.62e-02     
     3     6.82e-02   2.01e-02     
     4     5.68e-03   2.50e-02     Switched to DIIS steps.
     5     2.47e-03   1.26e-04     
     6     1.03e-03   3.45e-04     
     7     8.22e-04   2.72e-04     
     8     1.70e-04   2.16e-04     
     9     6.84e-05   7.88e-06     
    10     1.66e-05   6.81e-06     
    11     6.44e-06   6.38e-07     
    12     1.23e-06   1.12e-06     
    13     8.01e-07   3.80e-07     
 ------------------------------------------------------------------------------
                                   Orbital response converged.

 Computing density matrices... Done.
 CCSD calculation:   CPU 1832.27 s  wall 319.28 s

 Transferring MO TPDM to AO TPDM
 Transferring g2_o1o1o1o1
 Transferring g2_o1o1o1v1
 Transferring g2_o1o1v1v1
 Transferring g2_o1v1o1v1
 Transferring g2_o1v1v1v1
 Transferring g2_v1v1v1v1
 Adding separable TPDM
 Computing TPDM gradient
 --------------------------------------------------------
 2e gradient
  Atom          X               Y               Z
 --------------------------------------------------------
    1        -53.978544       22.455105       -0.021942  
    2         10.132635      -37.706447        0.015548  
    3         20.504802       -5.229016        0.001932  
    4         23.341107       20.480358        0.004462  
 --------------------------------------------------------
 --------------------------------------------------------
 Final gradient
  Atom          X               Y               Z
 --------------------------------------------------------
    1        -53.978544       22.455105       -0.021942  
    2         10.132635      -37.706447        0.015548  
    3         20.504802       -5.229016        0.001932  
    4         23.341107       20.480358        0.004462  
 --------------------------------------------------------
 Analytic gradient from two-electron contribution:   CPU 371.99 s  wall 73.68 s

 Total ccman2 time:   CPU 2287.48 s  wall 408.42 s


 --------------------------------------------------------------

                    Orbital Energies (a.u.)
 --------------------------------------------------------------

 Alpha MOs
 -- Occupied --
********-180.8740-169.6804-169.6798-169.6797-104.8933 -80.0637 -37.9279
-33.1154 -33.1123 -33.1119 -24.2994 -24.2985 -24.2981 -24.2954 -24.2954
-15.6588 -10.6165  -8.0852  -8.0810  -8.0808  -7.6016  -7.2448  -5.4940
 -5.4924  -5.4917  -5.4768  -5.4682  -5.4673  -2.3995  -2.3959  -2.3949
 -2.3855  -2.3855  -1.2711  -1.0642  -0.8759  -0.7393  -0.6016  -0.5846
 -0.5677  -0.4480  -0.4358  -0.4027  -0.3845  -0.3825
 -- Virtual --
 -0.0010   0.0329   0.0614   0.0748   0.0859   0.0902   0.0990   0.1358
  0.1370   0.1614   0.1806   0.2171   0.2468   0.2495   0.2837   0.2939
  0.3351   0.3496   0.3571   0.3830   0.3861   0.4656   0.5001   0.5538
  0.5540   0.5783   0.5847   0.5954   0.5989   0.6856   0.6947   0.8160
  0.8705   0.8749   0.9005   0.9049   0.9578   1.0824   1.0924   1.1100
  1.1226   1.1679   1.2260   1.2868   1.3175   1.3822   1.4683   1.5405
  1.5759   1.6260   1.7726   1.8521   1.9146   2.2546   2.3259   2.3925
  2.5732   2.6241   2.6339   2.9058   3.0195   4.2322   4.2987   4.4816
  4.4919   4.4960   4.5222   4.5496   4.6371   4.7486   6.5308   6.5548
  6.5725   7.5158  10.3348  14.7036  14.7979  14.9077  26.6360  26.7075
 27.0608  28.8568  29.5293  29.5481  29.5643  29.8767  29.8818  29.8825
 29.8956  29.9606  36.6705 130.5903 130.6036 130.6216 154.2572 166.1389
219.17351912.1745
 --------------------------------------------------------------

          Ground-State Mulliken Net Atomic Charges

     Atom                 Charge (a.u.)
  ----------------------------------------
      1 I                    -0.235320
      2 P                     0.336619
      3 N                    -0.132808
      4 Cl                    0.031509
  ----------------------------------------
  Sum of atomic charges =    -0.000000

 -----------------------------------------------------------------
                    Cartesian Multipole Moments
 -----------------------------------------------------------------
    Charge (ESU x 10^10)
                 0.0000
    Dipole Moment (Debye)
         X       0.2425      Y       0.5404      Z      -0.0005
       Tot       0.5923
    Quadrupole Moments (Debye-Ang)
        XX     -64.1516     XY       1.4281     YY     -57.5375
        XZ      -0.0004     YZ      -0.0003     ZZ     -59.6547
    Octopole Moments (Debye-Ang^2)
       XXX      58.0443    XXY     -16.5983    XYY      13.6334
       YYY     -16.9456    XXZ      -0.0259    XYZ      -0.0031
       YYZ      -0.0279    XZZ      13.6126    YZZ      -3.0051
       ZZZ      -0.0892
    Hexadecapole Moments (Debye-Ang^3)
      XXXX    -999.3756   XXXY      14.8181   XXYY    -208.9114
      XYYY       9.4793   YYYY    -320.1059   XXXZ      -0.1026
      XXYZ       0.0018   XYYZ      -0.0342   YYYZ       0.0185
      XXZZ    -177.2878   XYZZ      -1.7434   YYZZ     -67.3521
      XZZZ      -0.1097   YZZZ       0.0181   ZZZZ     -80.5544
 -----------------------------------------------------------------
 DrvMan completing analytic gradient of the correlated energy
 Correlated dipole moment
            1
    1   0.0953990
    2   0.2126137
    3  -0.0002079
 Energy read as -7772.129353819
 Full Analytical Gradient: (in a.u., or Hartree/Bohr)
             1             2             3             4
    1    0.00000045   -0.00001733    0.00001857   -0.00000169
    2   -0.00000298    0.00000420   -0.00001711    0.00001590
    3    0.00000456   -0.00001322    0.00001711   -0.00000845
 Gradient time:  CPU 0.73 s  wall 0.74 s
 ----------------------------------------------------------------
             Standard Nuclear Orientation (Angstroms)
    I     Atom           X                Y                Z
 ----------------------------------------------------------------
    1      I       1.2363976264    -0.2092611723    -0.0000000000
    2      P      -0.6560887259     1.4513053473     0.0000000000
    3      N      -2.0378676073     0.7204477305     0.0000000000
    4      Cl     -2.4357452975    -0.9248160112    -0.0000000000
 ----------------------------------------------------------------
 Nuclear Repulsion Energy =   470.4177468993 hartrees
 There are       46 alpha and       46 beta electrons

                       Distance Matrix (Angstroms)
             I (  1)   P (  2)   N (  3)
   P (  2)  2.517734
   N (  3)  3.403700  1.563159
   Cl(  4)  3.741210  2.968692  1.692690

 Requested basis set is 6-311++G(d,p)
 There are 56 shells and 144 basis functions
 A cutoff of  1.0D-14 yielded   1317 shell pairs
 There are      9419 function pairs (     10552 Cartesian)
 Smallest overlap matrix eigenvalue = 1.44E-03
 Guess MOs from SCF MO coefficient file

 -----------------------------------------------------------------------
  General SCF calculation program by
  Eric Jon Sundstrom, Paul Horn, Yuezhi Mao, Dmitri Zuev, Alec White,
  David Stuck, Shaama M.S., Shane Yost, Joonho Lee, David Small,
  Daniel Levine, Susi Lehtola, Hugh Burton, Evgeny Epifanovsky
 -----------------------------------------------------------------------
 Hartree-Fock
 using 6 threads for integral computing
 -------------------------------------------------------
 OpenMP Integral computing Module                
 Release: version 2.0, May 2017, Q-Chem Inc. Pleasanton 
 -------------------------------------------------------
 A restricted SCF calculation will be
 performed using DIIS
 SCF converges when DIIS error is below 1.0e-08
 ---------------------------------------
  Cycle       Energy         DIIS error
 ---------------------------------------
    1   -7771.4699871324      1.26e-05  
    2   -7771.4699876140      6.30e-06  
    3   -7771.4699877051      3.12e-06  
    4   -7771.4699877406      7.36e-07  
    5   -7771.4699877454      2.96e-07  
    6   -7771.4699877465      1.30e-07  
    7   -7771.4699877466      4.84e-08  
    8   -7771.4699877468      1.97e-08  
    9   -7771.4699877468      8.08e-09  Convergence criterion met
 ---------------------------------------
 SCF time:   CPU 8.47s  wall 2.00s 
 SCF   energy in the final basis set =    -7771.4699877468
 Total energy in the final basis set =    -7771.4699877468


 ------------------------------------------------------------------------------

   CCMAN2: suite of methods based on coupled cluster
           and equation of motion theories.

   Components:
   * libvmm-1.3-trunk
     by Evgeny Epifanovsky, Ilya Kaliman.
   * libtensor-2.5-trunk
     by Evgeny Epifanovsky, Michael Wormit, Dmitry Zuev, Sam Manzer, 
        Ilya Kaliman.
   * libcc-2.5-trunk
     by Evgeny Epifanovsky, Arik Landau, Tomasz Kus, Kirill Khistyaev, 
        Dmitry Zuev, Prashant Manohar, Xintian Feng, Anna Krylov, 
        Matthew Goldey, Alec White, Thomas Jagau, Kaushik Nanda, 
        Anastasia Gunina, Alexander Kunitsa, Joonho Lee.

   CCMAN original authors:
   Anna I. Krylov, C. David Sherrill, Steven R. Gwaltney,
   Edward F. C. Byrd (2000)
   Sergey V. Levchenko, Lyudmila V. Slipchenko, Tao Wang,
   Ana-Maria C. Cristian (2003)
   Piotr A. Pieniazek, C. Melania Oana, Evgeny Epifanovsky (2007)
   Prashant Manohar (2009)

 ------------------------------------------------------------------------------


 Allocating and initializing 30808MB of RAM...
 Calculation will run on 6 cores.


 Alpha MOs, Restricted
 -- Occupied --                  
******* -180.87 -169.68 -169.68 -169.68 -104.89  -80.06  -37.93
  1 A     2 A     3 A     4 A     5 A     6 A     7 A     8 A                  
-33.116 -33.112 -33.112 -24.300 -24.299 -24.298 -24.295 -24.295
  9 A    10 A    11 A    12 A    13 A    14 A    15 A    16 A                  
-15.659 -10.616  -8.085  -8.081  -8.081  -7.602  -7.245  -5.494
 17 A    18 A    19 A    20 A    21 A    22 A    23 A    24 A                  
 -5.492  -5.492  -5.477  -5.468  -5.467  -2.400  -2.396  -2.395
 25 A    26 A    27 A    28 A    29 A    30 A    31 A    32 A                  
 -2.386  -2.386  -1.271  -1.064  -0.876  -0.739  -0.602  -0.585
 33 A    34 A    35 A    36 A    37 A    38 A    39 A    40 A                  
 -0.568  -0.448  -0.436  -0.403  -0.385  -0.382
 41 A    42 A    43 A    44 A    45 A    46 A                                  
 -- Virtual --                   
 -0.001   0.033   0.061   0.075   0.086   0.090   0.099   0.136
 47 A    48 A    49 A    50 A    51 A    52 A    53 A    54 A                  
  0.137   0.161   0.181   0.217   0.247   0.249   0.284   0.294
 55 A    56 A    57 A    58 A    59 A    60 A    61 A    62 A                  
  0.335   0.350   0.357   0.383   0.386   0.465   0.500   0.554
 63 A    64 A    65 A    66 A    67 A    68 A    69 A    70 A                  
  0.554   0.578   0.585   0.595   0.599   0.686   0.695   0.816
 71 A    72 A    73 A    74 A    75 A    76 A    77 A    78 A                  
  0.870   0.875   0.901   0.905   0.958   1.082   1.093   1.110
 79 A    80 A    81 A    82 A    83 A    84 A    85 A    86 A                  
  1.123   1.168   1.226   1.287   1.317   1.382   1.468   1.540
 87 A    88 A    89 A    90 A    91 A    92 A    93 A    94 A                  
  1.576   1.626   1.773   1.852   1.915   2.255   2.326   2.392
 95 A    96 A    97 A    98 A    99 A   100 A   101 A   102 A                  
  2.573   2.624   2.634   2.905   3.019   4.232   4.299   4.481
103 A   104 A   105 A   106 A   107 A   108 A   109 A   110 A                  
  4.492   4.496   4.522   4.549   4.637   4.749   6.531   6.555
111 A   112 A   113 A   114 A   115 A   116 A   117 A   118 A                  
  6.572   7.515  10.335  14.704  14.798  14.907  26.636  26.708
119 A   120 A   121 A   122 A   123 A   124 A   125 A   126 A                  
 27.061  28.857  29.529  29.548  29.564  29.877  29.882  29.882
127 A   128 A   129 A   130 A   131 A   132 A   133 A   134 A                  
 29.896  29.961  36.670 130.590 130.604 130.621 154.257 166.138
135 A   136 A   137 A   138 A   139 A   140 A   141 A   142 A                  
219.1741912.174
143 A   144 A                                                                  

 Beta MOs, Restricted
 -- Occupied --                  
******* -180.87 -169.68 -169.68 -169.68 -104.89  -80.06  -37.93
  1 A     2 A     3 A     4 A     5 A     6 A     7 A     8 A                  
-33.116 -33.112 -33.112 -24.300 -24.299 -24.298 -24.295 -24.295
  9 A    10 A    11 A    12 A    13 A    14 A    15 A    16 A                  
-15.659 -10.616  -8.085  -8.081  -8.081  -7.602  -7.245  -5.494
 17 A    18 A    19 A    20 A    21 A    22 A    23 A    24 A                  
 -5.492  -5.492  -5.477  -5.468  -5.467  -2.400  -2.396  -2.395
 25 A    26 A    27 A    28 A    29 A    30 A    31 A    32 A                  
 -2.386  -2.386  -1.271  -1.064  -0.876  -0.739  -0.602  -0.585
 33 A    34 A    35 A    36 A    37 A    38 A    39 A    40 A                  
 -0.568  -0.448  -0.436  -0.403  -0.385  -0.382
 41 A    42 A    43 A    44 A    45 A    46 A                                  
 -- Virtual --                   
 -0.001   0.033   0.061   0.075   0.086   0.090   0.099   0.136
 47 A    48 A    49 A    50 A    51 A    52 A    53 A    54 A                  
  0.137   0.161   0.181   0.217   0.247   0.249   0.284   0.294
 55 A    56 A    57 A    58 A    59 A    60 A    61 A    62 A                  
  0.335   0.350   0.357   0.383   0.386   0.465   0.500   0.554
 63 A    64 A    65 A    66 A    67 A    68 A    69 A    70 A                  
  0.554   0.578   0.585   0.595   0.599   0.686   0.695   0.816
 71 A    72 A    73 A    74 A    75 A    76 A    77 A    78 A                  
  0.870   0.875   0.901   0.905   0.958   1.082   1.093   1.110
 79 A    80 A    81 A    82 A    83 A    84 A    85 A    86 A                  
  1.123   1.168   1.226   1.287   1.317   1.382   1.468   1.540
 87 A    88 A    89 A    90 A    91 A    92 A    93 A    94 A                  
  1.576   1.626   1.773   1.852   1.915   2.255   2.326   2.392
 95 A    96 A    97 A    98 A    99 A   100 A   101 A   102 A                  
  2.573   2.624   2.634   2.905   3.019   4.232   4.299   4.481
103 A   104 A   105 A   106 A   107 A   108 A   109 A   110 A                  
  4.492   4.496   4.522   4.549   4.637   4.749   6.531   6.555
111 A   112 A   113 A   114 A   115 A   116 A   117 A   118 A                  
  6.572   7.515  10.335  14.704  14.798  14.907  26.636  26.708
119 A   120 A   121 A   122 A   123 A   124 A   125 A   126 A                  
 27.061  28.857  29.529  29.548  29.564  29.877  29.882  29.882
127 A   128 A   129 A   130 A   131 A   132 A   133 A   134 A                  
 29.896  29.961  36.670 130.590 130.604 130.621 154.257 166.138
135 A   136 A   137 A   138 A   139 A   140 A   141 A   142 A                  
219.1741912.174
143 A   144 A                                                                  

 Occupation and symmetry of molecular orbitals

 Point group: C1 (1 irreducible representation).

                           A     All 
 -------------------------------------
 All molecular orbitals:
  - Alpha                  144   144 
  - Beta                   144   144 
 -------------------------------------
 Alpha orbitals:
  - Frozen occupied        29    29  
  - Active occupied        17    17  
  - Active virtual         98    98  
  - Frozen virtual         0     0   
 -------------------------------------
 Beta orbitals:
  - Frozen occupied        29    29  
  - Active occupied        17    17  
  - Active virtual         98    98  
  - Frozen virtual         0     0   
 -------------------------------------

 Import integrals:   CPU 0.00 s  wall 0.00 s

 Import integrals:   CPU 74.61 s  wall 13.11 s

 MP2 amplitudes:   CPU 0.17 s  wall 0.12 s

Running a double precision version
           CCSD T amplitudes will be solved using DIIS.

           Start     Size      MaxIter   EConv     TConv     
           3         7         100       1.00e-07  1.00e-05  
 ------------------------------------------------------------------------------
           Energy (a.u.)   Ediff      Tdiff       Comment
 ------------------------------------------------------------------------------
         -7772.11152747                           
     1   -7772.10406303   7.46e-03   7.96e-01     
     2   -7772.12716998   2.31e-02   1.11e-01     
     3   -7772.12577322   1.40e-03   5.01e-02     
     4   -7772.12826644   2.49e-03   1.97e-02     Switched to DIIS steps.
     5   -7772.12926295   9.97e-04   1.30e-02     
     6   -7772.12933085   6.79e-05   2.99e-03     
     7   -7772.12934303   1.22e-05   1.62e-03     
     8   -7772.12935048   7.45e-06   4.46e-04     
     9   -7772.12935318   2.70e-06   2.52e-04     
    10   -7772.12935312   5.76e-08   7.22e-05     
    11   -7772.12935323   1.01e-07   3.04e-05     
    12   -7772.12935321   1.82e-08   1.69e-05     
    13   -7772.12935321   7.47e-09   7.73e-06     
 ------------------------------------------------------------------------------
         -7772.12935321                           CCSD T converged.

End of double precision
 SCF energy                 = -7771.46998775
 MP2 energy                 = -7772.11152747
 CCSD correlation energy     =    -0.65936547
 CCSD total energy           = -7772.12935321

 CCSD  T1^2 = 0.0177  T2^2 = 0.2812  Leading amplitudes:

 Amplitude    Orbitals with energies
 -0.0464       43 (A) A                  ->    47 (A) A                   
              -0.4357                         -0.0011                     
 -0.0464       43 (A) B                  ->    47 (A) B                   
              -0.4357                         -0.0011                     
 -0.0288       42 (A) A                  ->    48 (A) A                   
              -0.4479                          0.0330                     
 -0.0288       42 (A) B                  ->    48 (A) B                   
              -0.4479                          0.0330                     

 Amplitude    Orbitals with energies
 -0.0653       43 (A) A      43 (A) B    ->    47 (A) A      47 (A) B     
              -0.4357       -0.4357           -0.0011       -0.0011       
  0.0653       43 (A) A      43 (A) B    ->    47 (A) B      47 (A) A     
              -0.4357       -0.4357           -0.0011       -0.0011       
  0.0653       43 (A) B      43 (A) A    ->    47 (A) A      47 (A) B     
              -0.4357       -0.4357           -0.0011       -0.0011       
 -0.0653       43 (A) B      43 (A) A    ->    47 (A) B      47 (A) A     
              -0.4357       -0.4357           -0.0011       -0.0011       

 Computing CCSD intemediates for later calculations in double precision
 Finished.

Running a double precision version
           CCSD Lambda amplitudes will be solved using DIIS.
           Start     Size      MaxIter   EConv     LConv     
           3         7         100       1.00e-07  1.00e-05  
 ------------------------------------------------------------------------------
            Enorm      Ldiff       Comment
 ------------------------------------------------------------------------------
     1     5.99e-02   4.39e-02     
     2     1.74e-02   6.61e-03     
     3     7.68e-03   1.86e-03     
     4     4.64e-03   1.47e-03     Switched to DIIS steps.
     5     1.47e-03   8.64e-04     
     6     7.23e-04   2.46e-04     
     7     2.40e-04   7.47e-05     
     8     1.12e-04   3.08e-06     
     9     4.23e-05   2.30e-06     
    10     2.05e-05   7.00e-07     
    11     1.01e-05   1.01e-07     
    12     4.61e-06   8.41e-08     
    13     1.91e-06   1.62e-07     
    14     7.86e-07   4.88e-08     
    15     4.05e-07   6.17e-08     
    16     1.93e-07   3.23e-08     
    17     9.82e-08   1.66e-08     
 ------------------------------------------------------------------------------
                                   CCSD Lambda converged.

 Computing density matrices in double precision...
           Orbital response amplitudes will be solved using DIIS.
           Start     Size      MaxIter   EConv     LConv     
           3         7         100       1.00e-06  1.00e-06  
 ------------------------------------------------------------------------------
            Enorm      Ldiff       Comment
 ------------------------------------------------------------------------------
     1     9.03e-02   6.98e-03     
     2     6.26e-02   1.62e-02     
     3     6.82e-02   2.01e-02     
     4     5.69e-03   2.50e-02     Switched to DIIS steps.
     5     2.49e-03   1.13e-04     
     6     1.03e-03   3.52e-04     
     7     8.25e-04   2.74e-04     
     8     1.70e-04   2.16e-04     
     9     6.86e-05   8.40e-06     
    10     1.67e-05   6.81e-06     
    11     6.46e-06   6.39e-07     
    12     1.24e-06   1.13e-06     
    13     8.11e-07   3.85e-07     
 ------------------------------------------------------------------------------
                                   Orbital response converged.

 Computing density matrices... Done.
 CCSD calculation:   CPU 1829.65 s  wall 319.01 s

 Transferring MO TPDM to AO TPDM
 Transferring g2_o1o1o1o1
 Transferring g2_o1o1o1v1
 Transferring g2_o1o1v1v1
 Transferring g2_o1v1o1v1
 Transferring g2_o1v1v1v1
 Transferring g2_v1v1v1v1
 Adding separable TPDM
 Computing TPDM gradient
 --------------------------------------------------------
 2e gradient
  Atom          X               Y               Z
 --------------------------------------------------------
    1        -53.988308       22.475978        0.000000  
    2         10.150509      -37.714570       -0.000001  
    3         20.495861       -5.236927        0.000001  
    4         23.341937       20.475519       -0.000000  
 --------------------------------------------------------
 --------------------------------------------------------
 Final gradient
  Atom          X               Y               Z
 --------------------------------------------------------
    1        -53.988308       22.475978        0.000000  
    2         10.150509      -37.714570       -0.000001  
    3         20.495861       -5.236927        0.000001  
    4         23.341937       20.475519       -0.000000  
 --------------------------------------------------------
 Analytic gradient from two-electron contribution:   CPU 372.00 s  wall 72.93 s

 Total ccman2 time:   CPU 2283.06 s  wall 406.78 s


 --------------------------------------------------------------

                    Orbital Energies (a.u.)
 --------------------------------------------------------------

 Alpha MOs
 -- Occupied --
********-180.8741-169.6805-169.6799-169.6798-104.8933 -80.0637 -37.9280
-33.1155 -33.1124 -33.1120 -24.2995 -24.2986 -24.2982 -24.2955 -24.2955
-15.6589 -10.6164  -8.0851  -8.0809  -8.0807  -7.6016  -7.2449  -5.4940
 -5.4924  -5.4917  -5.4769  -5.4683  -5.4674  -2.3996  -2.3960  -2.3950
 -2.3856  -2.3856  -1.2709  -1.0640  -0.8760  -0.7393  -0.6015  -0.5845
 -0.5676  -0.4479  -0.4357  -0.4028  -0.3846  -0.3825
 -- Virtual --
 -0.0011   0.0330   0.0614   0.0748   0.0859   0.0902   0.0990   0.1358
  0.1370   0.1613   0.1806   0.2171   0.2469   0.2495   0.2837   0.2938
  0.3351   0.3496   0.3571   0.3830   0.3861   0.4654   0.5000   0.5537
  0.5539   0.5782   0.5847   0.5955   0.5988   0.6856   0.6948   0.8158
  0.8704   0.8751   0.9006   0.9049   0.9579   1.0824   1.0926   1.1100
  1.1227   1.1680   1.2261   1.2866   1.3168   1.3822   1.4682   1.5404
  1.5758   1.6260   1.7726   1.8522   1.9147   2.2547   2.3259   2.3922
  2.5731   2.6241   2.6339   2.9054   3.0192   4.2322   4.2987   4.4815
  4.4918   4.4959   4.5221   4.5489   4.6371   4.7486   6.5307   6.5547
  6.5723   7.5153  10.3348  14.7036  14.7979  14.9070  26.6361  26.7075
 27.0608  28.8568  29.5292  29.5480  29.5642  29.8766  29.8817  29.8824
 29.8955  29.9606  36.6703 130.5902 130.6035 130.6215 154.2572 166.1381
219.17351912.1744
 --------------------------------------------------------------

          Ground-State Mulliken Net Atomic Charges

     Atom                 Charge (a.u.)
  ----------------------------------------
      1 I                    -0.234848
      2 P                     0.336490
      3 N                    -0.133105
      4 Cl                    0.031463
  ----------------------------------------
  Sum of atomic charges =    -0.000000

 -----------------------------------------------------------------
                    Cartesian Multipole Moments
 -----------------------------------------------------------------
    Charge (ESU x 10^10)
                 0.0000
    Dipole Moment (Debye)
         X       0.2505      Y       0.5376      Z       0.0000
       Tot       0.5931
    Quadrupole Moments (Debye-Ang)
        XX     -64.1567     XY       1.4316     YY     -57.5428
        XZ      -0.0000     YZ       0.0000     ZZ     -59.6559
    Octopole Moments (Debye-Ang^2)
       XXX      58.0484    XXY     -16.6077    XYY      13.6413
       YYY     -16.9592    XXZ       0.0000    XYZ      -0.0000
       YYZ      -0.0000    XZZ      13.6105    YZZ      -3.0110
       ZZZ      -0.0000
    Hexadecapole Moments (Debye-Ang^3)
      XXXX    -999.3235   XXXY      14.7802   XXYY    -208.9161
      XYYY       9.4341   YYYY    -320.1417   XXXZ      -0.0000
      XXYZ       0.0000   XYYZ      -0.0000   YYYZ      -0.0000
      XXZZ    -177.2764   XYZZ      -1.7546   YYZZ     -67.3603
      XZZZ      -0.0000   YZZZ       0.0000   ZZZZ     -80.5552
 -----------------------------------------------------------------
 DrvMan completing analytic gradient of the correlated energy
 Correlated dipole moment
            1
    1   0.0985716
    2   0.2115205
    3   0.0000001
 Energy read as -7772.129353214
 Full Analytical Gradient: (in a.u., or Hartree/Bohr)
             1             2             3             4
    1   -0.00006276    0.00066418   -0.00056421   -0.00003721
    2    0.00006153    0.00030169   -0.00039669    0.00003347
    3   -0.00000001   -0.00000003    0.00000004   -0.00000001
 Gradient time:  CPU 0.79 s  wall 0.82 s
 ----------------------------------------------------------------
             Standard Nuclear Orientation (Angstroms)
    I     Atom           X                Y                Z
 ----------------------------------------------------------------
    1      I       1.2363976264    -0.2092611723    -0.0000000000
    2      P      -0.6580887259     1.4513053473     0.0000000000
    3      N      -2.0378676073     0.7204477305     0.0000000000
    4      Cl     -2.4357452975    -0.9248160112    -0.0000000000
 ----------------------------------------------------------------
 Nuclear Repulsion Energy =   470.3766127911 hartrees
 There are       46 alpha and       46 beta electrons

                       Distance Matrix (Angstroms)
             I (  1)   P (  2)   N (  3)
   P (  2)  2.519238
   N (  3)  3.403700  1.561391
   Cl(  4)  3.741210  2.967493  1.692690

 Requested basis set is 6-311++G(d,p)
 There are 56 shells and 144 basis functions
 A cutoff of  1.0D-14 yielded   1317 shell pairs
 There are      9419 function pairs (     10552 Cartesian)
 Smallest overlap matrix eigenvalue = 1.44E-03
 Guess MOs from SCF MO coefficient file

 -----------------------------------------------------------------------
  General SCF calculation program by
  Eric Jon Sundstrom, Paul Horn, Yuezhi Mao, Dmitri Zuev, Alec White,
  David Stuck, Shaama M.S., Shane Yost, Joonho Lee, David Small,
  Daniel Levine, Susi Lehtola, Hugh Burton, Evgeny Epifanovsky
 -----------------------------------------------------------------------
 Hartree-Fock
 using 6 threads for integral computing
 -------------------------------------------------------
 OpenMP Integral computing Module                
 Release: version 2.0, May 2017, Q-Chem Inc. Pleasanton 
 -------------------------------------------------------
 A restricted SCF calculation will be
 performed using DIIS
 SCF converges when DIIS error is below 1.0e-08
 ---------------------------------------
  Cycle       Energy         DIIS error
 ---------------------------------------
    1   -7771.4700953260      2.48e-05  
    2   -7771.4700970992      1.25e-05  
    3   -7771.4700974432      6.03e-06  
    4   -7771.4700975715      1.40e-06  
    5   -7771.4700975876      5.71e-07  
    6   -7771.4700975922      2.53e-07  
    7   -7771.4700975931      8.89e-08  
    8   -7771.4700975932      3.49e-08  
    9   -7771.4700975932      1.41e-08  
   10   -7771.4700975932      5.78e-09  Convergence criterion met
 ---------------------------------------
 SCF time:   CPU 9.15s  wall 2.00s 
 SCF   energy in the final basis set =    -7771.4700975932
 Total energy in the final basis set =    -7771.4700975932


 ------------------------------------------------------------------------------

   CCMAN2: suite of methods based on coupled cluster
           and equation of motion theories.

   Components:
   * libvmm-1.3-trunk
     by Evgeny Epifanovsky, Ilya Kaliman.
   * libtensor-2.5-trunk
     by Evgeny Epifanovsky, Michael Wormit, Dmitry Zuev, Sam Manzer, 
        Ilya Kaliman.
   * libcc-2.5-trunk
     by Evgeny Epifanovsky, Arik Landau, Tomasz Kus, Kirill Khistyaev, 
        Dmitry Zuev, Prashant Manohar, Xintian Feng, Anna Krylov, 
        Matthew Goldey, Alec White, Thomas Jagau, Kaushik Nanda, 
        Anastasia Gunina, Alexander Kunitsa, Joonho Lee.

   CCMAN original authors:
   Anna I. Krylov, C. David Sherrill, Steven R. Gwaltney,
   Edward F. C. Byrd (2000)
   Sergey V. Levchenko, Lyudmila V. Slipchenko, Tao Wang,
   Ana-Maria C. Cristian (2003)
   Piotr A. Pieniazek, C. Melania Oana, Evgeny Epifanovsky (2007)
   Prashant Manohar (2009)

 ------------------------------------------------------------------------------


 Allocating and initializing 30808MB of RAM...
 Calculation will run on 6 cores.


 Alpha MOs, Restricted
 -- Occupied --                  
******* -180.87 -169.68 -169.68 -169.68 -104.89  -80.06  -37.93
  1 A     2 A     3 A     4 A     5 A     6 A     7 A     8 A                  
-33.115 -33.112 -33.112 -24.299 -24.298 -24.298 -24.295 -24.295
  9 A    10 A    11 A    12 A    13 A    14 A    15 A    16 A                  
-15.659 -10.617  -8.085  -8.081  -8.081  -7.602  -7.245  -5.494
 17 A    18 A    19 A    20 A    21 A    22 A    23 A    24 A                  
 -5.492  -5.492  -5.477  -5.468  -5.467  -2.399  -2.396  -2.395
 25 A    26 A    27 A    28 A    29 A    30 A    31 A    32 A                  
 -2.385  -2.385  -1.271  -1.064  -0.876  -0.739  -0.602  -0.585
 33 A    34 A    35 A    36 A    37 A    38 A    39 A    40 A                  
 -0.568  -0.448  -0.436  -0.403  -0.384  -0.382
 41 A    42 A    43 A    44 A    45 A    46 A                                  
 -- Virtual --                   
 -0.001   0.033   0.061   0.075   0.086   0.090   0.099   0.136
 47 A    48 A    49 A    50 A    51 A    52 A    53 A    54 A                  
  0.137   0.161   0.181   0.217   0.247   0.249   0.284   0.294
 55 A    56 A    57 A    58 A    59 A    60 A    61 A    62 A                  
  0.335   0.350   0.357   0.383   0.386   0.466   0.500   0.554
 63 A    64 A    65 A    66 A    67 A    68 A    69 A    70 A                  
  0.554   0.578   0.585   0.595   0.599   0.686   0.695   0.816
 71 A    72 A    73 A    74 A    75 A    76 A    77 A    78 A                  
  0.871   0.875   0.900   0.905   0.958   1.082   1.092   1.110
 79 A    80 A    81 A    82 A    83 A    84 A    85 A    86 A                  
  1.123   1.168   1.226   1.287   1.318   1.382   1.468   1.541
 87 A    88 A    89 A    90 A    91 A    92 A    93 A    94 A                  
  1.576   1.626   1.773   1.852   1.914   2.255   2.326   2.393
 95 A    96 A    97 A    98 A    99 A   100 A   101 A   102 A                  
  2.573   2.624   2.634   2.906   3.020   4.232   4.299   4.482
103 A   104 A   105 A   106 A   107 A   108 A   109 A   110 A                  
  4.492   4.496   4.522   4.550   4.637   4.749   6.531   6.555
111 A   112 A   113 A   114 A   115 A   116 A   117 A   118 A                  
  6.573   7.516  10.335  14.704  14.798  14.909  26.636  26.707
119 A   120 A   121 A   122 A   123 A   124 A   125 A   126 A                  
 27.061  28.857  29.529  29.548  29.564  29.877  29.882  29.883
127 A   128 A   129 A   130 A   131 A   132 A   133 A   134 A                  
 29.896  29.961  36.671 130.590 130.604 130.622 154.257 166.140
135 A   136 A   137 A   138 A   139 A   140 A   141 A   142 A                  
219.1741912.175
143 A   144 A                                                                  

 Beta MOs, Restricted
 -- Occupied --                  
******* -180.87 -169.68 -169.68 -169.68 -104.89  -80.06  -37.93
  1 A     2 A     3 A     4 A     5 A     6 A     7 A     8 A                  
-33.115 -33.112 -33.112 -24.299 -24.298 -24.298 -24.295 -24.295
  9 A    10 A    11 A    12 A    13 A    14 A    15 A    16 A                  
-15.659 -10.617  -8.085  -8.081  -8.081  -7.602  -7.245  -5.494
 17 A    18 A    19 A    20 A    21 A    22 A    23 A    24 A                  
 -5.492  -5.492  -5.477  -5.468  -5.467  -2.399  -2.396  -2.395
 25 A    26 A    27 A    28 A    29 A    30 A    31 A    32 A                  
 -2.385  -2.385  -1.271  -1.064  -0.876  -0.739  -0.602  -0.585
 33 A    34 A    35 A    36 A    37 A    38 A    39 A    40 A                  
 -0.568  -0.448  -0.436  -0.403  -0.384  -0.382
 41 A    42 A    43 A    44 A    45 A    46 A                                  
 -- Virtual --                   
 -0.001   0.033   0.061   0.075   0.086   0.090   0.099   0.136
 47 A    48 A    49 A    50 A    51 A    52 A    53 A    54 A                  
  0.137   0.161   0.181   0.217   0.247   0.249   0.284   0.294
 55 A    56 A    57 A    58 A    59 A    60 A    61 A    62 A                  
  0.335   0.350   0.357   0.383   0.386   0.466   0.500   0.554
 63 A    64 A    65 A    66 A    67 A    68 A    69 A    70 A                  
  0.554   0.578   0.585   0.595   0.599   0.686   0.695   0.816
 71 A    72 A    73 A    74 A    75 A    76 A    77 A    78 A                  
  0.871   0.875   0.900   0.905   0.958   1.082   1.092   1.110
 79 A    80 A    81 A    82 A    83 A    84 A    85 A    86 A                  
  1.123   1.168   1.226   1.287   1.318   1.382   1.468   1.541
 87 A    88 A    89 A    90 A    91 A    92 A    93 A    94 A                  
  1.576   1.626   1.773   1.852   1.914   2.255   2.326   2.393
 95 A    96 A    97 A    98 A    99 A   100 A   101 A   102 A                  
  2.573   2.624   2.634   2.906   3.020   4.232   4.299   4.482
103 A   104 A   105 A   106 A   107 A   108 A   109 A   110 A                  
  4.492   4.496   4.522   4.550   4.637   4.749   6.531   6.555
111 A   112 A   113 A   114 A   115 A   116 A   117 A   118 A                  
  6.573   7.516  10.335  14.704  14.798  14.909  26.636  26.707
119 A   120 A   121 A   122 A   123 A   124 A   125 A   126 A                  
 27.061  28.857  29.529  29.548  29.564  29.877  29.882  29.883
127 A   128 A   129 A   130 A   131 A   132 A   133 A   134 A                  
 29.896  29.961  36.671 130.590 130.604 130.622 154.257 166.140
135 A   136 A   137 A   138 A   139 A   140 A   141 A   142 A                  
219.1741912.175
143 A   144 A                                                                  

 Occupation and symmetry of molecular orbitals

 Point group: C1 (1 irreducible representation).

                           A     All 
 -------------------------------------
 All molecular orbitals:
  - Alpha                  144   144 
  - Beta                   144   144 
 -------------------------------------
 Alpha orbitals:
  - Frozen occupied        29    29  
  - Active occupied        17    17  
  - Active virtual         98    98  
  - Frozen virtual         0     0   
 -------------------------------------
 Beta orbitals:
  - Frozen occupied        29    29  
  - Active occupied        17    17  
  - Active virtual         98    98  
  - Frozen virtual         0     0   
 -------------------------------------

 Import integrals:   CPU 0.00 s  wall 0.00 s

 Import integrals:   CPU 74.05 s  wall 12.89 s

 MP2 amplitudes:   CPU 0.17 s  wall 0.12 s

Running a double precision version
           CCSD T amplitudes will be solved using DIIS.

           Start     Size      MaxIter   EConv     TConv     
           3         7         100       1.00e-07  1.00e-05  
 ------------------------------------------------------------------------------
           Energy (a.u.)   Ediff      Tdiff       Comment
 ------------------------------------------------------------------------------
         -7772.11149126                           
     1   -7772.10409747   7.39e-03   7.95e-01     
     2   -7772.12716398   2.31e-02   1.11e-01     
     3   -7772.12578097   1.38e-03   5.00e-02     
     4   -7772.12826820   2.49e-03   1.96e-02     Switched to DIIS steps.
     5   -7772.12926305   9.95e-04   1.30e-02     
     6   -7772.12933073   6.77e-05   2.98e-03     
     7   -7772.12934296   1.22e-05   1.62e-03     
     8   -7772.12935043   7.47e-06   4.47e-04     
     9   -7772.12935311   2.68e-06   2.52e-04     
    10   -7772.12935306   5.43e-08   7.19e-05     
    11   -7772.12935315   9.64e-08   3.04e-05     
    12   -7772.12935313   1.77e-08   1.68e-05     
    13   -7772.12935314   6.80e-09   7.75e-06     
 ------------------------------------------------------------------------------
         -7772.12935314                           CCSD T converged.

End of double precision
 SCF energy                 = -7771.47009759
 MP2 energy                 = -7772.11149126
 CCSD correlation energy     =    -0.65925555
 CCSD total energy           = -7772.12935314

 CCSD  T1^2 = 0.0177  T2^2 = 0.2811  Leading amplitudes:

 Amplitude    Orbitals with energies
  0.0464       43 (A) A                  ->    47 (A) A                   
              -0.4359                         -0.0009                     
  0.0464       43 (A) B                  ->    47 (A) B                   
              -0.4359                         -0.0009                     
  0.0290       42 (A) A                  ->    48 (A) A                   
              -0.4481                          0.0329                     
  0.0290       42 (A) B                  ->    48 (A) B                   
              -0.4481                          0.0329                     

 Amplitude    Orbitals with energies
 -0.0653       43 (A) A      43 (A) B    ->    47 (A) A      47 (A) B     
              -0.4359       -0.4359           -0.0009       -0.0009       
  0.0653       43 (A) A      43 (A) B    ->    47 (A) B      47 (A) A     
              -0.4359       -0.4359           -0.0009       -0.0009       
  0.0653       43 (A) B      43 (A) A    ->    47 (A) A      47 (A) B     
              -0.4359       -0.4359           -0.0009       -0.0009       
 -0.0653       43 (A) B      43 (A) A    ->    47 (A) B      47 (A) A     
              -0.4359       -0.4359           -0.0009       -0.0009       

 Computing CCSD intemediates for later calculations in double precision
 Finished.

Running a double precision version
           CCSD Lambda amplitudes will be solved using DIIS.
           Start     Size      MaxIter   EConv     LConv     
           3         7         100       1.00e-07  1.00e-05  
 ------------------------------------------------------------------------------
            Enorm      Ldiff       Comment
 ------------------------------------------------------------------------------
     1     5.99e-02   4.38e-02     
     2     1.73e-02   6.61e-03     
     3     7.67e-03   1.86e-03     
     4     4.63e-03   1.47e-03     Switched to DIIS steps.
     5     1.47e-03   8.62e-04     
     6     7.22e-04   2.45e-04     
     7     2.40e-04   7.45e-05     
     8     1.12e-04   3.09e-06     
     9     4.23e-05   2.28e-06     
    10     2.05e-05   6.83e-07     
    11     1.01e-05   9.53e-08     
    12     4.61e-06   8.48e-08     
    13     1.91e-06   1.63e-07     
    14     7.84e-07   4.93e-08     
    15     4.04e-07   6.18e-08     
    16     1.93e-07   3.23e-08     
    17     9.80e-08   1.66e-08     
 ------------------------------------------------------------------------------
                                   CCSD Lambda converged.

 Computing density matrices in double precision...
           Orbital response amplitudes will be solved using DIIS.
           Start     Size      MaxIter   EConv     LConv     
           3         7         100       1.00e-06  1.00e-06  
 ------------------------------------------------------------------------------
            Enorm      Ldiff       Comment
 ------------------------------------------------------------------------------
     1     9.02e-02   6.99e-03     
     2     6.25e-02   1.63e-02     
     3     6.81e-02   2.01e-02     
     4     5.68e-03   2.50e-02     Switched to DIIS steps.
     5     2.45e-03   1.38e-04     
     6     1.03e-03   3.39e-04     
     7     8.19e-04   2.71e-04     
     8     1.70e-04   2.16e-04     
     9     6.82e-05   7.36e-06     
    10     1.65e-05   6.81e-06     
    11     6.41e-06   6.36e-07     
    12     1.22e-06   1.12e-06     
    13     7.91e-07   3.75e-07     
 ------------------------------------------------------------------------------
                                   Orbital response converged.

 Computing density matrices... Done.
 CCSD calculation:   CPU 1831.23 s  wall 319.21 s

 Transferring MO TPDM to AO TPDM
 Transferring g2_o1o1o1o1
 Transferring g2_o1o1o1v1
 Transferring g2_o1o1v1v1
 Transferring g2_o1v1o1v1
 Transferring g2_o1v1v1v1
 Transferring g2_v1v1v1v1
 Adding separable TPDM
 Computing TPDM gradient
 --------------------------------------------------------
 2e gradient
  Atom          X               Y               Z
 --------------------------------------------------------
    1        -53.968787       22.434256        0.000000  
    2         10.114774      -37.698347       -0.000000  
    3         20.513730       -5.221111        0.000000  
    4         23.340282       20.485202       -0.000000  
 --------------------------------------------------------
 --------------------------------------------------------
 Final gradient
  Atom          X               Y               Z
 --------------------------------------------------------
    1        -53.968787       22.434256        0.000000  
    2         10.114774      -37.698347       -0.000000  
    3         20.513730       -5.221111        0.000000  
    4         23.340282       20.485202       -0.000000  
 --------------------------------------------------------
 Analytic gradient from two-electron contribution:   CPU 375.06 s  wall 72.40 s

 Total ccman2 time:   CPU 2287.33 s  wall 406.17 s


 --------------------------------------------------------------

                    Orbital Energies (a.u.)
 --------------------------------------------------------------

 Alpha MOs
 -- Occupied --
********-180.8739-169.6803-169.6797-169.6796-104.8934 -80.0637 -37.9278
-33.1153 -33.1122 -33.1118 -24.2993 -24.2984 -24.2980 -24.2952 -24.2952
-15.6588 -10.6166  -8.0853  -8.0810  -8.0809  -7.6016  -7.2447  -5.4940
 -5.4923  -5.4917  -5.4767  -5.4681  -5.4672  -2.3993  -2.3958  -2.3948
 -2.3854  -2.3853  -1.2713  -1.0644  -0.8757  -0.7393  -0.6017  -0.5847
 -0.5679  -0.4481  -0.4359  -0.4026  -0.3844  -0.3825
 -- Virtual --
 -0.0009   0.0329   0.0613   0.0748   0.0859   0.0902   0.0990   0.1358
  0.1370   0.1614   0.1807   0.2170   0.2468   0.2495   0.2836   0.2940
  0.3352   0.3496   0.3571   0.3830   0.3861   0.4658   0.5001   0.5540
  0.5540   0.5784   0.5847   0.5954   0.5990   0.6856   0.6946   0.8162
  0.8707   0.8748   0.9003   0.9049   0.9577   1.0823   1.0922   1.1099
  1.1226   1.1677   1.2260   1.2871   1.3181   1.3821   1.4685   1.5405
  1.5759   1.6260   1.7727   1.8519   1.9145   2.2545   2.3259   2.3928
  2.5732   2.6241   2.6339   2.9062   3.0198   4.2321   4.2987   4.4817
  4.4920   4.4960   4.5224   4.5503   4.6370   4.7487   6.5309   6.5549
  6.5726   7.5164  10.3348  14.7036  14.7980  14.9085  26.6360  26.7074
 27.0608  28.8569  29.5294  29.5482  29.5644  29.8768  29.8820  29.8826
 29.8957  29.9606  36.6706 130.5904 130.6037 130.6217 154.2573 166.1396
219.17351912.1745
 --------------------------------------------------------------

          Ground-State Mulliken Net Atomic Charges

     Atom                 Charge (a.u.)
  ----------------------------------------
      1 I                    -0.235792
      2 P                     0.336748
      3 N                    -0.132511
      4 Cl                    0.031555
  ----------------------------------------
  Sum of atomic charges =    -0.000000

 -----------------------------------------------------------------
                    Cartesian Multipole Moments
 -----------------------------------------------------------------
    Charge (ESU x 10^10)
                 0.0000
    Dipole Moment (Debye)
         X       0.2344      Y       0.5432      Z       0.0000
       Tot       0.5916
    Quadrupole Moments (Debye-Ang)
        XX     -64.1465     XY       1.4247     YY     -57.5322
        XZ      -0.0000     YZ       0.0000     ZZ     -59.6536
    Octopole Moments (Debye-Ang^2)
       XXX      58.0401    XXY     -16.5889    XYY      13.6255
       YYY     -16.9321    XXZ       0.0000    XYZ      -0.0000
       YYZ      -0.0000    XZZ      13.6147    YZZ      -2.9992
       ZZZ      -0.0000
    Hexadecapole Moments (Debye-Ang^3)
      XXXX    -999.4276   XXXY      14.8561   XXYY    -208.9066
      XYYY       9.5244   YYYY    -320.0701   XXXZ      -0.0000
      XXYZ       0.0000   XYYZ       0.0000   YYYZ      -0.0000
      XXZZ    -177.2991   XYZZ      -1.7322   YYZZ     -67.3439
      XZZZ      -0.0000   YZZZ       0.0000   ZZZZ     -80.5532
 -----------------------------------------------------------------
 DrvMan completing analytic gradient of the correlated energy
 Correlated dipole moment
            1
    1   0.0922209
    2   0.2137069
    3   0.0000000
 Energy read as -7772.129353141
 Full Analytical Gradient: (in a.u., or Hartree/Bohr)
             1             2             3             4
    1    0.00006340   -0.00070178    0.00060450    0.00003388
    2   -0.00006718   -0.00029591    0.00036481   -0.00000171
    3   -0.00000000   -0.00000000    0.00000000   -0.00000000
 Gradient time:  CPU 0.79 s  wall 0.81 s
 ----------------------------------------------------------------
             Standard Nuclear Orientation (Angstroms)
    I     Atom           X                Y                Z
 ----------------------------------------------------------------
    1      I       1.2363976264    -0.2092611723    -0.0000000000
    2      P      -0.6570887259     1.4523053473     0.0000000000
    3      N      -2.0378676073     0.7204477305     0.0000000000
    4      Cl     -2.4357452975    -0.9248160112    -0.0000000000
 ----------------------------------------------------------------
 Nuclear Repulsion Energy =   470.3305194330 hartrees
 There are       46 alpha and       46 beta electrons

                       Distance Matrix (Angstroms)
             I (  1)   P (  2)   N (  3)
   P (  2)  2.519145
   N (  3)  3.403700  1.562743
   Cl(  4)  3.741210  2.968893  1.692690

 Requested basis set is 6-311++G(d,p)
 There are 56 shells and 144 basis functions
 A cutoff of  1.0D-14 yielded   1316 shell pairs
 There are      9410 function pairs (     10543 Cartesian)
 Smallest overlap matrix eigenvalue = 1.44E-03
 Guess MOs from SCF MO coefficient file

 -----------------------------------------------------------------------
  General SCF calculation program by
  Eric Jon Sundstrom, Paul Horn, Yuezhi Mao, Dmitri Zuev, Alec White,
  David Stuck, Shaama M.S., Shane Yost, Joonho Lee, David Small,
  Daniel Levine, Susi Lehtola, Hugh Burton, Evgeny Epifanovsky
 -----------------------------------------------------------------------
 Hartree-Fock
 using 6 threads for integral computing
 -------------------------------------------------------
 OpenMP Integral computing Module                
 Release: version 2.0, May 2017, Q-Chem Inc. Pleasanton 
 -------------------------------------------------------
 A restricted SCF calculation will be
 performed using DIIS
 SCF converges when DIIS error is below 1.0e-08
 ---------------------------------------
  Cycle       Energy         DIIS error
 ---------------------------------------
    1   -7771.4700034929      1.70e-05  
    2   -7771.4700042545      9.17e-06  
    3   -7771.4700044362      3.83e-06  
    4   -7771.4700044948      1.12e-06  
    5   -7771.4700045048      4.70e-07  
    6   -7771.4700045076      2.19e-07  
    7   -7771.4700045082      6.80e-08  
    8   -7771.4700045082      2.76e-08  
    9   -7771.4700045082      1.29e-08  
   10   -7771.4700045083      4.25e-09  Convergence criterion met
 ---------------------------------------
 SCF time:   CPU 9.14s  wall 2.00s 
 SCF   energy in the final basis set =    -7771.4700045083
 Total energy in the final basis set =    -7771.4700045083


 ------------------------------------------------------------------------------

   CCMAN2: suite of methods based on coupled cluster
           and equation of motion theories.

   Components:
   * libvmm-1.3-trunk
     by Evgeny Epifanovsky, Ilya Kaliman.
   * libtensor-2.5-trunk
     by Evgeny Epifanovsky, Michael Wormit, Dmitry Zuev, Sam Manzer, 
        Ilya Kaliman.
   * libcc-2.5-trunk
     by Evgeny Epifanovsky, Arik Landau, Tomasz Kus, Kirill Khistyaev, 
        Dmitry Zuev, Prashant Manohar, Xintian Feng, Anna Krylov, 
        Matthew Goldey, Alec White, Thomas Jagau, Kaushik Nanda, 
        Anastasia Gunina, Alexander Kunitsa, Joonho Lee.

   CCMAN original authors:
   Anna I. Krylov, C. David Sherrill, Steven R. Gwaltney,
   Edward F. C. Byrd (2000)
   Sergey V. Levchenko, Lyudmila V. Slipchenko, Tao Wang,
   Ana-Maria C. Cristian (2003)
   Piotr A. Pieniazek, C. Melania Oana, Evgeny Epifanovsky (2007)
   Prashant Manohar (2009)

 ------------------------------------------------------------------------------


 Allocating and initializing 30808MB of RAM...
 Calculation will run on 6 cores.


 Alpha MOs, Restricted
 -- Occupied --                  
******* -180.87 -169.68 -169.68 -169.68 -104.89  -80.06  -37.93
  1 A     2 A     3 A     4 A     5 A     6 A     7 A     8 A                  
-33.115 -33.112 -33.112 -24.299 -24.298 -24.298 -24.295 -24.295
  9 A    10 A    11 A    12 A    13 A    14 A    15 A    16 A                  
-15.659 -10.617  -8.085  -8.081  -8.081  -7.602  -7.245  -5.494
 17 A    18 A    19 A    20 A    21 A    22 A    23 A    24 A                  
 -5.492  -5.492  -5.477  -5.468  -5.467  -2.399  -2.396  -2.395
 25 A    26 A    27 A    28 A    29 A    30 A    31 A    32 A                  
 -2.385  -2.385  -1.271  -1.064  -0.876  -0.739  -0.602  -0.585
 33 A    34 A    35 A    36 A    37 A    38 A    39 A    40 A                  
 -0.568  -0.448  -0.436  -0.403  -0.384  -0.382
 41 A    42 A    43 A    44 A    45 A    46 A                                  
 -- Virtual --                   
 -0.001   0.033   0.061   0.075   0.086   0.090   0.099   0.136
 47 A    48 A    49 A    50 A    51 A    52 A    53 A    54 A                  
  0.137   0.161   0.181   0.217   0.247   0.249   0.284   0.294
 55 A    56 A    57 A    58 A    59 A    60 A    61 A    62 A                  
  0.335   0.350   0.357   0.383   0.386   0.466   0.500   0.554
 63 A    64 A    65 A    66 A    67 A    68 A    69 A    70 A                  
  0.554   0.578   0.585   0.595   0.599   0.686   0.695   0.816
 71 A    72 A    73 A    74 A    75 A    76 A    77 A    78 A                  
  0.870   0.875   0.900   0.905   0.958   1.082   1.092   1.110
 79 A    80 A    81 A    82 A    83 A    84 A    85 A    86 A                  
  1.123   1.168   1.226   1.287   1.317   1.382   1.468   1.540
 87 A    88 A    89 A    90 A    91 A    92 A    93 A    94 A                  
  1.576   1.626   1.773   1.852   1.914   2.255   2.326   2.392
 95 A    96 A    97 A    98 A    99 A   100 A   101 A   102 A                  
  2.573   2.624   2.634   2.905   3.019   4.232   4.299   4.482
103 A   104 A   105 A   106 A   107 A   108 A   109 A   110 A                  
  4.492   4.496   4.522   4.549   4.637   4.749   6.531   6.555
111 A   112 A   113 A   114 A   115 A   116 A   117 A   118 A                  
  6.573   7.515  10.335  14.703  14.798  14.907  26.636  26.707
119 A   120 A   121 A   122 A   123 A   124 A   125 A   126 A                  
 27.061  28.857  29.529  29.548  29.564  29.877  29.882  29.883
127 A   128 A   129 A   130 A   131 A   132 A   133 A   134 A                  
 29.896  29.961  36.670 130.590 130.604 130.622 154.257 166.138
135 A   136 A   137 A   138 A   139 A   140 A   141 A   142 A                  
219.1741912.174
143 A   144 A                                                                  

 Beta MOs, Restricted
 -- Occupied --                  
******* -180.87 -169.68 -169.68 -169.68 -104.89  -80.06  -37.93
  1 A     2 A     3 A     4 A     5 A     6 A     7 A     8 A                  
-33.115 -33.112 -33.112 -24.299 -24.298 -24.298 -24.295 -24.295
  9 A    10 A    11 A    12 A    13 A    14 A    15 A    16 A                  
-15.659 -10.617  -8.085  -8.081  -8.081  -7.602  -7.245  -5.494
 17 A    18 A    19 A    20 A    21 A    22 A    23 A    24 A                  
 -5.492  -5.492  -5.477  -5.468  -5.467  -2.399  -2.396  -2.395
 25 A    26 A    27 A    28 A    29 A    30 A    31 A    32 A                  
 -2.385  -2.385  -1.271  -1.064  -0.876  -0.739  -0.602  -0.585
 33 A    34 A    35 A    36 A    37 A    38 A    39 A    40 A                  
 -0.568  -0.448  -0.436  -0.403  -0.384  -0.382
 41 A    42 A    43 A    44 A    45 A    46 A                                  
 -- Virtual --                   
 -0.001   0.033   0.061   0.075   0.086   0.090   0.099   0.136
 47 A    48 A    49 A    50 A    51 A    52 A    53 A    54 A                  
  0.137   0.161   0.181   0.217   0.247   0.249   0.284   0.294
 55 A    56 A    57 A    58 A    59 A    60 A    61 A    62 A                  
  0.335   0.350   0.357   0.383   0.386   0.466   0.500   0.554
 63 A    64 A    65 A    66 A    67 A    68 A    69 A    70 A                  
  0.554   0.578   0.585   0.595   0.599   0.686   0.695   0.816
 71 A    72 A    73 A    74 A    75 A    76 A    77 A    78 A                  
  0.870   0.875   0.900   0.905   0.958   1.082   1.092   1.110
 79 A    80 A    81 A    82 A    83 A    84 A    85 A    86 A                  
  1.123   1.168   1.226   1.287   1.317   1.382   1.468   1.540
 87 A    88 A    89 A    90 A    91 A    92 A    93 A    94 A                  
  1.576   1.626   1.773   1.852   1.914   2.255   2.326   2.392
 95 A    96 A    97 A    98 A    99 A   100 A   101 A   102 A                  
  2.573   2.624   2.634   2.905   3.019   4.232   4.299   4.482
103 A   104 A   105 A   106 A   107 A   108 A   109 A   110 A                  
  4.492   4.496   4.522   4.549   4.637   4.749   6.531   6.555
111 A   112 A   113 A   114 A   115 A   116 A   117 A   118 A                  
  6.573   7.515  10.335  14.703  14.798  14.907  26.636  26.707
119 A   120 A   121 A   122 A   123 A   124 A   125 A   126 A                  
 27.061  28.857  29.529  29.548  29.564  29.877  29.882  29.883
127 A   128 A   129 A   130 A   131 A   132 A   133 A   134 A                  
 29.896  29.961  36.670 130.590 130.604 130.622 154.257 166.138
135 A   136 A   137 A   138 A   139 A   140 A   141 A   142 A                  
219.1741912.174
143 A   144 A                                                                  

 Occupation and symmetry of molecular orbitals

 Point group: C1 (1 irreducible representation).

                           A     All 
 -------------------------------------
 All molecular orbitals:
  - Alpha                  144   144 
  - Beta                   144   144 
 -------------------------------------
 Alpha orbitals:
  - Frozen occupied        29    29  
  - Active occupied        17    17  
  - Active virtual         98    98  
  - Frozen virtual         0     0   
 -------------------------------------
 Beta orbitals:
  - Frozen occupied        29    29  
  - Active occupied        17    17  
  - Active virtual         98    98  
  - Frozen virtual         0     0   
 -------------------------------------

 Import integrals:   CPU 0.00 s  wall 0.00 s

 Import integrals:   CPU 74.11 s  wall 13.01 s

 MP2 amplitudes:   CPU 0.17 s  wall 0.12 s

Running a double precision version
           CCSD T amplitudes will be solved using DIIS.

           Start     Size      MaxIter   EConv     TConv     
           3         7         100       1.00e-07  1.00e-05  
 ------------------------------------------------------------------------------
           Energy (a.u.)   Ediff      Tdiff       Comment
 ------------------------------------------------------------------------------
         -7772.11151646                           
     1   -7772.10406678   7.45e-03   7.96e-01     
     2   -7772.12716847   2.31e-02   1.11e-01     
     3   -7772.12577391   1.39e-03   5.01e-02     
     4   -7772.12826648   2.49e-03   1.97e-02     Switched to DIIS steps.
     5   -7772.12926309   9.97e-04   1.30e-02     
     6   -7772.12933100   6.79e-05   2.99e-03     
     7   -7772.12934321   1.22e-05   1.62e-03     
     8   -7772.12935068   7.47e-06   4.47e-04     
     9   -7772.12935338   2.70e-06   2.52e-04     
    10   -7772.12935333   5.59e-08   7.22e-05     
    11   -7772.12935342   9.96e-08   3.05e-05     
    12   -7772.12935341   1.79e-08   1.69e-05     
    13   -7772.12935341   7.29e-09   7.77e-06     
 ------------------------------------------------------------------------------
         -7772.12935341                           CCSD T converged.

End of double precision
 SCF energy                 = -7771.47000451
 MP2 energy                 = -7772.11151646
 CCSD correlation energy     =    -0.65934891
 CCSD total energy           = -7772.12935341

 CCSD  T1^2 = 0.0177  T2^2 = 0.2812  Leading amplitudes:

 Amplitude    Orbitals with energies
  0.0464       43 (A) A                  ->    47 (A) A                   
              -0.4357                         -0.0011                     
  0.0464       43 (A) B                  ->    47 (A) B                   
              -0.4357                         -0.0011                     
 -0.0289       42 (A) A                  ->    48 (A) A                   
              -0.4480                          0.0328                     
 -0.0289       42 (A) B                  ->    48 (A) B                   
              -0.4480                          0.0328                     

 Amplitude    Orbitals with energies
 -0.0654       43 (A) A      43 (A) B    ->    47 (A) A      47 (A) B     
              -0.4357       -0.4357           -0.0011       -0.0011       
  0.0654       43 (A) A      43 (A) B    ->    47 (A) B      47 (A) A     
              -0.4357       -0.4357           -0.0011       -0.0011       
  0.0654       43 (A) B      43 (A) A    ->    47 (A) A      47 (A) B     
              -0.4357       -0.4357           -0.0011       -0.0011       
 -0.0654       43 (A) B      43 (A) A    ->    47 (A) B      47 (A) A     
              -0.4357       -0.4357           -0.0011       -0.0011       

 Computing CCSD intemediates for later calculations in double precision
 Finished.

Running a double precision version
           CCSD Lambda amplitudes will be solved using DIIS.
           Start     Size      MaxIter   EConv     LConv     
           3         7         100       1.00e-07  1.00e-05  
 ------------------------------------------------------------------------------
            Enorm      Ldiff       Comment
 ------------------------------------------------------------------------------
     1     5.99e-02   4.39e-02     
     2     1.74e-02   6.61e-03     
     3     7.69e-03   1.86e-03     
     4     4.64e-03   1.47e-03     Switched to DIIS steps.
     5     1.47e-03   8.64e-04     
     6     7.23e-04   2.46e-04     
     7     2.40e-04   7.48e-05     
     8     1.13e-04   3.09e-06     
     9     4.24e-05   2.31e-06     
    10     2.06e-05   7.00e-07     
    11     1.01e-05   1.01e-07     
    12     4.63e-06   8.43e-08     
    13     1.92e-06   1.63e-07     
    14     7.88e-07   4.91e-08     
    15     4.06e-07   6.20e-08     
    16     1.94e-07   3.25e-08     
    17     9.86e-08   1.67e-08     
 ------------------------------------------------------------------------------
                                   CCSD Lambda converged.

 Computing density matrices in double precision...
           Orbital response amplitudes will be solved using DIIS.
           Start     Size      MaxIter   EConv     LConv     
           3         7         100       1.00e-06  1.00e-06  
 ------------------------------------------------------------------------------
            Enorm      Ldiff       Comment
 ------------------------------------------------------------------------------
     1     9.03e-02   6.95e-03     
     2     6.26e-02   1.62e-02     
     3     6.83e-02   2.02e-02     
     4     5.69e-03   2.51e-02     Switched to DIIS steps.
     5     2.47e-03   1.31e-04     
     6     1.03e-03   3.44e-04     
     7     8.25e-04   2.72e-04     
     8     1.70e-04   2.17e-04     
     9     6.87e-05   7.86e-06     
    10     1.67e-05   6.84e-06     
    11     6.47e-06   6.38e-07     
    12     1.24e-06   1.13e-06     
    13     8.03e-07   3.81e-07     
 ------------------------------------------------------------------------------
                                   Orbital response converged.

 Computing density matrices... Done.
 CCSD calculation:   CPU 1830.48 s  wall 318.99 s

 Transferring MO TPDM to AO TPDM
 Transferring g2_o1o1o1o1
 Transferring g2_o1o1o1v1
 Transferring g2_o1o1v1v1
 Transferring g2_o1v1o1v1
 Transferring g2_o1v1v1v1
 Transferring g2_v1v1v1v1
 Adding separable TPDM
 Computing TPDM gradient
 --------------------------------------------------------
 2e gradient
  Atom          X               Y               Z
 --------------------------------------------------------
    1        -53.956668       22.455323        0.000000  
    2         10.124074      -37.714533       -0.000000  
    3         20.493909       -5.221348        0.000000  
    4         23.338685       20.480558       -0.000000  
 --------------------------------------------------------
 --------------------------------------------------------
 Final gradient
  Atom          X               Y               Z
 --------------------------------------------------------
    1        -53.956668       22.455323        0.000000  
    2         10.124074      -37.714533       -0.000000  
    3         20.493909       -5.221348        0.000000  
    4         23.338685       20.480558       -0.000000  
 --------------------------------------------------------
 Analytic gradient from two-electron contribution:   CPU 375.31 s  wall 74.02 s

 Total ccman2 time:   CPU 2286.78 s  wall 407.67 s


 --------------------------------------------------------------

                    Orbital Energies (a.u.)
 --------------------------------------------------------------

 Alpha MOs
 -- Occupied --
********-180.8740-169.6804-169.6797-169.6796-104.8934 -80.0638 -37.9279
-33.1154 -33.1123 -33.1119 -24.2993 -24.2984 -24.2981 -24.2953 -24.2953
-15.6589 -10.6165  -8.0852  -8.0810  -8.0808  -7.6017  -7.2448  -5.4941
 -5.4925  -5.4918  -5.4767  -5.4681  -5.4673  -2.3994  -2.3958  -2.3948
 -2.3854  -2.3854  -1.2710  -1.0641  -0.8757  -0.7394  -0.6016  -0.5846
 -0.5677  -0.4480  -0.4357  -0.4027  -0.3845  -0.3824
 -- Virtual --
 -0.0011   0.0328   0.0613   0.0748   0.0859   0.0902   0.0989   0.1358
  0.1370   0.1613   0.1806   0.2171   0.2469   0.2494   0.2837   0.2939
  0.3351   0.3496   0.3571   0.3830   0.3861   0.4657   0.5000   0.5539
  0.5539   0.5783   0.5847   0.5954   0.5989   0.6856   0.6946   0.8159
  0.8704   0.8751   0.9004   0.9048   0.9578   1.0823   1.0923   1.1099
  1.1226   1.1678   1.2261   1.2867   1.3171   1.3822   1.4683   1.5405
  1.5759   1.6260   1.7726   1.8522   1.9145   2.2546   2.3257   2.3922
  2.5731   2.6239   2.6339   2.9053   3.0194   4.2321   4.2985   4.4816
  4.4920   4.4960   4.5221   4.5493   4.6369   4.7486   6.5308   6.5548
  6.5725   7.5155  10.3348  14.7035  14.7978  14.9072  26.6360  26.7074
 27.0607  28.8568  29.5293  29.5481  29.5644  29.8768  29.8819  29.8825
 29.8957  29.9606  36.6703 130.5904 130.6037 130.6216 154.2572 166.1384
219.17351912.1744
 --------------------------------------------------------------

          Ground-State Mulliken Net Atomic Charges

     Atom                 Charge (a.u.)
  ----------------------------------------
      1 I                    -0.235435
      2 P                     0.336713
      3 N                    -0.132869
      4 Cl                    0.031590
  ----------------------------------------
  Sum of atomic charges =    -0.000000

 -----------------------------------------------------------------
                    Cartesian Multipole Moments
 -----------------------------------------------------------------
    Charge (ESU x 10^10)
                -0.0000
    Dipole Moment (Debye)
         X       0.2398      Y       0.5434      Z       0.0000
       Tot       0.5939
    Quadrupole Moments (Debye-Ang)
        XX     -64.1542     XY       1.4284     YY     -57.5263
        XZ      -0.0000     YZ       0.0000     ZZ     -59.6580
    Octopole Moments (Debye-Ang^2)
       XXX      58.0265    XXY     -16.6189    XYY      13.6282
       YYY     -16.9628    XXZ       0.0000    XYZ      -0.0000
       YYZ      -0.0000    XZZ      13.6107    YZZ      -3.0179
       ZZZ      -0.0000
    Hexadecapole Moments (Debye-Ang^3)
      XXXX    -999.4115   XXXY      14.8685   XXYY    -208.9361
      XYYY       9.4989   YYYY    -320.2624   XXXZ      -0.0000
      XXYZ       0.0000   XYYZ      -0.0000   YYYZ      -0.0000
      XXZZ    -177.2945   XYZZ      -1.7324   YYZZ     -67.3859
      XZZZ      -0.0000   YZZZ       0.0000   ZZZZ     -80.5653
 -----------------------------------------------------------------
 DrvMan completing analytic gradient of the correlated energy
 Correlated dipole moment
            1
    1   0.0943271
    2   0.2137901
    3   0.0000000
 Energy read as -7772.129353414
 Full Analytical Gradient: (in a.u., or Hartree/Bohr)
             1             2             3             4
    1    0.00006456    0.00028109   -0.00027924   -0.00006642
    2   -0.00010952    0.00043309   -0.00028433   -0.00003924
    3   -0.00000000   -0.00000000    0.00000000   -0.00000000
 Gradient time:  CPU 0.76 s  wall 0.78 s
 ----------------------------------------------------------------
             Standard Nuclear Orientation (Angstroms)
    I     Atom           X                Y                Z
 ----------------------------------------------------------------
    1      I       1.2363976264    -0.2092611723    -0.0000000000
    2      P      -0.6570887259     1.4503053473     0.0000000000
    3      N      -2.0378676073     0.7204477305     0.0000000000
    4      Cl     -2.4357452975    -0.9248160112    -0.0000000000
 ----------------------------------------------------------------
 Nuclear Repulsion Energy =   470.4638097271 hartrees
 There are       46 alpha and       46 beta electrons

                       Distance Matrix (Angstroms)
             I (  1)   P (  2)   N (  3)
   P (  2)  2.517827
   N (  3)  3.403700  1.561807
   Cl(  4)  3.741210  2.967292  1.692690

 Requested basis set is 6-311++G(d,p)
 There are 56 shells and 144 basis functions
 A cutoff of  1.0D-14 yielded   1317 shell pairs
 There are      9419 function pairs (     10552 Cartesian)
 Smallest overlap matrix eigenvalue = 1.44E-03
 Guess MOs from SCF MO coefficient file

 -----------------------------------------------------------------------
  General SCF calculation program by
  Eric Jon Sundstrom, Paul Horn, Yuezhi Mao, Dmitri Zuev, Alec White,
  David Stuck, Shaama M.S., Shane Yost, Joonho Lee, David Small,
  Daniel Levine, Susi Lehtola, Hugh Burton, Evgeny Epifanovsky
 -----------------------------------------------------------------------
 Hartree-Fock
 using 6 threads for integral computing
 -------------------------------------------------------
 OpenMP Integral computing Module                
 Release: version 2.0, May 2017, Q-Chem Inc. Pleasanton 
 -------------------------------------------------------
 A restricted SCF calculation will be
 performed using DIIS
 SCF converges when DIIS error is below 1.0e-08
 ---------------------------------------
  Cycle       Energy         DIIS error
 ---------------------------------------
    1   -7771.4700800230      1.76e-05  
    2   -7771.4700810643      7.01e-06  
    3   -7771.4700811908      4.15e-06  
    4   -7771.4700812509      1.20e-06  
    5   -7771.4700812596      4.50e-07  
    6   -7771.4700812619      2.10e-07  
    7   -7771.4700812624      7.06e-08  
    8   -7771.4700812625      2.98e-08  
    9   -7771.4700812624      1.42e-08  
   10   -7771.4700812624      4.70e-09  Convergence criterion met
 ---------------------------------------
 SCF time:   CPU 9.30s  wall 2.00s 
 SCF   energy in the final basis set =    -7771.4700812624
 Total energy in the final basis set =    -7771.4700812624


 ------------------------------------------------------------------------------

   CCMAN2: suite of methods based on coupled cluster
           and equation of motion theories.

   Components:
   * libvmm-1.3-trunk
     by Evgeny Epifanovsky, Ilya Kaliman.
   * libtensor-2.5-trunk
     by Evgeny Epifanovsky, Michael Wormit, Dmitry Zuev, Sam Manzer, 
        Ilya Kaliman.
   * libcc-2.5-trunk
     by Evgeny Epifanovsky, Arik Landau, Tomasz Kus, Kirill Khistyaev, 
        Dmitry Zuev, Prashant Manohar, Xintian Feng, Anna Krylov, 
        Matthew Goldey, Alec White, Thomas Jagau, Kaushik Nanda, 
        Anastasia Gunina, Alexander Kunitsa, Joonho Lee.

   CCMAN original authors:
   Anna I. Krylov, C. David Sherrill, Steven R. Gwaltney,
   Edward F. C. Byrd (2000)
   Sergey V. Levchenko, Lyudmila V. Slipchenko, Tao Wang,
   Ana-Maria C. Cristian (2003)
   Piotr A. Pieniazek, C. Melania Oana, Evgeny Epifanovsky (2007)
   Prashant Manohar (2009)

 ------------------------------------------------------------------------------


 Allocating and initializing 30808MB of RAM...
 Calculation will run on 6 cores.


 Alpha MOs, Restricted
 -- Occupied --                  
******* -180.87 -169.68 -169.68 -169.68 -104.89  -80.06  -37.93
  1 A     2 A     3 A     4 A     5 A     6 A     7 A     8 A                  
-33.115 -33.112 -33.112 -24.299 -24.299 -24.298 -24.295 -24.295
  9 A    10 A    11 A    12 A    13 A    14 A    15 A    16 A                  
-15.659 -10.616  -8.085  -8.081  -8.081  -7.602  -7.245  -5.494
 17 A    18 A    19 A    20 A    21 A    22 A    23 A    24 A                  
 -5.492  -5.492  -5.477  -5.468  -5.467  -2.400  -2.396  -2.395
 25 A    26 A    27 A    28 A    29 A    30 A    31 A    32 A                  
 -2.386  -2.386  -1.271  -1.064  -0.876  -0.739  -0.602  -0.585
 33 A    34 A    35 A    36 A    37 A    38 A    39 A    40 A                  
 -0.568  -0.448  -0.436  -0.403  -0.385  -0.383
 41 A    42 A    43 A    44 A    45 A    46 A                                  
 -- Virtual --                   
 -0.001   0.033   0.061   0.075   0.086   0.090   0.099   0.136
 47 A    48 A    49 A    50 A    51 A    52 A    53 A    54 A                  
  0.137   0.161   0.181   0.217   0.247   0.249   0.284   0.294
 55 A    56 A    57 A    58 A    59 A    60 A    61 A    62 A                  
  0.335   0.350   0.357   0.383   0.386   0.466   0.500   0.554
 63 A    64 A    65 A    66 A    67 A    68 A    69 A    70 A                  
  0.554   0.578   0.585   0.595   0.599   0.686   0.695   0.816
 71 A    72 A    73 A    74 A    75 A    76 A    77 A    78 A                  
  0.871   0.875   0.901   0.905   0.958   1.082   1.092   1.110
 79 A    80 A    81 A    82 A    83 A    84 A    85 A    86 A                  
  1.123   1.168   1.226   1.287   1.318   1.382   1.468   1.540
 87 A    88 A    89 A    90 A    91 A    92 A    93 A    94 A                  
  1.576   1.626   1.773   1.852   1.915   2.255   2.326   2.393
 95 A    96 A    97 A    98 A    99 A   100 A   101 A   102 A                  
  2.573   2.624   2.634   2.906   3.020   4.232   4.299   4.482
103 A   104 A   105 A   106 A   107 A   108 A   109 A   110 A                  
  4.492   4.496   4.522   4.550   4.637   4.749   6.531   6.555
111 A   112 A   113 A   114 A   115 A   116 A   117 A   118 A                  
  6.572   7.516  10.335  14.704  14.798  14.908  26.636  26.708
119 A   120 A   121 A   122 A   123 A   124 A   125 A   126 A                  
 27.061  28.857  29.529  29.548  29.564  29.877  29.882  29.882
127 A   128 A   129 A   130 A   131 A   132 A   133 A   134 A                  
 29.896  29.961  36.671 130.590 130.604 130.622 154.257 166.139
135 A   136 A   137 A   138 A   139 A   140 A   141 A   142 A                  
219.1741912.175
143 A   144 A                                                                  

 Beta MOs, Restricted
 -- Occupied --                  
******* -180.87 -169.68 -169.68 -169.68 -104.89  -80.06  -37.93
  1 A     2 A     3 A     4 A     5 A     6 A     7 A     8 A                  
-33.115 -33.112 -33.112 -24.299 -24.299 -24.298 -24.295 -24.295
  9 A    10 A    11 A    12 A    13 A    14 A    15 A    16 A                  
-15.659 -10.616  -8.085  -8.081  -8.081  -7.602  -7.245  -5.494
 17 A    18 A    19 A    20 A    21 A    22 A    23 A    24 A                  
 -5.492  -5.492  -5.477  -5.468  -5.467  -2.400  -2.396  -2.395
 25 A    26 A    27 A    28 A    29 A    30 A    31 A    32 A                  
 -2.386  -2.386  -1.271  -1.064  -0.876  -0.739  -0.602  -0.585
 33 A    34 A    35 A    36 A    37 A    38 A    39 A    40 A                  
 -0.568  -0.448  -0.436  -0.403  -0.385  -0.383
 41 A    42 A    43 A    44 A    45 A    46 A                                  
 -- Virtual --                   
 -0.001   0.033   0.061   0.075   0.086   0.090   0.099   0.136
 47 A    48 A    49 A    50 A    51 A    52 A    53 A    54 A                  
  0.137   0.161   0.181   0.217   0.247   0.249   0.284   0.294
 55 A    56 A    57 A    58 A    59 A    60 A    61 A    62 A                  
  0.335   0.350   0.357   0.383   0.386   0.466   0.500   0.554
 63 A    64 A    65 A    66 A    67 A    68 A    69 A    70 A                  
  0.554   0.578   0.585   0.595   0.599   0.686   0.695   0.816
 71 A    72 A    73 A    74 A    75 A    76 A    77 A    78 A                  
  0.871   0.875   0.901   0.905   0.958   1.082   1.092   1.110
 79 A    80 A    81 A    82 A    83 A    84 A    85 A    86 A                  
  1.123   1.168   1.226   1.287   1.318   1.382   1.468   1.540
 87 A    88 A    89 A    90 A    91 A    92 A    93 A    94 A                  
  1.576   1.626   1.773   1.852   1.915   2.255   2.326   2.393
 95 A    96 A    97 A    98 A    99 A   100 A   101 A   102 A                  
  2.573   2.624   2.634   2.906   3.020   4.232   4.299   4.482
103 A   104 A   105 A   106 A   107 A   108 A   109 A   110 A                  
  4.492   4.496   4.522   4.550   4.637   4.749   6.531   6.555
111 A   112 A   113 A   114 A   115 A   116 A   117 A   118 A                  
  6.572   7.516  10.335  14.704  14.798  14.908  26.636  26.708
119 A   120 A   121 A   122 A   123 A   124 A   125 A   126 A                  
 27.061  28.857  29.529  29.548  29.564  29.877  29.882  29.882
127 A   128 A   129 A   130 A   131 A   132 A   133 A   134 A                  
 29.896  29.961  36.671 130.590 130.604 130.622 154.257 166.139
135 A   136 A   137 A   138 A   139 A   140 A   141 A   142 A                  
219.1741912.175
143 A   144 A                                                                  

 Occupation and symmetry of molecular orbitals

 Point group: C1 (1 irreducible representation).

                           A     All 
 -------------------------------------
 All molecular orbitals:
  - Alpha                  144   144 
  - Beta                   144   144 
 -------------------------------------
 Alpha orbitals:
  - Frozen occupied        29    29  
  - Active occupied        17    17  
  - Active virtual         98    98  
  - Frozen virtual         0     0   
 -------------------------------------
 Beta orbitals:
  - Frozen occupied        29    29  
  - Active occupied        17    17  
  - Active virtual         98    98  
  - Frozen virtual         0     0   
 -------------------------------------

 Import integrals:   CPU 0.00 s  wall 0.00 s

 Import integrals:   CPU 74.31 s  wall 13.04 s

 MP2 amplitudes:   CPU 0.17 s  wall 0.12 s

Running a double precision version
           CCSD T amplitudes will be solved using DIIS.

           Start     Size      MaxIter   EConv     TConv     
           3         7         100       1.00e-07  1.00e-05  
 ------------------------------------------------------------------------------
           Energy (a.u.)   Ediff      Tdiff       Comment
 ------------------------------------------------------------------------------
         -7772.11150272                           
     1   -7772.10409420   7.41e-03   7.96e-01     
     2   -7772.12716595   2.31e-02   1.11e-01     
     3   -7772.12578077   1.39e-03   5.01e-02     
     4   -7772.12826864   2.49e-03   1.96e-02     Switched to DIIS steps.
     5   -7772.12926339   9.95e-04   1.30e-02     
     6   -7772.12933106   6.77e-05   2.98e-03     
     7   -7772.12934326   1.22e-05   1.62e-03     
     8   -7772.12935071   7.45e-06   4.46e-04     
     9   -7772.12935339   2.68e-06   2.51e-04     
    10   -7772.12935334   5.59e-08   7.19e-05     
    11   -7772.12935344   9.81e-08   3.03e-05     
    12   -7772.12935342   1.80e-08   1.68e-05     
    13   -7772.12935342   6.97e-09   7.71e-06     
 ------------------------------------------------------------------------------
         -7772.12935342                           CCSD T converged.

End of double precision
 SCF energy                 = -7771.47008126
 MP2 energy                 = -7772.11150272
 CCSD correlation energy     =    -0.65927216
 CCSD total energy           = -7772.12935342

 CCSD  T1^2 = 0.0177  T2^2 = 0.2811  Leading amplitudes:

 Amplitude    Orbitals with energies
  0.0464       43 (A) A                  ->    47 (A) A                   
              -0.4358                         -0.0009                     
  0.0464       43 (A) B                  ->    47 (A) B                   
              -0.4358                         -0.0009                     
 -0.0289       42 (A) A                  ->    48 (A) A                   
              -0.4480                          0.0330                     
 -0.0289       42 (A) B                  ->    48 (A) B                   
              -0.4480                          0.0330                     

 Amplitude    Orbitals with energies
 -0.0652       43 (A) A      43 (A) B    ->    47 (A) A      47 (A) B     
              -0.4358       -0.4358           -0.0009       -0.0009       
  0.0652       43 (A) A      43 (A) B    ->    47 (A) B      47 (A) A     
              -0.4358       -0.4358           -0.0009       -0.0009       
  0.0652       43 (A) B      43 (A) A    ->    47 (A) A      47 (A) B     
              -0.4358       -0.4358           -0.0009       -0.0009       
 -0.0652       43 (A) B      43 (A) A    ->    47 (A) B      47 (A) A     
              -0.4358       -0.4358           -0.0009       -0.0009       

 Computing CCSD intemediates for later calculations in double precision
 Finished.

Running a double precision version
           CCSD Lambda amplitudes will be solved using DIIS.
           Start     Size      MaxIter   EConv     LConv     
           3         7         100       1.00e-07  1.00e-05  
 ------------------------------------------------------------------------------
            Enorm      Ldiff       Comment
 ------------------------------------------------------------------------------
     1     5.98e-02   4.38e-02     
     2     1.73e-02   6.60e-03     
     3     7.67e-03   1.86e-03     
     4     4.63e-03   1.47e-03     Switched to DIIS steps.
     5     1.47e-03   8.62e-04     
     6     7.21e-04   2.45e-04     
     7     2.39e-04   7.44e-05     
     8     1.12e-04   3.09e-06     
     9     4.22e-05   2.28e-06     
    10     2.04e-05   6.83e-07     
    11     1.00e-05   9.50e-08     
    12     4.59e-06   8.47e-08     
    13     1.91e-06   1.62e-07     
    14     7.82e-07   4.91e-08     
    15     4.03e-07   6.15e-08     
    16     1.92e-07   3.22e-08     
    17     9.76e-08   1.65e-08     
 ------------------------------------------------------------------------------
                                   CCSD Lambda converged.

 Computing density matrices in double precision...
           Orbital response amplitudes will be solved using DIIS.
           Start     Size      MaxIter   EConv     LConv     
           3         7         100       1.00e-06  1.00e-06  
 ------------------------------------------------------------------------------
            Enorm      Ldiff       Comment
 ------------------------------------------------------------------------------
     1     9.02e-02   7.02e-03     
     2     6.24e-02   1.62e-02     
     3     6.80e-02   2.01e-02     
     4     5.68e-03   2.50e-02     Switched to DIIS steps.
     5     2.48e-03   1.21e-04     
     6     1.03e-03   3.47e-04     
     7     8.19e-04   2.73e-04     
     8     1.69e-04   2.15e-04     
     9     6.82e-05   7.90e-06     
    10     1.65e-05   6.78e-06     
    11     6.41e-06   6.38e-07     
    12     1.23e-06   1.12e-06     
    13     7.99e-07   3.78e-07     
 ------------------------------------------------------------------------------
                                   Orbital response converged.

 Computing density matrices... Done.
 CCSD calculation:   CPU 1829.96 s  wall 318.96 s

 Transferring MO TPDM to AO TPDM
 Transferring g2_o1o1o1o1
 Transferring g2_o1o1o1v1
 Transferring g2_o1o1v1v1
 Transferring g2_o1v1o1v1
 Transferring g2_o1v1v1v1
 Transferring g2_v1v1v1v1
 Adding separable TPDM
 Computing TPDM gradient
 --------------------------------------------------------
 2e gradient
  Atom          X               Y               Z
 --------------------------------------------------------
    1        -54.000446       22.454879        0.000000  
    2         10.141226      -37.698327       -0.000000  
    3         20.515681       -5.236703        0.000000  
    4         23.343539       20.480150       -0.000000  
 --------------------------------------------------------
 --------------------------------------------------------
 Final gradient
  Atom          X               Y               Z
 --------------------------------------------------------
    1        -54.000446       22.454879        0.000000  
    2         10.141226      -37.698327       -0.000000  
    3         20.515681       -5.236703        0.000000  
    4         23.343539       20.480150       -0.000000  
 --------------------------------------------------------
 Analytic gradient from two-electron contribution:   CPU 374.78 s  wall 72.22 s

 Total ccman2 time:   CPU 2285.05 s  wall 405.88 s


 --------------------------------------------------------------

                    Orbital Energies (a.u.)
 --------------------------------------------------------------

 Alpha MOs
 -- Occupied --
********-180.8741-169.6805-169.6798-169.6797-104.8933 -80.0636 -37.9280
-33.1154 -33.1124 -33.1120 -24.2994 -24.2985 -24.2982 -24.2954 -24.2954
-15.6587 -10.6165  -8.0852  -8.0809  -8.0808  -7.6015  -7.2449  -5.4939
 -5.4923  -5.4916  -5.4768  -5.4682  -5.4674  -2.3995  -2.3959  -2.3949
 -2.3855  -2.3855  -1.2712  -1.0643  -0.8760  -0.7393  -0.6017  -0.5846
 -0.5678  -0.4480  -0.4358  -0.4028  -0.3845  -0.3825
 -- Virtual --
 -0.0009   0.0330   0.0614   0.0748   0.0859   0.0902   0.0990   0.1358
  0.1370   0.1614   0.1807   0.2171   0.2468   0.2495   0.2837   0.2939
  0.3351   0.3496   0.3571   0.3830   0.3861   0.4656   0.5002   0.5538
  0.5540   0.5782   0.5847   0.5954   0.5989   0.6856   0.6948   0.8162
  0.8707   0.8748   0.9006   0.9050   0.9578   1.0825   1.0925   1.1100
  1.1226   1.1679   1.2260   1.2870   1.3178   1.3822   1.4684   1.5404
  1.5759   1.6261   1.7727   1.8520   1.9147   2.2547   2.3261   2.3928
  2.5732   2.6242   2.6339   2.9062   3.0195   4.2322   4.2988   4.4815
  4.4919   4.4960   4.5224   4.5499   4.6372   4.7487   6.5307   6.5547
  6.5724   7.5162  10.3348  14.7037  14.7981  14.9083  26.6361  26.7075
 27.0609  28.8569  29.5293  29.5481  29.5643  29.8767  29.8818  29.8825
 29.8956  29.9607  36.6706 130.5903 130.6036 130.6215 154.2573 166.1393
219.17351912.1745
 --------------------------------------------------------------

          Ground-State Mulliken Net Atomic Charges

     Atom                 Charge (a.u.)
  ----------------------------------------
      1 I                    -0.235204
      2 P                     0.336524
      3 N                    -0.132748
      4 Cl                    0.031428
  ----------------------------------------
  Sum of atomic charges =    -0.000000

 -----------------------------------------------------------------
                    Cartesian Multipole Moments
 -----------------------------------------------------------------
    Charge (ESU x 10^10)
                 0.0000
    Dipole Moment (Debye)
         X       0.2452      Y       0.5374      Z       0.0000
       Tot       0.5907
    Quadrupole Moments (Debye-Ang)
        XX     -64.1490     XY       1.4279     YY     -57.5487
        XZ      -0.0000     YZ      -0.0000     ZZ     -59.6515
    Octopole Moments (Debye-Ang^2)
       XXX      58.0621    XXY     -16.5777    XYY      13.6386
       YYY     -16.9285    XXZ       0.0000    XYZ       0.0000
       YYZ       0.0000    XZZ      13.6145    YZZ      -2.9924
       ZZZ       0.0000
    Hexadecapole Moments (Debye-Ang^3)
      XXXX    -999.3397   XXXY      14.7678   XXYY    -208.8866
      XYYY       9.4596   YYYY    -319.9495   XXXZ      -0.0000
      XXYZ      -0.0000   XYYZ      -0.0000   YYYZ      -0.0000
      XXZZ    -177.2809   XYZZ      -1.7543   YYZZ     -67.3182
      XZZZ      -0.0000   YZZZ      -0.0000   ZZZZ     -80.5430
 -----------------------------------------------------------------
 DrvMan completing analytic gradient of the correlated energy
 Correlated dipole moment
            1
    1   0.0964729
    2   0.2114359
    3   0.0000000
 Energy read as -7772.129353424
 Full Analytical Gradient: (in a.u., or Hartree/Bohr)
             1             2             3             4
    1   -0.00006395   -0.00031653    0.00031736    0.00006312
    2    0.00010381   -0.00042514    0.00025015    0.00007118
    3   -0.00000000   -0.00000000    0.00000000   -0.00000000
 Gradient time:  CPU 0.80 s  wall 0.81 s
 ----------------------------------------------------------------
             Standard Nuclear Orientation (Angstroms)
    I     Atom           X                Y                Z
 ----------------------------------------------------------------
    1      I       1.2363976264    -0.2092611723    -0.0000000000
    2      P      -0.6570887259     1.4513053473     0.0010000000
    3      N      -2.0378676073     0.7204477305     0.0000000000
    4      Cl     -2.4357452975    -0.9248160112    -0.0000000000
 ----------------------------------------------------------------
 Nuclear Repulsion Energy =   470.3971376611 hartrees
 There are       46 alpha and       46 beta electrons

                       Distance Matrix (Angstroms)
             I (  1)   P (  2)   N (  3)
   P (  2)  2.518486
   N (  3)  3.403700  1.562275
   Cl(  4)  3.741210  2.968092  1.692690

 Requested basis set is 6-311++G(d,p)
 There are 56 shells and 144 basis functions
 A cutoff of  1.0D-14 yielded   1317 shell pairs
 There are      9419 function pairs (     10552 Cartesian)
 Smallest overlap matrix eigenvalue = 1.44E-03
 Guess MOs from SCF MO coefficient file

 -----------------------------------------------------------------------
  General SCF calculation program by
  Eric Jon Sundstrom, Paul Horn, Yuezhi Mao, Dmitri Zuev, Alec White,
  David Stuck, Shaama M.S., Shane Yost, Joonho Lee, David Small,
  Daniel Levine, Susi Lehtola, Hugh Burton, Evgeny Epifanovsky
 -----------------------------------------------------------------------
 Hartree-Fock
 using 6 threads for integral computing
 -------------------------------------------------------
 OpenMP Integral computing Module                
 Release: version 2.0, May 2017, Q-Chem Inc. Pleasanton 
 -------------------------------------------------------
 A restricted SCF calculation will be
 performed using DIIS
 SCF converges when DIIS error is below 1.0e-08
 ---------------------------------------
  Cycle       Energy         DIIS error
 ---------------------------------------
    1   -7771.4700426520      1.17e-05  
    2   -7771.4700431790      4.11e-06  
    3   -7771.4700432408      2.72e-06  
    4   -7771.4700432663      7.67e-07  
    5   -7771.4700432702      2.78e-07  
    6   -7771.4700432713      1.36e-07  
    7   -7771.4700432714      5.50e-08  
    8   -7771.4700432716      2.22e-08  
    9   -7771.4700432715      1.09e-08  
   10   -7771.4700432716      4.48e-09  Convergence criterion met
 ---------------------------------------
 SCF time:   CPU 9.18s  wall 2.00s 
 SCF   energy in the final basis set =    -7771.4700432716
 Total energy in the final basis set =    -7771.4700432716


 ------------------------------------------------------------------------------

   CCMAN2: suite of methods based on coupled cluster
           and equation of motion theories.

   Components:
   * libvmm-1.3-trunk
     by Evgeny Epifanovsky, Ilya Kaliman.
   * libtensor-2.5-trunk
     by Evgeny Epifanovsky, Michael Wormit, Dmitry Zuev, Sam Manzer, 
        Ilya Kaliman.
   * libcc-2.5-trunk
     by Evgeny Epifanovsky, Arik Landau, Tomasz Kus, Kirill Khistyaev, 
        Dmitry Zuev, Prashant Manohar, Xintian Feng, Anna Krylov, 
        Matthew Goldey, Alec White, Thomas Jagau, Kaushik Nanda, 
        Anastasia Gunina, Alexander Kunitsa, Joonho Lee.

   CCMAN original authors:
   Anna I. Krylov, C. David Sherrill, Steven R. Gwaltney,
   Edward F. C. Byrd (2000)
   Sergey V. Levchenko, Lyudmila V. Slipchenko, Tao Wang,
   Ana-Maria C. Cristian (2003)
   Piotr A. Pieniazek, C. Melania Oana, Evgeny Epifanovsky (2007)
   Prashant Manohar (2009)

 ------------------------------------------------------------------------------


 Allocating and initializing 30808MB of RAM...
 Calculation will run on 6 cores.


 Alpha MOs, Restricted
 -- Occupied --                  
******* -180.87 -169.68 -169.68 -169.68 -104.89  -80.06  -37.93
  1 A     2 A     3 A     4 A     5 A     6 A     7 A     8 A                  
-33.115 -33.112 -33.112 -24.299 -24.298 -24.298 -24.295 -24.295
  9 A    10 A    11 A    12 A    13 A    14 A    15 A    16 A                  
-15.659 -10.617  -8.085  -8.081  -8.081  -7.602  -7.245  -5.494
 17 A    18 A    19 A    20 A    21 A    22 A    23 A    24 A                  
 -5.492  -5.492  -5.477  -5.468  -5.467  -2.399  -2.396  -2.395
 25 A    26 A    27 A    28 A    29 A    30 A    31 A    32 A                  
 -2.385  -2.385  -1.271  -1.064  -0.876  -0.739  -0.602  -0.585
 33 A    34 A    35 A    36 A    37 A    38 A    39 A    40 A                  
 -0.568  -0.448  -0.436  -0.403  -0.385  -0.382
 41 A    42 A    43 A    44 A    45 A    46 A                                  
 -- Virtual --                   
 -0.001   0.033   0.061   0.075   0.086   0.090   0.099   0.136
 47 A    48 A    49 A    50 A    51 A    52 A    53 A    54 A                  
  0.137   0.161   0.181   0.217   0.247   0.249   0.284   0.294
 55 A    56 A    57 A    58 A    59 A    60 A    61 A    62 A                  
  0.335   0.350   0.357   0.383   0.386   0.466   0.500   0.554
 63 A    64 A    65 A    66 A    67 A    68 A    69 A    70 A                  
  0.554   0.578   0.585   0.595   0.599   0.686   0.695   0.816
 71 A    72 A    73 A    74 A    75 A    76 A    77 A    78 A                  
  0.871   0.875   0.900   0.905   0.958   1.082   1.092   1.110
 79 A    80 A    81 A    82 A    83 A    84 A    85 A    86 A                  
  1.123   1.168   1.226   1.287   1.317   1.382   1.468   1.540
 87 A    88 A    89 A    90 A    91 A    92 A    93 A    94 A                  
  1.576   1.626   1.773   1.852   1.915   2.255   2.326   2.393
 95 A    96 A    97 A    98 A    99 A   100 A   101 A   102 A                  
  2.573   2.624   2.634   2.906   3.019   4.232   4.299   4.482
103 A   104 A   105 A   106 A   107 A   108 A   109 A   110 A                  
  4.492   4.496   4.522   4.550   4.637   4.749   6.531   6.555
111 A   112 A   113 A   114 A   115 A   116 A   117 A   118 A                  
  6.572   7.516  10.335  14.704  14.798  14.908  26.636  26.707
119 A   120 A   121 A   122 A   123 A   124 A   125 A   126 A                  
 27.061  28.857  29.529  29.548  29.564  29.877  29.882  29.883
127 A   128 A   129 A   130 A   131 A   132 A   133 A   134 A                  
 29.896  29.961  36.670 130.590 130.604 130.622 154.257 166.139
135 A   136 A   137 A   138 A   139 A   140 A   141 A   142 A                  
219.1741912.174
143 A   144 A                                                                  

 Beta MOs, Restricted
 -- Occupied --                  
******* -180.87 -169.68 -169.68 -169.68 -104.89  -80.06  -37.93
  1 A     2 A     3 A     4 A     5 A     6 A     7 A     8 A                  
-33.115 -33.112 -33.112 -24.299 -24.298 -24.298 -24.295 -24.295
  9 A    10 A    11 A    12 A    13 A    14 A    15 A    16 A                  
-15.659 -10.617  -8.085  -8.081  -8.081  -7.602  -7.245  -5.494
 17 A    18 A    19 A    20 A    21 A    22 A    23 A    24 A                  
 -5.492  -5.492  -5.477  -5.468  -5.467  -2.399  -2.396  -2.395
 25 A    26 A    27 A    28 A    29 A    30 A    31 A    32 A                  
 -2.385  -2.385  -1.271  -1.064  -0.876  -0.739  -0.602  -0.585
 33 A    34 A    35 A    36 A    37 A    38 A    39 A    40 A                  
 -0.568  -0.448  -0.436  -0.403  -0.385  -0.382
 41 A    42 A    43 A    44 A    45 A    46 A                                  
 -- Virtual --                   
 -0.001   0.033   0.061   0.075   0.086   0.090   0.099   0.136
 47 A    48 A    49 A    50 A    51 A    52 A    53 A    54 A                  
  0.137   0.161   0.181   0.217   0.247   0.249   0.284   0.294
 55 A    56 A    57 A    58 A    59 A    60 A    61 A    62 A                  
  0.335   0.350   0.357   0.383   0.386   0.466   0.500   0.554
 63 A    64 A    65 A    66 A    67 A    68 A    69 A    70 A                  
  0.554   0.578   0.585   0.595   0.599   0.686   0.695   0.816
 71 A    72 A    73 A    74 A    75 A    76 A    77 A    78 A                  
  0.871   0.875   0.900   0.905   0.958   1.082   1.092   1.110
 79 A    80 A    81 A    82 A    83 A    84 A    85 A    86 A                  
  1.123   1.168   1.226   1.287   1.317   1.382   1.468   1.540
 87 A    88 A    89 A    90 A    91 A    92 A    93 A    94 A                  
  1.576   1.626   1.773   1.852   1.915   2.255   2.326   2.393
 95 A    96 A    97 A    98 A    99 A   100 A   101 A   102 A                  
  2.573   2.624   2.634   2.906   3.019   4.232   4.299   4.482
103 A   104 A   105 A   106 A   107 A   108 A   109 A   110 A                  
  4.492   4.496   4.522   4.550   4.637   4.749   6.531   6.555
111 A   112 A   113 A   114 A   115 A   116 A   117 A   118 A                  
  6.572   7.516  10.335  14.704  14.798  14.908  26.636  26.707
119 A   120 A   121 A   122 A   123 A   124 A   125 A   126 A                  
 27.061  28.857  29.529  29.548  29.564  29.877  29.882  29.883
127 A   128 A   129 A   130 A   131 A   132 A   133 A   134 A                  
 29.896  29.961  36.670 130.590 130.604 130.622 154.257 166.139
135 A   136 A   137 A   138 A   139 A   140 A   141 A   142 A                  
219.1741912.174
143 A   144 A                                                                  

 Occupation and symmetry of molecular orbitals

 Point group: C1 (1 irreducible representation).

                           A     All 
 -------------------------------------
 All molecular orbitals:
  - Alpha                  144   144 
  - Beta                   144   144 
 -------------------------------------
 Alpha orbitals:
  - Frozen occupied        29    29  
  - Active occupied        17    17  
  - Active virtual         98    98  
  - Frozen virtual         0     0   
 -------------------------------------
 Beta orbitals:
  - Frozen occupied        29    29  
  - Active occupied        17    17  
  - Active virtual         98    98  
  - Frozen virtual         0     0   
 -------------------------------------

 Import integrals:   CPU 0.00 s  wall 0.00 s

 Import integrals:   CPU 74.62 s  wall 13.12 s

 MP2 amplitudes:   CPU 0.17 s  wall 0.12 s

Running a double precision version
           CCSD T amplitudes will be solved using DIIS.

           Start     Size      MaxIter   EConv     TConv     
           3         7         100       1.00e-07  1.00e-05  
 ------------------------------------------------------------------------------
           Energy (a.u.)   Ediff      Tdiff       Comment
 ------------------------------------------------------------------------------
         -7772.11150995                           
     1   -7772.10408086   7.43e-03   7.96e-01     
     2   -7772.12716758   2.31e-02   1.11e-01     
     3   -7772.12577771   1.39e-03   5.01e-02     
     4   -7772.12826793   2.49e-03   1.96e-02     Switched to DIIS steps.
     5   -7772.12926361   9.96e-04   1.30e-02     
     6   -7772.12933140   6.78e-05   2.99e-03     
     7   -7772.12934360   1.22e-05   1.62e-03     
     8   -7772.12935106   7.46e-06   4.46e-04     
     9   -7772.12935376   2.69e-06   2.52e-04     
    10   -7772.12935370   5.59e-08   7.21e-05     
    11   -7772.12935380   9.88e-08   3.04e-05     
    12   -7772.12935378   1.80e-08   1.69e-05     
    13   -7772.12935379   7.13e-09   7.74e-06     
 ------------------------------------------------------------------------------
         -7772.12935379                           CCSD T converged.

End of double precision
 SCF energy                 = -7771.47004327
 MP2 energy                 = -7772.11150995
 CCSD correlation energy     =    -0.65931052
 CCSD total energy           = -7772.12935379

 CCSD  T1^2 = 0.0177  T2^2 = 0.2812  Leading amplitudes:

 Amplitude    Orbitals with energies
 -0.0464       43 (A) A                  ->    47 (A) A                   
              -0.4358                         -0.0010                     
 -0.0464       43 (A) B                  ->    47 (A) B                   
              -0.4358                         -0.0010                     
 -0.0289       42 (A) A                  ->    48 (A) A                   
              -0.4480                          0.0329                     
 -0.0289       42 (A) B                  ->    48 (A) B                   
              -0.4480                          0.0329                     

 Amplitude    Orbitals with energies
 -0.0653       43 (A) A      43 (A) B    ->    47 (A) A      47 (A) B     
              -0.4358       -0.4358           -0.0010       -0.0010       
  0.0653       43 (A) A      43 (A) B    ->    47 (A) B      47 (A) A     
              -0.4358       -0.4358           -0.0010       -0.0010       
  0.0653       43 (A) B      43 (A) A    ->    47 (A) A      47 (A) B     
              -0.4358       -0.4358           -0.0010       -0.0010       
 -0.0653       43 (A) B      43 (A) A    ->    47 (A) B      47 (A) A     
              -0.4358       -0.4358           -0.0010       -0.0010       

 Computing CCSD intemediates for later calculations in double precision
 Finished.

Running a double precision version
           CCSD Lambda amplitudes will be solved using DIIS.
           Start     Size      MaxIter   EConv     LConv     
           3         7         100       1.00e-07  1.00e-05  
 ------------------------------------------------------------------------------
            Enorm      Ldiff       Comment
 ------------------------------------------------------------------------------
     1     5.99e-02   4.39e-02     
     2     1.73e-02   6.61e-03     
     3     7.68e-03   1.86e-03     
     4     4.63e-03   1.47e-03     Switched to DIIS steps.
     5     1.47e-03   8.63e-04     
     6     7.22e-04   2.46e-04     
     7     2.40e-04   7.46e-05     
     8     1.12e-04   3.09e-06     
     9     4.23e-05   2.29e-06     
    10     2.05e-05   6.92e-07     
    11     1.01e-05   9.79e-08     
    12     4.61e-06   8.45e-08     
    13     1.91e-06   1.62e-07     
    14     7.85e-07   4.91e-08     
    15     4.05e-07   6.17e-08     
    16     1.93e-07   3.23e-08     
    17     9.81e-08   1.66e-08     
 ------------------------------------------------------------------------------
                                   CCSD Lambda converged.

 Computing density matrices in double precision...
           Orbital response amplitudes will be solved using DIIS.
           Start     Size      MaxIter   EConv     LConv     
           3         7         100       1.00e-06  1.00e-06  
 ------------------------------------------------------------------------------
            Enorm      Ldiff       Comment
 ------------------------------------------------------------------------------
     1     9.03e-02   6.98e-03     
     2     6.25e-02   1.63e-02     
     3     6.82e-02   2.01e-02     
     4     5.68e-03   2.50e-02     Switched to DIIS steps.
     5     2.47e-03   1.25e-04     
     6     1.03e-03   3.46e-04     
     7     8.22e-04   2.73e-04     
     8     1.70e-04   2.16e-04     
     9     6.84e-05   7.90e-06     
    10     1.66e-05   6.81e-06     
    11     6.43e-06   6.36e-07     
    12     1.23e-06   1.12e-06     
    13     8.02e-07   3.81e-07     
 ------------------------------------------------------------------------------
                                   Orbital response converged.

 Computing density matrices... Done.
 CCSD calculation:   CPU 1830.70 s  wall 319.28 s

 Transferring MO TPDM to AO TPDM
 Transferring g2_o1o1o1o1
 Transferring g2_o1o1o1v1
 Transferring g2_o1o1v1v1
 Transferring g2_o1v1o1v1
 Transferring g2_o1v1v1v1
 Transferring g2_v1v1v1v1
 Adding separable TPDM
 Computing TPDM gradient
 --------------------------------------------------------
 2e gradient
  Atom          X               Y               Z
 --------------------------------------------------------
    1        -53.978547       22.455106        0.014426  
    2         10.132643      -37.706442       -0.029195  
    3         20.504795       -5.229020        0.012465  
    4         23.341109       20.480357        0.002304  
 --------------------------------------------------------
 --------------------------------------------------------
 Final gradient
  Atom          X               Y               Z
 --------------------------------------------------------
    1        -53.978547       22.455106        0.014426  
    2         10.132643      -37.706442       -0.029195  
    3         20.504795       -5.229020        0.012465  
    4         23.341109       20.480357        0.002304  
 --------------------------------------------------------
 Analytic gradient from two-electron contribution:   CPU 384.39 s  wall 73.58 s

 Total ccman2 time:   CPU 2297.45 s  wall 407.99 s


 --------------------------------------------------------------

                    Orbital Energies (a.u.)
 --------------------------------------------------------------

 Alpha MOs
 -- Occupied --
********-180.8740-169.6804-169.6798-169.6797-104.8933 -80.0637 -37.9279
-33.1154 -33.1123 -33.1119 -24.2994 -24.2985 -24.2981 -24.2954 -24.2954
-15.6588 -10.6165  -8.0852  -8.0810  -8.0808  -7.6016  -7.2448  -5.4940
 -5.4924  -5.4917  -5.4768  -5.4682  -5.4673  -2.3995  -2.3959  -2.3949
 -2.3855  -2.3855  -1.2711  -1.0642  -0.8759  -0.7393  -0.6016  -0.5846
 -0.5677  -0.4480  -0.4358  -0.4027  -0.3845  -0.3825
 -- Virtual --
 -0.0010   0.0329   0.0614   0.0748   0.0859   0.0902   0.0990   0.1358
  0.1370   0.1614   0.1806   0.2171   0.2468   0.2495   0.2837   0.2939
  0.3351   0.3496   0.3571   0.3830   0.3861   0.4656   0.5001   0.5538
  0.5540   0.5783   0.5847   0.5954   0.5989   0.6856   0.6947   0.8160
  0.8705   0.8749   0.9005   0.9049   0.9578   1.0824   1.0924   1.1100
  1.1226   1.1679   1.2260   1.2868   1.3175   1.3822   1.4683   1.5405
  1.5759   1.6260   1.7726   1.8521   1.9146   2.2546   2.3259   2.3925
  2.5732   2.6241   2.6339   2.9058   3.0195   4.2322   4.2987   4.4816
  4.4919   4.4960   4.5222   4.5496   4.6371   4.7486   6.5308   6.5548
  6.5725   7.5158  10.3348  14.7036  14.7979  14.9077  26.6360  26.7075
 27.0608  28.8568  29.5293  29.5481  29.5643  29.8767  29.8818  29.8825
 29.8956  29.9606  36.6705 130.5903 130.6036 130.6216 154.2572 166.1389
219.17351912.1745
 --------------------------------------------------------------

          Ground-State Mulliken Net Atomic Charges

     Atom                 Charge (a.u.)
  ----------------------------------------
      1 I                    -0.235320
      2 P                     0.336619
      3 N                    -0.132809
      4 Cl                    0.031509
  ----------------------------------------
  Sum of atomic charges =    -0.000000

 -----------------------------------------------------------------
                    Cartesian Multipole Moments
 -----------------------------------------------------------------
    Charge (ESU x 10^10)
                 0.0000
    Dipole Moment (Debye)
         X       0.2425      Y       0.5404      Z       0.0016
       Tot       0.5923
    Quadrupole Moments (Debye-Ang)
        XX     -64.1516     XY       1.4281     YY     -57.5375
        XZ      -0.0025     YZ       0.0025     ZZ     -59.6547
    Octopole Moments (Debye-Ang^2)
       XXX      58.0443    XXY     -16.5983    XYY      13.6334
       YYY     -16.9456    XXZ      -0.0138    XYZ       0.0005
       YYZ      -0.0111    XZZ      13.6126    YZZ      -3.0051
       ZZZ      -0.0339
    Hexadecapole Moments (Debye-Ang^3)
      XXXX    -999.3756   XXXY      14.8182   XXYY    -208.9114
      XYYY       9.4793   YYYY    -320.1059   XXXZ       0.0136
      XXYZ      -0.0142   XYYZ       0.0044   YYYZ      -0.0533
      XXZZ    -177.2877   XYZZ      -1.7434   YYZZ     -67.3521
      XZZZ       0.0201   YZZZ      -0.0491   ZZZZ     -80.5542
 -----------------------------------------------------------------
 DrvMan completing analytic gradient of the correlated energy
 Correlated dipole moment
            1
    1   0.0953993
    2   0.2126134
    3   0.0006405
 Energy read as -7772.129353787
 Full Analytical Gradient: (in a.u., or Hartree/Bohr)
             1             2             3             4
    1    0.00000046   -0.00001714    0.00001838   -0.00000170
    2   -0.00000298    0.00000432   -0.00001725    0.00001590
    3   -0.00001324    0.00003848   -0.00004981    0.00002457
 Gradient time:  CPU 0.77 s  wall 0.79 s
 ----------------------------------------------------------------
             Standard Nuclear Orientation (Angstroms)
    I     Atom           X                Y                Z
 ----------------------------------------------------------------
    1      I       1.2363976264    -0.2092611723    -0.0000000000
    2      P      -0.6570887259     1.4513053473     0.0000000000
    3      N      -2.0368676073     0.7204477305     0.0000000000
    4      Cl     -2.4357452975    -0.9248160112    -0.0000000000
 ----------------------------------------------------------------
 Nuclear Repulsion Energy =   470.4284258075 hartrees
 There are       46 alpha and       46 beta electrons

                       Distance Matrix (Angstroms)
             I (  1)   P (  2)   N (  3)
   P (  2)  2.518486
   N (  3)  3.402738  1.561391
   Cl(  4)  3.741210  2.968092  1.692925

 Requested basis set is 6-311++G(d,p)
 There are 56 shells and 144 basis functions
 A cutoff of  1.0D-14 yielded   1317 shell pairs
 There are      9419 function pairs (     10552 Cartesian)
 Smallest overlap matrix eigenvalue = 1.44E-03
 Guess MOs from SCF MO coefficient file

 -----------------------------------------------------------------------
  General SCF calculation program by
  Eric Jon Sundstrom, Paul Horn, Yuezhi Mao, Dmitri Zuev, Alec White,
  David Stuck, Shaama M.S., Shane Yost, Joonho Lee, David Small,
  Daniel Levine, Susi Lehtola, Hugh Burton, Evgeny Epifanovsky
 -----------------------------------------------------------------------
 Hartree-Fock
 using 6 threads for integral computing
 -------------------------------------------------------
 OpenMP Integral computing Module                
 Release: version 2.0, May 2017, Q-Chem Inc. Pleasanton 
 -------------------------------------------------------
 A restricted SCF calculation will be
 performed using DIIS
 SCF converges when DIIS error is below 1.0e-08
 ---------------------------------------
  Cycle       Energy         DIIS error
 ---------------------------------------
    1   -7771.4700960700      1.49e-05  
    2   -7771.4700968639      5.75e-06  
    3   -7771.4700969638      3.82e-06  
    4   -7771.4700970125      9.17e-07  
    5   -7771.4700970191      3.14e-07  
    6   -7771.4700970204      1.54e-07  
    7   -7771.4700970205      6.81e-08  
    8   -7771.4700970207      2.79e-08  
    9   -7771.4700970208      1.18e-08  
   10   -7771.4700970206      4.65e-09  Convergence criterion met
 ---------------------------------------
 SCF time:   CPU 9.18s  wall 2.00s 
 SCF   energy in the final basis set =    -7771.4700970206
 Total energy in the final basis set =    -7771.4700970206


 ------------------------------------------------------------------------------

   CCMAN2: suite of methods based on coupled cluster
           and equation of motion theories.

   Components:
   * libvmm-1.3-trunk
     by Evgeny Epifanovsky, Ilya Kaliman.
   * libtensor-2.5-trunk
     by Evgeny Epifanovsky, Michael Wormit, Dmitry Zuev, Sam Manzer, 
        Ilya Kaliman.
   * libcc-2.5-trunk
     by Evgeny Epifanovsky, Arik Landau, Tomasz Kus, Kirill Khistyaev, 
        Dmitry Zuev, Prashant Manohar, Xintian Feng, Anna Krylov, 
        Matthew Goldey, Alec White, Thomas Jagau, Kaushik Nanda, 
        Anastasia Gunina, Alexander Kunitsa, Joonho Lee.

   CCMAN original authors:
   Anna I. Krylov, C. David Sherrill, Steven R. Gwaltney,
   Edward F. C. Byrd (2000)
   Sergey V. Levchenko, Lyudmila V. Slipchenko, Tao Wang,
   Ana-Maria C. Cristian (2003)
   Piotr A. Pieniazek, C. Melania Oana, Evgeny Epifanovsky (2007)
   Prashant Manohar (2009)

 ------------------------------------------------------------------------------


 Allocating and initializing 30808MB of RAM...
 Calculation will run on 6 cores.


 Alpha MOs, Restricted
 -- Occupied --                  
******* -180.87 -169.68 -169.68 -169.68 -104.89  -80.06  -37.93
  1 A     2 A     3 A     4 A     5 A     6 A     7 A     8 A                  
-33.115 -33.112 -33.112 -24.299 -24.298 -24.298 -24.295 -24.295
  9 A    10 A    11 A    12 A    13 A    14 A    15 A    16 A                  
-15.659 -10.617  -8.085  -8.081  -8.081  -7.602  -7.245  -5.494
 17 A    18 A    19 A    20 A    21 A    22 A    23 A    24 A                  
 -5.492  -5.492  -5.477  -5.468  -5.467  -2.399  -2.396  -2.395
 25 A    26 A    27 A    28 A    29 A    30 A    31 A    32 A                  
 -2.385  -2.385  -1.271  -1.064  -0.876  -0.739  -0.602  -0.585
 33 A    34 A    35 A    36 A    37 A    38 A    39 A    40 A                  
 -0.568  -0.448  -0.436  -0.403  -0.384  -0.382
 41 A    42 A    43 A    44 A    45 A    46 A                                  
 -- Virtual --                   
 -0.001   0.033   0.061   0.075   0.086   0.090   0.099   0.136
 47 A    48 A    49 A    50 A    51 A    52 A    53 A    54 A                  
  0.137   0.161   0.181   0.217   0.247   0.249   0.284   0.294
 55 A    56 A    57 A    58 A    59 A    60 A    61 A    62 A                  
  0.335   0.350   0.357   0.383   0.386   0.466   0.500   0.554
 63 A    64 A    65 A    66 A    67 A    68 A    69 A    70 A                  
  0.554   0.578   0.585   0.595   0.599   0.686   0.695   0.816
 71 A    72 A    73 A    74 A    75 A    76 A    77 A    78 A                  
  0.871   0.875   0.900   0.905   0.958   1.082   1.092   1.110
 79 A    80 A    81 A    82 A    83 A    84 A    85 A    86 A                  
  1.123   1.168   1.226   1.287   1.318   1.382   1.469   1.541
 87 A    88 A    89 A    90 A    91 A    92 A    93 A    94 A                  
  1.576   1.626   1.773   1.852   1.915   2.255   2.326   2.393
 95 A    96 A    97 A    98 A    99 A   100 A   101 A   102 A                  
  2.573   2.624   2.634   2.906   3.020   4.232   4.299   4.482
103 A   104 A   105 A   106 A   107 A   108 A   109 A   110 A                  
  4.492   4.496   4.522   4.550   4.637   4.749   6.531   6.555
111 A   112 A   113 A   114 A   115 A   116 A   117 A   118 A                  
  6.573   7.516  10.335  14.704  14.798  14.909  26.636  26.707
119 A   120 A   121 A   122 A   123 A   124 A   125 A   126 A                  
 27.061  28.857  29.529  29.548  29.564  29.877  29.882  29.883
127 A   128 A   129 A   130 A   131 A   132 A   133 A   134 A                  
 29.896  29.961  36.671 130.590 130.604 130.622 154.257 166.140
135 A   136 A   137 A   138 A   139 A   140 A   141 A   142 A                  
219.1731912.175
143 A   144 A                                                                  

 Beta MOs, Restricted
 -- Occupied --                  
******* -180.87 -169.68 -169.68 -169.68 -104.89  -80.06  -37.93
  1 A     2 A     3 A     4 A     5 A     6 A     7 A     8 A                  
-33.115 -33.112 -33.112 -24.299 -24.298 -24.298 -24.295 -24.295
  9 A    10 A    11 A    12 A    13 A    14 A    15 A    16 A                  
-15.659 -10.617  -8.085  -8.081  -8.081  -7.602  -7.245  -5.494
 17 A    18 A    19 A    20 A    21 A    22 A    23 A    24 A                  
 -5.492  -5.492  -5.477  -5.468  -5.467  -2.399  -2.396  -2.395
 25 A    26 A    27 A    28 A    29 A    30 A    31 A    32 A                  
 -2.385  -2.385  -1.271  -1.064  -0.876  -0.739  -0.602  -0.585
 33 A    34 A    35 A    36 A    37 A    38 A    39 A    40 A                  
 -0.568  -0.448  -0.436  -0.403  -0.384  -0.382
 41 A    42 A    43 A    44 A    45 A    46 A                                  
 -- Virtual --                   
 -0.001   0.033   0.061   0.075   0.086   0.090   0.099   0.136
 47 A    48 A    49 A    50 A    51 A    52 A    53 A    54 A                  
  0.137   0.161   0.181   0.217   0.247   0.249   0.284   0.294
 55 A    56 A    57 A    58 A    59 A    60 A    61 A    62 A                  
  0.335   0.350   0.357   0.383   0.386   0.466   0.500   0.554
 63 A    64 A    65 A    66 A    67 A    68 A    69 A    70 A                  
  0.554   0.578   0.585   0.595   0.599   0.686   0.695   0.816
 71 A    72 A    73 A    74 A    75 A    76 A    77 A    78 A                  
  0.871   0.875   0.900   0.905   0.958   1.082   1.092   1.110
 79 A    80 A    81 A    82 A    83 A    84 A    85 A    86 A                  
  1.123   1.168   1.226   1.287   1.318   1.382   1.469   1.541
 87 A    88 A    89 A    90 A    91 A    92 A    93 A    94 A                  
  1.576   1.626   1.773   1.852   1.915   2.255   2.326   2.393
 95 A    96 A    97 A    98 A    99 A   100 A   101 A   102 A                  
  2.573   2.624   2.634   2.906   3.020   4.232   4.299   4.482
103 A   104 A   105 A   106 A   107 A   108 A   109 A   110 A                  
  4.492   4.496   4.522   4.550   4.637   4.749   6.531   6.555
111 A   112 A   113 A   114 A   115 A   116 A   117 A   118 A                  
  6.573   7.516  10.335  14.704  14.798  14.909  26.636  26.707
119 A   120 A   121 A   122 A   123 A   124 A   125 A   126 A                  
 27.061  28.857  29.529  29.548  29.564  29.877  29.882  29.883
127 A   128 A   129 A   130 A   131 A   132 A   133 A   134 A                  
 29.896  29.961  36.671 130.590 130.604 130.622 154.257 166.140
135 A   136 A   137 A   138 A   139 A   140 A   141 A   142 A                  
219.1731912.175
143 A   144 A                                                                  

 Occupation and symmetry of molecular orbitals

 Point group: C1 (1 irreducible representation).

                           A     All 
 -------------------------------------
 All molecular orbitals:
  - Alpha                  144   144 
  - Beta                   144   144 
 -------------------------------------
 Alpha orbitals:
  - Frozen occupied        29    29  
  - Active occupied        17    17  
  - Active virtual         98    98  
  - Frozen virtual         0     0   
 -------------------------------------
 Beta orbitals:
  - Frozen occupied        29    29  
  - Active occupied        17    17  
  - Active virtual         98    98  
  - Frozen virtual         0     0   
 -------------------------------------

 Import integrals:   CPU 0.00 s  wall 0.00 s

 Import integrals:   CPU 74.05 s  wall 12.95 s

 MP2 amplitudes:   CPU 0.17 s  wall 0.12 s

Running a double precision version
           CCSD T amplitudes will be solved using DIIS.

           Start     Size      MaxIter   EConv     TConv     
           3         7         100       1.00e-07  1.00e-05  
 ------------------------------------------------------------------------------
           Energy (a.u.)   Ediff      Tdiff       Comment
 ------------------------------------------------------------------------------
         -7772.11149260                           
     1   -7772.10409755   7.40e-03   7.95e-01     
     2   -7772.12716361   2.31e-02   1.11e-01     
     3   -7772.12578120   1.38e-03   5.00e-02     
     4   -7772.12826827   2.49e-03   1.96e-02     Switched to DIIS steps.
     5   -7772.12926302   9.95e-04   1.30e-02     
     6   -7772.12933072   6.77e-05   2.98e-03     
     7   -7772.12934296   1.22e-05   1.62e-03     
     8   -7772.12935043   7.47e-06   4.47e-04     
     9   -7772.12935311   2.68e-06   2.51e-04     
    10   -7772.12935305   5.47e-08   7.19e-05     
    11   -7772.12935315   9.68e-08   3.03e-05     
    12   -7772.12935313   1.78e-08   1.68e-05     
    13   -7772.12935314   6.86e-09   7.73e-06     
 ------------------------------------------------------------------------------
         -7772.12935314                           CCSD T converged.

End of double precision
 SCF energy                 = -7771.47009702
 MP2 energy                 = -7772.11149260
 CCSD correlation energy     =    -0.65925612
 CCSD total energy           = -7772.12935314

 CCSD  T1^2 = 0.0177  T2^2 = 0.2811  Leading amplitudes:

 Amplitude    Orbitals with energies
 -0.0464       43 (A) A                  ->    47 (A) A                   
              -0.4359                         -0.0009                     
 -0.0464       43 (A) B                  ->    47 (A) B                   
              -0.4359                         -0.0009                     
 -0.0289       42 (A) A                  ->    48 (A) A                   
              -0.4481                          0.0329                     
 -0.0289       42 (A) B                  ->    48 (A) B                   
              -0.4481                          0.0329                     

 Amplitude    Orbitals with energies
 -0.0653       43 (A) A      43 (A) B    ->    47 (A) A      47 (A) B     
              -0.4359       -0.4359           -0.0009       -0.0009       
  0.0653       43 (A) A      43 (A) B    ->    47 (A) B      47 (A) A     
              -0.4359       -0.4359           -0.0009       -0.0009       
  0.0653       43 (A) B      43 (A) A    ->    47 (A) A      47 (A) B     
              -0.4359       -0.4359           -0.0009       -0.0009       
 -0.0653       43 (A) B      43 (A) A    ->    47 (A) B      47 (A) A     
              -0.4359       -0.4359           -0.0009       -0.0009       

 Computing CCSD intemediates for later calculations in double precision
 Finished.

Running a double precision version
           CCSD Lambda amplitudes will be solved using DIIS.
           Start     Size      MaxIter   EConv     LConv     
           3         7         100       1.00e-07  1.00e-05  
 ------------------------------------------------------------------------------
            Enorm      Ldiff       Comment
 ------------------------------------------------------------------------------
     1     5.98e-02   4.38e-02     
     2     1.73e-02   6.60e-03     
     3     7.67e-03   1.86e-03     
     4     4.63e-03   1.47e-03     Switched to DIIS steps.
     5     1.47e-03   8.62e-04     
     6     7.21e-04   2.45e-04     
     7     2.39e-04   7.45e-05     
     8     1.12e-04   3.11e-06     
     9     4.22e-05   2.27e-06     
    10     2.05e-05   6.80e-07     
    11     1.00e-05   9.41e-08     
    12     4.60e-06   8.50e-08     
    13     1.91e-06   1.63e-07     
    14     7.84e-07   4.92e-08     
    15     4.04e-07   6.18e-08     
    16     1.93e-07   3.23e-08     
    17     9.79e-08   1.66e-08     
 ------------------------------------------------------------------------------
                                   CCSD Lambda converged.

 Computing density matrices in double precision...
           Orbital response amplitudes will be solved using DIIS.
           Start     Size      MaxIter   EConv     LConv     
           3         7         100       1.00e-06  1.00e-06  
 ------------------------------------------------------------------------------
            Enorm      Ldiff       Comment
 ------------------------------------------------------------------------------
     1     9.02e-02   7.01e-03     
     2     6.24e-02   1.62e-02     
     3     6.80e-02   2.01e-02     
     4     5.68e-03   2.50e-02     Switched to DIIS steps.
     5     2.47e-03   1.26e-04     
     6     1.03e-03   3.44e-04     
     7     8.18e-04   2.72e-04     
     8     1.69e-04   2.15e-04     
     9     6.81e-05   7.68e-06     
    10     1.65e-05   6.79e-06     
    11     6.41e-06   6.37e-07     
    12     1.22e-06   1.12e-06     
    13     7.96e-07   3.76e-07     
 ------------------------------------------------------------------------------
                                   Orbital response converged.

 Computing density matrices... Done.
 CCSD calculation:   CPU 1830.63 s  wall 319.23 s

 Transferring MO TPDM to AO TPDM
 Transferring g2_o1o1o1o1
 Transferring g2_o1o1o1v1
 Transferring g2_o1o1v1v1
 Transferring g2_o1v1o1v1
 Transferring g2_o1v1v1v1
 Transferring g2_v1v1v1v1
 Adding separable TPDM
 Computing TPDM gradient
 --------------------------------------------------------
 2e gradient
  Atom          X               Y               Z
 --------------------------------------------------------
    1        -53.979423       22.455549        0.000000  
    2         10.122504      -37.718702        0.000000  
    3         20.509124       -5.216299       -0.000000  
    4         23.347796       20.479451       -0.000000  
 --------------------------------------------------------
 --------------------------------------------------------
 Final gradient
  Atom          X               Y               Z
 --------------------------------------------------------
    1        -53.979423       22.455549        0.000000  
    2         10.122504      -37.718702        0.000000  
    3         20.509124       -5.216299       -0.000000  
    4         23.347796       20.479451       -0.000000  
 --------------------------------------------------------
 Analytic gradient from two-electron contribution:   CPU 377.68 s  wall 72.65 s

 Total ccman2 time:   CPU 2288.87 s  wall 406.52 s


 --------------------------------------------------------------

                    Orbital Energies (a.u.)
 --------------------------------------------------------------

 Alpha MOs
 -- Occupied --
********-180.8739-169.6803-169.6797-169.6796-104.8934 -80.0636 -37.9278
-33.1153 -33.1122 -33.1118 -24.2993 -24.2984 -24.2980 -24.2953 -24.2953
-15.6587 -10.6166  -8.0852  -8.0810  -8.0808  -7.6016  -7.2447  -5.4939
 -5.4923  -5.4917  -5.4767  -5.4681  -5.4672  -2.3994  -2.3958  -2.3948
 -2.3854  -2.3854  -1.2711  -1.0644  -0.8758  -0.7393  -0.6016  -0.5846
 -0.5678  -0.4481  -0.4359  -0.4026  -0.3844  -0.3825
 -- Virtual --
 -0.0009   0.0329   0.0613   0.0748   0.0859   0.0903   0.0990   0.1358
  0.1370   0.1614   0.1806   0.2170   0.2468   0.2495   0.2836   0.2940
  0.3352   0.3496   0.3571   0.3830   0.3861   0.4658   0.5001   0.5539
  0.5540   0.5784   0.5847   0.5954   0.5990   0.6856   0.6947   0.8163
  0.8707   0.8749   0.9005   0.9050   0.9577   1.0824   1.0924   1.1099
  1.1226   1.1678   1.2261   1.2871   1.3181   1.3821   1.4685   1.5405
  1.5759   1.6261   1.7727   1.8520   1.9146   2.2545   2.3258   2.3929
  2.5731   2.6239   2.6339   2.9061   3.0200   4.2322   4.2987   4.4816
  4.4920   4.4960   4.5224   4.5503   4.6372   4.7487   6.5308   6.5548
  6.5725   7.5164  10.3348  14.7036  14.7981  14.9086  26.6360  26.7073
 27.0608  28.8569  29.5294  29.5482  29.5644  29.8768  29.8819  29.8826
 29.8957  29.9607  36.6706 130.5904 130.6037 130.6217 154.2573 166.1397
219.17351912.1745
 --------------------------------------------------------------

          Ground-State Mulliken Net Atomic Charges

     Atom                 Charge (a.u.)
  ----------------------------------------
      1 I                    -0.235650
      2 P                     0.336736
      3 N                    -0.132568
      4 Cl                    0.031481
  ----------------------------------------
  Sum of atomic charges =    -0.000000

 -----------------------------------------------------------------
                    Cartesian Multipole Moments
 -----------------------------------------------------------------
    Charge (ESU x 10^10)
                 0.0000
    Dipole Moment (Debye)
         X       0.2376      Y       0.5424      Z       0.0000
       Tot       0.5921
    Quadrupole Moments (Debye-Ang)
        XX     -64.1461     XY       1.4277     YY     -57.5321
        XZ      -0.0000     YZ       0.0000     ZZ     -59.6524
    Octopole Moments (Debye-Ang^2)
       XXX      57.9770    XXY     -16.5931    XYY      13.6143
       YYY     -16.9330    XXZ       0.0000    XYZ      -0.0000
       YYZ      -0.0000    XZZ      13.6016    YZZ      -2.9993
       ZZZ      -0.0000
    Hexadecapole Moments (Debye-Ang^3)
      XXXX    -999.1495   XXXY      14.8022   XXYY    -208.8569
      XYYY       9.4611   YYYY    -320.0742   XXXZ      -0.0000
      XXYZ       0.0000   XYYZ       0.0000   YYYZ       0.0000
      XXZZ    -177.2621   XYZZ      -1.7529   YYZZ     -67.3423
      XZZZ      -0.0000   YZZZ       0.0000   ZZZZ     -80.5481
 -----------------------------------------------------------------
 DrvMan completing analytic gradient of the correlated energy
 Correlated dipole moment
            1
    1   0.0934863
    2   0.2133830
    3   0.0000001
 Energy read as -7772.129353141
 Full Analytical Gradient: (in a.u., or Hartree/Bohr)
             1             2             3             4
    1   -0.00005399   -0.00060323    0.00070276   -0.00004554
    2    0.00001254   -0.00029526    0.00040962   -0.00012691
    3   -0.00000001   -0.00000001    0.00000003   -0.00000001
 Gradient time:  CPU 0.79 s  wall 0.81 s
 ----------------------------------------------------------------
             Standard Nuclear Orientation (Angstroms)
    I     Atom           X                Y                Z
 ----------------------------------------------------------------
    1      I       1.2363976264    -0.2092611723    -0.0000000000
    2      P      -0.6570887259     1.4513053473     0.0000000000
    3      N      -2.0388676073     0.7204477305     0.0000000000
    4      Cl     -2.4357452975    -0.9248160112    -0.0000000000
 ----------------------------------------------------------------
 Nuclear Repulsion Energy =   470.3659131711 hartrees
 There are       46 alpha and       46 beta electrons

                       Distance Matrix (Angstroms)
             I (  1)   P (  2)   N (  3)
   P (  2)  2.518486
   N (  3)  3.404662  1.563159
   Cl(  4)  3.741210  2.968092  1.692455

 Requested basis set is 6-311++G(d,p)
 There are 56 shells and 144 basis functions
 A cutoff of  1.0D-14 yielded   1317 shell pairs
 There are      9419 function pairs (     10552 Cartesian)
 Smallest overlap matrix eigenvalue = 1.44E-03
 Guess MOs from SCF MO coefficient file

 -----------------------------------------------------------------------
  General SCF calculation program by
  Eric Jon Sundstrom, Paul Horn, Yuezhi Mao, Dmitri Zuev, Alec White,
  David Stuck, Shaama M.S., Shane Yost, Joonho Lee, David Small,
  Daniel Levine, Susi Lehtola, Hugh Burton, Evgeny Epifanovsky
 -----------------------------------------------------------------------
 Hartree-Fock
 using 6 threads for integral computing
 -------------------------------------------------------
 OpenMP Integral computing Module                
 Release: version 2.0, May 2017, Q-Chem Inc. Pleasanton 
 -------------------------------------------------------
 A restricted SCF calculation will be
 performed using DIIS
 SCF converges when DIIS error is below 1.0e-08
 ---------------------------------------
  Cycle       Energy         DIIS error
 ---------------------------------------
    1   -7771.4699857144      2.55e-05  
    2   -7771.4699878231      1.07e-05  
    3   -7771.4699881125      6.52e-06  
    4   -7771.4699882554      1.59e-06  
    5   -7771.4699882741      5.45e-07  
    6   -7771.4699882777      2.63e-07  
    7   -7771.4699882785      1.13e-07  
    8   -7771.4699882786      4.75e-08  
    9   -7771.4699882786      1.83e-08  
   10   -7771.4699882786      5.98e-09  Convergence criterion met
 ---------------------------------------
 SCF time:   CPU 9.12s  wall 2.00s 
 SCF   energy in the final basis set =    -7771.4699882786
 Total energy in the final basis set =    -7771.4699882786


 ------------------------------------------------------------------------------

   CCMAN2: suite of methods based on coupled cluster
           and equation of motion theories.

   Components:
   * libvmm-1.3-trunk
     by Evgeny Epifanovsky, Ilya Kaliman.
   * libtensor-2.5-trunk
     by Evgeny Epifanovsky, Michael Wormit, Dmitry Zuev, Sam Manzer, 
        Ilya Kaliman.
   * libcc-2.5-trunk
     by Evgeny Epifanovsky, Arik Landau, Tomasz Kus, Kirill Khistyaev, 
        Dmitry Zuev, Prashant Manohar, Xintian Feng, Anna Krylov, 
        Matthew Goldey, Alec White, Thomas Jagau, Kaushik Nanda, 
        Anastasia Gunina, Alexander Kunitsa, Joonho Lee.

   CCMAN original authors:
   Anna I. Krylov, C. David Sherrill, Steven R. Gwaltney,
   Edward F. C. Byrd (2000)
   Sergey V. Levchenko, Lyudmila V. Slipchenko, Tao Wang,
   Ana-Maria C. Cristian (2003)
   Piotr A. Pieniazek, C. Melania Oana, Evgeny Epifanovsky (2007)
   Prashant Manohar (2009)

 ------------------------------------------------------------------------------


 Allocating and initializing 30808MB of RAM...
 Calculation will run on 6 cores.


 Alpha MOs, Restricted
 -- Occupied --                  
******* -180.87 -169.68 -169.68 -169.68 -104.89  -80.06  -37.93
  1 A     2 A     3 A     4 A     5 A     6 A     7 A     8 A                  
-33.115 -33.112 -33.112 -24.299 -24.299 -24.298 -24.295 -24.295
  9 A    10 A    11 A    12 A    13 A    14 A    15 A    16 A                  
-15.659 -10.616  -8.085  -8.081  -8.081  -7.602  -7.245  -5.494
 17 A    18 A    19 A    20 A    21 A    22 A    23 A    24 A                  
 -5.492  -5.492  -5.477  -5.468  -5.467  -2.400  -2.396  -2.395
 25 A    26 A    27 A    28 A    29 A    30 A    31 A    32 A                  
 -2.386  -2.386  -1.271  -1.064  -0.876  -0.739  -0.602  -0.585
 33 A    34 A    35 A    36 A    37 A    38 A    39 A    40 A                  
 -0.568  -0.448  -0.436  -0.403  -0.385  -0.382
 41 A    42 A    43 A    44 A    45 A    46 A                                  
 -- Virtual --                   
 -0.001   0.033   0.061   0.075   0.086   0.090   0.099   0.136
 47 A    48 A    49 A    50 A    51 A    52 A    53 A    54 A                  
  0.137   0.161   0.181   0.217   0.247   0.249   0.284   0.294
 55 A    56 A    57 A    58 A    59 A    60 A    61 A    62 A                  
  0.335   0.350   0.357   0.383   0.386   0.465   0.500   0.554
 63 A    64 A    65 A    66 A    67 A    68 A    69 A    70 A                  
  0.554   0.578   0.585   0.595   0.599   0.686   0.695   0.816
 71 A    72 A    73 A    74 A    75 A    76 A    77 A    78 A                  
  0.870   0.875   0.901   0.905   0.958   1.082   1.092   1.110
 79 A    80 A    81 A    82 A    83 A    84 A    85 A    86 A                  
  1.123   1.168   1.226   1.287   1.317   1.382   1.468   1.540
 87 A    88 A    89 A    90 A    91 A    92 A    93 A    94 A                  
  1.576   1.626   1.773   1.852   1.915   2.255   2.326   2.392
 95 A    96 A    97 A    98 A    99 A   100 A   101 A   102 A                  
  2.573   2.624   2.634   2.905   3.019   4.232   4.299   4.481
103 A   104 A   105 A   106 A   107 A   108 A   109 A   110 A                  
  4.492   4.496   4.522   4.549   4.637   4.749   6.531   6.555
111 A   112 A   113 A   114 A   115 A   116 A   117 A   118 A                  
  6.572   7.515  10.335  14.704  14.798  14.907  26.636  26.708
119 A   120 A   121 A   122 A   123 A   124 A   125 A   126 A                  
 27.061  28.857  29.529  29.548  29.564  29.877  29.882  29.882
127 A   128 A   129 A   130 A   131 A   132 A   133 A   134 A                  
 29.896  29.961  36.670 130.590 130.604 130.621 154.257 166.138
135 A   136 A   137 A   138 A   139 A   140 A   141 A   142 A                  
219.1741912.174
143 A   144 A                                                                  

 Beta MOs, Restricted
 -- Occupied --                  
******* -180.87 -169.68 -169.68 -169.68 -104.89  -80.06  -37.93
  1 A     2 A     3 A     4 A     5 A     6 A     7 A     8 A                  
-33.115 -33.112 -33.112 -24.299 -24.299 -24.298 -24.295 -24.295
  9 A    10 A    11 A    12 A    13 A    14 A    15 A    16 A                  
-15.659 -10.616  -8.085  -8.081  -8.081  -7.602  -7.245  -5.494
 17 A    18 A    19 A    20 A    21 A    22 A    23 A    24 A                  
 -5.492  -5.492  -5.477  -5.468  -5.467  -2.400  -2.396  -2.395
 25 A    26 A    27 A    28 A    29 A    30 A    31 A    32 A                  
 -2.386  -2.386  -1.271  -1.064  -0.876  -0.739  -0.602  -0.585
 33 A    34 A    35 A    36 A    37 A    38 A    39 A    40 A                  
 -0.568  -0.448  -0.436  -0.403  -0.385  -0.382
 41 A    42 A    43 A    44 A    45 A    46 A                                  
 -- Virtual --                   
 -0.001   0.033   0.061   0.075   0.086   0.090   0.099   0.136
 47 A    48 A    49 A    50 A    51 A    52 A    53 A    54 A                  
  0.137   0.161   0.181   0.217   0.247   0.249   0.284   0.294
 55 A    56 A    57 A    58 A    59 A    60 A    61 A    62 A                  
  0.335   0.350   0.357   0.383   0.386   0.465   0.500   0.554
 63 A    64 A    65 A    66 A    67 A    68 A    69 A    70 A                  
  0.554   0.578   0.585   0.595   0.599   0.686   0.695   0.816
 71 A    72 A    73 A    74 A    75 A    76 A    77 A    78 A                  
  0.870   0.875   0.901   0.905   0.958   1.082   1.092   1.110
 79 A    80 A    81 A    82 A    83 A    84 A    85 A    86 A                  
  1.123   1.168   1.226   1.287   1.317   1.382   1.468   1.540
 87 A    88 A    89 A    90 A    91 A    92 A    93 A    94 A                  
  1.576   1.626   1.773   1.852   1.915   2.255   2.326   2.392
 95 A    96 A    97 A    98 A    99 A   100 A   101 A   102 A                  
  2.573   2.624   2.634   2.905   3.019   4.232   4.299   4.481
103 A   104 A   105 A   106 A   107 A   108 A   109 A   110 A                  
  4.492   4.496   4.522   4.549   4.637   4.749   6.531   6.555
111 A   112 A   113 A   114 A   115 A   116 A   117 A   118 A                  
  6.572   7.515  10.335  14.704  14.798  14.907  26.636  26.708
119 A   120 A   121 A   122 A   123 A   124 A   125 A   126 A                  
 27.061  28.857  29.529  29.548  29.564  29.877  29.882  29.882
127 A   128 A   129 A   130 A   131 A   132 A   133 A   134 A                  
 29.896  29.961  36.670 130.590 130.604 130.621 154.257 166.138
135 A   136 A   137 A   138 A   139 A   140 A   141 A   142 A                  
219.1741912.174
143 A   144 A                                                                  

 Occupation and symmetry of molecular orbitals

 Point group: C1 (1 irreducible representation).

                           A     All 
 -------------------------------------
 All molecular orbitals:
  - Alpha                  144   144 
  - Beta                   144   144 
 -------------------------------------
 Alpha orbitals:
  - Frozen occupied        29    29  
  - Active occupied        17    17  
  - Active virtual         98    98  
  - Frozen virtual         0     0   
 -------------------------------------
 Beta orbitals:
  - Frozen occupied        29    29  
  - Active occupied        17    17  
  - Active virtual         98    98  
  - Frozen virtual         0     0   
 -------------------------------------

 Import integrals:   CPU 0.00 s  wall 0.00 s

 Import integrals:   CPU 74.46 s  wall 13.05 s

 MP2 amplitudes:   CPU 0.17 s  wall 0.12 s

Running a double precision version
           CCSD T amplitudes will be solved using DIIS.

           Start     Size      MaxIter   EConv     TConv     
           3         7         100       1.00e-07  1.00e-05  
 ------------------------------------------------------------------------------
           Energy (a.u.)   Ediff      Tdiff       Comment
 ------------------------------------------------------------------------------
         -7772.11152612                           
     1   -7772.10406294   7.46e-03   7.96e-01     
     2   -7772.12717035   2.31e-02   1.11e-01     
     3   -7772.12577300   1.40e-03   5.01e-02     
     4   -7772.12826637   2.49e-03   1.97e-02     Switched to DIIS steps.
     5   -7772.12926298   9.97e-04   1.30e-02     
     6   -7772.12933087   6.79e-05   2.99e-03     
     7   -7772.12934303   1.22e-05   1.62e-03     
     8   -7772.12935049   7.45e-06   4.46e-04     
     9   -7772.12935319   2.70e-06   2.52e-04     
    10   -7772.12935313   5.71e-08   7.22e-05     
    11   -7772.12935323   1.01e-07   3.04e-05     
    12   -7772.12935321   1.81e-08   1.69e-05     
    13   -7772.12935322   7.40e-09   7.75e-06     
 ------------------------------------------------------------------------------
         -7772.12935322                           CCSD T converged.

End of double precision
 SCF energy                 = -7771.46998828
 MP2 energy                 = -7772.11152612
 CCSD correlation energy     =    -0.65936494
 CCSD total energy           = -7772.12935322

 CCSD  T1^2 = 0.0177  T2^2 = 0.2812  Leading amplitudes:

 Amplitude    Orbitals with energies
  0.0464       43 (A) A                  ->    47 (A) A                   
              -0.4357                         -0.0011                     
  0.0464       43 (A) B                  ->    47 (A) B                   
              -0.4357                         -0.0011                     
  0.0289       42 (A) A                  ->    48 (A) A                   
              -0.4479                          0.0329                     
  0.0289       42 (A) B                  ->    48 (A) B                   
              -0.4479                          0.0329                     

 Amplitude    Orbitals with energies
 -0.0654       43 (A) A      43 (A) B    ->    47 (A) A      47 (A) B     
              -0.4357       -0.4357           -0.0011       -0.0011       
  0.0654       43 (A) A      43 (A) B    ->    47 (A) B      47 (A) A     
              -0.4357       -0.4357           -0.0011       -0.0011       
  0.0654       43 (A) B      43 (A) A    ->    47 (A) A      47 (A) B     
              -0.4357       -0.4357           -0.0011       -0.0011       
 -0.0654       43 (A) B      43 (A) A    ->    47 (A) B      47 (A) A     
              -0.4357       -0.4357           -0.0011       -0.0011       

 Computing CCSD intemediates for later calculations in double precision
 Finished.

Running a double precision version
           CCSD Lambda amplitudes will be solved using DIIS.
           Start     Size      MaxIter   EConv     LConv     
           3         7         100       1.00e-07  1.00e-05  
 ------------------------------------------------------------------------------
            Enorm      Ldiff       Comment
 ------------------------------------------------------------------------------
     1     6.00e-02   4.39e-02     
     2     1.74e-02   6.61e-03     
     3     7.69e-03   1.86e-03     
     4     4.64e-03   1.47e-03     Switched to DIIS steps.
     5     1.47e-03   8.64e-04     
     6     7.23e-04   2.46e-04     
     7     2.40e-04   7.47e-05     
     8     1.13e-04   3.07e-06     
     9     4.24e-05   2.32e-06     
    10     2.05e-05   7.04e-07     
    11     1.01e-05   1.02e-07     
    12     4.61e-06   8.39e-08     
    13     1.92e-06   1.62e-07     
    14     7.86e-07   4.90e-08     
    15     4.05e-07   6.17e-08     
    16     1.94e-07   3.24e-08     
    17     9.83e-08   1.66e-08     
 ------------------------------------------------------------------------------
                                   CCSD Lambda converged.

 Computing density matrices in double precision...
           Orbital response amplitudes will be solved using DIIS.
           Start     Size      MaxIter   EConv     LConv     
           3         7         100       1.00e-06  1.00e-06  
 ------------------------------------------------------------------------------
            Enorm      Ldiff       Comment
 ------------------------------------------------------------------------------
     1     9.03e-02   6.95e-03     
     2     6.26e-02   1.62e-02     
     3     6.83e-02   2.02e-02     
     4     5.69e-03   2.51e-02     Switched to DIIS steps.
     5     2.48e-03   1.25e-04     
     6     1.03e-03   3.46e-04     
     7     8.26e-04   2.73e-04     
     8     1.70e-04   2.17e-04     
     9     6.87e-05   8.08e-06     
    10     1.67e-05   6.83e-06     
    11     6.47e-06   6.39e-07     
    12     1.24e-06   1.13e-06     
    13     8.06e-07   3.83e-07     
 ------------------------------------------------------------------------------
                                   Orbital response converged.

 Computing density matrices... Done.
 CCSD calculation:   CPU 1828.87 s  wall 318.73 s

 Transferring MO TPDM to AO TPDM
 Transferring g2_o1o1o1o1
 Transferring g2_o1o1o1v1
 Transferring g2_o1o1v1v1
 Transferring g2_o1v1o1v1
 Transferring g2_o1v1v1v1
 Transferring g2_v1v1v1v1
 Adding separable TPDM
 Computing TPDM gradient
 --------------------------------------------------------
 2e gradient
  Atom          X               Y               Z
 --------------------------------------------------------
    1        -53.977677       22.454668        0.000000  
    2         10.142789      -37.694200       -0.000000  
    3         20.500467       -5.241724        0.000000  
    4         23.334422       20.481256       -0.000000  
 --------------------------------------------------------
 --------------------------------------------------------
 Final gradient
  Atom          X               Y               Z
 --------------------------------------------------------
    1        -53.977677       22.454668        0.000000  
    2         10.142789      -37.694200       -0.000000  
    3         20.500467       -5.241724        0.000000  
    4         23.334422       20.481256       -0.000000  
 --------------------------------------------------------
 Analytic gradient from two-electron contribution:   CPU 371.59 s  wall 72.94 s

 Total ccman2 time:   CPU 2281.44 s  wall 406.37 s


 --------------------------------------------------------------

                    Orbital Energies (a.u.)
 --------------------------------------------------------------

 Alpha MOs
 -- Occupied --
********-180.8741-169.6805-169.6799-169.6798-104.8933 -80.0638 -37.9280
-33.1155 -33.1124 -33.1120 -24.2995 -24.2986 -24.2982 -24.2954 -24.2954
-15.6589 -10.6165  -8.0851  -8.0809  -8.0807  -7.6017  -7.2449  -5.4940
 -5.4924  -5.4918  -5.4769  -5.4683  -5.4674  -2.3996  -2.3960  -2.3950
 -2.3856  -2.3855  -1.2710  -1.0640  -0.8759  -0.7394  -0.6016  -0.5846
 -0.5677  -0.4479  -0.4357  -0.4028  -0.3846  -0.3825
 -- Virtual --
 -0.0011   0.0329   0.0614   0.0748   0.0859   0.0902   0.0990   0.1358
  0.1370   0.1614   0.1806   0.2171   0.2469   0.2494   0.2837   0.2938
  0.3351   0.3496   0.3571   0.3830   0.3861   0.4654   0.5000   0.5538
  0.5539   0.5782   0.5847   0.5954   0.5988   0.6856   0.6947   0.8158
  0.8704   0.8749   0.9005   0.9048   0.9579   1.0824   1.0924   1.1100
  1.1226   1.1679   1.2260   1.2866   1.3168   1.3822   1.4681   1.5404
  1.5758   1.6260   1.7726   1.8521   1.9146   2.2548   2.3260   2.3922
  2.5732   2.6242   2.6339   2.9054   3.0190   4.2322   4.2987   4.4815
  4.4918   4.4959   4.5221   4.5488   4.6369   4.7486   6.5307   6.5547
  6.5724   7.5153  10.3348  14.7035  14.7978  14.9069  26.6361  26.7076
 27.0608  28.8568  29.5292  29.5480  29.5642  29.8767  29.8818  29.8824
 29.8956  29.9605  36.6703 130.5902 130.6035 130.6215 154.2571 166.1381
219.17361912.1744
 --------------------------------------------------------------

          Ground-State Mulliken Net Atomic Charges

     Atom                 Charge (a.u.)
  ----------------------------------------
      1 I                    -0.234990
      2 P                     0.336501
      3 N                    -0.133049
      4 Cl                    0.031538
  ----------------------------------------
  Sum of atomic charges =    -0.000000

 -----------------------------------------------------------------
                    Cartesian Multipole Moments
 -----------------------------------------------------------------
    Charge (ESU x 10^10)
                -0.0000
    Dipole Moment (Debye)
         X       0.2473      Y       0.5385      Z       0.0000
       Tot       0.5925
    Quadrupole Moments (Debye-Ang)
        XX     -64.1571     XY       1.4286     YY     -57.5430
        XZ      -0.0000     YZ       0.0000     ZZ     -59.6570
    Octopole Moments (Debye-Ang^2)
       XXX      58.1115    XXY     -16.6034    XYY      13.6525
       YYY     -16.9583    XXZ       0.0000    XYZ      -0.0000
       YYZ      -0.0000    XZZ      13.6236    YZZ      -3.0109
       ZZZ      -0.0000
    Hexadecapole Moments (Debye-Ang^3)
      XXXX    -999.6016   XXXY      14.8341   XXYY    -208.9658
      XYYY       9.4974   YYYY    -320.1376   XXXZ      -0.0000
      XXYZ       0.0000   XYYZ       0.0000   YYYZ      -0.0000
      XXZZ    -177.3133   XYZZ      -1.7338   YYZZ     -67.3618
      XZZZ      -0.0000   YZZZ       0.0000   ZZZZ     -80.5603
 -----------------------------------------------------------------
 DrvMan completing analytic gradient of the correlated energy
 Correlated dipole moment
            1
    1   0.0973070
    2   0.2118442
    3   0.0000000
 Energy read as -7772.129353220
 Full Analytical Gradient: (in a.u., or Hartree/Bohr)
             1             2             3             4
    1    0.00005475    0.00056545   -0.00066228    0.00004207
    2   -0.00001840    0.00030131   -0.00044150    0.00015859
    3   -0.00000000   -0.00000000    0.00000000   -0.00000000
 Gradient time:  CPU 0.77 s  wall 0.78 s
 ----------------------------------------------------------------
             Standard Nuclear Orientation (Angstroms)
    I     Atom           X                Y                Z
 ----------------------------------------------------------------
    1      I       1.2363976264    -0.2092611723    -0.0000000000
    2      P      -0.6570887259     1.4513053473     0.0000000000
    3      N      -2.0378676073     0.7214477305     0.0000000000
    4      Cl     -2.4357452975    -0.9248160112    -0.0000000000
 ----------------------------------------------------------------
 Nuclear Repulsion Energy =   470.3818269246 hartrees
 There are       46 alpha and       46 beta electrons

                       Distance Matrix (Angstroms)
             I (  1)   P (  2)   N (  3)
   P (  2)  2.518486
   N (  3)  3.403973  1.561807
   Cl(  4)  3.741210  2.968092  1.693662

 Requested basis set is 6-311++G(d,p)
 There are 56 shells and 144 basis functions
 A cutoff of  1.0D-14 yielded   1317 shell pairs
 There are      9419 function pairs (     10552 Cartesian)
 Smallest overlap matrix eigenvalue = 1.45E-03
 Guess MOs from SCF MO coefficient file

 -----------------------------------------------------------------------
  General SCF calculation program by
  Eric Jon Sundstrom, Paul Horn, Yuezhi Mao, Dmitri Zuev, Alec White,
  David Stuck, Shaama M.S., Shane Yost, Joonho Lee, David Small,
  Daniel Levine, Susi Lehtola, Hugh Burton, Evgeny Epifanovsky
 -----------------------------------------------------------------------
 Hartree-Fock
 using 6 threads for integral computing
 -------------------------------------------------------
 OpenMP Integral computing Module                
 Release: version 2.0, May 2017, Q-Chem Inc. Pleasanton 
 -------------------------------------------------------
 A restricted SCF calculation will be
 performed using DIIS
 SCF converges when DIIS error is below 1.0e-08
 ---------------------------------------
  Cycle       Energy         DIIS error
 ---------------------------------------
    1   -7771.4700505086      2.15e-05  
    2   -7771.4700520000      6.58e-06  
    3   -7771.4700521331      4.00e-06  
    4   -7771.4700521828      1.42e-06  
    5   -7771.4700521920      4.08e-07  
    6   -7771.4700521942      2.30e-07  
    7   -7771.4700521947      9.19e-08  
    8   -7771.4700521949      3.20e-08  
    9   -7771.4700521949      1.14e-08  
   10   -7771.4700521950      3.18e-09  Convergence criterion met
 ---------------------------------------
 SCF time:   CPU 9.18s  wall 2.00s 
 SCF   energy in the final basis set =    -7771.4700521950
 Total energy in the final basis set =    -7771.4700521950


 ------------------------------------------------------------------------------

   CCMAN2: suite of methods based on coupled cluster
           and equation of motion theories.

   Components:
   * libvmm-1.3-trunk
     by Evgeny Epifanovsky, Ilya Kaliman.
   * libtensor-2.5-trunk
     by Evgeny Epifanovsky, Michael Wormit, Dmitry Zuev, Sam Manzer, 
        Ilya Kaliman.
   * libcc-2.5-trunk
     by Evgeny Epifanovsky, Arik Landau, Tomasz Kus, Kirill Khistyaev, 
        Dmitry Zuev, Prashant Manohar, Xintian Feng, Anna Krylov, 
        Matthew Goldey, Alec White, Thomas Jagau, Kaushik Nanda, 
        Anastasia Gunina, Alexander Kunitsa, Joonho Lee.

   CCMAN original authors:
   Anna I. Krylov, C. David Sherrill, Steven R. Gwaltney,
   Edward F. C. Byrd (2000)
   Sergey V. Levchenko, Lyudmila V. Slipchenko, Tao Wang,
   Ana-Maria C. Cristian (2003)
   Piotr A. Pieniazek, C. Melania Oana, Evgeny Epifanovsky (2007)
   Prashant Manohar (2009)

 ------------------------------------------------------------------------------


 Allocating and initializing 30808MB of RAM...
 Calculation will run on 6 cores.


 Alpha MOs, Restricted
 -- Occupied --                  
******* -180.87 -169.68 -169.68 -169.68 -104.89  -80.06  -37.93
  1 A     2 A     3 A     4 A     5 A     6 A     7 A     8 A                  
-33.115 -33.112 -33.112 -24.299 -24.299 -24.298 -24.295 -24.295
  9 A    10 A    11 A    12 A    13 A    14 A    15 A    16 A                  
-15.659 -10.616  -8.085  -8.081  -8.081  -7.602  -7.245  -5.494
 17 A    18 A    19 A    20 A    21 A    22 A    23 A    24 A                  
 -5.492  -5.492  -5.477  -5.468  -5.467  -2.399  -2.396  -2.395
 25 A    26 A    27 A    28 A    29 A    30 A    31 A    32 A                  
 -2.385  -2.385  -1.271  -1.064  -0.876  -0.739  -0.602  -0.585
 33 A    34 A    35 A    36 A    37 A    38 A    39 A    40 A                  
 -0.568  -0.448  -0.436  -0.403  -0.385  -0.383
 41 A    42 A    43 A    44 A    45 A    46 A                                  
 -- Virtual --                   
 -0.001   0.033   0.061   0.075   0.086   0.090   0.099   0.136
 47 A    48 A    49 A    50 A    51 A    52 A    53 A    54 A                  
  0.137   0.161   0.181   0.217   0.247   0.249   0.284   0.294
 55 A    56 A    57 A    58 A    59 A    60 A    61 A    62 A                  
  0.335   0.350   0.357   0.383   0.386   0.466   0.500   0.554
 63 A    64 A    65 A    66 A    67 A    68 A    69 A    70 A                  
  0.554   0.578   0.585   0.595   0.599   0.686   0.695   0.816
 71 A    72 A    73 A    74 A    75 A    76 A    77 A    78 A                  
  0.871   0.875   0.900   0.905   0.958   1.082   1.092   1.110
 79 A    80 A    81 A    82 A    83 A    84 A    85 A    86 A                  
  1.123   1.168   1.226   1.287   1.318   1.382   1.468   1.540
 87 A    88 A    89 A    90 A    91 A    92 A    93 A    94 A                  
  1.576   1.626   1.773   1.852   1.915   2.254   2.326   2.393
 95 A    96 A    97 A    98 A    99 A   100 A   101 A   102 A                  
  2.572   2.624   2.634   2.906   3.019   4.232   4.299   4.482
103 A   104 A   105 A   106 A   107 A   108 A   109 A   110 A                  
  4.492   4.496   4.522   4.550   4.637   4.749   6.531   6.555
111 A   112 A   113 A   114 A   115 A   116 A   117 A   118 A                  
  6.572   7.516  10.334  14.704  14.798  14.908  26.636  26.707
119 A   120 A   121 A   122 A   123 A   124 A   125 A   126 A                  
 27.061  28.857  29.529  29.548  29.564  29.877  29.882  29.882
127 A   128 A   129 A   130 A   131 A   132 A   133 A   134 A                  
 29.896  29.961  36.670 130.590 130.604 130.622 154.257 166.139
135 A   136 A   137 A   138 A   139 A   140 A   141 A   142 A                  
219.1731912.174
143 A   144 A                                                                  

 Beta MOs, Restricted
 -- Occupied --                  
******* -180.87 -169.68 -169.68 -169.68 -104.89  -80.06  -37.93
  1 A     2 A     3 A     4 A     5 A     6 A     7 A     8 A                  
-33.115 -33.112 -33.112 -24.299 -24.299 -24.298 -24.295 -24.295
  9 A    10 A    11 A    12 A    13 A    14 A    15 A    16 A                  
-15.659 -10.616  -8.085  -8.081  -8.081  -7.602  -7.245  -5.494
 17 A    18 A    19 A    20 A    21 A    22 A    23 A    24 A                  
 -5.492  -5.492  -5.477  -5.468  -5.467  -2.399  -2.396  -2.395
 25 A    26 A    27 A    28 A    29 A    30 A    31 A    32 A                  
 -2.385  -2.385  -1.271  -1.064  -0.876  -0.739  -0.602  -0.585
 33 A    34 A    35 A    36 A    37 A    38 A    39 A    40 A                  
 -0.568  -0.448  -0.436  -0.403  -0.385  -0.383
 41 A    42 A    43 A    44 A    45 A    46 A                                  
 -- Virtual --                   
 -0.001   0.033   0.061   0.075   0.086   0.090   0.099   0.136
 47 A    48 A    49 A    50 A    51 A    52 A    53 A    54 A                  
  0.137   0.161   0.181   0.217   0.247   0.249   0.284   0.294
 55 A    56 A    57 A    58 A    59 A    60 A    61 A    62 A                  
  0.335   0.350   0.357   0.383   0.386   0.466   0.500   0.554
 63 A    64 A    65 A    66 A    67 A    68 A    69 A    70 A                  
  0.554   0.578   0.585   0.595   0.599   0.686   0.695   0.816
 71 A    72 A    73 A    74 A    75 A    76 A    77 A    78 A                  
  0.871   0.875   0.900   0.905   0.958   1.082   1.092   1.110
 79 A    80 A    81 A    82 A    83 A    84 A    85 A    86 A                  
  1.123   1.168   1.226   1.287   1.318   1.382   1.468   1.540
 87 A    88 A    89 A    90 A    91 A    92 A    93 A    94 A                  
  1.576   1.626   1.773   1.852   1.915   2.254   2.326   2.393
 95 A    96 A    97 A    98 A    99 A   100 A   101 A   102 A                  
  2.572   2.624   2.634   2.906   3.019   4.232   4.299   4.482
103 A   104 A   105 A   106 A   107 A   108 A   109 A   110 A                  
  4.492   4.496   4.522   4.550   4.637   4.749   6.531   6.555
111 A   112 A   113 A   114 A   115 A   116 A   117 A   118 A                  
  6.572   7.516  10.334  14.704  14.798  14.908  26.636  26.707
119 A   120 A   121 A   122 A   123 A   124 A   125 A   126 A                  
 27.061  28.857  29.529  29.548  29.564  29.877  29.882  29.882
127 A   128 A   129 A   130 A   131 A   132 A   133 A   134 A                  
 29.896  29.961  36.670 130.590 130.604 130.622 154.257 166.139
135 A   136 A   137 A   138 A   139 A   140 A   141 A   142 A                  
219.1731912.174
143 A   144 A                                                                  

 Occupation and symmetry of molecular orbitals

 Point group: C1 (1 irreducible representation).

                           A     All 
 -------------------------------------
 All molecular orbitals:
  - Alpha                  144   144 
  - Beta                   144   144 
 -------------------------------------
 Alpha orbitals:
  - Frozen occupied        29    29  
  - Active occupied        17    17  
  - Active virtual         98    98  
  - Frozen virtual         0     0   
 -------------------------------------
 Beta orbitals:
  - Frozen occupied        29    29  
  - Active occupied        17    17  
  - Active virtual         98    98  
  - Frozen virtual         0     0   
 -------------------------------------

 Import integrals:   CPU 0.00 s  wall 0.00 s

 Import integrals:   CPU 75.68 s  wall 13.38 s

 MP2 amplitudes:   CPU 0.17 s  wall 0.12 s

Running a double precision version
           CCSD T amplitudes will be solved using DIIS.

           Start     Size      MaxIter   EConv     TConv     
           3         7         100       1.00e-07  1.00e-05  
 ------------------------------------------------------------------------------
           Energy (a.u.)   Ediff      Tdiff       Comment
 ------------------------------------------------------------------------------
         -7772.11149891                           
     1   -7772.10408197   7.42e-03   7.96e-01     
     2   -7772.12716528   2.31e-02   1.11e-01     
     3   -7772.12577773   1.39e-03   5.01e-02     
     4   -7772.12826753   2.49e-03   1.96e-02     Switched to DIIS steps.
     5   -7772.12926307   9.96e-04   1.30e-02     
     6   -7772.12933084   6.78e-05   2.98e-03     
     7   -7772.12934308   1.22e-05   1.62e-03     
     8   -7772.12935055   7.47e-06   4.47e-04     
     9   -7772.12935323   2.68e-06   2.52e-04     
    10   -7772.12935317   5.56e-08   7.20e-05     
    11   -7772.12935327   9.69e-08   3.04e-05     
    12   -7772.12935325   1.79e-08   1.68e-05     
    13   -7772.12935326   6.91e-09   7.73e-06     
 ------------------------------------------------------------------------------
         -7772.12935326                           CCSD T converged.

End of double precision
 SCF energy                 = -7771.47005219
 MP2 energy                 = -7772.11149891
 CCSD correlation energy     =    -0.65930107
 CCSD total energy           = -7772.12935326

 CCSD  T1^2 = 0.0177  T2^2 = 0.2811  Leading amplitudes:

 Amplitude    Orbitals with energies
 -0.0464       43 (A) A                  ->    47 (A) A                   
              -0.4359                         -0.0009                     
 -0.0464       43 (A) B                  ->    47 (A) B                   
              -0.4359                         -0.0009                     
 -0.0289       42 (A) A                  ->    48 (A) A                   
              -0.4481                          0.0328                     
 -0.0289       42 (A) B                  ->    48 (A) B                   
              -0.4481                          0.0328                     

 Amplitude    Orbitals with energies
 -0.0653       43 (A) A      43 (A) B    ->    47 (A) A      47 (A) B     
              -0.4359       -0.4359           -0.0009       -0.0009       
  0.0653       43 (A) A      43 (A) B    ->    47 (A) B      47 (A) A     
              -0.4359       -0.4359           -0.0009       -0.0009       
  0.0653       43 (A) B      43 (A) A    ->    47 (A) A      47 (A) B     
              -0.4359       -0.4359           -0.0009       -0.0009       
 -0.0653       43 (A) B      43 (A) A    ->    47 (A) B      47 (A) A     
              -0.4359       -0.4359           -0.0009       -0.0009       

 Computing CCSD intemediates for later calculations in double precision
 Finished.

Running a double precision version
           CCSD Lambda amplitudes will be solved using DIIS.
           Start     Size      MaxIter   EConv     LConv     
           3         7         100       1.00e-07  1.00e-05  
 ------------------------------------------------------------------------------
            Enorm      Ldiff       Comment
 ------------------------------------------------------------------------------
     1     5.99e-02   4.39e-02     
     2     1.73e-02   6.61e-03     
     3     7.67e-03   1.86e-03     
     4     4.63e-03   1.47e-03     Switched to DIIS steps.
     5     1.47e-03   8.62e-04     
     6     7.22e-04   2.46e-04     
     7     2.39e-04   7.45e-05     
     8     1.12e-04   3.09e-06     
     9     4.22e-05   2.28e-06     
    10     2.05e-05   6.86e-07     
    11     1.01e-05   9.59e-08     
    12     4.61e-06   8.47e-08     
    13     1.91e-06   1.63e-07     
    14     7.86e-07   4.90e-08     
    15     4.05e-07   6.19e-08     
    16     1.93e-07   3.22e-08     
    17     9.82e-08   1.66e-08     
 ------------------------------------------------------------------------------
                                   CCSD Lambda converged.

 Computing density matrices in double precision...
           Orbital response amplitudes will be solved using DIIS.
           Start     Size      MaxIter   EConv     LConv     
           3         7         100       1.00e-06  1.00e-06  
 ------------------------------------------------------------------------------
            Enorm      Ldiff       Comment
 ------------------------------------------------------------------------------
     1     9.02e-02   7.01e-03     
     2     6.25e-02   1.62e-02     
     3     6.81e-02   2.01e-02     
     4     5.70e-03   2.50e-02     Switched to DIIS steps.
     5     2.51e-03   1.02e-04     
     6     1.03e-03   3.55e-04     
     7     8.19e-04   2.74e-04     
     8     1.69e-04   2.15e-04     
     9     6.82e-05   8.45e-06     
    10     1.66e-05   6.76e-06     
    11     6.44e-06   6.36e-07     
    12     1.23e-06   1.12e-06     
    13     8.09e-07   3.83e-07     
 ------------------------------------------------------------------------------
                                   Orbital response converged.

 Computing density matrices... Done.
 CCSD calculation:   CPU 1833.96 s  wall 319.85 s

 Transferring MO TPDM to AO TPDM
 Transferring g2_o1o1o1o1
 Transferring g2_o1o1o1v1
 Transferring g2_o1o1v1v1
 Transferring g2_o1v1o1v1
 Transferring g2_o1v1v1v1
 Transferring g2_v1v1v1v1
 Adding separable TPDM
 Computing TPDM gradient
 --------------------------------------------------------
 2e gradient
  Atom          X               Y               Z
 --------------------------------------------------------
    1        -53.977903       22.457205        0.000000  
    2         10.123051      -37.698686       -0.000000  
    3         20.514706       -5.233336        0.000000  
    4         23.340146       20.474818       -0.000000  
 --------------------------------------------------------
 --------------------------------------------------------
 Final gradient
  Atom          X               Y               Z
 --------------------------------------------------------
    1        -53.977903       22.457205        0.000000  
    2         10.123051      -37.698686       -0.000000  
    3         20.514706       -5.233336        0.000000  
    4         23.340146       20.474818       -0.000000  
 --------------------------------------------------------
 Analytic gradient from two-electron contribution:   CPU 373.14 s  wall 72.12 s

 Total ccman2 time:   CPU 2289.85 s  wall 407.10 s


 --------------------------------------------------------------

                    Orbital Energies (a.u.)
 --------------------------------------------------------------

 Alpha MOs
 -- Occupied --
********-180.8740-169.6804-169.6798-169.6797-104.8933 -80.0637 -37.9279
-33.1154 -33.1123 -33.1119 -24.2994 -24.2985 -24.2981 -24.2954 -24.2954
-15.6588 -10.6165  -8.0851  -8.0809  -8.0808  -7.6016  -7.2448  -5.4940
 -5.4923  -5.4917  -5.4768  -5.4682  -5.4673  -2.3995  -2.3959  -2.3949
 -2.3855  -2.3855  -1.2709  -1.0643  -0.8759  -0.7392  -0.6015  -0.5845
 -0.5676  -0.4481  -0.4359  -0.4027  -0.3845  -0.3826
 -- Virtual --
 -0.0009   0.0328   0.0613   0.0748   0.0859   0.0902   0.0989   0.1358
  0.1370   0.1613   0.1807   0.2169   0.2468   0.2494   0.2836   0.2939
  0.3351   0.3496   0.3571   0.3830   0.3861   0.4657   0.5001   0.5538
  0.5540   0.5783   0.5847   0.5955   0.5989   0.6856   0.6947   0.8161
  0.8707   0.8747   0.9005   0.9050   0.9577   1.0822   1.0923   1.1100
  1.1227   1.1678   1.2260   1.2871   1.3176   1.3818   1.4684   1.5405
  1.5759   1.6260   1.7726   1.8519   1.9145   2.2545   2.3260   2.3928
  2.5721   2.6241   2.6338   2.9063   3.0195   4.2322   4.2987   4.4815
  4.4919   4.4959   4.5222   4.5496   4.6371   4.7487   6.5308   6.5548
  6.5724   7.5161  10.3343  14.7036  14.7979  14.9082  26.6360  26.7074
 27.0610  28.8569  29.5293  29.5481  29.5643  29.8767  29.8818  29.8825
 29.8956  29.9606  36.6705 130.5903 130.6036 130.6216 154.2572 166.1392
219.17311912.1745
 --------------------------------------------------------------

          Ground-State Mulliken Net Atomic Charges

     Atom                 Charge (a.u.)
  ----------------------------------------
      1 I                    -0.235248
      2 P                     0.336641
      3 N                    -0.132870
      4 Cl                    0.031477
  ----------------------------------------
  Sum of atomic charges =     0.000000

 -----------------------------------------------------------------
                    Cartesian Multipole Moments
 -----------------------------------------------------------------
    Charge (ESU x 10^10)
                 0.0000
    Dipole Moment (Debye)
         X       0.2452      Y       0.5408      Z       0.0000
       Tot       0.5937
    Quadrupole Moments (Debye-Ang)
        XX     -64.1571     XY       1.4260     YY     -57.5388
        XZ      -0.0000     YZ       0.0000     ZZ     -59.6541
    Octopole Moments (Debye-Ang^2)
       XXX      58.0739    XXY     -16.6000    XYY      13.6362
       YYY     -16.9659    XXZ       0.0000    XYZ      -0.0000
       YYZ      -0.0000    XZZ      13.6166    YZZ      -3.0069
       ZZZ      -0.0000
    Hexadecapole Moments (Debye-Ang^3)
      XXXX    -999.4469   XXXY      14.8344   XXYY    -208.9317
      XYYY       9.5106   YYYY    -320.1589   XXXZ      -0.0000
      XXYZ       0.0000   XYYZ      -0.0000   YYYZ      -0.0000
      XXZZ    -177.2961   XYZZ      -1.7380   YYZZ     -67.3562
      XZZZ      -0.0000   YZZZ      -0.0000   ZZZZ     -80.5500
 -----------------------------------------------------------------
 DrvMan completing analytic gradient of the correlated energy
 Correlated dipole moment
            1
    1   0.0964620
    2   0.2127518
    3   0.0000000
 Energy read as -7772.129353260
 Full Analytical Gradient: (in a.u., or Hartree/Bohr)
             1             2             3             4
    1    0.00001113   -0.00039857    0.00044433   -0.00005689
    2    0.00000495   -0.00026309    0.00060876   -0.00035062
    3   -0.00000000   -0.00000000    0.00000000   -0.00000000
 Gradient time:  CPU 0.74 s  wall 0.76 s
 ----------------------------------------------------------------
             Standard Nuclear Orientation (Angstroms)
    I     Atom           X                Y                Z
 ----------------------------------------------------------------
    1      I       1.2363976264    -0.2092611723    -0.0000000000
    2      P      -0.6570887259     1.4513053473     0.0000000000
    3      N      -2.0378676073     0.7194477305     0.0000000000
    4      Cl     -2.4357452975    -0.9248160112    -0.0000000000
 ----------------------------------------------------------------
 Nuclear Repulsion Energy =   470.4125094136 hartrees
 There are       46 alpha and       46 beta electrons

                       Distance Matrix (Angstroms)
             I (  1)   P (  2)   N (  3)
   P (  2)  2.518486
   N (  3)  3.403427  1.562743
   Cl(  4)  3.741210  2.968092  1.691718

 Requested basis set is 6-311++G(d,p)
 There are 56 shells and 144 basis functions
 A cutoff of  1.0D-14 yielded   1317 shell pairs
 There are      9419 function pairs (     10552 Cartesian)
 Smallest overlap matrix eigenvalue = 1.44E-03
 Guess MOs from SCF MO coefficient file

 -----------------------------------------------------------------------
  General SCF calculation program by
  Eric Jon Sundstrom, Paul Horn, Yuezhi Mao, Dmitri Zuev, Alec White,
  David Stuck, Shaama M.S., Shane Yost, Joonho Lee, David Small,
  Daniel Levine, Susi Lehtola, Hugh Burton, Evgeny Epifanovsky
 -----------------------------------------------------------------------
 Hartree-Fock
 using 6 threads for integral computing
 -------------------------------------------------------
 OpenMP Integral computing Module                
 Release: version 2.0, May 2017, Q-Chem Inc. Pleasanton 
 -------------------------------------------------------
 A restricted SCF calculation will be
 performed using DIIS
 SCF converges when DIIS error is below 1.0e-08
 ---------------------------------------
  Cycle       Energy         DIIS error
 ---------------------------------------
    1   -7771.4700302369      2.75e-05  
    2   -7771.4700328721      6.64e-06  
    3   -7771.4700331317      2.16e-06  
    4   -7771.4700331576      1.02e-06  
    5   -7771.4700331634      6.27e-07  
    6   -7771.4700331658      1.90e-07  
    7   -7771.4700331662      8.58e-08  
    8   -7771.4700331664      3.34e-08  
    9   -7771.4700331664      1.12e-08  
   10   -7771.4700331664      4.93e-09  Convergence criterion met
 ---------------------------------------
 SCF time:   CPU 9.28s  wall 2.00s 
 SCF   energy in the final basis set =    -7771.4700331664
 Total energy in the final basis set =    -7771.4700331664


 ------------------------------------------------------------------------------

   CCMAN2: suite of methods based on coupled cluster
           and equation of motion theories.

   Components:
   * libvmm-1.3-trunk
     by Evgeny Epifanovsky, Ilya Kaliman.
   * libtensor-2.5-trunk
     by Evgeny Epifanovsky, Michael Wormit, Dmitry Zuev, Sam Manzer, 
        Ilya Kaliman.
   * libcc-2.5-trunk
     by Evgeny Epifanovsky, Arik Landau, Tomasz Kus, Kirill Khistyaev, 
        Dmitry Zuev, Prashant Manohar, Xintian Feng, Anna Krylov, 
        Matthew Goldey, Alec White, Thomas Jagau, Kaushik Nanda, 
        Anastasia Gunina, Alexander Kunitsa, Joonho Lee.

   CCMAN original authors:
   Anna I. Krylov, C. David Sherrill, Steven R. Gwaltney,
   Edward F. C. Byrd (2000)
   Sergey V. Levchenko, Lyudmila V. Slipchenko, Tao Wang,
   Ana-Maria C. Cristian (2003)
   Piotr A. Pieniazek, C. Melania Oana, Evgeny Epifanovsky (2007)
   Prashant Manohar (2009)

 ------------------------------------------------------------------------------


 Allocating and initializing 30808MB of RAM...
 Calculation will run on 6 cores.


 Alpha MOs, Restricted
 -- Occupied --                  
******* -180.87 -169.68 -169.68 -169.68 -104.89  -80.06  -37.93
  1 A     2 A     3 A     4 A     5 A     6 A     7 A     8 A                  
-33.115 -33.112 -33.112 -24.299 -24.298 -24.298 -24.295 -24.295
  9 A    10 A    11 A    12 A    13 A    14 A    15 A    16 A                  
-15.659 -10.617  -8.085  -8.081  -8.081  -7.602  -7.245  -5.494
 17 A    18 A    19 A    20 A    21 A    22 A    23 A    24 A                  
 -5.492  -5.492  -5.477  -5.468  -5.467  -2.399  -2.396  -2.395
 25 A    26 A    27 A    28 A    29 A    30 A    31 A    32 A                  
 -2.385  -2.385  -1.271  -1.064  -0.876  -0.739  -0.602  -0.585
 33 A    34 A    35 A    36 A    37 A    38 A    39 A    40 A                  
 -0.568  -0.448  -0.436  -0.403  -0.385  -0.382
 41 A    42 A    43 A    44 A    45 A    46 A                                  
 -- Virtual --                   
 -0.001   0.033   0.061   0.075   0.086   0.090   0.099   0.136
 47 A    48 A    49 A    50 A    51 A    52 A    53 A    54 A                  
  0.137   0.161   0.181   0.217   0.247   0.249   0.284   0.294
 55 A    56 A    57 A    58 A    59 A    60 A    61 A    62 A                  
  0.335   0.350   0.357   0.383   0.386   0.466   0.500   0.554
 63 A    64 A    65 A    66 A    67 A    68 A    69 A    70 A                  
  0.554   0.578   0.585   0.595   0.599   0.686   0.695   0.816
 71 A    72 A    73 A    74 A    75 A    76 A    77 A    78 A                  
  0.870   0.875   0.901   0.905   0.958   1.083   1.093   1.110
 79 A    80 A    81 A    82 A    83 A    84 A    85 A    86 A                  
  1.123   1.168   1.226   1.287   1.317   1.383   1.468   1.540
 87 A    88 A    89 A    90 A    91 A    92 A    93 A    94 A                  
  1.576   1.626   1.773   1.852   1.915   2.255   2.326   2.392
 95 A    96 A    97 A    98 A    99 A   100 A   101 A   102 A                  
  2.574   2.624   2.634   2.905   3.020   4.232   4.299   4.482
103 A   104 A   105 A   106 A   107 A   108 A   109 A   110 A                  
  4.492   4.496   4.522   4.550   4.637   4.749   6.531   6.555
111 A   112 A   113 A   114 A   115 A   116 A   117 A   118 A                  
  6.572   7.516  10.335  14.704  14.798  14.907  26.636  26.708
119 A   120 A   121 A   122 A   123 A   124 A   125 A   126 A                  
 27.061  28.857  29.529  29.548  29.564  29.877  29.882  29.883
127 A   128 A   129 A   130 A   131 A   132 A   133 A   134 A                  
 29.896  29.961  36.670 130.590 130.604 130.622 154.257 166.139
135 A   136 A   137 A   138 A   139 A   140 A   141 A   142 A                  
219.1741912.174
143 A   144 A                                                                  

 Beta MOs, Restricted
 -- Occupied --                  
******* -180.87 -169.68 -169.68 -169.68 -104.89  -80.06  -37.93
  1 A     2 A     3 A     4 A     5 A     6 A     7 A     8 A                  
-33.115 -33.112 -33.112 -24.299 -24.298 -24.298 -24.295 -24.295
  9 A    10 A    11 A    12 A    13 A    14 A    15 A    16 A                  
-15.659 -10.617  -8.085  -8.081  -8.081  -7.602  -7.245  -5.494
 17 A    18 A    19 A    20 A    21 A    22 A    23 A    24 A                  
 -5.492  -5.492  -5.477  -5.468  -5.467  -2.399  -2.396  -2.395
 25 A    26 A    27 A    28 A    29 A    30 A    31 A    32 A                  
 -2.385  -2.385  -1.271  -1.064  -0.876  -0.739  -0.602  -0.585
 33 A    34 A    35 A    36 A    37 A    38 A    39 A    40 A                  
 -0.568  -0.448  -0.436  -0.403  -0.385  -0.382
 41 A    42 A    43 A    44 A    45 A    46 A                                  
 -- Virtual --                   
 -0.001   0.033   0.061   0.075   0.086   0.090   0.099   0.136
 47 A    48 A    49 A    50 A    51 A    52 A    53 A    54 A                  
  0.137   0.161   0.181   0.217   0.247   0.249   0.284   0.294
 55 A    56 A    57 A    58 A    59 A    60 A    61 A    62 A                  
  0.335   0.350   0.357   0.383   0.386   0.466   0.500   0.554
 63 A    64 A    65 A    66 A    67 A    68 A    69 A    70 A                  
  0.554   0.578   0.585   0.595   0.599   0.686   0.695   0.816
 71 A    72 A    73 A    74 A    75 A    76 A    77 A    78 A                  
  0.870   0.875   0.901   0.905   0.958   1.083   1.093   1.110
 79 A    80 A    81 A    82 A    83 A    84 A    85 A    86 A                  
  1.123   1.168   1.226   1.287   1.317   1.383   1.468   1.540
 87 A    88 A    89 A    90 A    91 A    92 A    93 A    94 A                  
  1.576   1.626   1.773   1.852   1.915   2.255   2.326   2.392
 95 A    96 A    97 A    98 A    99 A   100 A   101 A   102 A                  
  2.574   2.624   2.634   2.905   3.020   4.232   4.299   4.482
103 A   104 A   105 A   106 A   107 A   108 A   109 A   110 A                  
  4.492   4.496   4.522   4.550   4.637   4.749   6.531   6.555
111 A   112 A   113 A   114 A   115 A   116 A   117 A   118 A                  
  6.572   7.516  10.335  14.704  14.798  14.907  26.636  26.708
119 A   120 A   121 A   122 A   123 A   124 A   125 A   126 A                  
 27.061  28.857  29.529  29.548  29.564  29.877  29.882  29.883
127 A   128 A   129 A   130 A   131 A   132 A   133 A   134 A                  
 29.896  29.961  36.670 130.590 130.604 130.622 154.257 166.139
135 A   136 A   137 A   138 A   139 A   140 A   141 A   142 A                  
219.1741912.174
143 A   144 A                                                                  

 Occupation and symmetry of molecular orbitals

 Point group: C1 (1 irreducible representation).

                           A     All 
 -------------------------------------
 All molecular orbitals:
  - Alpha                  144   144 
  - Beta                   144   144 
 -------------------------------------
 Alpha orbitals:
  - Frozen occupied        29    29  
  - Active occupied        17    17  
  - Active virtual         98    98  
  - Frozen virtual         0     0   
 -------------------------------------
 Beta orbitals:
  - Frozen occupied        29    29  
  - Active occupied        17    17  
  - Active virtual         98    98  
  - Frozen virtual         0     0   
 -------------------------------------

 Import integrals:   CPU 0.00 s  wall 0.00 s

 Import integrals:   CPU 74.31 s  wall 13.01 s

 MP2 amplitudes:   CPU 0.17 s  wall 0.12 s

Running a double precision version
           CCSD T amplitudes will be solved using DIIS.

           Start     Size      MaxIter   EConv     TConv     
           3         7         100       1.00e-07  1.00e-05  
 ------------------------------------------------------------------------------
           Energy (a.u.)   Ediff      Tdiff       Comment
 ------------------------------------------------------------------------------
         -7772.11151990                           
     1   -7772.10407862   7.44e-03   7.96e-01     
     2   -7772.12716876   2.31e-02   1.11e-01     
     3   -7772.12577657   1.39e-03   5.01e-02     
     4   -7772.12826721   2.49e-03   1.97e-02     Switched to DIIS steps.
     5   -7772.12926303   9.96e-04   1.30e-02     
     6   -7772.12933085   6.78e-05   2.99e-03     
     7   -7772.12934302   1.22e-05   1.62e-03     
     8   -7772.12935047   7.45e-06   4.46e-04     
     9   -7772.12935317   2.70e-06   2.52e-04     
    10   -7772.12935311   5.62e-08   7.22e-05     
    11   -7772.12935321   1.01e-07   3.04e-05     
    12   -7772.12935319   1.81e-08   1.69e-05     
    13   -7772.12935320   7.35e-09   7.75e-06     
 ------------------------------------------------------------------------------
         -7772.12935320                           CCSD T converged.

End of double precision
 SCF energy                 = -7771.47003317
 MP2 energy                 = -7772.11151990
 CCSD correlation energy     =    -0.65932004
 CCSD total energy           = -7772.12935320

 CCSD  T1^2 = 0.0177  T2^2 = 0.2812  Leading amplitudes:

 Amplitude    Orbitals with energies
 -0.0464       43 (A) A                  ->    47 (A) A                   
              -0.4357                         -0.0010                     
 -0.0464       43 (A) B                  ->    47 (A) B                   
              -0.4357                         -0.0010                     
 -0.0289       42 (A) A                  ->    48 (A) A                   
              -0.4480                          0.0330                     
 -0.0289       42 (A) B                  ->    48 (A) B                   
              -0.4480                          0.0330                     

 Amplitude    Orbitals with energies
 -0.0654       43 (A) A      43 (A) B    ->    47 (A) A      47 (A) B     
              -0.4357       -0.4357           -0.0010       -0.0010       
  0.0654       43 (A) A      43 (A) B    ->    47 (A) B      47 (A) A     
              -0.4357       -0.4357           -0.0010       -0.0010       
  0.0654       43 (A) B      43 (A) A    ->    47 (A) A      47 (A) B     
              -0.4357       -0.4357           -0.0010       -0.0010       
 -0.0654       43 (A) B      43 (A) A    ->    47 (A) B      47 (A) A     
              -0.4357       -0.4357           -0.0010       -0.0010       

 Computing CCSD intemediates for later calculations in double precision
 Finished.

Running a double precision version
           CCSD Lambda amplitudes will be solved using DIIS.
           Start     Size      MaxIter   EConv     LConv     
           3         7         100       1.00e-07  1.00e-05  
 ------------------------------------------------------------------------------
            Enorm      Ldiff       Comment
 ------------------------------------------------------------------------------
     1     5.99e-02   4.39e-02     
     2     1.74e-02   6.61e-03     
     3     7.69e-03   1.86e-03     
     4     4.64e-03   1.47e-03     Switched to DIIS steps.
     5     1.47e-03   8.64e-04     
     6     7.23e-04   2.46e-04     
     7     2.40e-04   7.47e-05     
     8     1.12e-04   3.09e-06     
     9     4.24e-05   2.30e-06     
    10     2.05e-05   6.98e-07     
    11     1.01e-05   9.99e-08     
    12     4.61e-06   8.43e-08     
    13     1.91e-06   1.62e-07     
    14     7.84e-07   4.92e-08     
    15     4.04e-07   6.16e-08     
    16     1.93e-07   3.24e-08     
    17     9.80e-08   1.66e-08     
 ------------------------------------------------------------------------------
                                   CCSD Lambda converged.

 Computing density matrices in double precision...
           Orbital response amplitudes will be solved using DIIS.
           Start     Size      MaxIter   EConv     LConv     
           3         7         100       1.00e-06  1.00e-06  
 ------------------------------------------------------------------------------
            Enorm      Ldiff       Comment
 ------------------------------------------------------------------------------
     1     9.03e-02   6.96e-03     
     2     6.26e-02   1.63e-02     
     3     6.82e-02   2.02e-02     
     4     5.67e-03   2.51e-02     Switched to DIIS steps.
     5     2.44e-03   1.49e-04     
     6     1.03e-03   3.35e-04     
     7     8.25e-04   2.70e-04     
     8     1.70e-04   2.17e-04     
     9     6.87e-05   7.26e-06     
    10     1.66e-05   6.86e-06     
    11     6.44e-06   6.40e-07     
    12     1.23e-06   1.12e-06     
    13     7.93e-07   3.77e-07     
 ------------------------------------------------------------------------------
                                   Orbital response converged.

 Computing density matrices... Done.
 CCSD calculation:   CPU 1832.46 s  wall 320.18 s

 Transferring MO TPDM to AO TPDM
 Transferring g2_o1o1o1o1
 Transferring g2_o1o1o1v1
 Transferring g2_o1o1v1v1
 Transferring g2_o1v1o1v1
 Transferring g2_o1v1v1v1
 Transferring g2_v1v1v1v1
 Adding separable TPDM
 Computing TPDM gradient
 --------------------------------------------------------
 2e gradient
  Atom          X               Y               Z
 --------------------------------------------------------
    1        -53.979198       22.453011        0.000000  
    2         10.142239      -37.714191       -0.000000  
    3         20.494883       -5.224707        0.000000  
    4         23.342076       20.485887        0.000000  
 --------------------------------------------------------
 --------------------------------------------------------
 Final gradient
  Atom          X               Y               Z
 --------------------------------------------------------
    1        -53.979198       22.453011        0.000000  
    2         10.142239      -37.714191       -0.000000  
    3         20.494883       -5.224707        0.000000  
    4         23.342076       20.485887        0.000000  
 --------------------------------------------------------
 Analytic gradient from two-electron contribution:   CPU 372.41 s  wall 74.48 s

 Total ccman2 time:   CPU 2287.93 s  wall 410.15 s


 --------------------------------------------------------------

                    Orbital Energies (a.u.)
 --------------------------------------------------------------

 Alpha MOs
 -- Occupied --
********-180.8740-169.6804-169.6798-169.6797-104.8933 -80.0637 -37.9279
-33.1154 -33.1123 -33.1119 -24.2994 -24.2985 -24.2981 -24.2953 -24.2953
-15.6588 -10.6166  -8.0852  -8.0810  -8.0808  -7.6016  -7.2448  -5.4940
 -5.4924  -5.4917  -5.4768  -5.4682  -5.4673  -2.3995  -2.3959  -2.3949
 -2.3855  -2.3854  -1.2713  -1.0641  -0.8758  -0.7394  -0.6017  -0.5847
 -0.5678  -0.4480  -0.4357  -0.4027  -0.3845  -0.3824
 -- Virtual --
 -0.0010   0.0330   0.0614   0.0748   0.0859   0.0902   0.0990   0.1358
  0.1370   0.1614   0.1806   0.2172   0.2469   0.2495   0.2837   0.2939
  0.3351   0.3496   0.3571   0.3830   0.3861   0.4655   0.5000   0.5538
  0.5540   0.5783   0.5848   0.5954   0.5989   0.6856   0.6946   0.8159
  0.8704   0.8751   0.9005   0.9048   0.9579   1.0825   1.0925   1.1099
  1.1225   1.1679   1.2261   1.2866   1.3174   1.3825   1.4683   1.5405
  1.5759   1.6260   1.7727   1.8522   1.9146   2.2548   2.3258   2.3923
  2.5742   2.6240   2.6340   2.9053   3.0195   4.2322   4.2987   4.4816
  4.4919   4.4960   4.5222   4.5495   4.6371   4.7486   6.5308   6.5548
  6.5725   7.5156  10.3353  14.7036  14.7979  14.9073  26.6361  26.7076
 27.0606  28.8568  29.5293  29.5481  29.5643  29.8767  29.8819  29.8825
 29.8957  29.9606  36.6704 130.5903 130.6037 130.6216 154.2572 166.1385
219.17401912.1744
 --------------------------------------------------------------

          Ground-State Mulliken Net Atomic Charges

     Atom                 Charge (a.u.)
  ----------------------------------------
      1 I                    -0.235392
      2 P                     0.336597
      3 N                    -0.132747
      4 Cl                    0.031542
  ----------------------------------------
  Sum of atomic charges =    -0.000000

 -----------------------------------------------------------------
                    Cartesian Multipole Moments
 -----------------------------------------------------------------
    Charge (ESU x 10^10)
                -0.0000
    Dipole Moment (Debye)
         X       0.2398      Y       0.5401      Z       0.0000
       Tot       0.5909
    Quadrupole Moments (Debye-Ang)
        XX     -64.1462     XY       1.4303     YY     -57.5363
        XZ      -0.0000     YZ      -0.0000     ZZ     -59.6553
    Octopole Moments (Debye-Ang^2)
       XXX      58.0147    XXY     -16.5965    XYY      13.6306
       YYY     -16.9254    XXZ       0.0000    XYZ      -0.0000
       YYZ      -0.0000    XZZ      13.6086    YZZ      -3.0033
       ZZZ      -0.0000
    Hexadecapole Moments (Debye-Ang^3)
      XXXX    -999.3042   XXXY      14.8019   XXYY    -208.8911
      XYYY       9.4479   YYYY    -320.0530   XXXZ      -0.0000
      XXYZ      -0.0000   XYYZ       0.0000   YYYZ      -0.0000
      XXZZ    -177.2793   XYZZ      -1.7487   YYZZ     -67.3479
      XZZZ      -0.0000   YZZZ      -0.0000   ZZZZ     -80.5583
 -----------------------------------------------------------------
 DrvMan completing analytic gradient of the correlated energy
 Correlated dipole moment
            1
    1   0.0943355
    2   0.2124738
    3   0.0000000
 Energy read as -7772.129353202
 Full Analytical Gradient: (in a.u., or Hartree/Bohr)
             1             2             3             4
    1   -0.00001028    0.00036295   -0.00040680    0.00005414
    2   -0.00001084    0.00027137   -0.00064510    0.00038457
    3   -0.00000000   -0.00000000    0.00000000    0.00000000
 Gradient time:  CPU 0.82 s  wall 0.84 s
 ----------------------------------------------------------------
             Standard Nuclear Orientation (Angstroms)
    I     Atom           X                Y                Z
 ----------------------------------------------------------------
    1      I       1.2363976264    -0.2092611723    -0.0000000000
    2      P      -0.6570887259     1.4513053473     0.0000000000
    3      N      -2.0378676073     0.7204477305     0.0010000000
    4      Cl     -2.4357452975    -0.9248160112    -0.0000000000
 ----------------------------------------------------------------
 Nuclear Repulsion Energy =   470.3971444280 hartrees
 There are       46 alpha and       46 beta electrons

                       Distance Matrix (Angstroms)
             I (  1)   P (  2)   N (  3)
   P (  2)  2.518486
   N (  3)  3.403700  1.562275
   Cl(  4)  3.741210  2.968092  1.692690

 Requested basis set is 6-311++G(d,p)
 There are 56 shells and 144 basis functions
 A cutoff of  1.0D-14 yielded   1317 shell pairs
 There are      9419 function pairs (     10552 Cartesian)
 Smallest overlap matrix eigenvalue = 1.44E-03
 Guess MOs from SCF MO coefficient file

 -----------------------------------------------------------------------
  General SCF calculation program by
  Eric Jon Sundstrom, Paul Horn, Yuezhi Mao, Dmitri Zuev, Alec White,
  David Stuck, Shaama M.S., Shane Yost, Joonho Lee, David Small,
  Daniel Levine, Susi Lehtola, Hugh Burton, Evgeny Epifanovsky
 -----------------------------------------------------------------------
 Hartree-Fock
 using 6 threads for integral computing
 -------------------------------------------------------
 OpenMP Integral computing Module                
 Release: version 2.0, May 2017, Q-Chem Inc. Pleasanton 
 -------------------------------------------------------
 A restricted SCF calculation will be
 performed using DIIS
 SCF converges when DIIS error is below 1.0e-08
 ---------------------------------------
  Cycle       Energy         DIIS error
 ---------------------------------------
    1   -7771.4700420602      1.67e-05  
    2   -7771.4700431000      4.22e-06  
    3   -7771.4700432204      1.39e-06  
    4   -7771.4700432348      6.74e-07  
    5   -7771.4700432382      4.38e-07  
    6   -7771.4700432398      1.51e-07  
    7   -7771.4700432401      7.23e-08  
    8   -7771.4700432402      2.97e-08  
    9   -7771.4700432402      1.11e-08  
   10   -7771.4700432402      4.83e-09  Convergence criterion met
 ---------------------------------------
 SCF time:   CPU 9.19s  wall 2.00s 
 SCF   energy in the final basis set =    -7771.4700432402
 Total energy in the final basis set =    -7771.4700432402


 ------------------------------------------------------------------------------

   CCMAN2: suite of methods based on coupled cluster
           and equation of motion theories.

   Components:
   * libvmm-1.3-trunk
     by Evgeny Epifanovsky, Ilya Kaliman.
   * libtensor-2.5-trunk
     by Evgeny Epifanovsky, Michael Wormit, Dmitry Zuev, Sam Manzer, 
        Ilya Kaliman.
   * libcc-2.5-trunk
     by Evgeny Epifanovsky, Arik Landau, Tomasz Kus, Kirill Khistyaev, 
        Dmitry Zuev, Prashant Manohar, Xintian Feng, Anna Krylov, 
        Matthew Goldey, Alec White, Thomas Jagau, Kaushik Nanda, 
        Anastasia Gunina, Alexander Kunitsa, Joonho Lee.

   CCMAN original authors:
   Anna I. Krylov, C. David Sherrill, Steven R. Gwaltney,
   Edward F. C. Byrd (2000)
   Sergey V. Levchenko, Lyudmila V. Slipchenko, Tao Wang,
   Ana-Maria C. Cristian (2003)
   Piotr A. Pieniazek, C. Melania Oana, Evgeny Epifanovsky (2007)
   Prashant Manohar (2009)

 ------------------------------------------------------------------------------


 Allocating and initializing 30808MB of RAM...
 Calculation will run on 6 cores.


 Alpha MOs, Restricted
 -- Occupied --                  
******* -180.87 -169.68 -169.68 -169.68 -104.89  -80.06  -37.93
  1 A     2 A     3 A     4 A     5 A     6 A     7 A     8 A                  
-33.115 -33.112 -33.112 -24.299 -24.298 -24.298 -24.295 -24.295
  9 A    10 A    11 A    12 A    13 A    14 A    15 A    16 A                  
-15.659 -10.617  -8.085  -8.081  -8.081  -7.602  -7.245  -5.494
 17 A    18 A    19 A    20 A    21 A    22 A    23 A    24 A                  
 -5.492  -5.492  -5.477  -5.468  -5.467  -2.399  -2.396  -2.395
 25 A    26 A    27 A    28 A    29 A    30 A    31 A    32 A                  
 -2.385  -2.385  -1.271  -1.064  -0.876  -0.739  -0.602  -0.585
 33 A    34 A    35 A    36 A    37 A    38 A    39 A    40 A                  
 -0.568  -0.448  -0.436  -0.403  -0.385  -0.382
 41 A    42 A    43 A    44 A    45 A    46 A                                  
 -- Virtual --                   
 -0.001   0.033   0.061   0.075   0.086   0.090   0.099   0.136
 47 A    48 A    49 A    50 A    51 A    52 A    53 A    54 A                  
  0.137   0.161   0.181   0.217   0.247   0.249   0.284   0.294
 55 A    56 A    57 A    58 A    59 A    60 A    61 A    62 A                  
  0.335   0.350   0.357   0.383   0.386   0.466   0.500   0.554
 63 A    64 A    65 A    66 A    67 A    68 A    69 A    70 A                  
  0.554   0.578   0.585   0.595   0.599   0.686   0.695   0.816
 71 A    72 A    73 A    74 A    75 A    76 A    77 A    78 A                  
  0.871   0.875   0.900   0.905   0.958   1.082   1.092   1.110
 79 A    80 A    81 A    82 A    83 A    84 A    85 A    86 A                  
  1.123   1.168   1.226   1.287   1.317   1.382   1.468   1.540
 87 A    88 A    89 A    90 A    91 A    92 A    93 A    94 A                  
  1.576   1.626   1.773   1.852   1.915   2.255   2.326   2.393
 95 A    96 A    97 A    98 A    99 A   100 A   101 A   102 A                  
  2.573   2.624   2.634   2.906   3.019   4.232   4.299   4.482
103 A   104 A   105 A   106 A   107 A   108 A   109 A   110 A                  
  4.492   4.496   4.522   4.550   4.637   4.749   6.531   6.555
111 A   112 A   113 A   114 A   115 A   116 A   117 A   118 A                  
  6.572   7.516  10.335  14.704  14.798  14.908  26.636  26.707
119 A   120 A   121 A   122 A   123 A   124 A   125 A   126 A                  
 27.061  28.857  29.529  29.548  29.564  29.877  29.882  29.883
127 A   128 A   129 A   130 A   131 A   132 A   133 A   134 A                  
 29.896  29.961  36.670 130.590 130.604 130.622 154.257 166.139
135 A   136 A   137 A   138 A   139 A   140 A   141 A   142 A                  
219.1741912.174
143 A   144 A                                                                  

 Beta MOs, Restricted
 -- Occupied --                  
******* -180.87 -169.68 -169.68 -169.68 -104.89  -80.06  -37.93
  1 A     2 A     3 A     4 A     5 A     6 A     7 A     8 A                  
-33.115 -33.112 -33.112 -24.299 -24.298 -24.298 -24.295 -24.295
  9 A    10 A    11 A    12 A    13 A    14 A    15 A    16 A                  
-15.659 -10.617  -8.085  -8.081  -8.081  -7.602  -7.245  -5.494
 17 A    18 A    19 A    20 A    21 A    22 A    23 A    24 A                  
 -5.492  -5.492  -5.477  -5.468  -5.467  -2.399  -2.396  -2.395
 25 A    26 A    27 A    28 A    29 A    30 A    31 A    32 A                  
 -2.385  -2.385  -1.271  -1.064  -0.876  -0.739  -0.602  -0.585
 33 A    34 A    35 A    36 A    37 A    38 A    39 A    40 A                  
 -0.568  -0.448  -0.436  -0.403  -0.385  -0.382
 41 A    42 A    43 A    44 A    45 A    46 A                                  
 -- Virtual --                   
 -0.001   0.033   0.061   0.075   0.086   0.090   0.099   0.136
 47 A    48 A    49 A    50 A    51 A    52 A    53 A    54 A                  
  0.137   0.161   0.181   0.217   0.247   0.249   0.284   0.294
 55 A    56 A    57 A    58 A    59 A    60 A    61 A    62 A                  
  0.335   0.350   0.357   0.383   0.386   0.466   0.500   0.554
 63 A    64 A    65 A    66 A    67 A    68 A    69 A    70 A                  
  0.554   0.578   0.585   0.595   0.599   0.686   0.695   0.816
 71 A    72 A    73 A    74 A    75 A    76 A    77 A    78 A                  
  0.871   0.875   0.900   0.905   0.958   1.082   1.092   1.110
 79 A    80 A    81 A    82 A    83 A    84 A    85 A    86 A                  
  1.123   1.168   1.226   1.287   1.317   1.382   1.468   1.540
 87 A    88 A    89 A    90 A    91 A    92 A    93 A    94 A                  
  1.576   1.626   1.773   1.852   1.915   2.255   2.326   2.393
 95 A    96 A    97 A    98 A    99 A   100 A   101 A   102 A                  
  2.573   2.624   2.634   2.906   3.019   4.232   4.299   4.482
103 A   104 A   105 A   106 A   107 A   108 A   109 A   110 A                  
  4.492   4.496   4.522   4.550   4.637   4.749   6.531   6.555
111 A   112 A   113 A   114 A   115 A   116 A   117 A   118 A                  
  6.572   7.516  10.335  14.704  14.798  14.908  26.636  26.707
119 A   120 A   121 A   122 A   123 A   124 A   125 A   126 A                  
 27.061  28.857  29.529  29.548  29.564  29.877  29.882  29.883
127 A   128 A   129 A   130 A   131 A   132 A   133 A   134 A                  
 29.896  29.961  36.670 130.590 130.604 130.622 154.257 166.139
135 A   136 A   137 A   138 A   139 A   140 A   141 A   142 A                  
219.1741912.174
143 A   144 A                                                                  

 Occupation and symmetry of molecular orbitals

 Point group: C1 (1 irreducible representation).

                           A     All 
 -------------------------------------
 All molecular orbitals:
  - Alpha                  144   144 
  - Beta                   144   144 
 -------------------------------------
 Alpha orbitals:
  - Frozen occupied        29    29  
  - Active occupied        17    17  
  - Active virtual         98    98  
  - Frozen virtual         0     0   
 -------------------------------------
 Beta orbitals:
  - Frozen occupied        29    29  
  - Active occupied        17    17  
  - Active virtual         98    98  
  - Frozen virtual         0     0   
 -------------------------------------

 Import integrals:   CPU 0.00 s  wall 0.00 s

 Import integrals:   CPU 74.21 s  wall 13.06 s

 MP2 amplitudes:   CPU 0.17 s  wall 0.12 s

Running a double precision version
           CCSD T amplitudes will be solved using DIIS.

           Start     Size      MaxIter   EConv     TConv     
           3         7         100       1.00e-07  1.00e-05  
 ------------------------------------------------------------------------------
           Energy (a.u.)   Ediff      Tdiff       Comment
 ------------------------------------------------------------------------------
         -7772.11150993                           
     1   -7772.10408083   7.43e-03   7.96e-01     
     2   -7772.12716756   2.31e-02   1.11e-01     
     3   -7772.12577768   1.39e-03   5.01e-02     
     4   -7772.12826790   2.49e-03   1.96e-02     Switched to DIIS steps.
     5   -7772.12926359   9.96e-04   1.30e-02     
     6   -7772.12933138   6.78e-05   2.99e-03     
     7   -7772.12934358   1.22e-05   1.62e-03     
     8   -7772.12935104   7.46e-06   4.46e-04     
     9   -7772.12935373   2.69e-06   2.52e-04     
    10   -7772.12935368   5.59e-08   7.21e-05     
    11   -7772.12935378   9.88e-08   3.04e-05     
    12   -7772.12935376   1.80e-08   1.69e-05     
    13   -7772.12935376   7.13e-09   7.74e-06     
 ------------------------------------------------------------------------------
         -7772.12935376                           CCSD T converged.

End of double precision
 SCF energy                 = -7771.47004324
 MP2 energy                 = -7772.11150993
 CCSD correlation energy     =    -0.65931052
 CCSD total energy           = -7772.12935376

 CCSD  T1^2 = 0.0177  T2^2 = 0.2812  Leading amplitudes:

 Amplitude    Orbitals with energies
 -0.0464       43 (A) A                  ->    47 (A) A                   
              -0.4358                         -0.0010                     
 -0.0464       43 (A) B                  ->    47 (A) B                   
              -0.4358                         -0.0010                     
 -0.0289       42 (A) A                  ->    48 (A) A                   
              -0.4480                          0.0329                     
 -0.0289       42 (A) B                  ->    48 (A) B                   
              -0.4480                          0.0329                     

 Amplitude    Orbitals with energies
 -0.0653       43 (A) A      43 (A) B    ->    47 (A) A      47 (A) B     
              -0.4358       -0.4358           -0.0010       -0.0010       
  0.0653       43 (A) A      43 (A) B    ->    47 (A) B      47 (A) A     
              -0.4358       -0.4358           -0.0010       -0.0010       
  0.0653       43 (A) B      43 (A) A    ->    47 (A) A      47 (A) B     
              -0.4358       -0.4358           -0.0010       -0.0010       
 -0.0653       43 (A) B      43 (A) A    ->    47 (A) B      47 (A) A     
              -0.4358       -0.4358           -0.0010       -0.0010       

 Computing CCSD intemediates for later calculations in double precision
 Finished.

Running a double precision version
           CCSD Lambda amplitudes will be solved using DIIS.
           Start     Size      MaxIter   EConv     LConv     
           3         7         100       1.00e-07  1.00e-05  
 ------------------------------------------------------------------------------
            Enorm      Ldiff       Comment
 ------------------------------------------------------------------------------
     1     5.99e-02   4.39e-02     
     2     1.73e-02   6.61e-03     
     3     7.68e-03   1.86e-03     
     4     4.63e-03   1.47e-03     Switched to DIIS steps.
     5     1.47e-03   8.63e-04     
     6     7.22e-04   2.46e-04     
     7     2.40e-04   7.46e-05     
     8     1.12e-04   3.09e-06     
     9     4.23e-05   2.29e-06     
    10     2.05e-05   6.92e-07     
    11     1.01e-05   9.79e-08     
    12     4.61e-06   8.45e-08     
    13     1.91e-06   1.62e-07     
    14     7.85e-07   4.91e-08     
    15     4.05e-07   6.17e-08     
    16     1.93e-07   3.23e-08     
    17     9.81e-08   1.66e-08     
 ------------------------------------------------------------------------------
                                   CCSD Lambda converged.

 Computing density matrices in double precision...
           Orbital response amplitudes will be solved using DIIS.
           Start     Size      MaxIter   EConv     LConv     
           3         7         100       1.00e-06  1.00e-06  
 ------------------------------------------------------------------------------
            Enorm      Ldiff       Comment
 ------------------------------------------------------------------------------
     1     9.03e-02   6.98e-03     
     2     6.25e-02   1.63e-02     
     3     6.81e-02   2.01e-02     
     4     5.68e-03   2.50e-02     Switched to DIIS steps.
     5     2.48e-03   1.24e-04     
     6     1.03e-03   3.46e-04     
     7     8.22e-04   2.73e-04     
     8     1.70e-04   2.16e-04     
     9     6.84e-05   7.90e-06     
    10     1.66e-05   6.82e-06     
    11     6.43e-06   6.36e-07     
    12     1.23e-06   1.12e-06     
    13     8.03e-07   3.81e-07     
 ------------------------------------------------------------------------------
                                   Orbital response converged.

 Computing density matrices... Done.
 CCSD calculation:   CPU 1831.44 s  wall 319.18 s

 Transferring MO TPDM to AO TPDM
 Transferring g2_o1o1o1o1
 Transferring g2_o1o1o1v1
 Transferring g2_o1o1v1v1
 Transferring g2_o1v1o1v1
 Transferring g2_o1v1v1v1
 Transferring g2_v1v1v1v1
 Adding separable TPDM
 Computing TPDM gradient
 --------------------------------------------------------
 2e gradient
  Atom          X               Y               Z
 --------------------------------------------------------
    1        -53.978552       22.455112        0.002359  
    2         10.132650      -37.706450        0.012481  
    3         20.504793       -5.229013       -0.022021  
    4         23.341110       20.480351        0.007181  
 --------------------------------------------------------
 --------------------------------------------------------
 Final gradient
  Atom          X               Y               Z
 --------------------------------------------------------
    1        -53.978552       22.455112        0.002359  
    2         10.132650      -37.706450        0.012481  
    3         20.504793       -5.229013       -0.022021  
    4         23.341110       20.480351        0.007181  
 --------------------------------------------------------
 Analytic gradient from two-electron contribution:   CPU 384.46 s  wall 74.04 s

 Total ccman2 time:   CPU 2297.57 s  wall 408.09 s


 --------------------------------------------------------------

                    Orbital Energies (a.u.)
 --------------------------------------------------------------

 Alpha MOs
 -- Occupied --
********-180.8740-169.6804-169.6798-169.6797-104.8933 -80.0637 -37.9279
-33.1154 -33.1123 -33.1119 -24.2994 -24.2985 -24.2981 -24.2954 -24.2954
-15.6588 -10.6165  -8.0852  -8.0810  -8.0808  -7.6016  -7.2448  -5.4940
 -5.4924  -5.4917  -5.4768  -5.4682  -5.4673  -2.3995  -2.3959  -2.3949
 -2.3855  -2.3855  -1.2711  -1.0642  -0.8759  -0.7393  -0.6016  -0.5846
 -0.5677  -0.4480  -0.4358  -0.4027  -0.3845  -0.3825
 -- Virtual --
 -0.0010   0.0329   0.0614   0.0748   0.0859   0.0902   0.0990   0.1358
  0.1370   0.1614   0.1806   0.2171   0.2468   0.2495   0.2837   0.2939
  0.3351   0.3496   0.3571   0.3830   0.3861   0.4656   0.5001   0.5538
  0.5540   0.5783   0.5847   0.5954   0.5989   0.6856   0.6947   0.8160
  0.8705   0.8749   0.9005   0.9049   0.9578   1.0824   1.0924   1.1100
  1.1226   1.1679   1.2260   1.2868   1.3175   1.3822   1.4683   1.5405
  1.5759   1.6260   1.7726   1.8521   1.9146   2.2546   2.3259   2.3925
  2.5732   2.6241   2.6339   2.9058   3.0195   4.2322   4.2987   4.4816
  4.4919   4.4960   4.5222   4.5496   4.6371   4.7486   6.5308   6.5548
  6.5725   7.5158  10.3348  14.7036  14.7979  14.9077  26.6360  26.7075
 27.0608  28.8568  29.5293  29.5481  29.5643  29.8767  29.8818  29.8825
 29.8956  29.9606  36.6705 130.5903 130.6036 130.6216 154.2572 166.1389
219.17351912.1745
 --------------------------------------------------------------

          Ground-State Mulliken Net Atomic Charges

     Atom                 Charge (a.u.)
  ----------------------------------------
      1 I                    -0.235320
      2 P                     0.336619
      3 N                    -0.132809
      4 Cl                    0.031509
  ----------------------------------------
  Sum of atomic charges =    -0.000000

 -----------------------------------------------------------------
                    Cartesian Multipole Moments
 -----------------------------------------------------------------
    Charge (ESU x 10^10)
                 0.0000
    Dipole Moment (Debye)
         X       0.2425      Y       0.5404      Z      -0.0018
       Tot       0.5923
    Quadrupole Moments (Debye-Ang)
        XX     -64.1516     XY       1.4281     YY     -57.5375
        XZ       0.0048     YZ      -0.0019     ZZ     -59.6547
    Octopole Moments (Debye-Ang^2)
       XXX      58.0443    XXY     -16.5983    XYY      13.6334
       YYY     -16.9456    XXZ      -0.0150    XYZ       0.0015
       YYZ      -0.0108    XZZ      13.6126    YZZ      -3.0051
       ZZZ      -0.0184
    Hexadecapole Moments (Debye-Ang^3)
      XXXX    -999.3756   XXXY      14.8181   XXYY    -208.9114
      XYYY       9.4792   YYYY    -320.1059   XXXZ       0.0666
      XXYZ      -0.0089   XYYZ       0.0241   YYYZ      -0.0123
      XXZZ    -177.2877   XYZZ      -1.7433   YYZZ     -67.3521
      XZZZ       0.0384   YZZZ      -0.0158   ZZZZ     -80.5542
 -----------------------------------------------------------------
 DrvMan completing analytic gradient of the correlated energy
 Correlated dipole moment
            1
    1   0.0954006
    2   0.2126135
    3  -0.0007054
 Energy read as -7772.129353764
 Full Analytical Gradient: (in a.u., or Hartree/Bohr)
             1             2             3             4
    1    0.00000044   -0.00001714    0.00001840   -0.00000170
    2   -0.00000297    0.00000428   -0.00001716    0.00001585
    3    0.00001713   -0.00004980    0.00006446   -0.00003180
 Gradient time:  CPU 0.79 s  wall 0.81 s
 ----------------------------------------------------------------
             Standard Nuclear Orientation (Angstroms)
    I     Atom           X                Y                Z
 ----------------------------------------------------------------
    1      I       1.2363976264    -0.2092611723    -0.0000000000
    2      P      -0.6570887259     1.4513053473     0.0000000000
    3      N      -2.0378676073     0.7204477305     0.0000000000
    4      Cl     -2.4347452975    -0.9248160112    -0.0000000000
 ----------------------------------------------------------------
 Nuclear Repulsion Energy =   470.4449449466 hartrees
 There are       46 alpha and       46 beta electrons

                       Distance Matrix (Angstroms)
             I (  1)   P (  2)   N (  3)
   P (  2)  2.518486
   N (  3)  3.403700  1.562275
   Cl(  4)  3.740228  2.967493  1.692455

 Requested basis set is 6-311++G(d,p)
 There are 56 shells and 144 basis functions
 A cutoff of  1.0D-14 yielded   1317 shell pairs
 There are      9419 function pairs (     10552 Cartesian)
 Smallest overlap matrix eigenvalue = 1.44E-03
 Guess MOs from SCF MO coefficient file

 -----------------------------------------------------------------------
  General SCF calculation program by
  Eric Jon Sundstrom, Paul Horn, Yuezhi Mao, Dmitri Zuev, Alec White,
  David Stuck, Shaama M.S., Shane Yost, Joonho Lee, David Small,
  Daniel Levine, Susi Lehtola, Hugh Burton, Evgeny Epifanovsky
 -----------------------------------------------------------------------
 Hartree-Fock
 using 6 threads for integral computing
 -------------------------------------------------------
 OpenMP Integral computing Module                
 Release: version 2.0, May 2017, Q-Chem Inc. Pleasanton 
 -------------------------------------------------------
 A restricted SCF calculation will be
 performed using DIIS
 SCF converges when DIIS error is below 1.0e-08
 ---------------------------------------
  Cycle       Energy         DIIS error
 ---------------------------------------
    1   -7771.4700491548      1.15e-05  
    2   -7771.4700496990      3.22e-06  
    3   -7771.4700497787      1.41e-06  
    4   -7771.4700497902      8.03e-07  
    5   -7771.4700497944      2.93e-07  
    6   -7771.4700497957      1.27e-07  
    7   -7771.4700497961      6.16e-08  
    8   -7771.4700497960      2.63e-08  
    9   -7771.4700497960      1.11e-08  
   10   -7771.4700497961      4.45e-09  Convergence criterion met
 ---------------------------------------
 SCF time:   CPU 9.20s  wall 2.00s 
 SCF   energy in the final basis set =    -7771.4700497961
 Total energy in the final basis set =    -7771.4700497961


 ------------------------------------------------------------------------------

   CCMAN2: suite of methods based on coupled cluster
           and equation of motion theories.

   Components:
   * libvmm-1.3-trunk
     by Evgeny Epifanovsky, Ilya Kaliman.
   * libtensor-2.5-trunk
     by Evgeny Epifanovsky, Michael Wormit, Dmitry Zuev, Sam Manzer, 
        Ilya Kaliman.
   * libcc-2.5-trunk
     by Evgeny Epifanovsky, Arik Landau, Tomasz Kus, Kirill Khistyaev, 
        Dmitry Zuev, Prashant Manohar, Xintian Feng, Anna Krylov, 
        Matthew Goldey, Alec White, Thomas Jagau, Kaushik Nanda, 
        Anastasia Gunina, Alexander Kunitsa, Joonho Lee.

   CCMAN original authors:
   Anna I. Krylov, C. David Sherrill, Steven R. Gwaltney,
   Edward F. C. Byrd (2000)
   Sergey V. Levchenko, Lyudmila V. Slipchenko, Tao Wang,
   Ana-Maria C. Cristian (2003)
   Piotr A. Pieniazek, C. Melania Oana, Evgeny Epifanovsky (2007)
   Prashant Manohar (2009)

 ------------------------------------------------------------------------------


 Allocating and initializing 30808MB of RAM...
 Calculation will run on 6 cores.


 Alpha MOs, Restricted
 -- Occupied --                  
******* -180.87 -169.68 -169.68 -169.68 -104.89  -80.06  -37.93
  1 A     2 A     3 A     4 A     5 A     6 A     7 A     8 A                  
-33.115 -33.112 -33.112 -24.299 -24.298 -24.298 -24.295 -24.295
  9 A    10 A    11 A    12 A    13 A    14 A    15 A    16 A                  
-15.659 -10.617  -8.085  -8.081  -8.081  -7.602  -7.245  -5.494
 17 A    18 A    19 A    20 A    21 A    22 A    23 A    24 A                  
 -5.492  -5.492  -5.477  -5.468  -5.467  -2.399  -2.396  -2.395
 25 A    26 A    27 A    28 A    29 A    30 A    31 A    32 A                  
 -2.385  -2.385  -1.271  -1.064  -0.876  -0.739  -0.602  -0.585
 33 A    34 A    35 A    36 A    37 A    38 A    39 A    40 A                  
 -0.568  -0.448  -0.436  -0.403  -0.385  -0.382
 41 A    42 A    43 A    44 A    45 A    46 A                                  
 -- Virtual --                   
 -0.001   0.033   0.061   0.075   0.086   0.090   0.099   0.136
 47 A    48 A    49 A    50 A    51 A    52 A    53 A    54 A                  
  0.137   0.161   0.181   0.217   0.247   0.249   0.284   0.294
 55 A    56 A    57 A    58 A    59 A    60 A    61 A    62 A                  
  0.335   0.350   0.357   0.383   0.386   0.466   0.500   0.554
 63 A    64 A    65 A    66 A    67 A    68 A    69 A    70 A                  
  0.554   0.578   0.585   0.595   0.599   0.686   0.695   0.816
 71 A    72 A    73 A    74 A    75 A    76 A    77 A    78 A                  
  0.871   0.875   0.900   0.905   0.958   1.082   1.092   1.110
 79 A    80 A    81 A    82 A    83 A    84 A    85 A    86 A                  
  1.123   1.168   1.226   1.287   1.318   1.382   1.468   1.540
 87 A    88 A    89 A    90 A    91 A    92 A    93 A    94 A                  
  1.576   1.626   1.773   1.852   1.915   2.255   2.326   2.393
 95 A    96 A    97 A    98 A    99 A   100 A   101 A   102 A                  
  2.573   2.624   2.634   2.906   3.019   4.232   4.299   4.482
103 A   104 A   105 A   106 A   107 A   108 A   109 A   110 A                  
  4.492   4.496   4.522   4.550   4.637   4.749   6.531   6.555
111 A   112 A   113 A   114 A   115 A   116 A   117 A   118 A                  
  6.572   7.516  10.335  14.704  14.798  14.908  26.636  26.708
119 A   120 A   121 A   122 A   123 A   124 A   125 A   126 A                  
 27.061  28.857  29.529  29.548  29.564  29.877  29.882  29.882
127 A   128 A   129 A   130 A   131 A   132 A   133 A   134 A                  
 29.896  29.961  36.670 130.590 130.604 130.622 154.257 166.139
135 A   136 A   137 A   138 A   139 A   140 A   141 A   142 A                  
219.1741912.174
143 A   144 A                                                                  

 Beta MOs, Restricted
 -- Occupied --                  
******* -180.87 -169.68 -169.68 -169.68 -104.89  -80.06  -37.93
  1 A     2 A     3 A     4 A     5 A     6 A     7 A     8 A                  
-33.115 -33.112 -33.112 -24.299 -24.298 -24.298 -24.295 -24.295
  9 A    10 A    11 A    12 A    13 A    14 A    15 A    16 A                  
-15.659 -10.617  -8.085  -8.081  -8.081  -7.602  -7.245  -5.494
 17 A    18 A    19 A    20 A    21 A    22 A    23 A    24 A                  
 -5.492  -5.492  -5.477  -5.468  -5.467  -2.399  -2.396  -2.395
 25 A    26 A    27 A    28 A    29 A    30 A    31 A    32 A                  
 -2.385  -2.385  -1.271  -1.064  -0.876  -0.739  -0.602  -0.585
 33 A    34 A    35 A    36 A    37 A    38 A    39 A    40 A                  
 -0.568  -0.448  -0.436  -0.403  -0.385  -0.382
 41 A    42 A    43 A    44 A    45 A    46 A                                  
 -- Virtual --                   
 -0.001   0.033   0.061   0.075   0.086   0.090   0.099   0.136
 47 A    48 A    49 A    50 A    51 A    52 A    53 A    54 A                  
  0.137   0.161   0.181   0.217   0.247   0.249   0.284   0.294
 55 A    56 A    57 A    58 A    59 A    60 A    61 A    62 A                  
  0.335   0.350   0.357   0.383   0.386   0.466   0.500   0.554
 63 A    64 A    65 A    66 A    67 A    68 A    69 A    70 A                  
  0.554   0.578   0.585   0.595   0.599   0.686   0.695   0.816
 71 A    72 A    73 A    74 A    75 A    76 A    77 A    78 A                  
  0.871   0.875   0.900   0.905   0.958   1.082   1.092   1.110
 79 A    80 A    81 A    82 A    83 A    84 A    85 A    86 A                  
  1.123   1.168   1.226   1.287   1.318   1.382   1.468   1.540
 87 A    88 A    89 A    90 A    91 A    92 A    93 A    94 A                  
  1.576   1.626   1.773   1.852   1.915   2.255   2.326   2.393
 95 A    96 A    97 A    98 A    99 A   100 A   101 A   102 A                  
  2.573   2.624   2.634   2.906   3.019   4.232   4.299   4.482
103 A   104 A   105 A   106 A   107 A   108 A   109 A   110 A                  
  4.492   4.496   4.522   4.550   4.637   4.749   6.531   6.555
111 A   112 A   113 A   114 A   115 A   116 A   117 A   118 A                  
  6.572   7.516  10.335  14.704  14.798  14.908  26.636  26.708
119 A   120 A   121 A   122 A   123 A   124 A   125 A   126 A                  
 27.061  28.857  29.529  29.548  29.564  29.877  29.882  29.882
127 A   128 A   129 A   130 A   131 A   132 A   133 A   134 A                  
 29.896  29.961  36.670 130.590 130.604 130.622 154.257 166.139
135 A   136 A   137 A   138 A   139 A   140 A   141 A   142 A                  
219.1741912.174
143 A   144 A                                                                  

 Occupation and symmetry of molecular orbitals

 Point group: C1 (1 irreducible representation).

                           A     All 
 -------------------------------------
 All molecular orbitals:
  - Alpha                  144   144 
  - Beta                   144   144 
 -------------------------------------
 Alpha orbitals:
  - Frozen occupied        29    29  
  - Active occupied        17    17  
  - Active virtual         98    98  
  - Frozen virtual         0     0   
 -------------------------------------
 Beta orbitals:
  - Frozen occupied        29    29  
  - Active occupied        17    17  
  - Active virtual         98    98  
  - Frozen virtual         0     0   
 -------------------------------------

 Import integrals:   CPU 0.00 s  wall 0.00 s

 Import integrals:   CPU 75.81 s  wall 13.52 s

 MP2 amplitudes:   CPU 0.17 s  wall 0.12 s

Running a double precision version
           CCSD T amplitudes will be solved using DIIS.

           Start     Size      MaxIter   EConv     TConv     
           3         7         100       1.00e-07  1.00e-05  
 ------------------------------------------------------------------------------
           Energy (a.u.)   Ediff      Tdiff       Comment
 ------------------------------------------------------------------------------
         -7772.11150925                           
     1   -7772.10408459   7.42e-03   7.96e-01     
     2   -7772.12716745   2.31e-02   1.11e-01     
     3   -7772.12577869   1.39e-03   5.01e-02     
     4   -7772.12826826   2.49e-03   1.96e-02     Switched to DIIS steps.
     5   -7772.12926366   9.95e-04   1.30e-02     
     6   -7772.12933140   6.77e-05   2.98e-03     
     7   -7772.12934358   1.22e-05   1.62e-03     
     8   -7772.12935104   7.45e-06   4.46e-04     
     9   -7772.12935372   2.69e-06   2.52e-04     
    10   -7772.12935367   5.57e-08   7.20e-05     
    11   -7772.12935377   9.87e-08   3.04e-05     
    12   -7772.12935375   1.79e-08   1.69e-05     
    13   -7772.12935376   7.10e-09   7.74e-06     
 ------------------------------------------------------------------------------
         -7772.12935376                           CCSD T converged.

End of double precision
 SCF energy                 = -7771.47004980
 MP2 energy                 = -7772.11150925
 CCSD correlation energy     =    -0.65930396
 CCSD total energy           = -7772.12935376

 CCSD  T1^2 = 0.0177  T2^2 = 0.2811  Leading amplitudes:

 Amplitude    Orbitals with energies
 -0.0464       43 (A) A                  ->    47 (A) A                   
              -0.4358                         -0.0010                     
 -0.0464       43 (A) B                  ->    47 (A) B                   
              -0.4358                         -0.0010                     
 -0.0289       42 (A) A                  ->    48 (A) A                   
              -0.4480                          0.0329                     
 -0.0289       42 (A) B                  ->    48 (A) B                   
              -0.4480                          0.0329                     

 Amplitude    Orbitals with energies
 -0.0653       43 (A) A      43 (A) B    ->    47 (A) A      47 (A) B     
              -0.4358       -0.4358           -0.0010       -0.0010       
  0.0653       43 (A) A      43 (A) B    ->    47 (A) B      47 (A) A     
              -0.4358       -0.4358           -0.0010       -0.0010       
  0.0653       43 (A) B      43 (A) A    ->    47 (A) A      47 (A) B     
              -0.4358       -0.4358           -0.0010       -0.0010       
 -0.0653       43 (A) B      43 (A) A    ->    47 (A) B      47 (A) A     
              -0.4358       -0.4358           -0.0010       -0.0010       

 Computing CCSD intemediates for later calculations in double precision
 Finished.

Running a double precision version
           CCSD Lambda amplitudes will be solved using DIIS.
           Start     Size      MaxIter   EConv     LConv     
           3         7         100       1.00e-07  1.00e-05  
 ------------------------------------------------------------------------------
            Enorm      Ldiff       Comment
 ------------------------------------------------------------------------------
     1     5.99e-02   4.39e-02     
     2     1.73e-02   6.61e-03     
     3     7.68e-03   1.86e-03     
     4     4.63e-03   1.47e-03     Switched to DIIS steps.
     5     1.47e-03   8.63e-04     
     6     7.22e-04   2.46e-04     
     7     2.40e-04   7.45e-05     
     8     1.12e-04   3.07e-06     
     9     4.23e-05   2.30e-06     
    10     2.05e-05   6.93e-07     
    11     1.01e-05   9.83e-08     
    12     4.60e-06   8.43e-08     
    13     1.91e-06   1.62e-07     
    14     7.84e-07   4.90e-08     
    15     4.04e-07   6.16e-08     
    16     1.93e-07   3.23e-08     
    17     9.80e-08   1.66e-08     
 ------------------------------------------------------------------------------
                                   CCSD Lambda converged.

 Computing density matrices in double precision...
           Orbital response amplitudes will be solved using DIIS.
           Start     Size      MaxIter   EConv     LConv     
           3         7         100       1.00e-06  1.00e-06  
 ------------------------------------------------------------------------------
            Enorm      Ldiff       Comment
 ------------------------------------------------------------------------------
     1     9.03e-02   6.98e-03     
     2     6.25e-02   1.63e-02     
     3     6.82e-02   2.01e-02     
     4     5.68e-03   2.50e-02     Switched to DIIS steps.
     5     2.47e-03   1.29e-04     
     6     1.03e-03   3.44e-04     
     7     8.22e-04   2.72e-04     
     8     1.70e-04   2.16e-04     
     9     6.84e-05   7.80e-06     
    10     1.66e-05   6.81e-06     
    11     6.43e-06   6.38e-07     
    12     1.23e-06   1.12e-06     
    13     7.99e-07   3.79e-07     
 ------------------------------------------------------------------------------
                                   Orbital response converged.

 Computing density matrices... Done.
 CCSD calculation:   CPU 1831.34 s  wall 319.24 s

 Transferring MO TPDM to AO TPDM
 Transferring g2_o1o1o1o1
 Transferring g2_o1o1o1v1
 Transferring g2_o1o1v1v1
 Transferring g2_o1v1o1v1
 Transferring g2_o1v1v1v1
 Transferring g2_v1v1v1v1
 Adding separable TPDM
 Computing TPDM gradient
 --------------------------------------------------------
 2e gradient
  Atom          X               Y               Z
 --------------------------------------------------------
    1        -53.987722       22.452930       -0.000001  
    2         10.134040      -37.707537       -0.000000  
    3         20.512744       -5.234219        0.000001  
    4         23.340937       20.488826       -0.000000  
 --------------------------------------------------------
 --------------------------------------------------------
 Final gradient
  Atom          X               Y               Z
 --------------------------------------------------------
    1        -53.987722       22.452930       -0.000001  
    2         10.134040      -37.707537       -0.000000  
    3         20.512744       -5.234219        0.000001  
    4         23.340937       20.488826       -0.000000  
 --------------------------------------------------------
 Analytic gradient from two-electron contribution:   CPU 370.54 s  wall 71.84 s

 Total ccman2 time:   CPU 2284.28 s  wall 406.35 s


 --------------------------------------------------------------

                    Orbital Energies (a.u.)
 --------------------------------------------------------------

 Alpha MOs
 -- Occupied --
********-180.8740-169.6804-169.6798-169.6797-104.8933 -80.0637 -37.9279
-33.1154 -33.1123 -33.1119 -24.2994 -24.2985 -24.2981 -24.2954 -24.2954
-15.6588 -10.6165  -8.0852  -8.0810  -8.0808  -7.6016  -7.2448  -5.4940
 -5.4923  -5.4917  -5.4768  -5.4682  -5.4673  -2.3995  -2.3959  -2.3949
 -2.3855  -2.3855  -1.2712  -1.0642  -0.8759  -0.7393  -0.6017  -0.5847
 -0.5678  -0.4480  -0.4358  -0.4027  -0.3845  -0.3825
 -- Virtual --
 -0.0010   0.0329   0.0614   0.0748   0.0859   0.0902   0.0990   0.1358
  0.1370   0.1614   0.1807   0.2171   0.2468   0.2494   0.2836   0.2939
  0.3351   0.3496   0.3571   0.3830   0.3861   0.4656   0.5001   0.5538
  0.5540   0.5783   0.5847   0.5954   0.5989   0.6857   0.6947   0.8160
  0.8705   0.8749   0.9005   0.9049   0.9578   1.0824   1.0924   1.1099
  1.1226   1.1678   1.2260   1.2868   1.3175   1.3822   1.4683   1.5405
  1.5759   1.6260   1.7726   1.8521   1.9146   2.2547   2.3260   2.3925
  2.5734   2.6242   2.6339   2.9059   3.0194   4.2322   4.2988   4.4816
  4.4919   4.4960   4.5223   4.5496   4.6371   4.7487   6.5308   6.5548
  6.5725   7.5158  10.3349  14.7036  14.7980  14.9078  26.6361  26.7076
 27.0608  28.8569  29.5293  29.5481  29.5643  29.8767  29.8818  29.8825
 29.8957  29.9606  36.6705 130.5903 130.6036 130.6216 154.2572 166.1388
219.17361912.1745
 --------------------------------------------------------------

          Ground-State Mulliken Net Atomic Charges

     Atom                 Charge (a.u.)
  ----------------------------------------
      1 I                    -0.235284
      2 P                     0.336584
      3 N                    -0.132869
      4 Cl                    0.031569
  ----------------------------------------
  Sum of atomic charges =    -0.000000

 -----------------------------------------------------------------
                    Cartesian Multipole Moments
 -----------------------------------------------------------------
    Charge (ESU x 10^10)
                -0.0000
    Dipole Moment (Debye)
         X       0.2430      Y       0.5398      Z      -0.0000
       Tot       0.5920
    Quadrupole Moments (Debye-Ang)
        XX     -64.1532     XY       1.4264     YY     -57.5387
        XZ       0.0000     YZ      -0.0000     ZZ     -59.6544
    Octopole Moments (Debye-Ang^2)
       XXX      58.0182    XXY     -16.5903    XYY      13.6231
       YYY     -16.9513    XXZ       0.0000    XYZ       0.0000
       YYZ       0.0000    XZZ      13.5992    YZZ      -3.0058
       ZZZ       0.0000
    Hexadecapole Moments (Debye-Ang^3)
      XXXX    -999.0367   XXXY      14.8172   XXYY    -208.8675
      XYYY       9.5071   YYYY    -320.1129   XXXZ       0.0000
      XXYZ      -0.0000   XYYZ      -0.0000   YYYZ      -0.0000
      XXZZ    -177.2230   XYZZ      -1.7315   YYZZ     -67.3533
      XZZZ      -0.0000   YZZZ      -0.0000   ZZZZ     -80.5533
 -----------------------------------------------------------------
 DrvMan completing analytic gradient of the correlated energy
 Correlated dipole moment
            1
    1   0.0956073
    2   0.2123911
    3  -0.0000001
 Energy read as -7772.129353757
 Full Analytical Gradient: (in a.u., or Hartree/Bohr)
             1             2             3             4
    1    0.00000440   -0.00005286   -0.00002520    0.00007367
    2   -0.00000744   -0.00006063   -0.00007260    0.00014068
    3    0.00000001    0.00000000   -0.00000002    0.00000001
 Gradient time:  CPU 0.75 s  wall 0.77 s
 ----------------------------------------------------------------
             Standard Nuclear Orientation (Angstroms)
    I     Atom           X                Y                Z
 ----------------------------------------------------------------
    1      I       1.2363976264    -0.2092611723    -0.0000000000
    2      P      -0.6570887259     1.4513053473     0.0000000000
    3      N      -2.0378676073     0.7204477305     0.0000000000
    4      Cl     -2.4367452975    -0.9248160112    -0.0000000000
 ----------------------------------------------------------------
 Nuclear Repulsion Energy =   470.3493832226 hartrees
 There are       46 alpha and       46 beta electrons

                       Distance Matrix (Angstroms)
             I (  1)   P (  2)   N (  3)
   P (  2)  2.518486
   N (  3)  3.403700  1.562275
   Cl(  4)  3.742192  2.968692  1.692925

 Requested basis set is 6-311++G(d,p)
 There are 56 shells and 144 basis functions
 A cutoff of  1.0D-14 yielded   1317 shell pairs
 There are      9419 function pairs (     10552 Cartesian)
 Smallest overlap matrix eigenvalue = 1.44E-03
 Guess MOs from SCF MO coefficient file

 -----------------------------------------------------------------------
  General SCF calculation program by
  Eric Jon Sundstrom, Paul Horn, Yuezhi Mao, Dmitri Zuev, Alec White,
  David Stuck, Shaama M.S., Shane Yost, Joonho Lee, David Small,
  Daniel Levine, Susi Lehtola, Hugh Burton, Evgeny Epifanovsky
 -----------------------------------------------------------------------
 Hartree-Fock
 using 6 threads for integral computing
 -------------------------------------------------------
 OpenMP Integral computing Module                
 Release: version 2.0, May 2017, Q-Chem Inc. Pleasanton 
 -------------------------------------------------------
 A restricted SCF calculation will be
 performed using DIIS
 SCF converges when DIIS error is below 1.0e-08
 ---------------------------------------
  Cycle       Energy         DIIS error
 ---------------------------------------
    1   -7771.4700359271      1.29e-05  
    2   -7771.4700365836      3.80e-06  
    3   -7771.4700366781      2.14e-06  
    4   -7771.4700366975      9.55e-07  
    5   -7771.4700367041      2.86e-07  
    6   -7771.4700367051      9.43e-08  
    7   -7771.4700367051      4.31e-08  
    8   -7771.4700367051      1.60e-08  
    9   -7771.4700367050      6.40e-09  Convergence criterion met
 ---------------------------------------
 SCF time:   CPU 8.40s  wall 2.00s 
 SCF   energy in the final basis set =    -7771.4700367050
 Total energy in the final basis set =    -7771.4700367050


 ------------------------------------------------------------------------------

   CCMAN2: suite of methods based on coupled cluster
           and equation of motion theories.

   Components:
   * libvmm-1.3-trunk
     by Evgeny Epifanovsky, Ilya Kaliman.
   * libtensor-2.5-trunk
     by Evgeny Epifanovsky, Michael Wormit, Dmitry Zuev, Sam Manzer, 
        Ilya Kaliman.
   * libcc-2.5-trunk
     by Evgeny Epifanovsky, Arik Landau, Tomasz Kus, Kirill Khistyaev, 
        Dmitry Zuev, Prashant Manohar, Xintian Feng, Anna Krylov, 
        Matthew Goldey, Alec White, Thomas Jagau, Kaushik Nanda, 
        Anastasia Gunina, Alexander Kunitsa, Joonho Lee.

   CCMAN original authors:
   Anna I. Krylov, C. David Sherrill, Steven R. Gwaltney,
   Edward F. C. Byrd (2000)
   Sergey V. Levchenko, Lyudmila V. Slipchenko, Tao Wang,
   Ana-Maria C. Cristian (2003)
   Piotr A. Pieniazek, C. Melania Oana, Evgeny Epifanovsky (2007)
   Prashant Manohar (2009)

 ------------------------------------------------------------------------------


 Allocating and initializing 30808MB of RAM...
 Calculation will run on 6 cores.


 Alpha MOs, Restricted
 -- Occupied --                  
******* -180.87 -169.68 -169.68 -169.68 -104.89  -80.06  -37.93
  1 A     2 A     3 A     4 A     5 A     6 A     7 A     8 A                  
-33.115 -33.112 -33.112 -24.299 -24.298 -24.298 -24.295 -24.295
  9 A    10 A    11 A    12 A    13 A    14 A    15 A    16 A                  
-15.659 -10.617  -8.085  -8.081  -8.081  -7.602  -7.245  -5.494
 17 A    18 A    19 A    20 A    21 A    22 A    23 A    24 A                  
 -5.492  -5.492  -5.477  -5.468  -5.467  -2.399  -2.396  -2.395
 25 A    26 A    27 A    28 A    29 A    30 A    31 A    32 A                  
 -2.385  -2.385  -1.271  -1.064  -0.876  -0.739  -0.602  -0.585
 33 A    34 A    35 A    36 A    37 A    38 A    39 A    40 A                  
 -0.568  -0.448  -0.436  -0.403  -0.385  -0.382
 41 A    42 A    43 A    44 A    45 A    46 A                                  
 -- Virtual --                   
 -0.001   0.033   0.061   0.075   0.086   0.090   0.099   0.136
 47 A    48 A    49 A    50 A    51 A    52 A    53 A    54 A                  
  0.137   0.161   0.181   0.217   0.247   0.249   0.284   0.294
 55 A    56 A    57 A    58 A    59 A    60 A    61 A    62 A                  
  0.335   0.350   0.357   0.383   0.386   0.466   0.500   0.554
 63 A    64 A    65 A    66 A    67 A    68 A    69 A    70 A                  
  0.554   0.578   0.585   0.595   0.599   0.685   0.695   0.816
 71 A    72 A    73 A    74 A    75 A    76 A    77 A    78 A                  
  0.871   0.875   0.900   0.905   0.958   1.082   1.092   1.110
 79 A    80 A    81 A    82 A    83 A    84 A    85 A    86 A                  
  1.123   1.168   1.226   1.287   1.317   1.382   1.468   1.540
 87 A    88 A    89 A    90 A    91 A    92 A    93 A    94 A                  
  1.576   1.626   1.773   1.852   1.915   2.255   2.326   2.392
 95 A    96 A    97 A    98 A    99 A   100 A   101 A   102 A                  
  2.573   2.624   2.634   2.906   3.020   4.232   4.299   4.482
103 A   104 A   105 A   106 A   107 A   108 A   109 A   110 A                  
  4.492   4.496   4.522   4.550   4.637   4.749   6.531   6.555
111 A   112 A   113 A   114 A   115 A   116 A   117 A   118 A                  
  6.572   7.516  10.335  14.704  14.798  14.908  26.636  26.707
119 A   120 A   121 A   122 A   123 A   124 A   125 A   126 A                  
 27.061  28.857  29.529  29.548  29.564  29.877  29.882  29.883
127 A   128 A   129 A   130 A   131 A   132 A   133 A   134 A                  
 29.896  29.961  36.670 130.590 130.604 130.622 154.257 166.139
135 A   136 A   137 A   138 A   139 A   140 A   141 A   142 A                  
219.1731912.174
143 A   144 A                                                                  

 Beta MOs, Restricted
 -- Occupied --                  
******* -180.87 -169.68 -169.68 -169.68 -104.89  -80.06  -37.93
  1 A     2 A     3 A     4 A     5 A     6 A     7 A     8 A                  
-33.115 -33.112 -33.112 -24.299 -24.298 -24.298 -24.295 -24.295
  9 A    10 A    11 A    12 A    13 A    14 A    15 A    16 A                  
-15.659 -10.617  -8.085  -8.081  -8.081  -7.602  -7.245  -5.494
 17 A    18 A    19 A    20 A    21 A    22 A    23 A    24 A                  
 -5.492  -5.492  -5.477  -5.468  -5.467  -2.399  -2.396  -2.395
 25 A    26 A    27 A    28 A    29 A    30 A    31 A    32 A                  
 -2.385  -2.385  -1.271  -1.064  -0.876  -0.739  -0.602  -0.585
 33 A    34 A    35 A    36 A    37 A    38 A    39 A    40 A                  
 -0.568  -0.448  -0.436  -0.403  -0.385  -0.382
 41 A    42 A    43 A    44 A    45 A    46 A                                  
 -- Virtual --                   
 -0.001   0.033   0.061   0.075   0.086   0.090   0.099   0.136
 47 A    48 A    49 A    50 A    51 A    52 A    53 A    54 A                  
  0.137   0.161   0.181   0.217   0.247   0.249   0.284   0.294
 55 A    56 A    57 A    58 A    59 A    60 A    61 A    62 A                  
  0.335   0.350   0.357   0.383   0.386   0.466   0.500   0.554
 63 A    64 A    65 A    66 A    67 A    68 A    69 A    70 A                  
  0.554   0.578   0.585   0.595   0.599   0.685   0.695   0.816
 71 A    72 A    73 A    74 A    75 A    76 A    77 A    78 A                  
  0.871   0.875   0.900   0.905   0.958   1.082   1.092   1.110
 79 A    80 A    81 A    82 A    83 A    84 A    85 A    86 A                  
  1.123   1.168   1.226   1.287   1.317   1.382   1.468   1.540
 87 A    88 A    89 A    90 A    91 A    92 A    93 A    94 A                  
  1.576   1.626   1.773   1.852   1.915   2.255   2.326   2.392
 95 A    96 A    97 A    98 A    99 A   100 A   101 A   102 A                  
  2.573   2.624   2.634   2.906   3.020   4.232   4.299   4.482
103 A   104 A   105 A   106 A   107 A   108 A   109 A   110 A                  
  4.492   4.496   4.522   4.550   4.637   4.749   6.531   6.555
111 A   112 A   113 A   114 A   115 A   116 A   117 A   118 A                  
  6.572   7.516  10.335  14.704  14.798  14.908  26.636  26.707
119 A   120 A   121 A   122 A   123 A   124 A   125 A   126 A                  
 27.061  28.857  29.529  29.548  29.564  29.877  29.882  29.883
127 A   128 A   129 A   130 A   131 A   132 A   133 A   134 A                  
 29.896  29.961  36.670 130.590 130.604 130.622 154.257 166.139
135 A   136 A   137 A   138 A   139 A   140 A   141 A   142 A                  
219.1731912.174
143 A   144 A                                                                  

 Occupation and symmetry of molecular orbitals

 Point group: C1 (1 irreducible representation).

                           A     All 
 -------------------------------------
 All molecular orbitals:
  - Alpha                  144   144 
  - Beta                   144   144 
 -------------------------------------
 Alpha orbitals:
  - Frozen occupied        29    29  
  - Active occupied        17    17  
  - Active virtual         98    98  
  - Frozen virtual         0     0   
 -------------------------------------
 Beta orbitals:
  - Frozen occupied        29    29  
  - Active occupied        17    17  
  - Active virtual         98    98  
  - Frozen virtual         0     0   
 -------------------------------------

 Import integrals:   CPU 0.00 s  wall 0.00 s

 Import integrals:   CPU 74.45 s  wall 13.09 s

 MP2 amplitudes:   CPU 0.17 s  wall 0.12 s

Running a double precision version
           CCSD T amplitudes will be solved using DIIS.

           Start     Size      MaxIter   EConv     TConv     
           3         7         100       1.00e-07  1.00e-05  
 ------------------------------------------------------------------------------
           Energy (a.u.)   Ediff      Tdiff       Comment
 ------------------------------------------------------------------------------
         -7772.11151057                           
     1   -7772.10407707   7.43e-03   7.96e-01     
     2   -7772.12716764   2.31e-02   1.11e-01     
     3   -7772.12577666   1.39e-03   5.01e-02     
     4   -7772.12826752   2.49e-03   1.96e-02     Switched to DIIS steps.
     5   -7772.12926349   9.96e-04   1.30e-02     
     6   -7772.12933133   6.78e-05   2.99e-03     
     7   -7772.12934355   1.22e-05   1.62e-03     
     8   -7772.12935102   7.47e-06   4.46e-04     
     9   -7772.12935371   2.69e-06   2.52e-04     
    10   -7772.12935366   5.62e-08   7.21e-05     
    11   -7772.12935376   9.89e-08   3.04e-05     
    12   -7772.12935374   1.80e-08   1.69e-05     
    13   -7772.12935375   7.16e-09   7.74e-06     
 ------------------------------------------------------------------------------
         -7772.12935375                           CCSD T converged.

End of double precision
 SCF energy                 = -7771.47003671
 MP2 energy                 = -7772.11151057
 CCSD correlation energy     =    -0.65931704
 CCSD total energy           = -7772.12935375

 CCSD  T1^2 = 0.0177  T2^2 = 0.2812  Leading amplitudes:

 Amplitude    Orbitals with energies
  0.0464       43 (A) A                  ->    47 (A) A                   
              -0.4358                         -0.0010                     
  0.0464       43 (A) B                  ->    47 (A) B                   
              -0.4358                         -0.0010                     
  0.0289       42 (A) A                  ->    48 (A) A                   
              -0.4481                          0.0329                     
  0.0289       42 (A) B                  ->    48 (A) B                   
              -0.4481                          0.0329                     

 Amplitude    Orbitals with energies
 -0.0653       43 (A) A      43 (A) B    ->    47 (A) A      47 (A) B     
              -0.4358       -0.4358           -0.0010       -0.0010       
  0.0653       43 (A) A      43 (A) B    ->    47 (A) B      47 (A) A     
              -0.4358       -0.4358           -0.0010       -0.0010       
  0.0653       43 (A) B      43 (A) A    ->    47 (A) A      47 (A) B     
              -0.4358       -0.4358           -0.0010       -0.0010       
 -0.0653       43 (A) B      43 (A) A    ->    47 (A) B      47 (A) A     
              -0.4358       -0.4358           -0.0010       -0.0010       

 Computing CCSD intemediates for later calculations in double precision
 Finished.

Running a double precision version
           CCSD Lambda amplitudes will be solved using DIIS.
           Start     Size      MaxIter   EConv     LConv     
           3         7         100       1.00e-07  1.00e-05  
 ------------------------------------------------------------------------------
            Enorm      Ldiff       Comment
 ------------------------------------------------------------------------------
     1     5.99e-02   4.39e-02     
     2     1.73e-02   6.61e-03     
     3     7.68e-03   1.86e-03     
     4     4.63e-03   1.47e-03     Switched to DIIS steps.
     5     1.47e-03   8.63e-04     
     6     7.22e-04   2.46e-04     
     7     2.40e-04   7.47e-05     
     8     1.12e-04   3.10e-06     
     9     4.23e-05   2.29e-06     
    10     2.05e-05   6.90e-07     
    11     1.01e-05   9.76e-08     
    12     4.61e-06   8.47e-08     
    13     1.91e-06   1.63e-07     
    14     7.86e-07   4.92e-08     
    15     4.05e-07   6.18e-08     
    16     1.94e-07   3.24e-08     
    17     9.82e-08   1.66e-08     
 ------------------------------------------------------------------------------
                                   CCSD Lambda converged.

 Computing density matrices in double precision...
           Orbital response amplitudes will be solved using DIIS.
           Start     Size      MaxIter   EConv     LConv     
           3         7         100       1.00e-06  1.00e-06  
 ------------------------------------------------------------------------------
            Enorm      Ldiff       Comment
 ------------------------------------------------------------------------------
     1     9.03e-02   6.98e-03     
     2     6.25e-02   1.62e-02     
     3     6.82e-02   2.01e-02     
     4     5.69e-03   2.50e-02     Switched to DIIS steps.
     5     2.48e-03   1.23e-04     
     6     1.03e-03   3.47e-04     
     7     8.22e-04   2.73e-04     
     8     1.70e-04   2.16e-04     
     9     6.84e-05   7.96e-06     
    10     1.66e-05   6.81e-06     
    11     6.44e-06   6.38e-07     
    12     1.23e-06   1.12e-06     
    13     8.03e-07   3.81e-07     
 ------------------------------------------------------------------------------
                                   Orbital response converged.

 Computing density matrices... Done.
 CCSD calculation:   CPU 1831.23 s  wall 319.27 s

 Transferring MO TPDM to AO TPDM
 Transferring g2_o1o1o1o1
 Transferring g2_o1o1o1v1
 Transferring g2_o1o1v1v1
 Transferring g2_o1v1o1v1
 Transferring g2_o1v1v1v1
 Transferring g2_v1v1v1v1
 Adding separable TPDM
 Computing TPDM gradient
 --------------------------------------------------------
 2e gradient
  Atom          X               Y               Z
 --------------------------------------------------------
    1        -53.969388       22.457289       -0.000000  
    2         10.131243      -37.705367        0.000000  
    3         20.496870       -5.223804       -0.000000  
    4         23.341276       20.471882        0.000000  
 --------------------------------------------------------
 --------------------------------------------------------
 Final gradient
  Atom          X               Y               Z
 --------------------------------------------------------
    1        -53.969388       22.457289       -0.000000  
    2         10.131243      -37.705367        0.000000  
    3         20.496870       -5.223804       -0.000000  
    4         23.341276       20.471882        0.000000  
 --------------------------------------------------------
 Analytic gradient from two-electron contribution:   CPU 374.91 s  wall 73.86 s

 Total ccman2 time:   CPU 2287.28 s  wall 407.90 s


 --------------------------------------------------------------

                    Orbital Energies (a.u.)
 --------------------------------------------------------------

 Alpha MOs
 -- Occupied --
********-180.8740-169.6804-169.6798-169.6797-104.8934 -80.0637 -37.9279
-33.1154 -33.1123 -33.1119 -24.2994 -24.2985 -24.2981 -24.2954 -24.2953
-15.6588 -10.6165  -8.0852  -8.0810  -8.0808  -7.6016  -7.2448  -5.4940
 -5.4924  -5.4917  -5.4768  -5.4682  -5.4673  -2.3995  -2.3959  -2.3949
 -2.3855  -2.3855  -1.2710  -1.0642  -0.8758  -0.7393  -0.6016  -0.5846
 -0.5677  -0.4481  -0.4358  -0.4027  -0.3845  -0.3825
 -- Virtual --
 -0.0010   0.0329   0.0614   0.0748   0.0859   0.0902   0.0989   0.1358
  0.1370   0.1613   0.1806   0.2170   0.2469   0.2495   0.2837   0.2939
  0.3351   0.3496   0.3571   0.3830   0.3861   0.4657   0.5000   0.5538
  0.5540   0.5783   0.5847   0.5954   0.5989   0.6855   0.6947   0.8160
  0.8706   0.8750   0.9005   0.9049   0.9578   1.0824   1.0924   1.1100
  1.1226   1.1679   1.2261   1.2869   1.3174   1.3821   1.4684   1.5405
  1.5759   1.6260   1.7726   1.8521   1.9146   2.2546   2.3257   2.3925
  2.5729   2.6239   2.6339   2.9056   3.0196   4.2322   4.2986   4.4816
  4.4919   4.4960   4.5222   4.5496   4.6371   4.7486   6.5308   6.5548
  6.5725   7.5158  10.3347  14.7036  14.7979  14.9077  26.6360  26.7073
 27.0608  28.8568  29.5293  29.5481  29.5643  29.8767  29.8819  29.8825
 29.8956  29.9606  36.6704 130.5903 130.6036 130.6216 154.2572 166.1389
219.17351912.1745
 --------------------------------------------------------------

          Ground-State Mulliken Net Atomic Charges

     Atom                 Charge (a.u.)
  ----------------------------------------
      1 I                    -0.235356
      2 P                     0.336654
      3 N                    -0.132748
      4 Cl                    0.031449
  ----------------------------------------
  Sum of atomic charges =    -0.000000

 -----------------------------------------------------------------
                    Cartesian Multipole Moments
 -----------------------------------------------------------------
    Charge (ESU x 10^10)
                -0.0000
    Dipole Moment (Debye)
         X       0.2420      Y       0.5410      Z      -0.0000
       Tot       0.5926
    Quadrupole Moments (Debye-Ang)
        XX     -64.1500     XY       1.4299     YY     -57.5363
        XZ       0.0000     YZ      -0.0000     ZZ     -59.6551
    Octopole Moments (Debye-Ang^2)
       XXX      58.0704    XXY     -16.6063    XYY      13.6437
       YYY     -16.9400    XXZ      -0.0000    XYZ       0.0000
       YYZ       0.0000    XZZ      13.6260    YZZ      -3.0045
       ZZZ       0.0000
    Hexadecapole Moments (Debye-Ang^3)
      XXXX    -999.7146   XXXY      14.8192   XXYY    -208.9553
      XYYY       9.4514   YYYY    -320.0989   XXXZ       0.0000
      XXYZ      -0.0000   XYYZ      -0.0000   YYYZ      -0.0000
      XXZZ    -177.3525   XYZZ      -1.7552   YYZZ     -67.3508
      XZZZ       0.0000   YZZZ      -0.0000   ZZZZ     -80.5551
 -----------------------------------------------------------------
 DrvMan completing analytic gradient of the correlated energy
 Correlated dipole moment
            1
    1   0.0951912
    2   0.2128358
    3  -0.0000000
 Energy read as -7772.129353745
 Full Analytical Gradient: (in a.u., or Hartree/Bohr)
             1             2             3             4
    1   -0.00000356    0.00001824    0.00006242   -0.00007710
    2    0.00000151    0.00006891    0.00003846   -0.00010888
    3    0.00000000    0.00000000   -0.00000000    0.00000000
 Gradient time:  CPU 0.80 s  wall 0.81 s
 ----------------------------------------------------------------
             Standard Nuclear Orientation (Angstroms)
    I     Atom           X                Y                Z
 ----------------------------------------------------------------
    1      I       1.2363976264    -0.2092611723    -0.0000000000
    2      P      -0.6570887259     1.4513053473     0.0000000000
    3      N      -2.0378676073     0.7204477305     0.0000000000
    4      Cl     -2.4357452975    -0.9238160112    -0.0000000000
 ----------------------------------------------------------------
 Nuclear Repulsion Energy =   470.4373111368 hartrees
 There are       46 alpha and       46 beta electrons

                       Distance Matrix (Angstroms)
             I (  1)   P (  2)   N (  3)
   P (  2)  2.518486
   N (  3)  3.403700  1.562275
   Cl(  4)  3.741019  2.967292  1.691718

 Requested basis set is 6-311++G(d,p)
 There are 56 shells and 144 basis functions
 A cutoff of  1.0D-14 yielded   1317 shell pairs
 There are      9419 function pairs (     10552 Cartesian)
 Smallest overlap matrix eigenvalue = 1.44E-03
 Guess MOs from SCF MO coefficient file

 -----------------------------------------------------------------------
  General SCF calculation program by
  Eric Jon Sundstrom, Paul Horn, Yuezhi Mao, Dmitri Zuev, Alec White,
  David Stuck, Shaama M.S., Shane Yost, Joonho Lee, David Small,
  Daniel Levine, Susi Lehtola, Hugh Burton, Evgeny Epifanovsky
 -----------------------------------------------------------------------
 Hartree-Fock
 using 6 threads for integral computing
 -------------------------------------------------------
 OpenMP Integral computing Module                
 Release: version 2.0, May 2017, Q-Chem Inc. Pleasanton 
 -------------------------------------------------------
 A restricted SCF calculation will be
 performed using DIIS
 SCF converges when DIIS error is below 1.0e-08
 ---------------------------------------
  Cycle       Energy         DIIS error
 ---------------------------------------
    1   -7771.4700658226      1.45e-05  
    2   -7771.4700664601      5.05e-06  
    3   -7771.4700665235      3.63e-06  
    4   -7771.4700665601      6.52e-07  
    5   -7771.4700665637      2.74e-07  
    6   -7771.4700665646      1.16e-07  
    7   -7771.4700665647      4.14e-08  
    8   -7771.4700665647      1.13e-08  
    9   -7771.4700665647      4.53e-09  Convergence criterion met
 ---------------------------------------
 SCF time:   CPU 8.23s  wall 2.00s 
 SCF   energy in the final basis set =    -7771.4700665647
 Total energy in the final basis set =    -7771.4700665647


 ------------------------------------------------------------------------------

   CCMAN2: suite of methods based on coupled cluster
           and equation of motion theories.

   Components:
   * libvmm-1.3-trunk
     by Evgeny Epifanovsky, Ilya Kaliman.
   * libtensor-2.5-trunk
     by Evgeny Epifanovsky, Michael Wormit, Dmitry Zuev, Sam Manzer, 
        Ilya Kaliman.
   * libcc-2.5-trunk
     by Evgeny Epifanovsky, Arik Landau, Tomasz Kus, Kirill Khistyaev, 
        Dmitry Zuev, Prashant Manohar, Xintian Feng, Anna Krylov, 
        Matthew Goldey, Alec White, Thomas Jagau, Kaushik Nanda, 
        Anastasia Gunina, Alexander Kunitsa, Joonho Lee.

   CCMAN original authors:
   Anna I. Krylov, C. David Sherrill, Steven R. Gwaltney,
   Edward F. C. Byrd (2000)
   Sergey V. Levchenko, Lyudmila V. Slipchenko, Tao Wang,
   Ana-Maria C. Cristian (2003)
   Piotr A. Pieniazek, C. Melania Oana, Evgeny Epifanovsky (2007)
   Prashant Manohar (2009)

 ------------------------------------------------------------------------------


 Allocating and initializing 30808MB of RAM...
 Calculation will run on 6 cores.


 Alpha MOs, Restricted
 -- Occupied --                  
******* -180.87 -169.68 -169.68 -169.68 -104.89  -80.06  -37.93
  1 A     2 A     3 A     4 A     5 A     6 A     7 A     8 A                  
-33.115 -33.112 -33.112 -24.299 -24.298 -24.298 -24.295 -24.295
  9 A    10 A    11 A    12 A    13 A    14 A    15 A    16 A                  
-15.659 -10.617  -8.085  -8.081  -8.081  -7.602  -7.245  -5.494
 17 A    18 A    19 A    20 A    21 A    22 A    23 A    24 A                  
 -5.492  -5.492  -5.477  -5.468  -5.467  -2.399  -2.396  -2.395
 25 A    26 A    27 A    28 A    29 A    30 A    31 A    32 A                  
 -2.385  -2.385  -1.271  -1.064  -0.876  -0.739  -0.602  -0.585
 33 A    34 A    35 A    36 A    37 A    38 A    39 A    40 A                  
 -0.568  -0.448  -0.436  -0.403  -0.384  -0.382
 41 A    42 A    43 A    44 A    45 A    46 A                                  
 -- Virtual --                   
 -0.001   0.033   0.061   0.075   0.086   0.090   0.099   0.136
 47 A    48 A    49 A    50 A    51 A    52 A    53 A    54 A                  
  0.137   0.161   0.181   0.217   0.247   0.249   0.284   0.294
 55 A    56 A    57 A    58 A    59 A    60 A    61 A    62 A                  
  0.335   0.350   0.357   0.383   0.386   0.466   0.500   0.554
 63 A    64 A    65 A    66 A    67 A    68 A    69 A    70 A                  
  0.554   0.578   0.585   0.595   0.599   0.686   0.695   0.816
 71 A    72 A    73 A    74 A    75 A    76 A    77 A    78 A                  
  0.871   0.875   0.901   0.905   0.958   1.083   1.092   1.110
 79 A    80 A    81 A    82 A    83 A    84 A    85 A    86 A                  
  1.123   1.168   1.226   1.287   1.318   1.383   1.468   1.540
 87 A    88 A    89 A    90 A    91 A    92 A    93 A    94 A                  
  1.576   1.626   1.773   1.852   1.915   2.255   2.326   2.392
 95 A    96 A    97 A    98 A    99 A   100 A   101 A   102 A                  
  2.574   2.624   2.634   2.906   3.020   4.232   4.299   4.482
103 A   104 A   105 A   106 A   107 A   108 A   109 A   110 A                  
  4.492   4.496   4.522   4.550   4.637   4.749   6.531   6.555
111 A   112 A   113 A   114 A   115 A   116 A   117 A   118 A                  
  6.572   7.516  10.335  14.704  14.798  14.908  26.636  26.708
119 A   120 A   121 A   122 A   123 A   124 A   125 A   126 A                  
 27.061  28.857  29.529  29.548  29.564  29.877  29.882  29.883
127 A   128 A   129 A   130 A   131 A   132 A   133 A   134 A                  
 29.896  29.961  36.671 130.590 130.604 130.622 154.257 166.139
135 A   136 A   137 A   138 A   139 A   140 A   141 A   142 A                  
219.1741912.174
143 A   144 A                                                                  

 Beta MOs, Restricted
 -- Occupied --                  
******* -180.87 -169.68 -169.68 -169.68 -104.89  -80.06  -37.93
  1 A     2 A     3 A     4 A     5 A     6 A     7 A     8 A                  
-33.115 -33.112 -33.112 -24.299 -24.298 -24.298 -24.295 -24.295
  9 A    10 A    11 A    12 A    13 A    14 A    15 A    16 A                  
-15.659 -10.617  -8.085  -8.081  -8.081  -7.602  -7.245  -5.494
 17 A    18 A    19 A    20 A    21 A    22 A    23 A    24 A                  
 -5.492  -5.492  -5.477  -5.468  -5.467  -2.399  -2.396  -2.395
 25 A    26 A    27 A    28 A    29 A    30 A    31 A    32 A                  
 -2.385  -2.385  -1.271  -1.064  -0.876  -0.739  -0.602  -0.585
 33 A    34 A    35 A    36 A    37 A    38 A    39 A    40 A                  
 -0.568  -0.448  -0.436  -0.403  -0.384  -0.382
 41 A    42 A    43 A    44 A    45 A    46 A                                  
 -- Virtual --                   
 -0.001   0.033   0.061   0.075   0.086   0.090   0.099   0.136
 47 A    48 A    49 A    50 A    51 A    52 A    53 A    54 A                  
  0.137   0.161   0.181   0.217   0.247   0.249   0.284   0.294
 55 A    56 A    57 A    58 A    59 A    60 A    61 A    62 A                  
  0.335   0.350   0.357   0.383   0.386   0.466   0.500   0.554
 63 A    64 A    65 A    66 A    67 A    68 A    69 A    70 A                  
  0.554   0.578   0.585   0.595   0.599   0.686   0.695   0.816
 71 A    72 A    73 A    74 A    75 A    76 A    77 A    78 A                  
  0.871   0.875   0.901   0.905   0.958   1.083   1.092   1.110
 79 A    80 A    81 A    82 A    83 A    84 A    85 A    86 A                  
  1.123   1.168   1.226   1.287   1.318   1.383   1.468   1.540
 87 A    88 A    89 A    90 A    91 A    92 A    93 A    94 A                  
  1.576   1.626   1.773   1.852   1.915   2.255   2.326   2.392
 95 A    96 A    97 A    98 A    99 A   100 A   101 A   102 A                  
  2.574   2.624   2.634   2.906   3.020   4.232   4.299   4.482
103 A   104 A   105 A   106 A   107 A   108 A   109 A   110 A                  
  4.492   4.496   4.522   4.550   4.637   4.749   6.531   6.555
111 A   112 A   113 A   114 A   115 A   116 A   117 A   118 A                  
  6.572   7.516  10.335  14.704  14.798  14.908  26.636  26.708
119 A   120 A   121 A   122 A   123 A   124 A   125 A   126 A                  
 27.061  28.857  29.529  29.548  29.564  29.877  29.882  29.883
127 A   128 A   129 A   130 A   131 A   132 A   133 A   134 A                  
 29.896  29.961  36.671 130.590 130.604 130.622 154.257 166.139
135 A   136 A   137 A   138 A   139 A   140 A   141 A   142 A                  
219.1741912.174
143 A   144 A                                                                  

 Occupation and symmetry of molecular orbitals

 Point group: C1 (1 irreducible representation).

                           A     All 
 -------------------------------------
 All molecular orbitals:
  - Alpha                  144   144 
  - Beta                   144   144 
 -------------------------------------
 Alpha orbitals:
  - Frozen occupied        29    29  
  - Active occupied        17    17  
  - Active virtual         98    98  
  - Frozen virtual         0     0   
 -------------------------------------
 Beta orbitals:
  - Frozen occupied        29    29  
  - Active occupied        17    17  
  - Active virtual         98    98  
  - Frozen virtual         0     0   
 -------------------------------------

 Import integrals:   CPU 0.00 s  wall 0.00 s

 Import integrals:   CPU 74.19 s  wall 12.92 s

 MP2 amplitudes:   CPU 0.17 s  wall 0.12 s

Running a double precision version
           CCSD T amplitudes will be solved using DIIS.

           Start     Size      MaxIter   EConv     TConv     
           3         7         100       1.00e-07  1.00e-05  
 ------------------------------------------------------------------------------
           Energy (a.u.)   Ediff      Tdiff       Comment
 ------------------------------------------------------------------------------
         -7772.11151135                           
     1   -7772.10409023   7.42e-03   7.96e-01     
     2   -7772.12716761   2.31e-02   1.11e-01     
     3   -7772.12577952   1.39e-03   5.01e-02     
     4   -7772.12826822   2.49e-03   1.96e-02     Switched to DIIS steps.
     5   -7772.12926335   9.95e-04   1.30e-02     
     6   -7772.12933107   6.77e-05   2.98e-03     
     7   -7772.12934324   1.22e-05   1.62e-03     
     8   -7772.12935068   7.44e-06   4.46e-04     
     9   -7772.12935337   2.69e-06   2.52e-04     
    10   -7772.12935332   5.57e-08   7.20e-05     
    11   -7772.12935342   9.96e-08   3.04e-05     
    12   -7772.12935340   1.80e-08   1.69e-05     
    13   -7772.12935341   7.16e-09   7.74e-06     
 ------------------------------------------------------------------------------
         -7772.12935341                           CCSD T converged.

End of double precision
 SCF energy                 = -7771.47006656
 MP2 energy                 = -7772.11151135
 CCSD correlation energy     =    -0.65928684
 CCSD total energy           = -7772.12935341

 CCSD  T1^2 = 0.0177  T2^2 = 0.2811  Leading amplitudes:

 Amplitude    Orbitals with energies
 -0.0464       43 (A) A                  ->    47 (A) A                   
              -0.4357                         -0.0010                     
 -0.0464       43 (A) B                  ->    47 (A) B                   
              -0.4357                         -0.0010                     
 -0.0289       42 (A) A                  ->    48 (A) A                   
              -0.4480                          0.0330                     
 -0.0289       42 (A) B                  ->    48 (A) B                   
              -0.4480                          0.0330                     

 Amplitude    Orbitals with energies
 -0.0653       43 (A) A      43 (A) B    ->    47 (A) A      47 (A) B     
              -0.4357       -0.4357           -0.0010       -0.0010       
  0.0653       43 (A) A      43 (A) B    ->    47 (A) B      47 (A) A     
              -0.4357       -0.4357           -0.0010       -0.0010       
  0.0653       43 (A) B      43 (A) A    ->    47 (A) A      47 (A) B     
              -0.4357       -0.4357           -0.0010       -0.0010       
 -0.0653       43 (A) B      43 (A) A    ->    47 (A) B      47 (A) A     
              -0.4357       -0.4357           -0.0010       -0.0010       

 Computing CCSD intemediates for later calculations in double precision
 Finished.

Running a double precision version
           CCSD Lambda amplitudes will be solved using DIIS.
           Start     Size      MaxIter   EConv     LConv     
           3         7         100       1.00e-07  1.00e-05  
 ------------------------------------------------------------------------------
            Enorm      Ldiff       Comment
 ------------------------------------------------------------------------------
     1     5.99e-02   4.38e-02     
     2     1.73e-02   6.61e-03     
     3     7.68e-03   1.86e-03     
     4     4.63e-03   1.47e-03     Switched to DIIS steps.
     5     1.47e-03   8.63e-04     
     6     7.22e-04   2.46e-04     
     7     2.40e-04   7.45e-05     
     8     1.12e-04   3.08e-06     
     9     4.23e-05   2.30e-06     
    10     2.05e-05   6.92e-07     
    11     1.01e-05   9.81e-08     
    12     4.60e-06   8.44e-08     
    13     1.91e-06   1.62e-07     
    14     7.83e-07   4.92e-08     
    15     4.04e-07   6.15e-08     
    16     1.93e-07   3.23e-08     
    17     9.78e-08   1.65e-08     
 ------------------------------------------------------------------------------
                                   CCSD Lambda converged.

 Computing density matrices in double precision...
           Orbital response amplitudes will be solved using DIIS.
           Start     Size      MaxIter   EConv     LConv     
           3         7         100       1.00e-06  1.00e-06  
 ------------------------------------------------------------------------------
            Enorm      Ldiff       Comment
 ------------------------------------------------------------------------------
     1     9.02e-02   6.97e-03     
     2     6.25e-02   1.63e-02     
     3     6.82e-02   2.02e-02     
     4     5.67e-03   2.51e-02     Switched to DIIS steps.
     5     2.44e-03   1.50e-04     
     6     1.03e-03   3.34e-04     
     7     8.23e-04   2.70e-04     
     8     1.70e-04   2.17e-04     
     9     6.85e-05   7.14e-06     
    10     1.66e-05   6.84e-06     
    11     6.42e-06   6.39e-07     
    12     1.23e-06   1.12e-06     
    13     7.89e-07   3.75e-07     
 ------------------------------------------------------------------------------
                                   Orbital response converged.

 Computing density matrices... Done.
 CCSD calculation:   CPU 1832.29 s  wall 319.46 s

 Transferring MO TPDM to AO TPDM
 Transferring g2_o1o1o1o1
 Transferring g2_o1o1o1v1
 Transferring g2_o1o1v1v1
 Transferring g2_o1v1o1v1
 Transferring g2_o1v1v1v1
 Transferring g2_v1v1v1v1
 Adding separable TPDM
 Computing TPDM gradient
 --------------------------------------------------------
 2e gradient
  Atom          X               Y               Z
 --------------------------------------------------------
    1        -53.981453       22.457857       -0.000000  
    2         10.130112      -37.705387        0.000000  
    3         20.504645       -5.235361       -0.000000  
    4         23.346696       20.482891        0.000000  
 --------------------------------------------------------
 --------------------------------------------------------
 Final gradient
  Atom          X               Y               Z
 --------------------------------------------------------
    1        -53.981453       22.457857       -0.000000  
    2         10.130112      -37.705387        0.000000  
    3         20.504645       -5.235361       -0.000000  
    4         23.346696       20.482891        0.000000  
 --------------------------------------------------------
 Analytic gradient from two-electron contribution:   CPU 370.76 s  wall 72.25 s

 Total ccman2 time:   CPU 2284.13 s  wall 406.35 s


 --------------------------------------------------------------

                    Orbital Energies (a.u.)
 --------------------------------------------------------------

 Alpha MOs
 -- Occupied --
********-180.8740-169.6804-169.6798-169.6797-104.8933 -80.0637 -37.9279
-33.1154 -33.1123 -33.1119 -24.2994 -24.2985 -24.2981 -24.2953 -24.2953
-15.6588 -10.6166  -8.0852  -8.0810  -8.0808  -7.6016  -7.2448  -5.4939
 -5.4923  -5.4917  -5.4768  -5.4682  -5.4673  -2.3994  -2.3959  -2.3948
 -2.3855  -2.3854  -1.2714  -1.0642  -0.8758  -0.7394  -0.6017  -0.5848
 -0.5679  -0.4480  -0.4357  -0.4027  -0.3845  -0.3824
 -- Virtual --
 -0.0010   0.0330   0.0614   0.0748   0.0859   0.0902   0.0990   0.1358
  0.1370   0.1615   0.1806   0.2172   0.2468   0.2495   0.2837   0.2939
  0.3352   0.3496   0.3571   0.3830   0.3861   0.4656   0.5001   0.5539
  0.5540   0.5783   0.5848   0.5954   0.5989   0.6856   0.6947   0.8160
  0.8705   0.8750   0.9005   0.9049   0.9579   1.0825   1.0925   1.1099
  1.1226   1.1679   1.2260   1.2868   1.3177   1.3825   1.4683   1.5405
  1.5759   1.6260   1.7727   1.8521   1.9146   2.2548   2.3260   2.3925
  2.5742   2.6241   2.6340   2.9057   3.0195   4.2322   4.2988   4.4816
  4.4920   4.4960   4.5224   4.5498   4.6371   4.7486   6.5308   6.5548
  6.5725   7.5159  10.3352  14.7036  14.7980  14.9078  26.6361  26.7076
 27.0607  28.8568  29.5293  29.5481  29.5643  29.8768  29.8819  29.8825
 29.8957  29.9606  36.6705 130.5903 130.6037 130.6216 154.2572 166.1389
219.17391912.1745
 --------------------------------------------------------------

          Ground-State Mulliken Net Atomic Charges

     Atom                 Charge (a.u.)
  ----------------------------------------
      1 I                    -0.235447
      2 P                     0.336572
      3 N                    -0.132661
      4 Cl                    0.031536
  ----------------------------------------
  Sum of atomic charges =    -0.000000

 -----------------------------------------------------------------
                    Cartesian Multipole Moments
 -----------------------------------------------------------------
    Charge (ESU x 10^10)
                 0.0000
    Dipole Moment (Debye)
         X       0.2393      Y       0.5391      Z      -0.0000
       Tot       0.5899
    Quadrupole Moments (Debye-Ang)
        XX     -64.1440     XY       1.4301     YY     -57.5418
        XZ       0.0000     YZ      -0.0000     ZZ     -59.6536
    Octopole Moments (Debye-Ang^2)
       XXX      58.0126    XXY     -16.6114    XYY      13.6350
       YYY     -16.9861    XXZ      -0.0000    XYZ       0.0000
       YYZ       0.0000    XZZ      13.6069    YZZ      -3.0196
       ZZZ       0.0000
    Hexadecapole Moments (Debye-Ang^3)
      XXXX    -999.2788   XXXY      14.9168   XXYY    -208.8962
      XYYY       9.5679   YYYY    -320.0045   XXXZ       0.0000
      XXYZ      -0.0000   XYYZ      -0.0000   YYYZ       0.0000
      XXZZ    -177.2751   XYZZ      -1.7096   YYZZ     -67.3310
      XZZZ       0.0000   YZZZ      -0.0000   ZZZZ     -80.5530
[truncated: 54,911 more chars]
