# Supplementary material for: Geometric and energetic data from ab initio calculations of haloethene, haloimine, halomethylenephosphine, haloiminophosphine, halodiazene, halodiphosphene and halocyclopropane
Source: Data Brief. 2019 Nov 2;27:104738. doi: 10.1016/j.dib.2019.104738 (PMC6861602; doi:10.1016/j.dib.2019.104738)
Supplement: Multimedia component 7 [file mmc7.zip › NP/CCSD/freq/FENPBrE.out]

Q-Chem Developer Version!
                  Welcome to Q-Chem
     A Quantum Leap Into The Future Of Chemistry


 Q-Chem 5.1, Q-Chem, Inc., Pleasanton, CA (2018)

 Yihan Shao,  Zhengting Gan,  E. Epifanovsky,  A. T. B. Gilbert,  M. Wormit,  
 J. Kussmann,  A. W. Lange,  A. Behn,  Jia Deng,  Xintian Feng,  D. Ghosh,  
 M. Goldey,  P. R. Horn,  L. D. Jacobson,  I. Kaliman,  T. Kus,  A. Landau,  
 Jie Liu,  E. I. Proynov,  R. M. Richard,  R. P. Steele,  E. J. Sundstrom,  
 H. L. Woodcock III,  P. M. Zimmerman,  D. Zuev,  B. Albrecht,  E. Alguire,  
 S. A. Baeppler,  D. Barton,  Z. Benda,  Y. A. Bernard,  E. J. Berquist,  
 K. B. Bravaya,  H. Burton,  D. Casanova,  Chun-Min Chang,  Yunqing Chen,  
 A. Chien,  K. D. Closser,  M. P. Coons,  S. Coriani,  S. Dasgupta,  
 A. L. Dempwolff,  M. Diedenhofen,  Hainam Do,  R. G. Edgar,  Po-Tung Fang,  
 S. Faraji,  S. Fatehi,  Qingguo Feng,  K. D. Fenk,  J. Fosso-Tande,  
 J. Gayvert,  Qinghui Ge,  A. Ghysels,  G. Gidofalvi,  J. Gomes,  
 J. Gonthier,  A. Gunina,  D. Hait,  M. W. D. Hanson-Heine,  
 P. H. P. Harbach,  A. W. Hauser,  J. E. Herr,  E. G. Hohenstein,  
 Z. C. Holden,  Kerwin Hui,  B. C. Huynh,  T.-C. Jagau,  Hyunjun Ji,  
 B. Kaduk,  K. Khistyaev,  Jaehoon Kim,  P. Klunzinger,  K. Koh,  
 D. Kosenkov,  L. Koulias,  T. Kowalczyk,  C. M. Krauter,  A. Kunitsa,  
 Ka Un Lao,  A. Laurent,  K. V. Lawler,  Joonho Lee,  D. Lefrancois,  
 S. Lehtola,  D. S. Levine,  Yi-Pei Li,  You-Sheng Lin,  Fenglai Liu,  
 E. Livshits,  A. Luenser,  P. Manohar,  E. Mansoor,  S. F. Manzer,  
 Shan-Ping Mao,  Yuezhi Mao,  N. Mardirossian,  A. V. Marenich,  
 T. Markovich,  L. A. Martinez-Martinez,  S. A. Maurer,  N. J. Mayhall,  
 S. C. McKenzie,  J.-M. Mewes,  A. F. Morrison,  J. W. Mullinax,  K. Nanda,  
 T. S. Nguyen-Beck,  R. Olivares-Amaya,  J. A. Parkhill,  T. M. Perrine,  
 F. Plasser,  P. Pokhilko,  S. Prager,  A. Prociuk,  E. Ramos,  D. R. Rehn,  
 F. Rob,  M. Schneider,  N. Sergueev,  S. M. Sharada,  S. Sharma,  
 D. W. Small,  T. Stauch,  T. Stein,  Yu-Chuan Su,  A. J. W. Thom,  
 A. Tkatchenko,  T. Tsuchimochi,  N. M. Tubman,  L. Vogt,  M. L. Vidal,  
 O. Vydrov,  M. A. Watson,  J. Wenzel,  M. de Wergifosse,  T. A. Wesolowski,  
 A. White,  J. Witte,  A. Yamada,  Jun Yang,  K. Yao,  S. Yeganeh,  
 S. R. Yost,  Zhi-Qiang You,  A. Zech,  Igor Ying Zhang,  Xing Zhang,  
 Yan Zhao,  Ying Zhu,  B. R. Brooks,  G. K. L. Chan,  C. J. Cramer,  
 M. S. Gordon,  W. J. Hehre,  A. Klamt,  M. W. Schmidt,  C. D. Sherrill,  
 D. G. Truhlar,  A. Aspuru-Guzik,  R. Baer,  A. T. Bell,  N. A. Besley,  
 Jeng-Da Chai,  A. E. DePrince, III,  R. A. DiStasio Jr.,  A. Dreuw,  
 B. D. Dunietz,  T. R. Furlani,  Chao-Ping Hsu,  Yousung Jung,  Jing Kong,  
 D. S. Lambrecht,  WanZhen Liang,  C. Ochsenfeld,  V. A. Rassolov,  
 L. V. Slipchenko,  J. E. Subotnik,  T. Van Voorhis,  J. M. Herbert,  
 A. I. Krylov,  P. M. W. Gill,  M. Head-Gordon

 Contributors to earlier versions of Q-Chem not listed above: 
 R. D. Adamson,  B. Austin,  J. Baker,  G. J. O. Beran,  K. Brandhorst,  
 S. T. Brown,  E. F. C. Byrd,  A. K. Chakraborty,  C.-L. Cheng,  
 Siu Hung Chien,  D. M. Chipman,  D. L. Crittenden,  H. Dachsel,  
 R. J. Doerksen,  A. D. Dutoi,  L. Fusti-Molnar,  W. A. Goddard III,  
 A. Golubeva-Zadorozhnaya,  S. R. Gwaltney,  G. Hawkins,  A. Heyden,  
 S. Hirata,  G. Kedziora,  F. J. Keil,  C. Kelley,  Jihan Kim,  R. A. King,  
 R. Z. Khaliullin,  P. P. Korambath,  W. Kurlancheek,  A. M. Lee,  M. S. Lee,  
 S. V. Levchenko,  Ching Yeh Lin,  D. Liotard,  R. C. Lochan,  I. Lotan,  
 P. E. Maslen,  N. Nair,  D. P. O'Neill,  D. Neuhauser,  E. Neuscamman,  
 C. M. Oana,  R. Olson,  B. Peters,  R. Peverati,  P. A. Pieniazek,  
 Y. M. Rhee,  J. Ritchie,  M. A. Rohrdanz,  E. Rosta,  N. J. Russ,  
 H. F. Schaefer III,  N. E. Schultz,  N. Shenvi,  A. C. Simmonett,  A. Sodt,  
 D. Stuck,  K. S. Thanthiriwatte,  V. Vanovschi,  Tao Wang,  A. Warshel,  
 C. F. Williams,  Q. Wu,  X. Xu,  W. Zhang

 Please cite Q-Chem as follows:
 Y. Shao et al., Mol. Phys. 113, 184-215 (2015)
 DOI: 10.1080/00268976.2014.952696

 Q-Chem 5.1.2 for Intel X86 EM64T Linux

 Parts of Q-Chem use Armadillo 8.300.2 (Tropical Shenanigans).
 http://arma.sourceforge.net/

 Q-Chem begins on Tue May  7 11:46:13 2019  

Host: 
0

     Scratch files written to /scratch/taweetham/qchem13268//
Input Ideriv = 1
Curr. Ideriv = -1
Max.  Ideriv = 1


!!********************************************.
!!******************Warning*******************.
!!Desired Analytical derivatives not available.
!!Finite difference job might take a long time.
!!********************************************.
!!********************************************.


 2-order derivative to be evaluated numerically with 1-order analytical derivatives

Checking the input file for inconsistencies... 	...done.

--------------------------------------------------------------
User input:
--------------------------------------------------------------
F=Br_E.out
$molecule
0 1
Br
P  1 2.218880
N  2 1.613229 1 97.588847
F  3 1.411366 2 106.210597 1 -180.000000 0
$end

$rem
   JOB_TYPE 	FREQUENCY
   BASIS 		6-311++G**
   METHOD	ccsd
   MEM_TOTAL	31000
   N_FROZEN_CORE      FC
$end

--------------------------------------------------------------
 ----------------------------------------------------------------
             Standard Nuclear Orientation (Angstroms)
    I     Atom           X                Y                Z
 ----------------------------------------------------------------
    1      Br      1.3440387193    -0.1266530821    -0.0000000000
    2      P      -0.6930574157     0.7529307918     0.0000000000
    3      N      -1.5225489860    -0.6307062781     0.0000000000
    4      F      -2.8875167819    -0.2717955621    -0.0000000000
 ----------------------------------------------------------------
 Molecular Point Group                 Cs    NOp =  2
 Largest Abelian Subgroup              Cs    NOp =  2
 Nuclear Repulsion Energy =   296.6801068589 hartrees
 There are       33 alpha and       33 beta electrons
 Requested basis set is 6-311++G(d,p)
 There are 44 shells and 122 basis functions
 Total memory of 31000 MB is distributed as follows: 
   MEM_STATIC is set to 192 MB
   QALLOC/CCMAN JOB total memory use is  30808 MB
 Warning: actual memory use might exceed 31000 MB

 Total QAlloc Memory Limit  31000 MB
 Mega-Array Size       188 MB
 MEM_STATIC part       192 MB

                       Distance Matrix (Angstroms)
             Br(  1)   P (  2)   N (  3)
   P (  2)  2.218880
   N (  3)  2.910566  1.613229
   F (  4)  4.234044  2.421924  1.411366

 A cutoff of  1.0D-14 yielded    876 shell pairs
 There are      6997 function pairs (      7708 Cartesian)

 -------------------------------------------------------
 OpenMP Integral Computing Module                       
 Release: version 1.0, May 2013, Q-Chem Inc. Pittsburgh 
 -------------------------------------------------------
 Integral Job Info:
 Integral job number is                      11
 Integral operator is                         1
 short-range coefficients                     0
 long-range coefficients              100000000
 Omega coefficients                           0
 if combine SR and LR in K                    0
 Integral screening is                        0
 Integral computing path is                   2
 max size of driver memory is            800000
 size of driver memory is                593474
 size of scratch memory is             29623520
 max col of scratch BK array               1296
 max len of scratch array in speh3          155
 max len of scratch index in speh4           18
 max int batch size is                      520
 min int batch size is                       52
 fixed nKL is                                45
 max L of basis functions is                  2
 order of int derivative is                   0
 number of shells is                         44
 number of basis is                         128
 number of cartesian basis is               128
 number of contracted shell pairs           876
 number of primitive shell pairs           2505
 maxK2 (contraction) of shell pair           36
 max number of K2 of shell pair               1
 max number of CS2 of shell pair             77
 max number of PS2 of shell pair            192
 mem total for path MDJ                  516310
 -------------------------------------------------------
 Smallest overlap matrix eigenvalue = 1.37E-03
 Guess from superposition of atomic densities
 Warning:  Energy on first SCF cycle will be non-variational
 SAD guess density has 66.000000 electrons

 -----------------------------------------------------------------------
  General SCF calculation program by
  Eric Jon Sundstrom, Paul Horn, Yuezhi Mao, Dmitri Zuev, Alec White,
  David Stuck, Shaama M.S., Shane Yost, Joonho Lee, David Small,
  Daniel Levine, Susi Lehtola, Hugh Burton, Evgeny Epifanovsky
 -----------------------------------------------------------------------
 Hartree-Fock
 using 6 threads for integral computing
 -------------------------------------------------------
 OpenMP Integral computing Module                
 Release: version 2.0, May 2017, Q-Chem Inc. Pleasanton 
 -------------------------------------------------------
 A restricted SCF calculation will be
 performed using DIIS
 SCF converges when DIIS error is below 1.0e-08
 ---------------------------------------
  Cycle       Energy         DIIS error
 ---------------------------------------
    1   -3067.1908076069      4.35e-02  
    2   -3066.8695080226      5.74e-03  
    3   -3066.9204115043      3.17e-03  
    4   -3066.9346297138      7.41e-04  
    5   -3066.9358016776      3.00e-04  
    6   -3066.9360911550      1.19e-04  
    7   -3066.9361516368      4.92e-05  
    8   -3066.9361695122      2.98e-05  
    9   -3066.9361743412      9.35e-06  
   10   -3066.9361750657      4.21e-06  
   11   -3066.9361751543      1.68e-06  
   12   -3066.9361751786      4.54e-07  
   13   -3066.9361751803      1.26e-07  
   14   -3066.9361751804      4.49e-08  
   15   -3066.9361751805      1.59e-08  
   16   -3066.9361751804      3.62e-09  Convergence criterion met
 ---------------------------------------
 SCF time:   CPU 10.90s  wall 2.00s 
 SCF   energy in the final basis set =    -3066.9361751804
 Total energy in the final basis set =    -3066.9361751804


 ------------------------------------------------------------------------------

   CCMAN2: suite of methods based on coupled cluster
           and equation of motion theories.

   Components:
   * libvmm-1.3-trunk
     by Evgeny Epifanovsky, Ilya Kaliman.
   * libtensor-2.5-trunk
     by Evgeny Epifanovsky, Michael Wormit, Dmitry Zuev, Sam Manzer, 
        Ilya Kaliman.
   * libcc-2.5-trunk
     by Evgeny Epifanovsky, Arik Landau, Tomasz Kus, Kirill Khistyaev, 
        Dmitry Zuev, Prashant Manohar, Xintian Feng, Anna Krylov, 
        Matthew Goldey, Alec White, Thomas Jagau, Kaushik Nanda, 
        Anastasia Gunina, Alexander Kunitsa, Joonho Lee.

   CCMAN original authors:
   Anna I. Krylov, C. David Sherrill, Steven R. Gwaltney,
   Edward F. C. Byrd (2000)
   Sergey V. Levchenko, Lyudmila V. Slipchenko, Tao Wang,
   Ana-Maria C. Cristian (2003)
   Piotr A. Pieniazek, C. Melania Oana, Evgeny Epifanovsky (2007)
   Prashant Manohar (2009)

 ------------------------------------------------------------------------------


 Allocating and initializing 30808MB of RAM...
 Calculation will run on 6 cores.


 Alpha MOs, Restricted
 -- Occupied --                  
-490.06  -80.07  -65.19  -58.55  -58.55  -58.55  -26.34  -15.70
  1 A'    2 A'    3 A'    4 A'    1 A"    5 A'    6 A'    7 A'                 
 -9.872  -7.611  -7.486  -7.478  -7.477  -5.503  -5.502  -5.502
  8 A'    9 A'   10 A'    2 A"   11 A'   12 A'   13 A'    3 A"                 
 -3.225  -3.221  -3.221  -3.212  -3.212  -1.636  -1.167  -1.046
 14 A'    4 A"   15 A'    5 A"   16 A'   17 A'   18 A'   19 A'                 
 -0.801  -0.706  -0.706  -0.651  -0.533  -0.496  -0.469  -0.437
 20 A'   21 A'    6 A"   22 A'   23 A'    7 A"   24 A'   25 A'                 
 -0.417
  8 A"                                                                         
 -- Virtual --                   
 -0.008   0.040   0.056   0.075   0.081   0.099   0.113   0.121
  9 A"   26 A'   27 A'   28 A'   10 A"   29 A'   30 A'   31 A'                 
  0.123   0.168   0.180   0.204   0.210   0.217   0.276   0.315
 11 A"   32 A'   33 A'   34 A'   35 A'   12 A"   36 A'   37 A'                 
  0.358   0.363   0.378   0.379   0.417   0.473   0.521   0.559
 38 A'   13 A"   39 A'   14 A"   40 A'   41 A'   42 A'   15 A"                 
  0.574   0.593   0.656   0.702   0.735   0.756   0.786   0.811
 43 A'   44 A'   16 A"   45 A'   46 A'   17 A"   47 A'   48 A'                 
  0.833   0.854   0.944   0.987   1.006   1.040   1.122   1.228
 49 A'   18 A"   50 A'   19 A"   51 A'   20 A"   52 A'   53 A'                 
  1.308   1.390   1.559   1.601   1.635   1.758   1.844   1.943
 54 A'   55 A'   21 A"   56 A'   57 A'   22 A"   58 A'   59 A'                 
  2.242   2.273   2.292   2.300   2.347   2.383   2.435   2.604
 23 A"   60 A'   24 A"   61 A'   62 A'   25 A"   63 A'   64 A'                 
  2.868   4.017   4.132   4.197   4.204   4.233   4.369   4.446
 65 A'   66 A'   26 A"   27 A"   67 A'   68 A'   28 A"   69 A'                 
  4.520   4.529   4.538   4.596   4.754   5.280   6.907   6.942
 29 A"   70 A'   30 A"   71 A'   72 A'   73 A'   31 A"   74 A'                 
  7.108   7.179   7.467   8.189   8.202   8.273  14.693  14.795
 75 A'   76 A'   77 A'   32 A"   78 A'   79 A'   33 A"   80 A'                 
 14.857  36.633  49.450  68.751 166.080 293.873 293.885 293.970
 81 A'   82 A'   83 A'   84 A'   85 A'   34 A"   86 A'   87 A'                 
*******
 88 A'                                                                         

 Beta MOs, Restricted
 -- Occupied --                  
-490.06  -80.07  -65.19  -58.55  -58.55  -58.55  -26.34  -15.70
  1 A'    2 A'    3 A'    4 A'    1 A"    5 A'    6 A'    7 A'                 
 -9.872  -7.611  -7.486  -7.478  -7.477  -5.503  -5.502  -5.502
  8 A'    9 A'   10 A'    2 A"   11 A'   12 A'   13 A'    3 A"                 
 -3.225  -3.221  -3.221  -3.212  -3.212  -1.636  -1.167  -1.046
 14 A'    4 A"   15 A'    5 A"   16 A'   17 A'   18 A'   19 A'                 
 -0.801  -0.706  -0.706  -0.651  -0.533  -0.496  -0.469  -0.437
 20 A'   21 A'    6 A"   22 A'   23 A'    7 A"   24 A'   25 A'                 
 -0.417
  8 A"                                                                         
 -- Virtual --                   
 -0.008   0.040   0.056   0.075   0.081   0.099   0.113   0.121
  9 A"   26 A'   27 A'   28 A'   10 A"   29 A'   30 A'   31 A'                 
  0.123   0.168   0.180   0.204   0.210   0.217   0.276   0.315
 11 A"   32 A'   33 A'   34 A'   35 A'   12 A"   36 A'   37 A'                 
  0.358   0.363   0.378   0.379   0.417   0.473   0.521   0.559
 38 A'   13 A"   39 A'   14 A"   40 A'   41 A'   42 A'   15 A"                 
  0.574   0.593   0.656   0.702   0.735   0.756   0.786   0.811
 43 A'   44 A'   16 A"   45 A'   46 A'   17 A"   47 A'   48 A'                 
  0.833   0.854   0.944   0.987   1.006   1.040   1.122   1.228
 49 A'   18 A"   50 A'   19 A"   51 A'   20 A"   52 A'   53 A'                 
  1.308   1.390   1.559   1.601   1.635   1.758   1.844   1.943
 54 A'   55 A'   21 A"   56 A'   57 A'   22 A"   58 A'   59 A'                 
  2.242   2.273   2.292   2.300   2.347   2.383   2.435   2.604
 23 A"   60 A'   24 A"   61 A'   62 A'   25 A"   63 A'   64 A'                 
  2.868   4.017   4.132   4.197   4.204   4.233   4.369   4.446
 65 A'   66 A'   26 A"   27 A"   67 A'   68 A'   28 A"   69 A'                 
  4.520   4.529   4.538   4.596   4.754   5.280   6.907   6.942
 29 A"   70 A'   30 A"   71 A'   72 A'   73 A'   31 A"   74 A'                 
  7.108   7.179   7.467   8.189   8.202   8.273  14.693  14.795
 75 A'   76 A'   77 A'   32 A"   78 A'   79 A'   33 A"   80 A'                 
 14.857  36.633  49.450  68.751 166.080 293.873 293.885 293.970
 81 A'   82 A'   83 A'   84 A'   85 A'   34 A"   86 A'   87 A'                 
*******
 88 A'                                                                         

 Occupation and symmetry of molecular orbitals

 Point group: Cs (2 irreducible representations).

                           A'   A"    All 
 ------------------------------------------
 All molecular orbitals:
  - Alpha                  88   34    122 
  - Beta                   88   34    122 
 ------------------------------------------
 Alpha orbitals:
  - Frozen occupied        13   3     16  
  - Active occupied        12   5     17  
  - Active virtual         63   26    89  
  - Frozen virtual         0    0     0   
 ------------------------------------------
 Beta orbitals:
  - Frozen occupied        13   3     16  
  - Active occupied        12   5     17  
  - Active virtual         63   26    89  
  - Frozen virtual         0    0     0   
 ------------------------------------------

 Import integrals:   CPU 0.00 s  wall 0.00 s

 Import integrals:   CPU 31.09 s  wall 5.58 s

 MP2 amplitudes:   CPU 0.12 s  wall 0.09 s

Running a double precision version
           CCSD T amplitudes will be solved using DIIS.

           Start     Size      MaxIter   EConv     TConv     
           3         7         100       1.00e-07  1.00e-05  
 ------------------------------------------------------------------------------
           Energy (a.u.)   Ediff      Tdiff       Comment
 ------------------------------------------------------------------------------
         -3067.71804567                           
     1   -3067.69466791   2.34e-02   7.84e-01     
     2   -3067.72185915   2.72e-02   1.03e-01     
     3   -3067.71984924   2.01e-03   4.84e-02     
     4   -3067.72272822   2.88e-03   1.83e-02     Switched to DIIS steps.
     5   -3067.72373944   1.01e-03   1.31e-02     
     6   -3067.72382235   8.29e-05   3.76e-03     
     7   -3067.72381690   5.46e-06   1.49e-03     
     8   -3067.72381978   2.89e-06   4.12e-04     
     9   -3067.72382180   2.01e-06   2.68e-04     
    10   -3067.72382095   8.48e-07   9.29e-05     
    11   -3067.72382144   4.90e-07   3.34e-05     
    12   -3067.72382145   1.10e-08   1.86e-05     
    13   -3067.72382140   5.10e-08   5.42e-06     
 ------------------------------------------------------------------------------
         -3067.72382140                           CCSD T converged.

End of double precision
 SCF energy                 = -3066.93617518
 MP2 energy                 = -3067.71804567
 CCSD correlation energy     =    -0.78764622
 CCSD total energy           = -3067.72382140

 CCSD  T1^2 = 0.0156  T2^2 = 0.2687  Leading amplitudes:

 Amplitude    Orbitals with energies
  0.0390       7 (A") A                  ->    9 (A") A                   
              -0.4958                         -0.0078                     
  0.0390       7 (A") B                  ->    9 (A") B                   
              -0.4958                         -0.0078                     
  0.0238       8 (A") A                  ->    9 (A") A                   
              -0.4173                         -0.0078                     
  0.0238       8 (A") B                  ->    9 (A") B                   
              -0.4173                         -0.0078                     

 Amplitude    Orbitals with energies
 -0.0945       8 (A") A      8 (A") B    ->    9 (A") A      9 (A") B     
              -0.4173       -0.4173           -0.0078       -0.0078       
  0.0945       8 (A") A      8 (A") B    ->    9 (A") B      9 (A") A     
              -0.4173       -0.4173           -0.0078       -0.0078       
  0.0945       8 (A") B      8 (A") A    ->    9 (A") A      9 (A") B     
              -0.4173       -0.4173           -0.0078       -0.0078       
 -0.0945       8 (A") B      8 (A") A    ->    9 (A") B      9 (A") A     
              -0.4173       -0.4173           -0.0078       -0.0078       

 Computing CCSD intemediates for later calculations in double precision
 Finished.

Running a double precision version
           CCSD Lambda amplitudes will be solved using DIIS.
           Start     Size      MaxIter   EConv     LConv     
           3         7         100       1.00e-07  1.00e-05  
 ------------------------------------------------------------------------------
            Enorm      Ldiff       Comment
 ------------------------------------------------------------------------------
     1     6.40e-02   4.28e-02     
     2     1.97e-02   7.91e-03     
     3     9.18e-03   1.66e-03     
     4     5.02e-03   1.52e-03     Switched to DIIS steps.
     5     1.60e-03   1.01e-03     
     6     7.82e-04   2.49e-04     
     7     2.65e-04   8.30e-05     
     8     1.22e-04   8.97e-06     
     9     4.40e-05   4.55e-06     
    10     1.90e-05   1.48e-06     
    11     8.96e-06   1.88e-08     
    12     3.50e-06   1.72e-07     
    13     1.77e-06   2.28e-07     
    14     7.50e-07   6.21e-08     
    15     3.21e-07   2.16e-08     
    16     1.73e-07   3.73e-09     
    17     7.38e-08   9.75e-09     
 ------------------------------------------------------------------------------
                                   CCSD Lambda converged.

 Computing density matrices in double precision...
           Orbital response amplitudes will be solved using DIIS.
           Start     Size      MaxIter   EConv     LConv     
           3         7         100       1.00e-06  1.00e-06  
 ------------------------------------------------------------------------------
            Enorm      Ldiff       Comment
 ------------------------------------------------------------------------------
     1     1.20e-01   5.62e-03     
     2     1.21e-01   2.75e-03     
     3     1.61e-01   3.27e-02     
     4     2.49e-02   6.49e-02     Switched to DIIS steps.
     5     8.33e-03   9.48e-03     
     6     1.22e-03   6.65e-04     
     7     6.95e-04   5.70e-05     
     8     2.08e-04   1.31e-04     
     9     8.01e-05   2.24e-05     
    10     2.33e-05   1.40e-05     
    11     5.17e-06   2.30e-07     
    12     3.46e-06   1.11e-06     
    13     5.26e-07   5.51e-07     
 ------------------------------------------------------------------------------
                                   Orbital response converged.

 Computing density matrices... Done.
 CCSD calculation:   CPU 417.96 s  wall 77.70 s

 Transferring MO TPDM to AO TPDM
 Transferring g2_o1o1o1o1
 Transferring g2_o1o1o1v1
 Transferring g2_o1o1v1v1
 Transferring g2_o1v1o1v1
 Transferring g2_o1v1v1v1
 Transferring g2_v1v1v1v1
 Adding separable TPDM
 Computing TPDM gradient
 --------------------------------------------------------
 2e gradient
  Atom          X               Y               Z
 --------------------------------------------------------
    1        -41.618407       10.653450       -0.000000  
    2         16.899397      -26.922655        0.000000  
    3          8.044582       15.377947        0.000000  
    4         16.674429        0.891259       -0.000000  
 --------------------------------------------------------
 --------------------------------------------------------
 Final gradient
  Atom          X               Y               Z
 --------------------------------------------------------
    1        -41.618407       10.653450       -0.000000  
    2         16.899397      -26.922655        0.000000  
    3          8.044582       15.377947        0.000000  
    4         16.674429        0.891259       -0.000000  
 --------------------------------------------------------
 Analytic gradient from two-electron contribution:   CPU 193.25 s  wall 38.60 s

 Total ccman2 time:   CPU 648.17 s  wall 123.27 s


 --------------------------------------------------------------
             Orbital Energies (a.u.) and Symmetries
 --------------------------------------------------------------

 Alpha MOs, Restricted
 -- Occupied --                  
-490.06  -80.07  -65.19  -58.55  -58.55  -26.34  -15.70   -9.87
  1 A'    2 A'    3 A'    4 A'    5 A'    6 A'    7 A'    8 A'                 
 -7.611  -7.486  -7.477  -5.503  -5.502 -58.551  -7.478  -5.502
  9 A'   10 A'   11 A'   12 A'   13 A'    1 A"    2 A"    3 A"                 
 -3.225  -3.221  -3.212  -1.636  -1.167  -1.046  -0.801  -0.706
 14 A'   15 A'   16 A'   17 A'   18 A'   19 A'   20 A'   21 A'                 
 -0.651  -0.533  -0.469  -0.437  -3.221  -3.212  -0.706  -0.496
 22 A'   23 A'   24 A'   25 A'    4 A"    5 A"    6 A"    7 A"                 
 -0.417
  8 A"                                                                         
 -- Virtual --                   
  0.040   0.056   0.075   0.099   0.113   0.121   0.168   0.180
 26 A'   27 A'   28 A'   29 A'   30 A'   31 A'   32 A'   33 A'                 
  0.204   0.210   0.276   0.315   0.358   0.378   0.417   0.473
 34 A'   35 A'   36 A'   37 A'   38 A'   39 A'   40 A'   41 A'                 
  0.521   0.574   0.593   0.702   0.735   0.786   0.811   0.833
 42 A'   43 A'   44 A'   45 A'   46 A'   47 A'   48 A'   49 A'                 
  0.944   1.006   1.122   1.228   1.308   1.390   1.601   1.635
 50 A'   51 A'   52 A'   53 A'   54 A'   55 A'   56 A'   57 A'                 
  1.844   1.943   2.273   2.300   2.347   2.435   2.604   2.868
 58 A'   59 A'   60 A'   61 A'   62 A'   63 A'   64 A'   65 A'                 
  4.017   4.204   4.233   4.446   4.529   4.596   4.754   5.280
 66 A'   67 A'   68 A'   69 A'   70 A'   71 A'   72 A'   73 A'                 
  6.942   7.108   7.179   7.467   8.202   8.273  14.795  14.857
 74 A'   75 A'   76 A'   77 A'   78 A'   79 A'   80 A'   81 A'                 
 36.633  49.450  68.751 166.080 293.885 293.9701028.390  -0.008
 82 A'   83 A'   84 A'   85 A'   86 A'   87 A'   88 A'    9 A"                 
  0.081   0.123   0.217   0.363   0.379   0.559   0.656   0.756
 10 A"   11 A"   12 A"   13 A"   14 A"   15 A"   16 A"   17 A"                 
  0.854   0.987   1.040   1.559   1.758   2.242   2.292   2.383
 18 A"   19 A"   20 A"   21 A"   22 A"   23 A"   24 A"   25 A"                 
  4.132   4.197   4.369   4.520   4.538   6.907   8.189  14.693
 26 A"   27 A"   28 A"   29 A"   30 A"   31 A"   32 A"   33 A"                 
293.873
 34 A"                                                                         

 Beta MOs, Restricted
 -- Occupied --                  
-490.06  -80.07  -65.19  -58.55  -58.55  -26.34  -15.70   -9.87
  1 A'    2 A'    3 A'    4 A'    5 A'    6 A'    7 A'    8 A'                 
 -7.611  -7.486  -7.477  -5.503  -5.502 -58.551  -7.478  -5.502
  9 A'   10 A'   11 A'   12 A'   13 A'    1 A"    2 A"    3 A"                 
 -3.225  -3.221  -3.212  -1.636  -1.167  -1.046  -0.801  -0.706
 14 A'   15 A'   16 A'   17 A'   18 A'   19 A'   20 A'   21 A'                 
 -0.651  -0.533  -0.469  -0.437  -3.221  -3.212  -0.706  -0.496
 22 A'   23 A'   24 A'   25 A'    4 A"    5 A"    6 A"    7 A"                 
 -0.417
  8 A"                                                                         
 -- Virtual --                   
  0.040   0.056   0.075   0.099   0.113   0.121   0.168   0.180
 26 A'   27 A'   28 A'   29 A'   30 A'   31 A'   32 A'   33 A'                 
  0.204   0.210   0.276   0.315   0.358   0.378   0.417   0.473
 34 A'   35 A'   36 A'   37 A'   38 A'   39 A'   40 A'   41 A'                 
  0.521   0.574   0.593   0.702   0.735   0.786   0.811   0.833
 42 A'   43 A'   44 A'   45 A'   46 A'   47 A'   48 A'   49 A'                 
  0.944   1.006   1.122   1.228   1.308   1.390   1.601   1.635
 50 A'   51 A'   52 A'   53 A'   54 A'   55 A'   56 A'   57 A'                 
  1.844   1.943   2.273   2.300   2.347   2.435   2.604   2.868
 58 A'   59 A'   60 A'   61 A'   62 A'   63 A'   64 A'   65 A'                 
  4.017   4.204   4.233   4.446   4.529   4.596   4.754   5.280
 66 A'   67 A'   68 A'   69 A'   70 A'   71 A'   72 A'   73 A'                 
  6.942   7.108   7.179   7.467   8.202   8.273  14.795  14.857
 74 A'   75 A'   76 A'   77 A'   78 A'   79 A'   80 A'   81 A'                 
 36.633  49.450  68.751 166.080 293.885 293.9701028.390  -0.008
 82 A'   83 A'   84 A'   85 A'   86 A'   87 A'   88 A'    9 A"                 
  0.081   0.123   0.217   0.363   0.379   0.559   0.656   0.756
 10 A"   11 A"   12 A"   13 A"   14 A"   15 A"   16 A"   17 A"                 
  0.854   0.987   1.040   1.559   1.758   2.242   2.292   2.383
 18 A"   19 A"   20 A"   21 A"   22 A"   23 A"   24 A"   25 A"                 
  4.132   4.197   4.369   4.520   4.538   6.907   8.189  14.693
 26 A"   27 A"   28 A"   29 A"   30 A"   31 A"   32 A"   33 A"                 
293.873
 34 A"                                                                         
 --------------------------------------------------------------

          Ground-State Mulliken Net Atomic Charges

     Atom                 Charge (a.u.)
  ----------------------------------------
      1 Br                   -0.170352
      2 P                     0.432176
      3 N                    -0.219510
      4 F                    -0.042314
  ----------------------------------------
  Sum of atomic charges =     0.000000

 -----------------------------------------------------------------
                    Cartesian Multipole Moments
 -----------------------------------------------------------------
    Charge (ESU x 10^10)
                -0.0000
    Dipole Moment (Debye)
         X       1.0060      Y       2.0107      Z      -0.0000
       Tot       2.2483
    Quadrupole Moments (Debye-Ang)
        XX     -46.2764     XY      -2.8648     YY     -42.6979
        XZ       0.0000     YZ       0.0000     ZZ     -40.9568
    Octopole Moments (Debye-Ang^2)
       XXX      40.0341    XXY      -0.2846    XYY       8.7975
       YYY      -4.2886    XXZ      -0.0000    XYZ      -0.0000
       YYZ      -0.0000    XZZ       5.5010    YZZ      -1.1684
       ZZZ      -0.0000
    Hexadecapole Moments (Debye-Ang^3)
      XXXX    -643.3560   XXXY     -13.7159   XXYY    -122.0881
      XYYY      -1.1430   YYYY    -116.0132   XXXZ       0.0000
      XXYZ       0.0000   XYYZ       0.0000   YYYZ      -0.0000
      XXZZ    -110.2966   XYZZ      -0.3939   YYZZ     -26.5121
      XZZZ       0.0000   YZZZ      -0.0000   ZZZZ     -48.0914
 -----------------------------------------------------------------
 DrvMan completing analytic gradient of the correlated energy
 Correlated dipole moment
            1
    1   0.3957978
    2   0.7910758
    3  -0.0000000
 Energy read as -3067.723821399
 Full Analytical Gradient: (in a.u., or Hartree/Bohr)
             1             2             3             4
    1   -0.00010738    0.00016222    0.00012315   -0.00017799
    2    0.00008338   -0.00004619   -0.00010623    0.00006903
    3    0.00000000   -0.00000000    0.00000000   -0.00000000
 Gradient time:  CPU 0.75 s  wall 0.76 s
 ######################################################
 ######################################################
 # Starting finite difference calculation for IDERIV  #
 Finite diff step size:  1.88973e-03 a.u.
 ----------------------------------------------------------------
             Standard Nuclear Orientation (Angstroms)
    I     Atom           X                Y                Z
 ----------------------------------------------------------------
    1      Br      1.3450387193    -0.1266530821    -0.0000000000
    2      P      -0.6930574157     0.7529307918     0.0000000000
    3      N      -1.5225489860    -0.6307062781     0.0000000000
    4      F      -2.8875167819    -0.2717955621    -0.0000000000
 ----------------------------------------------------------------
 Nuclear Repulsion Energy =   296.6039628467 hartrees
 There are       33 alpha and       33 beta electrons

                       Distance Matrix (Angstroms)
             Br(  1)   P (  2)   N (  3)
   P (  2)  2.219798
   N (  3)  2.911551  1.613229
   F (  4)  4.235043  2.421924  1.411366

 Requested basis set is 6-311++G(d,p)
 There are 44 shells and 122 basis functions
 A cutoff of  1.0D-14 yielded    876 shell pairs
 There are      6997 function pairs (      7708 Cartesian)
 Smallest overlap matrix eigenvalue = 1.38E-03
 Guess MOs from SCF MO coefficient file

 -----------------------------------------------------------------------
  General SCF calculation program by
  Eric Jon Sundstrom, Paul Horn, Yuezhi Mao, Dmitri Zuev, Alec White,
  David Stuck, Shaama M.S., Shane Yost, Joonho Lee, David Small,
  Daniel Levine, Susi Lehtola, Hugh Burton, Evgeny Epifanovsky
 -----------------------------------------------------------------------
 Hartree-Fock
 using 6 threads for integral computing
 -------------------------------------------------------
 OpenMP Integral computing Module                
 Release: version 2.0, May 2017, Q-Chem Inc. Pleasanton 
 -------------------------------------------------------
 A restricted SCF calculation will be
 performed using DIIS
 SCF converges when DIIS error is below 1.0e-08
 ---------------------------------------
  Cycle       Energy         DIIS error
 ---------------------------------------
    1   -3066.9361690811      7.05e-06  
    2   -3066.9361692132      1.88e-06  
    3   -3066.9361692250      1.02e-06  
    4   -3066.9361692274      3.10e-07  
    5   -3066.9361692279      1.56e-07  
    6   -3066.9361692280      6.70e-08  
    7   -3066.9361692280      3.56e-08  
    8   -3066.9361692281      1.50e-08  
    9   -3066.9361692281      4.82e-09  Convergence criterion met
 ---------------------------------------
 SCF time:   CPU 6.03s  wall 1.00s 
 SCF   energy in the final basis set =    -3066.9361692281
 Total energy in the final basis set =    -3066.9361692281


 ------------------------------------------------------------------------------

   CCMAN2: suite of methods based on coupled cluster
           and equation of motion theories.

   Components:
   * libvmm-1.3-trunk
     by Evgeny Epifanovsky, Ilya Kaliman.
   * libtensor-2.5-trunk
     by Evgeny Epifanovsky, Michael Wormit, Dmitry Zuev, Sam Manzer, 
        Ilya Kaliman.
   * libcc-2.5-trunk
     by Evgeny Epifanovsky, Arik Landau, Tomasz Kus, Kirill Khistyaev, 
        Dmitry Zuev, Prashant Manohar, Xintian Feng, Anna Krylov, 
        Matthew Goldey, Alec White, Thomas Jagau, Kaushik Nanda, 
        Anastasia Gunina, Alexander Kunitsa, Joonho Lee.

   CCMAN original authors:
   Anna I. Krylov, C. David Sherrill, Steven R. Gwaltney,
   Edward F. C. Byrd (2000)
   Sergey V. Levchenko, Lyudmila V. Slipchenko, Tao Wang,
   Ana-Maria C. Cristian (2003)
   Piotr A. Pieniazek, C. Melania Oana, Evgeny Epifanovsky (2007)
   Prashant Manohar (2009)

 ------------------------------------------------------------------------------


 Allocating and initializing 30808MB of RAM...
 Calculation will run on 6 cores.


 Alpha MOs, Restricted
 -- Occupied --                  
-490.06  -80.07  -65.19  -58.55  -58.55  -58.55  -26.34  -15.70
  1 A     2 A     3 A     4 A     5 A     6 A     7 A     8 A                  
 -9.872  -7.611  -7.486  -7.478  -7.477  -5.503  -5.502  -5.502
  9 A    10 A    11 A    12 A    13 A    14 A    15 A    16 A                  
 -3.225  -3.221  -3.221  -3.212  -3.212  -1.636  -1.167  -1.046
 17 A    18 A    19 A    20 A    21 A    22 A    23 A    24 A                  
 -0.801  -0.706  -0.706  -0.651  -0.533  -0.496  -0.469  -0.437
 25 A    26 A    27 A    28 A    29 A    30 A    31 A    32 A                  
 -0.417
 33 A                                                                          
 -- Virtual --                   
 -0.008   0.040   0.056   0.075   0.081   0.099   0.113   0.121
 34 A    35 A    36 A    37 A    38 A    39 A    40 A    41 A                  
  0.123   0.167   0.180   0.204   0.210   0.217   0.276   0.315
 42 A    43 A    44 A    45 A    46 A    47 A    48 A    49 A                  
  0.358   0.362   0.378   0.379   0.416   0.473   0.521   0.559
 50 A    51 A    52 A    53 A    54 A    55 A    56 A    57 A                  
  0.574   0.593   0.656   0.702   0.735   0.756   0.786   0.810
 58 A    59 A    60 A    61 A    62 A    63 A    64 A    65 A                  
  0.832   0.854   0.944   0.987   1.005   1.040   1.122   1.227
 66 A    67 A    68 A    69 A    70 A    71 A    72 A    73 A                  
  1.308   1.390   1.559   1.601   1.635   1.758   1.844   1.943
 74 A    75 A    76 A    77 A    78 A    79 A    80 A    81 A                  
  2.242   2.273   2.292   2.300   2.347   2.383   2.435   2.604
 82 A    83 A    84 A    85 A    86 A    87 A    88 A    89 A                  
  2.868   4.017   4.132   4.197   4.204   4.233   4.369   4.446
 90 A    91 A    92 A    93 A    94 A    95 A    96 A    97 A                  
  4.520   4.529   4.537   4.596   4.754   5.280   6.907   6.942
 98 A    99 A   100 A   101 A   102 A   103 A   104 A   105 A                  
  7.108   7.179   7.467   8.189   8.202   8.273  14.693  14.794
106 A   107 A   108 A   109 A   110 A   111 A   112 A   113 A                  
 14.857  36.633  49.450  68.751 166.080 293.873 293.885 293.970
114 A   115 A   116 A   117 A   118 A   119 A   120 A   121 A                  
*******
122 A                                                                          

 Beta MOs, Restricted
 -- Occupied --                  
-490.06  -80.07  -65.19  -58.55  -58.55  -58.55  -26.34  -15.70
  1 A     2 A     3 A     4 A     5 A     6 A     7 A     8 A                  
 -9.872  -7.611  -7.486  -7.478  -7.477  -5.503  -5.502  -5.502
  9 A    10 A    11 A    12 A    13 A    14 A    15 A    16 A                  
 -3.225  -3.221  -3.221  -3.212  -3.212  -1.636  -1.167  -1.046
 17 A    18 A    19 A    20 A    21 A    22 A    23 A    24 A                  
 -0.801  -0.706  -0.706  -0.651  -0.533  -0.496  -0.469  -0.437
 25 A    26 A    27 A    28 A    29 A    30 A    31 A    32 A                  
 -0.417
 33 A                                                                          
 -- Virtual --                   
 -0.008   0.040   0.056   0.075   0.081   0.099   0.113   0.121
 34 A    35 A    36 A    37 A    38 A    39 A    40 A    41 A                  
  0.123   0.167   0.180   0.204   0.210   0.217   0.276   0.315
 42 A    43 A    44 A    45 A    46 A    47 A    48 A    49 A                  
  0.358   0.362   0.378   0.379   0.416   0.473   0.521   0.559
 50 A    51 A    52 A    53 A    54 A    55 A    56 A    57 A                  
  0.574   0.593   0.656   0.702   0.735   0.756   0.786   0.810
 58 A    59 A    60 A    61 A    62 A    63 A    64 A    65 A                  
  0.832   0.854   0.944   0.987   1.005   1.040   1.122   1.227
 66 A    67 A    68 A    69 A    70 A    71 A    72 A    73 A                  
  1.308   1.390   1.559   1.601   1.635   1.758   1.844   1.943
 74 A    75 A    76 A    77 A    78 A    79 A    80 A    81 A                  
  2.242   2.273   2.292   2.300   2.347   2.383   2.435   2.604
 82 A    83 A    84 A    85 A    86 A    87 A    88 A    89 A                  
  2.868   4.017   4.132   4.197   4.204   4.233   4.369   4.446
 90 A    91 A    92 A    93 A    94 A    95 A    96 A    97 A                  
  4.520   4.529   4.537   4.596   4.754   5.280   6.907   6.942
 98 A    99 A   100 A   101 A   102 A   103 A   104 A   105 A                  
  7.108   7.179   7.467   8.189   8.202   8.273  14.693  14.794
106 A   107 A   108 A   109 A   110 A   111 A   112 A   113 A                  
 14.857  36.633  49.450  68.751 166.080 293.873 293.885 293.970
114 A   115 A   116 A   117 A   118 A   119 A   120 A   121 A                  
*******
122 A                                                                          

 Occupation and symmetry of molecular orbitals

 Point group: C1 (1 irreducible representation).

                           A     All 
 -------------------------------------
 All molecular orbitals:
  - Alpha                  122   122 
  - Beta                   122   122 
 -------------------------------------
 Alpha orbitals:
  - Frozen occupied        16    16  
  - Active occupied        17    17  
  - Active virtual         89    89  
  - Frozen virtual         0     0   
 -------------------------------------
 Beta orbitals:
  - Frozen occupied        16    16  
  - Active occupied        17    17  
  - Active virtual         89    89  
  - Frozen virtual         0     0   
 -------------------------------------

 Import integrals:   CPU 0.00 s  wall 0.00 s

 Import integrals:   CPU 33.42 s  wall 5.88 s

 MP2 amplitudes:   CPU 0.15 s  wall 0.11 s

Running a double precision version
           CCSD T amplitudes will be solved using DIIS.

           Start     Size      MaxIter   EConv     TConv     
           3         7         100       1.00e-07  1.00e-05  
 ------------------------------------------------------------------------------
           Energy (a.u.)   Ediff      Tdiff       Comment
 ------------------------------------------------------------------------------
         -3067.71803801                           
     1   -3067.69466502   2.34e-02   7.84e-01     
     2   -3067.72185793   2.72e-02   1.03e-01     
     3   -3067.71984854   2.01e-03   4.84e-02     
     4   -3067.72272796   2.88e-03   1.83e-02     Switched to DIIS steps.
     5   -3067.72373942   1.01e-03   1.31e-02     
     6   -3067.72382232   8.29e-05   3.76e-03     
     7   -3067.72381687   5.46e-06   1.49e-03     
     8   -3067.72381975   2.88e-06   4.12e-04     
     9   -3067.72382176   2.01e-06   2.68e-04     
    10   -3067.72382091   8.47e-07   9.29e-05     
    11   -3067.72382140   4.90e-07   3.34e-05     
    12   -3067.72382141   1.09e-08   1.86e-05     
    13   -3067.72382136   5.08e-08   5.42e-06     
 ------------------------------------------------------------------------------
         -3067.72382136                           CCSD T converged.

End of double precision
 SCF energy                 = -3066.93616923
 MP2 energy                 = -3067.71803801
 CCSD correlation energy     =    -0.78765214
 CCSD total energy           = -3067.72382136

 CCSD  T1^2 = 0.0156  T2^2 = 0.2688  Leading amplitudes:

 Amplitude    Orbitals with energies
  0.0390       30 (A) A                  ->    34 (A) A                   
              -0.4957                         -0.0078                     
  0.0390       30 (A) B                  ->    34 (A) B                   
              -0.4957                         -0.0078                     
  0.0238       33 (A) A                  ->    34 (A) A                   
              -0.4173                         -0.0078                     
  0.0238       33 (A) B                  ->    34 (A) B                   
              -0.4173                         -0.0078                     

 Amplitude    Orbitals with energies
 -0.0944       33 (A) A      33 (A) B    ->    34 (A) A      34 (A) B     
              -0.4173       -0.4173           -0.0078       -0.0078       
  0.0944       33 (A) A      33 (A) B    ->    34 (A) B      34 (A) A     
              -0.4173       -0.4173           -0.0078       -0.0078       
  0.0944       33 (A) B      33 (A) A    ->    34 (A) A      34 (A) B     
              -0.4173       -0.4173           -0.0078       -0.0078       
 -0.0944       33 (A) B      33 (A) A    ->    34 (A) B      34 (A) A     
              -0.4173       -0.4173           -0.0078       -0.0078       

 Computing CCSD intemediates for later calculations in double precision
 Finished.

Running a double precision version
           CCSD Lambda amplitudes will be solved using DIIS.
           Start     Size      MaxIter   EConv     LConv     
           3         7         100       1.00e-07  1.00e-05  
 ------------------------------------------------------------------------------
            Enorm      Ldiff       Comment
 ------------------------------------------------------------------------------
     1     6.40e-02   4.28e-02     
     2     1.97e-02   7.91e-03     
     3     9.18e-03   1.66e-03     
     4     5.02e-03   1.52e-03     Switched to DIIS steps.
     5     1.60e-03   1.01e-03     
     6     7.82e-04   2.49e-04     
     7     2.65e-04   8.30e-05     
     8     1.22e-04   8.95e-06     
     9     4.40e-05   4.57e-06     
    10     1.90e-05   1.49e-06     
    11     8.95e-06   1.65e-08     
    12     3.50e-06   1.71e-07     
    13     1.77e-06   2.28e-07     
    14     7.50e-07   6.21e-08     
    15     3.21e-07   2.16e-08     
    16     1.73e-07   3.69e-09     
    17     7.37e-08   9.72e-09     
 ------------------------------------------------------------------------------
                                   CCSD Lambda converged.

 Computing density matrices in double precision...
           Orbital response amplitudes will be solved using DIIS.
           Start     Size      MaxIter   EConv     LConv     
           3         7         100       1.00e-06  1.00e-06  
 ------------------------------------------------------------------------------
            Enorm      Ldiff       Comment
 ------------------------------------------------------------------------------
     1     1.20e-01   5.64e-03     
     2     1.21e-01   2.75e-03     
     3     1.61e-01   3.27e-02     
     4     2.49e-02   6.50e-02     Switched to DIIS steps.
     5     8.34e-03   9.46e-03     
     6     1.22e-03   6.64e-04     
     7     6.95e-04   5.68e-05     
     8     2.08e-04   1.31e-04     
     9     8.01e-05   2.24e-05     
    10     2.33e-05   1.40e-05     
    11     5.17e-06   2.42e-07     
    12     3.47e-06   1.11e-06     
    13     5.26e-07   5.52e-07     
 ------------------------------------------------------------------------------
                                   Orbital response converged.

 Computing density matrices... Done.
 CCSD calculation:   CPU 1330.11 s  wall 231.76 s

 Transferring MO TPDM to AO TPDM
 Transferring g2_o1o1o1o1
 Transferring g2_o1o1o1v1
 Transferring g2_o1o1v1v1
 Transferring g2_o1v1o1v1
 Transferring g2_o1v1v1v1
 Transferring g2_v1v1v1v1
 Adding separable TPDM
 Computing TPDM gradient
 --------------------------------------------------------
 2e gradient
  Atom          X               Y               Z
 --------------------------------------------------------
    1        -41.594895       10.640414        0.000000  
    2         16.882737      -26.907611       -0.000000  
    3          8.039282       15.376081        0.000000  
    4         16.672876        0.891116        0.000000  
 --------------------------------------------------------
 --------------------------------------------------------
 Final gradient
  Atom          X               Y               Z
 --------------------------------------------------------
    1        -41.594895       10.640414        0.000000  
    2         16.882737      -26.907611       -0.000000  
    3          8.039282       15.376081        0.000000  
    4         16.672876        0.891116        0.000000  
 --------------------------------------------------------
 Analytic gradient from two-electron contribution:   CPU 208.00 s  wall 40.98 s

 Total ccman2 time:   CPU 1576.26 s  wall 279.87 s


 --------------------------------------------------------------

                    Orbital Energies (a.u.)
 --------------------------------------------------------------

 Alpha MOs
 -- Occupied --
******** -80.0725 -65.1923 -58.5523 -58.5508 -58.5507 -26.3367 -15.6978
 -9.8721  -7.6111  -7.4856  -7.4778  -7.4773  -5.5031  -5.5021  -5.5021
 -3.2247  -3.2214  -3.2208  -3.2121  -3.2121  -1.6364  -1.1670  -1.0459
 -0.8015  -0.7061  -0.7061  -0.6506  -0.5327  -0.4957  -0.4688  -0.4367
 -0.4173
 -- Virtual --
 -0.0078   0.0403   0.0558   0.0751   0.0809   0.0988   0.1126   0.1208
  0.1234   0.1675   0.1797   0.2044   0.2100   0.2171   0.2761   0.3153
  0.3583   0.3625   0.3777   0.3793   0.4165   0.4735   0.5210   0.5589
  0.5744   0.5934   0.6561   0.7020   0.7346   0.7559   0.7859   0.8105
  0.8323   0.8535   0.9439   0.9867   1.0053   1.0402   1.1223   1.2274
  1.3076   1.3899   1.5593   1.6011   1.6353   1.7576   1.8439   1.9426
  2.2422   2.2732   2.2925   2.2998   2.3470   2.3828   2.4353   2.6042
  2.8676   4.0169   4.1318   4.1973   4.2043   4.2333   4.3690   4.4462
  4.5205   4.5287   4.5375   4.5957   4.7542   5.2803   6.9067   6.9419
  7.1081   7.1786   7.4673   8.1892   8.2023   8.2730  14.6930  14.7944
 14.8566  36.6332  49.4502  68.7507 166.0802 293.8734 293.8846 293.9697
********
 --------------------------------------------------------------

          Ground-State Mulliken Net Atomic Charges

     Atom                 Charge (a.u.)
  ----------------------------------------
      1 Br                   -0.170524
      2 P                     0.432137
      3 N                    -0.219339
      4 F                    -0.042274
  ----------------------------------------
  Sum of atomic charges =     0.000000

 -----------------------------------------------------------------
                    Cartesian Multipole Moments
 -----------------------------------------------------------------
    Charge (ESU x 10^10)
                 0.0000
    Dipole Moment (Debye)
         X       1.0020      Y       2.0115      Z       0.0000
       Tot       2.2472
    Quadrupole Moments (Debye-Ang)
        XX     -46.2756     XY      -2.8651     YY     -42.6980
        XZ      -0.0000     YZ      -0.0000     ZZ     -40.9585
    Octopole Moments (Debye-Ang^2)
       XXX      39.9646    XXY      -0.2855    XYY       8.7734
       YYY      -4.2857    XXZ       0.0000    XYZ       0.0000
       YYZ       0.0000    XZZ       5.4784    YZZ      -1.1681
       ZZZ       0.0000
    Hexadecapole Moments (Debye-Ang^3)
      XXXX    -643.6122   XXXY     -13.7122   XXYY    -122.1381
      XYYY      -1.1377   YYYY    -116.0099   XXXZ      -0.0000
      XXYZ      -0.0000   XYYZ      -0.0000   YYYZ      -0.0000
      XXZZ    -110.3494   XYZZ      -0.3916   YYZZ     -26.5129
      XZZZ      -0.0000   YZZZ      -0.0000   ZZZZ     -48.0969
 -----------------------------------------------------------------
 DrvMan completing analytic gradient of the correlated energy
 Correlated dipole moment
            1
    1   0.3942302
    2   0.7913699
    3   0.0000000
 Energy read as -3067.723821364
 Full Analytical Gradient: (in a.u., or Hartree/Bohr)
             1             2             3             4
    1    0.00014429   -0.00004339    0.00009002   -0.00019092
    2    0.00000105    0.00003518   -0.00010067    0.00006445
    3   -0.00000000    0.00000000    0.00000000   -0.00000000
 Gradient time:  CPU 0.73 s  wall 0.75 s
 ----------------------------------------------------------------
             Standard Nuclear Orientation (Angstroms)
    I     Atom           X                Y                Z
 ----------------------------------------------------------------
    1      Br      1.3430387193    -0.1266530821    -0.0000000000
    2      P      -0.6930574157     0.7529307918     0.0000000000
    3      N      -1.5225489860    -0.6307062781     0.0000000000
    4      F      -2.8875167819    -0.2717955621    -0.0000000000
 ----------------------------------------------------------------
 Nuclear Repulsion Energy =   296.7563041716 hartrees
 There are       33 alpha and       33 beta electrons

                       Distance Matrix (Angstroms)
             Br(  1)   P (  2)   N (  3)
   P (  2)  2.217962
   N (  3)  2.909581  1.613229
   F (  4)  4.233045  2.421924  1.411366

 Requested basis set is 6-311++G(d,p)
 There are 44 shells and 122 basis functions
 A cutoff of  1.0D-14 yielded    876 shell pairs
 There are      6997 function pairs (      7708 Cartesian)
 Smallest overlap matrix eigenvalue = 1.37E-03
 Guess MOs from SCF MO coefficient file

 -----------------------------------------------------------------------
  General SCF calculation program by
  Eric Jon Sundstrom, Paul Horn, Yuezhi Mao, Dmitri Zuev, Alec White,
  David Stuck, Shaama M.S., Shane Yost, Joonho Lee, David Small,
  Daniel Levine, Susi Lehtola, Hugh Burton, Evgeny Epifanovsky
 -----------------------------------------------------------------------
 Hartree-Fock
 using 6 threads for integral computing
 -------------------------------------------------------
 OpenMP Integral computing Module                
 Release: version 2.0, May 2017, Q-Chem Inc. Pleasanton 
 -------------------------------------------------------
 A restricted SCF calculation will be
 performed using DIIS
 SCF converges when DIIS error is below 1.0e-08
 ---------------------------------------
  Cycle       Energy         DIIS error
 ---------------------------------------
    1   -3066.9361800412      1.41e-05  
    2   -3066.9361805698      3.76e-06  
    3   -3066.9361806172      2.04e-06  
    4   -3066.9361806269      6.21e-07  
    5   -3066.9361806286      3.12e-07  
    6   -3066.9361806291      1.34e-07  
    7   -3066.9361806292      7.12e-08  
    8   -3066.9361806293      3.00e-08  
    9   -3066.9361806293      9.65e-09  Convergence criterion met
 ---------------------------------------
 SCF time:   CPU 6.08s  wall 1.00s 
 SCF   energy in the final basis set =    -3066.9361806293
 Total energy in the final basis set =    -3066.9361806293


 ------------------------------------------------------------------------------

   CCMAN2: suite of methods based on coupled cluster
           and equation of motion theories.

   Components:
   * libvmm-1.3-trunk
     by Evgeny Epifanovsky, Ilya Kaliman.
   * libtensor-2.5-trunk
     by Evgeny Epifanovsky, Michael Wormit, Dmitry Zuev, Sam Manzer, 
        Ilya Kaliman.
   * libcc-2.5-trunk
     by Evgeny Epifanovsky, Arik Landau, Tomasz Kus, Kirill Khistyaev, 
        Dmitry Zuev, Prashant Manohar, Xintian Feng, Anna Krylov, 
        Matthew Goldey, Alec White, Thomas Jagau, Kaushik Nanda, 
        Anastasia Gunina, Alexander Kunitsa, Joonho Lee.

   CCMAN original authors:
   Anna I. Krylov, C. David Sherrill, Steven R. Gwaltney,
   Edward F. C. Byrd (2000)
   Sergey V. Levchenko, Lyudmila V. Slipchenko, Tao Wang,
   Ana-Maria C. Cristian (2003)
   Piotr A. Pieniazek, C. Melania Oana, Evgeny Epifanovsky (2007)
   Prashant Manohar (2009)

 ------------------------------------------------------------------------------


 Allocating and initializing 30808MB of RAM...
 Calculation will run on 6 cores.


 Alpha MOs, Restricted
 -- Occupied --                  
-490.06  -80.07  -65.19  -58.55  -58.55  -58.55  -26.34  -15.70
  1 A     2 A     3 A     4 A     5 A     6 A     7 A     8 A                  
 -9.872  -7.611  -7.486  -7.478  -7.477  -5.503  -5.502  -5.502
  9 A    10 A    11 A    12 A    13 A    14 A    15 A    16 A                  
 -3.225  -3.222  -3.221  -3.212  -3.212  -1.636  -1.167  -1.046
 17 A    18 A    19 A    20 A    21 A    22 A    23 A    24 A                  
 -0.801  -0.706  -0.706  -0.651  -0.533  -0.496  -0.469  -0.437
 25 A    26 A    27 A    28 A    29 A    30 A    31 A    32 A                  
 -0.417
 33 A                                                                          
 -- Virtual --                   
 -0.008   0.040   0.056   0.075   0.081   0.099   0.113   0.121
 34 A    35 A    36 A    37 A    38 A    39 A    40 A    41 A                  
  0.123   0.168   0.180   0.204   0.210   0.217   0.276   0.315
 42 A    43 A    44 A    45 A    46 A    47 A    48 A    49 A                  
  0.358   0.363   0.378   0.379   0.417   0.473   0.521   0.559
 50 A    51 A    52 A    53 A    54 A    55 A    56 A    57 A                  
  0.574   0.594   0.656   0.702   0.734   0.756   0.786   0.811
 58 A    59 A    60 A    61 A    62 A    63 A    64 A    65 A                  
  0.833   0.854   0.944   0.987   1.006   1.040   1.123   1.228
 66 A    67 A    68 A    69 A    70 A    71 A    72 A    73 A                  
  1.308   1.390   1.559   1.601   1.635   1.758   1.844   1.943
 74 A    75 A    76 A    77 A    78 A    79 A    80 A    81 A                  
  2.242   2.273   2.292   2.300   2.347   2.383   2.435   2.604
 82 A    83 A    84 A    85 A    86 A    87 A    88 A    89 A                  
  2.868   4.017   4.132   4.197   4.204   4.233   4.369   4.446
 90 A    91 A    92 A    93 A    94 A    95 A    96 A    97 A                  
  4.520   4.529   4.538   4.596   4.755   5.280   6.907   6.942
 98 A    99 A   100 A   101 A   102 A   103 A   104 A   105 A                  
  7.108   7.179   7.468   8.189   8.202   8.273  14.693  14.795
106 A   107 A   108 A   109 A   110 A   111 A   112 A   113 A                  
 14.857  36.633  49.450  68.751 166.080 293.873 293.885 293.970
114 A   115 A   116 A   117 A   118 A   119 A   120 A   121 A                  
*******
122 A                                                                          

 Beta MOs, Restricted
 -- Occupied --                  
-490.06  -80.07  -65.19  -58.55  -58.55  -58.55  -26.34  -15.70
  1 A     2 A     3 A     4 A     5 A     6 A     7 A     8 A                  
 -9.872  -7.611  -7.486  -7.478  -7.477  -5.503  -5.502  -5.502
  9 A    10 A    11 A    12 A    13 A    14 A    15 A    16 A                  
 -3.225  -3.222  -3.221  -3.212  -3.212  -1.636  -1.167  -1.046
 17 A    18 A    19 A    20 A    21 A    22 A    23 A    24 A                  
 -0.801  -0.706  -0.706  -0.651  -0.533  -0.496  -0.469  -0.437
 25 A    26 A    27 A    28 A    29 A    30 A    31 A    32 A                  
 -0.417
 33 A                                                                          
 -- Virtual --                   
 -0.008   0.040   0.056   0.075   0.081   0.099   0.113   0.121
 34 A    35 A    36 A    37 A    38 A    39 A    40 A    41 A                  
  0.123   0.168   0.180   0.204   0.210   0.217   0.276   0.315
 42 A    43 A    44 A    45 A    46 A    47 A    48 A    49 A                  
  0.358   0.363   0.378   0.379   0.417   0.473   0.521   0.559
 50 A    51 A    52 A    53 A    54 A    55 A    56 A    57 A                  
  0.574   0.594   0.656   0.702   0.734   0.756   0.786   0.811
 58 A    59 A    60 A    61 A    62 A    63 A    64 A    65 A                  
  0.833   0.854   0.944   0.987   1.006   1.040   1.123   1.228
 66 A    67 A    68 A    69 A    70 A    71 A    72 A    73 A                  
  1.308   1.390   1.559   1.601   1.635   1.758   1.844   1.943
 74 A    75 A    76 A    77 A    78 A    79 A    80 A    81 A                  
  2.242   2.273   2.292   2.300   2.347   2.383   2.435   2.604
 82 A    83 A    84 A    85 A    86 A    87 A    88 A    89 A                  
  2.868   4.017   4.132   4.197   4.204   4.233   4.369   4.446
 90 A    91 A    92 A    93 A    94 A    95 A    96 A    97 A                  
  4.520   4.529   4.538   4.596   4.755   5.280   6.907   6.942
 98 A    99 A   100 A   101 A   102 A   103 A   104 A   105 A                  
  7.108   7.179   7.468   8.189   8.202   8.273  14.693  14.795
106 A   107 A   108 A   109 A   110 A   111 A   112 A   113 A                  
 14.857  36.633  49.450  68.751 166.080 293.873 293.885 293.970
114 A   115 A   116 A   117 A   118 A   119 A   120 A   121 A                  
*******
122 A                                                                          

 Occupation and symmetry of molecular orbitals

 Point group: C1 (1 irreducible representation).

                           A     All 
 -------------------------------------
 All molecular orbitals:
  - Alpha                  122   122 
  - Beta                   122   122 
 -------------------------------------
 Alpha orbitals:
  - Frozen occupied        16    16  
  - Active occupied        17    17  
  - Active virtual         89    89  
  - Frozen virtual         0     0   
 -------------------------------------
 Beta orbitals:
  - Frozen occupied        16    16  
  - Active occupied        17    17  
  - Active virtual         89    89  
  - Frozen virtual         0     0   
 -------------------------------------

 Import integrals:   CPU 0.00 s  wall 0.00 s

 Import integrals:   CPU 33.48 s  wall 5.90 s

 MP2 amplitudes:   CPU 0.15 s  wall 0.11 s

Running a double precision version
           CCSD T amplitudes will be solved using DIIS.

           Start     Size      MaxIter   EConv     TConv     
           3         7         100       1.00e-07  1.00e-05  
 ------------------------------------------------------------------------------
           Energy (a.u.)   Ediff      Tdiff       Comment
 ------------------------------------------------------------------------------
         -3067.71805287                           
     1   -3067.69467033   2.34e-02   7.84e-01     
     2   -3067.72185988   2.72e-02   1.03e-01     
     3   -3067.71984947   2.01e-03   4.84e-02     
     4   -3067.72272800   2.88e-03   1.83e-02     Switched to DIIS steps.
     5   -3067.72373898   1.01e-03   1.30e-02     
     6   -3067.72382191   8.29e-05   3.76e-03     
     7   -3067.72381645   5.46e-06   1.49e-03     
     8   -3067.72381934   2.89e-06   4.12e-04     
     9   -3067.72382136   2.02e-06   2.69e-04     
    10   -3067.72382051   8.48e-07   9.29e-05     
    11   -3067.72382100   4.90e-07   3.34e-05     
    12   -3067.72382101   1.10e-08   1.86e-05     
    13   -3067.72382096   5.12e-08   5.43e-06     
 ------------------------------------------------------------------------------
         -3067.72382096                           CCSD T converged.

End of double precision
 SCF energy                 = -3066.93618063
 MP2 energy                 = -3067.71805287
 CCSD correlation energy     =    -0.78764033
 CCSD total energy           = -3067.72382096

 CCSD  T1^2 = 0.0156  T2^2 = 0.2687  Leading amplitudes:

 Amplitude    Orbitals with energies
  0.0389       30 (A) A                  ->    34 (A) A                   
              -0.4959                         -0.0077                     
  0.0389       30 (A) B                  ->    34 (A) B                   
              -0.4959                         -0.0077                     
  0.0239       33 (A) A                  ->    34 (A) A                   
              -0.4172                         -0.0077                     
  0.0239       33 (A) B                  ->    34 (A) B                   
              -0.4172                         -0.0077                     

 Amplitude    Orbitals with energies
 -0.0946       33 (A) A      33 (A) B    ->    34 (A) A      34 (A) B     
              -0.4172       -0.4172           -0.0077       -0.0077       
  0.0946       33 (A) A      33 (A) B    ->    34 (A) B      34 (A) A     
              -0.4172       -0.4172           -0.0077       -0.0077       
  0.0946       33 (A) B      33 (A) A    ->    34 (A) A      34 (A) B     
              -0.4172       -0.4172           -0.0077       -0.0077       
 -0.0946       33 (A) B      33 (A) A    ->    34 (A) B      34 (A) A     
              -0.4172       -0.4172           -0.0077       -0.0077       

 Computing CCSD intemediates for later calculations in double precision
 Finished.

Running a double precision version
           CCSD Lambda amplitudes will be solved using DIIS.
           Start     Size      MaxIter   EConv     LConv     
           3         7         100       1.00e-07  1.00e-05  
 ------------------------------------------------------------------------------
            Enorm      Ldiff       Comment
 ------------------------------------------------------------------------------
     1     6.40e-02   4.28e-02     
     2     1.97e-02   7.91e-03     
     3     9.18e-03   1.66e-03     
     4     5.02e-03   1.52e-03     Switched to DIIS steps.
     5     1.60e-03   1.01e-03     
     6     7.82e-04   2.50e-04     
     7     2.65e-04   8.31e-05     
     8     1.22e-04   9.00e-06     
     9     4.40e-05   4.54e-06     
    10     1.90e-05   1.48e-06     
    11     8.96e-06   2.11e-08     
    12     3.50e-06   1.74e-07     
    13     1.77e-06   2.28e-07     
    14     7.50e-07   6.20e-08     
    15     3.21e-07   2.15e-08     
    16     1.74e-07   3.78e-09     
    17     7.39e-08   9.77e-09     
 ------------------------------------------------------------------------------
                                   CCSD Lambda converged.

 Computing density matrices in double precision...
           Orbital response amplitudes will be solved using DIIS.
           Start     Size      MaxIter   EConv     LConv     
           3         7         100       1.00e-06  1.00e-06  
 ------------------------------------------------------------------------------
            Enorm      Ldiff       Comment
 ------------------------------------------------------------------------------
     1     1.20e-01   5.61e-03     
     2     1.21e-01   2.75e-03     
     3     1.61e-01   3.27e-02     
     4     2.50e-02   6.49e-02     Switched to DIIS steps.
     5     8.33e-03   9.50e-03     
     6     1.22e-03   6.66e-04     
     7     6.94e-04   5.72e-05     
     8     2.08e-04   1.31e-04     
     9     8.01e-05   2.24e-05     
    10     2.32e-05   1.40e-05     
    11     5.16e-06   2.18e-07     
    12     3.46e-06   1.11e-06     
    13     5.26e-07   5.50e-07     
 ------------------------------------------------------------------------------
                                   Orbital response converged.

 Computing density matrices... Done.
 CCSD calculation:   CPU 1330.68 s  wall 232.01 s

 Transferring MO TPDM to AO TPDM
 Transferring g2_o1o1o1o1
 Transferring g2_o1o1o1v1
 Transferring g2_o1o1v1v1
 Transferring g2_o1v1o1v1
 Transferring g2_o1v1v1v1
 Transferring g2_v1v1v1v1
 Adding separable TPDM
 Computing TPDM gradient
 --------------------------------------------------------
 2e gradient
  Atom          X               Y               Z
 --------------------------------------------------------
    1        -41.641925       10.666499        0.000000  
    2         16.916060      -26.937715       -0.000000  
    3          8.049882       15.379815        0.000000  
    4         16.675983        0.891401        0.000000  
 --------------------------------------------------------
 --------------------------------------------------------
 Final gradient
  Atom          X               Y               Z
 --------------------------------------------------------
    1        -41.641925       10.666499        0.000000  
    2         16.916060      -26.937715       -0.000000  
    3          8.049882       15.379815        0.000000  
    4         16.675983        0.891401        0.000000  
 --------------------------------------------------------
 Analytic gradient from two-electron contribution:   CPU 202.48 s  wall 40.03 s

 Total ccman2 time:   CPU 1571.56 s  wall 279.27 s


 --------------------------------------------------------------

                    Orbital Energies (a.u.)
 --------------------------------------------------------------

 Alpha MOs
 -- Occupied --
******** -80.0723 -65.1924 -58.5524 -58.5509 -58.5508 -26.3366 -15.6976
 -9.8722  -7.6110  -7.4857  -7.4779  -7.4774  -5.5030  -5.5020  -5.5019
 -3.2248  -3.2215  -3.2209  -3.2122  -3.2122  -1.6363  -1.1670  -1.0462
 -0.8014  -0.7060  -0.7060  -0.6507  -0.5328  -0.4959  -0.4689  -0.4367
 -0.4172
 -- Virtual --
 -0.0077   0.0405   0.0558   0.0751   0.0809   0.0988   0.1127   0.1208
  0.1234   0.1676   0.1798   0.2044   0.2100   0.2171   0.2761   0.3153
  0.3583   0.3625   0.3777   0.3793   0.4165   0.4734   0.5209   0.5589
  0.5743   0.5935   0.6557   0.7018   0.7345   0.7557   0.7858   0.8106
  0.8328   0.8536   0.9440   0.9873   1.0059   1.0403   1.1226   1.2277
  1.3084   1.3900   1.5594   1.6013   1.6354   1.7577   1.8441   1.9428
  2.2422   2.2734   2.2925   2.2999   2.3473   2.3829   2.4354   2.6044
  2.8678   4.0172   4.1319   4.1975   4.2044   4.2334   4.3691   4.4464
  4.5204   4.5286   4.5376   4.5959   4.7547   5.2805   6.9068   6.9421
  7.1083   7.1788   7.4676   8.1891   8.2022   8.2731  14.6932  14.7946
 14.8568  36.6334  49.4503  68.7509 166.0805 293.8733 293.8846 293.9699
********
 --------------------------------------------------------------

          Ground-State Mulliken Net Atomic Charges

     Atom                 Charge (a.u.)
  ----------------------------------------
      1 Br                   -0.170179
      2 P                     0.432215
      3 N                    -0.219682
      4 F                    -0.042354
  ----------------------------------------
  Sum of atomic charges =    -0.000000

 -----------------------------------------------------------------
                    Cartesian Multipole Moments
 -----------------------------------------------------------------
    Charge (ESU x 10^10)
                -0.0000
    Dipole Moment (Debye)
         X       1.0100      Y       2.0100      Z       0.0000
       Tot       2.2495
    Quadrupole Moments (Debye-Ang)
        XX     -46.2773     XY      -2.8646     YY     -42.6977
        XZ      -0.0000     YZ      -0.0000     ZZ     -40.9550
    Octopole Moments (Debye-Ang^2)
       XXX      40.1035    XXY      -0.2837    XYY       8.8216
       YYY      -4.2916    XXZ       0.0000    XYZ       0.0000
       YYZ       0.0000    XZZ       5.5236    YZZ      -1.1687
       ZZZ       0.0000
    Hexadecapole Moments (Debye-Ang^3)
      XXXX    -643.1000   XXXY     -13.7195   XXYY    -122.0382
      XYYY      -1.1482   YYYY    -116.0166   XXXZ      -0.0000
      XXYZ      -0.0000   XYYZ      -0.0000   YYYZ      -0.0000
      XXZZ    -110.2438   XYZZ      -0.3963   YYZZ     -26.5113
      XZZZ      -0.0000   YZZZ      -0.0000   ZZZZ     -48.0860
 -----------------------------------------------------------------
 DrvMan completing analytic gradient of the correlated energy
 Correlated dipole moment
            1
    1   0.3973655
    2   0.7907815
    3   0.0000000
 Energy read as -3067.723820960
 Full Analytical Gradient: (in a.u., or Hartree/Bohr)
             1             2             3             4
    1   -0.00036004    0.00036868    0.00015638   -0.00016502
    2    0.00016616   -0.00012797   -0.00011180    0.00007361
    3   -0.00000000    0.00000000    0.00000000   -0.00000000
 Gradient time:  CPU 0.77 s  wall 0.78 s
 ----------------------------------------------------------------
             Standard Nuclear Orientation (Angstroms)
    I     Atom           X                Y                Z
 ----------------------------------------------------------------
    1      Br      1.3440387193    -0.1256530821    -0.0000000000
    2      P      -0.6930574157     0.7529307918     0.0000000000
    3      N      -1.5225489860    -0.6307062781     0.0000000000
    4      F      -2.8875167819    -0.2717955621    -0.0000000000
 ----------------------------------------------------------------
 Nuclear Repulsion Energy =   296.6994959735 hartrees
 There are       33 alpha and       33 beta electrons

                       Distance Matrix (Angstroms)
             Br(  1)   P (  2)   N (  3)
   P (  2)  2.218484
   N (  3)  2.910739  1.613229
   F (  4)  4.234078  2.421924  1.411366

 Requested basis set is 6-311++G(d,p)
 There are 44 shells and 122 basis functions
 A cutoff of  1.0D-14 yielded    876 shell pairs
 There are      6997 function pairs (      7708 Cartesian)
 Smallest overlap matrix eigenvalue = 1.37E-03
 Guess MOs from SCF MO coefficient file

 -----------------------------------------------------------------------
  General SCF calculation program by
  Eric Jon Sundstrom, Paul Horn, Yuezhi Mao, Dmitri Zuev, Alec White,
  David Stuck, Shaama M.S., Shane Yost, Joonho Lee, David Small,
  Daniel Levine, Susi Lehtola, Hugh Burton, Evgeny Epifanovsky
 -----------------------------------------------------------------------
 Hartree-Fock
 using 6 threads for integral computing
 -------------------------------------------------------
 OpenMP Integral computing Module                
 Release: version 2.0, May 2017, Q-Chem Inc. Pleasanton 
 -------------------------------------------------------
 A restricted SCF calculation will be
 performed using DIIS
 SCF converges when DIIS error is below 1.0e-08
 ---------------------------------------
  Cycle       Energy         DIIS error
 ---------------------------------------
    1   -3066.9361813534      6.35e-06  
    2   -3066.9361814891      1.87e-06  
    3   -3066.9361815062      1.06e-06  
    4   -3066.9361815096      3.90e-07  
    5   -3066.9361815105      1.58e-07  
    6   -3066.9361815106      6.03e-08  
    7   -3066.9361815107      2.68e-08  
    8   -3066.9361815107      1.09e-08  
    9   -3066.9361815107      4.42e-09  Convergence criterion met
 ---------------------------------------
 SCF time:   CPU 6.21s  wall 1.00s 
 SCF   energy in the final basis set =    -3066.9361815107
 Total energy in the final basis set =    -3066.9361815107


 ------------------------------------------------------------------------------

   CCMAN2: suite of methods based on coupled cluster
           and equation of motion theories.

   Components:
   * libvmm-1.3-trunk
     by Evgeny Epifanovsky, Ilya Kaliman.
   * libtensor-2.5-trunk
     by Evgeny Epifanovsky, Michael Wormit, Dmitry Zuev, Sam Manzer, 
        Ilya Kaliman.
   * libcc-2.5-trunk
     by Evgeny Epifanovsky, Arik Landau, Tomasz Kus, Kirill Khistyaev, 
        Dmitry Zuev, Prashant Manohar, Xintian Feng, Anna Krylov, 
        Matthew Goldey, Alec White, Thomas Jagau, Kaushik Nanda, 
        Anastasia Gunina, Alexander Kunitsa, Joonho Lee.

   CCMAN original authors:
   Anna I. Krylov, C. David Sherrill, Steven R. Gwaltney,
   Edward F. C. Byrd (2000)
   Sergey V. Levchenko, Lyudmila V. Slipchenko, Tao Wang,
   Ana-Maria C. Cristian (2003)
   Piotr A. Pieniazek, C. Melania Oana, Evgeny Epifanovsky (2007)
   Prashant Manohar (2009)

 ------------------------------------------------------------------------------


 Allocating and initializing 30808MB of RAM...
 Calculation will run on 6 cores.


 Alpha MOs, Restricted
 -- Occupied --                  
-490.06  -80.07  -65.19  -58.55  -58.55  -58.55  -26.34  -15.70
  1 A     2 A     3 A     4 A     5 A     6 A     7 A     8 A                  
 -9.872  -7.611  -7.486  -7.478  -7.477  -5.503  -5.502  -5.502
  9 A    10 A    11 A    12 A    13 A    14 A    15 A    16 A                  
 -3.225  -3.222  -3.221  -3.212  -3.212  -1.636  -1.167  -1.046
 17 A    18 A    19 A    20 A    21 A    22 A    23 A    24 A                  
 -0.801  -0.706  -0.706  -0.651  -0.533  -0.496  -0.469  -0.437
 25 A    26 A    27 A    28 A    29 A    30 A    31 A    32 A                  
 -0.417
 33 A                                                                          
 -- Virtual --                   
 -0.008   0.040   0.056   0.075   0.081   0.099   0.113   0.121
 34 A    35 A    36 A    37 A    38 A    39 A    40 A    41 A                  
  0.123   0.168   0.180   0.204   0.210   0.217   0.276   0.315
 42 A    43 A    44 A    45 A    46 A    47 A    48 A    49 A                  
  0.358   0.363   0.378   0.379   0.417   0.473   0.521   0.559
 50 A    51 A    52 A    53 A    54 A    55 A    56 A    57 A                  
  0.574   0.593   0.656   0.702   0.734   0.756   0.786   0.811
 58 A    59 A    60 A    61 A    62 A    63 A    64 A    65 A                  
  0.833   0.854   0.944   0.987   1.006   1.040   1.122   1.228
 66 A    67 A    68 A    69 A    70 A    71 A    72 A    73 A                  
  1.308   1.390   1.559   1.601   1.635   1.758   1.844   1.943
 74 A    75 A    76 A    77 A    78 A    79 A    80 A    81 A                  
  2.242   2.273   2.292   2.300   2.347   2.383   2.435   2.604
 82 A    83 A    84 A    85 A    86 A    87 A    88 A    89 A                  
  2.868   4.017   4.132   4.197   4.204   4.233   4.369   4.446
 90 A    91 A    92 A    93 A    94 A    95 A    96 A    97 A                  
  4.520   4.529   4.538   4.596   4.755   5.280   6.907   6.942
 98 A    99 A   100 A   101 A   102 A   103 A   104 A   105 A                  
  7.108   7.179   7.467   8.189   8.202   8.273  14.693  14.795
106 A   107 A   108 A   109 A   110 A   111 A   112 A   113 A                  
 14.857  36.633  49.450  68.751 166.080 293.873 293.885 293.970
114 A   115 A   116 A   117 A   118 A   119 A   120 A   121 A                  
*******
122 A                                                                          

 Beta MOs, Restricted
 -- Occupied --                  
-490.06  -80.07  -65.19  -58.55  -58.55  -58.55  -26.34  -15.70
  1 A     2 A     3 A     4 A     5 A     6 A     7 A     8 A                  
 -9.872  -7.611  -7.486  -7.478  -7.477  -5.503  -5.502  -5.502
  9 A    10 A    11 A    12 A    13 A    14 A    15 A    16 A                  
 -3.225  -3.222  -3.221  -3.212  -3.212  -1.636  -1.167  -1.046
 17 A    18 A    19 A    20 A    21 A    22 A    23 A    24 A                  
 -0.801  -0.706  -0.706  -0.651  -0.533  -0.496  -0.469  -0.437
 25 A    26 A    27 A    28 A    29 A    30 A    31 A    32 A                  
 -0.417
 33 A                                                                          
 -- Virtual --                   
 -0.008   0.040   0.056   0.075   0.081   0.099   0.113   0.121
 34 A    35 A    36 A    37 A    38 A    39 A    40 A    41 A                  
  0.123   0.168   0.180   0.204   0.210   0.217   0.276   0.315
 42 A    43 A    44 A    45 A    46 A    47 A    48 A    49 A                  
  0.358   0.363   0.378   0.379   0.417   0.473   0.521   0.559
 50 A    51 A    52 A    53 A    54 A    55 A    56 A    57 A                  
  0.574   0.593   0.656   0.702   0.734   0.756   0.786   0.811
 58 A    59 A    60 A    61 A    62 A    63 A    64 A    65 A                  
  0.833   0.854   0.944   0.987   1.006   1.040   1.122   1.228
 66 A    67 A    68 A    69 A    70 A    71 A    72 A    73 A                  
  1.308   1.390   1.559   1.601   1.635   1.758   1.844   1.943
 74 A    75 A    76 A    77 A    78 A    79 A    80 A    81 A                  
  2.242   2.273   2.292   2.300   2.347   2.383   2.435   2.604
 82 A    83 A    84 A    85 A    86 A    87 A    88 A    89 A                  
  2.868   4.017   4.132   4.197   4.204   4.233   4.369   4.446
 90 A    91 A    92 A    93 A    94 A    95 A    96 A    97 A                  
  4.520   4.529   4.538   4.596   4.755   5.280   6.907   6.942
 98 A    99 A   100 A   101 A   102 A   103 A   104 A   105 A                  
  7.108   7.179   7.467   8.189   8.202   8.273  14.693  14.795
106 A   107 A   108 A   109 A   110 A   111 A   112 A   113 A                  
 14.857  36.633  49.450  68.751 166.080 293.873 293.885 293.970
114 A   115 A   116 A   117 A   118 A   119 A   120 A   121 A                  
*******
122 A                                                                          

 Occupation and symmetry of molecular orbitals

 Point group: C1 (1 irreducible representation).

                           A     All 
 -------------------------------------
 All molecular orbitals:
  - Alpha                  122   122 
  - Beta                   122   122 
 -------------------------------------
 Alpha orbitals:
  - Frozen occupied        16    16  
  - Active occupied        17    17  
  - Active virtual         89    89  
  - Frozen virtual         0     0   
 -------------------------------------
 Beta orbitals:
  - Frozen occupied        16    16  
  - Active occupied        17    17  
  - Active virtual         89    89  
  - Frozen virtual         0     0   
 -------------------------------------

 Import integrals:   CPU 0.00 s  wall 0.00 s

 Import integrals:   CPU 34.12 s  wall 6.09 s

 MP2 amplitudes:   CPU 0.13 s  wall 0.09 s

Running a double precision version
           CCSD T amplitudes will be solved using DIIS.

           Start     Size      MaxIter   EConv     TConv     
           3         7         100       1.00e-07  1.00e-05  
 ------------------------------------------------------------------------------
           Energy (a.u.)   Ediff      Tdiff       Comment
 ------------------------------------------------------------------------------
         -3067.71804745                           
     1   -3067.69466976   2.34e-02   7.84e-01     
     2   -3067.72185930   2.72e-02   1.03e-01     
     3   -3067.71984952   2.01e-03   4.84e-02     
     4   -3067.72272814   2.88e-03   1.83e-02     Switched to DIIS steps.
     5   -3067.72373922   1.01e-03   1.31e-02     
     6   -3067.72382213   8.29e-05   3.76e-03     
     7   -3067.72381668   5.45e-06   1.49e-03     
     8   -3067.72381957   2.89e-06   4.12e-04     
     9   -3067.72382158   2.02e-06   2.68e-04     
    10   -3067.72382073   8.48e-07   9.29e-05     
    11   -3067.72382122   4.90e-07   3.34e-05     
    12   -3067.72382123   1.10e-08   1.86e-05     
    13   -3067.72382118   5.11e-08   5.43e-06     
 ------------------------------------------------------------------------------
         -3067.72382118                           CCSD T converged.

End of double precision
 SCF energy                 = -3066.93618151
 MP2 energy                 = -3067.71804745
 CCSD correlation energy     =    -0.78763967
 CCSD total energy           = -3067.72382118

 CCSD  T1^2 = 0.0156  T2^2 = 0.2687  Leading amplitudes:

 Amplitude    Orbitals with energies
  0.0390       30 (A) A                  ->    34 (A) A                   
              -0.4958                         -0.0077                     
  0.0390       30 (A) B                  ->    34 (A) B                   
              -0.4958                         -0.0077                     
 -0.0239       33 (A) A                  ->    34 (A) A                   
              -0.4173                         -0.0077                     
 -0.0239       33 (A) B                  ->    34 (A) B                   
              -0.4173                         -0.0077                     

 Amplitude    Orbitals with energies
 -0.0946       33 (A) A      33 (A) B    ->    34 (A) A      34 (A) B     
              -0.4173       -0.4173           -0.0077       -0.0077       
  0.0946       33 (A) A      33 (A) B    ->    34 (A) B      34 (A) A     
              -0.4173       -0.4173           -0.0077       -0.0077       
  0.0946       33 (A) B      33 (A) A    ->    34 (A) A      34 (A) B     
              -0.4173       -0.4173           -0.0077       -0.0077       
 -0.0946       33 (A) B      33 (A) A    ->    34 (A) B      34 (A) A     
              -0.4173       -0.4173           -0.0077       -0.0077       

 Computing CCSD intemediates for later calculations in double precision
 Finished.

Running a double precision version
           CCSD Lambda amplitudes will be solved using DIIS.
           Start     Size      MaxIter   EConv     LConv     
           3         7         100       1.00e-07  1.00e-05  
 ------------------------------------------------------------------------------
            Enorm      Ldiff       Comment
 ------------------------------------------------------------------------------
     1     6.40e-02   4.28e-02     
     2     1.97e-02   7.91e-03     
     3     9.18e-03   1.66e-03     
     4     5.02e-03   1.52e-03     Switched to DIIS steps.
     5     1.60e-03   1.01e-03     
     6     7.82e-04   2.49e-04     
     7     2.65e-04   8.30e-05     
     8     1.22e-04   8.98e-06     
     9     4.40e-05   4.54e-06     
    10     1.90e-05   1.48e-06     
    11     8.96e-06   2.01e-08     
    12     3.50e-06   1.73e-07     
    13     1.77e-06   2.28e-07     
    14     7.50e-07   6.20e-08     
    15     3.21e-07   2.16e-08     
    16     1.73e-07   3.74e-09     
    17     7.38e-08   9.75e-09     
 ------------------------------------------------------------------------------
                                   CCSD Lambda converged.

 Computing density matrices in double precision...
           Orbital response amplitudes will be solved using DIIS.
           Start     Size      MaxIter   EConv     LConv     
           3         7         100       1.00e-06  1.00e-06  
 ------------------------------------------------------------------------------
            Enorm      Ldiff       Comment
 ------------------------------------------------------------------------------
     1     1.20e-01   5.61e-03     
     2     1.21e-01   2.75e-03     
     3     1.61e-01   3.27e-02     
     4     2.50e-02   6.49e-02     Switched to DIIS steps.
     5     8.33e-03   9.49e-03     
     6     1.22e-03   6.66e-04     
     7     6.94e-04   5.71e-05     
     8     2.08e-04   1.31e-04     
     9     8.01e-05   2.24e-05     
    10     2.32e-05   1.40e-05     
    11     5.16e-06   2.25e-07     
    12     3.46e-06   1.11e-06     
    13     5.26e-07   5.51e-07     
 ------------------------------------------------------------------------------
                                   Orbital response converged.

 Computing density matrices... Done.
 CCSD calculation:   CPU 1330.96 s  wall 232.16 s

 Transferring MO TPDM to AO TPDM
 Transferring g2_o1o1o1o1
 Transferring g2_o1o1o1v1
 Transferring g2_o1o1v1v1
 Transferring g2_o1v1o1v1
 Transferring g2_o1v1v1v1
 Transferring g2_v1v1v1v1
 Adding separable TPDM
 Computing TPDM gradient
 --------------------------------------------------------
 2e gradient
  Atom          X               Y               Z
 --------------------------------------------------------
    1        -41.631224       10.640311       -0.000000  
    2         16.911515      -26.912692        0.000000  
    3          8.045263       15.380073       -0.000000  
    4         16.674447        0.892308       -0.000000  
 --------------------------------------------------------
 --------------------------------------------------------
 Final gradient
  Atom          X               Y               Z
 --------------------------------------------------------
    1        -41.631224       10.640311       -0.000000  
    2         16.911515      -26.912692        0.000000  
    3          8.045263       15.380073       -0.000000  
    4         16.674447        0.892308       -0.000000  
 --------------------------------------------------------
 Analytic gradient from two-electron contribution:   CPU 211.22 s  wall 43.98 s

 Total ccman2 time:   CPU 1581.02 s  wall 283.46 s


 --------------------------------------------------------------

                    Orbital Energies (a.u.)
 --------------------------------------------------------------

 Alpha MOs
 -- Occupied --
******** -80.0724 -65.1924 -58.5524 -58.5509 -58.5508 -26.3366 -15.6977
 -9.8722  -7.6110  -7.4857  -7.4779  -7.4774  -5.5030  -5.5020  -5.5020
 -3.2248  -3.2215  -3.2209  -3.2122  -3.2122  -1.6363  -1.1670  -1.0461
 -0.8014  -0.7060  -0.7060  -0.6507  -0.5328  -0.4958  -0.4689  -0.4367
 -0.4173
 -- Virtual --
 -0.0077   0.0404   0.0558   0.0751   0.0809   0.0988   0.1127   0.1208
  0.1234   0.1675   0.1797   0.2044   0.2100   0.2171   0.2761   0.3153
  0.3583   0.3625   0.3777   0.3793   0.4166   0.4735   0.5209   0.5589
  0.5743   0.5935   0.6558   0.7018   0.7345   0.7557   0.7858   0.8105
  0.8326   0.8536   0.9439   0.9871   1.0057   1.0403   1.1224   1.2276
  1.3081   1.3900   1.5593   1.6013   1.6354   1.7577   1.8440   1.9428
  2.2422   2.2733   2.2925   2.2998   2.3472   2.3828   2.4354   2.6043
  2.8678   4.0170   4.1319   4.1974   4.2044   4.2334   4.3691   4.4463
  4.5204   4.5286   4.5375   4.5958   4.7545   5.2804   6.9068   6.9420
  7.1082   7.1787   7.4675   8.1891   8.2022   8.2731  14.6931  14.7945
 14.8567  36.6333  49.4503  68.7508 166.0804 293.8733 293.8846 293.9698
********
 --------------------------------------------------------------

          Ground-State Mulliken Net Atomic Charges

     Atom                 Charge (a.u.)
  ----------------------------------------
      1 Br                   -0.170236
      2 P                     0.432168
      3 N                    -0.219620
      4 F                    -0.042312
  ----------------------------------------
  Sum of atomic charges =    -0.000000

 -----------------------------------------------------------------
                    Cartesian Multipole Moments
 -----------------------------------------------------------------
    Charge (ESU x 10^10)
                 0.0000
    Dipole Moment (Debye)
         X       1.0081      Y       2.0097      Z      -0.0000
       Tot       2.2484
    Quadrupole Moments (Debye-Ang)
        XX     -46.2751     XY      -2.8636     YY     -42.6999
        XZ       0.0000     YZ       0.0000     ZZ     -40.9561
    Octopole Moments (Debye-Ang^2)
       XXX      40.0437    XXY      -0.3014    XYY       8.7987
       YYY      -4.3464    XXZ      -0.0000    XYZ      -0.0000
       YYZ      -0.0000    XZZ       5.5034    YZZ      -1.1876
       ZZZ      -0.0000
    Hexadecapole Moments (Debye-Ang^3)
      XXXX    -643.3349   XXXY     -13.7772   XXYY    -122.0926
      XYYY      -1.2130   YYYY    -115.9929   XXXZ       0.0000
      XXYZ       0.0000   XYYZ       0.0000   YYYZ       0.0000
      XXZZ    -110.2949   XYZZ      -0.4188   YYZZ     -26.5080
      XZZZ       0.0000   YZZZ       0.0000   ZZZZ     -48.0893
 -----------------------------------------------------------------
 DrvMan completing analytic gradient of the correlated energy
 Correlated dipole moment
            1
    1   0.3966340
    2   0.7906797
    3  -0.0000000
 Energy read as -3067.723821183
 Full Analytical Gradient: (in a.u., or Hartree/Bohr)
             1             2             3             4
    1   -0.00018998    0.00027755    0.00010018   -0.00018775
    2    0.00014435   -0.00012228   -0.00008918    0.00006711
    3    0.00000000   -0.00000000   -0.00000000    0.00000000
 Gradient time:  CPU 0.79 s  wall 0.83 s
 ----------------------------------------------------------------
             Standard Nuclear Orientation (Angstroms)
    I     Atom           X                Y                Z
 ----------------------------------------------------------------
    1      Br      1.3440387193    -0.1276530821    -0.0000000000
    2      P      -0.6930574157     0.7529307918     0.0000000000
    3      N      -1.5225489860    -0.6307062781     0.0000000000
    4      F      -2.8875167819    -0.2717955621    -0.0000000000
 ----------------------------------------------------------------
 Nuclear Repulsion Energy =   296.6606973286 hartrees
 There are       33 alpha and       33 beta electrons

                       Distance Matrix (Angstroms)
             Br(  1)   P (  2)   N (  3)
   P (  2)  2.219277
   N (  3)  2.910393  1.613229
   F (  4)  4.234010  2.421924  1.411366

 Requested basis set is 6-311++G(d,p)
 There are 44 shells and 122 basis functions
 A cutoff of  1.0D-14 yielded    876 shell pairs
 There are      6997 function pairs (      7708 Cartesian)
 Smallest overlap matrix eigenvalue = 1.37E-03
 Guess MOs from SCF MO coefficient file

 -----------------------------------------------------------------------
  General SCF calculation program by
  Eric Jon Sundstrom, Paul Horn, Yuezhi Mao, Dmitri Zuev, Alec White,
  David Stuck, Shaama M.S., Shane Yost, Joonho Lee, David Small,
  Daniel Levine, Susi Lehtola, Hugh Burton, Evgeny Epifanovsky
 -----------------------------------------------------------------------
 Hartree-Fock
 using 6 threads for integral computing
 -------------------------------------------------------
 OpenMP Integral computing Module                
 Release: version 2.0, May 2017, Q-Chem Inc. Pleasanton 
 -------------------------------------------------------
 A restricted SCF calculation will be
 performed using DIIS
 SCF converges when DIIS error is below 1.0e-08
 ---------------------------------------
  Cycle       Energy         DIIS error
 ---------------------------------------
    1   -3066.9361683822      9.36e-06  
    2   -3066.9361686809      2.58e-06  
    3   -3066.9361687198      1.05e-06  
    4   -3066.9361687246      4.29e-07  
    5   -3066.9361687256      1.55e-07  
    6   -3066.9361687258      5.71e-08  
    7   -3066.9361687258      2.59e-08  
    8   -3066.9361687258      1.24e-08  
    9   -3066.9361687258      4.54e-09  Convergence criterion met
 ---------------------------------------
 SCF time:   CPU 6.17s  wall 1.00s 
 SCF   energy in the final basis set =    -3066.9361687258
 Total energy in the final basis set =    -3066.9361687258


 ------------------------------------------------------------------------------

   CCMAN2: suite of methods based on coupled cluster
           and equation of motion theories.

   Components:
   * libvmm-1.3-trunk
     by Evgeny Epifanovsky, Ilya Kaliman.
   * libtensor-2.5-trunk
     by Evgeny Epifanovsky, Michael Wormit, Dmitry Zuev, Sam Manzer, 
        Ilya Kaliman.
   * libcc-2.5-trunk
     by Evgeny Epifanovsky, Arik Landau, Tomasz Kus, Kirill Khistyaev, 
        Dmitry Zuev, Prashant Manohar, Xintian Feng, Anna Krylov, 
        Matthew Goldey, Alec White, Thomas Jagau, Kaushik Nanda, 
        Anastasia Gunina, Alexander Kunitsa, Joonho Lee.

   CCMAN original authors:
   Anna I. Krylov, C. David Sherrill, Steven R. Gwaltney,
   Edward F. C. Byrd (2000)
   Sergey V. Levchenko, Lyudmila V. Slipchenko, Tao Wang,
   Ana-Maria C. Cristian (2003)
   Piotr A. Pieniazek, C. Melania Oana, Evgeny Epifanovsky (2007)
   Prashant Manohar (2009)

 ------------------------------------------------------------------------------


 Allocating and initializing 30808MB of RAM...
 Calculation will run on 6 cores.


 Alpha MOs, Restricted
 -- Occupied --                  
-490.06  -80.07  -65.19  -58.55  -58.55  -58.55  -26.34  -15.70
  1 A     2 A     3 A     4 A     5 A     6 A     7 A     8 A                  
 -9.872  -7.611  -7.486  -7.478  -7.477  -5.503  -5.502  -5.502
  9 A    10 A    11 A    12 A    13 A    14 A    15 A    16 A                  
 -3.225  -3.221  -3.221  -3.212  -3.212  -1.636  -1.167  -1.046
 17 A    18 A    19 A    20 A    21 A    22 A    23 A    24 A                  
 -0.801  -0.706  -0.706  -0.651  -0.533  -0.496  -0.469  -0.437
 25 A    26 A    27 A    28 A    29 A    30 A    31 A    32 A                  
 -0.417
 33 A                                                                          
 -- Virtual --                   
 -0.008   0.040   0.056   0.075   0.081   0.099   0.113   0.121
 34 A    35 A    36 A    37 A    38 A    39 A    40 A    41 A                  
  0.123   0.168   0.180   0.204   0.210   0.217   0.276   0.315
 42 A    43 A    44 A    45 A    46 A    47 A    48 A    49 A                  
  0.358   0.362   0.378   0.379   0.416   0.473   0.521   0.559
 50 A    51 A    52 A    53 A    54 A    55 A    56 A    57 A                  
  0.574   0.593   0.656   0.702   0.735   0.756   0.786   0.810
 58 A    59 A    60 A    61 A    62 A    63 A    64 A    65 A                  
  0.832   0.854   0.944   0.987   1.006   1.040   1.122   1.228
 66 A    67 A    68 A    69 A    70 A    71 A    72 A    73 A                  
  1.308   1.390   1.559   1.601   1.635   1.758   1.844   1.943
 74 A    75 A    76 A    77 A    78 A    79 A    80 A    81 A                  
  2.242   2.273   2.293   2.300   2.347   2.383   2.435   2.604
 82 A    83 A    84 A    85 A    86 A    87 A    88 A    89 A                  
  2.868   4.017   4.132   4.197   4.204   4.233   4.369   4.446
 90 A    91 A    92 A    93 A    94 A    95 A    96 A    97 A                  
  4.520   4.529   4.538   4.596   4.754   5.280   6.907   6.942
 98 A    99 A   100 A   101 A   102 A   103 A   104 A   105 A                  
  7.108   7.179   7.467   8.189   8.202   8.273  14.693  14.794
106 A   107 A   108 A   109 A   110 A   111 A   112 A   113 A                  
 14.857  36.633  49.450  68.751 166.080 293.873 293.885 293.970
114 A   115 A   116 A   117 A   118 A   119 A   120 A   121 A                  
*******
122 A                                                                          

 Beta MOs, Restricted
 -- Occupied --                  
-490.06  -80.07  -65.19  -58.55  -58.55  -58.55  -26.34  -15.70
  1 A     2 A     3 A     4 A     5 A     6 A     7 A     8 A                  
 -9.872  -7.611  -7.486  -7.478  -7.477  -5.503  -5.502  -5.502
  9 A    10 A    11 A    12 A    13 A    14 A    15 A    16 A                  
 -3.225  -3.221  -3.221  -3.212  -3.212  -1.636  -1.167  -1.046
 17 A    18 A    19 A    20 A    21 A    22 A    23 A    24 A                  
 -0.801  -0.706  -0.706  -0.651  -0.533  -0.496  -0.469  -0.437
 25 A    26 A    27 A    28 A    29 A    30 A    31 A    32 A                  
 -0.417
 33 A                                                                          
 -- Virtual --                   
 -0.008   0.040   0.056   0.075   0.081   0.099   0.113   0.121
 34 A    35 A    36 A    37 A    38 A    39 A    40 A    41 A                  
  0.123   0.168   0.180   0.204   0.210   0.217   0.276   0.315
 42 A    43 A    44 A    45 A    46 A    47 A    48 A    49 A                  
  0.358   0.362   0.378   0.379   0.416   0.473   0.521   0.559
 50 A    51 A    52 A    53 A    54 A    55 A    56 A    57 A                  
  0.574   0.593   0.656   0.702   0.735   0.756   0.786   0.810
 58 A    59 A    60 A    61 A    62 A    63 A    64 A    65 A                  
  0.832   0.854   0.944   0.987   1.006   1.040   1.122   1.228
 66 A    67 A    68 A    69 A    70 A    71 A    72 A    73 A                  
  1.308   1.390   1.559   1.601   1.635   1.758   1.844   1.943
 74 A    75 A    76 A    77 A    78 A    79 A    80 A    81 A                  
  2.242   2.273   2.293   2.300   2.347   2.383   2.435   2.604
 82 A    83 A    84 A    85 A    86 A    87 A    88 A    89 A                  
  2.868   4.017   4.132   4.197   4.204   4.233   4.369   4.446
 90 A    91 A    92 A    93 A    94 A    95 A    96 A    97 A                  
  4.520   4.529   4.538   4.596   4.754   5.280   6.907   6.942
 98 A    99 A   100 A   101 A   102 A   103 A   104 A   105 A                  
  7.108   7.179   7.467   8.189   8.202   8.273  14.693  14.794
106 A   107 A   108 A   109 A   110 A   111 A   112 A   113 A                  
 14.857  36.633  49.450  68.751 166.080 293.873 293.885 293.970
114 A   115 A   116 A   117 A   118 A   119 A   120 A   121 A                  
*******
122 A                                                                          

 Occupation and symmetry of molecular orbitals

 Point group: C1 (1 irreducible representation).

                           A     All 
 -------------------------------------
 All molecular orbitals:
  - Alpha                  122   122 
  - Beta                   122   122 
 -------------------------------------
 Alpha orbitals:
  - Frozen occupied        16    16  
  - Active occupied        17    17  
  - Active virtual         89    89  
  - Frozen virtual         0     0   
 -------------------------------------
 Beta orbitals:
  - Frozen occupied        16    16  
  - Active occupied        17    17  
  - Active virtual         89    89  
  - Frozen virtual         0     0   
 -------------------------------------

 Import integrals:   CPU 0.00 s  wall 0.00 s

 Import integrals:   CPU 34.18 s  wall 6.11 s

 MP2 amplitudes:   CPU 0.17 s  wall 0.13 s

Running a double precision version
           CCSD T amplitudes will be solved using DIIS.

           Start     Size      MaxIter   EConv     TConv     
           3         7         100       1.00e-07  1.00e-05  
 ------------------------------------------------------------------------------
           Energy (a.u.)   Ediff      Tdiff       Comment
 ------------------------------------------------------------------------------
         -3067.71804378                           
     1   -3067.69466594   2.34e-02   7.84e-01     
     2   -3067.72185887   2.72e-02   1.03e-01     
     3   -3067.71984884   2.01e-03   4.84e-02     
     4   -3067.72272817   2.88e-03   1.83e-02     Switched to DIIS steps.
     5   -3067.72373954   1.01e-03   1.31e-02     
     6   -3067.72382246   8.29e-05   3.77e-03     
     7   -3067.72381700   5.46e-06   1.49e-03     
     8   -3067.72381988   2.89e-06   4.12e-04     
     9   -3067.72382189   2.01e-06   2.68e-04     
    10   -3067.72382105   8.48e-07   9.29e-05     
    11   -3067.72382154   4.90e-07   3.34e-05     
    12   -3067.72382155   1.10e-08   1.86e-05     
    13   -3067.72382150   5.10e-08   5.42e-06     
 ------------------------------------------------------------------------------
         -3067.72382150                           CCSD T converged.

End of double precision
 SCF energy                 = -3066.93616873
 MP2 energy                 = -3067.71804378
 CCSD correlation energy     =    -0.78765277
 CCSD total energy           = -3067.72382150

 CCSD  T1^2 = 0.0156  T2^2 = 0.2687  Leading amplitudes:

 Amplitude    Orbitals with energies
  0.0390       30 (A) A                  ->    34 (A) A                   
              -0.4957                         -0.0078                     
  0.0390       30 (A) B                  ->    34 (A) B                   
              -0.4957                         -0.0078                     
 -0.0238       33 (A) A                  ->    34 (A) A                   
              -0.4173                         -0.0078                     
 -0.0238       33 (A) B                  ->    34 (A) B                   
              -0.4173                         -0.0078                     

 Amplitude    Orbitals with energies
 -0.0945       33 (A) A      33 (A) B    ->    34 (A) A      34 (A) B     
              -0.4173       -0.4173           -0.0078       -0.0078       
  0.0945       33 (A) A      33 (A) B    ->    34 (A) B      34 (A) A     
              -0.4173       -0.4173           -0.0078       -0.0078       
  0.0945       33 (A) B      33 (A) A    ->    34 (A) A      34 (A) B     
              -0.4173       -0.4173           -0.0078       -0.0078       
 -0.0945       33 (A) B      33 (A) A    ->    34 (A) B      34 (A) A     
              -0.4173       -0.4173           -0.0078       -0.0078       

 Computing CCSD intemediates for later calculations in double precision
 Finished.

Running a double precision version
           CCSD Lambda amplitudes will be solved using DIIS.
           Start     Size      MaxIter   EConv     LConv     
           3         7         100       1.00e-07  1.00e-05  
 ------------------------------------------------------------------------------
            Enorm      Ldiff       Comment
 ------------------------------------------------------------------------------
     1     6.40e-02   4.28e-02     
     2     1.97e-02   7.91e-03     
     3     9.18e-03   1.66e-03     
     4     5.02e-03   1.52e-03     Switched to DIIS steps.
     5     1.60e-03   1.01e-03     
     6     7.82e-04   2.50e-04     
     7     2.65e-04   8.30e-05     
     8     1.22e-04   8.96e-06     
     9     4.40e-05   4.56e-06     
    10     1.90e-05   1.49e-06     
    11     8.96e-06   1.76e-08     
    12     3.50e-06   1.71e-07     
    13     1.77e-06   2.28e-07     
    14     7.50e-07   6.21e-08     
    15     3.21e-07   2.16e-08     
    16     1.73e-07   3.73e-09     
    17     7.38e-08   9.74e-09     
 ------------------------------------------------------------------------------
                                   CCSD Lambda converged.

 Computing density matrices in double precision...
           Orbital response amplitudes will be solved using DIIS.
           Start     Size      MaxIter   EConv     LConv     
           3         7         100       1.00e-06  1.00e-06  
 ------------------------------------------------------------------------------
            Enorm      Ldiff       Comment
 ------------------------------------------------------------------------------
     1     1.20e-01   5.63e-03     
     2     1.21e-01   2.76e-03     
     3     1.61e-01   3.27e-02     
     4     2.49e-02   6.49e-02     Switched to DIIS steps.
     5     8.33e-03   9.47e-03     
     6     1.22e-03   6.65e-04     
     7     6.95e-04   5.69e-05     
     8     2.08e-04   1.31e-04     
     9     8.01e-05   2.24e-05     
    10     2.33e-05   1.40e-05     
    11     5.17e-06   2.34e-07     
    12     3.47e-06   1.11e-06     
    13     5.27e-07   5.52e-07     
 ------------------------------------------------------------------------------
                                   Orbital response converged.

 Computing density matrices... Done.
 CCSD calculation:   CPU 1331.79 s  wall 232.26 s

 Transferring MO TPDM to AO TPDM
 Transferring g2_o1o1o1o1
 Transferring g2_o1o1o1v1
 Transferring g2_o1o1v1v1
 Transferring g2_o1v1o1v1
 Transferring g2_o1v1v1v1
 Transferring g2_v1v1v1v1
 Adding separable TPDM
 Computing TPDM gradient
 --------------------------------------------------------
 2e gradient
  Atom          X               Y               Z
 --------------------------------------------------------
    1        -41.605584       10.666571       -0.000000  
    2         16.887276      -26.932597        0.000000  
    3          8.043898       15.375815       -0.000000  
    4         16.674409        0.890211       -0.000000  
 --------------------------------------------------------
 --------------------------------------------------------
 Final gradient
  Atom          X               Y               Z
 --------------------------------------------------------
    1        -41.605584       10.666571       -0.000000  
    2         16.887276      -26.932597        0.000000  
    3          8.043898       15.375815       -0.000000  
    4         16.674409        0.890211       -0.000000  
 --------------------------------------------------------
 Analytic gradient from two-electron contribution:   CPU 211.32 s  wall 42.57 s

 Total ccman2 time:   CPU 1584.39 s  wall 282.96 s


 --------------------------------------------------------------

                    Orbital Energies (a.u.)
 --------------------------------------------------------------

 Alpha MOs
 -- Occupied --
******** -80.0724 -65.1923 -58.5523 -58.5508 -58.5507 -26.3367 -15.6978
 -9.8721  -7.6111  -7.4856  -7.4778  -7.4773  -5.5031  -5.5021  -5.5020
 -3.2247  -3.2214  -3.2208  -3.2121  -3.2121  -1.6364  -1.1670  -1.0459
 -0.8014  -0.7060  -0.7060  -0.6506  -0.5327  -0.4957  -0.4688  -0.4367
 -0.4173
 -- Virtual --
 -0.0078   0.0403   0.0558   0.0751   0.0809   0.0988   0.1126   0.1208
  0.1234   0.1675   0.1798   0.2044   0.2100   0.2171   0.2761   0.3153
  0.3583   0.3625   0.3777   0.3793   0.4165   0.4735   0.5210   0.5589
  0.5744   0.5935   0.6560   0.7019   0.7346   0.7559   0.7859   0.8105
  0.8325   0.8535   0.9439   0.9869   1.0055   1.0402   1.1225   1.2275
  1.3079   1.3899   1.5593   1.6011   1.6353   1.7576   1.8440   1.9426
  2.2422   2.2733   2.2925   2.2999   2.3471   2.3828   2.4353   2.6043
  2.8677   4.0170   4.1318   4.1974   4.2043   4.2334   4.3690   4.4463
  4.5205   4.5287   4.5375   4.5959   4.7544   5.2804   6.9068   6.9420
  7.1082   7.1787   7.4674   8.1892   8.2023   8.2731  14.6930  14.7945
 14.8566  36.6333  49.4503  68.7508 166.0803 293.8734 293.8846 293.9698
********
 --------------------------------------------------------------

          Ground-State Mulliken Net Atomic Charges

     Atom                 Charge (a.u.)
  ----------------------------------------
      1 Br                   -0.170467
      2 P                     0.432185
      3 N                    -0.219401
      4 F                    -0.042316
  ----------------------------------------
  Sum of atomic charges =    -0.000000

 -----------------------------------------------------------------
                    Cartesian Multipole Moments
 -----------------------------------------------------------------
    Charge (ESU x 10^10)
                -0.0000
    Dipole Moment (Debye)
         X       1.0039      Y       2.0117      Z      -0.0000
       Tot       2.2483
    Quadrupole Moments (Debye-Ang)
        XX     -46.2778     XY      -2.8660     YY     -42.6959
        XZ       0.0000     YZ       0.0000     ZZ     -40.9575
    Octopole Moments (Debye-Ang^2)
       XXX      40.0245    XXY      -0.2678    XYY       8.7963
       YYY      -4.2309    XXZ      -0.0000    XYZ      -0.0000
       YYZ      -0.0000    XZZ       5.4986    YZZ      -1.1493
       ZZZ      -0.0000
    Hexadecapole Moments (Debye-Ang^3)
      XXXX    -643.3771   XXXY     -13.6545   XXYY    -122.0837
      XYYY      -1.0729   YYYY    -116.0338   XXXZ       0.0000
      XXYZ       0.0000   XYYZ       0.0000   YYYZ       0.0000
      XXZZ    -110.2983   XYZZ      -0.3690   YYZZ     -26.5163
      XZZZ       0.0000   YZZZ       0.0000   ZZZZ     -48.0936
 -----------------------------------------------------------------
 DrvMan completing analytic gradient of the correlated energy
 Correlated dipole moment
            1
    1   0.3949618
    2   0.7914723
    3  -0.0000000
 Energy read as -3067.723821497
 Full Analytical Gradient: (in a.u., or Hartree/Bohr)
             1             2             3             4
    1   -0.00002490    0.00004703    0.00014607   -0.00016820
    2    0.00002242    0.00002990   -0.00012325    0.00007094
    3    0.00000000   -0.00000000   -0.00000000    0.00000000
 Gradient time:  CPU 0.74 s  wall 0.78 s
 ----------------------------------------------------------------
             Standard Nuclear Orientation (Angstroms)
    I     Atom           X                Y                Z
 ----------------------------------------------------------------
    1      Br      1.3440387193    -0.1266530821     0.0010000000
    2      P      -0.6930574157     0.7529307918     0.0000000000
    3      N      -1.5225489860    -0.6307062781     0.0000000000
    4      F      -2.8875167819    -0.2717955621    -0.0000000000
 ----------------------------------------------------------------
 Nuclear Repulsion Energy =   296.6800904164 hartrees
 There are       33 alpha and       33 beta electrons

                       Distance Matrix (Angstroms)
             Br(  1)   P (  2)   N (  3)
   P (  2)  2.218880
   N (  3)  2.910566  1.613229
   F (  4)  4.234044  2.421924  1.411366

 Requested basis set is 6-311++G(d,p)
 There are 44 shells and 122 basis functions
 A cutoff of  1.0D-14 yielded    876 shell pairs
 There are      6997 function pairs (      7708 Cartesian)
 Smallest overlap matrix eigenvalue = 1.37E-03
 Guess MOs from SCF MO coefficient file

 -----------------------------------------------------------------------
  General SCF calculation program by
  Eric Jon Sundstrom, Paul Horn, Yuezhi Mao, Dmitri Zuev, Alec White,
  David Stuck, Shaama M.S., Shane Yost, Joonho Lee, David Small,
  Daniel Levine, Susi Lehtola, Hugh Burton, Evgeny Epifanovsky
 -----------------------------------------------------------------------
 Hartree-Fock
 using 6 threads for integral computing
 -------------------------------------------------------
 OpenMP Integral computing Module                
 Release: version 2.0, May 2017, Q-Chem Inc. Pleasanton 
 -------------------------------------------------------
 A restricted SCF calculation will be
 performed using DIIS
 SCF converges when DIIS error is below 1.0e-08
 ---------------------------------------
  Cycle       Energy         DIIS error
 ---------------------------------------
    1   -3066.9361750072      6.07e-06  
    2   -3066.9361751453      1.74e-06  
    3   -3066.9361751654      6.56e-07  
    4   -3066.9361751677      2.79e-07  
    5   -3066.9361751682      1.04e-07  
    6   -3066.9361751683      4.52e-08  
    7   -3066.9361751684      2.49e-08  
    8   -3066.9361751683      1.30e-08  
    9   -3066.9361751683      5.82e-09  Convergence criterion met
 ---------------------------------------
 SCF time:   CPU 6.23s  wall 2.00s 
 SCF   energy in the final basis set =    -3066.9361751683
 Total energy in the final basis set =    -3066.9361751683


 ------------------------------------------------------------------------------

   CCMAN2: suite of methods based on coupled cluster
           and equation of motion theories.

   Components:
   * libvmm-1.3-trunk
     by Evgeny Epifanovsky, Ilya Kaliman.
   * libtensor-2.5-trunk
     by Evgeny Epifanovsky, Michael Wormit, Dmitry Zuev, Sam Manzer, 
        Ilya Kaliman.
   * libcc-2.5-trunk
     by Evgeny Epifanovsky, Arik Landau, Tomasz Kus, Kirill Khistyaev, 
        Dmitry Zuev, Prashant Manohar, Xintian Feng, Anna Krylov, 
        Matthew Goldey, Alec White, Thomas Jagau, Kaushik Nanda, 
        Anastasia Gunina, Alexander Kunitsa, Joonho Lee.

   CCMAN original authors:
   Anna I. Krylov, C. David Sherrill, Steven R. Gwaltney,
   Edward F. C. Byrd (2000)
   Sergey V. Levchenko, Lyudmila V. Slipchenko, Tao Wang,
   Ana-Maria C. Cristian (2003)
   Piotr A. Pieniazek, C. Melania Oana, Evgeny Epifanovsky (2007)
   Prashant Manohar (2009)

 ------------------------------------------------------------------------------


 Allocating and initializing 30808MB of RAM...
 Calculation will run on 6 cores.


 Alpha MOs, Restricted
 -- Occupied --                  
-490.06  -80.07  -65.19  -58.55  -58.55  -58.55  -26.34  -15.70
  1 A     2 A     3 A     4 A     5 A     6 A     7 A     8 A                  
 -9.872  -7.611  -7.486  -7.478  -7.477  -5.503  -5.502  -5.502
  9 A    10 A    11 A    12 A    13 A    14 A    15 A    16 A                  
 -3.225  -3.221  -3.221  -3.212  -3.212  -1.636  -1.167  -1.046
 17 A    18 A    19 A    20 A    21 A    22 A    23 A    24 A                  
 -0.801  -0.706  -0.706  -0.651  -0.533  -0.496  -0.469  -0.437
 25 A    26 A    27 A    28 A    29 A    30 A    31 A    32 A                  
 -0.417
 33 A                                                                          
 -- Virtual --                   
 -0.008   0.040   0.056   0.075   0.081   0.099   0.113   0.121
 34 A    35 A    36 A    37 A    38 A    39 A    40 A    41 A                  
  0.123   0.168   0.180   0.204   0.210   0.217   0.276   0.315
 42 A    43 A    44 A    45 A    46 A    47 A    48 A    49 A                  
  0.358   0.363   0.378   0.379   0.417   0.473   0.521   0.559
 50 A    51 A    52 A    53 A    54 A    55 A    56 A    57 A                  
  0.574   0.593   0.656   0.702   0.735   0.756   0.786   0.811
 58 A    59 A    60 A    61 A    62 A    63 A    64 A    65 A                  
  0.833   0.854   0.944   0.987   1.006   1.040   1.122   1.228
 66 A    67 A    68 A    69 A    70 A    71 A    72 A    73 A                  
  1.308   1.390   1.559   1.601   1.635   1.758   1.844   1.943
 74 A    75 A    76 A    77 A    78 A    79 A    80 A    81 A                  
  2.242   2.273   2.292   2.300   2.347   2.383   2.435   2.604
 82 A    83 A    84 A    85 A    86 A    87 A    88 A    89 A                  
  2.868   4.017   4.132   4.197   4.204   4.233   4.369   4.446
 90 A    91 A    92 A    93 A    94 A    95 A    96 A    97 A                  
  4.520   4.529   4.538   4.596   4.754   5.280   6.907   6.942
 98 A    99 A   100 A   101 A   102 A   103 A   104 A   105 A                  
  7.108   7.179   7.467   8.189   8.202   8.273  14.693  14.795
106 A   107 A   108 A   109 A   110 A   111 A   112 A   113 A                  
 14.857  36.633  49.450  68.751 166.080 293.873 293.885 293.970
114 A   115 A   116 A   117 A   118 A   119 A   120 A   121 A                  
*******
122 A                                                                          

 Beta MOs, Restricted
 -- Occupied --                  
-490.06  -80.07  -65.19  -58.55  -58.55  -58.55  -26.34  -15.70
  1 A     2 A     3 A     4 A     5 A     6 A     7 A     8 A                  
 -9.872  -7.611  -7.486  -7.478  -7.477  -5.503  -5.502  -5.502
  9 A    10 A    11 A    12 A    13 A    14 A    15 A    16 A                  
 -3.225  -3.221  -3.221  -3.212  -3.212  -1.636  -1.167  -1.046
 17 A    18 A    19 A    20 A    21 A    22 A    23 A    24 A                  
 -0.801  -0.706  -0.706  -0.651  -0.533  -0.496  -0.469  -0.437
 25 A    26 A    27 A    28 A    29 A    30 A    31 A    32 A                  
 -0.417
 33 A                                                                          
 -- Virtual --                   
 -0.008   0.040   0.056   0.075   0.081   0.099   0.113   0.121
 34 A    35 A    36 A    37 A    38 A    39 A    40 A    41 A                  
  0.123   0.168   0.180   0.204   0.210   0.217   0.276   0.315
 42 A    43 A    44 A    45 A    46 A    47 A    48 A    49 A                  
  0.358   0.363   0.378   0.379   0.417   0.473   0.521   0.559
 50 A    51 A    52 A    53 A    54 A    55 A    56 A    57 A                  
  0.574   0.593   0.656   0.702   0.735   0.756   0.786   0.811
 58 A    59 A    60 A    61 A    62 A    63 A    64 A    65 A                  
  0.833   0.854   0.944   0.987   1.006   1.040   1.122   1.228
 66 A    67 A    68 A    69 A    70 A    71 A    72 A    73 A                  
  1.308   1.390   1.559   1.601   1.635   1.758   1.844   1.943
 74 A    75 A    76 A    77 A    78 A    79 A    80 A    81 A                  
  2.242   2.273   2.292   2.300   2.347   2.383   2.435   2.604
 82 A    83 A    84 A    85 A    86 A    87 A    88 A    89 A                  
  2.868   4.017   4.132   4.197   4.204   4.233   4.369   4.446
 90 A    91 A    92 A    93 A    94 A    95 A    96 A    97 A                  
  4.520   4.529   4.538   4.596   4.754   5.280   6.907   6.942
 98 A    99 A   100 A   101 A   102 A   103 A   104 A   105 A                  
  7.108   7.179   7.467   8.189   8.202   8.273  14.693  14.795
106 A   107 A   108 A   109 A   110 A   111 A   112 A   113 A                  
 14.857  36.633  49.450  68.751 166.080 293.873 293.885 293.970
114 A   115 A   116 A   117 A   118 A   119 A   120 A   121 A                  
*******
122 A                                                                          

 Occupation and symmetry of molecular orbitals

 Point group: C1 (1 irreducible representation).

                           A     All 
 -------------------------------------
 All molecular orbitals:
  - Alpha                  122   122 
  - Beta                   122   122 
 -------------------------------------
 Alpha orbitals:
  - Frozen occupied        16    16  
  - Active occupied        17    17  
  - Active virtual         89    89  
  - Frozen virtual         0     0   
 -------------------------------------
 Beta orbitals:
  - Frozen occupied        16    16  
  - Active occupied        17    17  
  - Active virtual         89    89  
  - Frozen virtual         0     0   
 -------------------------------------

 Import integrals:   CPU 0.00 s  wall 0.00 s

 Import integrals:   CPU 33.48 s  wall 5.89 s

 MP2 amplitudes:   CPU 0.14 s  wall 0.10 s

Running a double precision version
           CCSD T amplitudes will be solved using DIIS.

           Start     Size      MaxIter   EConv     TConv     
           3         7         100       1.00e-07  1.00e-05  
 ------------------------------------------------------------------------------
           Energy (a.u.)   Ediff      Tdiff       Comment
 ------------------------------------------------------------------------------
         -3067.71804567                           
     1   -3067.69466790   2.34e-02   7.84e-01     
     2   -3067.72185914   2.72e-02   1.03e-01     
     3   -3067.71984923   2.01e-03   4.84e-02     
     4   -3067.72272821   2.88e-03   1.83e-02     Switched to DIIS steps.
     5   -3067.72373943   1.01e-03   1.31e-02     
     6   -3067.72382235   8.29e-05   3.76e-03     
     7   -3067.72381689   5.46e-06   1.49e-03     
     8   -3067.72381978   2.89e-06   4.12e-04     
     9   -3067.72382179   2.01e-06   2.68e-04     
    10   -3067.72382094   8.48e-07   9.29e-05     
    11   -3067.72382143   4.90e-07   3.34e-05     
    12   -3067.72382144   1.10e-08   1.86e-05     
    13   -3067.72382139   5.10e-08   5.42e-06     
 ------------------------------------------------------------------------------
         -3067.72382139                           CCSD T converged.

End of double precision
 SCF energy                 = -3066.93617517
 MP2 energy                 = -3067.71804567
 CCSD correlation energy     =    -0.78764622
 CCSD total energy           = -3067.72382139

 CCSD  T1^2 = 0.0156  T2^2 = 0.2687  Leading amplitudes:

 Amplitude    Orbitals with energies
 -0.0390       30 (A) A                  ->    34 (A) A                   
              -0.4958                         -0.0078                     
 -0.0390       30 (A) B                  ->    34 (A) B                   
              -0.4958                         -0.0078                     
  0.0238       33 (A) A                  ->    34 (A) A                   
              -0.4173                         -0.0078                     
  0.0238       33 (A) B                  ->    34 (A) B                   
              -0.4173                         -0.0078                     

 Amplitude    Orbitals with energies
 -0.0945       33 (A) A      33 (A) B    ->    34 (A) A      34 (A) B     
              -0.4173       -0.4173           -0.0078       -0.0078       
  0.0945       33 (A) A      33 (A) B    ->    34 (A) B      34 (A) A     
              -0.4173       -0.4173           -0.0078       -0.0078       
  0.0945       33 (A) B      33 (A) A    ->    34 (A) A      34 (A) B     
              -0.4173       -0.4173           -0.0078       -0.0078       
 -0.0945       33 (A) B      33 (A) A    ->    34 (A) B      34 (A) A     
              -0.4173       -0.4173           -0.0078       -0.0078       

 Computing CCSD intemediates for later calculations in double precision
 Finished.

Running a double precision version
           CCSD Lambda amplitudes will be solved using DIIS.
           Start     Size      MaxIter   EConv     LConv     
           3         7         100       1.00e-07  1.00e-05  
 ------------------------------------------------------------------------------
            Enorm      Ldiff       Comment
 ------------------------------------------------------------------------------
     1     6.40e-02   4.28e-02     
     2     1.97e-02   7.91e-03     
     3     9.18e-03   1.66e-03     
     4     5.02e-03   1.52e-03     Switched to DIIS steps.
     5     1.60e-03   1.01e-03     
     6     7.82e-04   2.49e-04     
     7     2.65e-04   8.30e-05     
     8     1.22e-04   8.97e-06     
     9     4.40e-05   4.55e-06     
    10     1.90e-05   1.48e-06     
    11     8.96e-06   1.88e-08     
    12     3.50e-06   1.72e-07     
    13     1.77e-06   2.28e-07     
    14     7.50e-07   6.21e-08     
    15     3.21e-07   2.16e-08     
    16     1.73e-07   3.73e-09     
    17     7.38e-08   9.75e-09     
 ------------------------------------------------------------------------------
                                   CCSD Lambda converged.

 Computing density matrices in double precision...
           Orbital response amplitudes will be solved using DIIS.
           Start     Size      MaxIter   EConv     LConv     
           3         7         100       1.00e-06  1.00e-06  
 ------------------------------------------------------------------------------
            Enorm      Ldiff       Comment
 ------------------------------------------------------------------------------
     1     1.20e-01   5.63e-03     
     2     1.21e-01   2.75e-03     
     3     1.61e-01   3.27e-02     
     4     2.50e-02   6.50e-02     Switched to DIIS steps.
     5     8.33e-03   9.48e-03     
     6     1.22e-03   6.65e-04     
     7     6.94e-04   5.73e-05     
     8     2.08e-04   1.31e-04     
     9     8.01e-05   2.25e-05     
    10     2.32e-05   1.40e-05     
    11     5.16e-06   2.26e-07     
    12     3.46e-06   1.11e-06     
    13     5.26e-07   5.51e-07     
 ------------------------------------------------------------------------------
                                   Orbital response converged.

 Computing density matrices... Done.
 CCSD calculation:   CPU 1329.96 s  wall 231.84 s

 Transferring MO TPDM to AO TPDM
 Transferring g2_o1o1o1o1
 Transferring g2_o1o1o1v1
 Transferring g2_o1o1v1v1
 Transferring g2_o1v1o1v1
 Transferring g2_o1v1v1v1
 Transferring g2_v1v1v1v1
 Adding separable TPDM
 Computing TPDM gradient
 --------------------------------------------------------
 2e gradient
  Atom          X               Y               Z
 --------------------------------------------------------
    1        -41.618397       10.653446       -0.018217  
    2         16.899389      -26.922652        0.014227  
    3          8.044580       15.377947        0.003222  
    4         16.674428        0.891259        0.000768  
 --------------------------------------------------------
 --------------------------------------------------------
 Final gradient
  Atom          X               Y               Z
 --------------------------------------------------------
    1        -41.618397       10.653446       -0.018217  
    2         16.899389      -26.922652        0.014227  
    3          8.044580       15.377947        0.003222  
    4         16.674428        0.891259        0.000768  
 --------------------------------------------------------
 Analytic gradient from two-electron contribution:   CPU 208.32 s  wall 40.55 s

 Total ccman2 time:   CPU 1576.27 s  wall 279.63 s


 --------------------------------------------------------------

                    Orbital Energies (a.u.)
 --------------------------------------------------------------

 Alpha MOs
 -- Occupied --
******** -80.0724 -65.1924 -58.5523 -58.5509 -58.5508 -26.3366 -15.6977
 -9.8722  -7.6111  -7.4857  -7.4779  -7.4774  -5.5031  -5.5021  -5.5020
 -3.2247  -3.2215  -3.2208  -3.2121  -3.2121  -1.6364  -1.1670  -1.0460
 -0.8014  -0.7060  -0.7060  -0.6506  -0.5328  -0.4958  -0.4689  -0.4367
 -0.4173
 -- Virtual --
 -0.0078   0.0404   0.0558   0.0751   0.0809   0.0988   0.1127   0.1208
  0.1234   0.1675   0.1797   0.2044   0.2100   0.2171   0.2761   0.3153
  0.3583   0.3625   0.3777   0.3793   0.4165   0.4735   0.5210   0.5589
  0.5744   0.5935   0.6559   0.7019   0.7345   0.7558   0.7858   0.8105
  0.8326   0.8536   0.9439   0.9870   1.0056   1.0403   1.1225   1.2275
  1.3080   1.3899   1.5593   1.6012   1.6354   1.7576   1.8440   1.9427
  2.2422   2.2733   2.2925   2.2998   2.3472   2.3828   2.4353   2.6043
  2.8677   4.0170   4.1318   4.1974   4.2043   4.2334   4.3691   4.4463
  4.5204   4.5286   4.5375   4.5958   4.7544   5.2804   6.9068   6.9420
  7.1082   7.1787   7.4674   8.1892   8.2022   8.2731  14.6931  14.7945
 14.8567  36.6333  49.4503  68.7508 166.0803 293.8733 293.8846 293.9698
********
 --------------------------------------------------------------

          Ground-State Mulliken Net Atomic Charges

     Atom                 Charge (a.u.)
  ----------------------------------------
      1 Br                   -0.170352
      2 P                     0.432176
      3 N                    -0.219510
      4 F                    -0.042314
  ----------------------------------------
  Sum of atomic charges =    -0.000000

 -----------------------------------------------------------------
                    Cartesian Multipole Moments
 -----------------------------------------------------------------
    Charge (ESU x 10^10)
                -0.0000
    Dipole Moment (Debye)
         X       1.0060      Y       2.0107      Z      -0.0004
       Tot       2.2483
    Quadrupole Moments (Debye-Ang)
        XX     -46.2764     XY      -2.8648     YY     -42.6979
        XZ       0.0004     YZ      -0.0001     ZZ     -40.9568
    Octopole Moments (Debye-Ang^2)
       XXX      40.0341    XXY      -0.2846    XYY       8.7975
       YYY      -4.2886    XXZ      -0.0153    XYZ      -0.0017
       YYZ      -0.0183    XZZ       5.5010    YZZ      -1.1684
       ZZZ      -0.0564
    Hexadecapole Moments (Debye-Ang^3)
      XXXX    -643.3560   XXXY     -13.7159   XXYY    -122.0881
      XYYY      -1.1430   YYYY    -116.0132   XXXZ      -0.0630
      XXYZ      -0.0011   XYYZ      -0.0244   YYYZ       0.0074
      XXZZ    -110.2966   XYZZ      -0.3939   YYZZ     -26.5121
      XZZZ      -0.0761   YZZZ       0.0072   ZZZZ     -48.0916
 -----------------------------------------------------------------
 DrvMan completing analytic gradient of the correlated energy
 Correlated dipole moment
            1
    1   0.3957972
    2   0.7910760
    3  -0.0001602
 Energy read as -3067.723821392
 Full Analytical Gradient: (in a.u., or Hartree/Bohr)
             1             2             3             4
    1   -0.00010732    0.00016215    0.00012315   -0.00017797
    2    0.00008336   -0.00004617   -0.00010622    0.00006903
    3    0.00000935   -0.00000736   -0.00001724    0.00001525
 Gradient time:  CPU 0.76 s  wall 0.79 s
 ----------------------------------------------------------------
             Standard Nuclear Orientation (Angstroms)
    I     Atom           X                Y                Z
 ----------------------------------------------------------------
    1      Br      1.3440387193    -0.1266530821    -0.0000000000
    2      P      -0.6920574157     0.7529307918     0.0000000000
    3      N      -1.5225489860    -0.6307062781     0.0000000000
    4      F      -2.8875167819    -0.2717955621    -0.0000000000
 ----------------------------------------------------------------
 Nuclear Repulsion Energy =   296.7099204819 hartrees
 There are       33 alpha and       33 beta electrons

                       Distance Matrix (Angstroms)
             Br(  1)   P (  2)   N (  3)
   P (  2)  2.217962
   N (  3)  2.910566  1.613743
   F (  4)  4.234044  2.422830  1.411366

 Requested basis set is 6-311++G(d,p)
 There are 44 shells and 122 basis functions
 A cutoff of  1.0D-14 yielded    876 shell pairs
 There are      6997 function pairs (      7708 Cartesian)
 Smallest overlap matrix eigenvalue = 1.37E-03
 Guess MOs from SCF MO coefficient file

 -----------------------------------------------------------------------
  General SCF calculation program by
  Eric Jon Sundstrom, Paul Horn, Yuezhi Mao, Dmitri Zuev, Alec White,
  David Stuck, Shaama M.S., Shane Yost, Joonho Lee, David Small,
  Daniel Levine, Susi Lehtola, Hugh Burton, Evgeny Epifanovsky
 -----------------------------------------------------------------------
 Hartree-Fock
 using 6 threads for integral computing
 -------------------------------------------------------
 OpenMP Integral computing Module                
 Release: version 2.0, May 2017, Q-Chem Inc. Pleasanton 
 -------------------------------------------------------
 A restricted SCF calculation will be
 performed using DIIS
 SCF converges when DIIS error is below 1.0e-08
 ---------------------------------------
  Cycle       Energy         DIIS error
 ---------------------------------------
    1   -3066.9361414182      1.27e-05  
    2   -3066.9361418266      4.91e-06  
    3   -3066.9361418710      3.06e-06  
    4   -3066.9361418900      5.21e-07  
    5   -3066.9361418914      2.09e-07  
    6   -3066.9361418916      1.00e-07  
    7   -3066.9361418917      4.15e-08  
    8   -3066.9361418917      1.99e-08  
    9   -3066.9361418917      8.48e-09  Convergence criterion met
 ---------------------------------------
 SCF time:   CPU 6.13s  wall 1.00s 
 SCF   energy in the final basis set =    -3066.9361418917
 Total energy in the final basis set =    -3066.9361418917


 ------------------------------------------------------------------------------

   CCMAN2: suite of methods based on coupled cluster
           and equation of motion theories.

   Components:
   * libvmm-1.3-trunk
     by Evgeny Epifanovsky, Ilya Kaliman.
   * libtensor-2.5-trunk
     by Evgeny Epifanovsky, Michael Wormit, Dmitry Zuev, Sam Manzer, 
        Ilya Kaliman.
   * libcc-2.5-trunk
     by Evgeny Epifanovsky, Arik Landau, Tomasz Kus, Kirill Khistyaev, 
        Dmitry Zuev, Prashant Manohar, Xintian Feng, Anna Krylov, 
        Matthew Goldey, Alec White, Thomas Jagau, Kaushik Nanda, 
        Anastasia Gunina, Alexander Kunitsa, Joonho Lee.

   CCMAN original authors:
   Anna I. Krylov, C. David Sherrill, Steven R. Gwaltney,
   Edward F. C. Byrd (2000)
   Sergey V. Levchenko, Lyudmila V. Slipchenko, Tao Wang,
   Ana-Maria C. Cristian (2003)
   Piotr A. Pieniazek, C. Melania Oana, Evgeny Epifanovsky (2007)
   Prashant Manohar (2009)

 ------------------------------------------------------------------------------


 Allocating and initializing 30808MB of RAM...
 Calculation will run on 6 cores.


 Alpha MOs, Restricted
 -- Occupied --                  
-490.06  -80.07  -65.19  -58.55  -58.55  -58.55  -26.34  -15.70
  1 A     2 A     3 A     4 A     5 A     6 A     7 A     8 A                  
 -9.872  -7.611  -7.486  -7.478  -7.477  -5.503  -5.502  -5.502
  9 A    10 A    11 A    12 A    13 A    14 A    15 A    16 A                  
 -3.225  -3.222  -3.221  -3.212  -3.212  -1.636  -1.167  -1.046
 17 A    18 A    19 A    20 A    21 A    22 A    23 A    24 A                  
 -0.801  -0.706  -0.706  -0.651  -0.533  -0.496  -0.469  -0.437
 25 A    26 A    27 A    28 A    29 A    30 A    31 A    32 A                  
 -0.417
 33 A                                                                          
 -- Virtual --                   
 -0.008   0.040   0.056   0.075   0.081   0.099   0.113   0.121
 34 A    35 A    36 A    37 A    38 A    39 A    40 A    41 A                  
  0.123   0.168   0.180   0.204   0.210   0.217   0.276   0.315
 42 A    43 A    44 A    45 A    46 A    47 A    48 A    49 A                  
  0.358   0.363   0.378   0.379   0.417   0.473   0.521   0.559
 50 A    51 A    52 A    53 A    54 A    55 A    56 A    57 A                  
  0.574   0.594   0.656   0.702   0.734   0.756   0.786   0.811
 58 A    59 A    60 A    61 A    62 A    63 A    64 A    65 A                  
  0.833   0.854   0.944   0.987   1.006   1.040   1.123   1.227
 66 A    67 A    68 A    69 A    70 A    71 A    72 A    73 A                  
  1.308   1.390   1.559   1.601   1.635   1.758   1.844   1.943
 74 A    75 A    76 A    77 A    78 A    79 A    80 A    81 A                  
  2.242   2.273   2.292   2.300   2.347   2.383   2.435   2.604
 82 A    83 A    84 A    85 A    86 A    87 A    88 A    89 A                  
  2.867   4.017   4.132   4.197   4.204   4.233   4.369   4.446
 90 A    91 A    92 A    93 A    94 A    95 A    96 A    97 A                  
  4.520   4.529   4.538   4.596   4.755   5.280   6.907   6.942
 98 A    99 A   100 A   101 A   102 A   103 A   104 A   105 A                  
  7.108   7.179   7.467   8.189   8.202   8.273  14.693  14.795
106 A   107 A   108 A   109 A   110 A   111 A   112 A   113 A                  
 14.856  36.633  49.450  68.751 166.080 293.873 293.885 293.970
114 A   115 A   116 A   117 A   118 A   119 A   120 A   121 A                  
*******
122 A                                                                          

 Beta MOs, Restricted
 -- Occupied --                  
-490.06  -80.07  -65.19  -58.55  -58.55  -58.55  -26.34  -15.70
  1 A     2 A     3 A     4 A     5 A     6 A     7 A     8 A                  
 -9.872  -7.611  -7.486  -7.478  -7.477  -5.503  -5.502  -5.502
  9 A    10 A    11 A    12 A    13 A    14 A    15 A    16 A                  
 -3.225  -3.222  -3.221  -3.212  -3.212  -1.636  -1.167  -1.046
 17 A    18 A    19 A    20 A    21 A    22 A    23 A    24 A                  
 -0.801  -0.706  -0.706  -0.651  -0.533  -0.496  -0.469  -0.437
 25 A    26 A    27 A    28 A    29 A    30 A    31 A    32 A                  
 -0.417
 33 A                                                                          
 -- Virtual --                   
 -0.008   0.040   0.056   0.075   0.081   0.099   0.113   0.121
 34 A    35 A    36 A    37 A    38 A    39 A    40 A    41 A                  
  0.123   0.168   0.180   0.204   0.210   0.217   0.276   0.315
 42 A    43 A    44 A    45 A    46 A    47 A    48 A    49 A                  
  0.358   0.363   0.378   0.379   0.417   0.473   0.521   0.559
 50 A    51 A    52 A    53 A    54 A    55 A    56 A    57 A                  
  0.574   0.594   0.656   0.702   0.734   0.756   0.786   0.811
 58 A    59 A    60 A    61 A    62 A    63 A    64 A    65 A                  
  0.833   0.854   0.944   0.987   1.006   1.040   1.123   1.227
 66 A    67 A    68 A    69 A    70 A    71 A    72 A    73 A                  
  1.308   1.390   1.559   1.601   1.635   1.758   1.844   1.943
 74 A    75 A    76 A    77 A    78 A    79 A    80 A    81 A                  
  2.242   2.273   2.292   2.300   2.347   2.383   2.435   2.604
 82 A    83 A    84 A    85 A    86 A    87 A    88 A    89 A                  
  2.867   4.017   4.132   4.197   4.204   4.233   4.369   4.446
 90 A    91 A    92 A    93 A    94 A    95 A    96 A    97 A                  
  4.520   4.529   4.538   4.596   4.755   5.280   6.907   6.942
 98 A    99 A   100 A   101 A   102 A   103 A   104 A   105 A                  
  7.108   7.179   7.467   8.189   8.202   8.273  14.693  14.795
106 A   107 A   108 A   109 A   110 A   111 A   112 A   113 A                  
 14.856  36.633  49.450  68.751 166.080 293.873 293.885 293.970
114 A   115 A   116 A   117 A   118 A   119 A   120 A   121 A                  
*******
122 A                                                                          

 Occupation and symmetry of molecular orbitals

 Point group: C1 (1 irreducible representation).

                           A     All 
 -------------------------------------
 All molecular orbitals:
  - Alpha                  122   122 
  - Beta                   122   122 
 -------------------------------------
 Alpha orbitals:
  - Frozen occupied        16    16  
  - Active occupied        17    17  
  - Active virtual         89    89  
  - Frozen virtual         0     0   
 -------------------------------------
 Beta orbitals:
  - Frozen occupied        16    16  
  - Active occupied        17    17  
  - Active virtual         89    89  
  - Frozen virtual         0     0   
 -------------------------------------

 Import integrals:   CPU 0.00 s  wall 0.00 s

 Import integrals:   CPU 34.17 s  wall 6.07 s

 MP2 amplitudes:   CPU 0.13 s  wall 0.09 s

Running a double precision version
           CCSD T amplitudes will be solved using DIIS.

           Start     Size      MaxIter   EConv     TConv     
           3         7         100       1.00e-07  1.00e-05  
 ------------------------------------------------------------------------------
           Energy (a.u.)   Ediff      Tdiff       Comment
 ------------------------------------------------------------------------------
         -3067.71806355                           
     1   -3067.69465789   2.34e-02   7.84e-01     
     2   -3067.72186122   2.72e-02   1.03e-01     
     3   -3067.71984608   2.02e-03   4.84e-02     
     4   -3067.72272685   2.88e-03   1.83e-02     Switched to DIIS steps.
     5   -3067.72373856   1.01e-03   1.31e-02     
     6   -3067.72382163   8.31e-05   3.77e-03     
     7   -3067.72381614   5.49e-06   1.49e-03     
     8   -3067.72381902   2.89e-06   4.12e-04     
     9   -3067.72382104   2.02e-06   2.69e-04     
    10   -3067.72382019   8.51e-07   9.30e-05     
    11   -3067.72382068   4.91e-07   3.35e-05     
    12   -3067.72382069   1.10e-08   1.86e-05     
    13   -3067.72382064   5.11e-08   5.43e-06     
 ------------------------------------------------------------------------------
         -3067.72382064                           CCSD T converged.

End of double precision
 SCF energy                 = -3066.93614189
 MP2 energy                 = -3067.71806355
 CCSD correlation energy     =    -0.78767875
 CCSD total energy           = -3067.72382064

 CCSD  T1^2 = 0.0157  T2^2 = 0.2688  Leading amplitudes:

 Amplitude    Orbitals with energies
 -0.0389       30 (A) A                  ->    34 (A) A                   
              -0.4958                         -0.0078                     
 -0.0389       30 (A) B                  ->    34 (A) B                   
              -0.4958                         -0.0078                     
  0.0239       33 (A) A                  ->    34 (A) A                   
              -0.4172                         -0.0078                     
  0.0239       33 (A) B                  ->    34 (A) B                   
              -0.4172                         -0.0078                     

 Amplitude    Orbitals with energies
 -0.0948       33 (A) A      33 (A) B    ->    34 (A) A      34 (A) B     
              -0.4172       -0.4172           -0.0078       -0.0078       
  0.0948       33 (A) A      33 (A) B    ->    34 (A) B      34 (A) A     
              -0.4172       -0.4172           -0.0078       -0.0078       
  0.0948       33 (A) B      33 (A) A    ->    34 (A) A      34 (A) B     
              -0.4172       -0.4172           -0.0078       -0.0078       
 -0.0948       33 (A) B      33 (A) A    ->    34 (A) B      34 (A) A     
              -0.4172       -0.4172           -0.0078       -0.0078       

 Computing CCSD intemediates for later calculations in double precision
 Finished.

Running a double precision version
           CCSD Lambda amplitudes will be solved using DIIS.
           Start     Size      MaxIter   EConv     LConv     
           3         7         100       1.00e-07  1.00e-05  
 ------------------------------------------------------------------------------
            Enorm      Ldiff       Comment
 ------------------------------------------------------------------------------
     1     6.40e-02   4.28e-02     
     2     1.97e-02   7.91e-03     
     3     9.19e-03   1.66e-03     
     4     5.02e-03   1.52e-03     Switched to DIIS steps.
     5     1.60e-03   1.01e-03     
     6     7.83e-04   2.50e-04     
     7     2.66e-04   8.32e-05     
     8     1.23e-04   9.00e-06     
     9     4.40e-05   4.55e-06     
    10     1.90e-05   1.48e-06     
    11     8.97e-06   1.91e-08     
    12     3.50e-06   1.73e-07     
    13     1.77e-06   2.28e-07     
    14     7.51e-07   6.21e-08     
    15     3.22e-07   2.17e-08     
    16     1.74e-07   3.73e-09     
    17     7.39e-08   9.75e-09     
 ------------------------------------------------------------------------------
                                   CCSD Lambda converged.

 Computing density matrices in double precision...
           Orbital response amplitudes will be solved using DIIS.
           Start     Size      MaxIter   EConv     LConv     
           3         7         100       1.00e-06  1.00e-06  
 ------------------------------------------------------------------------------
            Enorm      Ldiff       Comment
 ------------------------------------------------------------------------------
     1     1.20e-01   5.62e-03     
     2     1.21e-01   2.72e-03     
     3     1.61e-01   3.27e-02     
     4     2.51e-02   6.50e-02     Switched to DIIS steps.
     5     8.34e-03   9.53e-03     
     6     1.22e-03   6.67e-04     
     7     6.97e-04   5.72e-05     
     8     2.09e-04   1.32e-04     
     9     8.03e-05   2.25e-05     
    10     2.33e-05   1.40e-05     
    11     5.17e-06   2.07e-07     
    12     3.47e-06   1.11e-06     
    13     5.29e-07   5.53e-07     
 ------------------------------------------------------------------------------
                                   Orbital response converged.

 Computing density matrices... Done.
 CCSD calculation:   CPU 1329.60 s  wall 231.86 s

 Transferring MO TPDM to AO TPDM
 Transferring g2_o1o1o1o1
 Transferring g2_o1o1o1v1
 Transferring g2_o1o1v1v1
 Transferring g2_o1v1o1v1
 Transferring g2_o1v1v1v1
 Transferring g2_v1v1v1v1
 Adding separable TPDM
 Computing TPDM gradient
 --------------------------------------------------------
 2e gradient
  Atom          X               Y               Z
 --------------------------------------------------------
    1        -41.635994       10.666416       -0.000001  
    2         16.911349      -26.922994        0.000002  
    3          8.050592       15.367531       -0.000001  
    4         16.674053        0.889047       -0.000000  
 --------------------------------------------------------
 --------------------------------------------------------
 Final gradient
  Atom          X               Y               Z
 --------------------------------------------------------
    1        -41.635994       10.666416       -0.000001  
    2         16.911349      -26.922994        0.000002  
    3          8.050592       15.367531       -0.000001  
    4         16.674053        0.889047       -0.000000  
 --------------------------------------------------------
 Analytic gradient from two-electron contribution:   CPU 207.94 s  wall 40.43 s

 Total ccman2 time:   CPU 1576.15 s  wall 279.63 s


 --------------------------------------------------------------

                    Orbital Energies (a.u.)
 --------------------------------------------------------------

 Alpha MOs
 -- Occupied --
******** -80.0724 -65.1925 -58.5524 -58.5510 -58.5509 -26.3366 -15.6977
 -9.8723  -7.6110  -7.4858  -7.4780  -7.4775  -5.5030  -5.5020  -5.5020
 -3.2248  -3.2216  -3.2209  -3.2123  -3.2122  -1.6363  -1.1668  -1.0462
 -0.8014  -0.7060  -0.7059  -0.6507  -0.5328  -0.4958  -0.4690  -0.4367
 -0.4172
 -- Virtual --
 -0.0078   0.0405   0.0558   0.0751   0.0809   0.0988   0.1127   0.1208
  0.1234   0.1675   0.1797   0.2044   0.2100   0.2171   0.2761   0.3153
  0.3583   0.3626   0.3777   0.3793   0.4165   0.4734   0.5209   0.5588
  0.5743   0.5935   0.6557   0.7017   0.7343   0.7557   0.7858   0.8106
  0.8327   0.8535   0.9441   0.9873   1.0059   1.0404   1.1225   1.2273
  1.3082   1.3901   1.5594   1.6012   1.6354   1.7577   1.8442   1.9428
  2.2422   2.2733   2.2924   2.2998   2.3472   2.3826   2.4352   2.6044
  2.8673   4.0171   4.1319   4.1975   4.2044   4.2333   4.3691   4.4460
  4.5203   4.5286   4.5375   4.5958   4.7546   5.2804   6.9068   6.9420
  7.1082   7.1787   7.4672   8.1891   8.2022   8.2731  14.6931  14.7945
 14.8564  36.6333  49.4503  68.7508 166.0800 293.8733 293.8845 293.9699
********
 --------------------------------------------------------------

          Ground-State Mulliken Net Atomic Charges

     Atom                 Charge (a.u.)
  ----------------------------------------
      1 Br                   -0.170016
      2 P                     0.432063
      3 N                    -0.219706
      4 F                    -0.042341
  ----------------------------------------
  Sum of atomic charges =    -0.000000

 -----------------------------------------------------------------
                    Cartesian Multipole Moments
 -----------------------------------------------------------------
    Charge (ESU x 10^10)
                -0.0000
    Dipole Moment (Debye)
         X       1.0120      Y       2.0092      Z       0.0000
       Tot       2.2497
    Quadrupole Moments (Debye-Ang)
        XX     -46.2773     XY      -2.8626     YY     -42.7003
        XZ      -0.0000     YZ       0.0000     ZZ     -40.9568
    Octopole Moments (Debye-Ang^2)
       XXX      40.0171    XXY      -0.2858    XYY       8.7929
       YYY      -4.2933    XXZ      -0.0000    XYZ      -0.0000
       YYZ       0.0000    XZZ       5.4963    YZZ      -1.1697
       ZZZ       0.0000
    Hexadecapole Moments (Debye-Ang^3)
      XXXX    -643.2509   XXXY     -13.7378   XXYY    -122.0719
      XYYY      -1.1696   YYYY    -116.0273   XXXZ      -0.0000
      XXYZ       0.0000   XYYZ      -0.0000   YYYZ       0.0000
      XXZZ    -110.2802   XYZZ      -0.4018   YYZZ     -26.5143
      XZZZ      -0.0000   YZZZ       0.0000   ZZZZ     -48.0915
 -----------------------------------------------------------------
 DrvMan completing analytic gradient of the correlated energy
 Correlated dipole moment
            1
    1   0.3981635
    2   0.7904677
    3   0.0000001
 Energy read as -3067.723820640
 Full Analytical Gradient: (in a.u., or Hartree/Bohr)
             1             2             3             4
    1   -0.00031383    0.00064278   -0.00004897   -0.00027998
    2    0.00019888    0.00012238   -0.00035130    0.00003004
    3    0.00000000    0.00000007   -0.00000009    0.00000002
 Gradient time:  CPU 0.85 s  wall 0.87 s
 ----------------------------------------------------------------
             Standard Nuclear Orientation (Angstroms)
    I     Atom           X                Y                Z
 ----------------------------------------------------------------
    1      Br      1.3440387193    -0.1266530821    -0.0000000000
    2      P      -0.6940574157     0.7529307918     0.0000000000
    3      N      -1.5225489860    -0.6307062781     0.0000000000
    4      F      -2.8875167819    -0.2717955621    -0.0000000000
 ----------------------------------------------------------------
 Nuclear Repulsion Energy =   296.6503367279 hartrees
 There are       33 alpha and       33 beta electrons

                       Distance Matrix (Angstroms)
             Br(  1)   P (  2)   N (  3)
   P (  2)  2.219798
   N (  3)  2.910566  1.612715
   F (  4)  4.234044  2.421018  1.411366

 Requested basis set is 6-311++G(d,p)
 There are 44 shells and 122 basis functions
 A cutoff of  1.0D-14 yielded    876 shell pairs
 There are      6997 function pairs (      7708 Cartesian)
 Smallest overlap matrix eigenvalue = 1.37E-03
 Guess MOs from SCF MO coefficient file

 -----------------------------------------------------------------------
  General SCF calculation program by
  Eric Jon Sundstrom, Paul Horn, Yuezhi Mao, Dmitri Zuev, Alec White,
  David Stuck, Shaama M.S., Shane Yost, Joonho Lee, David Small,
  Daniel Levine, Susi Lehtola, Hugh Burton, Evgeny Epifanovsky
 -----------------------------------------------------------------------
 Hartree-Fock
 using 6 threads for integral computing
 -------------------------------------------------------
 OpenMP Integral computing Module                
 Release: version 2.0, May 2017, Q-Chem Inc. Pleasanton 
 -------------------------------------------------------
 A restricted SCF calculation will be
 performed using DIIS
 SCF converges when DIIS error is below 1.0e-08
 ---------------------------------------
  Cycle       Energy         DIIS error
 ---------------------------------------
    1   -3066.9362058954      2.42e-05  
    2   -3066.9362072748      9.53e-06  
    3   -3066.9362074210      5.75e-06  
    4   -3066.9362074838      8.86e-07  
    5   -3066.9362074871      3.52e-07  
    6   -3066.9362074875      1.60e-07  
    7   -3066.9362074876      6.29e-08  
    8   -3066.9362074877      2.85e-08  
    9   -3066.9362074877      1.21e-08  
   10   -3066.9362074877      5.42e-09  Convergence criterion met
 ---------------------------------------
 SCF time:   CPU 6.78s  wall 1.00s 
 SCF   energy in the final basis set =    -3066.9362074877
 Total energy in the final basis set =    -3066.9362074877


 ------------------------------------------------------------------------------

   CCMAN2: suite of methods based on coupled cluster
           and equation of motion theories.

   Components:
   * libvmm-1.3-trunk
     by Evgeny Epifanovsky, Ilya Kaliman.
   * libtensor-2.5-trunk
     by Evgeny Epifanovsky, Michael Wormit, Dmitry Zuev, Sam Manzer, 
        Ilya Kaliman.
   * libcc-2.5-trunk
     by Evgeny Epifanovsky, Arik Landau, Tomasz Kus, Kirill Khistyaev, 
        Dmitry Zuev, Prashant Manohar, Xintian Feng, Anna Krylov, 
        Matthew Goldey, Alec White, Thomas Jagau, Kaushik Nanda, 
        Anastasia Gunina, Alexander Kunitsa, Joonho Lee.

   CCMAN original authors:
   Anna I. Krylov, C. David Sherrill, Steven R. Gwaltney,
   Edward F. C. Byrd (2000)
   Sergey V. Levchenko, Lyudmila V. Slipchenko, Tao Wang,
   Ana-Maria C. Cristian (2003)
   Piotr A. Pieniazek, C. Melania Oana, Evgeny Epifanovsky (2007)
   Prashant Manohar (2009)

 ------------------------------------------------------------------------------


 Allocating and initializing 30808MB of RAM...
 Calculation will run on 6 cores.


 Alpha MOs, Restricted
 -- Occupied --                  
-490.06  -80.07  -65.19  -58.55  -58.55  -58.55  -26.34  -15.70
  1 A     2 A     3 A     4 A     5 A     6 A     7 A     8 A                  
 -9.872  -7.611  -7.486  -7.478  -7.477  -5.503  -5.502  -5.502
  9 A    10 A    11 A    12 A    13 A    14 A    15 A    16 A                  
 -3.225  -3.221  -3.221  -3.212  -3.212  -1.636  -1.167  -1.046
 17 A    18 A    19 A    20 A    21 A    22 A    23 A    24 A                  
 -0.801  -0.706  -0.706  -0.651  -0.533  -0.496  -0.469  -0.437
 25 A    26 A    27 A    28 A    29 A    30 A    31 A    32 A                  
 -0.417
 33 A                                                                          
 -- Virtual --                   
 -0.008   0.040   0.056   0.075   0.081   0.099   0.113   0.121
 34 A    35 A    36 A    37 A    38 A    39 A    40 A    41 A                  
  0.123   0.168   0.180   0.204   0.210   0.217   0.276   0.315
 42 A    43 A    44 A    45 A    46 A    47 A    48 A    49 A                  
  0.358   0.362   0.378   0.379   0.416   0.474   0.521   0.559
 50 A    51 A    52 A    53 A    54 A    55 A    56 A    57 A                  
  0.574   0.593   0.656   0.702   0.735   0.756   0.786   0.810
 58 A    59 A    60 A    61 A    62 A    63 A    64 A    65 A                  
  0.832   0.854   0.944   0.987   1.005   1.040   1.122   1.228
 66 A    67 A    68 A    69 A    70 A    71 A    72 A    73 A                  
  1.308   1.390   1.559   1.601   1.635   1.758   1.844   1.943
 74 A    75 A    76 A    77 A    78 A    79 A    80 A    81 A                  
  2.242   2.273   2.293   2.300   2.347   2.383   2.435   2.604
 82 A    83 A    84 A    85 A    86 A    87 A    88 A    89 A                  
  2.868   4.017   4.132   4.197   4.204   4.233   4.369   4.447
 90 A    91 A    92 A    93 A    94 A    95 A    96 A    97 A                  
  4.521   4.529   4.538   4.596   4.754   5.280   6.907   6.942
 98 A    99 A   100 A   101 A   102 A   103 A   104 A   105 A                  
  7.108   7.179   7.468   8.189   8.202   8.273  14.693  14.795
106 A   107 A   108 A   109 A   110 A   111 A   112 A   113 A                  
 14.857  36.633  49.450  68.751 166.081 293.873 293.885 293.970
114 A   115 A   116 A   117 A   118 A   119 A   120 A   121 A                  
*******
122 A                                                                          

 Beta MOs, Restricted
 -- Occupied --                  
-490.06  -80.07  -65.19  -58.55  -58.55  -58.55  -26.34  -15.70
  1 A     2 A     3 A     4 A     5 A     6 A     7 A     8 A                  
 -9.872  -7.611  -7.486  -7.478  -7.477  -5.503  -5.502  -5.502
  9 A    10 A    11 A    12 A    13 A    14 A    15 A    16 A                  
 -3.225  -3.221  -3.221  -3.212  -3.212  -1.636  -1.167  -1.046
 17 A    18 A    19 A    20 A    21 A    22 A    23 A    24 A                  
 -0.801  -0.706  -0.706  -0.651  -0.533  -0.496  -0.469  -0.437
 25 A    26 A    27 A    28 A    29 A    30 A    31 A    32 A                  
 -0.417
 33 A                                                                          
 -- Virtual --                   
 -0.008   0.040   0.056   0.075   0.081   0.099   0.113   0.121
 34 A    35 A    36 A    37 A    38 A    39 A    40 A    41 A                  
  0.123   0.168   0.180   0.204   0.210   0.217   0.276   0.315
 42 A    43 A    44 A    45 A    46 A    47 A    48 A    49 A                  
  0.358   0.362   0.378   0.379   0.416   0.474   0.521   0.559
 50 A    51 A    52 A    53 A    54 A    55 A    56 A    57 A                  
  0.574   0.593   0.656   0.702   0.735   0.756   0.786   0.810
 58 A    59 A    60 A    61 A    62 A    63 A    64 A    65 A                  
  0.832   0.854   0.944   0.987   1.005   1.040   1.122   1.228
 66 A    67 A    68 A    69 A    70 A    71 A    72 A    73 A                  
  1.308   1.390   1.559   1.601   1.635   1.758   1.844   1.943
 74 A    75 A    76 A    77 A    78 A    79 A    80 A    81 A                  
  2.242   2.273   2.293   2.300   2.347   2.383   2.435   2.604
 82 A    83 A    84 A    85 A    86 A    87 A    88 A    89 A                  
  2.868   4.017   4.132   4.197   4.204   4.233   4.369   4.447
 90 A    91 A    92 A    93 A    94 A    95 A    96 A    97 A                  
  4.521   4.529   4.538   4.596   4.754   5.280   6.907   6.942
 98 A    99 A   100 A   101 A   102 A   103 A   104 A   105 A                  
  7.108   7.179   7.468   8.189   8.202   8.273  14.693  14.795
106 A   107 A   108 A   109 A   110 A   111 A   112 A   113 A                  
 14.857  36.633  49.450  68.751 166.081 293.873 293.885 293.970
114 A   115 A   116 A   117 A   118 A   119 A   120 A   121 A                  
*******
122 A                                                                          

 Occupation and symmetry of molecular orbitals

 Point group: C1 (1 irreducible representation).

                           A     All 
 -------------------------------------
 All molecular orbitals:
  - Alpha                  122   122 
  - Beta                   122   122 
 -------------------------------------
 Alpha orbitals:
  - Frozen occupied        16    16  
  - Active occupied        17    17  
  - Active virtual         89    89  
  - Frozen virtual         0     0   
 -------------------------------------
 Beta orbitals:
  - Frozen occupied        16    16  
  - Active occupied        17    17  
  - Active virtual         89    89  
  - Frozen virtual         0     0   
 -------------------------------------

 Import integrals:   CPU 0.00 s  wall 0.00 s

 Import integrals:   CPU 34.01 s  wall 6.09 s

 MP2 amplitudes:   CPU 0.13 s  wall 0.09 s

Running a double precision version
           CCSD T amplitudes will be solved using DIIS.

           Start     Size      MaxIter   EConv     TConv     
           3         7         100       1.00e-07  1.00e-05  
 ------------------------------------------------------------------------------
           Energy (a.u.)   Ediff      Tdiff       Comment
 ------------------------------------------------------------------------------
         -3067.71802694                           
     1   -3067.69467699   2.33e-02   7.84e-01     
     2   -3067.72185617   2.72e-02   1.03e-01     
     3   -3067.71985148   2.00e-03   4.84e-02     
     4   -3067.72272867   2.88e-03   1.83e-02     Switched to DIIS steps.
     5   -3067.72373941   1.01e-03   1.30e-02     
     6   -3067.72382217   8.28e-05   3.76e-03     
     7   -3067.72381675   5.42e-06   1.48e-03     
     8   -3067.72381963   2.89e-06   4.12e-04     
     9   -3067.72382165   2.01e-06   2.68e-04     
    10   -3067.72382080   8.44e-07   9.28e-05     
    11   -3067.72382129   4.89e-07   3.34e-05     
    12   -3067.72382130   1.09e-08   1.86e-05     
    13   -3067.72382125   5.09e-08   5.42e-06     
 ------------------------------------------------------------------------------
         -3067.72382125                           CCSD T converged.

End of double precision
 SCF energy                 = -3066.93620749
 MP2 energy                 = -3067.71802694
 CCSD correlation energy     =    -0.78761376
 CCSD total energy           = -3067.72382125

 CCSD  T1^2 = 0.0156  T2^2 = 0.2687  Leading amplitudes:

 Amplitude    Orbitals with energies
 -0.0390       30 (A) A                  ->    34 (A) A                   
              -0.4957                         -0.0078                     
 -0.0390       30 (A) B                  ->    34 (A) B                   
              -0.4957                         -0.0078                     
 -0.0237       33 (A) A                  ->    34 (A) A                   
              -0.4174                         -0.0078                     
 -0.0237       33 (A) B                  ->    34 (A) B                   
              -0.4174                         -0.0078                     

 Amplitude    Orbitals with energies
 -0.0942       33 (A) A      33 (A) B    ->    34 (A) A      34 (A) B     
              -0.4174       -0.4174           -0.0078       -0.0078       
  0.0942       33 (A) A      33 (A) B    ->    34 (A) B      34 (A) A     
              -0.4174       -0.4174           -0.0078       -0.0078       
  0.0942       33 (A) B      33 (A) A    ->    34 (A) A      34 (A) B     
              -0.4174       -0.4174           -0.0078       -0.0078       
 -0.0942       33 (A) B      33 (A) A    ->    34 (A) B      34 (A) A     
              -0.4174       -0.4174           -0.0078       -0.0078       

 Computing CCSD intemediates for later calculations in double precision
 Finished.

Running a double precision version
           CCSD Lambda amplitudes will be solved using DIIS.
           Start     Size      MaxIter   EConv     LConv     
           3         7         100       1.00e-07  1.00e-05  
 ------------------------------------------------------------------------------
            Enorm      Ldiff       Comment
 ------------------------------------------------------------------------------
     1     6.40e-02   4.28e-02     
     2     1.97e-02   7.91e-03     
     3     9.17e-03   1.66e-03     
     4     5.01e-03   1.52e-03     Switched to DIIS steps.
     5     1.60e-03   1.00e-03     
     6     7.82e-04   2.49e-04     
     7     2.65e-04   8.29e-05     
     8     1.22e-04   8.94e-06     
     9     4.39e-05   4.56e-06     
    10     1.89e-05   1.49e-06     
    11     8.95e-06   1.86e-08     
    12     3.49e-06   1.71e-07     
    13     1.77e-06   2.28e-07     
    14     7.50e-07   6.20e-08     
    15     3.21e-07   2.15e-08     
    16     1.73e-07   3.74e-09     
    17     7.37e-08   9.74e-09     
 ------------------------------------------------------------------------------
                                   CCSD Lambda converged.

 Computing density matrices in double precision...
           Orbital response amplitudes will be solved using DIIS.
           Start     Size      MaxIter   EConv     LConv     
           3         7         100       1.00e-06  1.00e-06  
 ------------------------------------------------------------------------------
            Enorm      Ldiff       Comment
 ------------------------------------------------------------------------------
     1     1.20e-01   5.63e-03     
     2     1.21e-01   2.78e-03     
     3     1.60e-01   3.26e-02     
     4     2.48e-02   6.49e-02     Switched to DIIS steps.
     5     8.32e-03   9.43e-03     
     6     1.21e-03   6.64e-04     
     7     6.92e-04   5.68e-05     
     8     2.07e-04   1.31e-04     
     9     7.99e-05   2.24e-05     
    10     2.32e-05   1.40e-05     
    11     5.16e-06   2.53e-07     
    12     3.46e-06   1.11e-06     
    13     5.24e-07   5.49e-07     
 ------------------------------------------------------------------------------
                                   Orbital response converged.

 Computing density matrices... Done.
 CCSD calculation:   CPU 1330.07 s  wall 231.83 s

 Transferring MO TPDM to AO TPDM
 Transferring g2_o1o1o1o1
 Transferring g2_o1o1o1v1
 Transferring g2_o1o1v1v1
 Transferring g2_o1v1o1v1
 Transferring g2_o1v1v1v1
 Transferring g2_v1v1v1v1
 Adding separable TPDM
 Computing TPDM gradient
 --------------------------------------------------------
 2e gradient
  Atom          X               Y               Z
 --------------------------------------------------------
    1        -41.600824       10.640498        0.000000  
    2         16.887467      -26.922324        0.000000  
    3          8.038552       15.388352       -0.000000  
    4         16.674804        0.893475       -0.000000  
 --------------------------------------------------------
 --------------------------------------------------------
 Final gradient
  Atom          X               Y               Z
 --------------------------------------------------------
    1        -41.600824       10.640498        0.000000  
    2         16.887467      -26.922324        0.000000  
    3          8.038552       15.388352       -0.000000  
    4         16.674804        0.893475       -0.000000  
 --------------------------------------------------------
 Analytic gradient from two-electron contribution:   CPU 208.88 s  wall 42.86 s

 Total ccman2 time:   CPU 1577.26 s  wall 281.97 s


 --------------------------------------------------------------

                    Orbital Energies (a.u.)
 --------------------------------------------------------------

 Alpha MOs
 -- Occupied --
******** -80.0724 -65.1923 -58.5522 -58.5508 -58.5507 -26.3367 -15.6977
 -9.8721  -7.6111  -7.4855  -7.4777  -7.4773  -5.5031  -5.5021  -5.5020
 -3.2246  -3.2214  -3.2207  -3.2120  -3.2120  -1.6365  -1.1671  -1.0459
 -0.8015  -0.7061  -0.7061  -0.6506  -0.5327  -0.4957  -0.4688  -0.4367
 -0.4174
 -- Virtual --
 -0.0078   0.0403   0.0558   0.0751   0.0809   0.0988   0.1126   0.1208
  0.1234   0.1675   0.1798   0.2044   0.2100   0.2171   0.2761   0.3153
  0.3583   0.3624   0.3777   0.3793   0.4165   0.4736   0.5210   0.5589
  0.5744   0.5934   0.6562   0.7020   0.7347   0.7559   0.7859   0.8105
  0.8324   0.8536   0.9437   0.9867   1.0053   1.0402   1.1224   1.2278
  1.3078   1.3898   1.5592   1.6012   1.6353   1.7576   1.8439   1.9426
  2.2421   2.2733   2.2925   2.2999   2.3471   2.3830   2.4354   2.6042
  2.8682   4.0170   4.1318   4.1973   4.2043   4.2335   4.3690   4.4466
  4.5205   4.5287   4.5375   4.5959   4.7543   5.2804   6.9067   6.9420
  7.1082   7.1787   7.4676   8.1893   8.2023   8.2731  14.6930  14.7945
 14.8570  36.6333  49.4503  68.7507 166.0807 293.8734 293.8847 293.9698
********
 --------------------------------------------------------------

          Ground-State Mulliken Net Atomic Charges

     Atom                 Charge (a.u.)
  ----------------------------------------
      1 Br                   -0.170687
      2 P                     0.432289
      3 N                    -0.219314
      4 F                    -0.042287
  ----------------------------------------
  Sum of atomic charges =     0.000000

 -----------------------------------------------------------------
                    Cartesian Multipole Moments
 -----------------------------------------------------------------
    Charge (ESU x 10^10)
                 0.0000
    Dipole Moment (Debye)
         X       1.0000      Y       2.0123      Z       0.0000
       Tot       2.2470
    Quadrupole Moments (Debye-Ang)
        XX     -46.2756     XY      -2.8670     YY     -42.6954
        XZ       0.0000     YZ       0.0000     ZZ     -40.9568
    Octopole Moments (Debye-Ang^2)
       XXX      40.0510    XXY      -0.2834    XYY       8.8021
       YYY      -4.2840    XXZ      -0.0000    XYZ      -0.0000
       YYZ       0.0000    XZZ       5.5057    YZZ      -1.1671
       ZZZ       0.0000
    Hexadecapole Moments (Debye-Ang^3)
      XXXX    -643.4611   XXXY     -13.6940   XXYY    -122.1044
      XYYY      -1.1163   YYYY    -115.9992   XXXZ       0.0000
      XXYZ       0.0000   XYYZ      -0.0000   YYYZ       0.0000
      XXZZ    -110.3130   XYZZ      -0.3861   YYZZ     -26.5100
      XZZZ      -0.0000   YZZZ       0.0000   ZZZZ     -48.0914
 -----------------------------------------------------------------
 DrvMan completing analytic gradient of the correlated energy
 Correlated dipole moment
            1
    1   0.3934316
    2   0.7916835
    3   0.0000000
 Energy read as -3067.723821251
 Full Analytical Gradient: (in a.u., or Hartree/Bohr)
             1             2             3             4
    1    0.00009823   -0.00031777    0.00029526   -0.00007572
    2   -0.00003164   -0.00021620    0.00013981    0.00010803
    3   -0.00000000    0.00000000   -0.00000000    0.00000000
 Gradient time:  CPU 0.76 s  wall 0.79 s
 ----------------------------------------------------------------
             Standard Nuclear Orientation (Angstroms)
    I     Atom           X                Y                Z
 ----------------------------------------------------------------
    1      Br      1.3440387193    -0.1266530821    -0.0000000000
    2      P      -0.6930574157     0.7539307918     0.0000000000
    3      N      -1.5225489860    -0.6307062781     0.0000000000
    4      F      -2.8875167819    -0.2717955621    -0.0000000000
 ----------------------------------------------------------------
 Nuclear Repulsion Energy =   296.6342739548 hartrees
 There are       33 alpha and       33 beta electrons

                       Distance Matrix (Angstroms)
             Br(  1)   P (  2)   N (  3)
   P (  2)  2.219277
   N (  3)  2.910566  1.614087
   F (  4)  4.234044  2.422347  1.411366

 Requested basis set is 6-311++G(d,p)
 There are 44 shells and 122 basis functions
 A cutoff of  1.0D-14 yielded    876 shell pairs
 There are      6997 function pairs (      7708 Cartesian)
 Smallest overlap matrix eigenvalue = 1.37E-03
 Guess MOs from SCF MO coefficient file

 -----------------------------------------------------------------------
  General SCF calculation program by
  Eric Jon Sundstrom, Paul Horn, Yuezhi Mao, Dmitri Zuev, Alec White,
  David Stuck, Shaama M.S., Shane Yost, Joonho Lee, David Small,
  Daniel Levine, Susi Lehtola, Hugh Burton, Evgeny Epifanovsky
 -----------------------------------------------------------------------
 Hartree-Fock
 using 6 threads for integral computing
 -------------------------------------------------------
 OpenMP Integral computing Module                
 Release: version 2.0, May 2017, Q-Chem Inc. Pleasanton 
 -------------------------------------------------------
 A restricted SCF calculation will be
 performed using DIIS
 SCF converges when DIIS error is below 1.0e-08
 ---------------------------------------
  Cycle       Energy         DIIS error
 ---------------------------------------
    1   -3066.9360948620      1.99e-05  
    2   -3066.9360956430      9.54e-06  
    3   -3066.9360957741      4.42e-06  
    4   -3066.9360958155      7.94e-07  
    5   -3066.9360958176      2.46e-07  
    6   -3066.9360958178      9.65e-08  
    7   -3066.9360958179      3.79e-08  
    8   -3066.9360958179      1.46e-08  
    9   -3066.9360958179      5.23e-09  Convergence criterion met
 ---------------------------------------
 SCF time:   CPU 6.09s  wall 2.00s 
 SCF   energy in the final basis set =    -3066.9360958179
 Total energy in the final basis set =    -3066.9360958179


 ------------------------------------------------------------------------------

   CCMAN2: suite of methods based on coupled cluster
           and equation of motion theories.

   Components:
   * libvmm-1.3-trunk
     by Evgeny Epifanovsky, Ilya Kaliman.
   * libtensor-2.5-trunk
     by Evgeny Epifanovsky, Michael Wormit, Dmitry Zuev, Sam Manzer, 
        Ilya Kaliman.
   * libcc-2.5-trunk
     by Evgeny Epifanovsky, Arik Landau, Tomasz Kus, Kirill Khistyaev, 
        Dmitry Zuev, Prashant Manohar, Xintian Feng, Anna Krylov, 
        Matthew Goldey, Alec White, Thomas Jagau, Kaushik Nanda, 
        Anastasia Gunina, Alexander Kunitsa, Joonho Lee.

   CCMAN original authors:
   Anna I. Krylov, C. David Sherrill, Steven R. Gwaltney,
   Edward F. C. Byrd (2000)
   Sergey V. Levchenko, Lyudmila V. Slipchenko, Tao Wang,
   Ana-Maria C. Cristian (2003)
   Piotr A. Pieniazek, C. Melania Oana, Evgeny Epifanovsky (2007)
   Prashant Manohar (2009)

 ------------------------------------------------------------------------------


 Allocating and initializing 30808MB of RAM...
 Calculation will run on 6 cores.


 Alpha MOs, Restricted
 -- Occupied --                  
-490.06  -80.07  -65.19  -58.55  -58.55  -58.55  -26.34  -15.70
  1 A     2 A     3 A     4 A     5 A     6 A     7 A     8 A                  
 -9.872  -7.611  -7.486  -7.478  -7.477  -5.503  -5.502  -5.502
  9 A    10 A    11 A    12 A    13 A    14 A    15 A    16 A                  
 -3.225  -3.221  -3.221  -3.212  -3.212  -1.636  -1.167  -1.046
 17 A    18 A    19 A    20 A    21 A    22 A    23 A    24 A                  
 -0.801  -0.706  -0.706  -0.651  -0.533  -0.496  -0.469  -0.437
 25 A    26 A    27 A    28 A    29 A    30 A    31 A    32 A                  
 -0.417
 33 A                                                                          
 -- Virtual --                   
 -0.008   0.040   0.056   0.075   0.081   0.099   0.113   0.121
 34 A    35 A    36 A    37 A    38 A    39 A    40 A    41 A                  
  0.123   0.167   0.180   0.204   0.210   0.217   0.276   0.315
 42 A    43 A    44 A    45 A    46 A    47 A    48 A    49 A                  
  0.358   0.363   0.378   0.379   0.416   0.473   0.521   0.559
 50 A    51 A    52 A    53 A    54 A    55 A    56 A    57 A                  
  0.574   0.593   0.656   0.702   0.734   0.756   0.786   0.810
 58 A    59 A    60 A    61 A    62 A    63 A    64 A    65 A                  
  0.832   0.853   0.944   0.987   1.005   1.040   1.122   1.227
 66 A    67 A    68 A    69 A    70 A    71 A    72 A    73 A                  
  1.308   1.390   1.559   1.601   1.635   1.758   1.844   1.942
 74 A    75 A    76 A    77 A    78 A    79 A    80 A    81 A                  
  2.242   2.273   2.292   2.300   2.347   2.382   2.435   2.604
 82 A    83 A    84 A    85 A    86 A    87 A    88 A    89 A                  
  2.867   4.017   4.132   4.197   4.204   4.233   4.369   4.446
 90 A    91 A    92 A    93 A    94 A    95 A    96 A    97 A                  
  4.520   4.529   4.538   4.596   4.754   5.280   6.907   6.942
 98 A    99 A   100 A   101 A   102 A   103 A   104 A   105 A                  
  7.108   7.179   7.467   8.189   8.202   8.273  14.693  14.794
106 A   107 A   108 A   109 A   110 A   111 A   112 A   113 A                  
 14.856  36.633  49.450  68.751 166.079 293.873 293.885 293.970
114 A   115 A   116 A   117 A   118 A   119 A   120 A   121 A                  
*******
122 A                                                                          

 Beta MOs, Restricted
 -- Occupied --                  
-490.06  -80.07  -65.19  -58.55  -58.55  -58.55  -26.34  -15.70
  1 A     2 A     3 A     4 A     5 A     6 A     7 A     8 A                  
 -9.872  -7.611  -7.486  -7.478  -7.477  -5.503  -5.502  -5.502
  9 A    10 A    11 A    12 A    13 A    14 A    15 A    16 A                  
 -3.225  -3.221  -3.221  -3.212  -3.212  -1.636  -1.167  -1.046
 17 A    18 A    19 A    20 A    21 A    22 A    23 A    24 A                  
 -0.801  -0.706  -0.706  -0.651  -0.533  -0.496  -0.469  -0.437
 25 A    26 A    27 A    28 A    29 A    30 A    31 A    32 A                  
 -0.417
 33 A                                                                          
 -- Virtual --                   
 -0.008   0.040   0.056   0.075   0.081   0.099   0.113   0.121
 34 A    35 A    36 A    37 A    38 A    39 A    40 A    41 A                  
  0.123   0.167   0.180   0.204   0.210   0.217   0.276   0.315
 42 A    43 A    44 A    45 A    46 A    47 A    48 A    49 A                  
  0.358   0.363   0.378   0.379   0.416   0.473   0.521   0.559
 50 A    51 A    52 A    53 A    54 A    55 A    56 A    57 A                  
  0.574   0.593   0.656   0.702   0.734   0.756   0.786   0.810
 58 A    59 A    60 A    61 A    62 A    63 A    64 A    65 A                  
  0.832   0.853   0.944   0.987   1.005   1.040   1.122   1.227
 66 A    67 A    68 A    69 A    70 A    71 A    72 A    73 A                  
  1.308   1.390   1.559   1.601   1.635   1.758   1.844   1.942
 74 A    75 A    76 A    77 A    78 A    79 A    80 A    81 A                  
  2.242   2.273   2.292   2.300   2.347   2.382   2.435   2.604
 82 A    83 A    84 A    85 A    86 A    87 A    88 A    89 A                  
  2.867   4.017   4.132   4.197   4.204   4.233   4.369   4.446
 90 A    91 A    92 A    93 A    94 A    95 A    96 A    97 A                  
  4.520   4.529   4.538   4.596   4.754   5.280   6.907   6.942
 98 A    99 A   100 A   101 A   102 A   103 A   104 A   105 A                  
  7.108   7.179   7.467   8.189   8.202   8.273  14.693  14.794
106 A   107 A   108 A   109 A   110 A   111 A   112 A   113 A                  
 14.856  36.633  49.450  68.751 166.079 293.873 293.885 293.970
114 A   115 A   116 A   117 A   118 A   119 A   120 A   121 A                  
*******
122 A                                                                          

 Occupation and symmetry of molecular orbitals

 Point group: C1 (1 irreducible representation).

                           A     All 
 -------------------------------------
 All molecular orbitals:
  - Alpha                  122   122 
  - Beta                   122   122 
 -------------------------------------
 Alpha orbitals:
  - Frozen occupied        16    16  
  - Active occupied        17    17  
  - Active virtual         89    89  
  - Frozen virtual         0     0   
 -------------------------------------
 Beta orbitals:
  - Frozen occupied        16    16  
  - Active occupied        17    17  
  - Active virtual         89    89  
  - Frozen virtual         0     0   
 -------------------------------------

 Import integrals:   CPU 0.00 s  wall 0.00 s

 Import integrals:   CPU 34.29 s  wall 6.14 s

 MP2 amplitudes:   CPU 0.13 s  wall 0.09 s

Running a double precision version
           CCSD T amplitudes will be solved using DIIS.

           Start     Size      MaxIter   EConv     TConv     
           3         7         100       1.00e-07  1.00e-05  
 ------------------------------------------------------------------------------
           Energy (a.u.)   Ediff      Tdiff       Comment
 ------------------------------------------------------------------------------
         -3067.71806447                           
     1   -3067.69464357   2.34e-02   7.84e-01     
     2   -3067.72186124   2.72e-02   1.03e-01     
     3   -3067.71984262   2.02e-03   4.84e-02     
     4   -3067.72272607   2.88e-03   1.83e-02     Switched to DIIS steps.
     5   -3067.72373874   1.01e-03   1.31e-02     
     6   -3067.72382192   8.32e-05   3.77e-03     
     7   -3067.72381640   5.52e-06   1.49e-03     
     8   -3067.72381928   2.88e-06   4.13e-04     
     9   -3067.72382129   2.02e-06   2.69e-04     
    10   -3067.72382044   8.53e-07   9.31e-05     
    11   -3067.72382093   4.92e-07   3.35e-05     
    12   -3067.72382094   1.11e-08   1.86e-05     
    13   -3067.72382089   5.09e-08   5.43e-06     
 ------------------------------------------------------------------------------
         -3067.72382089                           CCSD T converged.

End of double precision
 SCF energy                 = -3066.93609582
 MP2 energy                 = -3067.71806447
 CCSD correlation energy     =    -0.78772508
 CCSD total energy           = -3067.72382089

 CCSD  T1^2 = 0.0157  T2^2 = 0.2689  Leading amplitudes:

 Amplitude    Orbitals with energies
 -0.0389       30 (A) A                  ->    34 (A) A                   
              -0.4957                         -0.0079                     
 -0.0389       30 (A) B                  ->    34 (A) B                   
              -0.4957                         -0.0079                     
 -0.0239       33 (A) A                  ->    34 (A) A                   
              -0.4172                         -0.0079                     
 -0.0239       33 (A) B                  ->    34 (A) B                   
              -0.4172                         -0.0079                     

 Amplitude    Orbitals with energies
 -0.0948       33 (A) A      33 (A) B    ->    34 (A) A      34 (A) B     
              -0.4172       -0.4172           -0.0079       -0.0079       
  0.0948       33 (A) A      33 (A) B    ->    34 (A) B      34 (A) A     
              -0.4172       -0.4172           -0.0079       -0.0079       
  0.0948       33 (A) B      33 (A) A    ->    34 (A) A      34 (A) B     
              -0.4172       -0.4172           -0.0079       -0.0079       
 -0.0948       33 (A) B      33 (A) A    ->    34 (A) B      34 (A) A     
              -0.4172       -0.4172           -0.0079       -0.0079       

 Computing CCSD intemediates for later calculations in double precision
 Finished.

Running a double precision version
           CCSD Lambda amplitudes will be solved using DIIS.
           Start     Size      MaxIter   EConv     LConv     
           3         7         100       1.00e-07  1.00e-05  
 ------------------------------------------------------------------------------
            Enorm      Ldiff       Comment
 ------------------------------------------------------------------------------
     1     6.41e-02   4.29e-02     
     2     1.97e-02   7.91e-03     
     3     9.20e-03   1.67e-03     
     4     5.02e-03   1.52e-03     Switched to DIIS steps.
     5     1.60e-03   1.01e-03     
     6     7.84e-04   2.50e-04     
     7     2.66e-04   8.33e-05     
     8     1.23e-04   9.01e-06     
     9     4.41e-05   4.57e-06     
    10     1.90e-05   1.49e-06     
    11     8.98e-06   1.62e-08     
    12     3.51e-06   1.72e-07     
    13     1.78e-06   2.29e-07     
    14     7.53e-07   6.24e-08     
    15     3.23e-07   2.19e-08     
    16     1.74e-07   3.70e-09     
    17     7.41e-08   9.77e-09     
 ------------------------------------------------------------------------------
                                   CCSD Lambda converged.

 Computing density matrices in double precision...
           Orbital response amplitudes will be solved using DIIS.
           Start     Size      MaxIter   EConv     LConv     
           3         7         100       1.00e-06  1.00e-06  
 ------------------------------------------------------------------------------
            Enorm      Ldiff       Comment
 ------------------------------------------------------------------------------
     1     1.20e-01   5.65e-03     
     2     1.21e-01   2.73e-03     
     3     1.61e-01   3.28e-02     
     4     2.51e-02   6.50e-02     Switched to DIIS steps.
     5     8.36e-03   9.54e-03     
     6     1.22e-03   6.66e-04     
     7     6.98e-04   5.66e-05     
     8     2.09e-04   1.32e-04     
     9     8.05e-05   2.24e-05     
    10     2.34e-05   1.40e-05     
    11     5.19e-06   2.18e-07     
    12     3.49e-06   1.11e-06     
    13     5.31e-07   5.56e-07     
 ------------------------------------------------------------------------------
                                   Orbital response converged.

 Computing density matrices... Done.
 CCSD calculation:   CPU 1330.81 s  wall 231.98 s

 Transferring MO TPDM to AO TPDM
 Transferring g2_o1o1o1o1
 Transferring g2_o1o1o1v1
 Transferring g2_o1o1v1v1
 Transferring g2_o1v1o1v1
 Transferring g2_o1v1v1v1
 Transferring g2_v1v1v1v1
 Adding separable TPDM
 Computing TPDM gradient
 --------------------------------------------------------
 2e gradient
  Atom          X               Y               Z
 --------------------------------------------------------
    1        -41.603278       10.663369        0.000000  
    2         16.898659      -26.928520        0.000000  
    3          8.033899       15.373022       -0.000000  
    4         16.670719        0.892129       -0.000000  
 --------------------------------------------------------
 --------------------------------------------------------
 Final gradient
  Atom          X               Y               Z
 --------------------------------------------------------
    1        -41.603278       10.663369        0.000000  
    2         16.898659      -26.928520        0.000000  
    3          8.033899       15.373022       -0.000000  
    4         16.670719        0.892129       -0.000000  
 --------------------------------------------------------
 Analytic gradient from two-electron contribution:   CPU 209.41 s  wall 41.10 s

 Total ccman2 time:   CPU 1578.92 s  wall 280.50 s


 --------------------------------------------------------------

                    Orbital Energies (a.u.)
 --------------------------------------------------------------

 Alpha MOs
 -- Occupied --
******** -80.0725 -65.1923 -58.5523 -58.5508 -58.5507 -26.3366 -15.6979
 -9.8721  -7.6112  -7.4856  -7.4778  -7.4773  -5.5031  -5.5022  -5.5021
 -3.2247  -3.2214  -3.2208  -3.2121  -3.2121  -1.6363  -1.1667  -1.0459
 -0.8014  -0.7060  -0.7060  -0.6506  -0.5327  -0.4957  -0.4689  -0.4367
 -0.4172
 -- Virtual --
 -0.0079   0.0403   0.0558   0.0751   0.0809   0.0988   0.1126   0.1208
  0.1234   0.1675   0.1798   0.2044   0.2100   0.2171   0.2761   0.3153
  0.3583   0.3625   0.3777   0.3793   0.4164   0.4733   0.5209   0.5589
  0.5744   0.5934   0.6560   0.7018   0.7345   0.7559   0.7858   0.8105
  0.8324   0.8533   0.9440   0.9869   1.0055   1.0403   1.1225   1.2269
  1.3076   1.3900   1.5593   1.6010   1.6353   1.7575   1.8442   1.9425
  2.2422   2.2733   2.2925   2.2998   2.3469   2.3824   2.4352   2.6043
  2.8669   4.0170   4.1318   4.1974   4.2043   4.2331   4.3690   4.4458
  4.5204   4.5287   4.5375   4.5958   4.7543   5.2803   6.9068   6.9420
  7.1082   7.1787   7.4667   8.1892   8.2023   8.2730  14.6930  14.7944
 14.8560  36.6331  49.4503  68.7508 166.0795 293.8734 293.8846 293.9698
********
 --------------------------------------------------------------

          Ground-State Mulliken Net Atomic Charges

     Atom                 Charge (a.u.)
  ----------------------------------------
      1 Br                   -0.170439
      2 P                     0.432098
      3 N                    -0.219268
      4 F                    -0.042391
  ----------------------------------------
  Sum of atomic charges =     0.000000

 -----------------------------------------------------------------
                    Cartesian Multipole Moments
 -----------------------------------------------------------------
    Charge (ESU x 10^10)
                -0.0000
    Dipole Moment (Debye)
         X       1.0040      Y       2.0125      Z       0.0000
       Tot       2.2491
    Quadrupole Moments (Debye-Ang)
        XX     -46.2796     XY      -2.8667     YY     -42.6927
        XZ       0.0000     YZ       0.0000     ZZ     -40.9600
    Octopole Moments (Debye-Ang^2)
       XXX      40.0324    XXY      -0.2990    XYY       8.7935
       YYY      -4.3209    XXZ      -0.0000    XYZ      -0.0000
       YYZ       0.0000    XZZ       5.5010    YZZ      -1.1804
       ZZZ       0.0000
    Hexadecapole Moments (Debye-Ang^3)
      XXXX    -643.4103   XXXY     -13.7023   XXYY    -122.0990
      XYYY      -1.1204   YYYY    -116.1094   XXXZ      -0.0000
      XXYZ       0.0000   XYYZ      -0.0000   YYYZ       0.0000
      XXZZ    -110.3025   XYZZ      -0.3858   YYZZ     -26.5303
      XZZZ      -0.0000   YZZZ       0.0000   ZZZZ     -48.1009
 -----------------------------------------------------------------
 DrvMan completing analytic gradient of the correlated energy
 Correlated dipole moment
            1
    1   0.3949992
    2   0.7917916
    3   0.0000000
 Energy read as -3067.723820894
 Full Analytical Gradient: (in a.u., or Hartree/Bohr)
             1             2             3             4
    1   -0.00002592    0.00033069   -0.00013039   -0.00017439
    2    0.00000732    0.00057734   -0.00067078    0.00008613
    3   -0.00000000    0.00000000   -0.00000000    0.00000000
 Gradient time:  CPU 0.76 s  wall 0.80 s
 ----------------------------------------------------------------
             Standard Nuclear Orientation (Angstroms)
    I     Atom           X                Y                Z
 ----------------------------------------------------------------
    1      Br      1.3440387193    -0.1266530821    -0.0000000000
    2      P      -0.6930574157     0.7519307918     0.0000000000
    3      N      -1.5225489860    -0.6307062781     0.0000000000
    4      F      -2.8875167819    -0.2717955621    -0.0000000000
 ----------------------------------------------------------------
 Nuclear Repulsion Energy =   296.7259399647 hartrees
 There are       33 alpha and       33 beta electrons

                       Distance Matrix (Angstroms)
             Br(  1)   P (  2)   N (  3)
   P (  2)  2.218484
   N (  3)  2.910566  1.612371
   F (  4)  4.234044  2.421501  1.411366

 Requested basis set is 6-311++G(d,p)
 There are 44 shells and 122 basis functions
 A cutoff of  1.0D-14 yielded    876 shell pairs
 There are      6997 function pairs (      7708 Cartesian)
 Smallest overlap matrix eigenvalue = 1.37E-03
 Guess MOs from SCF MO coefficient file

 -----------------------------------------------------------------------
  General SCF calculation program by
  Eric Jon Sundstrom, Paul Horn, Yuezhi Mao, Dmitri Zuev, Alec White,
  David Stuck, Shaama M.S., Shane Yost, Joonho Lee, David Small,
  Daniel Levine, Susi Lehtola, Hugh Burton, Evgeny Epifanovsky
 -----------------------------------------------------------------------
 Hartree-Fock
 using 6 threads for integral computing
 -------------------------------------------------------
 OpenMP Integral computing Module                
 Release: version 2.0, May 2017, Q-Chem Inc. Pleasanton 
 -------------------------------------------------------
 A restricted SCF calculation will be
 performed using DIIS
 SCF converges when DIIS error is below 1.0e-08
 ---------------------------------------
  Cycle       Energy         DIIS error
 ---------------------------------------
    1   -3066.9362515695      2.53e-05  
    2   -3066.9362529624      1.12e-05  
    3   -3066.9362531612      5.76e-06  
    4   -3066.9362532371      1.33e-06  
    5   -3066.9362532436      4.17e-07  
    6   -3066.9362532447      1.64e-07  
    7   -3066.9362532449      7.05e-08  
    8   -3066.9362532449      3.35e-08  
    9   -3066.9362532449      1.47e-08  
   10   -3066.9362532449      4.71e-09  Convergence criterion met
 ---------------------------------------
 SCF time:   CPU 6.79s  wall 1.00s 
 SCF   energy in the final basis set =    -3066.9362532449
 Total energy in the final basis set =    -3066.9362532449


 ------------------------------------------------------------------------------

   CCMAN2: suite of methods based on coupled cluster
           and equation of motion theories.

   Components:
   * libvmm-1.3-trunk
     by Evgeny Epifanovsky, Ilya Kaliman.
   * libtensor-2.5-trunk
     by Evgeny Epifanovsky, Michael Wormit, Dmitry Zuev, Sam Manzer, 
        Ilya Kaliman.
   * libcc-2.5-trunk
     by Evgeny Epifanovsky, Arik Landau, Tomasz Kus, Kirill Khistyaev, 
        Dmitry Zuev, Prashant Manohar, Xintian Feng, Anna Krylov, 
        Matthew Goldey, Alec White, Thomas Jagau, Kaushik Nanda, 
        Anastasia Gunina, Alexander Kunitsa, Joonho Lee.

   CCMAN original authors:
   Anna I. Krylov, C. David Sherrill, Steven R. Gwaltney,
   Edward F. C. Byrd (2000)
   Sergey V. Levchenko, Lyudmila V. Slipchenko, Tao Wang,
   Ana-Maria C. Cristian (2003)
   Piotr A. Pieniazek, C. Melania Oana, Evgeny Epifanovsky (2007)
   Prashant Manohar (2009)

 ------------------------------------------------------------------------------


 Allocating and initializing 30808MB of RAM...
 Calculation will run on 6 cores.


 Alpha MOs, Restricted
 -- Occupied --                  
-490.06  -80.07  -65.19  -58.55  -58.55  -58.55  -26.34  -15.70
  1 A     2 A     3 A     4 A     5 A     6 A     7 A     8 A                  
 -9.872  -7.611  -7.486  -7.478  -7.477  -5.503  -5.502  -5.502
  9 A    10 A    11 A    12 A    13 A    14 A    15 A    16 A                  
 -3.225  -3.221  -3.221  -3.212  -3.212  -1.636  -1.167  -1.046
 17 A    18 A    19 A    20 A    21 A    22 A    23 A    24 A                  
 -0.801  -0.706  -0.706  -0.651  -0.533  -0.496  -0.469  -0.437
 25 A    26 A    27 A    28 A    29 A    30 A    31 A    32 A                  
 -0.417
 33 A                                                                          
 -- Virtual --                   
 -0.008   0.040   0.056   0.075   0.081   0.099   0.113   0.121
 34 A    35 A    36 A    37 A    38 A    39 A    40 A    41 A                  
  0.123   0.168   0.180   0.204   0.210   0.217   0.276   0.315
 42 A    43 A    44 A    45 A    46 A    47 A    48 A    49 A                  
  0.358   0.363   0.378   0.379   0.417   0.474   0.521   0.559
 50 A    51 A    52 A    53 A    54 A    55 A    56 A    57 A                  
  0.574   0.594   0.656   0.702   0.735   0.756   0.786   0.811
 58 A    59 A    60 A    61 A    62 A    63 A    64 A    65 A                  
  0.833   0.854   0.944   0.987   1.006   1.040   1.122   1.228
 66 A    67 A    68 A    69 A    70 A    71 A    72 A    73 A                  
  1.308   1.390   1.559   1.601   1.635   1.758   1.844   1.943
 74 A    75 A    76 A    77 A    78 A    79 A    80 A    81 A                  
  2.242   2.273   2.292   2.300   2.347   2.383   2.435   2.604
 82 A    83 A    84 A    85 A    86 A    87 A    88 A    89 A                  
  2.869   4.017   4.132   4.197   4.204   4.234   4.369   4.447
 90 A    91 A    92 A    93 A    94 A    95 A    96 A    97 A                  
  4.520   4.529   4.538   4.596   4.755   5.281   6.907   6.942
 98 A    99 A   100 A   101 A   102 A   103 A   104 A   105 A                  
  7.108   7.179   7.468   8.189   8.202   8.273  14.693  14.795
106 A   107 A   108 A   109 A   110 A   111 A   112 A   113 A                  
 14.857  36.633  49.450  68.751 166.081 293.873 293.885 293.970
114 A   115 A   116 A   117 A   118 A   119 A   120 A   121 A                  
*******
122 A                                                                          

 Beta MOs, Restricted
 -- Occupied --                  
-490.06  -80.07  -65.19  -58.55  -58.55  -58.55  -26.34  -15.70
  1 A     2 A     3 A     4 A     5 A     6 A     7 A     8 A                  
 -9.872  -7.611  -7.486  -7.478  -7.477  -5.503  -5.502  -5.502
  9 A    10 A    11 A    12 A    13 A    14 A    15 A    16 A                  
 -3.225  -3.221  -3.221  -3.212  -3.212  -1.636  -1.167  -1.046
 17 A    18 A    19 A    20 A    21 A    22 A    23 A    24 A                  
 -0.801  -0.706  -0.706  -0.651  -0.533  -0.496  -0.469  -0.437
 25 A    26 A    27 A    28 A    29 A    30 A    31 A    32 A                  
 -0.417
 33 A                                                                          
 -- Virtual --                   
 -0.008   0.040   0.056   0.075   0.081   0.099   0.113   0.121
 34 A    35 A    36 A    37 A    38 A    39 A    40 A    41 A                  
  0.123   0.168   0.180   0.204   0.210   0.217   0.276   0.315
 42 A    43 A    44 A    45 A    46 A    47 A    48 A    49 A                  
  0.358   0.363   0.378   0.379   0.417   0.474   0.521   0.559
 50 A    51 A    52 A    53 A    54 A    55 A    56 A    57 A                  
  0.574   0.594   0.656   0.702   0.735   0.756   0.786   0.811
 58 A    59 A    60 A    61 A    62 A    63 A    64 A    65 A                  
  0.833   0.854   0.944   0.987   1.006   1.040   1.122   1.228
 66 A    67 A    68 A    69 A    70 A    71 A    72 A    73 A                  
  1.308   1.390   1.559   1.601   1.635   1.758   1.844   1.943
 74 A    75 A    76 A    77 A    78 A    79 A    80 A    81 A                  
  2.242   2.273   2.292   2.300   2.347   2.383   2.435   2.604
 82 A    83 A    84 A    85 A    86 A    87 A    88 A    89 A                  
  2.869   4.017   4.132   4.197   4.204   4.234   4.369   4.447
 90 A    91 A    92 A    93 A    94 A    95 A    96 A    97 A                  
  4.520   4.529   4.538   4.596   4.755   5.281   6.907   6.942
 98 A    99 A   100 A   101 A   102 A   103 A   104 A   105 A                  
  7.108   7.179   7.468   8.189   8.202   8.273  14.693  14.795
106 A   107 A   108 A   109 A   110 A   111 A   112 A   113 A                  
 14.857  36.633  49.450  68.751 166.081 293.873 293.885 293.970
114 A   115 A   116 A   117 A   118 A   119 A   120 A   121 A                  
*******
122 A                                                                          

 Occupation and symmetry of molecular orbitals

 Point group: C1 (1 irreducible representation).

                           A     All 
 -------------------------------------
 All molecular orbitals:
  - Alpha                  122   122 
  - Beta                   122   122 
 -------------------------------------
 Alpha orbitals:
  - Frozen occupied        16    16  
  - Active occupied        17    17  
  - Active virtual         89    89  
  - Frozen virtual         0     0   
 -------------------------------------
 Beta orbitals:
  - Frozen occupied        16    16  
  - Active occupied        17    17  
  - Active virtual         89    89  
  - Frozen virtual         0     0   
 -------------------------------------

 Import integrals:   CPU 0.00 s  wall 0.00 s

 Import integrals:   CPU 34.19 s  wall 6.14 s

 MP2 amplitudes:   CPU 0.13 s  wall 0.09 s

Running a double precision version
           CCSD T amplitudes will be solved using DIIS.

           Start     Size      MaxIter   EConv     TConv     
           3         7         100       1.00e-07  1.00e-05  
 ------------------------------------------------------------------------------
           Energy (a.u.)   Ediff      Tdiff       Comment
 ------------------------------------------------------------------------------
         -3067.71802577                           
     1   -3067.69469101   2.33e-02   7.84e-01     
     2   -3067.72185588   2.72e-02   1.03e-01     
     3   -3067.71985466   2.00e-03   4.83e-02     
     4   -3067.72272917   2.87e-03   1.83e-02     Switched to DIIS steps.
     5   -3067.72373895   1.01e-03   1.30e-02     
     6   -3067.72382160   8.26e-05   3.76e-03     
     7   -3067.72381621   5.39e-06   1.48e-03     
     8   -3067.72381910   2.89e-06   4.11e-04     
     9   -3067.72382112   2.01e-06   2.68e-04     
    10   -3067.72382027   8.43e-07   9.27e-05     
    11   -3067.72382076   4.88e-07   3.34e-05     
    12   -3067.72382077   1.08e-08   1.85e-05     
    13   -3067.72382072   5.11e-08   5.42e-06     
 ------------------------------------------------------------------------------
         -3067.72382072                           CCSD T converged.

End of double precision
 SCF energy                 = -3066.93625324
 MP2 energy                 = -3067.71802577
 CCSD correlation energy     =    -0.78756748
 CCSD total energy           = -3067.72382072

 CCSD  T1^2 = 0.0156  T2^2 = 0.2686  Leading amplitudes:

 Amplitude    Orbitals with energies
  0.0390       30 (A) A                  ->    34 (A) A                   
              -0.4959                         -0.0076                     
  0.0390       30 (A) B                  ->    34 (A) B                   
              -0.4959                         -0.0076                     
  0.0238       33 (A) A                  ->    34 (A) A                   
              -0.4174                         -0.0076                     
  0.0238       33 (A) B                  ->    34 (A) B                   
              -0.4174                         -0.0076                     

 Amplitude    Orbitals with energies
 -0.0942       33 (A) A      33 (A) B    ->    34 (A) A      34 (A) B     
              -0.4174       -0.4174           -0.0076       -0.0076       
  0.0942       33 (A) A      33 (A) B    ->    34 (A) B      34 (A) A     
              -0.4174       -0.4174           -0.0076       -0.0076       
  0.0942       33 (A) B      33 (A) A    ->    34 (A) A      34 (A) B     
              -0.4174       -0.4174           -0.0076       -0.0076       
 -0.0942       33 (A) B      33 (A) A    ->    34 (A) B      34 (A) A     
              -0.4174       -0.4174           -0.0076       -0.0076       

 Computing CCSD intemediates for later calculations in double precision
 Finished.

Running a double precision version
           CCSD Lambda amplitudes will be solved using DIIS.
           Start     Size      MaxIter   EConv     LConv     
           3         7         100       1.00e-07  1.00e-05  
 ------------------------------------------------------------------------------
            Enorm      Ldiff       Comment
 ------------------------------------------------------------------------------
     1     6.39e-02   4.27e-02     
     2     1.97e-02   7.90e-03     
     3     9.17e-03   1.66e-03     
     4     5.01e-03   1.52e-03     Switched to DIIS steps.
     5     1.59e-03   1.00e-03     
     6     7.81e-04   2.49e-04     
     7     2.65e-04   8.27e-05     
     8     1.22e-04   8.94e-06     
     9     4.39e-05   4.54e-06     
    10     1.89e-05   1.48e-06     
    11     8.93e-06   2.14e-08     
    12     3.49e-06   1.72e-07     
    13     1.77e-06   2.27e-07     
    14     7.47e-07   6.17e-08     
    15     3.20e-07   2.13e-08     
    16     1.73e-07   3.77e-09     
    17     7.34e-08   9.72e-09     
 ------------------------------------------------------------------------------
                                   CCSD Lambda converged.

 Computing density matrices in double precision...
           Orbital response amplitudes will be solved using DIIS.
           Start     Size      MaxIter   EConv     LConv     
           3         7         100       1.00e-06  1.00e-06  
 ------------------------------------------------------------------------------
            Enorm      Ldiff       Comment
 ------------------------------------------------------------------------------
     1     1.20e-01   5.59e-03     
     2     1.21e-01   2.78e-03     
     3     1.60e-01   3.26e-02     
     4     2.48e-02   6.48e-02     Switched to DIIS steps.
     5     8.31e-03   9.42e-03     
     6     1.21e-03   6.65e-04     
     7     6.91e-04   5.74e-05     
     8     2.07e-04   1.30e-04     
     9     7.97e-05   2.24e-05     
    10     2.31e-05   1.39e-05     
    11     5.14e-06   2.41e-07     
    12     3.44e-06   1.11e-06     
    13     5.22e-07   5.46e-07     
 ------------------------------------------------------------------------------
                                   Orbital response converged.

 Computing density matrices... Done.
 CCSD calculation:   CPU 1331.88 s  wall 232.33 s

 Transferring MO TPDM to AO TPDM
 Transferring g2_o1o1o1o1
 Transferring g2_o1o1o1v1
 Transferring g2_o1o1v1v1
 Transferring g2_o1v1o1v1
 Transferring g2_o1v1v1v1
 Transferring g2_v1v1v1v1
 Adding separable TPDM
 Computing TPDM gradient
 --------------------------------------------------------
 2e gradient
  Atom          X               Y               Z
 --------------------------------------------------------
    1        -41.633526       10.643507        0.000000  
    2         16.900112      -26.916751        0.000000  
    3          8.055272       15.382862        0.000000  
    4         16.678142        0.890382       -0.000000  
 --------------------------------------------------------
 --------------------------------------------------------
 Final gradient
  Atom          X               Y               Z
 --------------------------------------------------------
    1        -41.633526       10.643507        0.000000  
    2         16.900112      -26.916751        0.000000  
    3          8.055272       15.382862        0.000000  
    4         16.678142        0.890382       -0.000000  
 --------------------------------------------------------
 Analytic gradient from two-electron contribution:   CPU 207.24 s  wall 40.13 s

 Total ccman2 time:   CPU 1578.27 s  wall 279.95 s


 --------------------------------------------------------------

                    Orbital Energies (a.u.)
 --------------------------------------------------------------

 Alpha MOs
 -- Occupied --
******** -80.0723 -65.1924 -58.5523 -58.5509 -58.5508 -26.3367 -15.6976
 -9.8722  -7.6110  -7.4857  -7.4779  -7.4774  -5.5030  -5.5020  -5.5019
 -3.2248  -3.2215  -3.2209  -3.2122  -3.2122  -1.6364  -1.1672  -1.0461
 -0.8014  -0.7061  -0.7061  -0.6507  -0.5329  -0.4959  -0.4689  -0.4366
 -0.4174
 -- Virtual --
 -0.0076   0.0404   0.0558   0.0752   0.0809   0.0988   0.1127   0.1208
  0.1234   0.1676   0.1797   0.2044   0.2101   0.2171   0.2761   0.3153
  0.3584   0.3625   0.3777   0.3793   0.4166   0.4737   0.5210   0.5589
  0.5743   0.5935   0.6559   0.7019   0.7346   0.7558   0.7859   0.8106
  0.8327   0.8538   0.9438   0.9871   1.0057   1.0402   1.1224   1.2281
  1.3084   1.3898   1.5593   1.6014   1.6354   1.7577   1.8439   1.9428
  2.2422   2.2733   2.2925   2.2998   2.3474   2.3832   2.4355   2.6043
  2.8686   4.0170   4.1319   4.1974   4.2043   4.2337   4.3691   4.4468
  4.5204   4.5286   4.5375   4.5958   4.7546   5.2805   6.9067   6.9420
  7.1082   7.1787   7.4681   8.1892   8.2022   8.2731  14.6932  14.7946
 14.8574  36.6335  49.4503  68.7508 166.0812 293.8733 293.8846 293.9699
********
 --------------------------------------------------------------

          Ground-State Mulliken Net Atomic Charges

     Atom                 Charge (a.u.)
  ----------------------------------------
      1 Br                   -0.170265
      2 P                     0.432254
      3 N                    -0.219753
      4 F                    -0.042237
  ----------------------------------------
  Sum of atomic charges =     0.000000

 -----------------------------------------------------------------
                    Cartesian Multipole Moments
 -----------------------------------------------------------------
    Charge (ESU x 10^10)
                -0.0000
    Dipole Moment (Debye)
         X       1.0080      Y       2.0089      Z      -0.0000
       Tot       2.2476
    Quadrupole Moments (Debye-Ang)
        XX     -46.2732     XY      -2.8630     YY     -42.7031
        XZ       0.0000     YZ       0.0000     ZZ     -40.9535
    Octopole Moments (Debye-Ang^2)
       XXX      40.0357    XXY      -0.2703    XYY       8.8015
       YYY      -4.2564    XXZ      -0.0000    XYZ      -0.0000
       YYZ      -0.0000    XZZ       5.5009    YZZ      -1.1565
       ZZZ       0.0000
    Hexadecapole Moments (Debye-Ang^3)
      XXXX    -643.3015   XXXY     -13.7295   XXYY    -122.0773
      XYYY      -1.1655   YYYY    -115.9172   XXXZ       0.0000
      XXYZ       0.0000   XYYZ       0.0000   YYYZ       0.0000
      XXZZ    -110.2907   XYZZ      -0.4020   YYZZ     -26.4939
      XZZZ       0.0000   YZZZ       0.0000   ZZZZ     -48.0820
 -----------------------------------------------------------------
 DrvMan completing analytic gradient of the correlated energy
 Correlated dipole moment
            1
    1   0.3965941
    2   0.7903587
    3  -0.0000000
 Energy read as -3067.723820721
 Full Analytical Gradient: (in a.u., or Hartree/Bohr)
             1             2             3             4
    1   -0.00018902   -0.00000787    0.00037855   -0.00018165
    2    0.00015950   -0.00067208    0.00046053    0.00005205
    3    0.00000000    0.00000000   -0.00000000    0.00000000
 Gradient time:  CPU 0.81 s  wall 0.82 s
 ----------------------------------------------------------------
             Standard Nuclear Orientation (Angstroms)
    I     Atom           X                Y                Z
 ----------------------------------------------------------------
    1      Br      1.3440387193    -0.1266530821    -0.0000000000
    2      P      -0.6930574157     0.7529307918     0.0010000000
    3      N      -1.5225489860    -0.6307062781     0.0000000000
    4      F      -2.8875167819    -0.2717955621    -0.0000000000
 ----------------------------------------------------------------
 Nuclear Repulsion Energy =   296.6800850120 hartrees
 There are       33 alpha and       33 beta electrons

                       Distance Matrix (Angstroms)
             Br(  1)   P (  2)   N (  3)
   P (  2)  2.218880
   N (  3)  2.910566  1.613229
   F (  4)  4.234044  2.421924  1.411366

 Requested basis set is 6-311++G(d,p)
 There are 44 shells and 122 basis functions
 A cutoff of  1.0D-14 yielded    876 shell pairs
 There are      6997 function pairs (      7708 Cartesian)
 Smallest overlap matrix eigenvalue = 1.37E-03
 Guess MOs from SCF MO coefficient file

 -----------------------------------------------------------------------
  General SCF calculation program by
  Eric Jon Sundstrom, Paul Horn, Yuezhi Mao, Dmitri Zuev, Alec White,
  David Stuck, Shaama M.S., Shane Yost, Joonho Lee, David Small,
  Daniel Levine, Susi Lehtola, Hugh Burton, Evgeny Epifanovsky
 -----------------------------------------------------------------------
 Hartree-Fock
 using 6 threads for integral computing
 -------------------------------------------------------
 OpenMP Integral computing Module                
 Release: version 2.0, May 2017, Q-Chem Inc. Pleasanton 
 -------------------------------------------------------
 A restricted SCF calculation will be
 performed using DIIS
 SCF converges when DIIS error is below 1.0e-08
 ---------------------------------------
  Cycle       Energy         DIIS error
 ---------------------------------------
    1   -3066.9361743577      1.56e-05  
    2   -3066.9361750087      6.24e-06  
    3   -3066.9361750970      3.83e-06  
    4   -3066.9361751348      9.92e-07  
    5   -3066.9361751412      4.44e-07  
    6   -3066.9361751434      2.46e-07  
    7   -3066.9361751443      9.82e-08  
    8   -3066.9361751445      3.91e-08  
    9   -3066.9361751445      1.40e-08  
   10   -3066.9361751445      4.49e-09  Convergence criterion met
 ---------------------------------------
 SCF time:   CPU 6.98s  wall 1.00s 
 SCF   energy in the final basis set =    -3066.9361751445
 Total energy in the final basis set =    -3066.9361751445


 ------------------------------------------------------------------------------

   CCMAN2: suite of methods based on coupled cluster
           and equation of motion theories.

   Components:
   * libvmm-1.3-trunk
     by Evgeny Epifanovsky, Ilya Kaliman.
   * libtensor-2.5-trunk
     by Evgeny Epifanovsky, Michael Wormit, Dmitry Zuev, Sam Manzer, 
        Ilya Kaliman.
   * libcc-2.5-trunk
     by Evgeny Epifanovsky, Arik Landau, Tomasz Kus, Kirill Khistyaev, 
        Dmitry Zuev, Prashant Manohar, Xintian Feng, Anna Krylov, 
        Matthew Goldey, Alec White, Thomas Jagau, Kaushik Nanda, 
        Anastasia Gunina, Alexander Kunitsa, Joonho Lee.

   CCMAN original authors:
   Anna I. Krylov, C. David Sherrill, Steven R. Gwaltney,
   Edward F. C. Byrd (2000)
   Sergey V. Levchenko, Lyudmila V. Slipchenko, Tao Wang,
   Ana-Maria C. Cristian (2003)
   Piotr A. Pieniazek, C. Melania Oana, Evgeny Epifanovsky (2007)
   Prashant Manohar (2009)

 ------------------------------------------------------------------------------


 Allocating and initializing 30808MB of RAM...
 Calculation will run on 6 cores.


 Alpha MOs, Restricted
 -- Occupied --                  
-490.06  -80.07  -65.19  -58.55  -58.55  -58.55  -26.34  -15.70
  1 A     2 A     3 A     4 A     5 A     6 A     7 A     8 A                  
 -9.872  -7.611  -7.486  -7.478  -7.477  -5.503  -5.502  -5.502
  9 A    10 A    11 A    12 A    13 A    14 A    15 A    16 A                  
 -3.225  -3.221  -3.221  -3.212  -3.212  -1.636  -1.167  -1.046
 17 A    18 A    19 A    20 A    21 A    22 A    23 A    24 A                  
 -0.801  -0.706  -0.706  -0.651  -0.533  -0.496  -0.469  -0.437
 25 A    26 A    27 A    28 A    29 A    30 A    31 A    32 A                  
 -0.417
 33 A                                                                          
 -- Virtual --                   
 -0.008   0.040   0.056   0.075   0.081   0.099   0.113   0.121
 34 A    35 A    36 A    37 A    38 A    39 A    40 A    41 A                  
  0.123   0.168   0.180   0.204   0.210   0.217   0.276   0.315
 42 A    43 A    44 A    45 A    46 A    47 A    48 A    49 A                  
  0.358   0.363   0.378   0.379   0.417   0.473   0.521   0.559
 50 A    51 A    52 A    53 A    54 A    55 A    56 A    57 A                  
  0.574   0.593   0.656   0.702   0.735   0.756   0.786   0.811
 58 A    59 A    60 A    61 A    62 A    63 A    64 A    65 A                  
  0.833   0.854   0.944   0.987   1.006   1.040   1.122   1.228
 66 A    67 A    68 A    69 A    70 A    71 A    72 A    73 A                  
  1.308   1.390   1.559   1.601   1.635   1.758   1.844   1.943
 74 A    75 A    76 A    77 A    78 A    79 A    80 A    81 A                  
  2.242   2.273   2.292   2.300   2.347   2.383   2.435   2.604
 82 A    83 A    84 A    85 A    86 A    87 A    88 A    89 A                  
  2.868   4.017   4.132   4.197   4.204   4.233   4.369   4.446
 90 A    91 A    92 A    93 A    94 A    95 A    96 A    97 A                  
  4.520   4.529   4.538   4.596   4.754   5.280   6.907   6.942
 98 A    99 A   100 A   101 A   102 A   103 A   104 A   105 A                  
  7.108   7.179   7.467   8.189   8.202   8.273  14.693  14.795
106 A   107 A   108 A   109 A   110 A   111 A   112 A   113 A                  
 14.857  36.633  49.450  68.751 166.080 293.873 293.885 293.970
114 A   115 A   116 A   117 A   118 A   119 A   120 A   121 A                  
*******
122 A                                                                          

 Beta MOs, Restricted
 -- Occupied --                  
-490.06  -80.07  -65.19  -58.55  -58.55  -58.55  -26.34  -15.70
  1 A     2 A     3 A     4 A     5 A     6 A     7 A     8 A                  
 -9.872  -7.611  -7.486  -7.478  -7.477  -5.503  -5.502  -5.502
  9 A    10 A    11 A    12 A    13 A    14 A    15 A    16 A                  
 -3.225  -3.221  -3.221  -3.212  -3.212  -1.636  -1.167  -1.046
 17 A    18 A    19 A    20 A    21 A    22 A    23 A    24 A                  
 -0.801  -0.706  -0.706  -0.651  -0.533  -0.496  -0.469  -0.437
 25 A    26 A    27 A    28 A    29 A    30 A    31 A    32 A                  
 -0.417
 33 A                                                                          
 -- Virtual --                   
 -0.008   0.040   0.056   0.075   0.081   0.099   0.113   0.121
 34 A    35 A    36 A    37 A    38 A    39 A    40 A    41 A                  
  0.123   0.168   0.180   0.204   0.210   0.217   0.276   0.315
 42 A    43 A    44 A    45 A    46 A    47 A    48 A    49 A                  
  0.358   0.363   0.378   0.379   0.417   0.473   0.521   0.559
 50 A    51 A    52 A    53 A    54 A    55 A    56 A    57 A                  
  0.574   0.593   0.656   0.702   0.735   0.756   0.786   0.811
 58 A    59 A    60 A    61 A    62 A    63 A    64 A    65 A                  
  0.833   0.854   0.944   0.987   1.006   1.040   1.122   1.228
 66 A    67 A    68 A    69 A    70 A    71 A    72 A    73 A                  
  1.308   1.390   1.559   1.601   1.635   1.758   1.844   1.943
 74 A    75 A    76 A    77 A    78 A    79 A    80 A    81 A                  
  2.242   2.273   2.292   2.300   2.347   2.383   2.435   2.604
 82 A    83 A    84 A    85 A    86 A    87 A    88 A    89 A                  
  2.868   4.017   4.132   4.197   4.204   4.233   4.369   4.446
 90 A    91 A    92 A    93 A    94 A    95 A    96 A    97 A                  
  4.520   4.529   4.538   4.596   4.754   5.280   6.907   6.942
 98 A    99 A   100 A   101 A   102 A   103 A   104 A   105 A                  
  7.108   7.179   7.467   8.189   8.202   8.273  14.693  14.795
106 A   107 A   108 A   109 A   110 A   111 A   112 A   113 A                  
 14.857  36.633  49.450  68.751 166.080 293.873 293.885 293.970
114 A   115 A   116 A   117 A   118 A   119 A   120 A   121 A                  
*******
122 A                                                                          

 Occupation and symmetry of molecular orbitals

 Point group: C1 (1 irreducible representation).

                           A     All 
 -------------------------------------
 All molecular orbitals:
  - Alpha                  122   122 
  - Beta                   122   122 
 -------------------------------------
 Alpha orbitals:
  - Frozen occupied        16    16  
  - Active occupied        17    17  
  - Active virtual         89    89  
  - Frozen virtual         0     0   
 -------------------------------------
 Beta orbitals:
  - Frozen occupied        16    16  
  - Active occupied        17    17  
  - Active virtual         89    89  
  - Frozen virtual         0     0   
 -------------------------------------

 Import integrals:   CPU 0.00 s  wall 0.00 s

 Import integrals:   CPU 33.52 s  wall 5.88 s

 MP2 amplitudes:   CPU 0.16 s  wall 0.12 s

Running a double precision version
           CCSD T amplitudes will be solved using DIIS.

           Start     Size      MaxIter   EConv     TConv     
           3         7         100       1.00e-07  1.00e-05  
 ------------------------------------------------------------------------------
           Energy (a.u.)   Ediff      Tdiff       Comment
 ------------------------------------------------------------------------------
         -3067.71804568                           
     1   -3067.69466790   2.34e-02   7.84e-01     
     2   -3067.72185914   2.72e-02   1.03e-01     
     3   -3067.71984924   2.01e-03   4.84e-02     
     4   -3067.72272821   2.88e-03   1.83e-02     Switched to DIIS steps.
     5   -3067.72373944   1.01e-03   1.31e-02     
     6   -3067.72382235   8.29e-05   3.76e-03     
     7   -3067.72381689   5.46e-06   1.49e-03     
     8   -3067.72381978   2.89e-06   4.12e-04     
     9   -3067.72382180   2.01e-06   2.68e-04     
    10   -3067.72382095   8.48e-07   9.29e-05     
    11   -3067.72382144   4.90e-07   3.34e-05     
    12   -3067.72382145   1.10e-08   1.86e-05     
    13   -3067.72382140   5.10e-08   5.42e-06     
 ------------------------------------------------------------------------------
         -3067.72382140                           CCSD T converged.

End of double precision
 SCF energy                 = -3066.93617514
 MP2 energy                 = -3067.71804568
 CCSD correlation energy     =    -0.78764625
 CCSD total energy           = -3067.72382140

 CCSD  T1^2 = 0.0156  T2^2 = 0.2687  Leading amplitudes:

 Amplitude    Orbitals with energies
  0.0390       30 (A) A                  ->    34 (A) A                   
              -0.4958                         -0.0078                     
  0.0390       30 (A) B                  ->    34 (A) B                   
              -0.4958                         -0.0078                     
  0.0238       33 (A) A                  ->    34 (A) A                   
              -0.4173                         -0.0078                     
  0.0238       33 (A) B                  ->    34 (A) B                   
              -0.4173                         -0.0078                     

 Amplitude    Orbitals with energies
 -0.0945       33 (A) A      33 (A) B    ->    34 (A) A      34 (A) B     
              -0.4173       -0.4173           -0.0078       -0.0078       
  0.0945       33 (A) A      33 (A) B    ->    34 (A) B      34 (A) A     
              -0.4173       -0.4173           -0.0078       -0.0078       
  0.0945       33 (A) B      33 (A) A    ->    34 (A) A      34 (A) B     
              -0.4173       -0.4173           -0.0078       -0.0078       
 -0.0945       33 (A) B      33 (A) A    ->    34 (A) B      34 (A) A     
              -0.4173       -0.4173           -0.0078       -0.0078       

 Computing CCSD intemediates for later calculations in double precision
 Finished.

Running a double precision version
           CCSD Lambda amplitudes will be solved using DIIS.
           Start     Size      MaxIter   EConv     LConv     
           3         7         100       1.00e-07  1.00e-05  
 ------------------------------------------------------------------------------
            Enorm      Ldiff       Comment
 ------------------------------------------------------------------------------
     1     6.40e-02   4.28e-02     
     2     1.97e-02   7.91e-03     
     3     9.18e-03   1.66e-03     
     4     5.02e-03   1.52e-03     Switched to DIIS steps.
     5     1.60e-03   1.01e-03     
     6     7.82e-04   2.49e-04     
     7     2.65e-04   8.30e-05     
     8     1.22e-04   8.97e-06     
     9     4.40e-05   4.55e-06     
    10     1.90e-05   1.48e-06     
    11     8.96e-06   1.88e-08     
    12     3.50e-06   1.72e-07     
    13     1.77e-06   2.28e-07     
    14     7.50e-07   6.21e-08     
    15     3.21e-07   2.16e-08     
    16     1.73e-07   3.73e-09     
    17     7.38e-08   9.75e-09     
 ------------------------------------------------------------------------------
                                   CCSD Lambda converged.

 Computing density matrices in double precision...
           Orbital response amplitudes will be solved using DIIS.
           Start     Size      MaxIter   EConv     LConv     
           3         7         100       1.00e-06  1.00e-06  
 ------------------------------------------------------------------------------
            Enorm      Ldiff       Comment
 ------------------------------------------------------------------------------
     1     1.20e-01   5.63e-03     
     2     1.21e-01   2.75e-03     
     3     1.61e-01   3.27e-02     
     4     2.50e-02   6.49e-02     Switched to DIIS steps.
     5     8.33e-03   9.48e-03     
     6     1.22e-03   6.65e-04     
     7     6.94e-04   5.72e-05     
     8     2.08e-04   1.31e-04     
     9     8.01e-05   2.25e-05     
    10     2.32e-05   1.40e-05     
    11     5.17e-06   2.27e-07     
    12     3.46e-06   1.11e-06     
    13     5.26e-07   5.51e-07     
 ------------------------------------------------------------------------------
                                   Orbital response converged.

 Computing density matrices... Done.
 CCSD calculation:   CPU 1330.93 s  wall 232.09 s

 Transferring MO TPDM to AO TPDM
 Transferring g2_o1o1o1o1
 Transferring g2_o1o1o1v1
 Transferring g2_o1o1v1v1
 Transferring g2_o1v1o1v1
 Transferring g2_o1v1v1v1
 Transferring g2_v1v1v1v1
 Adding separable TPDM
 Computing TPDM gradient
 --------------------------------------------------------
 2e gradient
  Atom          X               Y               Z
 --------------------------------------------------------
    1        -41.618399       10.653446        0.014124  
    2         16.899394      -26.922646       -0.025207  
    3          8.044577       15.377941        0.008393  
    4         16.674428        0.891258        0.002690  
 --------------------------------------------------------
 --------------------------------------------------------
 Final gradient
  Atom          X               Y               Z
 --------------------------------------------------------
    1        -41.618399       10.653446        0.014124  
    2         16.899394      -26.922646       -0.025207  
    3          8.044577       15.377941        0.008393  
    4         16.674428        0.891258        0.002690  
 --------------------------------------------------------
 Analytic gradient from two-electron contribution:   CPU 208.91 s  wall 40.62 s

 Total ccman2 time:   CPU 1578.35 s  wall 279.96 s


 --------------------------------------------------------------

                    Orbital Energies (a.u.)
 --------------------------------------------------------------

 Alpha MOs
 -- Occupied --
******** -80.0724 -65.1924 -58.5523 -58.5509 -58.5508 -26.3366 -15.6977
 -9.8722  -7.6111  -7.4857  -7.4779  -7.4774  -5.5031  -5.5021  -5.5020
 -3.2247  -3.2215  -3.2208  -3.2121  -3.2121  -1.6364  -1.1670  -1.0460
 -0.8014  -0.7060  -0.7060  -0.6506  -0.5328  -0.4958  -0.4689  -0.4367
 -0.4173
 -- Virtual --
 -0.0078   0.0404   0.0558   0.0751   0.0809   0.0988   0.1127   0.1208
  0.1234   0.1675   0.1797   0.2044   0.2100   0.2171   0.2761   0.3153
  0.3583   0.3625   0.3777   0.3793   0.4165   0.4735   0.5210   0.5589
  0.5744   0.5935   0.6559   0.7019   0.7345   0.7558   0.7858   0.8105
  0.8326   0.8536   0.9439   0.9870   1.0056   1.0403   1.1225   1.2275
  1.3080   1.3899   1.5593   1.6012   1.6354   1.7576   1.8440   1.9427
  2.2422   2.2733   2.2925   2.2998   2.3472   2.3828   2.4353   2.6043
  2.8677   4.0170   4.1318   4.1974   4.2043   4.2334   4.3691   4.4463
  4.5204   4.5286   4.5375   4.5958   4.7544   5.2804   6.9068   6.9420
  7.1082   7.1787   7.4674   8.1892   8.2022   8.2731  14.6931  14.7945
 14.8567  36.6333  49.4503  68.7508 166.0803 293.8733 293.8846 293.9698
********
 --------------------------------------------------------------

          Ground-State Mulliken Net Atomic Charges

     Atom                 Charge (a.u.)
  ----------------------------------------
      1 Br                   -0.170352
      2 P                     0.432176
      3 N                    -0.219510
      4 F                    -0.042314
  ----------------------------------------
  Sum of atomic charges =    -0.000000

 -----------------------------------------------------------------
                    Cartesian Multipole Moments
 -----------------------------------------------------------------
    Charge (ESU x 10^10)
                -0.0000
    Dipole Moment (Debye)
         X       1.0060      Y       2.0107      Z       0.0017
       Tot       2.2483
    Quadrupole Moments (Debye-Ang)
        XX     -46.2764     XY      -2.8648     YY     -42.6979
        XZ      -0.0023     YZ      -0.0002     ZZ     -40.9568
    Octopole Moments (Debye-Ang^2)
       XXX      40.0341    XXY      -0.2846    XYY       8.7975
       YYY      -4.2886    XXZ      -0.0132    XYZ       0.0017
       YYZ      -0.0129    XZZ       5.5010    YZZ      -1.1684
       ZZZ      -0.0343
    Hexadecapole Moments (Debye-Ang^3)
      XXXX    -643.3560   XXXY     -13.7159   XXYY    -122.0881
      XYYY      -1.1430   YYYY    -116.0132   XXXZ       0.0154
      XXYZ      -0.0088   XYYZ       0.0089   YYYZ      -0.0315
      XXZZ    -110.2966   XYZZ      -0.3939   YYZZ     -26.5121
      XZZZ       0.0232   YZZZ      -0.0277   ZZZZ     -48.0915
 -----------------------------------------------------------------
 DrvMan completing analytic gradient of the correlated energy
 Correlated dipole moment
            1
    1   0.3957972
    2   0.7910757
    3   0.0006845
 Energy read as -3067.723821397
 Full Analytical Gradient: (in a.u., or Hartree/Bohr)
             1             2             3             4
    1   -0.00010733    0.00016226    0.00012307   -0.00017800
    2    0.00008336   -0.00004598   -0.00010641    0.00006903
    3   -0.00000731    0.00000575    0.00001352   -0.00001196
 Gradient time:  CPU 0.77 s  wall 0.78 s
 ----------------------------------------------------------------
             Standard Nuclear Orientation (Angstroms)
    I     Atom           X                Y                Z
 ----------------------------------------------------------------
    1      Br      1.3440387193    -0.1266530821    -0.0000000000
    2      P      -0.6930574157     0.7529307918     0.0000000000
    3      N      -1.5215489860    -0.6307062781     0.0000000000
    4      F      -2.8875167819    -0.2717955621    -0.0000000000
 ----------------------------------------------------------------
 Nuclear Repulsion Energy =   296.6899857910 hartrees
 There are       33 alpha and       33 beta electrons

                       Distance Matrix (Angstroms)
             Br(  1)   P (  2)   N (  3)
   P (  2)  2.218880
   N (  3)  2.909581  1.612715
   F (  4)  4.234044  2.421924  1.412333

 Requested basis set is 6-311++G(d,p)
 There are 44 shells and 122 basis functions
 A cutoff of  1.0D-14 yielded    876 shell pairs
 There are      6997 function pairs (      7708 Cartesian)
 Smallest overlap matrix eigenvalue = 1.37E-03
 Guess MOs from SCF MO coefficient file

 -----------------------------------------------------------------------
  General SCF calculation program by
  Eric Jon Sundstrom, Paul Horn, Yuezhi Mao, Dmitri Zuev, Alec White,
  David Stuck, Shaama M.S., Shane Yost, Joonho Lee, David Small,
  Daniel Levine, Susi Lehtola, Hugh Burton, Evgeny Epifanovsky
 -----------------------------------------------------------------------
 Hartree-Fock
 using 6 threads for integral computing
 -------------------------------------------------------
 OpenMP Integral computing Module                
 Release: version 2.0, May 2017, Q-Chem Inc. Pleasanton 
 -------------------------------------------------------
 A restricted SCF calculation will be
 performed using DIIS
 SCF converges when DIIS error is below 1.0e-08
 ---------------------------------------
  Cycle       Energy         DIIS error
 ---------------------------------------
    1   -3066.9361627288      2.16e-05  
    2   -3066.9361637985      5.84e-06  
    3   -3066.9361639116      3.15e-06  
    4   -3066.9361639335      1.18e-06  
    5   -3066.9361639409      4.72e-07  
    6   -3066.9361639436      3.04e-07  
    7   -3066.9361639444      1.25e-07  
    8   -3066.9361639447      3.84e-08  
    9   -3066.9361639447      1.80e-08  
   10   -3066.9361639447      8.82e-09  Convergence criterion met
 ---------------------------------------
 SCF time:   CPU 6.85s  wall 1.00s 
 SCF   energy in the final basis set =    -3066.9361639447
 Total energy in the final basis set =    -3066.9361639447


 ------------------------------------------------------------------------------

   CCMAN2: suite of methods based on coupled cluster
           and equation of motion theories.

   Components:
   * libvmm-1.3-trunk
     by Evgeny Epifanovsky, Ilya Kaliman.
   * libtensor-2.5-trunk
     by Evgeny Epifanovsky, Michael Wormit, Dmitry Zuev, Sam Manzer, 
        Ilya Kaliman.
   * libcc-2.5-trunk
     by Evgeny Epifanovsky, Arik Landau, Tomasz Kus, Kirill Khistyaev, 
        Dmitry Zuev, Prashant Manohar, Xintian Feng, Anna Krylov, 
        Matthew Goldey, Alec White, Thomas Jagau, Kaushik Nanda, 
        Anastasia Gunina, Alexander Kunitsa, Joonho Lee.

   CCMAN original authors:
   Anna I. Krylov, C. David Sherrill, Steven R. Gwaltney,
   Edward F. C. Byrd (2000)
   Sergey V. Levchenko, Lyudmila V. Slipchenko, Tao Wang,
   Ana-Maria C. Cristian (2003)
   Piotr A. Pieniazek, C. Melania Oana, Evgeny Epifanovsky (2007)
   Prashant Manohar (2009)

 ------------------------------------------------------------------------------


 Allocating and initializing 30808MB of RAM...
 Calculation will run on 6 cores.


 Alpha MOs, Restricted
 -- Occupied --                  
-490.06  -80.07  -65.19  -58.55  -58.55  -58.55  -26.34  -15.70
  1 A     2 A     3 A     4 A     5 A     6 A     7 A     8 A                  
 -9.872  -7.611  -7.486  -7.478  -7.477  -5.503  -5.502  -5.502
  9 A    10 A    11 A    12 A    13 A    14 A    15 A    16 A                  
 -3.225  -3.221  -3.221  -3.212  -3.212  -1.636  -1.167  -1.046
 17 A    18 A    19 A    20 A    21 A    22 A    23 A    24 A                  
 -0.801  -0.706  -0.706  -0.651  -0.533  -0.496  -0.469  -0.437
 25 A    26 A    27 A    28 A    29 A    30 A    31 A    32 A                  
 -0.417
 33 A                                                                          
 -- Virtual --                   
 -0.008   0.040   0.056   0.075   0.081   0.099   0.113   0.121
 34 A    35 A    36 A    37 A    38 A    39 A    40 A    41 A                  
  0.123   0.167   0.180   0.204   0.210   0.217   0.276   0.315
 42 A    43 A    44 A    45 A    46 A    47 A    48 A    49 A                  
  0.358   0.363   0.378   0.379   0.416   0.474   0.521   0.559
 50 A    51 A    52 A    53 A    54 A    55 A    56 A    57 A                  
  0.574   0.594   0.656   0.702   0.735   0.756   0.786   0.811
 58 A    59 A    60 A    61 A    62 A    63 A    64 A    65 A                  
  0.833   0.854   0.944   0.987   1.006   1.040   1.123   1.228
 66 A    67 A    68 A    69 A    70 A    71 A    72 A    73 A                  
  1.308   1.390   1.559   1.601   1.636   1.758   1.844   1.943
 74 A    75 A    76 A    77 A    78 A    79 A    80 A    81 A                  
  2.242   2.273   2.293   2.300   2.347   2.383   2.436   2.604
 82 A    83 A    84 A    85 A    86 A    87 A    88 A    89 A                  
  2.868   4.017   4.132   4.198   4.205   4.234   4.368   4.446
 90 A    91 A    92 A    93 A    94 A    95 A    96 A    97 A                  
  4.520   4.529   4.538   4.596   4.754   5.279   6.907   6.942
 98 A    99 A   100 A   101 A   102 A   103 A   104 A   105 A                  
  7.107   7.179   7.468   8.189   8.202   8.273  14.693  14.795
106 A   107 A   108 A   109 A   110 A   111 A   112 A   113 A                  
 14.857  36.633  49.450  68.751 166.081 293.873 293.885 293.970
114 A   115 A   116 A   117 A   118 A   119 A   120 A   121 A                  
*******
122 A                                                                          

 Beta MOs, Restricted
 -- Occupied --                  
-490.06  -80.07  -65.19  -58.55  -58.55  -58.55  -26.34  -15.70
  1 A     2 A     3 A     4 A     5 A     6 A     7 A     8 A                  
 -9.872  -7.611  -7.486  -7.478  -7.477  -5.503  -5.502  -5.502
  9 A    10 A    11 A    12 A    13 A    14 A    15 A    16 A                  
 -3.225  -3.221  -3.221  -3.212  -3.212  -1.636  -1.167  -1.046
 17 A    18 A    19 A    20 A    21 A    22 A    23 A    24 A                  
 -0.801  -0.706  -0.706  -0.651  -0.533  -0.496  -0.469  -0.437
 25 A    26 A    27 A    28 A    29 A    30 A    31 A    32 A                  
 -0.417
 33 A                                                                          
 -- Virtual --                   
 -0.008   0.040   0.056   0.075   0.081   0.099   0.113   0.121
 34 A    35 A    36 A    37 A    38 A    39 A    40 A    41 A                  
  0.123   0.167   0.180   0.204   0.210   0.217   0.276   0.315
 42 A    43 A    44 A    45 A    46 A    47 A    48 A    49 A                  
  0.358   0.363   0.378   0.379   0.416   0.474   0.521   0.559
 50 A    51 A    52 A    53 A    54 A    55 A    56 A    57 A                  
  0.574   0.594   0.656   0.702   0.735   0.756   0.786   0.811
 58 A    59 A    60 A    61 A    62 A    63 A    64 A    65 A                  
  0.833   0.854   0.944   0.987   1.006   1.040   1.123   1.228
 66 A    67 A    68 A    69 A    70 A    71 A    72 A    73 A                  
  1.308   1.390   1.559   1.601   1.636   1.758   1.844   1.943
 74 A    75 A    76 A    77 A    78 A    79 A    80 A    81 A                  
  2.242   2.273   2.293   2.300   2.347   2.383   2.436   2.604
 82 A    83 A    84 A    85 A    86 A    87 A    88 A    89 A                  
  2.868   4.017   4.132   4.198   4.205   4.234   4.368   4.446
 90 A    91 A    92 A    93 A    94 A    95 A    96 A    97 A                  
  4.520   4.529   4.538   4.596   4.754   5.279   6.907   6.942
 98 A    99 A   100 A   101 A   102 A   103 A   104 A   105 A                  
  7.107   7.179   7.468   8.189   8.202   8.273  14.693  14.795
106 A   107 A   108 A   109 A   110 A   111 A   112 A   113 A                  
 14.857  36.633  49.450  68.751 166.081 293.873 293.885 293.970
114 A   115 A   116 A   117 A   118 A   119 A   120 A   121 A                  
*******
122 A                                                                          

 Occupation and symmetry of molecular orbitals

 Point group: C1 (1 irreducible representation).

                           A     All 
 -------------------------------------
 All molecular orbitals:
  - Alpha                  122   122 
  - Beta                   122   122 
 -------------------------------------
 Alpha orbitals:
  - Frozen occupied        16    16  
  - Active occupied        17    17  
  - Active virtual         89    89  
  - Frozen virtual         0     0   
 -------------------------------------
 Beta orbitals:
  - Frozen occupied        16    16  
  - Active occupied        17    17  
  - Active virtual         89    89  
  - Frozen virtual         0     0   
 -------------------------------------

 Import integrals:   CPU 0.00 s  wall 0.00 s

 Import integrals:   CPU 34.25 s  wall 6.12 s

 MP2 amplitudes:   CPU 0.13 s  wall 0.09 s

Running a double precision version
           CCSD T amplitudes will be solved using DIIS.

           Start     Size      MaxIter   EConv     TConv     
           3         7         100       1.00e-07  1.00e-05  
 ------------------------------------------------------------------------------
           Energy (a.u.)   Ediff      Tdiff       Comment
 ------------------------------------------------------------------------------
         -3067.71804005                           
     1   -3067.69465851   2.34e-02   7.84e-01     
     2   -3067.72185810   2.72e-02   1.03e-01     
     3   -3067.71984615   2.01e-03   4.84e-02     
     4   -3067.72272664   2.88e-03   1.83e-02     Switched to DIIS steps.
     5   -3067.72373827   1.01e-03   1.30e-02     
     6   -3067.72382138   8.31e-05   3.77e-03     
     7   -3067.72381603   5.35e-06   1.49e-03     
     8   -3067.72381893   2.90e-06   4.13e-04     
     9   -3067.72382096   2.03e-06   2.69e-04     
    10   -3067.72382012   8.47e-07   9.30e-05     
    11   -3067.72382061   4.91e-07   3.35e-05     
    12   -3067.72382062   1.16e-08   1.86e-05     
    13   -3067.72382057   5.15e-08   5.44e-06     
 ------------------------------------------------------------------------------
         -3067.72382057                           CCSD T converged.

End of double precision
 SCF energy                 = -3066.93616394
 MP2 energy                 = -3067.71804005
 CCSD correlation energy     =    -0.78765662
 CCSD total energy           = -3067.72382057

 CCSD  T1^2 = 0.0157  T2^2 = 0.2687  Leading amplitudes:

 Amplitude    Orbitals with energies
 -0.0390       30 (A) A                  ->    34 (A) A                   
              -0.4959                         -0.0078                     
 -0.0390       30 (A) B                  ->    34 (A) B                   
              -0.4959                         -0.0078                     
  0.0238       33 (A) A                  ->    34 (A) A                   
              -0.4174                         -0.0078                     
  0.0238       33 (A) B                  ->    34 (A) B                   
              -0.4174                         -0.0078                     

 Amplitude    Orbitals with energies
 -0.0942       33 (A) A      33 (A) B    ->    34 (A) A      34 (A) B     
              -0.4174       -0.4174           -0.0078       -0.0078       
  0.0942       33 (A) A      33 (A) B    ->    34 (A) B      34 (A) A     
              -0.4174       -0.4174           -0.0078       -0.0078       
  0.0942       33 (A) B      33 (A) A    ->    34 (A) A      34 (A) B     
              -0.4174       -0.4174           -0.0078       -0.0078       
 -0.0942       33 (A) B      33 (A) A    ->    34 (A) B      34 (A) A     
              -0.4174       -0.4174           -0.0078       -0.0078       

 Computing CCSD intemediates for later calculations in double precision
 Finished.

Running a double precision version
           CCSD Lambda amplitudes will be solved using DIIS.
           Start     Size      MaxIter   EConv     LConv     
           3         7         100       1.00e-07  1.00e-05  
 ------------------------------------------------------------------------------
            Enorm      Ldiff       Comment
 ------------------------------------------------------------------------------
     1     6.40e-02   4.28e-02     
     2     1.97e-02   7.92e-03     
     3     9.19e-03   1.66e-03     
     4     5.02e-03   1.52e-03     Switched to DIIS steps.
     5     1.60e-03   1.01e-03     
     6     7.83e-04   2.50e-04     
     7     2.66e-04   8.31e-05     
     8     1.22e-04   9.04e-06     
     9     4.40e-05   4.53e-06     
    10     1.90e-05   1.48e-06     
    11     8.97e-06   2.18e-08     
    12     3.50e-06   1.74e-07     
    13     1.77e-06   2.28e-07     
    14     7.51e-07   6.22e-08     
    15     3.22e-07   2.15e-08     
    16     1.74e-07   3.74e-09     
    17     7.39e-08   9.77e-09     
 ------------------------------------------------------------------------------
                                   CCSD Lambda converged.

 Computing density matrices in double precision...
           Orbital response amplitudes will be solved using DIIS.
           Start     Size      MaxIter   EConv     LConv     
           3         7         100       1.00e-06  1.00e-06  
 ------------------------------------------------------------------------------
            Enorm      Ldiff       Comment
 ------------------------------------------------------------------------------
     1     1.20e-01   5.64e-03     
     2     1.21e-01   2.74e-03     
     3     1.61e-01   3.27e-02     
     4     2.49e-02   6.50e-02     Switched to DIIS steps.
     5     8.32e-03   9.46e-03     
     6     1.21e-03   6.64e-04     
     7     6.92e-04   5.74e-05     
     8     2.08e-04   1.31e-04     
     9     8.00e-05   2.26e-05     
    10     2.32e-05   1.40e-05     
    11     5.17e-06   2.37e-07     
    12     3.47e-06   1.11e-06     
    13     5.26e-07   5.50e-07     
 ------------------------------------------------------------------------------
                                   Orbital response converged.

 Computing density matrices... Done.
 CCSD calculation:   CPU 1331.06 s  wall 232.20 s

 Transferring MO TPDM to AO TPDM
 Transferring g2_o1o1o1o1
 Transferring g2_o1o1o1v1
 Transferring g2_o1o1v1v1
 Transferring g2_o1v1o1v1
 Transferring g2_o1v1v1v1
 Transferring g2_v1v1v1v1
 Adding separable TPDM
 Computing TPDM gradient
 --------------------------------------------------------
 2e gradient
  Atom          X               Y               Z
 --------------------------------------------------------
    1        -41.622298       10.653472       -0.000001  
    2         16.904447      -26.935234        0.000002  
    3          8.046790       15.386307       -0.000001  
    4         16.671060        0.895456        0.000001  
 --------------------------------------------------------
 --------------------------------------------------------
 Final gradient
  Atom          X               Y               Z
 --------------------------------------------------------
    1        -41.622298       10.653472       -0.000001  
    2         16.904447      -26.935234        0.000002  
    3          8.046790       15.386307       -0.000001  
    4         16.671060        0.895456        0.000001  
 --------------------------------------------------------
 Analytic gradient from two-electron contribution:   CPU 209.53 s  wall 42.11 s

 Total ccman2 time:   CPU 1579.01 s  wall 281.58 s


 --------------------------------------------------------------

                    Orbital Energies (a.u.)
 --------------------------------------------------------------

 Alpha MOs
 -- Occupied --
******** -80.0724 -65.1924 -58.5523 -58.5509 -58.5508 -26.3365 -15.6977
 -9.8722  -7.6111  -7.4857  -7.4779  -7.4774  -5.5031  -5.5021  -5.5021
 -3.2248  -3.2215  -3.2209  -3.2122  -3.2122  -1.6359  -1.1672  -1.0460
 -0.8012  -0.7058  -0.7057  -0.6505  -0.5329  -0.4959  -0.4689  -0.4368
 -0.4174
 -- Virtual --
 -0.0078   0.0403   0.0557   0.0751   0.0809   0.0988   0.1126   0.1208
  0.1234   0.1675   0.1797   0.2044   0.2100   0.2171   0.2760   0.3151
  0.3583   0.3625   0.3777   0.3793   0.4165   0.4735   0.5209   0.5588
  0.5743   0.5935   0.6559   0.7018   0.7346   0.7558   0.7858   0.8105
  0.8326   0.8536   0.9438   0.9870   1.0056   1.0402   1.1226   1.2279
  1.3082   1.3899   1.5594   1.6013   1.6358   1.7576   1.8439   1.9426
  2.2423   2.2729   2.2925   2.2999   2.3471   2.3831   2.4356   2.6040
  2.8682   4.0167   4.1322   4.1976   4.2046   4.2338   4.3682   4.4459
  4.5204   4.5286   4.5375   4.5959   4.7545   5.2786   6.9070   6.9422
  7.1071   7.1787   7.4677   8.1892   8.2022   8.2731  14.6930  14.7945
 14.8570  36.6332  49.4503  68.7510 166.0807 293.8733 293.8846 293.9698
********
 --------------------------------------------------------------

          Ground-State Mulliken Net Atomic Charges

     Atom                 Charge (a.u.)
  ----------------------------------------
      1 Br                   -0.170361
      2 P                     0.432469
      3 N                    -0.219258
      4 F                    -0.042850
  ----------------------------------------
  Sum of atomic charges =     0.000000

 -----------------------------------------------------------------
                    Cartesian Multipole Moments
 -----------------------------------------------------------------
    Charge (ESU x 10^10)
                 0.0000
    Dipole Moment (Debye)
         X       1.0097      Y       2.0125      Z      -0.0000
       Tot       2.2516
    Quadrupole Moments (Debye-Ang)
        XX     -46.2900     XY      -2.8677     YY     -42.6946
        XZ       0.0000     YZ      -0.0000     ZZ     -40.9549
    Octopole Moments (Debye-Ang^2)
       XXX      40.0623    XXY      -0.2793    XYY       8.7916
       YYY      -4.2846    XXZ       0.0000    XYZ       0.0000
       YYZ      -0.0000    XZZ       5.4971    YZZ      -1.1657
       ZZZ      -0.0000
    Hexadecapole Moments (Debye-Ang^3)
      XXXX    -643.4024   XXXY     -13.7279   XXYY    -122.0755
      XYYY      -1.1368   YYYY    -115.9968   XXXZ       0.0000
      XXYZ      -0.0000   XYYZ       0.0000   YYYZ      -0.0000
      XXZZ    -110.2887   XYZZ      -0.3938   YYZZ     -26.5074
      XZZZ       0.0000   YZZZ      -0.0000   ZZZZ     -48.0828
 -----------------------------------------------------------------
 DrvMan completing analytic gradient of the correlated energy
 Correlated dipole moment
            1
    1   0.3972563
    2   0.7917839
    3  -0.0000000
 Energy read as -3067.723820568
 Full Analytical Gradient: (in a.u., or Hartree/Bohr)
             1             2             3             4
    1   -0.00014062   -0.00000998    0.00075830   -0.00060770
    2    0.00006045   -0.00030116    0.00007492    0.00016579
    3    0.00000002   -0.00000007    0.00000007   -0.00000002
 Gradient time:  CPU 0.78 s  wall 0.79 s
 ----------------------------------------------------------------
             Standard Nuclear Orientation (Angstroms)
    I     Atom           X                Y                Z
 ----------------------------------------------------------------
    1      Br      1.3440387193    -0.1266530821    -0.0000000000
    2      P      -0.6930574157     0.7529307918     0.0000000000
    3      N      -1.5235489860    -0.6307062781     0.0000000000
    4      F      -2.8875167819    -0.2717955621    -0.0000000000
 ----------------------------------------------------------------
 Nuclear Repulsion Energy =   296.6702566484 hartrees
 There are       33 alpha and       33 beta electrons

                       Distance Matrix (Angstroms)
             Br(  1)   P (  2)   N (  3)
   P (  2)  2.218880
   N (  3)  2.911551  1.613743
   F (  4)  4.234044  2.421924  1.410399

 Requested basis set is 6-311++G(d,p)
 There are 44 shells and 122 basis functions
 A cutoff of  1.0D-14 yielded    876 shell pairs
 There are      6997 function pairs (      7708 Cartesian)
 Smallest overlap matrix eigenvalue = 1.37E-03
 Guess MOs from SCF MO coefficient file

 -----------------------------------------------------------------------
  General SCF calculation program by
  Eric Jon Sundstrom, Paul Horn, Yuezhi Mao, Dmitri Zuev, Alec White,
  David Stuck, Shaama M.S., Shane Yost, Joonho Lee, David Small,
  Daniel Levine, Susi Lehtola, Hugh Burton, Evgeny Epifanovsky
 -----------------------------------------------------------------------
 Hartree-Fock
 using 6 threads for integral computing
 -------------------------------------------------------
 OpenMP Integral computing Module                
 Release: version 2.0, May 2017, Q-Chem Inc. Pleasanton 
 -------------------------------------------------------
 A restricted SCF calculation will be
 performed using DIIS
 SCF converges when DIIS error is below 1.0e-08
 ---------------------------------------
  Cycle       Energy         DIIS error
 ---------------------------------------
    1   -3066.9361817357      3.92e-05  
    2   -3066.9361848079      1.03e-05  
    3   -3066.9361850596      5.74e-06  
    4   -3066.9361851175      1.81e-06  
    5   -3066.9361851285      5.78e-07  
    6   -3066.9361851313      4.14e-07  
    7   -3066.9361851322      1.38e-07  
    8   -3066.9361851324      4.24e-08  
    9   -3066.9361851324      1.64e-08  
   10   -3066.9361851325      8.31e-09  Convergence criterion met
 ---------------------------------------
 SCF time:   CPU 6.79s  wall 2.00s 
 SCF   energy in the final basis set =    -3066.9361851325
 Total energy in the final basis set =    -3066.9361851325


 ------------------------------------------------------------------------------

   CCMAN2: suite of methods based on coupled cluster
           and equation of motion theories.

   Components:
   * libvmm-1.3-trunk
     by Evgeny Epifanovsky, Ilya Kaliman.
   * libtensor-2.5-trunk
     by Evgeny Epifanovsky, Michael Wormit, Dmitry Zuev, Sam Manzer, 
        Ilya Kaliman.
   * libcc-2.5-trunk
     by Evgeny Epifanovsky, Arik Landau, Tomasz Kus, Kirill Khistyaev, 
        Dmitry Zuev, Prashant Manohar, Xintian Feng, Anna Krylov, 
        Matthew Goldey, Alec White, Thomas Jagau, Kaushik Nanda, 
        Anastasia Gunina, Alexander Kunitsa, Joonho Lee.

   CCMAN original authors:
   Anna I. Krylov, C. David Sherrill, Steven R. Gwaltney,
   Edward F. C. Byrd (2000)
   Sergey V. Levchenko, Lyudmila V. Slipchenko, Tao Wang,
   Ana-Maria C. Cristian (2003)
   Piotr A. Pieniazek, C. Melania Oana, Evgeny Epifanovsky (2007)
   Prashant Manohar (2009)

 ------------------------------------------------------------------------------


 Allocating and initializing 30808MB of RAM...
 Calculation will run on 6 cores.


 Alpha MOs, Restricted
 -- Occupied --                  
-490.06  -80.07  -65.19  -58.55  -58.55  -58.55  -26.34  -15.70
  1 A     2 A     3 A     4 A     5 A     6 A     7 A     8 A                  
 -9.872  -7.611  -7.486  -7.478  -7.477  -5.503  -5.502  -5.502
  9 A    10 A    11 A    12 A    13 A    14 A    15 A    16 A                  
 -3.225  -3.221  -3.221  -3.212  -3.212  -1.637  -1.167  -1.046
 17 A    18 A    19 A    20 A    21 A    22 A    23 A    24 A                  
 -0.802  -0.706  -0.706  -0.651  -0.533  -0.496  -0.469  -0.437
 25 A    26 A    27 A    28 A    29 A    30 A    31 A    32 A                  
 -0.417
 33 A                                                                          
 -- Virtual --                   
 -0.008   0.040   0.056   0.075   0.081   0.099   0.113   0.121
 34 A    35 A    36 A    37 A    38 A    39 A    40 A    41 A                  
  0.123   0.168   0.180   0.204   0.210   0.217   0.276   0.316
 42 A    43 A    44 A    45 A    46 A    47 A    48 A    49 A                  
  0.358   0.362   0.378   0.379   0.417   0.473   0.521   0.559
 50 A    51 A    52 A    53 A    54 A    55 A    56 A    57 A                  
  0.574   0.593   0.656   0.702   0.735   0.756   0.786   0.811
 58 A    59 A    60 A    61 A    62 A    63 A    64 A    65 A                  
  0.833   0.853   0.944   0.987   1.006   1.040   1.122   1.227
 66 A    67 A    68 A    69 A    70 A    71 A    72 A    73 A                  
  1.308   1.390   1.559   1.601   1.635   1.758   1.844   1.943
 74 A    75 A    76 A    77 A    78 A    79 A    80 A    81 A                  
  2.242   2.274   2.292   2.300   2.347   2.383   2.435   2.605
 82 A    83 A    84 A    85 A    86 A    87 A    88 A    89 A                  
  2.867   4.017   4.131   4.197   4.204   4.233   4.370   4.447
 90 A    91 A    92 A    93 A    94 A    95 A    96 A    97 A                  
  4.520   4.529   4.538   4.596   4.754   5.282   6.907   6.942
 98 A    99 A   100 A   101 A   102 A   103 A   104 A   105 A                  
  7.109   7.179   7.467   8.189   8.202   8.273  14.693  14.795
106 A   107 A   108 A   109 A   110 A   111 A   112 A   113 A                  
 14.856  36.633  49.450  68.751 166.080 293.873 293.885 293.970
114 A   115 A   116 A   117 A   118 A   119 A   120 A   121 A                  
*******
122 A                                                                          

 Beta MOs, Restricted
 -- Occupied --                  
-490.06  -80.07  -65.19  -58.55  -58.55  -58.55  -26.34  -15.70
  1 A     2 A     3 A     4 A     5 A     6 A     7 A     8 A                  
 -9.872  -7.611  -7.486  -7.478  -7.477  -5.503  -5.502  -5.502
  9 A    10 A    11 A    12 A    13 A    14 A    15 A    16 A                  
 -3.225  -3.221  -3.221  -3.212  -3.212  -1.637  -1.167  -1.046
 17 A    18 A    19 A    20 A    21 A    22 A    23 A    24 A                  
 -0.802  -0.706  -0.706  -0.651  -0.533  -0.496  -0.469  -0.437
 25 A    26 A    27 A    28 A    29 A    30 A    31 A    32 A                  
 -0.417
 33 A                                                                          
 -- Virtual --                   
 -0.008   0.040   0.056   0.075   0.081   0.099   0.113   0.121
 34 A    35 A    36 A    37 A    38 A    39 A    40 A    41 A                  
  0.123   0.168   0.180   0.204   0.210   0.217   0.276   0.316
 42 A    43 A    44 A    45 A    46 A    47 A    48 A    49 A                  
  0.358   0.362   0.378   0.379   0.417   0.473   0.521   0.559
 50 A    51 A    52 A    53 A    54 A    55 A    56 A    57 A                  
  0.574   0.593   0.656   0.702   0.735   0.756   0.786   0.811
 58 A    59 A    60 A    61 A    62 A    63 A    64 A    65 A                  
  0.833   0.853   0.944   0.987   1.006   1.040   1.122   1.227
 66 A    67 A    68 A    69 A    70 A    71 A    72 A    73 A                  
  1.308   1.390   1.559   1.601   1.635   1.758   1.844   1.943
 74 A    75 A    76 A    77 A    78 A    79 A    80 A    81 A                  
  2.242   2.274   2.292   2.300   2.347   2.383   2.435   2.605
 82 A    83 A    84 A    85 A    86 A    87 A    88 A    89 A                  
  2.867   4.017   4.131   4.197   4.204   4.233   4.370   4.447
 90 A    91 A    92 A    93 A    94 A    95 A    96 A    97 A                  
  4.520   4.529   4.538   4.596   4.754   5.282   6.907   6.942
 98 A    99 A   100 A   101 A   102 A   103 A   104 A   105 A                  
  7.109   7.179   7.467   8.189   8.202   8.273  14.693  14.795
106 A   107 A   108 A   109 A   110 A   111 A   112 A   113 A                  
 14.856  36.633  49.450  68.751 166.080 293.873 293.885 293.970
114 A   115 A   116 A   117 A   118 A   119 A   120 A   121 A                  
*******
122 A                                                                          

 Occupation and symmetry of molecular orbitals

 Point group: C1 (1 irreducible representation).

                           A     All 
 -------------------------------------
 All molecular orbitals:
  - Alpha                  122   122 
  - Beta                   122   122 
 -------------------------------------
 Alpha orbitals:
  - Frozen occupied        16    16  
  - Active occupied        17    17  
  - Active virtual         89    89  
  - Frozen virtual         0     0   
 -------------------------------------
 Beta orbitals:
  - Frozen occupied        16    16  
  - Active occupied        17    17  
  - Active virtual         89    89  
  - Frozen virtual         0     0   
 -------------------------------------

 Import integrals:   CPU 0.00 s  wall 0.00 s

 Import integrals:   CPU 34.27 s  wall 6.11 s

 MP2 amplitudes:   CPU 0.13 s  wall 0.09 s

Running a double precision version
           CCSD T amplitudes will be solved using DIIS.

           Start     Size      MaxIter   EConv     TConv     
           3         7         100       1.00e-07  1.00e-05  
 ------------------------------------------------------------------------------
           Energy (a.u.)   Ediff      Tdiff       Comment
 ------------------------------------------------------------------------------
         -3067.71805014                           
     1   -3067.69467604   2.34e-02   7.84e-01     
     2   -3067.72185901   2.72e-02   1.03e-01     
     3   -3067.71985110   2.01e-03   4.84e-02     
     4   -3067.72272858   2.88e-03   1.83e-02     Switched to DIIS steps.
     5   -3067.72373939   1.01e-03   1.31e-02     
     6   -3067.72382212   8.27e-05   3.76e-03     
     7   -3067.72381656   5.56e-06   1.48e-03     
     8   -3067.72381943   2.87e-06   4.11e-04     
     9   -3067.72382143   2.00e-06   2.68e-04     
    10   -3067.72382058   8.49e-07   9.28e-05     
    11   -3067.72382107   4.89e-07   3.34e-05     
    12   -3067.72382108   1.04e-08   1.85e-05     
    13   -3067.72382103   5.06e-08   5.41e-06     
 ------------------------------------------------------------------------------
         -3067.72382103                           CCSD T converged.

End of double precision
 SCF energy                 = -3066.93618513
 MP2 energy                 = -3067.71805014
 CCSD correlation energy     =    -0.78763589
 CCSD total energy           = -3067.72382103

 CCSD  T1^2 = 0.0156  T2^2 = 0.2687  Leading amplitudes:

 Amplitude    Orbitals with energies
 -0.0389       30 (A) A                  ->    34 (A) A                   
              -0.4957                         -0.0078                     
 -0.0389       30 (A) B                  ->    34 (A) B                   
              -0.4957                         -0.0078                     
 -0.0238       33 (A) A                  ->    34 (A) A                   
              -0.4171                         -0.0078                     
 -0.0238       33 (A) B                  ->    34 (A) B                   
              -0.4171                         -0.0078                     

 Amplitude    Orbitals with energies
 -0.0948       33 (A) A      33 (A) B    ->    34 (A) A      34 (A) B     
              -0.4171       -0.4171           -0.0078       -0.0078       
  0.0948       33 (A) A      33 (A) B    ->    34 (A) B      34 (A) A     
              -0.4171       -0.4171           -0.0078       -0.0078       
  0.0948       33 (A) B      33 (A) A    ->    34 (A) A      34 (A) B     
              -0.4171       -0.4171           -0.0078       -0.0078       
 -0.0948       33 (A) B      33 (A) A    ->    34 (A) B      34 (A) A     
              -0.4171       -0.4171           -0.0078       -0.0078       

 Computing CCSD intemediates for later calculations in double precision
 Finished.

Running a double precision version
           CCSD Lambda amplitudes will be solved using DIIS.
           Start     Size      MaxIter   EConv     LConv     
           3         7         100       1.00e-07  1.00e-05  
 ------------------------------------------------------------------------------
            Enorm      Ldiff       Comment
 ------------------------------------------------------------------------------
     1     6.40e-02   4.28e-02     
     2     1.97e-02   7.90e-03     
     3     9.18e-03   1.67e-03     
     4     5.01e-03   1.52e-03     Switched to DIIS steps.
     5     1.60e-03   1.01e-03     
     6     7.82e-04   2.49e-04     
     7     2.65e-04   8.29e-05     
     8     1.22e-04   8.91e-06     
     9     4.39e-05   4.57e-06     
    10     1.90e-05   1.49e-06     
    11     8.95e-06   1.58e-08     
    12     3.49e-06   1.71e-07     
    13     1.77e-06   2.28e-07     
    14     7.49e-07   6.19e-08     
    15     3.21e-07   2.17e-08     
    16     1.73e-07   3.73e-09     
    17     7.36e-08   9.72e-09     
 ------------------------------------------------------------------------------
                                   CCSD Lambda converged.

 Computing density matrices in double precision...
           Orbital response amplitudes will be solved using DIIS.
           Start     Size      MaxIter   EConv     LConv     
           3         7         100       1.00e-06  1.00e-06  
 ------------------------------------------------------------------------------
            Enorm      Ldiff       Comment
 ------------------------------------------------------------------------------
     1     1.20e-01   5.61e-03     
     2     1.21e-01   2.77e-03     
     3     1.61e-01   3.27e-02     
     4     2.50e-02   6.49e-02     Switched to DIIS steps.
     5     8.35e-03   9.50e-03     
     6     1.22e-03   6.67e-04     
     7     6.97e-04   5.66e-05     
     8     2.09e-04   1.31e-04     
     9     8.01e-05   2.23e-05     
    10     2.33e-05   1.40e-05     
    11     5.16e-06   2.22e-07     
    12     3.46e-06   1.11e-06     
    13     5.27e-07   5.52e-07     
 ------------------------------------------------------------------------------
                                   Orbital response converged.

 Computing density matrices... Done.
 CCSD calculation:   CPU 1331.26 s  wall 232.13 s

 Transferring MO TPDM to AO TPDM
 Transferring g2_o1o1o1o1
 Transferring g2_o1o1o1v1
 Transferring g2_o1o1v1v1
 Transferring g2_o1v1o1v1
 Transferring g2_o1v1v1v1
 Transferring g2_v1v1v1v1
 Adding separable TPDM
 Computing TPDM gradient
 --------------------------------------------------------
 2e gradient
  Atom          X               Y               Z
 --------------------------------------------------------
    1        -41.614516       10.653424       -0.000000  
    2         16.894368      -26.910060       -0.000000  
    3          8.042348       15.369588        0.000000  
    4         16.677800        0.887049        0.000000  
 --------------------------------------------------------
 --------------------------------------------------------
 Final gradient
  Atom          X               Y               Z
 --------------------------------------------------------
    1        -41.614516       10.653424       -0.000000  
    2         16.894368      -26.910060       -0.000000  
    3          8.042348       15.369588        0.000000  
    4         16.677800        0.887049        0.000000  
 --------------------------------------------------------
 Analytic gradient from two-electron contribution:   CPU 208.90 s  wall 41.69 s

 Total ccman2 time:   CPU 1578.43 s  wall 281.30 s


 --------------------------------------------------------------

                    Orbital Energies (a.u.)
 --------------------------------------------------------------

 Alpha MOs
 -- Occupied --
******** -80.0723 -65.1924 -58.5523 -58.5508 -58.5507 -26.3368 -15.6977
 -9.8721  -7.6110  -7.4856  -7.4778  -7.4773  -5.5030  -5.5020  -5.5019
 -3.2247  -3.2214  -3.2208  -3.2121  -3.2121  -1.6369  -1.1667  -1.0460
 -0.8017  -0.7063  -0.7063  -0.6508  -0.5327  -0.4957  -0.4689  -0.4366
 -0.4171
 -- Virtual --
 -0.0078   0.0404   0.0558   0.0751   0.0809   0.0988   0.1127   0.1208
  0.1234   0.1676   0.1798   0.2044   0.2101   0.2171   0.2762   0.3155
  0.3584   0.3625   0.3777   0.3793   0.4165   0.4734   0.5210   0.5589
  0.5744   0.5934   0.6560   0.7019   0.7345   0.7558   0.7859   0.8105
  0.8326   0.8535   0.9441   0.9871   1.0056   1.0404   1.1224   1.2272
  1.3078   1.3900   1.5593   1.6011   1.6349   1.7577   1.8442   1.9427
  2.2421   2.2736   2.2925   2.2998   2.3472   2.3825   2.4351   2.6046
  2.8673   4.0174   4.1314   4.1972   4.2041   4.2330   4.3699   4.4467
  4.5204   4.5287   4.5376   4.5958   4.7544   5.2822   6.9066   6.9418
  7.1093   7.1788   7.4672   8.1892   8.2023   8.2731  14.6931  14.7945
 14.8564  36.6334  49.4503  68.7506 166.0800 293.8734 293.8846 293.9698
********
 --------------------------------------------------------------

          Ground-State Mulliken Net Atomic Charges

     Atom                 Charge (a.u.)
  ----------------------------------------
      1 Br                   -0.170342
      2 P                     0.431882
      3 N                    -0.219763
      4 F                    -0.041777
  ----------------------------------------
  Sum of atomic charges =    -0.000000

 -----------------------------------------------------------------
                    Cartesian Multipole Moments
 -----------------------------------------------------------------
    Charge (ESU x 10^10)
                -0.0000
    Dipole Moment (Debye)
         X       1.0023      Y       2.0089      Z      -0.0000
       Tot       2.2451
    Quadrupole Moments (Debye-Ang)
        XX     -46.2628     XY      -2.8619     YY     -42.7012
        XZ      -0.0000     YZ      -0.0000     ZZ     -40.9587
    Octopole Moments (Debye-Ang^2)
       XXX      40.0057    XXY      -0.2900    XYY       8.8033
       YYY      -4.2926    XXZ       0.0000    XYZ       0.0000
       YYZ      -0.0000    XZZ       5.5048    YZZ      -1.1711
       ZZZ      -0.0000
    Hexadecapole Moments (Debye-Ang^3)
      XXXX    -643.3092   XXXY     -13.7038   XXYY    -122.1007
      XYYY      -1.1492   YYYY    -116.0297   XXXZ      -0.0000
      XXYZ      -0.0000   XYYZ       0.0000   YYYZ      -0.0000
      XXZZ    -110.3045   XYZZ      -0.3940   YYZZ     -26.5168
      XZZZ       0.0000   YZZZ      -0.0000   ZZZZ     -48.1001
 -----------------------------------------------------------------
 DrvMan completing analytic gradient of the correlated energy
 Correlated dipole moment
            1
    1   0.3943358
    2   0.7903666
    3  -0.0000000
 Energy read as -3067.723821025
 Full Analytical Gradient: (in a.u., or Hartree/Bohr)
             1             2             3             4
    1   -0.00007426    0.00033425   -0.00051448    0.00025450
    2    0.00010634    0.00020777   -0.00028553   -0.00002857
    3    0.00000000   -0.00000000    0.00000000   -0.00000000
 Gradient time:  CPU 0.79 s  wall 0.84 s
 ----------------------------------------------------------------
             Standard Nuclear Orientation (Angstroms)
    I     Atom           X                Y                Z
 ----------------------------------------------------------------
    1      Br      1.3440387193    -0.1266530821    -0.0000000000
    2      P      -0.6930574157     0.7529307918     0.0000000000
    3      N      -1.5225489860    -0.6297062781     0.0000000000
    4      F      -2.8875167819    -0.2717955621    -0.0000000000
 ----------------------------------------------------------------
 Nuclear Repulsion Energy =   296.7053256720 hartrees
 There are       33 alpha and       33 beta electrons

                       Distance Matrix (Angstroms)
             Br(  1)   P (  2)   N (  3)
   P (  2)  2.218880
   N (  3)  2.910393  1.612371
   F (  4)  4.234044  2.421924  1.411112

 Requested basis set is 6-311++G(d,p)
 There are 44 shells and 122 basis functions
 A cutoff of  1.0D-14 yielded    876 shell pairs
 There are      6997 function pairs (      7708 Cartesian)
 Smallest overlap matrix eigenvalue = 1.37E-03
 Guess MOs from SCF MO coefficient file

 -----------------------------------------------------------------------
  General SCF calculation program by
  Eric Jon Sundstrom, Paul Horn, Yuezhi Mao, Dmitri Zuev, Alec White,
  David Stuck, Shaama M.S., Shane Yost, Joonho Lee, David Small,
  Daniel Levine, Susi Lehtola, Hugh Burton, Evgeny Epifanovsky
 -----------------------------------------------------------------------
 Hartree-Fock
 using 6 threads for integral computing
 -------------------------------------------------------
 OpenMP Integral computing Module                
 Release: version 2.0, May 2017, Q-Chem Inc. Pleasanton 
 -------------------------------------------------------
 A restricted SCF calculation will be
 performed using DIIS
 SCF converges when DIIS error is below 1.0e-08
 ---------------------------------------
  Cycle       Energy         DIIS error
 ---------------------------------------
    1   -3066.9362573376      2.47e-05  
    2   -3066.9362586015      9.38e-06  
    3   -3066.9362587387      5.83e-06  
    4   -3066.9362588050      1.24e-06  
    5   -3066.9362588111      4.18e-07  
    6   -3066.9362588122      2.11e-07  
    7   -3066.9362588125      8.67e-08  
    8   -3066.9362588126      4.52e-08  
    9   -3066.9362588125      1.53e-08  
   10   -3066.9362588125      5.59e-09  Convergence criterion met
 ---------------------------------------
 SCF time:   CPU 6.78s  wall 1.00s 
 SCF   energy in the final basis set =    -3066.9362588125
 Total energy in the final basis set =    -3066.9362588125


 ------------------------------------------------------------------------------

   CCMAN2: suite of methods based on coupled cluster
           and equation of motion theories.

   Components:
   * libvmm-1.3-trunk
     by Evgeny Epifanovsky, Ilya Kaliman.
   * libtensor-2.5-trunk
     by Evgeny Epifanovsky, Michael Wormit, Dmitry Zuev, Sam Manzer, 
        Ilya Kaliman.
   * libcc-2.5-trunk
     by Evgeny Epifanovsky, Arik Landau, Tomasz Kus, Kirill Khistyaev, 
        Dmitry Zuev, Prashant Manohar, Xintian Feng, Anna Krylov, 
        Matthew Goldey, Alec White, Thomas Jagau, Kaushik Nanda, 
        Anastasia Gunina, Alexander Kunitsa, Joonho Lee.

   CCMAN original authors:
   Anna I. Krylov, C. David Sherrill, Steven R. Gwaltney,
   Edward F. C. Byrd (2000)
   Sergey V. Levchenko, Lyudmila V. Slipchenko, Tao Wang,
   Ana-Maria C. Cristian (2003)
   Piotr A. Pieniazek, C. Melania Oana, Evgeny Epifanovsky (2007)
   Prashant Manohar (2009)

 ------------------------------------------------------------------------------


 Allocating and initializing 30808MB of RAM...
 Calculation will run on 6 cores.


 Alpha MOs, Restricted
 -- Occupied --                  
-490.06  -80.07  -65.19  -58.55  -58.55  -58.55  -26.34  -15.70
  1 A     2 A     3 A     4 A     5 A     6 A     7 A     8 A                  
 -9.872  -7.611  -7.486  -7.478  -7.477  -5.503  -5.502  -5.502
  9 A    10 A    11 A    12 A    13 A    14 A    15 A    16 A                  
 -3.225  -3.221  -3.221  -3.212  -3.212  -1.637  -1.167  -1.046
 17 A    18 A    19 A    20 A    21 A    22 A    23 A    24 A                  
 -0.801  -0.706  -0.706  -0.651  -0.533  -0.496  -0.469  -0.437
 25 A    26 A    27 A    28 A    29 A    30 A    31 A    32 A                  
 -0.417
 33 A                                                                          
 -- Virtual --                   
 -0.008   0.040   0.056   0.075   0.081   0.099   0.113   0.121
 34 A    35 A    36 A    37 A    38 A    39 A    40 A    41 A                  
  0.123   0.168   0.180   0.204   0.210   0.217   0.276   0.315
 42 A    43 A    44 A    45 A    46 A    47 A    48 A    49 A                  
  0.358   0.363   0.378   0.379   0.416   0.474   0.521   0.559
 50 A    51 A    52 A    53 A    54 A    55 A    56 A    57 A                  
  0.574   0.594   0.656   0.702   0.735   0.756   0.786   0.811
 58 A    59 A    60 A    61 A    62 A    63 A    64 A    65 A                  
  0.833   0.854   0.944   0.987   1.006   1.040   1.123   1.228
 66 A    67 A    68 A    69 A    70 A    71 A    72 A    73 A                  
  1.308   1.390   1.559   1.601   1.635   1.758   1.844   1.943
 74 A    75 A    76 A    77 A    78 A    79 A    80 A    81 A                  
  2.242   2.273   2.293   2.300   2.347   2.383   2.435   2.604
 82 A    83 A    84 A    85 A    86 A    87 A    88 A    89 A                  
  2.869   4.017   4.132   4.197   4.204   4.234   4.369   4.447
 90 A    91 A    92 A    93 A    94 A    95 A    96 A    97 A                  
  4.520   4.529   4.538   4.596   4.755   5.281   6.907   6.942
 98 A    99 A   100 A   101 A   102 A   103 A   104 A   105 A                  
  7.108   7.179   7.468   8.189   8.202   8.273  14.693  14.795
106 A   107 A   108 A   109 A   110 A   111 A   112 A   113 A                  
 14.857  36.633  49.450  68.751 166.081 293.873 293.885 293.970
114 A   115 A   116 A   117 A   118 A   119 A   120 A   121 A                  
*******
122 A                                                                          

 Beta MOs, Restricted
 -- Occupied --                  
-490.06  -80.07  -65.19  -58.55  -58.55  -58.55  -26.34  -15.70
  1 A     2 A     3 A     4 A     5 A     6 A     7 A     8 A                  
 -9.872  -7.611  -7.486  -7.478  -7.477  -5.503  -5.502  -5.502
  9 A    10 A    11 A    12 A    13 A    14 A    15 A    16 A                  
 -3.225  -3.221  -3.221  -3.212  -3.212  -1.637  -1.167  -1.046
 17 A    18 A    19 A    20 A    21 A    22 A    23 A    24 A                  
 -0.801  -0.706  -0.706  -0.651  -0.533  -0.496  -0.469  -0.437
 25 A    26 A    27 A    28 A    29 A    30 A    31 A    32 A                  
 -0.417
 33 A                                                                          
 -- Virtual --                   
 -0.008   0.040   0.056   0.075   0.081   0.099   0.113   0.121
 34 A    35 A    36 A    37 A    38 A    39 A    40 A    41 A                  
  0.123   0.168   0.180   0.204   0.210   0.217   0.276   0.315
 42 A    43 A    44 A    45 A    46 A    47 A    48 A    49 A                  
  0.358   0.363   0.378   0.379   0.416   0.474   0.521   0.559
 50 A    51 A    52 A    53 A    54 A    55 A    56 A    57 A                  
  0.574   0.594   0.656   0.702   0.735   0.756   0.786   0.811
 58 A    59 A    60 A    61 A    62 A    63 A    64 A    65 A                  
  0.833   0.854   0.944   0.987   1.006   1.040   1.123   1.228
 66 A    67 A    68 A    69 A    70 A    71 A    72 A    73 A                  
  1.308   1.390   1.559   1.601   1.635   1.758   1.844   1.943
 74 A    75 A    76 A    77 A    78 A    79 A    80 A    81 A                  
  2.242   2.273   2.293   2.300   2.347   2.383   2.435   2.604
 82 A    83 A    84 A    85 A    86 A    87 A    88 A    89 A                  
  2.869   4.017   4.132   4.197   4.204   4.234   4.369   4.447
 90 A    91 A    92 A    93 A    94 A    95 A    96 A    97 A                  
  4.520   4.529   4.538   4.596   4.755   5.281   6.907   6.942
 98 A    99 A   100 A   101 A   102 A   103 A   104 A   105 A                  
  7.108   7.179   7.468   8.189   8.202   8.273  14.693  14.795
106 A   107 A   108 A   109 A   110 A   111 A   112 A   113 A                  
 14.857  36.633  49.450  68.751 166.081 293.873 293.885 293.970
114 A   115 A   116 A   117 A   118 A   119 A   120 A   121 A                  
*******
122 A                                                                          

 Occupation and symmetry of molecular orbitals

 Point group: C1 (1 irreducible representation).

                           A     All 
 -------------------------------------
 All molecular orbitals:
  - Alpha                  122   122 
  - Beta                   122   122 
 -------------------------------------
 Alpha orbitals:
  - Frozen occupied        16    16  
  - Active occupied        17    17  
  - Active virtual         89    89  
  - Frozen virtual         0     0   
 -------------------------------------
 Beta orbitals:
  - Frozen occupied        16    16  
  - Active occupied        17    17  
  - Active virtual         89    89  
  - Frozen virtual         0     0   
 -------------------------------------

 Import integrals:   CPU 0.00 s  wall 0.00 s

 Import integrals:   CPU 34.23 s  wall 6.14 s

 MP2 amplitudes:   CPU 0.13 s  wall 0.09 s

Running a double precision version
           CCSD T amplitudes will be solved using DIIS.

           Start     Size      MaxIter   EConv     TConv     
           3         7         100       1.00e-07  1.00e-05  
 ------------------------------------------------------------------------------
           Energy (a.u.)   Ediff      Tdiff       Comment
 ------------------------------------------------------------------------------
         -3067.71802261                           
     1   -3067.69469435   2.33e-02   7.84e-01     
     2   -3067.72185550   2.72e-02   1.03e-01     
     3   -3067.71985583   2.00e-03   4.83e-02     
     4   -3067.72272973   2.87e-03   1.83e-02     Switched to DIIS steps.
     5   -3067.72373937   1.01e-03   1.30e-02     
     6   -3067.72382193   8.26e-05   3.75e-03     
     7   -3067.72381652   5.41e-06   1.48e-03     
     8   -3067.72381940   2.88e-06   4.11e-04     
     9   -3067.72382141   2.00e-06   2.68e-04     
    10   -3067.72382056   8.42e-07   9.26e-05     
    11   -3067.72382105   4.87e-07   3.33e-05     
    12   -3067.72382106   1.05e-08   1.85e-05     
    13   -3067.72382101   5.09e-08   5.41e-06     
 ------------------------------------------------------------------------------
         -3067.72382101                           CCSD T converged.

End of double precision
 SCF energy                 = -3066.93625881
 MP2 energy                 = -3067.71802261
 CCSD correlation energy     =    -0.78756220
 CCSD total energy           = -3067.72382101

 CCSD  T1^2 = 0.0156  T2^2 = 0.2686  Leading amplitudes:

 Amplitude    Orbitals with energies
 -0.0390       30 (A) A                  ->    34 (A) A                   
              -0.4958                         -0.0076                     
 -0.0390       30 (A) B                  ->    34 (A) B                   
              -0.4958                         -0.0076                     
 -0.0237       33 (A) A                  ->    34 (A) A                   
              -0.4174                         -0.0076                     
 -0.0237       33 (A) B                  ->    34 (A) B                   
              -0.4174                         -0.0076                     

 Amplitude    Orbitals with energies
 -0.0942       33 (A) A      33 (A) B    ->    34 (A) A      34 (A) B     
              -0.4174       -0.4174           -0.0076       -0.0076       
  0.0942       33 (A) A      33 (A) B    ->    34 (A) B      34 (A) A     
              -0.4174       -0.4174           -0.0076       -0.0076       
  0.0942       33 (A) B      33 (A) A    ->    34 (A) A      34 (A) B     
              -0.4174       -0.4174           -0.0076       -0.0076       
 -0.0942       33 (A) B      33 (A) A    ->    34 (A) B      34 (A) A     
              -0.4174       -0.4174           -0.0076       -0.0076       

 Computing CCSD intemediates for later calculations in double precision
 Finished.

Running a double precision version
           CCSD Lambda amplitudes will be solved using DIIS.
           Start     Size      MaxIter   EConv     LConv     
           3         7         100       1.00e-07  1.00e-05  
 ------------------------------------------------------------------------------
            Enorm      Ldiff       Comment
 ------------------------------------------------------------------------------
     1     6.39e-02   4.27e-02     
     2     1.96e-02   7.90e-03     
     3     9.16e-03   1.66e-03     
     4     5.01e-03   1.52e-03     Switched to DIIS steps.
     5     1.59e-03   1.00e-03     
     6     7.80e-04   2.49e-04     
     7     2.64e-04   8.26e-05     
     8     1.22e-04   8.89e-06     
     9     4.38e-05   4.56e-06     
    10     1.89e-05   1.48e-06     
    11     8.92e-06   1.84e-08     
    12     3.48e-06   1.70e-07     
    13     1.76e-06   2.27e-07     
    14     7.46e-07   6.15e-08     
    15     3.19e-07   2.13e-08     
    16     1.72e-07   3.76e-09     
    17     7.32e-08   9.69e-09     
 ------------------------------------------------------------------------------
                                   CCSD Lambda converged.

 Computing density matrices in double precision...
           Orbital response amplitudes will be solved using DIIS.
           Start     Size      MaxIter   EConv     LConv     
           3         7         100       1.00e-06  1.00e-06  
 ------------------------------------------------------------------------------
            Enorm      Ldiff       Comment
 ------------------------------------------------------------------------------
     1     1.20e-01   5.59e-03     
     2     1.21e-01   2.79e-03     
     3     1.60e-01   3.26e-02     
     4     2.48e-02   6.48e-02     Switched to DIIS steps.
     5     8.31e-03   9.41e-03     
     6     1.21e-03   6.65e-04     
     7     6.91e-04   5.72e-05     
     8     2.07e-04   1.31e-04     
     9     7.97e-05   2.24e-05     
    10     2.31e-05   1.39e-05     
    11     5.14e-06   2.44e-07     
    12     3.44e-06   1.11e-06     
    13     5.22e-07   5.47e-07     
 ------------------------------------------------------------------------------
                                   Orbital response converged.

 Computing density matrices... Done.
 CCSD calculation:   CPU 1332.61 s  wall 232.46 s

 Transferring MO TPDM to AO TPDM
 Transferring g2_o1o1o1o1
 Transferring g2_o1o1o1v1
 Transferring g2_o1o1v1v1
 Transferring g2_o1v1o1v1
 Transferring g2_o1v1v1v1
 Transferring g2_v1v1v1v1
 Adding separable TPDM
 Computing TPDM gradient
 --------------------------------------------------------
 2e gradient
  Atom          X               Y               Z
 --------------------------------------------------------
    1        -41.620454       10.656032       -0.000000  
    2         16.888577      -26.927004        0.000000  
    3          8.051755       15.374933        0.000000  
    4         16.680122        0.896039       -0.000000  
 --------------------------------------------------------
 --------------------------------------------------------
 Final gradient
  Atom          X               Y               Z
 --------------------------------------------------------
    1        -41.620454       10.656032       -0.000000  
    2         16.888577      -26.927004        0.000000  
    3          8.051755       15.374933        0.000000  
    4         16.680122        0.896039       -0.000000  
 --------------------------------------------------------
 Analytic gradient from two-electron contribution:   CPU 207.82 s  wall 41.14 s

 Total ccman2 time:   CPU 1579.16 s  wall 280.97 s


 --------------------------------------------------------------

                    Orbital Energies (a.u.)
 --------------------------------------------------------------

 Alpha MOs
 -- Occupied --
******** -80.0723 -65.1923 -58.5523 -58.5508 -58.5507 -26.3367 -15.6976
 -9.8721  -7.6110  -7.4856  -7.4778  -7.4773  -5.5030  -5.5020  -5.5019
 -3.2247  -3.2214  -3.2208  -3.2121  -3.2121  -1.6365  -1.1672  -1.0460
 -0.8015  -0.7062  -0.7062  -0.6507  -0.5328  -0.4958  -0.4688  -0.4366
 -0.4174
 -- Virtual --
 -0.0076   0.0404   0.0558   0.0752   0.0809   0.0988   0.1127   0.1208
  0.1234   0.1676   0.1798   0.2044   0.2101   0.2171   0.2761   0.3153
  0.3584   0.3625   0.3777   0.3793   0.4165   0.4737   0.5210   0.5589
  0.5744   0.5936   0.6560   0.7020   0.7346   0.7558   0.7859   0.8106
  0.8326   0.8538   0.9438   0.9870   1.0057   1.0402   1.1225   1.2282
  1.3083   1.3898   1.5593   1.6012   1.6352   1.7577   1.8439   1.9427
  2.2421   2.2734   2.2925   2.2999   2.3473   2.3832   2.4353   2.6044
  2.8686   4.0172   4.1317   4.1973   4.2042   4.2337   4.3693   4.4469
  4.5204   4.5287   4.5376   4.5959   4.7545   5.2810   6.9067   6.9419
  7.1085   7.1788   7.4681   8.1892   8.2023   8.2731  14.6932  14.7946
 14.8574  36.6335  49.4503  68.7507 166.0811 293.8734 293.8846 293.9699
********
 --------------------------------------------------------------

          Ground-State Mulliken Net Atomic Charges

     Atom                 Charge (a.u.)
  ----------------------------------------
      1 Br                   -0.170334
      2 P                     0.432161
      3 N                    -0.219755
      4 F                    -0.042072
  ----------------------------------------
  Sum of atomic charges =    -0.000000

 -----------------------------------------------------------------
                    Cartesian Multipole Moments
 -----------------------------------------------------------------
    Charge (ESU x 10^10)
                -0.0000
    Dipole Moment (Debye)
         X       1.0043      Y       2.0101      Z      -0.0000
       Tot       2.2470
    Quadrupole Moments (Debye-Ang)
        XX     -46.2686     XY      -2.8641     YY     -42.6986
        XZ       0.0000     YZ       0.0000     ZZ     -40.9545
    Octopole Moments (Debye-Ang^2)
       XXX      40.0076    XXY      -0.2923    XYY       8.7948
       YYY      -4.3136    XXZ      -0.0000    XYZ      -0.0000
       YYZ      -0.0000    XZZ       5.4975    YZZ      -1.1741
       ZZZ      -0.0000
    Hexadecapole Moments (Debye-Ang^3)
      XXXX    -643.2616   XXXY     -13.6785   XXYY    -122.0764
      XYYY      -1.1098   YYYY    -115.9765   XXXZ       0.0000
      XXYZ       0.0000   XYYZ       0.0000   YYYZ      -0.0000
      XXZZ    -110.2894   XYZZ      -0.3849   YYZZ     -26.5042
      XZZZ       0.0000   YZZZ      -0.0000   ZZZZ     -48.0857
 -----------------------------------------------------------------
 DrvMan completing analytic gradient of the correlated energy
 Correlated dipole moment
            1
    1   0.3951326
    2   0.7908303
    3  -0.0000000
 Energy read as -3067.723821010
 Full Analytical Gradient: (in a.u., or Hartree/Bohr)
             1             2             3             4
    1   -0.00010186   -0.00008415    0.00030430   -0.00011828
    2    0.00010043   -0.00061288    0.00052019   -0.00000775
    3    0.00000000   -0.00000000    0.00000000    0.00000000
 Gradient time:  CPU 0.80 s  wall 0.82 s
 ----------------------------------------------------------------
             Standard Nuclear Orientation (Angstroms)
    I     Atom           X                Y                Z
 ----------------------------------------------------------------
    1      Br      1.3440387193    -0.1266530821    -0.0000000000
    2      P      -0.6930574157     0.7529307918     0.0000000000
    3      N      -1.5225489860    -0.6317062781     0.0000000000
    4      F      -2.8875167819    -0.2717955621    -0.0000000000
 ----------------------------------------------------------------
 Nuclear Repulsion Energy =   296.6548896749 hartrees
 There are       33 alpha and       33 beta electrons

                       Distance Matrix (Angstroms)
             Br(  1)   P (  2)   N (  3)
   P (  2)  2.218880
   N (  3)  2.910739  1.614087
   F (  4)  4.234044  2.421924  1.411621

 Requested basis set is 6-311++G(d,p)
 There are 44 shells and 122 basis functions
 A cutoff of  1.0D-14 yielded    876 shell pairs
 There are      6997 function pairs (      7708 Cartesian)
 Smallest overlap matrix eigenvalue = 1.37E-03
 Guess MOs from SCF MO coefficient file

 -----------------------------------------------------------------------
  General SCF calculation program by
  Eric Jon Sundstrom, Paul Horn, Yuezhi Mao, Dmitri Zuev, Alec White,
  David Stuck, Shaama M.S., Shane Yost, Joonho Lee, David Small,
  Daniel Levine, Susi Lehtola, Hugh Burton, Evgeny Epifanovsky
 -----------------------------------------------------------------------
 Hartree-Fock
 using 6 threads for integral computing
 -------------------------------------------------------
 OpenMP Integral computing Module                
 Release: version 2.0, May 2017, Q-Chem Inc. Pleasanton 
 -------------------------------------------------------
 A restricted SCF calculation will be
 performed using DIIS
 SCF converges when DIIS error is below 1.0e-08
 ---------------------------------------
  Cycle       Energy         DIIS error
 ---------------------------------------
    1   -3066.9360876491      3.07e-05  
    2   -3066.9360897817      1.23e-05  
    3   -3066.9360900835      7.81e-06  
    4   -3066.9360902183      1.75e-06  
    5   -3066.9360902342      5.46e-07  
    6   -3066.9360902357      1.67e-07  
    7   -3066.9360902359      5.84e-08  
    8   -3066.9360902359      2.95e-08  
    9   -3066.9360902359      1.06e-08  
   10   -3066.9360902359      3.07e-09  Convergence criterion met
 ---------------------------------------
 SCF time:   CPU 6.86s  wall 1.00s 
 SCF   energy in the final basis set =    -3066.9360902359
 Total energy in the final basis set =    -3066.9360902359


 ------------------------------------------------------------------------------

   CCMAN2: suite of methods based on coupled cluster
           and equation of motion theories.

   Components:
   * libvmm-1.3-trunk
     by Evgeny Epifanovsky, Ilya Kaliman.
   * libtensor-2.5-trunk
     by Evgeny Epifanovsky, Michael Wormit, Dmitry Zuev, Sam Manzer, 
        Ilya Kaliman.
   * libcc-2.5-trunk
     by Evgeny Epifanovsky, Arik Landau, Tomasz Kus, Kirill Khistyaev, 
        Dmitry Zuev, Prashant Manohar, Xintian Feng, Anna Krylov, 
        Matthew Goldey, Alec White, Thomas Jagau, Kaushik Nanda, 
        Anastasia Gunina, Alexander Kunitsa, Joonho Lee.

   CCMAN original authors:
   Anna I. Krylov, C. David Sherrill, Steven R. Gwaltney,
   Edward F. C. Byrd (2000)
   Sergey V. Levchenko, Lyudmila V. Slipchenko, Tao Wang,
   Ana-Maria C. Cristian (2003)
   Piotr A. Pieniazek, C. Melania Oana, Evgeny Epifanovsky (2007)
   Prashant Manohar (2009)

 ------------------------------------------------------------------------------


 Allocating and initializing 30808MB of RAM...
 Calculation will run on 6 cores.


 Alpha MOs, Restricted
 -- Occupied --                  
-490.06  -80.07  -65.19  -58.55  -58.55  -58.55  -26.34  -15.70
  1 A     2 A     3 A     4 A     5 A     6 A     7 A     8 A                  
 -9.872  -7.611  -7.486  -7.478  -7.477  -5.503  -5.502  -5.502
  9 A    10 A    11 A    12 A    13 A    14 A    15 A    16 A                  
 -3.225  -3.221  -3.221  -3.212  -3.212  -1.636  -1.167  -1.046
 17 A    18 A    19 A    20 A    21 A    22 A    23 A    24 A                  
 -0.801  -0.706  -0.706  -0.651  -0.533  -0.496  -0.469  -0.437
 25 A    26 A    27 A    28 A    29 A    30 A    31 A    32 A                  
 -0.417
 33 A                                                                          
 -- Virtual --                   
 -0.008   0.040   0.056   0.075   0.081   0.099   0.113   0.121
 34 A    35 A    36 A    37 A    38 A    39 A    40 A    41 A                  
  0.123   0.167   0.180   0.204   0.210   0.217   0.276   0.315
 42 A    43 A    44 A    45 A    46 A    47 A    48 A    49 A                  
  0.358   0.363   0.378   0.379   0.417   0.473   0.521   0.559
 50 A    51 A    52 A    53 A    54 A    55 A    56 A    57 A                  
  0.574   0.593   0.656   0.702   0.734   0.756   0.786   0.810
 58 A    59 A    60 A    61 A    62 A    63 A    64 A    65 A                  
  0.833   0.853   0.944   0.987   1.005   1.040   1.122   1.227
 66 A    67 A    68 A    69 A    70 A    71 A    72 A    73 A                  
  1.308   1.390   1.559   1.601   1.635   1.758   1.844   1.943
 74 A    75 A    76 A    77 A    78 A    79 A    80 A    81 A                  
  2.242   2.273   2.292   2.300   2.347   2.382   2.435   2.604
 82 A    83 A    84 A    85 A    86 A    87 A    88 A    89 A                  
  2.867   4.017   4.132   4.197   4.204   4.233   4.369   4.446
 90 A    91 A    92 A    93 A    94 A    95 A    96 A    97 A                  
  4.520   4.529   4.538   4.596   4.754   5.280   6.907   6.942
 98 A    99 A   100 A   101 A   102 A   103 A   104 A   105 A                  
  7.108   7.179   7.467   8.189   8.202   8.273  14.693  14.794
106 A   107 A   108 A   109 A   110 A   111 A   112 A   113 A                  
 14.856  36.633  49.450  68.751 166.080 293.873 293.885 293.970
114 A   115 A   116 A   117 A   118 A   119 A   120 A   121 A                  
*******
122 A                                                                          

 Beta MOs, Restricted
 -- Occupied --                  
-490.06  -80.07  -65.19  -58.55  -58.55  -58.55  -26.34  -15.70
  1 A     2 A     3 A     4 A     5 A     6 A     7 A     8 A                  
 -9.872  -7.611  -7.486  -7.478  -7.477  -5.503  -5.502  -5.502
  9 A    10 A    11 A    12 A    13 A    14 A    15 A    16 A                  
 -3.225  -3.221  -3.221  -3.212  -3.212  -1.636  -1.167  -1.046
 17 A    18 A    19 A    20 A    21 A    22 A    23 A    24 A                  
 -0.801  -0.706  -0.706  -0.651  -0.533  -0.496  -0.469  -0.437
 25 A    26 A    27 A    28 A    29 A    30 A    31 A    32 A                  
 -0.417
 33 A                                                                          
 -- Virtual --                   
 -0.008   0.040   0.056   0.075   0.081   0.099   0.113   0.121
 34 A    35 A    36 A    37 A    38 A    39 A    40 A    41 A                  
  0.123   0.167   0.180   0.204   0.210   0.217   0.276   0.315
 42 A    43 A    44 A    45 A    46 A    47 A    48 A    49 A                  
  0.358   0.363   0.378   0.379   0.417   0.473   0.521   0.559
 50 A    51 A    52 A    53 A    54 A    55 A    56 A    57 A                  
  0.574   0.593   0.656   0.702   0.734   0.756   0.786   0.810
 58 A    59 A    60 A    61 A    62 A    63 A    64 A    65 A                  
  0.833   0.853   0.944   0.987   1.005   1.040   1.122   1.227
 66 A    67 A    68 A    69 A    70 A    71 A    72 A    73 A                  
  1.308   1.390   1.559   1.601   1.635   1.758   1.844   1.943
 74 A    75 A    76 A    77 A    78 A    79 A    80 A    81 A                  
  2.242   2.273   2.292   2.300   2.347   2.382   2.435   2.604
 82 A    83 A    84 A    85 A    86 A    87 A    88 A    89 A                  
  2.867   4.017   4.132   4.197   4.204   4.233   4.369   4.446
 90 A    91 A    92 A    93 A    94 A    95 A    96 A    97 A                  
  4.520   4.529   4.538   4.596   4.754   5.280   6.907   6.942
 98 A    99 A   100 A   101 A   102 A   103 A   104 A   105 A                  
  7.108   7.179   7.467   8.189   8.202   8.273  14.693  14.794
106 A   107 A   108 A   109 A   110 A   111 A   112 A   113 A                  
 14.856  36.633  49.450  68.751 166.080 293.873 293.885 293.970
114 A   115 A   116 A   117 A   118 A   119 A   120 A   121 A                  
*******
122 A                                                                          

 Occupation and symmetry of molecular orbitals

 Point group: C1 (1 irreducible representation).

                           A     All 
 -------------------------------------
 All molecular orbitals:
  - Alpha                  122   122 
  - Beta                   122   122 
 -------------------------------------
 Alpha orbitals:
  - Frozen occupied        16    16  
  - Active occupied        17    17  
  - Active virtual         89    89  
  - Frozen virtual         0     0   
 -------------------------------------
 Beta orbitals:
  - Frozen occupied        16    16  
  - Active occupied        17    17  
  - Active virtual         89    89  
  - Frozen virtual         0     0   
 -------------------------------------

 Import integrals:   CPU 0.00 s  wall 0.00 s

 Import integrals:   CPU 33.61 s  wall 5.87 s

 MP2 amplitudes:   CPU 0.13 s  wall 0.09 s

Running a double precision version
           CCSD T amplitudes will be solved using DIIS.

           Start     Size      MaxIter   EConv     TConv     
           3         7         100       1.00e-07  1.00e-05  
 ------------------------------------------------------------------------------
           Energy (a.u.)   Ediff      Tdiff       Comment
 ------------------------------------------------------------------------------
         -3067.71806764                           
     1   -3067.69464021   2.34e-02   7.84e-01     
     2   -3067.72186163   2.72e-02   1.03e-01     
     3   -3067.71984144   2.02e-03   4.84e-02     
     4   -3067.72272552   2.88e-03   1.83e-02     Switched to DIIS steps.
     5   -3067.72373832   1.01e-03   1.31e-02     
     6   -3067.72382160   8.33e-05   3.78e-03     
     7   -3067.72381610   5.50e-06   1.49e-03     
     8   -3067.72381899   2.89e-06   4.13e-04     
     9   -3067.72382101   2.02e-06   2.69e-04     
    10   -3067.72382016   8.54e-07   9.33e-05     
    11   -3067.72382065   4.93e-07   3.36e-05     
    12   -3067.72382066   1.14e-08   1.86e-05     
    13   -3067.72382061   5.11e-08   5.44e-06     
 ------------------------------------------------------------------------------
         -3067.72382061                           CCSD T converged.

End of double precision
 SCF energy                 = -3066.93609024
 MP2 energy                 = -3067.71806764
 CCSD correlation energy     =    -0.78773037
 CCSD total energy           = -3067.72382061

 CCSD  T1^2 = 0.0157  T2^2 = 0.2689  Leading amplitudes:

 Amplitude    Orbitals with energies
  0.0390       30 (A) A                  ->    34 (A) A                   
              -0.4957                         -0.0079                     
  0.0390       30 (A) B                  ->    34 (A) B                   
              -0.4957                         -0.0079                     
 -0.0240       33 (A) A                  ->    34 (A) A                   
              -0.4172                         -0.0079                     
 -0.0240       33 (A) B                  ->    34 (A) B                   
              -0.4172                         -0.0079                     

 Amplitude    Orbitals with energies
 -0.0948       33 (A) A      33 (A) B    ->    34 (A) A      34 (A) B     
              -0.4172       -0.4172           -0.0079       -0.0079       
  0.0948       33 (A) A      33 (A) B    ->    34 (A) B      34 (A) A     
              -0.4172       -0.4172           -0.0079       -0.0079       
  0.0948       33 (A) B      33 (A) A    ->    34 (A) A      34 (A) B     
              -0.4172       -0.4172           -0.0079       -0.0079       
 -0.0948       33 (A) B      33 (A) A    ->    34 (A) B      34 (A) A     
              -0.4172       -0.4172           -0.0079       -0.0079       

 Computing CCSD intemediates for later calculations in double precision
 Finished.

Running a double precision version
           CCSD Lambda amplitudes will be solved using DIIS.
           Start     Size      MaxIter   EConv     LConv     
           3         7         100       1.00e-07  1.00e-05  
 ------------------------------------------------------------------------------
            Enorm      Ldiff       Comment
 ------------------------------------------------------------------------------
     1     6.41e-02   4.29e-02     
     2     1.97e-02   7.92e-03     
     3     9.20e-03   1.67e-03     
     4     5.02e-03   1.52e-03     Switched to DIIS steps.
     5     1.60e-03   1.01e-03     
     6     7.84e-04   2.50e-04     
     7     2.66e-04   8.34e-05     
     8     1.23e-04   9.06e-06     
     9     4.41e-05   4.55e-06     
    10     1.91e-05   1.48e-06     
    11     8.99e-06   1.93e-08     
    12     3.51e-06   1.74e-07     
    13     1.78e-06   2.29e-07     
    14     7.55e-07   6.26e-08     
    15     3.23e-07   2.19e-08     
    16     1.75e-07   3.71e-09     
    17     7.43e-08   9.81e-09     
 ------------------------------------------------------------------------------
                                   CCSD Lambda converged.

 Computing density matrices in double precision...
           Orbital response amplitudes will be solved using DIIS.
           Start     Size      MaxIter   EConv     LConv     
           3         7         100       1.00e-06  1.00e-06  
 ------------------------------------------------------------------------------
            Enorm      Ldiff       Comment
 ------------------------------------------------------------------------------
     1     1.20e-01   5.65e-03     
     2     1.21e-01   2.72e-03     
     3     1.61e-01   3.28e-02     
     4     2.51e-02   6.50e-02     Switched to DIIS steps.
     5     8.36e-03   9.55e-03     
     6     1.22e-03   6.66e-04     
     7     6.98e-04   5.68e-05     
     8     2.09e-04   1.32e-04     
     9     8.05e-05   2.25e-05     
    10     2.34e-05   1.40e-05     
    11     5.19e-06   2.15e-07     
    12     3.49e-06   1.11e-06     
    13     5.30e-07   5.56e-07     
 ------------------------------------------------------------------------------
                                   Orbital response converged.

 Computing density matrices... Done.
 CCSD calculation:   CPU 1342.34 s  wall 235.32 s

 Transferring MO TPDM to AO TPDM
 Transferring g2_o1o1o1o1
 Transferring g2_o1o1o1v1
 Transferring g2_o1o1v1v1
 Transferring g2_o1v1o1v1
 Transferring g2_o1v1v1v1
 Transferring g2_v1v1v1v1
 Adding separable TPDM
 Computing TPDM gradient
 --------------------------------------------------------
 2e gradient
  Atom          X               Y               Z
 --------------------------------------------------------
    1        -41.616347       10.650865       -0.000000  
    2         16.910199      -26.918297        0.000000  
    3          8.037414       15.380951       -0.000000  
    4         16.668734        0.886481        0.000000  
 --------------------------------------------------------
 --------------------------------------------------------
 Final gradient
  Atom          X               Y               Z
 --------------------------------------------------------
    1        -41.616347       10.650865       -0.000000  
    2         16.910199      -26.918297        0.000000  
    3          8.037414       15.380951       -0.000000  
    4         16.668734        0.886481        0.000000  
 --------------------------------------------------------
 Analytic gradient from two-electron contribution:   CPU 208.10 s  wall 41.04 s

 Total ccman2 time:   CPU 1588.21 s  wall 283.39 s


 --------------------------------------------------------------

                    Orbital Energies (a.u.)
 --------------------------------------------------------------

 Alpha MOs
 -- Occupied --
******** -80.0725 -65.1924 -58.5523 -58.5509 -58.5508 -26.3365 -15.6979
 -9.8722  -7.6112  -7.4857  -7.4779  -7.4774  -5.5031  -5.5022  -5.5021
 -3.2248  -3.2215  -3.2209  -3.2122  -3.2122  -1.6362  -1.1667  -1.0460
 -0.8014  -0.7059  -0.7059  -0.6506  -0.5327  -0.4957  -0.4690  -0.4367
 -0.4172
 -- Virtual --
 -0.0079   0.0404   0.0557   0.0751   0.0809   0.0988   0.1126   0.1208
  0.1234   0.1675   0.1797   0.2044   0.2099   0.2171   0.2761   0.3153
  0.3582   0.3625   0.3777   0.3793   0.4165   0.4732   0.5209   0.5589
  0.5743   0.5934   0.6559   0.7018   0.7344   0.7558   0.7858   0.8105
  0.8325   0.8534   0.9440   0.9870   1.0055   1.0403   1.1224   1.2269
  1.3077   1.3900   1.5593   1.6012   1.6355   1.7575   1.8441   1.9426
  2.2422   2.2731   2.2925   2.2998   2.3470   2.3825   2.4353   2.6042
  2.8669   4.0169   4.1319   4.1975   4.2044   4.2331   4.3688   4.4457
  4.5204   4.5286   4.5375   4.5958   4.7544   5.2798   6.9068   6.9421
  7.1079   7.1786   7.4667   8.1892   8.2022   8.2730  14.6930  14.7944
 14.8560  36.6331  49.4502  68.7509 166.0795 293.8733 293.8846 293.9698
********
 --------------------------------------------------------------

          Ground-State Mulliken Net Atomic Charges

     Atom                 Charge (a.u.)
  ----------------------------------------
      1 Br                   -0.170369
      2 P                     0.432191
      3 N                    -0.219265
      4 F                    -0.042557
  ----------------------------------------
  Sum of atomic charges =     0.000000

 -----------------------------------------------------------------
                    Cartesian Multipole Moments
 -----------------------------------------------------------------
    Charge (ESU x 10^10)
                 0.0000
    Dipole Moment (Debye)
         X       1.0077      Y       2.0113      Z       0.0000
       Tot       2.2496
    Quadrupole Moments (Debye-Ang)
        XX     -46.2843     XY      -2.8655     YY     -42.6972
        XZ      -0.0000     YZ      -0.0000     ZZ     -40.9591
    Octopole Moments (Debye-Ang^2)
       XXX      40.0606    XXY      -0.2770    XYY       8.8001
       YYY      -4.2637    XXZ       0.0000    XYZ       0.0000
       YYZ       0.0000    XZZ       5.5045    YZZ      -1.1627
       ZZZ      -0.0000
    Hexadecapole Moments (Debye-Ang^3)
      XXXX    -643.4503   XXXY     -13.7533   XXYY    -122.0999
      XYYY      -1.1762   YYYY    -116.0501   XXXZ      -0.0000
      XXYZ      -0.0000   XYYZ      -0.0000   YYYZ      -0.0000
      XXZZ    -110.3038   XYZZ      -0.4029   YYZZ     -26.5201
      XZZZ      -0.0000   YZZZ      -0.0000   ZZZZ     -48.0972
 -----------------------------------------------------------------
 DrvMan completing analytic gradient of the correlated energy
 Correlated dipole moment
            1
    1   0.3964602
    2   0.7913195
    3   0.0000000
 Energy read as -3067.723820610
 Full Analytical Gradient: (in a.u., or Hartree/Bohr)
             1             2             3             4
    1   -0.00011304    0.00040695   -0.00005613   -0.00023778
    2    0.00006636    0.00051845   -0.00073087    0.00014607
    3   -0.00000000   -0.00000000    0.00000000   -0.00000000
 Gradient time:  CPU 0.80 s  wall 0.82 s
 ----------------------------------------------------------------
             Standard Nuclear Orientation (Angstroms)
    I     Atom           X                Y                Z
 ----------------------------------------------------------------
    1      Br      1.3440387193    -0.1266530821    -0.0000000000
    2      P      -0.6930574157     0.7529307918     0.0000000000
    3      N      -1.5225489860    -0.6307062781     0.0010000000
    4      F      -2.8875167819    -0.2717955621    -0.0000000000
 ----------------------------------------------------------------
 Nuclear Repulsion Energy =   296.6800916835 hartrees
 There are       33 alpha and       33 beta electrons

                       Distance Matrix (Angstroms)
             Br(  1)   P (  2)   N (  3)
   P (  2)  2.218880
   N (  3)  2.910566  1.613229
   F (  4)  4.234044  2.421924  1.411366

 Requested basis set is 6-311++G(d,p)
 There are 44 shells and 122 basis functions
 A cutoff of  1.0D-14 yielded    876 shell pairs
 There are      6997 function pairs (      7708 Cartesian)
 Smallest overlap matrix eigenvalue = 1.37E-03
 Guess MOs from SCF MO coefficient file

 -----------------------------------------------------------------------
  General SCF calculation program by
  Eric Jon Sundstrom, Paul Horn, Yuezhi Mao, Dmitri Zuev, Alec White,
  David Stuck, Shaama M.S., Shane Yost, Joonho Lee, David Small,
  Daniel Levine, Susi Lehtola, Hugh Burton, Evgeny Epifanovsky
 -----------------------------------------------------------------------
 Hartree-Fock
 using 6 threads for integral computing
 -------------------------------------------------------
 OpenMP Integral computing Module                
 Release: version 2.0, May 2017, Q-Chem Inc. Pleasanton 
 -------------------------------------------------------
 A restricted SCF calculation will be
 performed using DIIS
 SCF converges when DIIS error is below 1.0e-08
 ---------------------------------------
  Cycle       Energy         DIIS error
 ---------------------------------------
    1   -3066.9361738877      1.98e-05  
    2   -3066.9361748885      7.16e-06  
    3   -3066.9361750300      4.96e-06  
    4   -3066.9361750880      1.28e-06  
    5   -3066.9361750995      4.91e-07  
    6   -3066.9361751019      2.54e-07  
    7   -3066.9361751028      1.25e-07  
    8   -3066.9361751030      5.96e-08  
    9   -3066.9361751030      1.97e-08  
   10   -3066.9361751030      4.76e-09  Convergence criterion met
 ---------------------------------------
 SCF time:   CPU 6.84s  wall 2.00s 
 SCF   energy in the final basis set =    -3066.9361751030
 Total energy in the final basis set =    -3066.9361751030


 ------------------------------------------------------------------------------

   CCMAN2: suite of methods based on coupled cluster
           and equation of motion theories.

   Components:
   * libvmm-1.3-trunk
     by Evgeny Epifanovsky, Ilya Kaliman.
   * libtensor-2.5-trunk
     by Evgeny Epifanovsky, Michael Wormit, Dmitry Zuev, Sam Manzer, 
        Ilya Kaliman.
   * libcc-2.5-trunk
     by Evgeny Epifanovsky, Arik Landau, Tomasz Kus, Kirill Khistyaev, 
        Dmitry Zuev, Prashant Manohar, Xintian Feng, Anna Krylov, 
        Matthew Goldey, Alec White, Thomas Jagau, Kaushik Nanda, 
        Anastasia Gunina, Alexander Kunitsa, Joonho Lee.

   CCMAN original authors:
   Anna I. Krylov, C. David Sherrill, Steven R. Gwaltney,
   Edward F. C. Byrd (2000)
   Sergey V. Levchenko, Lyudmila V. Slipchenko, Tao Wang,
   Ana-Maria C. Cristian (2003)
   Piotr A. Pieniazek, C. Melania Oana, Evgeny Epifanovsky (2007)
   Prashant Manohar (2009)

 ------------------------------------------------------------------------------


 Allocating and initializing 30808MB of RAM...
 Calculation will run on 6 cores.


 Alpha MOs, Restricted
 -- Occupied --                  
-490.06  -80.07  -65.19  -58.55  -58.55  -58.55  -26.34  -15.70
  1 A     2 A     3 A     4 A     5 A     6 A     7 A     8 A                  
 -9.872  -7.611  -7.486  -7.478  -7.477  -5.503  -5.502  -5.502
  9 A    10 A    11 A    12 A    13 A    14 A    15 A    16 A                  
 -3.225  -3.221  -3.221  -3.212  -3.212  -1.636  -1.167  -1.046
 17 A    18 A    19 A    20 A    21 A    22 A    23 A    24 A                  
 -0.801  -0.706  -0.706  -0.651  -0.533  -0.496  -0.469  -0.437
 25 A    26 A    27 A    28 A    29 A    30 A    31 A    32 A                  
 -0.417
 33 A                                                                          
 -- Virtual --                   
 -0.008   0.040   0.056   0.075   0.081   0.099   0.113   0.121
 34 A    35 A    36 A    37 A    38 A    39 A    40 A    41 A                  
  0.123   0.168   0.180   0.204   0.210   0.217   0.276   0.315
 42 A    43 A    44 A    45 A    46 A    47 A    48 A    49 A                  
  0.358   0.363   0.378   0.379   0.417   0.473   0.521   0.559
 50 A    51 A    52 A    53 A    54 A    55 A    56 A    57 A                  
  0.574   0.593   0.656   0.702   0.735   0.756   0.786   0.811
 58 A    59 A    60 A    61 A    62 A    63 A    64 A    65 A                  
  0.833   0.854   0.944   0.987   1.006   1.040   1.122   1.228
 66 A    67 A    68 A    69 A    70 A    71 A    72 A    73 A                  
  1.308   1.390   1.559   1.601   1.635   1.758   1.844   1.943
 74 A    75 A    76 A    77 A    78 A    79 A    80 A    81 A                  
  2.242   2.273   2.292   2.300   2.347   2.383   2.435   2.604
 82 A    83 A    84 A    85 A    86 A    87 A    88 A    89 A                  
  2.868   4.017   4.132   4.197   4.204   4.233   4.369   4.446
 90 A    91 A    92 A    93 A    94 A    95 A    96 A    97 A                  
  4.520   4.529   4.538   4.596   4.754   5.280   6.907   6.942
 98 A    99 A   100 A   101 A   102 A   103 A   104 A   105 A                  
  7.108   7.179   7.467   8.189   8.202   8.273  14.693  14.795
106 A   107 A   108 A   109 A   110 A   111 A   112 A   113 A                  
 14.857  36.633  49.450  68.751 166.080 293.873 293.885 293.970
114 A   115 A   116 A   117 A   118 A   119 A   120 A   121 A                  
*******
122 A                                                                          

 Beta MOs, Restricted
 -- Occupied --                  
-490.06  -80.07  -65.19  -58.55  -58.55  -58.55  -26.34  -15.70
  1 A     2 A     3 A     4 A     5 A     6 A     7 A     8 A                  
 -9.872  -7.611  -7.486  -7.478  -7.477  -5.503  -5.502  -5.502
  9 A    10 A    11 A    12 A    13 A    14 A    15 A    16 A                  
 -3.225  -3.221  -3.221  -3.212  -3.212  -1.636  -1.167  -1.046
 17 A    18 A    19 A    20 A    21 A    22 A    23 A    24 A                  
 -0.801  -0.706  -0.706  -0.651  -0.533  -0.496  -0.469  -0.437
 25 A    26 A    27 A    28 A    29 A    30 A    31 A    32 A                  
 -0.417
 33 A                                                                          
 -- Virtual --                   
 -0.008   0.040   0.056   0.075   0.081   0.099   0.113   0.121
 34 A    35 A    36 A    37 A    38 A    39 A    40 A    41 A                  
  0.123   0.168   0.180   0.204   0.210   0.217   0.276   0.315
 42 A    43 A    44 A    45 A    46 A    47 A    48 A    49 A                  
  0.358   0.363   0.378   0.379   0.417   0.473   0.521   0.559
 50 A    51 A    52 A    53 A    54 A    55 A    56 A    57 A                  
  0.574   0.593   0.656   0.702   0.735   0.756   0.786   0.811
 58 A    59 A    60 A    61 A    62 A    63 A    64 A    65 A                  
  0.833   0.854   0.944   0.987   1.006   1.040   1.122   1.228
 66 A    67 A    68 A    69 A    70 A    71 A    72 A    73 A                  
  1.308   1.390   1.559   1.601   1.635   1.758   1.844   1.943
 74 A    75 A    76 A    77 A    78 A    79 A    80 A    81 A                  
  2.242   2.273   2.292   2.300   2.347   2.383   2.435   2.604
 82 A    83 A    84 A    85 A    86 A    87 A    88 A    89 A                  
  2.868   4.017   4.132   4.197   4.204   4.233   4.369   4.446
 90 A    91 A    92 A    93 A    94 A    95 A    96 A    97 A                  
  4.520   4.529   4.538   4.596   4.754   5.280   6.907   6.942
 98 A    99 A   100 A   101 A   102 A   103 A   104 A   105 A                  
  7.108   7.179   7.467   8.189   8.202   8.273  14.693  14.795
106 A   107 A   108 A   109 A   110 A   111 A   112 A   113 A                  
 14.857  36.633  49.450  68.751 166.080 293.873 293.885 293.970
114 A   115 A   116 A   117 A   118 A   119 A   120 A   121 A                  
*******
122 A                                                                          

 Occupation and symmetry of molecular orbitals

 Point group: C1 (1 irreducible representation).

                           A     All 
 -------------------------------------
 All molecular orbitals:
  - Alpha                  122   122 
  - Beta                   122   122 
 -------------------------------------
 Alpha orbitals:
  - Frozen occupied        16    16  
  - Active occupied        17    17  
  - Active virtual         89    89  
  - Frozen virtual         0     0   
 -------------------------------------
 Beta orbitals:
  - Frozen occupied        16    16  
  - Active occupied        17    17  
  - Active virtual         89    89  
  - Frozen virtual         0     0   
 -------------------------------------

 Import integrals:   CPU 0.00 s  wall 0.00 s

 Import integrals:   CPU 34.14 s  wall 6.10 s

 MP2 amplitudes:   CPU 0.13 s  wall 0.09 s

Running a double precision version
           CCSD T amplitudes will be solved using DIIS.

           Start     Size      MaxIter   EConv     TConv     
           3         7         100       1.00e-07  1.00e-05  
 ------------------------------------------------------------------------------
           Energy (a.u.)   Ediff      Tdiff       Comment
 ------------------------------------------------------------------------------
         -3067.71804565                           
     1   -3067.69466786   2.34e-02   7.84e-01     
     2   -3067.72185911   2.72e-02   1.03e-01     
     3   -3067.71984920   2.01e-03   4.84e-02     
     4   -3067.72272818   2.88e-03   1.83e-02     Switched to DIIS steps.
     5   -3067.72373940   1.01e-03   1.31e-02     
     6   -3067.72382232   8.29e-05   3.76e-03     
     7   -3067.72381686   5.46e-06   1.49e-03     
     8   -3067.72381975   2.89e-06   4.12e-04     
     9   -3067.72382176   2.01e-06   2.68e-04     
    10   -3067.72382092   8.48e-07   9.29e-05     
    11   -3067.72382141   4.90e-07   3.34e-05     
    12   -3067.72382142   1.10e-08   1.86e-05     
    13   -3067.72382137   5.10e-08   5.43e-06     
 ------------------------------------------------------------------------------
         -3067.72382137                           CCSD T converged.

End of double precision
 SCF energy                 = -3066.93617510
 MP2 energy                 = -3067.71804565
 CCSD correlation energy     =    -0.78764626
 CCSD total energy           = -3067.72382137

 CCSD  T1^2 = 0.0156  T2^2 = 0.2687  Leading amplitudes:

 Amplitude    Orbitals with energies
 -0.0390       30 (A) A                  ->    34 (A) A                   
              -0.4958                         -0.0078                     
 -0.0390       30 (A) B                  ->    34 (A) B                   
              -0.4958                         -0.0078                     
  0.0238       33 (A) A                  ->    34 (A) A                   
              -0.4173                         -0.0078                     
  0.0238       33 (A) B                  ->    34 (A) B                   
              -0.4173                         -0.0078                     

 Amplitude    Orbitals with energies
 -0.0945       33 (A) A      33 (A) B    ->    34 (A) A      34 (A) B     
              -0.4173       -0.4173           -0.0078       -0.0078       
  0.0945       33 (A) A      33 (A) B    ->    34 (A) B      34 (A) A     
              -0.4173       -0.4173           -0.0078       -0.0078       
  0.0945       33 (A) B      33 (A) A    ->    34 (A) A      34 (A) B     
              -0.4173       -0.4173           -0.0078       -0.0078       
 -0.0945       33 (A) B      33 (A) A    ->    34 (A) B      34 (A) A     
              -0.4173       -0.4173           -0.0078       -0.0078       

 Computing CCSD intemediates for later calculations in double precision
 Finished.

Running a double precision version
           CCSD Lambda amplitudes will be solved using DIIS.
           Start     Size      MaxIter   EConv     LConv     
           3         7         100       1.00e-07  1.00e-05  
 ------------------------------------------------------------------------------
            Enorm      Ldiff       Comment
 ------------------------------------------------------------------------------
     1     6.40e-02   4.28e-02     
     2     1.97e-02   7.91e-03     
     3     9.18e-03   1.66e-03     
     4     5.02e-03   1.52e-03     Switched to DIIS steps.
     5     1.60e-03   1.01e-03     
     6     7.82e-04   2.49e-04     
     7     2.65e-04   8.30e-05     
     8     1.22e-04   8.97e-06     
     9     4.40e-05   4.55e-06     
    10     1.90e-05   1.48e-06     
    11     8.96e-06   1.88e-08     
    12     3.50e-06   1.72e-07     
    13     1.77e-06   2.28e-07     
    14     7.50e-07   6.21e-08     
    15     3.21e-07   2.16e-08     
    16     1.74e-07   3.74e-09     
    17     7.38e-08   9.75e-09     
 ------------------------------------------------------------------------------
                                   CCSD Lambda converged.

 Computing density matrices in double precision...
           Orbital response amplitudes will be solved using DIIS.
           Start     Size      MaxIter   EConv     LConv     
           3         7         100       1.00e-06  1.00e-06  
 ------------------------------------------------------------------------------
            Enorm      Ldiff       Comment
 ------------------------------------------------------------------------------
     1     1.20e-01   5.64e-03     
     2     1.21e-01   2.76e-03     
     3     1.61e-01   3.27e-02     
     4     2.50e-02   6.50e-02     Switched to DIIS steps.
     5     8.33e-03   9.49e-03     
     6     1.22e-03   6.64e-04     
     7     6.94e-04   5.78e-05     
     8     2.09e-04   1.31e-04     
     9     8.02e-05   2.26e-05     
    10     2.32e-05   1.40e-05     
    11     5.16e-06   2.19e-07     
    12     3.46e-06   1.11e-06     
    13     5.26e-07   5.50e-07     
 ------------------------------------------------------------------------------
                                   Orbital response converged.

 Computing density matrices... Done.
 CCSD calculation:   CPU 1344.57 s  wall 235.88 s

 Transferring MO TPDM to AO TPDM
 Transferring g2_o1o1o1o1
 Transferring g2_o1o1o1v1
 Transferring g2_o1o1v1v1
 Transferring g2_o1v1o1v1
 Transferring g2_o1v1v1v1
 Transferring g2_v1v1v1v1
 Adding separable TPDM
 Computing TPDM gradient
 --------------------------------------------------------
 2e gradient
  Atom          X               Y               Z
 --------------------------------------------------------
    1        -41.618406       10.653450        0.003275  
    2         16.899401      -26.922650        0.008800  
    3          8.044581       15.377940       -0.017584  
    4         16.674424        0.891260        0.005509  
 --------------------------------------------------------
 --------------------------------------------------------
 Final gradient
  Atom          X               Y               Z
 --------------------------------------------------------
    1        -41.618406       10.653450        0.003275  
    2         16.899401      -26.922650        0.008800  
    3          8.044581       15.377940       -0.017584  
    4         16.674424        0.891260        0.005509  
 --------------------------------------------------------
 Analytic gradient from two-electron contribution:   CPU 205.49 s  wall 39.26 s

 Total ccman2 time:   CPU 1589.10 s  wall 282.66 s


 --------------------------------------------------------------

                    Orbital Energies (a.u.)
 --------------------------------------------------------------

 Alpha MOs
 -- Occupied --
******** -80.0724 -65.1924 -58.5523 -58.5509 -58.5508 -26.3366 -15.6977
 -9.8722  -7.6111  -7.4857  -7.4779  -7.4774  -5.5031  -5.5021  -5.5020
 -3.2247  -3.2215  -3.2208  -3.2121  -3.2121  -1.6364  -1.1670  -1.0460
 -0.8014  -0.7060  -0.7060  -0.6506  -0.5328  -0.4958  -0.4689  -0.4367
 -0.4173
 -- Virtual --
 -0.0078   0.0404   0.0558   0.0751   0.0809   0.0988   0.1127   0.1208
  0.1234   0.1675   0.1797   0.2044   0.2100   0.2171   0.2761   0.3153
  0.3583   0.3625   0.3777   0.3793   0.4165   0.4735   0.5210   0.5589
  0.5744   0.5935   0.6559   0.7019   0.7345   0.7558   0.7858   0.8105
  0.8326   0.8536   0.9439   0.9870   1.0056   1.0403   1.1225   1.2275
  1.3080   1.3899   1.5593   1.6012   1.6354   1.7576   1.8440   1.9427
  2.2422   2.2733   2.2925   2.2998   2.3472   2.3828   2.4353   2.6043
  2.8677   4.0170   4.1318   4.1974   4.2043   4.2334   4.3691   4.4463
  4.5204   4.5286   4.5375   4.5958   4.7544   5.2804   6.9068   6.9420
  7.1082   7.1787   7.4674   8.1892   8.2022   8.2731  14.6931  14.7945
 14.8567  36.6333  49.4503  68.7508 166.0803 293.8733 293.8846 293.9698
********
 --------------------------------------------------------------

          Ground-State Mulliken Net Atomic Charges

     Atom                 Charge (a.u.)
  ----------------------------------------
      1 Br                   -0.170352
      2 P                     0.432176
      3 N                    -0.219510
      4 F                    -0.042314
  ----------------------------------------
  Sum of atomic charges =     0.000000

 -----------------------------------------------------------------
                    Cartesian Multipole Moments
 -----------------------------------------------------------------
    Charge (ESU x 10^10)
                -0.0000
    Dipole Moment (Debye)
         X       1.0060      Y       2.0107      Z      -0.0008
       Tot       2.2483
    Quadrupole Moments (Debye-Ang)
        XX     -46.2764     XY      -2.8648     YY     -42.6979
        XZ       0.0008     YZ       0.0028     ZZ     -40.9568
    Octopole Moments (Debye-Ang^2)
       XXX      40.0341    XXY      -0.2846    XYY       8.7975
       YYY      -4.2886    XXZ      -0.0080    XYZ      -0.0029
       YYZ      -0.0065    XZZ       5.5010    YZZ      -1.1684
       ZZZ      -0.0178
    Hexadecapole Moments (Debye-Ang^3)
      XXXX    -643.3560   XXXY     -13.7159   XXYY    -122.0881
      XYYY      -1.1430   YYYY    -116.0132   XXXZ       0.0263
      XXYZ       0.0075   XYYZ       0.0100   YYYZ       0.0178
      XXZZ    -110.2966   XYZZ      -0.3939   YYZZ     -26.5121
      XZZZ       0.0263   YZZZ       0.0141   ZZZZ     -48.0915
 -----------------------------------------------------------------
 DrvMan completing analytic gradient of the correlated energy
 Correlated dipole moment
            1
    1   0.3957982
    2   0.7910759
    3  -0.0003144
 Energy read as -3067.723821367
 Full Analytical Gradient: (in a.u., or Hartree/Bohr)
             1             2             3             4
    1   -0.00010738    0.00016231    0.00012317   -0.00017810
    2    0.00008337   -0.00004599   -0.00010645    0.00006906
    3   -0.00001730    0.00001352    0.00003199   -0.00002821
 Gradient time:  CPU 0.80 s  wall 0.82 s
 ----------------------------------------------------------------
             Standard Nuclear Orientation (Angstroms)
    I     Atom           X                Y                Z
 ----------------------------------------------------------------
    1      Br      1.3440387193    -0.1266530821    -0.0000000000
    2      P      -0.6930574157     0.7529307918     0.0000000000
    3      N      -1.5225489860    -0.6307062781     0.0000000000
    4      F      -2.8865167819    -0.2717955621    -0.0000000000
 ----------------------------------------------------------------
 Nuclear Repulsion Energy =   296.7166376515 hartrees
 There are       33 alpha and       33 beta electrons

                       Distance Matrix (Angstroms)
             Br(  1)   P (  2)   N (  3)
   P (  2)  2.218880
   N (  3)  2.910566  1.613229
   F (  4)  4.233045  2.421018  1.410399

 Requested basis set is 6-311++G(d,p)
 There are 44 shells and 122 basis functions
 A cutoff of  1.0D-14 yielded    876 shell pairs
 There are      6997 function pairs (      7708 Cartesian)
 Smallest overlap matrix eigenvalue = 1.37E-03
 Guess MOs from SCF MO coefficient file

 -----------------------------------------------------------------------
  General SCF calculation program by
  Eric Jon Sundstrom, Paul Horn, Yuezhi Mao, Dmitri Zuev, Alec White,
  David Stuck, Shaama M.S., Shane Yost, Joonho Lee, David Small,
  Daniel Levine, Susi Lehtola, Hugh Burton, Evgeny Epifanovsky
 -----------------------------------------------------------------------
 Hartree-Fock
 using 6 threads for integral computing
 -------------------------------------------------------
 OpenMP Integral computing Module                
 Release: version 2.0, May 2017, Q-Chem Inc. Pleasanton 
 -------------------------------------------------------
 A restricted SCF calculation will be
 performed using DIIS
 SCF converges when DIIS error is below 1.0e-08
 ---------------------------------------
  Cycle       Energy         DIIS error
 ---------------------------------------
    1   -3066.9362226010      2.13e-05  
    2   -3066.9362235863      5.25e-06  
    3   -3066.9362237104      2.37e-06  
    4   -3066.9362237296      1.11e-06  
    5   -3066.9362237378      5.71e-07  
    6   -3066.9362237404      3.03e-07  
    7   -3066.9362237412      1.42e-07  
    8   -3066.9362237415      4.87e-08  
    9   -3066.9362237416      1.89e-08  
   10   -3066.9362237416      7.30e-09  Convergence criterion met
 ---------------------------------------
 SCF time:   CPU 6.77s  wall 1.00s 
 SCF   energy in the final basis set =    -3066.9362237416
 Total energy in the final basis set =    -3066.9362237416


 ------------------------------------------------------------------------------

   CCMAN2: suite of methods based on coupled cluster
           and equation of motion theories.

   Components:
   * libvmm-1.3-trunk
     by Evgeny Epifanovsky, Ilya Kaliman.
   * libtensor-2.5-trunk
     by Evgeny Epifanovsky, Michael Wormit, Dmitry Zuev, Sam Manzer, 
        Ilya Kaliman.
   * libcc-2.5-trunk
     by Evgeny Epifanovsky, Arik Landau, Tomasz Kus, Kirill Khistyaev, 
        Dmitry Zuev, Prashant Manohar, Xintian Feng, Anna Krylov, 
        Matthew Goldey, Alec White, Thomas Jagau, Kaushik Nanda, 
        Anastasia Gunina, Alexander Kunitsa, Joonho Lee.

   CCMAN original authors:
   Anna I. Krylov, C. David Sherrill, Steven R. Gwaltney,
   Edward F. C. Byrd (2000)
   Sergey V. Levchenko, Lyudmila V. Slipchenko, Tao Wang,
   Ana-Maria C. Cristian (2003)
   Piotr A. Pieniazek, C. Melania Oana, Evgeny Epifanovsky (2007)
   Prashant Manohar (2009)

 ------------------------------------------------------------------------------


 Allocating and initializing 30808MB of RAM...
 Calculation will run on 6 cores.


 Alpha MOs, Restricted
 -- Occupied --                  
-490.06  -80.07  -65.19  -58.55  -58.55  -58.55  -26.34  -15.70
  1 A     2 A     3 A     4 A     5 A     6 A     7 A     8 A                  
 -9.872  -7.611  -7.486  -7.478  -7.477  -5.503  -5.502  -5.502
  9 A    10 A    11 A    12 A    13 A    14 A    15 A    16 A                  
 -3.225  -3.221  -3.221  -3.212  -3.212  -1.637  -1.167  -1.046
 17 A    18 A    19 A    20 A    21 A    22 A    23 A    24 A                  
 -0.802  -0.706  -0.706  -0.651  -0.533  -0.496  -0.469  -0.437
 25 A    26 A    27 A    28 A    29 A    30 A    31 A    32 A                  
 -0.417
 33 A                                                                          
 -- Virtual --                   
 -0.008   0.040   0.056   0.075   0.081   0.099   0.113   0.121
 34 A    35 A    36 A    37 A    38 A    39 A    40 A    41 A                  
  0.123   0.168   0.180   0.204   0.210   0.217   0.276   0.315
 42 A    43 A    44 A    45 A    46 A    47 A    48 A    49 A                  
  0.358   0.362   0.378   0.379   0.417   0.473   0.521   0.559
 50 A    51 A    52 A    53 A    54 A    55 A    56 A    57 A                  
  0.574   0.593   0.656   0.702   0.735   0.756   0.786   0.811
 58 A    59 A    60 A    61 A    62 A    63 A    64 A    65 A                  
  0.833   0.854   0.944   0.987   1.006   1.040   1.122   1.228
 66 A    67 A    68 A    69 A    70 A    71 A    72 A    73 A                  
  1.308   1.390   1.559   1.601   1.635   1.758   1.844   1.943
 74 A    75 A    76 A    77 A    78 A    79 A    80 A    81 A                  
  2.242   2.274   2.292   2.300   2.347   2.383   2.435   2.605
 82 A    83 A    84 A    85 A    86 A    87 A    88 A    89 A                  
  2.868   4.017   4.131   4.197   4.204   4.233   4.370   4.447
 90 A    91 A    92 A    93 A    94 A    95 A    96 A    97 A                  
  4.520   4.529   4.538   4.596   4.755   5.282   6.907   6.942
 98 A    99 A   100 A   101 A   102 A   103 A   104 A   105 A                  
  7.109   7.179   7.468   8.189   8.202   8.273  14.693  14.795
106 A   107 A   108 A   109 A   110 A   111 A   112 A   113 A                  
 14.857  36.633  49.450  68.751 166.080 293.873 293.885 293.970
114 A   115 A   116 A   117 A   118 A   119 A   120 A   121 A                  
*******
122 A                                                                          

 Beta MOs, Restricted
 -- Occupied --                  
-490.06  -80.07  -65.19  -58.55  -58.55  -58.55  -26.34  -15.70
  1 A     2 A     3 A     4 A     5 A     6 A     7 A     8 A                  
 -9.872  -7.611  -7.486  -7.478  -7.477  -5.503  -5.502  -5.502
  9 A    10 A    11 A    12 A    13 A    14 A    15 A    16 A                  
 -3.225  -3.221  -3.221  -3.212  -3.212  -1.637  -1.167  -1.046
 17 A    18 A    19 A    20 A    21 A    22 A    23 A    24 A                  
 -0.802  -0.706  -0.706  -0.651  -0.533  -0.496  -0.469  -0.437
 25 A    26 A    27 A    28 A    29 A    30 A    31 A    32 A                  
 -0.417
 33 A                                                                          
 -- Virtual --                   
 -0.008   0.040   0.056   0.075   0.081   0.099   0.113   0.121
 34 A    35 A    36 A    37 A    38 A    39 A    40 A    41 A                  
  0.123   0.168   0.180   0.204   0.210   0.217   0.276   0.315
 42 A    43 A    44 A    45 A    46 A    47 A    48 A    49 A                  
  0.358   0.362   0.378   0.379   0.417   0.473   0.521   0.559
 50 A    51 A    52 A    53 A    54 A    55 A    56 A    57 A                  
  0.574   0.593   0.656   0.702   0.735   0.756   0.786   0.811
 58 A    59 A    60 A    61 A    62 A    63 A    64 A    65 A                  
  0.833   0.854   0.944   0.987   1.006   1.040   1.122   1.228
 66 A    67 A    68 A    69 A    70 A    71 A    72 A    73 A                  
  1.308   1.390   1.559   1.601   1.635   1.758   1.844   1.943
 74 A    75 A    76 A    77 A    78 A    79 A    80 A    81 A                  
  2.242   2.274   2.292   2.300   2.347   2.383   2.435   2.605
 82 A    83 A    84 A    85 A    86 A    87 A    88 A    89 A                  
  2.868   4.017   4.131   4.197   4.204   4.233   4.370   4.447
 90 A    91 A    92 A    93 A    94 A    95 A    96 A    97 A                  
  4.520   4.529   4.538   4.596   4.755   5.282   6.907   6.942
 98 A    99 A   100 A   101 A   102 A   103 A   104 A   105 A                  
  7.109   7.179   7.468   8.189   8.202   8.273  14.693  14.795
106 A   107 A   108 A   109 A   110 A   111 A   112 A   113 A                  
 14.857  36.633  49.450  68.751 166.080 293.873 293.885 293.970
114 A   115 A   116 A   117 A   118 A   119 A   120 A   121 A                  
*******
122 A                                                                          

 Occupation and symmetry of molecular orbitals

 Point group: C1 (1 irreducible representation).

                           A     All 
 -------------------------------------
 All molecular orbitals:
  - Alpha                  122   122 
  - Beta                   122   122 
 -------------------------------------
 Alpha orbitals:
  - Frozen occupied        16    16  
  - Active occupied        17    17  
  - Active virtual         89    89  
  - Frozen virtual         0     0   
 -------------------------------------
 Beta orbitals:
  - Frozen occupied        16    16  
  - Active occupied        17    17  
  - Active virtual         89    89  
  - Frozen virtual         0     0   
 -------------------------------------

 Import integrals:   CPU 0.00 s  wall 0.00 s

 Import integrals:   CPU 33.59 s  wall 5.89 s

 MP2 amplitudes:   CPU 0.13 s  wall 0.09 s

Running a double precision version
           CCSD T amplitudes will be solved using DIIS.

           Start     Size      MaxIter   EConv     TConv     
           3         7         100       1.00e-07  1.00e-05  
 ------------------------------------------------------------------------------
           Energy (a.u.)   Ediff      Tdiff       Comment
 ------------------------------------------------------------------------------
         -3067.71803934                           
     1   -3067.69468835   2.34e-02   7.84e-01     
     2   -3067.72185755   2.72e-02   1.03e-01     
     3   -3067.71985436   2.00e-03   4.84e-02     
     4   -3067.72272960   2.88e-03   1.83e-02     Switched to DIIS steps.
     5   -3067.72373968   1.01e-03   1.30e-02     
     6   -3067.72382227   8.26e-05   3.76e-03     
     7   -3067.72381675   5.52e-06   1.48e-03     
     8   -3067.72381962   2.87e-06   4.11e-04     
     9   -3067.72382162   2.00e-06   2.68e-04     
    10   -3067.72382077   8.46e-07   9.27e-05     
    11   -3067.72382126   4.88e-07   3.34e-05     
    12   -3067.72382127   1.04e-08   1.85e-05     
    13   -3067.72382122   5.07e-08   5.40e-06     
 ------------------------------------------------------------------------------
         -3067.72382122                           CCSD T converged.

End of double precision
 SCF energy                 = -3066.93622374
 MP2 energy                 = -3067.71803934
 CCSD correlation energy     =    -0.78759748
 CCSD total energy           = -3067.72382122

 CCSD  T1^2 = 0.0156  T2^2 = 0.2687  Leading amplitudes:

 Amplitude    Orbitals with energies
  0.0389       30 (A) A                  ->    34 (A) A                   
              -0.4957                         -0.0077                     
  0.0389       30 (A) B                  ->    34 (A) B                   
              -0.4957                         -0.0077                     
 -0.0238       33 (A) A                  ->    34 (A) A                   
              -0.4172                         -0.0077                     
 -0.0238       33 (A) B                  ->    34 (A) B                   
              -0.4172                         -0.0077                     

 Amplitude    Orbitals with energies
 -0.0946       33 (A) A      33 (A) B    ->    34 (A) A      34 (A) B     
              -0.4172       -0.4172           -0.0077       -0.0077       
  0.0946       33 (A) A      33 (A) B    ->    34 (A) B      34 (A) A     
              -0.4172       -0.4172           -0.0077       -0.0077       
  0.0946       33 (A) B      33 (A) A    ->    34 (A) A      34 (A) B     
              -0.4172       -0.4172           -0.0077       -0.0077       
 -0.0946       33 (A) B      33 (A) A    ->    34 (A) B      34 (A) A     
              -0.4172       -0.4172           -0.0077       -0.0077       

 Computing CCSD intemediates for later calculations in double precision
 Finished.

Running a double precision version
           CCSD Lambda amplitudes will be solved using DIIS.
           Start     Size      MaxIter   EConv     LConv     
           3         7         100       1.00e-07  1.00e-05  
 ------------------------------------------------------------------------------
            Enorm      Ldiff       Comment
 ------------------------------------------------------------------------------
     1     6.40e-02   4.28e-02     
     2     1.97e-02   7.90e-03     
     3     9.17e-03   1.66e-03     
     4     5.01e-03   1.52e-03     Switched to DIIS steps.
     5     1.60e-03   1.00e-03     
     6     7.81e-04   2.49e-04     
     7     2.65e-04   8.28e-05     
     8     1.22e-04   8.90e-06     
     9     4.39e-05   4.56e-06     
    10     1.89e-05   1.48e-06     
    11     8.94e-06   1.78e-08     
    12     3.49e-06   1.71e-07     
    13     1.77e-06   2.28e-07     
    14     7.48e-07   6.18e-08     
    15     3.21e-07   2.16e-08     
    16     1.73e-07   3.78e-09     
    17     7.36e-08   9.74e-09     
 ------------------------------------------------------------------------------
                                   CCSD Lambda converged.

 Computing density matrices in double precision...
           Orbital response amplitudes will be solved using DIIS.
           Start     Size      MaxIter   EConv     LConv     
           3         7         100       1.00e-06  1.00e-06  
 ------------------------------------------------------------------------------
            Enorm      Ldiff       Comment
 ------------------------------------------------------------------------------
     1     1.20e-01   5.60e-03     
     2     1.21e-01   2.80e-03     
     3     1.60e-01   3.26e-02     
     4     2.49e-02   6.48e-02     Switched to DIIS steps.
     5     8.33e-03   9.46e-03     
     6     1.22e-03   6.67e-04     
     7     6.95e-04   5.66e-05     
     8     2.08e-04   1.31e-04     
     9     7.99e-05   2.23e-05     
    10     2.32e-05   1.40e-05     
    11     5.15e-06   2.33e-07     
    12     3.45e-06   1.11e-06     
    13     5.25e-07   5.50e-07     
 ------------------------------------------------------------------------------
                                   Orbital response converged.

 Computing density matrices... Done.
 CCSD calculation:   CPU 1330.42 s  wall 231.92 s

 Transferring MO TPDM to AO TPDM
 Transferring g2_o1o1o1o1
 Transferring g2_o1o1o1v1
 Transferring g2_o1o1v1v1
 Transferring g2_o1v1o1v1
 Transferring g2_o1v1v1v1
 Transferring g2_v1v1v1v1
 Adding separable TPDM
 Computing TPDM gradient
 --------------------------------------------------------
 2e gradient
  Atom          X               Y               Z
 --------------------------------------------------------
    1        -41.620445       10.653510        0.000001  
    2         16.899081      -26.924788       -0.000001  
    3          8.041641       15.381872        0.000001  
    4         16.679723        0.889406       -0.000000  
 --------------------------------------------------------
 --------------------------------------------------------
 Final gradient
  Atom          X               Y               Z
 --------------------------------------------------------
    1        -41.620445       10.653510        0.000001  
    2         16.899081      -26.924788       -0.000001  
    3          8.041641       15.381872        0.000001  
    4         16.679723        0.889406       -0.000000  
 --------------------------------------------------------
 Analytic gradient from two-electron contribution:   CPU 208.46 s  wall 41.25 s

 Total ccman2 time:   CPU 1577.12 s  wall 280.33 s


 --------------------------------------------------------------

                    Orbital Energies (a.u.)
 --------------------------------------------------------------

 Alpha MOs
 -- Occupied --
******** -80.0723 -65.1923 -58.5522 -58.5508 -58.5507 -26.3368 -15.6977
 -9.8721  -7.6110  -7.4856  -7.4778  -7.4773  -5.5030  -5.5020  -5.5019
 -3.2247  -3.2214  -3.2208  -3.2121  -3.2121  -1.6369  -1.1669  -1.0460
 -0.8017  -0.7063  -0.7063  -0.6508  -0.5327  -0.4957  -0.4688  -0.4366
 -0.4172
 -- Virtual --
 -0.0077   0.0404   0.0558   0.0751   0.0809   0.0988   0.1127   0.1209
  0.1234   0.1676   0.1798   0.2044   0.2101   0.2171   0.2762   0.3155
  0.3584   0.3625   0.3777   0.3793   0.4166   0.4735   0.5210   0.5589
  0.5744   0.5935   0.6560   0.7020   0.7346   0.7559   0.7859   0.8106
  0.8326   0.8536   0.9440   0.9871   1.0056   1.0403   1.1224   1.2276
  1.3080   1.3899   1.5593   1.6012   1.6350   1.7577   1.8441   1.9427
  2.2421   2.2737   2.2925   2.2999   2.3472   2.3828   2.4352   2.6046
  2.8678   4.0174   4.1314   4.1972   4.2041   4.2331   4.3699   4.4471
  4.5205   4.5287   4.5376   4.5959   4.7545   5.2823   6.9066   6.9419
  7.1094   7.1788   7.4675   8.1893   8.2023   8.2731  14.6932  14.7946
 14.8568  36.6334  49.4504  68.7506 166.0804 293.8734 293.8847 293.9699
********
 --------------------------------------------------------------

          Ground-State Mulliken Net Atomic Charges

     Atom                 Charge (a.u.)
  ----------------------------------------
      1 Br                   -0.170505
      2 P                     0.432034
      3 N                    -0.219739
      4 F                    -0.041790
  ----------------------------------------
  Sum of atomic charges =    -0.000000

 -----------------------------------------------------------------
                    Cartesian Multipole Moments
 -----------------------------------------------------------------
    Charge (ESU x 10^10)
                -0.0000
    Dipole Moment (Debye)
         X       1.0003      Y       2.0097      Z       0.0000
       Tot       2.2449
    Quadrupole Moments (Debye-Ang)
        XX     -46.2608     XY      -2.8618     YY     -42.6986
        XZ       0.0000     YZ       0.0000     ZZ     -40.9569
    Octopole Moments (Debye-Ang^2)
       XXX      39.9534    XXY      -0.2936    XYY       8.7893
       YYY      -4.2909    XXZ      -0.0000    XYZ      -0.0000
       YYZ       0.0000    XZZ       5.4912    YZZ      -1.1701
       ZZZ       0.0000
    Hexadecapole Moments (Debye-Ang^3)
      XXXX    -642.9982   XXXY     -13.6864   XXYY    -122.0494
      XYYY      -1.1321   YYYY    -116.0190   XXXZ      -0.0000
      XXYZ       0.0000   XYYZ      -0.0000   YYYZ       0.0000
      XXZZ    -110.2571   XYZZ      -0.3897   YYZZ     -26.5139
      XZZZ      -0.0000   YZZZ       0.0000   ZZZZ     -48.0945
 -----------------------------------------------------------------
 DrvMan completing analytic gradient of the correlated energy
 Correlated dipole moment
            1
    1   0.3935376
    2   0.7906803
    3   0.0000000
 Energy read as -3067.723821220
 Full Analytical Gradient: (in a.u., or Hartree/Bohr)
             1             2             3             4
    1   -0.00012037    0.00005990   -0.00030936    0.00036983
    2    0.00007361   -0.00004264   -0.00004610    0.00001512
    3   -0.00000001    0.00000005   -0.00000006    0.00000003
 Gradient time:  CPU 0.81 s  wall 0.83 s
 ----------------------------------------------------------------
             Standard Nuclear Orientation (Angstroms)
    I     Atom           X                Y                Z
 ----------------------------------------------------------------
    1      Br      1.3440387193    -0.1266530821    -0.0000000000
    2      P      -0.6930574157     0.7529307918     0.0000000000
    3      N      -1.5225489860    -0.6307062781     0.0000000000
    4      F      -2.8885167819    -0.2717955621    -0.0000000000
 ----------------------------------------------------------------
 Nuclear Repulsion Energy =   296.6436092233 hartrees
 There are       33 alpha and       33 beta electrons

                       Distance Matrix (Angstroms)
             Br(  1)   P (  2)   N (  3)
   P (  2)  2.218880
   N (  3)  2.910566  1.613229
   F (  4)  4.235043  2.422830  1.412333

 Requested basis set is 6-311++G(d,p)
 There are 44 shells and 122 basis functions
 A cutoff of  1.0D-14 yielded    876 shell pairs
 There are      6997 function pairs (      7708 Cartesian)
 Smallest overlap matrix eigenvalue = 1.37E-03
 Guess MOs from SCF MO coefficient file

 -----------------------------------------------------------------------
  General SCF calculation program by
  Eric Jon Sundstrom, Paul Horn, Yuezhi Mao, Dmitri Zuev, Alec White,
  David Stuck, Shaama M.S., Shane Yost, Joonho Lee, David Small,
  Daniel Levine, Susi Lehtola, Hugh Burton, Evgeny Epifanovsky
 -----------------------------------------------------------------------
 Hartree-Fock
 using 6 threads for integral computing
 -------------------------------------------------------
 OpenMP Integral computing Module                
 Release: version 2.0, May 2017, Q-Chem Inc. Pleasanton 
 -------------------------------------------------------
 A restricted SCF calculation will be
 performed using DIIS
 SCF converges when DIIS error is below 1.0e-08
 ---------------------------------------
  Cycle       Energy         DIIS error
 ---------------------------------------
    1   -3066.9361232783      3.44e-05  
    2   -3066.9361253409      7.45e-06  
    3   -3066.9361255171      3.74e-06  
    4   -3066.9361255450      1.23e-06  
    5   -3066.9361255533      7.29e-07  
    6   -3066.9361255558      3.59e-07  
    7   -3066.9361255567      1.33e-07  
    8   -3066.9361255568      4.10e-08  
    9   -3066.9361255569      1.66e-08  
   10   -3066.9361255569      6.28e-09  Convergence criterion met
 ---------------------------------------
 SCF time:   CPU 6.77s  wall 2.00s 
 SCF   energy in the final basis set =    -3066.9361255569
 Total energy in the final basis set =    -3066.9361255569


 ------------------------------------------------------------------------------

   CCMAN2: suite of methods based on coupled cluster
           and equation of motion theories.

   Components:
   * libvmm-1.3-trunk
     by Evgeny Epifanovsky, Ilya Kaliman.
   * libtensor-2.5-trunk
     by Evgeny Epifanovsky, Michael Wormit, Dmitry Zuev, Sam Manzer, 
        Ilya Kaliman.
   * libcc-2.5-trunk
     by Evgeny Epifanovsky, Arik Landau, Tomasz Kus, Kirill Khistyaev, 
        Dmitry Zuev, Prashant Manohar, Xintian Feng, Anna Krylov, 
        Matthew Goldey, Alec White, Thomas Jagau, Kaushik Nanda, 
        Anastasia Gunina, Alexander Kunitsa, Joonho Lee.

   CCMAN original authors:
   Anna I. Krylov, C. David Sherrill, Steven R. Gwaltney,
   Edward F. C. Byrd (2000)
   Sergey V. Levchenko, Lyudmila V. Slipchenko, Tao Wang,
   Ana-Maria C. Cristian (2003)
   Piotr A. Pieniazek, C. Melania Oana, Evgeny Epifanovsky (2007)
   Prashant Manohar (2009)

 ------------------------------------------------------------------------------


 Allocating and initializing 30808MB of RAM...
 Calculation will run on 6 cores.


 Alpha MOs, Restricted
 -- Occupied --                  
-490.06  -80.07  -65.19  -58.55  -58.55  -58.55  -26.34  -15.70
  1 A     2 A     3 A     4 A     5 A     6 A     7 A     8 A                  
 -9.872  -7.611  -7.486  -7.478  -7.477  -5.503  -5.502  -5.502
  9 A    10 A    11 A    12 A    13 A    14 A    15 A    16 A                  
 -3.225  -3.222  -3.221  -3.212  -3.212  -1.636  -1.167  -1.046
 17 A    18 A    19 A    20 A    21 A    22 A    23 A    24 A                  
 -0.801  -0.706  -0.706  -0.651  -0.533  -0.496  -0.469  -0.437
 25 A    26 A    27 A    28 A    29 A    30 A    31 A    32 A                  
 -0.417
 33 A                                                                          
 -- Virtual --                   
 -0.008   0.040   0.056   0.075   0.081   0.099   0.113   0.121
 34 A    35 A    36 A    37 A    38 A    39 A    40 A    41 A                  
  0.123   0.167   0.180   0.204   0.210   0.217   0.276   0.315
 42 A    43 A    44 A    45 A    46 A    47 A    48 A    49 A                  
  0.358   0.363   0.378   0.379   0.416   0.473   0.521   0.559
 50 A    51 A    52 A    53 A    54 A    55 A    56 A    57 A                  
  0.574   0.594   0.656   0.702   0.734   0.756   0.786   0.810
 58 A    59 A    60 A    61 A    62 A    63 A    64 A    65 A                  
  0.833   0.854   0.944   0.987   1.006   1.040   1.122   1.228
 66 A    67 A    68 A    69 A    70 A    71 A    72 A    73 A                  
  1.308   1.390   1.559   1.601   1.636   1.758   1.844   1.943
 74 A    75 A    76 A    77 A    78 A    79 A    80 A    81 A                  
  2.242   2.273   2.292   2.300   2.347   2.383   2.435   2.604
 82 A    83 A    84 A    85 A    86 A    87 A    88 A    89 A                  
  2.868   4.017   4.132   4.198   4.205   4.234   4.368   4.446
 90 A    91 A    92 A    93 A    94 A    95 A    96 A    97 A                  
  4.520   4.529   4.537   4.596   4.754   5.279   6.907   6.942
 98 A    99 A   100 A   101 A   102 A   103 A   104 A   105 A                  
  7.107   7.179   7.467   8.189   8.202   8.273  14.693  14.794
106 A   107 A   108 A   109 A   110 A   111 A   112 A   113 A                  
 14.857  36.633  49.450  68.751 166.080 293.873 293.885 293.970
114 A   115 A   116 A   117 A   118 A   119 A   120 A   121 A                  
*******
122 A                                                                          

 Beta MOs, Restricted
 -- Occupied --                  
-490.06  -80.07  -65.19  -58.55  -58.55  -58.55  -26.34  -15.70
  1 A     2 A     3 A     4 A     5 A     6 A     7 A     8 A                  
 -9.872  -7.611  -7.486  -7.478  -7.477  -5.503  -5.502  -5.502
  9 A    10 A    11 A    12 A    13 A    14 A    15 A    16 A                  
 -3.225  -3.222  -3.221  -3.212  -3.212  -1.636  -1.167  -1.046
 17 A    18 A    19 A    20 A    21 A    22 A    23 A    24 A                  
 -0.801  -0.706  -0.706  -0.651  -0.533  -0.496  -0.469  -0.437
 25 A    26 A    27 A    28 A    29 A    30 A    31 A    32 A                  
 -0.417
 33 A                                                                          
 -- Virtual --                   
 -0.008   0.040   0.056   0.075   0.081   0.099   0.113   0.121
 34 A    35 A    36 A    37 A    38 A    39 A    40 A    41 A                  
  0.123   0.167   0.180   0.204   0.210   0.217   0.276   0.315
 42 A    43 A    44 A    45 A    46 A    47 A    48 A    49 A                  
  0.358   0.363   0.378   0.379   0.416   0.473   0.521   0.559
 50 A    51 A    52 A    53 A    54 A    55 A    56 A    57 A                  
  0.574   0.594   0.656   0.702   0.734   0.756   0.786   0.810
 58 A    59 A    60 A    61 A    62 A    63 A    64 A    65 A                  
  0.833   0.854   0.944   0.987   1.006   1.040   1.122   1.228
 66 A    67 A    68 A    69 A    70 A    71 A    72 A    73 A                  
  1.308   1.390   1.559   1.601   1.636   1.758   1.844   1.943
 74 A    75 A    76 A    77 A    78 A    79 A    80 A    81 A                  
  2.242   2.273   2.292   2.300   2.347   2.383   2.435   2.604
 82 A    83 A    84 A    85 A    86 A    87 A    88 A    89 A                  
  2.868   4.017   4.132   4.198   4.205   4.234   4.368   4.446
 90 A    91 A    92 A    93 A    94 A    95 A    96 A    97 A                  
  4.520   4.529   4.537   4.596   4.754   5.279   6.907   6.942
 98 A    99 A   100 A   101 A   102 A   103 A   104 A   105 A                  
  7.107   7.179   7.467   8.189   8.202   8.273  14.693  14.794
106 A   107 A   108 A   109 A   110 A   111 A   112 A   113 A                  
 14.857  36.633  49.450  68.751 166.080 293.873 293.885 293.970
114 A   115 A   116 A   117 A   118 A   119 A   120 A   121 A                  
*******
122 A                                                                          

 Occupation and symmetry of molecular orbitals

 Point group: C1 (1 irreducible representation).

                           A     All 
 -------------------------------------
 All molecular orbitals:
  - Alpha                  122   122 
  - Beta                   122   122 
 -------------------------------------
 Alpha orbitals:
  - Frozen occupied        16    16  
  - Active occupied        17    17  
  - Active virtual         89    89  
  - Frozen virtual         0     0   
 -------------------------------------
 Beta orbitals:
  - Frozen occupied        16    16  
  - Active occupied        17    17  
  - Active virtual         89    89  
  - Frozen virtual         0     0   
 -------------------------------------

 Import integrals:   CPU 0.00 s  wall 0.00 s

 Import integrals:   CPU 34.18 s  wall 6.12 s

 MP2 amplitudes:   CPU 0.13 s  wall 0.09 s

Running a double precision version
           CCSD T amplitudes will be solved using DIIS.

           Start     Size      MaxIter   EConv     TConv     
           3         7         100       1.00e-07  1.00e-05  
 ------------------------------------------------------------------------------
           Energy (a.u.)   Ediff      Tdiff       Comment
 ------------------------------------------------------------------------------
         -3067.71805099                           
     1   -3067.69464640   2.34e-02   7.84e-01     
     2   -3067.72185973   2.72e-02   1.03e-01     
     3   -3067.71984307   2.02e-03   4.84e-02     
     4   -3067.72272580   2.88e-03   1.83e-02     Switched to DIIS steps.
     5   -3067.72373816   1.01e-03   1.31e-02     
     6   -3067.72382141   8.32e-05   3.77e-03     
     7   -3067.72381602   5.39e-06   1.49e-03     
     8   -3067.72381892   2.90e-06   4.13e-04     
     9   -3067.72382095   2.03e-06   2.69e-04     
    10   -3067.72382010   8.50e-07   9.31e-05     
    11   -3067.72382059   4.92e-07   3.35e-05     
    12   -3067.72382060   1.16e-08   1.86e-05     
    13   -3067.72382055   5.13e-08   5.45e-06     
 ------------------------------------------------------------------------------
         -3067.72382055                           CCSD T converged.

End of double precision
 SCF energy                 = -3066.93612556
 MP2 energy                 = -3067.71805099
 CCSD correlation energy     =    -0.78769499
 CCSD total energy           = -3067.72382055

 CCSD  T1^2 = 0.0157  T2^2 = 0.2688  Leading amplitudes:

 Amplitude    Orbitals with energies
 -0.0390       30 (A) A                  ->    34 (A) A                   
              -0.4958                         -0.0078                     
 -0.0390       30 (A) B                  ->    34 (A) B                   
              -0.4958                         -0.0078                     
 -0.0239       33 (A) A                  ->    34 (A) A                   
              -0.4174                         -0.0078                     
 -0.0239       33 (A) B                  ->    34 (A) B                   
              -0.4174                         -0.0078                     

 Amplitude    Orbitals with energies
 -0.0944       33 (A) A      33 (A) B    ->    34 (A) A      34 (A) B     
              -0.4174       -0.4174           -0.0078       -0.0078       
  0.0944       33 (A) A      33 (A) B    ->    34 (A) B      34 (A) A     
              -0.4174       -0.4174           -0.0078       -0.0078       
  0.0944       33 (A) B      33 (A) A    ->    34 (A) A      34 (A) B     
              -0.4174       -0.4174           -0.0078       -0.0078       
 -0.0944       33 (A) B      33 (A) A    ->    34 (A) B      34 (A) A     
              -0.4174       -0.4174           -0.0078       -0.0078       

 Computing CCSD intemediates for later calculations in double precision
 Finished.

Running a double precision version
           CCSD Lambda amplitudes will be solved using DIIS.
           Start     Size      MaxIter   EConv     LConv     
           3         7         100       1.00e-07  1.00e-05  
 ------------------------------------------------------------------------------
            Enorm      Ldiff       Comment
 ------------------------------------------------------------------------------
     1     6.40e-02   4.28e-02     
     2     1.97e-02   7.92e-03     
     3     9.19e-03   1.66e-03     
     4     5.02e-03   1.52e-03     Switched to DIIS steps.
     5     1.60e-03   1.01e-03     
     6     7.83e-04   2.50e-04     
     7     2.66e-04   8.32e-05     
     8     1.23e-04   9.04e-06     
     9     4.41e-05   4.54e-06     
    10     1.90e-05   1.48e-06     
    11     8.97e-06   1.98e-08     
    12     3.50e-06   1.73e-07     
    13     1.78e-06   2.28e-07     
    14     7.52e-07   6.23e-08     
    15     3.22e-07   2.16e-08     
    16     1.74e-07   3.68e-09     
    17     7.39e-08   9.75e-09     
 ------------------------------------------------------------------------------
                                   CCSD Lambda converged.

 Computing density matrices in double precision...
           Orbital response amplitudes will be solved using DIIS.
           Start     Size      MaxIter   EConv     LConv     
           3         7         100       1.00e-06  1.00e-06  
 ------------------------------------------------------------------------------
            Enorm      Ldiff       Comment
 ------------------------------------------------------------------------------
     1     1.20e-01   5.65e-03     
     2     1.21e-01   2.71e-03     
     3     1.61e-01   3.28e-02     
     4     2.50e-02   6.51e-02     Switched to DIIS steps.
     5     8.33e-03   9.49e-03     
     6     1.22e-03   6.64e-04     
     7     6.95e-04   5.74e-05     
     8     2.08e-04   1.31e-04     
     9     8.03e-05   2.26e-05     
    10     2.33e-05   1.40e-05     
    11     5.18e-06   2.26e-07     
    12     3.48e-06   1.11e-06     
    13     5.28e-07   5.53e-07     
 ------------------------------------------------------------------------------
                                   Orbital response converged.

 Computing density matrices... Done.
 CCSD calculation:   CPU 1333.80 s  wall 233.00 s

 Transferring MO TPDM to AO TPDM
 Transferring g2_o1o1o1o1
 Transferring g2_o1o1o1v1
 Transferring g2_o1o1v1v1
 Transferring g2_o1v1o1v1
 Transferring g2_o1v1v1v1
 Transferring g2_v1v1v1v1
 Adding separable TPDM
 Computing TPDM gradient
 --------------------------------------------------------
 2e gradient
  Atom          X               Y               Z
 --------------------------------------------------------
    1        -41.616369       10.653388        0.000000  
    2         16.899719      -26.920521        0.000000  
    3          8.047522       15.374033       -0.000000  
    4         16.669128        0.893100       -0.000000  
 --------------------------------------------------------
 --------------------------------------------------------
 Final gradient
  Atom          X               Y               Z
 --------------------------------------------------------
    1        -41.616369       10.653388        0.000000  
    2         16.899719      -26.920521        0.000000  
    3          8.047522       15.374033       -0.000000  
    4         16.669128        0.893100       -0.000000  
 --------------------------------------------------------
 Analytic gradient from two-electron contribution:   CPU 207.14 s  wall 40.28 s

 Total ccman2 time:   CPU 1579.33 s  wall 280.62 s


 --------------------------------------------------------------

                    Orbital Energies (a.u.)
 --------------------------------------------------------------

 Alpha MOs
 -- Occupied --
******** -80.0725 -65.1924 -58.5524 -58.5509 -58.5508 -26.3365 -15.6978
 -9.8722  -7.6112  -7.4857  -7.4779  -7.4774  -5.5031  -5.5022  -5.5021
 -3.2248  -3.2215  -3.2209  -3.2122  -3.2122  -1.6358  -1.1670  -1.0461
 -0.8012  -0.7057  -0.7057  -0.6505  -0.5329  -0.4958  -0.4689  -0.4367
 -0.4174
 -- Virtual --
 -0.0078   0.0403   0.0557   0.0751   0.0809   0.0988   0.1126   0.1208
  0.1234   0.1674   0.1797   0.2044   0.2100   0.2171   0.2760   0.3151
  0.3582   0.3625   0.3777   0.3793   0.4165   0.4734   0.5209   0.5588
  0.5743   0.5935   0.6559   0.7018   0.7344   0.7557   0.7858   0.8105
  0.8325   0.8535   0.9439   0.9870   1.0056   1.0403   1.1225   1.2275
  1.3080   1.3900   1.5594   1.6012   1.6357   1.7576   1.8440   1.9426
  2.2423   2.2729   2.2925   2.2998   2.3471   2.3829   2.4354   2.6040
  2.8677   4.0166   4.1322   4.1976   4.2045   4.2336   4.3682   4.4455
  4.5203   4.5286   4.5375   4.5957   4.7544   5.2786   6.9069   6.9421
  7.1071   7.1786   7.4673   8.1891   8.2022   8.2730  14.6930  14.7944
 14.8566  36.6331  49.4502  68.7509 166.0802 293.8733 293.8845 293.9697
********
 --------------------------------------------------------------

          Ground-State Mulliken Net Atomic Charges

     Atom                 Charge (a.u.)
  ----------------------------------------
      1 Br                   -0.170199
      2 P                     0.432317
      3 N                    -0.219282
      4 F                    -0.042836
  ----------------------------------------
  Sum of atomic charges =    -0.000000

 -----------------------------------------------------------------
                    Cartesian Multipole Moments
 -----------------------------------------------------------------
    Charge (ESU x 10^10)
                -0.0000
    Dipole Moment (Debye)
         X       1.0118      Y       2.0117      Z       0.0000
       Tot       2.2518
    Quadrupole Moments (Debye-Ang)
        XX     -46.2920     XY      -2.8678     YY     -42.6972
        XZ       0.0000     YZ       0.0000     ZZ     -40.9566
    Octopole Moments (Debye-Ang^2)
       XXX      40.1147    XXY      -0.2756    XYY       8.8056
       YYY      -4.2863    XXZ      -0.0000    XYZ      -0.0000
       YYZ       0.0000    XZZ       5.5108    YZZ      -1.1667
       ZZZ       0.0000
    Hexadecapole Moments (Debye-Ang^3)
      XXXX    -643.7137   XXXY     -13.7454   XXYY    -122.1269
      XYYY      -1.1539   YYYY    -116.0074   XXXZ      -0.0000
      XXYZ       0.0000   XYYZ      -0.0000   YYYZ       0.0000
      XXZZ    -110.3361   XYZZ      -0.3982   YYZZ     -26.5103
      XZZZ      -0.0000   YZZZ       0.0000   ZZZZ     -48.0884
 -----------------------------------------------------------------
 DrvMan completing analytic gradient of the correlated energy
 Correlated dipole moment
            1
    1   0.3980548
    2   0.7914701
    3   0.0000000
 Energy read as -3067.723820551
 Full Analytical Gradient: (in a.u., or Hartree/Bohr)
             1             2             3             4
    1   -0.00009443    0.00026418    0.00055283   -0.00072258
    2    0.00009317   -0.00004990   -0.00016558    0.00012230
    3   -0.00000000    0.00000000   -0.00000000    0.00000000
 Gradient time:  CPU 0.77 s  wall 0.79 s
 ----------------------------------------------------------------
             Standard Nuclear Orientation (Angstroms)
    I     Atom           X                Y                Z
 ----------------------------------------------------------------
    1      Br      1.3440387193    -0.1266530821    -0.0000000000
    2      P      -0.6930574157     0.7529307918     0.0000000000
    3      N      -1.5225489860    -0.6307062781     0.0000000000
    4      F      -2.8875167819    -0.2707955621    -0.0000000000
 ----------------------------------------------------------------
 Nuclear Repulsion Energy =   296.6813155058 hartrees
 There are       33 alpha and       33 beta electrons

                       Distance Matrix (Angstroms)
             Br(  1)   P (  2)   N (  3)
   P (  2)  2.218880
   N (  3)  2.910566  1.613229
   F (  4)  4.234010  2.421501  1.411621

 Requested basis set is 6-311++G(d,p)
 There are 44 shells and 122 basis functions
 A cutoff of  1.0D-14 yielded    876 shell pairs
 There are      6997 function pairs (      7708 Cartesian)
 Smallest overlap matrix eigenvalue = 1.37E-03
 Guess MOs from SCF MO coefficient file

 -----------------------------------------------------------------------
  General SCF calculation program by
  Eric Jon Sundstrom, Paul Horn, Yuezhi Mao, Dmitri Zuev, Alec White,
  David Stuck, Shaama M.S., Shane Yost, Joonho Lee, David Small,
  Daniel Levine, Susi Lehtola, Hugh Burton, Evgeny Epifanovsky
 -----------------------------------------------------------------------
 Hartree-Fock
 using 6 threads for integral computing
 -------------------------------------------------------
 OpenMP Integral computing Module                
 Release: version 2.0, May 2017, Q-Chem Inc. Pleasanton 
 -------------------------------------------------------
 A restricted SCF calculation will be
 performed using DIIS
 SCF converges when DIIS error is below 1.0e-08
 ---------------------------------------
  Cycle       Energy         DIIS error
 ---------------------------------------
    1   -3066.9361624863      1.68e-05  
    2   -3066.9361630571      4.28e-06  
    3   -3066.9361631239      2.07e-06  
    4   -3066.9361631348      8.20e-07  
    5   -3066.9361631381      3.59e-07  
    6   -3066.9361631386      1.53e-07  
    7   -3066.9361631387      6.14e-08  
    8   -3066.9361631387      2.68e-08  
    9   -3066.9361631387      1.13e-08  
   10   -3066.9361631387      2.70e-09  Convergence criterion met
 ---------------------------------------
 SCF time:   CPU 6.79s  wall 1.00s 
 SCF   energy in the final basis set =    -3066.9361631387
 Total energy in the final basis set =    -3066.9361631387


 ------------------------------------------------------------------------------

   CCMAN2: suite of methods based on coupled cluster
           and equation of motion theories.

   Components:
   * libvmm-1.3-trunk
     by Evgeny Epifanovsky, Ilya Kaliman.
   * libtensor-2.5-trunk
     by Evgeny Epifanovsky, Michael Wormit, Dmitry Zuev, Sam Manzer, 
        Ilya Kaliman.
   * libcc-2.5-trunk
     by Evgeny Epifanovsky, Arik Landau, Tomasz Kus, Kirill Khistyaev, 
        Dmitry Zuev, Prashant Manohar, Xintian Feng, Anna Krylov, 
        Matthew Goldey, Alec White, Thomas Jagau, Kaushik Nanda, 
        Anastasia Gunina, Alexander Kunitsa, Joonho Lee.

   CCMAN original authors:
   Anna I. Krylov, C. David Sherrill, Steven R. Gwaltney,
   Edward F. C. Byrd (2000)
   Sergey V. Levchenko, Lyudmila V. Slipchenko, Tao Wang,
   Ana-Maria C. Cristian (2003)
   Piotr A. Pieniazek, C. Melania Oana, Evgeny Epifanovsky (2007)
   Prashant Manohar (2009)

 ------------------------------------------------------------------------------


 Allocating and initializing 30808MB of RAM...
 Calculation will run on 6 cores.


 Alpha MOs, Restricted
 -- Occupied --                  
-490.06  -80.07  -65.19  -58.55  -58.55  -58.55  -26.34  -15.70
  1 A     2 A     3 A     4 A     5 A     6 A     7 A     8 A                  
 -9.872  -7.611  -7.486  -7.478  -7.477  -5.503  -5.502  -5.502
  9 A    10 A    11 A    12 A    13 A    14 A    15 A    16 A                  
 -3.225  -3.221  -3.221  -3.212  -3.212  -1.636  -1.167  -1.046
 17 A    18 A    19 A    20 A    21 A    22 A    23 A    24 A                  
 -0.801  -0.706  -0.706  -0.651  -0.533  -0.496  -0.469  -0.437
 25 A    26 A    27 A    28 A    29 A    30 A    31 A    32 A                  
 -0.417
 33 A                                                                          
 -- Virtual --                   
 -0.008   0.040   0.056   0.075   0.081   0.099   0.113   0.121
 34 A    35 A    36 A    37 A    38 A    39 A    40 A    41 A                  
  0.123   0.168   0.180   0.204   0.210   0.217   0.276   0.315
 42 A    43 A    44 A    45 A    46 A    47 A    48 A    49 A                  
  0.358   0.362   0.378   0.379   0.417   0.473   0.521   0.559
 50 A    51 A    52 A    53 A    54 A    55 A    56 A    57 A                  
  0.574   0.593   0.656   0.702   0.735   0.756   0.786   0.811
 58 A    59 A    60 A    61 A    62 A    63 A    64 A    65 A                  
  0.833   0.854   0.944   0.987   1.006   1.040   1.122   1.227
 66 A    67 A    68 A    69 A    70 A    71 A    72 A    73 A                  
  1.308   1.390   1.559   1.601   1.635   1.758   1.844   1.943
 74 A    75 A    76 A    77 A    78 A    79 A    80 A    81 A                  
  2.242   2.273   2.292   2.300   2.347   2.383   2.435   2.604
 82 A    83 A    84 A    85 A    86 A    87 A    88 A    89 A                  
  2.868   4.017   4.132   4.197   4.204   4.233   4.369   4.446
 90 A    91 A    92 A    93 A    94 A    95 A    96 A    97 A                  
  4.520   4.529   4.538   4.596   4.754   5.280   6.907   6.942
 98 A    99 A   100 A   101 A   102 A   103 A   104 A   105 A                  
  7.108   7.179   7.467   8.189   8.202   8.273  14.693  14.795
106 A   107 A   108 A   109 A   110 A   111 A   112 A   113 A                  
 14.857  36.633  49.450  68.751 166.080 293.873 293.885 293.970
114 A   115 A   116 A   117 A   118 A   119 A   120 A   121 A                  
*******
122 A                                                                          

 Beta MOs, Restricted
 -- Occupied --                  
-490.06  -80.07  -65.19  -58.55  -58.55  -58.55  -26.34  -15.70
  1 A     2 A     3 A     4 A     5 A     6 A     7 A     8 A                  
 -9.872  -7.611  -7.486  -7.478  -7.477  -5.503  -5.502  -5.502
  9 A    10 A    11 A    12 A    13 A    14 A    15 A    16 A                  
 -3.225  -3.221  -3.221  -3.212  -3.212  -1.636  -1.167  -1.046
 17 A    18 A    19 A    20 A    21 A    22 A    23 A    24 A                  
 -0.801  -0.706  -0.706  -0.651  -0.533  -0.496  -0.469  -0.437
 25 A    26 A    27 A    28 A    29 A    30 A    31 A    32 A                  
 -0.417
 33 A                                                                          
 -- Virtual --                   
 -0.008   0.040   0.056   0.075   0.081   0.099   0.113   0.121
 34 A    35 A    36 A    37 A    38 A    39 A    40 A    41 A                  
  0.123   0.168   0.180   0.204   0.210   0.217   0.276   0.315
 42 A    43 A    44 A    45 A    46 A    47 A    48 A    49 A                  
  0.358   0.362   0.378   0.379   0.417   0.473   0.521   0.559
 50 A    51 A    52 A    53 A    54 A    55 A    56 A    57 A                  
  0.574   0.593   0.656   0.702   0.735   0.756   0.786   0.811
 58 A    59 A    60 A    61 A    62 A    63 A    64 A    65 A                  
  0.833   0.854   0.944   0.987   1.006   1.040   1.122   1.227
 66 A    67 A    68 A    69 A    70 A    71 A    72 A    73 A                  
  1.308   1.390   1.559   1.601   1.635   1.758   1.844   1.943
 74 A    75 A    76 A    77 A    78 A    79 A    80 A    81 A                  
  2.242   2.273   2.292   2.300   2.347   2.383   2.435   2.604
 82 A    83 A    84 A    85 A    86 A    87 A    88 A    89 A                  
  2.868   4.017   4.132   4.197   4.204   4.233   4.369   4.446
 90 A    91 A    92 A    93 A    94 A    95 A    96 A    97 A                  
  4.520   4.529   4.538   4.596   4.754   5.280   6.907   6.942
 98 A    99 A   100 A   101 A   102 A   103 A   104 A   105 A                  
  7.108   7.179   7.467   8.189   8.202   8.273  14.693  14.795
106 A   107 A   108 A   109 A   110 A   111 A   112 A   113 A                  
 14.857  36.633  49.450  68.751 166.080 293.873 293.885 293.970
114 A   115 A   116 A   117 A   118 A   119 A   120 A   121 A                  
*******
122 A                                                                          

 Occupation and symmetry of molecular orbitals

 Point group: C1 (1 irreducible representation).

                           A     All 
 -------------------------------------
 All molecular orbitals:
  - Alpha                  122   122 
  - Beta                   122   122 
 -------------------------------------
 Alpha orbitals:
  - Frozen occupied        16    16  
  - Active occupied        17    17  
  - Active virtual         89    89  
  - Frozen virtual         0     0   
 -------------------------------------
 Beta orbitals:
  - Frozen occupied        16    16  
  - Active occupied        17    17  
  - Active virtual         89    89  
  - Frozen virtual         0     0   
 -------------------------------------

 Import integrals:   CPU 0.00 s  wall 0.00 s

 Import integrals:   CPU 33.46 s  wall 5.85 s

 MP2 amplitudes:   CPU 0.13 s  wall 0.09 s

Running a double precision version
           CCSD T amplitudes will be solved using DIIS.

           Start     Size      MaxIter   EConv     TConv     
           3         7         100       1.00e-07  1.00e-05  
 ------------------------------------------------------------------------------
           Energy (a.u.)   Ediff      Tdiff       Comment
 ------------------------------------------------------------------------------
         -3067.71804695                           
     1   -3067.69466259   2.34e-02   7.84e-01     
     2   -3067.72185926   2.72e-02   1.03e-01     
     3   -3067.71984766   2.01e-03   4.84e-02     
     4   -3067.72272762   2.88e-03   1.83e-02     Switched to DIIS steps.
     5   -3067.72373912   1.01e-03   1.31e-02     
     6   -3067.72382213   8.30e-05   3.77e-03     
     7   -3067.72381670   5.44e-06   1.49e-03     
     8   -3067.72381959   2.89e-06   4.12e-04     
     9   -3067.72382161   2.02e-06   2.69e-04     
    10   -3067.72382076   8.48e-07   9.30e-05     
    11   -3067.72382125   4.91e-07   3.35e-05     
    12   -3067.72382126   1.12e-08   1.86e-05     
    13   -3067.72382121   5.12e-08   5.43e-06     
 ------------------------------------------------------------------------------
         -3067.72382121                           CCSD T converged.

End of double precision
 SCF energy                 = -3066.93616314
 MP2 energy                 = -3067.71804695
 CCSD correlation energy     =    -0.78765807
 CCSD total energy           = -3067.72382121

 CCSD  T1^2 = 0.0157  T2^2 = 0.2687  Leading amplitudes:

 Amplitude    Orbitals with energies
 -0.0390       30 (A) A                  ->    34 (A) A                   
              -0.4958                         -0.0078                     
 -0.0390       30 (A) B                  ->    34 (A) B                   
              -0.4958                         -0.0078                     
 -0.0239       33 (A) A                  ->    34 (A) A                   
              -0.4173                         -0.0078                     
 -0.0239       33 (A) B                  ->    34 (A) B                   
              -0.4173                         -0.0078                     

 Amplitude    Orbitals with energies
 -0.0945       33 (A) A      33 (A) B    ->    34 (A) A      34 (A) B     
              -0.4173       -0.4173           -0.0078       -0.0078       
  0.0945       33 (A) A      33 (A) B    ->    34 (A) B      34 (A) A     
              -0.4173       -0.4173           -0.0078       -0.0078       
  0.0945       33 (A) B      33 (A) A    ->    34 (A) A      34 (A) B     
              -0.4173       -0.4173           -0.0078       -0.0078       
 -0.0945       33 (A) B      33 (A) A    ->    34 (A) B      34 (A) A     
              -0.4173       -0.4173           -0.0078       -0.0078       

 Computing CCSD intemediates for later calculations in double precision
 Finished.

Running a double precision version
           CCSD Lambda amplitudes will be solved using DIIS.
           Start     Size      MaxIter   EConv     LConv     
           3         7         100       1.00e-07  1.00e-05  
 ------------------------------------------------------------------------------
            Enorm      Ldiff       Comment
 ------------------------------------------------------------------------------
     1     6.40e-02   4.28e-02     
     2     1.97e-02   7.91e-03     
     3     9.19e-03   1.66e-03     
     4     5.02e-03   1.52e-03     Switched to DIIS steps.
     5     1.60e-03   1.01e-03     
     6     7.83e-04   2.50e-04     
     7     2.65e-04   8.31e-05     
     8     1.22e-04   9.01e-06     
     9     4.40e-05   4.54e-06     
    10     1.90e-05   1.48e-06     
    11     8.97e-06   2.07e-08     
    12     3.50e-06   1.73e-07     
    13     1.78e-06   2.28e-07     
    14     7.52e-07   6.23e-08     
    15     3.22e-07   2.16e-08     
    16     1.74e-07   3.74e-09     
    17     7.40e-08   9.78e-09     
 ------------------------------------------------------------------------------
                                   CCSD Lambda converged.

 Computing density matrices in double precision...
           Orbital response amplitudes will be solved using DIIS.
           Start     Size      MaxIter   EConv     LConv     
           3         7         100       1.00e-06  1.00e-06  
 ------------------------------------------------------------------------------
            Enorm      Ldiff       Comment
 ------------------------------------------------------------------------------
     1     1.20e-01   5.63e-03     
     2     1.21e-01   2.75e-03     
     3     1.61e-01   3.27e-02     
     4     2.50e-02   6.50e-02     Switched to DIIS steps.
     5     8.33e-03   9.48e-03     
     6     1.22e-03   6.65e-04     
     7     6.94e-04   5.70e-05     
     8     2.08e-04   1.31e-04     
     9     8.01e-05   2.25e-05     
    10     2.33e-05   1.40e-05     
    11     5.17e-06   2.31e-07     
    12     3.47e-06   1.11e-06     
    13     5.26e-07   5.51e-07     
 ------------------------------------------------------------------------------
                                   Orbital response converged.

 Computing density matrices... Done.
 CCSD calculation:   CPU 1331.41 s  wall 232.43 s

 Transferring MO TPDM to AO TPDM
 Transferring g2_o1o1o1o1
 Transferring g2_o1o1o1v1
 Transferring g2_o1o1v1v1
 Transferring g2_o1v1o1v1
 Transferring g2_o1v1v1v1
 Transferring g2_v1v1v1v1
 Adding separable TPDM
 Computing TPDM gradient
 --------------------------------------------------------
 2e gradient
  Atom          X               Y               Z
 --------------------------------------------------------
    1        -41.618656       10.654063        0.000000  
    2         16.898814      -26.922367       -0.000000  
    3          8.047417       15.383743       -0.000000  
    4         16.672426        0.884560        0.000000  
 --------------------------------------------------------
 --------------------------------------------------------
 Final gradient
  Atom          X               Y               Z
 --------------------------------------------------------
    1        -41.618656       10.654063        0.000000  
    2         16.898814      -26.922367       -0.000000  
    3          8.047417       15.383743       -0.000000  
    4         16.672426        0.884560        0.000000  
 --------------------------------------------------------
 Analytic gradient from two-electron contribution:   CPU 211.94 s  wall 42.19 s

 Total ccman2 time:   CPU 1582.12 s  wall 281.99 s


 --------------------------------------------------------------

                    Orbital Energies (a.u.)
 --------------------------------------------------------------

 Alpha MOs
 -- Occupied --
******** -80.0724 -65.1924 -58.5523 -58.5509 -58.5508 -26.3366 -15.6977
 -9.8722  -7.6111  -7.4857  -7.4779  -7.4774  -5.5031  -5.5021  -5.5020
 -3.2247  -3.2215  -3.2208  -3.2122  -3.2121  -1.6362  -1.1670  -1.0460
 -0.8014  -0.7060  -0.7060  -0.6506  -0.5328  -0.4958  -0.4689  -0.4367
 -0.4173
 -- Virtual --
 -0.0078   0.0404   0.0558   0.0751   0.0809   0.0988   0.1127   0.1208
  0.1234   0.1675   0.1797   0.2044   0.2100   0.2171   0.2761   0.3153
  0.3583   0.3625   0.3777   0.3793   0.4165   0.4734   0.5209   0.5589
  0.5744   0.5934   0.6559   0.7018   0.7346   0.7558   0.7858   0.8105
  0.8326   0.8535   0.9439   0.9870   1.0055   1.0403   1.1224   1.2275
  1.3080   1.3899   1.5593   1.6013   1.6355   1.7576   1.8440   1.9427
  2.2422   2.2731   2.2925   2.2998   2.3471   2.3829   2.4354   2.6042
  2.8677   4.0169   4.1319   4.1975   4.2044   4.2334   4.3688   4.4462
  4.5204   4.5286   4.5375   4.5958   4.7544   5.2799   6.9068   6.9421
  7.1080   7.1787   7.4674   8.1892   8.2022   8.2731  14.6930  14.7945
 14.8567  36.6333  49.4503  68.7508 166.0803 293.8733 293.8846 293.9698
********
 --------------------------------------------------------------

          Ground-State Mulliken Net Atomic Charges

     Atom                 Charge (a.u.)
  ----------------------------------------
      1 Br                   -0.170398
      2 P                     0.432277
      3 N                    -0.219398
      4 F                    -0.042482
  ----------------------------------------
  Sum of atomic charges =    -0.000000

 -----------------------------------------------------------------
                    Cartesian Multipole Moments
 -----------------------------------------------------------------
    Charge (ESU x 10^10)
                -0.0000
    Dipole Moment (Debye)
         X       1.0076      Y       2.0105      Z       0.0000
       Tot       2.2489
    Quadrupole Moments (Debye-Ang)
        XX     -46.2825     XY      -2.8639     YY     -42.6964
        XZ      -0.0000     YZ       0.0000     ZZ     -40.9566
    Octopole Moments (Debye-Ang^2)
       XXX      40.0526    XXY      -0.2921    XYY       8.7972
       YYY      -4.3018    XXZ       0.0000    XYZ      -0.0000
       YYZ       0.0000    XZZ       5.5020    YZZ      -1.1726
       ZZZ       0.0000
    Hexadecapole Moments (Debye-Ang^3)
      XXXX    -643.4170   XXXY     -13.6654   XXYY    -122.0851
      XYYY      -1.1023   YYYY    -115.9917   XXXZ      -0.0000
      XXYZ      -0.0000   XYYZ      -0.0000   YYYZ       0.0000
      XXZZ    -110.2996   XYZZ      -0.3806   YYZZ     -26.5084
      XZZZ      -0.0000   YZZZ       0.0000   ZZZZ     -48.0898
 -----------------------------------------------------------------
 DrvMan completing analytic gradient of the correlated energy
 Correlated dipole moment
            1
    1   0.3964229
    2   0.7910001
    3   0.0000000
 Energy read as -3067.723821211
 Full Analytical Gradient: (in a.u., or Hartree/Bohr)
             1             2             3             4
    1   -0.00011198    0.00012327    0.00022033   -0.00023162
    2    0.00008149   -0.00002914   -0.00018320    0.00013085
    3   -0.00000000    0.00000000   -0.00000000    0.00000000
 Gradient time:  CPU 0.80 s  wall 0.82 s
 ----------------------------------------------------------------
             Standard Nuclear Orientation (Angstroms)
    I     Atom           X                Y                Z
 ----------------------------------------------------------------
    1      Br      1.3440387193    -0.1266530821    -0.0000000000
    2      P      -0.6930574157     0.7529307918     0.0000000000
    3      N      -1.5225489860    -0.6307062781     0.0000000000
    4      F      -2.8875167819    -0.2727955621    -0.0000000000
 ----------------------------------------------------------------
 Nuclear Repulsion Energy =   296.6788841379 hartrees
 There are       33 alpha and       33 beta electrons

                       Distance Matrix (Angstroms)
             Br(  1)   P (  2)   N (  3)
   P (  2)  2.218880
   N (  3)  2.910566  1.613229
   F (  4)  4.234078  2.422347  1.411112

 Requested basis set is 6-311++G(d,p)
 There are 44 shells and 122 basis functions
 A cutoff of  1.0D-14 yielded    876 shell pairs
 There are      6997 function pairs (      7708 Cartesian)
 Smallest overlap matrix eigenvalue = 1.37E-03
 Guess MOs from SCF MO coefficient file

 -----------------------------------------------------------------------
  General SCF calculation program by
  Eric Jon Sundstrom, Paul Horn, Yuezhi Mao, Dmitri Zuev, Alec White,
  David Stuck, Shaama M.S., Shane Yost, Joonho Lee, David Small,
  Daniel Levine, Susi Lehtola, Hugh Burton, Evgeny Epifanovsky
 -----------------------------------------------------------------------
 Hartree-Fock
 using 6 threads for integral computing
 -------------------------------------------------------
 OpenMP Integral computing Module                
 Release: version 2.0, May 2017, Q-Chem Inc. Pleasanton 
 -------------------------------------------------------
 A restricted SCF calculation will be
 performed using DIIS
 SCF converges when DIIS error is below 1.0e-08
 ---------------------------------------
  Cycle       Energy         DIIS error
 ---------------------------------------
    1   -3066.9361858441      2.02e-05  
    2   -3066.9361868791      5.93e-06  
    3   -3066.9361870489      2.11e-06  
    4   -3066.9361870685      1.23e-06  
    5   -3066.9361870725      2.50e-07  
    6   -3066.9361870728      1.17e-07  
    7   -3066.9361870729      4.65e-08  
    8   -3066.9361870729      1.74e-08  
    9   -3066.9361870728      8.40e-09  Convergence criterion met
 ---------------------------------------
 SCF time:   CPU 6.16s  wall 1.00s 
 SCF   energy in the final basis set =    -3066.9361870728
 Total energy in the final basis set =    -3066.9361870728


 ------------------------------------------------------------------------------

   CCMAN2: suite of methods based on coupled cluster
           and equation of motion theories.

   Components:
   * libvmm-1.3-trunk
     by Evgeny Epifanovsky, Ilya Kaliman.
   * libtensor-2.5-trunk
     by Evgeny Epifanovsky, Michael Wormit, Dmitry Zuev, Sam Manzer, 
        Ilya Kaliman.
   * libcc-2.5-trunk
     by Evgeny Epifanovsky, Arik Landau, Tomasz Kus, Kirill Khistyaev, 
        Dmitry Zuev, Prashant Manohar, Xintian Feng, Anna Krylov, 
        Matthew Goldey, Alec White, Thomas Jagau, Kaushik Nanda, 
        Anastasia Gunina, Alexander Kunitsa, Joonho Lee.

   CCMAN original authors:
   Anna I. Krylov, C. David Sherrill, Steven R. Gwaltney,
   Edward F. C. Byrd (2000)
   Sergey V. Levchenko, Lyudmila V. Slipchenko, Tao Wang,
   Ana-Maria C. Cristian (2003)
   Piotr A. Pieniazek, C. Melania Oana, Evgeny Epifanovsky (2007)
   Prashant Manohar (2009)

 ------------------------------------------------------------------------------


 Allocating and initializing 30808MB of RAM...
 Calculation will run on 6 cores.


 Alpha MOs, Restricted
 -- Occupied --                  
-490.06  -80.07  -65.19  -58.55  -58.55  -58.55  -26.34  -15.70
  1 A     2 A     3 A     4 A     5 A     6 A     7 A     8 A                  
 -9.872  -7.611  -7.486  -7.478  -7.477  -5.503  -5.502  -5.502
  9 A    10 A    11 A    12 A    13 A    14 A    15 A    16 A                  
 -3.225  -3.221  -3.221  -3.212  -3.212  -1.636  -1.167  -1.046
 17 A    18 A    19 A    20 A    21 A    22 A    23 A    24 A                  
 -0.801  -0.706  -0.706  -0.651  -0.533  -0.496  -0.469  -0.437
 25 A    26 A    27 A    28 A    29 A    30 A    31 A    32 A                  
 -0.417
 33 A                                                                          
 -- Virtual --                   
 -0.008   0.040   0.056   0.075   0.081   0.099   0.113   0.121
 34 A    35 A    36 A    37 A    38 A    39 A    40 A    41 A                  
  0.123   0.168   0.180   0.204   0.210   0.217   0.276   0.315
 42 A    43 A    44 A    45 A    46 A    47 A    48 A    49 A                  
  0.358   0.363   0.378   0.379   0.416   0.473   0.521   0.559
 50 A    51 A    52 A    53 A    54 A    55 A    56 A    57 A                  
  0.574   0.594   0.656   0.702   0.735   0.756   0.786   0.811
 58 A    59 A    60 A    61 A    62 A    63 A    64 A    65 A                  
  0.833   0.854   0.944   0.987   1.006   1.040   1.123   1.228
 66 A    67 A    68 A    69 A    70 A    71 A    72 A    73 A                  
  1.308   1.390   1.559   1.601   1.635   1.758   1.844   1.943
 74 A    75 A    76 A    77 A    78 A    79 A    80 A    81 A                  
  2.242   2.273   2.292   2.300   2.347   2.383   2.435   2.604
 82 A    83 A    84 A    85 A    86 A    87 A    88 A    89 A                  
  2.868   4.017   4.132   4.197   4.204   4.233   4.369   4.446
 90 A    91 A    92 A    93 A    94 A    95 A    96 A    97 A                  
  4.520   4.529   4.538   4.596   4.754   5.281   6.907   6.942
 98 A    99 A   100 A   101 A   102 A   103 A   104 A   105 A                  
  7.108   7.179   7.467   8.189   8.202   8.273  14.693  14.795
106 A   107 A   108 A   109 A   110 A   111 A   112 A   113 A                  
 14.857  36.633  49.450  68.751 166.080 293.873 293.885 293.970
114 A   115 A   116 A   117 A   118 A   119 A   120 A   121 A                  
*******
122 A                                                                          

 Beta MOs, Restricted
 -- Occupied --                  
-490.06  -80.07  -65.19  -58.55  -58.55  -58.55  -26.34  -15.70
  1 A     2 A     3 A     4 A     5 A     6 A     7 A     8 A                  
 -9.872  -7.611  -7.486  -7.478  -7.477  -5.503  -5.502  -5.502
  9 A    10 A    11 A    12 A    13 A    14 A    15 A    16 A                  
 -3.225  -3.221  -3.221  -3.212  -3.212  -1.636  -1.167  -1.046
 17 A    18 A    19 A    20 A    21 A    22 A    23 A    24 A                  
 -0.801  -0.706  -0.706  -0.651  -0.533  -0.496  -0.469  -0.437
 25 A    26 A    27 A    28 A    29 A    30 A    31 A    32 A                  
 -0.417
 33 A                                                                          
 -- Virtual --                   
 -0.008   0.040   0.056   0.075   0.081   0.099   0.113   0.121
 34 A    35 A    36 A    37 A    38 A    39 A    40 A    41 A                  
  0.123   0.168   0.180   0.204   0.210   0.217   0.276   0.315
 42 A    43 A    44 A    45 A    46 A    47 A    48 A    49 A                  
  0.358   0.363   0.378   0.379   0.416   0.473   0.521   0.559
 50 A    51 A    52 A    53 A    54 A    55 A    56 A    57 A                  
  0.574   0.594   0.656   0.702   0.735   0.756   0.786   0.811
 58 A    59 A    60 A    61 A    62 A    63 A    64 A    65 A                  
  0.833   0.854   0.944   0.987   1.006   1.040   1.123   1.228
 66 A    67 A    68 A    69 A    70 A    71 A    72 A    73 A                  
  1.308   1.390   1.559   1.601   1.635   1.758   1.844   1.943
 74 A    75 A    76 A    77 A    78 A    79 A    80 A    81 A                  
  2.242   2.273   2.292   2.300   2.347   2.383   2.435   2.604
 82 A    83 A    84 A    85 A    86 A    87 A    88 A    89 A                  
  2.868   4.017   4.132   4.197   4.204   4.233   4.369   4.446
 90 A    91 A    92 A    93 A    94 A    95 A    96 A    97 A                  
  4.520   4.529   4.538   4.596   4.754   5.281   6.907   6.942
 98 A    99 A   100 A   101 A   102 A   103 A   104 A   105 A                  
  7.108   7.179   7.467   8.189   8.202   8.273  14.693  14.795
106 A   107 A   108 A   109 A   110 A   111 A   112 A   113 A                  
 14.857  36.633  49.450  68.751 166.080 293.873 293.885 293.970
114 A   115 A   116 A   117 A   118 A   119 A   120 A   121 A                  
*******
122 A                                                                          

 Occupation and symmetry of molecular orbitals

 Point group: C1 (1 irreducible representation).

                           A     All 
 -------------------------------------
 All molecular orbitals:
  - Alpha                  122   122 
  - Beta                   122   122 
 -------------------------------------
 Alpha orbitals:
  - Frozen occupied        16    16  
  - Active occupied        17    17  
  - Active virtual         89    89  
  - Frozen virtual         0     0   
 -------------------------------------
 Beta orbitals:
  - Frozen occupied        16    16  
  - Active occupied        17    17  
  - Active virtual         89    89  
  - Frozen virtual         0     0   
 -------------------------------------

 Import integrals:   CPU 0.00 s  wall 0.00 s

 Import integrals:   CPU 35.70 s  wall 6.56 s

 MP2 amplitudes:   CPU 0.13 s  wall 0.09 s

Running a double precision version
           CCSD T amplitudes will be solved using DIIS.

           Start     Size      MaxIter   EConv     TConv     
           3         7         100       1.00e-07  1.00e-05  
 ------------------------------------------------------------------------------
           Energy (a.u.)   Ediff      Tdiff       Comment
 ------------------------------------------------------------------------------
         -3067.71804428                           
     1   -3067.69467310   2.34e-02   7.84e-01     
     2   -3067.72185892   2.72e-02   1.03e-01     
     3   -3067.71985069   2.01e-03   4.84e-02     
     4   -3067.72272870   2.88e-03   1.83e-02     Switched to DIIS steps.
     5   -3067.72373964   1.01e-03   1.31e-02     
     6   -3067.72382245   8.28e-05   3.76e-03     
     7   -3067.72381698   5.47e-06   1.49e-03     
     8   -3067.72381986   2.88e-06   4.12e-04     
     9   -3067.72382187   2.01e-06   2.68e-04     
    10   -3067.72382102   8.47e-07   9.28e-05     
    11   -3067.72382151   4.89e-07   3.34e-05     
    12   -3067.72382152   1.07e-08   1.86e-05     
    13   -3067.72382147   5.09e-08   5.42e-06     
 ------------------------------------------------------------------------------
         -3067.72382147                           CCSD T converged.

End of double precision
 SCF energy                 = -3066.93618707
 MP2 energy                 = -3067.71804428
 CCSD correlation energy     =    -0.78763440
 CCSD total energy           = -3067.72382147

 CCSD  T1^2 = 0.0156  T2^2 = 0.2687  Leading amplitudes:

 Amplitude    Orbitals with energies
  0.0389       30 (A) A                  ->    34 (A) A                   
              -0.4957                         -0.0077                     
  0.0389       30 (A) B                  ->    34 (A) B                   
              -0.4957                         -0.0077                     
  0.0238       33 (A) A                  ->    34 (A) A                   
              -0.4173                         -0.0077                     
  0.0238       33 (A) B                  ->    34 (A) B                   
              -0.4173                         -0.0077                     

 Amplitude    Orbitals with energies
 -0.0945       33 (A) A      33 (A) B    ->    34 (A) A      34 (A) B     
              -0.4173       -0.4173           -0.0077       -0.0077       
  0.0945       33 (A) A      33 (A) B    ->    34 (A) B      34 (A) A     
              -0.4173       -0.4173           -0.0077       -0.0077       
  0.0945       33 (A) B      33 (A) A    ->    34 (A) A      34 (A) B     
              -0.4173       -0.4173           -0.0077       -0.0077       
 -0.0945       33 (A) B      33 (A) A    ->    34 (A) B      34 (A) A     
              -0.4173       -0.4173           -0.0077       -0.0077       

 Computing CCSD intemediates for later calculations in double precision
 Finished.

Running a double precision version
           CCSD Lambda amplitudes will be solved using DIIS.
           Start     Size      MaxIter   EConv     LConv     
           3         7         100       1.00e-07  1.00e-05  
 ------------------------------------------------------------------------------
            Enorm      Ldiff       Comment
 ------------------------------------------------------------------------------
     1     6.40e-02   4.28e-02     
     2     1.97e-02   7.91e-03     
     3     9.18e-03   1.66e-03     
     4     5.01e-03   1.52e-03     Switched to DIIS steps.
     5     1.60e-03   1.01e-03     
     6     7.82e-04   2.49e-04     
     7     2.65e-04   8.29e-05     
     8     1.22e-04   8.93e-06     
     9     4.39e-05   4.56e-06     
    10     1.89e-05   1.49e-06     
    11     8.95e-06   1.70e-08     
    12     3.49e-06   1.71e-07     
    13     1.77e-06   2.27e-07     
    14     7.49e-07   6.19e-08     
    15     3.21e-07   2.16e-08     
    16     1.73e-07   3.73e-09     
    17     7.36e-08   9.72e-09     
 ------------------------------------------------------------------------------
                                   CCSD Lambda converged.

 Computing density matrices in double precision...
           Orbital response amplitudes will be solved using DIIS.
           Start     Size      MaxIter   EConv     LConv     
           3         7         100       1.00e-06  1.00e-06  
 ------------------------------------------------------------------------------
            Enorm      Ldiff       Comment
 ------------------------------------------------------------------------------
     1     1.20e-01   5.62e-03     
     2     1.21e-01   2.76e-03     
     3     1.61e-01   3.27e-02     
     4     2.49e-02   6.49e-02     Switched to DIIS steps.
     5     8.33e-03   9.47e-03     
     6     1.22e-03   6.66e-04     
     7     6.95e-04   5.70e-05     
     8     2.08e-04   1.31e-04     
     9     8.01e-05   2.24e-05     
    10     2.32e-05   1.40e-05     
    11     5.17e-06   2.28e-07     
    12     3.46e-06   1.11e-06     
    13     5.26e-07   5.51e-07     
 ------------------------------------------------------------------------------
                                   Orbital response converged.

 Computing density matrices... Done.
 CCSD calculation:   CPU 1331.98 s  wall 232.29 s

 Transferring MO TPDM to AO TPDM
 Transferring g2_o1o1o1o1
 Transferring g2_o1o1o1v1
 Transferring g2_o1o1v1v1
 Transferring g2_o1v1o1v1
 Transferring g2_o1v1v1v1
 Transferring g2_v1v1v1v1
 Adding separable TPDM
 Computing TPDM gradient
 --------------------------------------------------------
 2e gradient
  Atom          X               Y               Z
 --------------------------------------------------------
    1        -41.618157       10.652833        0.000000  
    2         16.899979      -26.922939       -0.000000  
    3          8.041750       15.372143        0.000000  
    4         16.676428        0.897963       -0.000000  
 --------------------------------------------------------
 --------------------------------------------------------
 Final gradient
  Atom          X               Y               Z
 --------------------------------------------------------
    1        -41.618157       10.652833        0.000000  
    2         16.899979      -26.922939       -0.000000  
    3          8.041750       15.372143        0.000000  
    4         16.676428        0.897963       -0.000000  
 --------------------------------------------------------
 Analytic gradient from two-electron contribution:   CPU 206.57 s  wall 40.28 s

 Total ccman2 time:   CPU 1578.82 s  wall 280.33 s


 --------------------------------------------------------------

                    Orbital Energies (a.u.)
[truncated: 36,377 more chars]
