# Supplementary material for: Geometric and energetic data from ab initio calculations of haloethene, haloimine, halomethylenephosphine, haloiminophosphine, halodiazene, halodiphosphene and halocyclopropane
Source: Data Brief. 2019 Nov 2;27:104738. doi: 10.1016/j.dib.2019.104738 (PMC6861602; doi:10.1016/j.dib.2019.104738)
Supplement: Multimedia component 7 [file mmc7.zip › NP/CCSD/freq/FENPClE.out]

Q-Chem Developer Version!
                  Welcome to Q-Chem
     A Quantum Leap Into The Future Of Chemistry


 Q-Chem 5.1, Q-Chem, Inc., Pleasanton, CA (2018)

 Yihan Shao,  Zhengting Gan,  E. Epifanovsky,  A. T. B. Gilbert,  M. Wormit,  
 J. Kussmann,  A. W. Lange,  A. Behn,  Jia Deng,  Xintian Feng,  D. Ghosh,  
 M. Goldey,  P. R. Horn,  L. D. Jacobson,  I. Kaliman,  T. Kus,  A. Landau,  
 Jie Liu,  E. I. Proynov,  R. M. Richard,  R. P. Steele,  E. J. Sundstrom,  
 H. L. Woodcock III,  P. M. Zimmerman,  D. Zuev,  B. Albrecht,  E. Alguire,  
 S. A. Baeppler,  D. Barton,  Z. Benda,  Y. A. Bernard,  E. J. Berquist,  
 K. B. Bravaya,  H. Burton,  D. Casanova,  Chun-Min Chang,  Yunqing Chen,  
 A. Chien,  K. D. Closser,  M. P. Coons,  S. Coriani,  S. Dasgupta,  
 A. L. Dempwolff,  M. Diedenhofen,  Hainam Do,  R. G. Edgar,  Po-Tung Fang,  
 S. Faraji,  S. Fatehi,  Qingguo Feng,  K. D. Fenk,  J. Fosso-Tande,  
 J. Gayvert,  Qinghui Ge,  A. Ghysels,  G. Gidofalvi,  J. Gomes,  
 J. Gonthier,  A. Gunina,  D. Hait,  M. W. D. Hanson-Heine,  
 P. H. P. Harbach,  A. W. Hauser,  J. E. Herr,  E. G. Hohenstein,  
 Z. C. Holden,  Kerwin Hui,  B. C. Huynh,  T.-C. Jagau,  Hyunjun Ji,  
 B. Kaduk,  K. Khistyaev,  Jaehoon Kim,  P. Klunzinger,  K. Koh,  
 D. Kosenkov,  L. Koulias,  T. Kowalczyk,  C. M. Krauter,  A. Kunitsa,  
 Ka Un Lao,  A. Laurent,  K. V. Lawler,  Joonho Lee,  D. Lefrancois,  
 S. Lehtola,  D. S. Levine,  Yi-Pei Li,  You-Sheng Lin,  Fenglai Liu,  
 E. Livshits,  A. Luenser,  P. Manohar,  E. Mansoor,  S. F. Manzer,  
 Shan-Ping Mao,  Yuezhi Mao,  N. Mardirossian,  A. V. Marenich,  
 T. Markovich,  L. A. Martinez-Martinez,  S. A. Maurer,  N. J. Mayhall,  
 S. C. McKenzie,  J.-M. Mewes,  A. F. Morrison,  J. W. Mullinax,  K. Nanda,  
 T. S. Nguyen-Beck,  R. Olivares-Amaya,  J. A. Parkhill,  T. M. Perrine,  
 F. Plasser,  P. Pokhilko,  S. Prager,  A. Prociuk,  E. Ramos,  D. R. Rehn,  
 F. Rob,  M. Schneider,  N. Sergueev,  S. M. Sharada,  S. Sharma,  
 D. W. Small,  T. Stauch,  T. Stein,  Yu-Chuan Su,  A. J. W. Thom,  
 A. Tkatchenko,  T. Tsuchimochi,  N. M. Tubman,  L. Vogt,  M. L. Vidal,  
 O. Vydrov,  M. A. Watson,  J. Wenzel,  M. de Wergifosse,  T. A. Wesolowski,  
 A. White,  J. Witte,  A. Yamada,  Jun Yang,  K. Yao,  S. Yeganeh,  
 S. R. Yost,  Zhi-Qiang You,  A. Zech,  Igor Ying Zhang,  Xing Zhang,  
 Yan Zhao,  Ying Zhu,  B. R. Brooks,  G. K. L. Chan,  C. J. Cramer,  
 M. S. Gordon,  W. J. Hehre,  A. Klamt,  M. W. Schmidt,  C. D. Sherrill,  
 D. G. Truhlar,  A. Aspuru-Guzik,  R. Baer,  A. T. Bell,  N. A. Besley,  
 Jeng-Da Chai,  A. E. DePrince, III,  R. A. DiStasio Jr.,  A. Dreuw,  
 B. D. Dunietz,  T. R. Furlani,  Chao-Ping Hsu,  Yousung Jung,  Jing Kong,  
 D. S. Lambrecht,  WanZhen Liang,  C. Ochsenfeld,  V. A. Rassolov,  
 L. V. Slipchenko,  J. E. Subotnik,  T. Van Voorhis,  J. M. Herbert,  
 A. I. Krylov,  P. M. W. Gill,  M. Head-Gordon

 Contributors to earlier versions of Q-Chem not listed above: 
 R. D. Adamson,  B. Austin,  J. Baker,  G. J. O. Beran,  K. Brandhorst,  
 S. T. Brown,  E. F. C. Byrd,  A. K. Chakraborty,  C.-L. Cheng,  
 Siu Hung Chien,  D. M. Chipman,  D. L. Crittenden,  H. Dachsel,  
 R. J. Doerksen,  A. D. Dutoi,  L. Fusti-Molnar,  W. A. Goddard III,  
 A. Golubeva-Zadorozhnaya,  S. R. Gwaltney,  G. Hawkins,  A. Heyden,  
 S. Hirata,  G. Kedziora,  F. J. Keil,  C. Kelley,  Jihan Kim,  R. A. King,  
 R. Z. Khaliullin,  P. P. Korambath,  W. Kurlancheek,  A. M. Lee,  M. S. Lee,  
 S. V. Levchenko,  Ching Yeh Lin,  D. Liotard,  R. C. Lochan,  I. Lotan,  
 P. E. Maslen,  N. Nair,  D. P. O'Neill,  D. Neuhauser,  E. Neuscamman,  
 C. M. Oana,  R. Olson,  B. Peters,  R. Peverati,  P. A. Pieniazek,  
 Y. M. Rhee,  J. Ritchie,  M. A. Rohrdanz,  E. Rosta,  N. J. Russ,  
 H. F. Schaefer III,  N. E. Schultz,  N. Shenvi,  A. C. Simmonett,  A. Sodt,  
 D. Stuck,  K. S. Thanthiriwatte,  V. Vanovschi,  Tao Wang,  A. Warshel,  
 C. F. Williams,  Q. Wu,  X. Xu,  W. Zhang

 Please cite Q-Chem as follows:
 Y. Shao et al., Mol. Phys. 113, 184-215 (2015)
 DOI: 10.1080/00268976.2014.952696

 Q-Chem 5.1.2 for Intel X86 EM64T Linux

 Parts of Q-Chem use Armadillo 8.300.2 (Tropical Shenanigans).
 http://arma.sourceforge.net/

 Q-Chem begins on Tue May  7 13:25:09 2019  

Host: 
0

     Scratch files written to /scratch/taweetham/qchem13556//
Input Ideriv = 1
Curr. Ideriv = -1
Max.  Ideriv = 1


!!********************************************.
!!******************Warning*******************.
!!Desired Analytical derivatives not available.
!!Finite difference job might take a long time.
!!********************************************.
!!********************************************.


 2-order derivative to be evaluated numerically with 1-order analytical derivatives

Checking the input file for inconsistencies... 	...done.

--------------------------------------------------------------
User input:
--------------------------------------------------------------
F=Br_Z.out
$molecule
0 1
Br
P  1 2.233640
N  2 1.590591 1 108.386127
F  3 1.375024 2 119.808573 1 -0.000000 0
$end

$rem
   JOB_TYPE 	FREQUENCY
   BASIS 		6-311++G**
   METHOD	ccsd
   MEM_TOTAL	31000
   N_FROZEN_CORE      FC
$end

--------------------------------------------------------------
 ----------------------------------------------------------------
             Standard Nuclear Orientation (Angstroms)
    I     Atom           X                Y                Z
 ----------------------------------------------------------------
    1      Br      1.1489920956    -0.1707741279    -0.0000000000
    2      P      -0.6970914245     1.0866531211     0.0000000000
    3      N      -1.9614582728     0.1215851431     0.0000000000
    4      F      -1.7809048967    -1.2415331492    -0.0000000000
 ----------------------------------------------------------------
 Molecular Point Group                 Cs    NOp =  2
 Largest Abelian Subgroup              Cs    NOp =  2
 Nuclear Repulsion Energy =   306.3101542190 hartrees
 There are       33 alpha and       33 beta electrons
 Requested basis set is 6-311++G(d,p)
 There are 44 shells and 122 basis functions
 Total memory of 31000 MB is distributed as follows: 
   MEM_STATIC is set to 192 MB
   QALLOC/CCMAN JOB total memory use is  30808 MB
 Warning: actual memory use might exceed 31000 MB

 Total QAlloc Memory Limit  31000 MB
 Mega-Array Size       188 MB
 MEM_STATIC part       192 MB

                       Distance Matrix (Angstroms)
             Br(  1)   P (  2)   N (  3)
   P (  2)  2.233640
   N (  3)  3.124160  1.590591
   F (  4)  3.119426  2.568093  1.375024

 A cutoff of  1.0D-14 yielded    883 shell pairs
 There are      7122 function pairs (      7856 Cartesian)

 -------------------------------------------------------
 OpenMP Integral Computing Module                       
 Release: version 1.0, May 2013, Q-Chem Inc. Pittsburgh 
 -------------------------------------------------------
 Integral Job Info:
 Integral job number is                      11
 Integral operator is                         1
 short-range coefficients                     0
 long-range coefficients              100000000
 Omega coefficients                           0
 if combine SR and LR in K                    0
 Integral screening is                        0
 Integral computing path is                   2
 max size of driver memory is            800000
 size of driver memory is                593474
 size of scratch memory is             29623520
 max col of scratch BK array               1296
 max len of scratch array in speh3          155
 max len of scratch index in speh4           18
 max int batch size is                      520
 min int batch size is                       52
 fixed nKL is                                45
 max L of basis functions is                  2
 order of int derivative is                   0
 number of shells is                         44
 number of basis is                         128
 number of cartesian basis is               128
 number of contracted shell pairs           883
 number of primitive shell pairs           2514
 maxK2 (contraction) of shell pair           36
 max number of K2 of shell pair               1
 max number of CS2 of shell pair             79
 max number of PS2 of shell pair            192
 mem total for path MDJ                  515894
 -------------------------------------------------------
 Smallest overlap matrix eigenvalue = 1.30E-03
 Guess from superposition of atomic densities
 Warning:  Energy on first SCF cycle will be non-variational
 SAD guess density has 66.000000 electrons

 -----------------------------------------------------------------------
  General SCF calculation program by
  Eric Jon Sundstrom, Paul Horn, Yuezhi Mao, Dmitri Zuev, Alec White,
  David Stuck, Shaama M.S., Shane Yost, Joonho Lee, David Small,
  Daniel Levine, Susi Lehtola, Hugh Burton, Evgeny Epifanovsky
 -----------------------------------------------------------------------
 Hartree-Fock
 using 6 threads for integral computing
 -------------------------------------------------------
 OpenMP Integral computing Module                
 Release: version 2.0, May 2017, Q-Chem Inc. Pleasanton 
 -------------------------------------------------------
 A restricted SCF calculation will be
 performed using DIIS
 SCF converges when DIIS error is below 1.0e-08
 ---------------------------------------
  Cycle       Energy         DIIS error
 ---------------------------------------
    1   -3067.2547349801      4.41e-02  
    2   -3066.8741749293      5.62e-03  
    3   -3066.9240131950      3.19e-03  
    4   -3066.9392528614      7.81e-04  
    5   -3066.9406434151      3.17e-04  
    6   -3066.9409678833      1.13e-04  
    7   -3066.9410248350      4.64e-05  
    8   -3066.9410391317      2.72e-05  
    9   -3066.9410428803      8.65e-06  
   10   -3066.9410435842      3.14e-06  
   11   -3066.9410436594      1.49e-06  
   12   -3066.9410436709      3.94e-07  
   13   -3066.9410436719      8.40e-08  
   14   -3066.9410436720      2.37e-08  
   15   -3066.9410436720      6.63e-09  Convergence criterion met
 ---------------------------------------
 SCF time:   CPU 10.31s  wall 2.00s 
 SCF   energy in the final basis set =    -3066.9410436720
 Total energy in the final basis set =    -3066.9410436720


 ------------------------------------------------------------------------------

   CCMAN2: suite of methods based on coupled cluster
           and equation of motion theories.

   Components:
   * libvmm-1.3-trunk
     by Evgeny Epifanovsky, Ilya Kaliman.
   * libtensor-2.5-trunk
     by Evgeny Epifanovsky, Michael Wormit, Dmitry Zuev, Sam Manzer, 
        Ilya Kaliman.
   * libcc-2.5-trunk
     by Evgeny Epifanovsky, Arik Landau, Tomasz Kus, Kirill Khistyaev, 
        Dmitry Zuev, Prashant Manohar, Xintian Feng, Anna Krylov, 
        Matthew Goldey, Alec White, Thomas Jagau, Kaushik Nanda, 
        Anastasia Gunina, Alexander Kunitsa, Joonho Lee.

   CCMAN original authors:
   Anna I. Krylov, C. David Sherrill, Steven R. Gwaltney,
   Edward F. C. Byrd (2000)
   Sergey V. Levchenko, Lyudmila V. Slipchenko, Tao Wang,
   Ana-Maria C. Cristian (2003)
   Piotr A. Pieniazek, C. Melania Oana, Evgeny Epifanovsky (2007)
   Prashant Manohar (2009)

 ------------------------------------------------------------------------------


 Allocating and initializing 30808MB of RAM...
 Calculation will run on 6 cores.


 Alpha MOs, Restricted
 -- Occupied --                  
-490.06  -80.07  -65.19  -58.55  -58.55  -58.55  -26.35  -15.70
  1 A'    2 A'    3 A'    4 A'    1 A"    5 A'    6 A'    7 A'                 
 -9.869  -7.608  -7.482  -7.475  -7.474  -5.500  -5.498  -5.498
  8 A'    9 A'   10 A'    2 A"   11 A'   12 A'    3 A"   13 A'                 
 -3.221  -3.218  -3.217  -3.209  -3.209  -1.654  -1.167  -1.047
 14 A'    4 A"   15 A'    5 A"   16 A'   17 A'   18 A'   19 A'                 
 -0.812  -0.722  -0.718  -0.661  -0.506  -0.490  -0.469  -0.437
 20 A'   21 A'    6 A"   22 A'   23 A'    7 A"   24 A'   25 A'                 
 -0.423
  8 A"                                                                         
 -- Virtual --                   
  0.002   0.040   0.055   0.078   0.081   0.096   0.106   0.121
  9 A"   26 A'   27 A'   28 A'   10 A"   29 A'   30 A'   31 A'                 
  0.123   0.166   0.189   0.201   0.221   0.225   0.279   0.317
 11 A"   32 A'   33 A'   34 A'   12 A"   35 A'   36 A'   37 A'                 
  0.361   0.370   0.371   0.382   0.407   0.474   0.520   0.556
 38 A'   39 A'   13 A"   14 A"   40 A'   41 A'   42 A'   43 A'                 
  0.562   0.579   0.663   0.724   0.754   0.787   0.806   0.834
 15 A"   44 A'   16 A"   45 A'   17 A"   46 A'   47 A'   48 A'                 
  0.845   0.860   0.956   0.979   0.984   1.041   1.115   1.247
 49 A'   18 A"   50 A'   51 A'   19 A"   20 A"   52 A'   53 A'                 
  1.315   1.389   1.570   1.587   1.627   1.764   1.864   1.944
 54 A'   55 A'   21 A"   56 A'   57 A'   22 A"   58 A'   59 A'                 
  2.237   2.241   2.288   2.318   2.353   2.379   2.445   2.610
 23 A"   60 A'   24 A"   61 A'   62 A'   25 A"   63 A'   64 A'                 
  2.870   4.041   4.115   4.189   4.194   4.255   4.403   4.450
 65 A'   66 A'   26 A"   27 A"   67 A'   68 A'   28 A"   69 A'                 
  4.521   4.536   4.541   4.599   4.750   5.352   6.902   6.925
 29 A"   70 A'   30 A"   71 A'   72 A'   73 A'   31 A"   74 A'                 
  7.143   7.182   7.497   8.191   8.207   8.272  14.697  14.804
 75 A'   76 A'   77 A'   32 A"   78 A'   79 A'   33 A"   80 A'                 
 14.882  36.637  49.446  68.732 166.097 293.876 293.889 293.970
 81 A'   82 A'   83 A'   84 A'   85 A'   34 A"   86 A'   87 A'                 
*******
 88 A'                                                                         

 Beta MOs, Restricted
 -- Occupied --                  
-490.06  -80.07  -65.19  -58.55  -58.55  -58.55  -26.35  -15.70
  1 A'    2 A'    3 A'    4 A'    1 A"    5 A'    6 A'    7 A'                 
 -9.869  -7.608  -7.482  -7.475  -7.474  -5.500  -5.498  -5.498
  8 A'    9 A'   10 A'    2 A"   11 A'   12 A'    3 A"   13 A'                 
 -3.221  -3.218  -3.217  -3.209  -3.209  -1.654  -1.167  -1.047
 14 A'    4 A"   15 A'    5 A"   16 A'   17 A'   18 A'   19 A'                 
 -0.812  -0.722  -0.718  -0.661  -0.506  -0.490  -0.469  -0.437
 20 A'   21 A'    6 A"   22 A'   23 A'    7 A"   24 A'   25 A'                 
 -0.423
  8 A"                                                                         
 -- Virtual --                   
  0.002   0.040   0.055   0.078   0.081   0.096   0.106   0.121
  9 A"   26 A'   27 A'   28 A'   10 A"   29 A'   30 A'   31 A'                 
  0.123   0.166   0.189   0.201   0.221   0.225   0.279   0.317
 11 A"   32 A'   33 A'   34 A'   12 A"   35 A'   36 A'   37 A'                 
  0.361   0.370   0.371   0.382   0.407   0.474   0.520   0.556
 38 A'   39 A'   13 A"   14 A"   40 A'   41 A'   42 A'   43 A'                 
  0.562   0.579   0.663   0.724   0.754   0.787   0.806   0.834
 15 A"   44 A'   16 A"   45 A'   17 A"   46 A'   47 A'   48 A'                 
  0.845   0.860   0.956   0.979   0.984   1.041   1.115   1.247
 49 A'   18 A"   50 A'   51 A'   19 A"   20 A"   52 A'   53 A'                 
  1.315   1.389   1.570   1.587   1.627   1.764   1.864   1.944
 54 A'   55 A'   21 A"   56 A'   57 A'   22 A"   58 A'   59 A'                 
  2.237   2.241   2.288   2.318   2.353   2.379   2.445   2.610
 23 A"   60 A'   24 A"   61 A'   62 A'   25 A"   63 A'   64 A'                 
  2.870   4.041   4.115   4.189   4.194   4.255   4.403   4.450
 65 A'   66 A'   26 A"   27 A"   67 A'   68 A'   28 A"   69 A'                 
  4.521   4.536   4.541   4.599   4.750   5.352   6.902   6.925
 29 A"   70 A'   30 A"   71 A'   72 A'   73 A'   31 A"   74 A'                 
  7.143   7.182   7.497   8.191   8.207   8.272  14.697  14.804
 75 A'   76 A'   77 A'   32 A"   78 A'   79 A'   33 A"   80 A'                 
 14.882  36.637  49.446  68.732 166.097 293.876 293.889 293.970
 81 A'   82 A'   83 A'   84 A'   85 A'   34 A"   86 A'   87 A'                 
*******
 88 A'                                                                         

 Occupation and symmetry of molecular orbitals

 Point group: Cs (2 irreducible representations).

                           A'   A"    All 
 ------------------------------------------
 All molecular orbitals:
  - Alpha                  88   34    122 
  - Beta                   88   34    122 
 ------------------------------------------
 Alpha orbitals:
  - Frozen occupied        13   3     16  
  - Active occupied        12   5     17  
  - Active virtual         63   26    89  
  - Frozen virtual         0    0     0   
 ------------------------------------------
 Beta orbitals:
  - Frozen occupied        13   3     16  
  - Active occupied        12   5     17  
  - Active virtual         63   26    89  
  - Frozen virtual         0    0     0   
 ------------------------------------------

 Import integrals:   CPU 0.00 s  wall 0.00 s

 Import integrals:   CPU 31.46 s  wall 5.61 s

 MP2 amplitudes:   CPU 0.12 s  wall 0.09 s

Running a double precision version
           CCSD T amplitudes will be solved using DIIS.

           Start     Size      MaxIter   EConv     TConv     
           3         7         100       1.00e-07  1.00e-05  
 ------------------------------------------------------------------------------
           Energy (a.u.)   Ediff      Tdiff       Comment
 ------------------------------------------------------------------------------
         -3067.72230531                           
     1   -3067.69865429   2.37e-02   7.80e-01     
     2   -3067.72573485   2.71e-02   1.03e-01     
     3   -3067.72350042   2.23e-03   4.80e-02     
     4   -3067.72636063   2.86e-03   2.06e-02     Switched to DIIS steps.
     5   -3067.72742540   1.06e-03   1.30e-02     
     6   -3067.72751309   8.77e-05   3.52e-03     
     7   -3067.72751478   1.70e-06   1.51e-03     
     8   -3067.72752090   6.12e-06   4.54e-04     
     9   -3067.72752426   3.36e-06   2.76e-04     
    10   -3067.72752380   4.62e-07   8.30e-05     
    11   -3067.72752426   4.57e-07   3.14e-05     
    12   -3067.72752429   2.97e-08   1.86e-05     
    13   -3067.72752421   7.79e-08   6.54e-06     
 ------------------------------------------------------------------------------
         -3067.72752421                           CCSD T converged.

End of double precision
 SCF energy                 = -3066.94104367
 MP2 energy                 = -3067.72230531
 CCSD correlation energy     =    -0.78648054
 CCSD total energy           = -3067.72752421

 CCSD  T1^2 = 0.0173  T2^2 = 0.2646  Leading amplitudes:

 Amplitude    Orbitals with energies
  0.0408       7 (A") A                  ->    9 (A") A                   
              -0.4899                          0.0019                     
  0.0408       7 (A") B                  ->    9 (A") B                   
              -0.4899                          0.0019                     
  0.0216       6 (A") A                  ->    9 (A") A                   
              -0.7175                          0.0019                     
  0.0216       6 (A") B                  ->    9 (A") B                   
              -0.7175                          0.0019                     

 Amplitude    Orbitals with energies
 -0.0866       8 (A") A      8 (A") B    ->    9 (A") A      9 (A") B     
              -0.4235       -0.4235            0.0019        0.0019       
  0.0866       8 (A") A      8 (A") B    ->    9 (A") B      9 (A") A     
              -0.4235       -0.4235            0.0019        0.0019       
  0.0866       8 (A") B      8 (A") A    ->    9 (A") A      9 (A") B     
              -0.4235       -0.4235            0.0019        0.0019       
 -0.0866       8 (A") B      8 (A") A    ->    9 (A") B      9 (A") A     
              -0.4235       -0.4235            0.0019        0.0019       

 Computing CCSD intemediates for later calculations in double precision
 Finished.

Running a double precision version
           CCSD Lambda amplitudes will be solved using DIIS.
           Start     Size      MaxIter   EConv     LConv     
           3         7         100       1.00e-07  1.00e-05  
 ------------------------------------------------------------------------------
            Enorm      Ldiff       Comment
 ------------------------------------------------------------------------------
     1     6.35e-02   4.20e-02     
     2     2.04e-02   8.12e-03     
     3     9.69e-03   1.44e-03     
     4     5.19e-03   1.59e-03     Switched to DIIS steps.
     5     1.63e-03   1.03e-03     
     6     8.10e-04   2.48e-04     
     7     2.62e-04   8.02e-05     
     8     1.23e-04   7.28e-06     
     9     4.47e-05   4.71e-06     
    10     2.08e-05   1.48e-06     
    11     1.06e-05   4.40e-09     
    12     4.49e-06   1.59e-07     
    13     2.30e-06   2.03e-07     
    14     9.80e-07   9.02e-09     
    15     4.53e-07   1.42e-08     
    16     2.37e-07   3.06e-08     
    17     1.09e-07   2.30e-08     
    18     5.10e-08   6.33e-09     
 ------------------------------------------------------------------------------
                                   CCSD Lambda converged.

 Computing density matrices in double precision...
           Orbital response amplitudes will be solved using DIIS.
           Start     Size      MaxIter   EConv     LConv     
           3         7         100       1.00e-06  1.00e-06  
 ------------------------------------------------------------------------------
            Enorm      Ldiff       Comment
 ------------------------------------------------------------------------------
     1     1.20e-01   6.50e-03     
     2     1.22e-01   2.88e-03     
     3     1.61e-01   3.32e-02     
     4     1.99e-02   6.68e-02     Switched to DIIS steps.
     5     8.41e-03   6.89e-03     
     6     1.19e-03   9.00e-04     
     7     7.70e-04   1.57e-04     
     8     2.33e-04   1.96e-04     
     9     7.96e-05   2.13e-05     
    10     2.52e-05   9.79e-06     
    11     6.22e-06   2.29e-06     
    12     3.76e-06   8.88e-07     
    13     6.09e-07   6.09e-07     
 ------------------------------------------------------------------------------
                                   Orbital response converged.

 Computing density matrices... Done.
 CCSD calculation:   CPU 423.44 s  wall 78.64 s

 Transferring MO TPDM to AO TPDM
 Transferring g2_o1o1o1o1
 Transferring g2_o1o1o1v1
 Transferring g2_o1o1v1v1
 Transferring g2_o1v1o1v1
 Transferring g2_o1v1v1v1
 Transferring g2_v1v1v1v1
 Adding separable TPDM
 Computing TPDM gradient
 --------------------------------------------------------
 2e gradient
  Atom          X               Y               Z
 --------------------------------------------------------
    1        -41.186075       14.399905        0.000000  
    2         12.825538      -31.376504       -0.000000  
    3         18.640388        1.382925        0.000000  
    4          9.720150       15.593674       -0.000000  
 --------------------------------------------------------
 --------------------------------------------------------
 Final gradient
  Atom          X               Y               Z
 --------------------------------------------------------
    1        -41.186075       14.399905        0.000000  
    2         12.825538      -31.376504       -0.000000  
    3         18.640388        1.382925        0.000000  
    4          9.720150       15.593674       -0.000000  
 --------------------------------------------------------
 Analytic gradient from two-electron contribution:   CPU 193.95 s  wall 38.52 s

 Total ccman2 time:   CPU 654.13 s  wall 124.11 s


 --------------------------------------------------------------
             Orbital Energies (a.u.) and Symmetries
 --------------------------------------------------------------

 Alpha MOs, Restricted
 -- Occupied --                  
-490.06  -80.07  -65.19  -58.55  -58.55  -26.35  -15.70   -9.87
  1 A'    2 A'    3 A'    4 A'    5 A'    6 A'    7 A'    8 A'                 
 -7.608  -7.482  -7.474  -5.500  -5.498 -58.548  -7.475  -5.498
  9 A'   10 A'   11 A'   12 A'   13 A'    1 A"    2 A"    3 A"                 
 -3.221  -3.217  -3.209  -1.654  -1.167  -1.047  -0.812  -0.722
 14 A'   15 A'   16 A'   17 A'   18 A'   19 A'   20 A'   21 A'                 
 -0.661  -0.506  -0.469  -0.437  -3.218  -3.209  -0.718  -0.490
 22 A'   23 A'   24 A'   25 A'    4 A"    5 A"    6 A"    7 A"                 
 -0.423
  8 A"                                                                         
 -- Virtual --                   
  0.040   0.055   0.078   0.096   0.106   0.121   0.166   0.189
 26 A'   27 A'   28 A'   29 A'   30 A'   31 A'   32 A'   33 A'                 
  0.201   0.225   0.279   0.317   0.361   0.370   0.407   0.474
 34 A'   35 A'   36 A'   37 A'   38 A'   39 A'   40 A'   41 A'                 
  0.520   0.556   0.579   0.724   0.787   0.806   0.834   0.845
 42 A'   43 A'   44 A'   45 A'   46 A'   47 A'   48 A'   49 A'                 
  0.956   0.979   1.115   1.247   1.315   1.389   1.587   1.627
 50 A'   51 A'   52 A'   53 A'   54 A'   55 A'   56 A'   57 A'                 
  1.864   1.944   2.241   2.318   2.353   2.445   2.610   2.870
 58 A'   59 A'   60 A'   61 A'   62 A'   63 A'   64 A'   65 A'                 
  4.041   4.194   4.255   4.450   4.536   4.599   4.750   5.352
 66 A'   67 A'   68 A'   69 A'   70 A'   71 A'   72 A'   73 A'                 
  6.925   7.143   7.182   7.497   8.207   8.272  14.804  14.882
 74 A'   75 A'   76 A'   77 A'   78 A'   79 A'   80 A'   81 A'                 
 36.637  49.446  68.732 166.097 293.889 293.9701028.384   0.002
 82 A'   83 A'   84 A'   85 A'   86 A'   87 A'   88 A'    9 A"                 
  0.081   0.123   0.221   0.371   0.382   0.562   0.663   0.754
 10 A"   11 A"   12 A"   13 A"   14 A"   15 A"   16 A"   17 A"                 
  0.860   0.984   1.041   1.570   1.764   2.237   2.288   2.379
 18 A"   19 A"   20 A"   21 A"   22 A"   23 A"   24 A"   25 A"                 
  4.115   4.189   4.403   4.521   4.541   6.902   8.191  14.697
 26 A"   27 A"   28 A"   29 A"   30 A"   31 A"   32 A"   33 A"                 
293.876
 34 A"                                                                         

 Beta MOs, Restricted
 -- Occupied --                  
-490.06  -80.07  -65.19  -58.55  -58.55  -26.35  -15.70   -9.87
  1 A'    2 A'    3 A'    4 A'    5 A'    6 A'    7 A'    8 A'                 
 -7.608  -7.482  -7.474  -5.500  -5.498 -58.548  -7.475  -5.498
  9 A'   10 A'   11 A'   12 A'   13 A'    1 A"    2 A"    3 A"                 
 -3.221  -3.217  -3.209  -1.654  -1.167  -1.047  -0.812  -0.722
 14 A'   15 A'   16 A'   17 A'   18 A'   19 A'   20 A'   21 A'                 
 -0.661  -0.506  -0.469  -0.437  -3.218  -3.209  -0.718  -0.490
 22 A'   23 A'   24 A'   25 A'    4 A"    5 A"    6 A"    7 A"                 
 -0.423
  8 A"                                                                         
 -- Virtual --                   
  0.040   0.055   0.078   0.096   0.106   0.121   0.166   0.189
 26 A'   27 A'   28 A'   29 A'   30 A'   31 A'   32 A'   33 A'                 
  0.201   0.225   0.279   0.317   0.361   0.370   0.407   0.474
 34 A'   35 A'   36 A'   37 A'   38 A'   39 A'   40 A'   41 A'                 
  0.520   0.556   0.579   0.724   0.787   0.806   0.834   0.845
 42 A'   43 A'   44 A'   45 A'   46 A'   47 A'   48 A'   49 A'                 
  0.956   0.979   1.115   1.247   1.315   1.389   1.587   1.627
 50 A'   51 A'   52 A'   53 A'   54 A'   55 A'   56 A'   57 A'                 
  1.864   1.944   2.241   2.318   2.353   2.445   2.610   2.870
 58 A'   59 A'   60 A'   61 A'   62 A'   63 A'   64 A'   65 A'                 
  4.041   4.194   4.255   4.450   4.536   4.599   4.750   5.352
 66 A'   67 A'   68 A'   69 A'   70 A'   71 A'   72 A'   73 A'                 
  6.925   7.143   7.182   7.497   8.207   8.272  14.804  14.882
 74 A'   75 A'   76 A'   77 A'   78 A'   79 A'   80 A'   81 A'                 
 36.637  49.446  68.732 166.097 293.889 293.9701028.384   0.002
 82 A'   83 A'   84 A'   85 A'   86 A'   87 A'   88 A'    9 A"                 
  0.081   0.123   0.221   0.371   0.382   0.562   0.663   0.754
 10 A"   11 A"   12 A"   13 A"   14 A"   15 A"   16 A"   17 A"                 
  0.860   0.984   1.041   1.570   1.764   2.237   2.288   2.379
 18 A"   19 A"   20 A"   21 A"   22 A"   23 A"   24 A"   25 A"                 
  4.115   4.189   4.403   4.521   4.541   6.902   8.191  14.697
 26 A"   27 A"   28 A"   29 A"   30 A"   31 A"   32 A"   33 A"                 
293.876
 34 A"                                                                         
 --------------------------------------------------------------

          Ground-State Mulliken Net Atomic Charges

     Atom                 Charge (a.u.)
  ----------------------------------------
      1 Br                   -0.198556
      2 P                     0.400626
      3 N                    -0.161197
      4 F                    -0.040873
  ----------------------------------------
  Sum of atomic charges =    -0.000000

 -----------------------------------------------------------------
                    Cartesian Multipole Moments
 -----------------------------------------------------------------
    Charge (ESU x 10^10)
                 0.0000
    Dipole Moment (Debye)
         X       1.0316      Y       1.6395      Z       0.0000
       Tot       1.9371
    Quadrupole Moments (Debye-Ang)
        XX     -46.7547     XY      -1.6787     YY     -41.3390
        XZ       0.0000     YZ      -0.0000     ZZ     -40.9334
    Octopole Moments (Debye-Ang^2)
       XXX      39.0899    XXY      -6.4761    XYY       9.0897
       YYY     -13.6390    XXZ       0.0000    XYZ       0.0000
       YYZ       0.0000    XZZ       6.5093    YZZ      -4.2601
       ZZZ       0.0000
    Hexadecapole Moments (Debye-Ang^3)
      XXXX    -492.1281   XXXY       7.3621   XXYY    -108.1991
      XYYY       8.1830   YYYY    -188.8747   XXXZ       0.0000
      XXYZ      -0.0000   XYYZ       0.0000   YYYZ       0.0000
      XXZZ     -85.5985   XYZZ       3.6623   YYZZ     -38.7802
      XZZZ       0.0000   YZZZ       0.0000   ZZZZ     -48.1083
 -----------------------------------------------------------------
 DrvMan completing analytic gradient of the correlated energy
 Correlated dipole moment
            1
    1   0.4058735
    2   0.6450287
    3   0.0000000
 Energy read as -3067.727524209
 Full Analytical Gradient: (in a.u., or Hartree/Bohr)
             1             2             3             4
    1   -0.00001733   -0.00006507    0.00011856   -0.00003616
    2    0.00002511   -0.00008475   -0.00005453    0.00011417
    3   -0.00000000   -0.00000000    0.00000000    0.00000000
 Gradient time:  CPU 0.75 s  wall 0.77 s
 ######################################################
 ######################################################
 # Starting finite difference calculation for IDERIV  #
 Finite diff step size:  1.88973e-03 a.u.
 ----------------------------------------------------------------
             Standard Nuclear Orientation (Angstroms)
    I     Atom           X                Y                Z
 ----------------------------------------------------------------
    1      Br      1.1499920956    -0.1707741279    -0.0000000000
    2      P      -0.6970914245     1.0866531211     0.0000000000
    3      N      -1.9614582728     0.1215851431     0.0000000000
    4      F      -1.7809048967    -1.2415331492    -0.0000000000
 ----------------------------------------------------------------
 Nuclear Repulsion Energy =   306.2348390477 hartrees
 There are       33 alpha and       33 beta electrons

                       Distance Matrix (Angstroms)
             Br(  1)   P (  2)   N (  3)
   P (  2)  2.234467
   N (  3)  3.125156  1.590591
   F (  4)  3.120366  2.568093  1.375024

 Requested basis set is 6-311++G(d,p)
 There are 44 shells and 122 basis functions
 A cutoff of  1.0D-14 yielded    883 shell pairs
 There are      7122 function pairs (      7856 Cartesian)
 Smallest overlap matrix eigenvalue = 1.30E-03
 Guess MOs from SCF MO coefficient file

 -----------------------------------------------------------------------
  General SCF calculation program by
  Eric Jon Sundstrom, Paul Horn, Yuezhi Mao, Dmitri Zuev, Alec White,
  David Stuck, Shaama M.S., Shane Yost, Joonho Lee, David Small,
  Daniel Levine, Susi Lehtola, Hugh Burton, Evgeny Epifanovsky
 -----------------------------------------------------------------------
 Hartree-Fock
 using 6 threads for integral computing
 -------------------------------------------------------
 OpenMP Integral computing Module                
 Release: version 2.0, May 2017, Q-Chem Inc. Pleasanton 
 -------------------------------------------------------
 A restricted SCF calculation will be
 performed using DIIS
 SCF converges when DIIS error is below 1.0e-08
 ---------------------------------------
  Cycle       Energy         DIIS error
 ---------------------------------------
    1   -3066.9410337100      6.49e-06  
    2   -3066.9410338258      1.80e-06  
    3   -3066.9410338367      1.03e-06  
    4   -3066.9410338391      3.30e-07  
    5   -3066.9410338396      1.15e-07  
    6   -3066.9410338396      4.51e-08  
    7   -3066.9410338397      1.74e-08  
    8   -3066.9410338397      7.73e-09  Convergence criterion met
 ---------------------------------------
 SCF time:   CPU 5.52s  wall 2.00s 
 SCF   energy in the final basis set =    -3066.9410338397
 Total energy in the final basis set =    -3066.9410338397


 ------------------------------------------------------------------------------

   CCMAN2: suite of methods based on coupled cluster
           and equation of motion theories.

   Components:
   * libvmm-1.3-trunk
     by Evgeny Epifanovsky, Ilya Kaliman.
   * libtensor-2.5-trunk
     by Evgeny Epifanovsky, Michael Wormit, Dmitry Zuev, Sam Manzer, 
        Ilya Kaliman.
   * libcc-2.5-trunk
     by Evgeny Epifanovsky, Arik Landau, Tomasz Kus, Kirill Khistyaev, 
        Dmitry Zuev, Prashant Manohar, Xintian Feng, Anna Krylov, 
        Matthew Goldey, Alec White, Thomas Jagau, Kaushik Nanda, 
        Anastasia Gunina, Alexander Kunitsa, Joonho Lee.

   CCMAN original authors:
   Anna I. Krylov, C. David Sherrill, Steven R. Gwaltney,
   Edward F. C. Byrd (2000)
   Sergey V. Levchenko, Lyudmila V. Slipchenko, Tao Wang,
   Ana-Maria C. Cristian (2003)
   Piotr A. Pieniazek, C. Melania Oana, Evgeny Epifanovsky (2007)
   Prashant Manohar (2009)

 ------------------------------------------------------------------------------


 Allocating and initializing 30808MB of RAM...
 Calculation will run on 6 cores.


 Alpha MOs, Restricted
 -- Occupied --                  
-490.06  -80.07  -65.19  -58.55  -58.55  -58.55  -26.35  -15.70
  1 A     2 A     3 A     4 A     5 A     6 A     7 A     8 A                  
 -9.869  -7.608  -7.482  -7.475  -7.474  -5.500  -5.499  -5.498
  9 A    10 A    11 A    12 A    13 A    14 A    15 A    16 A                  
 -3.221  -3.218  -3.217  -3.209  -3.209  -1.654  -1.167  -1.047
 17 A    18 A    19 A    20 A    21 A    22 A    23 A    24 A                  
 -0.812  -0.722  -0.718  -0.661  -0.506  -0.490  -0.469  -0.437
 25 A    26 A    27 A    28 A    29 A    30 A    31 A    32 A                  
 -0.424
 33 A                                                                          
 -- Virtual --                   
  0.002   0.040   0.055   0.078   0.081   0.096   0.106   0.121
 34 A    35 A    36 A    37 A    38 A    39 A    40 A    41 A                  
  0.123   0.166   0.189   0.201   0.221   0.225   0.279   0.316
 42 A    43 A    44 A    45 A    46 A    47 A    48 A    49 A                  
  0.361   0.370   0.371   0.382   0.407   0.474   0.520   0.556
 50 A    51 A    52 A    53 A    54 A    55 A    56 A    57 A                  
  0.562   0.579   0.663   0.725   0.754   0.787   0.806   0.834
 58 A    59 A    60 A    61 A    62 A    63 A    64 A    65 A                  
  0.845   0.860   0.956   0.979   0.984   1.041   1.115   1.247
 66 A    67 A    68 A    69 A    70 A    71 A    72 A    73 A                  
  1.315   1.389   1.570   1.587   1.627   1.764   1.864   1.944
 74 A    75 A    76 A    77 A    78 A    79 A    80 A    81 A                  
  2.236   2.241   2.288   2.318   2.353   2.379   2.445   2.610
 82 A    83 A    84 A    85 A    86 A    87 A    88 A    89 A                  
  2.870   4.041   4.115   4.189   4.194   4.255   4.403   4.450
 90 A    91 A    92 A    93 A    94 A    95 A    96 A    97 A                  
  4.522   4.536   4.540   4.599   4.750   5.352   6.902   6.925
 98 A    99 A   100 A   101 A   102 A   103 A   104 A   105 A                  
  7.143   7.182   7.497   8.192   8.207   8.272  14.697  14.804
106 A   107 A   108 A   109 A   110 A   111 A   112 A   113 A                  
 14.882  36.637  49.446  68.732 166.097 293.876 293.889 293.970
114 A   115 A   116 A   117 A   118 A   119 A   120 A   121 A                  
*******
122 A                                                                          

 Beta MOs, Restricted
 -- Occupied --                  
-490.06  -80.07  -65.19  -58.55  -58.55  -58.55  -26.35  -15.70
  1 A     2 A     3 A     4 A     5 A     6 A     7 A     8 A                  
 -9.869  -7.608  -7.482  -7.475  -7.474  -5.500  -5.499  -5.498
  9 A    10 A    11 A    12 A    13 A    14 A    15 A    16 A                  
 -3.221  -3.218  -3.217  -3.209  -3.209  -1.654  -1.167  -1.047
 17 A    18 A    19 A    20 A    21 A    22 A    23 A    24 A                  
 -0.812  -0.722  -0.718  -0.661  -0.506  -0.490  -0.469  -0.437
 25 A    26 A    27 A    28 A    29 A    30 A    31 A    32 A                  
 -0.424
 33 A                                                                          
 -- Virtual --                   
  0.002   0.040   0.055   0.078   0.081   0.096   0.106   0.121
 34 A    35 A    36 A    37 A    38 A    39 A    40 A    41 A                  
  0.123   0.166   0.189   0.201   0.221   0.225   0.279   0.316
 42 A    43 A    44 A    45 A    46 A    47 A    48 A    49 A                  
  0.361   0.370   0.371   0.382   0.407   0.474   0.520   0.556
 50 A    51 A    52 A    53 A    54 A    55 A    56 A    57 A                  
  0.562   0.579   0.663   0.725   0.754   0.787   0.806   0.834
 58 A    59 A    60 A    61 A    62 A    63 A    64 A    65 A                  
  0.845   0.860   0.956   0.979   0.984   1.041   1.115   1.247
 66 A    67 A    68 A    69 A    70 A    71 A    72 A    73 A                  
  1.315   1.389   1.570   1.587   1.627   1.764   1.864   1.944
 74 A    75 A    76 A    77 A    78 A    79 A    80 A    81 A                  
  2.236   2.241   2.288   2.318   2.353   2.379   2.445   2.610
 82 A    83 A    84 A    85 A    86 A    87 A    88 A    89 A                  
  2.870   4.041   4.115   4.189   4.194   4.255   4.403   4.450
 90 A    91 A    92 A    93 A    94 A    95 A    96 A    97 A                  
  4.522   4.536   4.540   4.599   4.750   5.352   6.902   6.925
 98 A    99 A   100 A   101 A   102 A   103 A   104 A   105 A                  
  7.143   7.182   7.497   8.192   8.207   8.272  14.697  14.804
106 A   107 A   108 A   109 A   110 A   111 A   112 A   113 A                  
 14.882  36.637  49.446  68.732 166.097 293.876 293.889 293.970
114 A   115 A   116 A   117 A   118 A   119 A   120 A   121 A                  
*******
122 A                                                                          

 Occupation and symmetry of molecular orbitals

 Point group: C1 (1 irreducible representation).

                           A     All 
 -------------------------------------
 All molecular orbitals:
  - Alpha                  122   122 
  - Beta                   122   122 
 -------------------------------------
 Alpha orbitals:
  - Frozen occupied        16    16  
  - Active occupied        17    17  
  - Active virtual         89    89  
  - Frozen virtual         0     0   
 -------------------------------------
 Beta orbitals:
  - Frozen occupied        16    16  
  - Active occupied        17    17  
  - Active virtual         89    89  
  - Frozen virtual         0     0   
 -------------------------------------

 Import integrals:   CPU 0.00 s  wall 0.00 s

 Import integrals:   CPU 33.71 s  wall 5.90 s

 MP2 amplitudes:   CPU 0.14 s  wall 0.10 s

Running a double precision version
           CCSD T amplitudes will be solved using DIIS.

           Start     Size      MaxIter   EConv     TConv     
           3         7         100       1.00e-07  1.00e-05  
 ------------------------------------------------------------------------------
           Energy (a.u.)   Ediff      Tdiff       Comment
 ------------------------------------------------------------------------------
         -3067.72230186                           
     1   -3067.69864978   2.37e-02   7.80e-01     
     2   -3067.72573430   2.71e-02   1.03e-01     
     3   -3067.72349900   2.24e-03   4.80e-02     
     4   -3067.72636000   2.86e-03   2.07e-02     Switched to DIIS steps.
     5   -3067.72742520   1.07e-03   1.30e-02     
     6   -3067.72751291   8.77e-05   3.52e-03     
     7   -3067.72751462   1.71e-06   1.51e-03     
     8   -3067.72752075   6.13e-06   4.54e-04     
     9   -3067.72752411   3.36e-06   2.77e-04     
    10   -3067.72752365   4.61e-07   8.31e-05     
    11   -3067.72752411   4.58e-07   3.15e-05     
    12   -3067.72752414   2.99e-08   1.86e-05     
    13   -3067.72752406   7.78e-08   6.56e-06     
 ------------------------------------------------------------------------------
         -3067.72752406                           CCSD T converged.

End of double precision
 SCF energy                 = -3066.94103384
 MP2 energy                 = -3067.72230186
 CCSD correlation energy     =    -0.78649022
 CCSD total energy           = -3067.72752406

 CCSD  T1^2 = 0.0173  T2^2 = 0.2646  Leading amplitudes:

 Amplitude    Orbitals with energies
 -0.0408       30 (A) A                  ->    34 (A) A                   
              -0.4898                          0.0018                     
 -0.0408       30 (A) B                  ->    34 (A) B                   
              -0.4898                          0.0018                     
  0.0216       27 (A) A                  ->    34 (A) A                   
              -0.7176                          0.0018                     
  0.0216       27 (A) B                  ->    34 (A) B                   
              -0.7176                          0.0018                     

 Amplitude    Orbitals with energies
 -0.0865       33 (A) A      33 (A) B    ->    34 (A) A      34 (A) B     
              -0.4235       -0.4235            0.0018        0.0018       
  0.0865       33 (A) A      33 (A) B    ->    34 (A) B      34 (A) A     
              -0.4235       -0.4235            0.0018        0.0018       
  0.0865       33 (A) B      33 (A) A    ->    34 (A) A      34 (A) B     
              -0.4235       -0.4235            0.0018        0.0018       
 -0.0865       33 (A) B      33 (A) A    ->    34 (A) B      34 (A) A     
              -0.4235       -0.4235            0.0018        0.0018       

 Computing CCSD intemediates for later calculations in double precision
 Finished.

Running a double precision version
           CCSD Lambda amplitudes will be solved using DIIS.
           Start     Size      MaxIter   EConv     LConv     
           3         7         100       1.00e-07  1.00e-05  
 ------------------------------------------------------------------------------
            Enorm      Ldiff       Comment
 ------------------------------------------------------------------------------
     1     6.36e-02   4.20e-02     
     2     2.04e-02   8.12e-03     
     3     9.69e-03   1.44e-03     
     4     5.20e-03   1.59e-03     Switched to DIIS steps.
     5     1.63e-03   1.03e-03     
     6     8.10e-04   2.48e-04     
     7     2.63e-04   8.03e-05     
     8     1.23e-04   7.28e-06     
     9     4.48e-05   4.72e-06     
    10     2.09e-05   1.48e-06     
    11     1.06e-05   4.60e-09     
    12     4.50e-06   1.59e-07     
    13     2.30e-06   2.03e-07     
    14     9.82e-07   9.28e-09     
    15     4.53e-07   1.43e-08     
    16     2.37e-07   3.07e-08     
    17     1.09e-07   2.31e-08     
    18     5.11e-08   6.34e-09     
 ------------------------------------------------------------------------------
                                   CCSD Lambda converged.

 Computing density matrices in double precision...
           Orbital response amplitudes will be solved using DIIS.
           Start     Size      MaxIter   EConv     LConv     
           3         7         100       1.00e-06  1.00e-06  
 ------------------------------------------------------------------------------
            Enorm      Ldiff       Comment
 ------------------------------------------------------------------------------
     1     1.20e-01   6.52e-03     
     2     1.22e-01   2.87e-03     
     3     1.61e-01   3.33e-02     
     4     1.99e-02   6.69e-02     Switched to DIIS steps.
     5     8.41e-03   6.88e-03     
     6     1.19e-03   9.00e-04     
     7     7.71e-04   1.57e-04     
     8     2.33e-04   1.96e-04     
     9     7.97e-05   2.13e-05     
    10     2.52e-05   9.81e-06     
    11     6.23e-06   2.29e-06     
    12     3.77e-06   8.91e-07     
    13     6.10e-07   6.10e-07     
 ------------------------------------------------------------------------------
                                   Orbital response converged.

 Computing density matrices... Done.
 CCSD calculation:   CPU 1353.11 s  wall 235.75 s

 Transferring MO TPDM to AO TPDM
 Transferring g2_o1o1o1o1
 Transferring g2_o1o1o1v1
 Transferring g2_o1o1v1v1
 Transferring g2_o1v1o1v1
 Transferring g2_o1v1v1v1
 Transferring g2_v1v1v1v1
 Adding separable TPDM
 Computing TPDM gradient
 --------------------------------------------------------
 2e gradient
  Atom          X               Y               Z
 --------------------------------------------------------
    1        -41.166867       14.384218       -0.000000  
    2         12.814418      -31.358196       -0.000000  
    3         18.637026        1.382472        0.000000  
    4          9.715422       15.591506       -0.000000  
 --------------------------------------------------------
 --------------------------------------------------------
 Final gradient
  Atom          X               Y               Z
 --------------------------------------------------------
    1        -41.166867       14.384218       -0.000000  
    2         12.814418      -31.358196       -0.000000  
    3         18.637026        1.382472        0.000000  
    4          9.715422       15.591506       -0.000000  
 --------------------------------------------------------
 Analytic gradient from two-electron contribution:   CPU 204.00 s  wall 38.53 s

 Total ccman2 time:   CPU 1595.52 s  wall 281.42 s


 --------------------------------------------------------------

                    Orbital Energies (a.u.)
 --------------------------------------------------------------

 Alpha MOs
 -- Occupied --
******** -80.0693 -65.1891 -58.5489 -58.5476 -58.5474 -26.3496 -15.6960
 -9.8688  -7.6078  -7.4820  -7.4748  -7.4740  -5.5003  -5.4986  -5.4981
 -3.2210  -3.2181  -3.2171  -3.2091  -3.2091  -1.6541  -1.1667  -1.0471
 -0.8124  -0.7223  -0.7176  -0.6609  -0.5064  -0.4898  -0.4691  -0.4373
 -0.4235
 -- Virtual --
  0.0018   0.0402   0.0549   0.0780   0.0814   0.0964   0.1060   0.1207
  0.1226   0.1664   0.1889   0.2009   0.2215   0.2248   0.2790   0.3165
  0.3609   0.3696   0.3713   0.3819   0.4066   0.4738   0.5200   0.5563
  0.5617   0.5792   0.6627   0.7246   0.7543   0.7866   0.8063   0.8341
  0.8451   0.8604   0.9557   0.9791   0.9839   1.0409   1.1148   1.2468
  1.3147   1.3888   1.5702   1.5873   1.6270   1.7636   1.8643   1.9437
  2.2365   2.2409   2.2881   2.3177   2.3534   2.3788   2.4450   2.6096
  2.8699   4.0408   4.1151   4.1889   4.1940   4.2549   4.4034   4.4504
  4.5215   4.5361   4.5405   4.5985   4.7502   5.3519   6.9018   6.9246
  7.1430   7.1818   7.4972   8.1915   8.2069   8.2723  14.6965  14.8041
 14.8817  36.6373  49.4459  68.7324 166.0974 293.8765 293.8894 293.9703
********
 --------------------------------------------------------------

          Ground-State Mulliken Net Atomic Charges

     Atom                 Charge (a.u.)
  ----------------------------------------
      1 Br                   -0.198742
      2 P                     0.400598
      3 N                    -0.160997
      4 F                    -0.040860
  ----------------------------------------
  Sum of atomic charges =    -0.000000

 -----------------------------------------------------------------
                    Cartesian Multipole Moments
 -----------------------------------------------------------------
    Charge (ESU x 10^10)
                -0.0000
    Dipole Moment (Debye)
         X       1.0277      Y       1.6407      Z       0.0000
       Tot       1.9360
    Quadrupole Moments (Debye-Ang)
        XX     -46.7533     XY      -1.6792     YY     -41.3386
        XZ      -0.0000     YZ       0.0000     ZZ     -40.9349
    Octopole Moments (Debye-Ang^2)
       XXX      39.0206    XXY      -6.4770    XYY       9.0659
       YYY     -13.6343    XXZ       0.0000    XYZ      -0.0000
       YYZ      -0.0000    XZZ       6.4870    YZZ      -4.2593
       ZZZ      -0.0000
    Hexadecapole Moments (Debye-Ang^3)
      XXXX    -492.3480   XXXY       7.3647   XXYY    -108.2411
      XYYY       8.1910   YYYY    -188.8675   XXXZ      -0.0000
      XXYZ      -0.0000   XYYZ       0.0000   YYYZ       0.0000
      XXZZ     -85.6430   XYZZ       3.6649   YYZZ     -38.7805
      XZZZ      -0.0000   YZZZ       0.0000   ZZZZ     -48.1132
 -----------------------------------------------------------------
 DrvMan completing analytic gradient of the correlated energy
 Correlated dipole moment
            1
    1   0.4043403
    2   0.6454862
    3   0.0000000
 Energy read as -3067.727524060
 Full Analytical Gradient: (in a.u., or Hartree/Bohr)
             1             2             3             4
    1    0.00017624   -0.00020638    0.00005593   -0.00002579
    2   -0.00007828    0.00000643   -0.00003833    0.00011018
    3    0.00000000   -0.00000000    0.00000000   -0.00000000
 Gradient time:  CPU 0.75 s  wall 0.76 s
 ----------------------------------------------------------------
             Standard Nuclear Orientation (Angstroms)
    I     Atom           X                Y                Z
 ----------------------------------------------------------------
    1      Br      1.1479920956    -0.1707741279    -0.0000000000
    2      P      -0.6970914245     1.0866531211     0.0000000000
    3      N      -1.9614582728     0.1215851431     0.0000000000
    4      F      -1.7809048967    -1.2415331492    -0.0000000000
 ----------------------------------------------------------------
 Nuclear Repulsion Energy =   306.3855129821 hartrees
 There are       33 alpha and       33 beta electrons

                       Distance Matrix (Angstroms)
             Br(  1)   P (  2)   N (  3)
   P (  2)  2.232814
   N (  3)  3.123164  1.590591
   F (  4)  3.118487  2.568093  1.375024

 Requested basis set is 6-311++G(d,p)
 There are 44 shells and 122 basis functions
 A cutoff of  1.0D-14 yielded    883 shell pairs
 There are      7122 function pairs (      7856 Cartesian)
 Smallest overlap matrix eigenvalue = 1.30E-03
 Guess MOs from SCF MO coefficient file

 -----------------------------------------------------------------------
  General SCF calculation program by
  Eric Jon Sundstrom, Paul Horn, Yuezhi Mao, Dmitri Zuev, Alec White,
  David Stuck, Shaama M.S., Shane Yost, Joonho Lee, David Small,
  Daniel Levine, Susi Lehtola, Hugh Burton, Evgeny Epifanovsky
 -----------------------------------------------------------------------
 Hartree-Fock
 using 6 threads for integral computing
 -------------------------------------------------------
 OpenMP Integral computing Module                
 Release: version 2.0, May 2017, Q-Chem Inc. Pleasanton 
 -------------------------------------------------------
 A restricted SCF calculation will be
 performed using DIIS
 SCF converges when DIIS error is below 1.0e-08
 ---------------------------------------
  Cycle       Energy         DIIS error
 ---------------------------------------
    1   -3066.9410526015      1.30e-05  
    2   -3066.9410530653      3.61e-06  
    3   -3066.9410531087      2.06e-06  
    4   -3066.9410531184      6.60e-07  
    5   -3066.9410531200      2.30e-07  
    6   -3066.9410531203      9.01e-08  
    7   -3066.9410531204      3.47e-08  
    8   -3066.9410531204      1.54e-08  
    9   -3066.9410531204      5.01e-09  Convergence criterion met
 ---------------------------------------
 SCF time:   CPU 6.25s  wall 2.00s 
 SCF   energy in the final basis set =    -3066.9410531204
 Total energy in the final basis set =    -3066.9410531204


 ------------------------------------------------------------------------------

   CCMAN2: suite of methods based on coupled cluster
           and equation of motion theories.

   Components:
   * libvmm-1.3-trunk
     by Evgeny Epifanovsky, Ilya Kaliman.
   * libtensor-2.5-trunk
     by Evgeny Epifanovsky, Michael Wormit, Dmitry Zuev, Sam Manzer, 
        Ilya Kaliman.
   * libcc-2.5-trunk
     by Evgeny Epifanovsky, Arik Landau, Tomasz Kus, Kirill Khistyaev, 
        Dmitry Zuev, Prashant Manohar, Xintian Feng, Anna Krylov, 
        Matthew Goldey, Alec White, Thomas Jagau, Kaushik Nanda, 
        Anastasia Gunina, Alexander Kunitsa, Joonho Lee.

   CCMAN original authors:
   Anna I. Krylov, C. David Sherrill, Steven R. Gwaltney,
   Edward F. C. Byrd (2000)
   Sergey V. Levchenko, Lyudmila V. Slipchenko, Tao Wang,
   Ana-Maria C. Cristian (2003)
   Piotr A. Pieniazek, C. Melania Oana, Evgeny Epifanovsky (2007)
   Prashant Manohar (2009)

 ------------------------------------------------------------------------------


 Allocating and initializing 30808MB of RAM...
 Calculation will run on 6 cores.


 Alpha MOs, Restricted
 -- Occupied --                  
-490.06  -80.07  -65.19  -58.55  -58.55  -58.55  -26.35  -15.70
  1 A     2 A     3 A     4 A     5 A     6 A     7 A     8 A                  
 -9.869  -7.608  -7.482  -7.475  -7.474  -5.500  -5.498  -5.498
  9 A    10 A    11 A    12 A    13 A    14 A    15 A    16 A                  
 -3.221  -3.218  -3.217  -3.209  -3.209  -1.654  -1.167  -1.047
 17 A    18 A    19 A    20 A    21 A    22 A    23 A    24 A                  
 -0.812  -0.722  -0.718  -0.661  -0.506  -0.490  -0.469  -0.437
 25 A    26 A    27 A    28 A    29 A    30 A    31 A    32 A                  
 -0.423
 33 A                                                                          
 -- Virtual --                   
  0.002   0.040   0.055   0.078   0.081   0.096   0.106   0.121
 34 A    35 A    36 A    37 A    38 A    39 A    40 A    41 A                  
  0.123   0.166   0.189   0.201   0.221   0.225   0.279   0.317
 42 A    43 A    44 A    45 A    46 A    47 A    48 A    49 A                  
  0.361   0.370   0.371   0.382   0.407   0.474   0.520   0.556
 50 A    51 A    52 A    53 A    54 A    55 A    56 A    57 A                  
  0.562   0.579   0.662   0.724   0.754   0.787   0.806   0.834
 58 A    59 A    60 A    61 A    62 A    63 A    64 A    65 A                  
  0.845   0.860   0.956   0.980   0.984   1.041   1.115   1.247
 66 A    67 A    68 A    69 A    70 A    71 A    72 A    73 A                  
  1.315   1.389   1.570   1.587   1.627   1.764   1.865   1.944
 74 A    75 A    76 A    77 A    78 A    79 A    80 A    81 A                  
  2.237   2.241   2.288   2.318   2.353   2.379   2.445   2.610
 82 A    83 A    84 A    85 A    86 A    87 A    88 A    89 A                  
  2.870   4.041   4.115   4.189   4.194   4.255   4.403   4.450
 90 A    91 A    92 A    93 A    94 A    95 A    96 A    97 A                  
  4.521   4.536   4.541   4.599   4.751   5.352   6.902   6.925
 98 A    99 A   100 A   101 A   102 A   103 A   104 A   105 A                  
  7.143   7.182   7.497   8.191   8.207   8.272  14.697  14.804
106 A   107 A   108 A   109 A   110 A   111 A   112 A   113 A                  
 14.882  36.637  49.446  68.732 166.098 293.876 293.889 293.970
114 A   115 A   116 A   117 A   118 A   119 A   120 A   121 A                  
*******
122 A                                                                          

 Beta MOs, Restricted
 -- Occupied --                  
-490.06  -80.07  -65.19  -58.55  -58.55  -58.55  -26.35  -15.70
  1 A     2 A     3 A     4 A     5 A     6 A     7 A     8 A                  
 -9.869  -7.608  -7.482  -7.475  -7.474  -5.500  -5.498  -5.498
  9 A    10 A    11 A    12 A    13 A    14 A    15 A    16 A                  
 -3.221  -3.218  -3.217  -3.209  -3.209  -1.654  -1.167  -1.047
 17 A    18 A    19 A    20 A    21 A    22 A    23 A    24 A                  
 -0.812  -0.722  -0.718  -0.661  -0.506  -0.490  -0.469  -0.437
 25 A    26 A    27 A    28 A    29 A    30 A    31 A    32 A                  
 -0.423
 33 A                                                                          
 -- Virtual --                   
  0.002   0.040   0.055   0.078   0.081   0.096   0.106   0.121
 34 A    35 A    36 A    37 A    38 A    39 A    40 A    41 A                  
  0.123   0.166   0.189   0.201   0.221   0.225   0.279   0.317
 42 A    43 A    44 A    45 A    46 A    47 A    48 A    49 A                  
  0.361   0.370   0.371   0.382   0.407   0.474   0.520   0.556
 50 A    51 A    52 A    53 A    54 A    55 A    56 A    57 A                  
  0.562   0.579   0.662   0.724   0.754   0.787   0.806   0.834
 58 A    59 A    60 A    61 A    62 A    63 A    64 A    65 A                  
  0.845   0.860   0.956   0.980   0.984   1.041   1.115   1.247
 66 A    67 A    68 A    69 A    70 A    71 A    72 A    73 A                  
  1.315   1.389   1.570   1.587   1.627   1.764   1.865   1.944
 74 A    75 A    76 A    77 A    78 A    79 A    80 A    81 A                  
  2.237   2.241   2.288   2.318   2.353   2.379   2.445   2.610
 82 A    83 A    84 A    85 A    86 A    87 A    88 A    89 A                  
  2.870   4.041   4.115   4.189   4.194   4.255   4.403   4.450
 90 A    91 A    92 A    93 A    94 A    95 A    96 A    97 A                  
  4.521   4.536   4.541   4.599   4.751   5.352   6.902   6.925
 98 A    99 A   100 A   101 A   102 A   103 A   104 A   105 A                  
  7.143   7.182   7.497   8.191   8.207   8.272  14.697  14.804
106 A   107 A   108 A   109 A   110 A   111 A   112 A   113 A                  
 14.882  36.637  49.446  68.732 166.098 293.876 293.889 293.970
114 A   115 A   116 A   117 A   118 A   119 A   120 A   121 A                  
*******
122 A                                                                          

 Occupation and symmetry of molecular orbitals

 Point group: C1 (1 irreducible representation).

                           A     All 
 -------------------------------------
 All molecular orbitals:
  - Alpha                  122   122 
  - Beta                   122   122 
 -------------------------------------
 Alpha orbitals:
  - Frozen occupied        16    16  
  - Active occupied        17    17  
  - Active virtual         89    89  
  - Frozen virtual         0     0   
 -------------------------------------
 Beta orbitals:
  - Frozen occupied        16    16  
  - Active occupied        17    17  
  - Active virtual         89    89  
  - Frozen virtual         0     0   
 -------------------------------------

 Import integrals:   CPU 0.00 s  wall 0.00 s

 Import integrals:   CPU 34.44 s  wall 6.17 s

 MP2 amplitudes:   CPU 0.17 s  wall 0.13 s

Running a double precision version
           CCSD T amplitudes will be solved using DIIS.

           Start     Size      MaxIter   EConv     TConv     
           3         7         100       1.00e-07  1.00e-05  
 ------------------------------------------------------------------------------
           Energy (a.u.)   Ediff      Tdiff       Comment
 ------------------------------------------------------------------------------
         -3067.72230841                           
     1   -3067.69865842   2.36e-02   7.80e-01     
     2   -3067.72573503   2.71e-02   1.03e-01     
     3   -3067.72350146   2.23e-03   4.80e-02     
     4   -3067.72636090   2.86e-03   2.06e-02     Switched to DIIS steps.
     5   -3067.72742523   1.06e-03   1.30e-02     
     6   -3067.72751289   8.77e-05   3.52e-03     
     7   -3067.72751458   1.69e-06   1.51e-03     
     8   -3067.72752069   6.11e-06   4.54e-04     
     9   -3067.72752405   3.35e-06   2.76e-04     
    10   -3067.72752358   4.63e-07   8.29e-05     
    11   -3067.72752404   4.56e-07   3.14e-05     
    12   -3067.72752407   2.95e-08   1.85e-05     
    13   -3067.72752399   7.79e-08   6.53e-06     
 ------------------------------------------------------------------------------
         -3067.72752399                           CCSD T converged.

End of double precision
 SCF energy                 = -3066.94105312
 MP2 energy                 = -3067.72230841
 CCSD correlation energy     =    -0.78647087
 CCSD total energy           = -3067.72752399

 CCSD  T1^2 = 0.0173  T2^2 = 0.2646  Leading amplitudes:

 Amplitude    Orbitals with energies
  0.0408       30 (A) A                  ->    34 (A) A                   
              -0.4899                          0.0019                     
  0.0408       30 (A) B                  ->    34 (A) B                   
              -0.4899                          0.0019                     
  0.0216       27 (A) A                  ->    34 (A) A                   
              -0.7175                          0.0019                     
  0.0216       27 (A) B                  ->    34 (A) B                   
              -0.7175                          0.0019                     

 Amplitude    Orbitals with energies
 -0.0867       33 (A) A      33 (A) B    ->    34 (A) A      34 (A) B     
              -0.4235       -0.4235            0.0019        0.0019       
  0.0867       33 (A) A      33 (A) B    ->    34 (A) B      34 (A) A     
              -0.4235       -0.4235            0.0019        0.0019       
  0.0867       33 (A) B      33 (A) A    ->    34 (A) A      34 (A) B     
              -0.4235       -0.4235            0.0019        0.0019       
 -0.0867       33 (A) B      33 (A) A    ->    34 (A) B      34 (A) A     
              -0.4235       -0.4235            0.0019        0.0019       

 Computing CCSD intemediates for later calculations in double precision
 Finished.

Running a double precision version
           CCSD Lambda amplitudes will be solved using DIIS.
           Start     Size      MaxIter   EConv     LConv     
           3         7         100       1.00e-07  1.00e-05  
 ------------------------------------------------------------------------------
            Enorm      Ldiff       Comment
 ------------------------------------------------------------------------------
     1     6.35e-02   4.20e-02     
     2     2.04e-02   8.12e-03     
     3     9.69e-03   1.44e-03     
     4     5.19e-03   1.59e-03     Switched to DIIS steps.
     5     1.63e-03   1.03e-03     
     6     8.09e-04   2.47e-04     
     7     2.62e-04   8.02e-05     
     8     1.23e-04   7.28e-06     
     9     4.46e-05   4.69e-06     
    10     2.08e-05   1.48e-06     
    11     1.05e-05   4.20e-09     
    12     4.48e-06   1.58e-07     
    13     2.29e-06   2.02e-07     
    14     9.79e-07   8.76e-09     
    15     4.52e-07   1.41e-08     
    16     2.36e-07   3.05e-08     
    17     1.09e-07   2.29e-08     
    18     5.09e-08   6.32e-09     
 ------------------------------------------------------------------------------
                                   CCSD Lambda converged.

 Computing density matrices in double precision...
           Orbital response amplitudes will be solved using DIIS.
           Start     Size      MaxIter   EConv     LConv     
           3         7         100       1.00e-06  1.00e-06  
 ------------------------------------------------------------------------------
            Enorm      Ldiff       Comment
 ------------------------------------------------------------------------------
     1     1.20e-01   6.48e-03     
     2     1.22e-01   2.89e-03     
     3     1.61e-01   3.32e-02     
     4     2.00e-02   6.67e-02     Switched to DIIS steps.
     5     8.41e-03   6.90e-03     
     6     1.19e-03   9.00e-04     
     7     7.70e-04   1.58e-04     
     8     2.33e-04   1.96e-04     
     9     7.96e-05   2.12e-05     
    10     2.52e-05   9.77e-06     
    11     6.21e-06   2.29e-06     
    12     3.75e-06   8.85e-07     
    13     6.09e-07   6.08e-07     
 ------------------------------------------------------------------------------
                                   Orbital response converged.

 Computing density matrices... Done.
 CCSD calculation:   CPU 1353.62 s  wall 236.14 s

 Transferring MO TPDM to AO TPDM
 Transferring g2_o1o1o1o1
 Transferring g2_o1o1o1v1
 Transferring g2_o1o1v1v1
 Transferring g2_o1v1o1v1
 Transferring g2_o1v1v1v1
 Transferring g2_v1v1v1v1
 Adding separable TPDM
 Computing TPDM gradient
 --------------------------------------------------------
 2e gradient
  Atom          X               Y               Z
 --------------------------------------------------------
    1        -41.205281       14.415607        0.000000  
    2         12.836649      -31.394825       -0.000000  
    3         18.643755        1.383375        0.000000  
    4          9.724877       15.595843       -0.000000  
 --------------------------------------------------------
 --------------------------------------------------------
 Final gradient
  Atom          X               Y               Z
 --------------------------------------------------------
    1        -41.205281       14.415607        0.000000  
    2         12.836649      -31.394825       -0.000000  
    3         18.643755        1.383375        0.000000  
    4          9.724877       15.595843       -0.000000  
 --------------------------------------------------------
 Analytic gradient from two-electron contribution:   CPU 205.68 s  wall 39.00 s

 Total ccman2 time:   CPU 1600.02 s  wall 283.05 s


 --------------------------------------------------------------

                    Orbital Energies (a.u.)
 --------------------------------------------------------------

 Alpha MOs
 -- Occupied --
******** -80.0692 -65.1892 -58.5490 -58.5477 -58.5475 -26.3495 -15.6959
 -9.8689  -7.6077  -7.4821  -7.4749  -7.4741  -5.5002  -5.4984  -5.4980
 -3.2211  -3.2182  -3.2172  -3.2093  -3.2092  -1.6541  -1.1666  -1.0474
 -0.8123  -0.7223  -0.7175  -0.6609  -0.5064  -0.4899  -0.4691  -0.4373
 -0.4235
 -- Virtual --
  0.0019   0.0404   0.0549   0.0780   0.0814   0.0965   0.1060   0.1207
  0.1226   0.1664   0.1890   0.2010   0.2215   0.2248   0.2790   0.3165
  0.3609   0.3697   0.3714   0.3819   0.4066   0.4738   0.5199   0.5563
  0.5616   0.5791   0.6624   0.7244   0.7542   0.7866   0.8064   0.8342
  0.8453   0.8605   0.9559   0.9795   0.9844   1.0410   1.1150   1.2470
  1.3154   1.3890   1.5703   1.5875   1.6271   1.7637   1.8645   1.9440
  2.2366   2.2410   2.2881   2.3177   2.3535   2.3789   2.4453   2.6098
  2.8700   4.0409   4.1152   4.1890   4.1941   4.2550   4.4035   4.4504
  4.5214   4.5361   4.5405   4.5987   4.7506   5.3520   6.9019   6.9246
  7.1431   7.1820   7.4973   8.1914   8.2069   8.2725  14.6967  14.8043
 14.8819  36.6375  49.4460  68.7325 166.0976 293.8764 293.8894 293.9705
********
 --------------------------------------------------------------

          Ground-State Mulliken Net Atomic Charges

     Atom                 Charge (a.u.)
  ----------------------------------------
      1 Br                   -0.198370
      2 P                     0.400653
      3 N                    -0.161397
      4 F                    -0.040886
  ----------------------------------------
  Sum of atomic charges =    -0.000000

 -----------------------------------------------------------------
                    Cartesian Multipole Moments
 -----------------------------------------------------------------
    Charge (ESU x 10^10)
                -0.0000
    Dipole Moment (Debye)
         X       1.0355      Y       1.6383      Z       0.0000
       Tot       1.9382
    Quadrupole Moments (Debye-Ang)
        XX     -46.7562     XY      -1.6781     YY     -41.3394
        XZ       0.0000     YZ      -0.0000     ZZ     -40.9319
    Octopole Moments (Debye-Ang^2)
       XXX      39.1592    XXY      -6.4752    XYY       9.1134
       YYY     -13.6437    XXZ      -0.0000    XYZ      -0.0000
       YYZ      -0.0000    XZZ       6.5316    YZZ      -4.2609
       ZZZ       0.0000
    Hexadecapole Moments (Debye-Ang^3)
      XXXX    -491.9084   XXXY       7.3596   XXYY    -108.1572
      XYYY       8.1750   YYYY    -188.8818   XXXZ      -0.0000
      XXYZ      -0.0000   XYYZ       0.0000   YYYZ      -0.0000
      XXZZ     -85.5541   XYZZ       3.6597   YYZZ     -38.7799
      XZZZ       0.0000   YZZZ      -0.0000   ZZZZ     -48.1035
 -----------------------------------------------------------------
 DrvMan completing analytic gradient of the correlated energy
 Correlated dipole moment
            1
    1   0.4074074
    2   0.6445708
    3   0.0000000
 Energy read as -3067.727523992
 Full Analytical Gradient: (in a.u., or Hartree/Bohr)
             1             2             3             4
    1   -0.00021154    0.00007676    0.00018129   -0.00004651
    2    0.00012896   -0.00017639   -0.00007076    0.00011819
    3   -0.00000000    0.00000000   -0.00000000   -0.00000000
 Gradient time:  CPU 0.78 s  wall 0.78 s
 ----------------------------------------------------------------
             Standard Nuclear Orientation (Angstroms)
    I     Atom           X                Y                Z
 ----------------------------------------------------------------
    1      Br      1.1489920956    -0.1697741279    -0.0000000000
    2      P      -0.6970914245     1.0866531211     0.0000000000
    3      N      -1.9614582728     0.1215851431     0.0000000000
    4      F      -1.7809048967    -1.2415331492    -0.0000000000
 ----------------------------------------------------------------
 Nuclear Repulsion Energy =   306.3368603303 hartrees
 There are       33 alpha and       33 beta electrons

                       Distance Matrix (Angstroms)
             Br(  1)   P (  2)   N (  3)
   P (  2)  2.233077
   N (  3)  3.124067  1.590591
   F (  4)  3.119770  2.568093  1.375024

 Requested basis set is 6-311++G(d,p)
 There are 44 shells and 122 basis functions
 A cutoff of  1.0D-14 yielded    883 shell pairs
 There are      7122 function pairs (      7856 Cartesian)
 Smallest overlap matrix eigenvalue = 1.30E-03
 Guess MOs from SCF MO coefficient file

 -----------------------------------------------------------------------
  General SCF calculation program by
  Eric Jon Sundstrom, Paul Horn, Yuezhi Mao, Dmitri Zuev, Alec White,
  David Stuck, Shaama M.S., Shane Yost, Joonho Lee, David Small,
  Daniel Levine, Susi Lehtola, Hugh Burton, Evgeny Epifanovsky
 -----------------------------------------------------------------------
 Hartree-Fock
 using 6 threads for integral computing
 -------------------------------------------------------
 OpenMP Integral computing Module                
 Release: version 2.0, May 2017, Q-Chem Inc. Pleasanton 
 -------------------------------------------------------
 A restricted SCF calculation will be
 performed using DIIS
 SCF converges when DIIS error is below 1.0e-08
 ---------------------------------------
  Cycle       Energy         DIIS error
 ---------------------------------------
    1   -3066.9410496518      5.61e-06  
    2   -3066.9410497674      1.66e-06  
    3   -3066.9410497836      8.51e-07  
    4   -3066.9410497862      3.80e-07  
    5   -3066.9410497869      1.08e-07  
    6   -3066.9410497870      3.74e-08  
    7   -3066.9410497870      1.70e-08  
    8   -3066.9410497870      5.76e-09  Convergence criterion met
 ---------------------------------------
 SCF time:   CPU 5.48s  wall 1.00s 
 SCF   energy in the final basis set =    -3066.9410497870
 Total energy in the final basis set =    -3066.9410497870


 ------------------------------------------------------------------------------

   CCMAN2: suite of methods based on coupled cluster
           and equation of motion theories.

   Components:
   * libvmm-1.3-trunk
     by Evgeny Epifanovsky, Ilya Kaliman.
   * libtensor-2.5-trunk
     by Evgeny Epifanovsky, Michael Wormit, Dmitry Zuev, Sam Manzer, 
        Ilya Kaliman.
   * libcc-2.5-trunk
     by Evgeny Epifanovsky, Arik Landau, Tomasz Kus, Kirill Khistyaev, 
        Dmitry Zuev, Prashant Manohar, Xintian Feng, Anna Krylov, 
        Matthew Goldey, Alec White, Thomas Jagau, Kaushik Nanda, 
        Anastasia Gunina, Alexander Kunitsa, Joonho Lee.

   CCMAN original authors:
   Anna I. Krylov, C. David Sherrill, Steven R. Gwaltney,
   Edward F. C. Byrd (2000)
   Sergey V. Levchenko, Lyudmila V. Slipchenko, Tao Wang,
   Ana-Maria C. Cristian (2003)
   Piotr A. Pieniazek, C. Melania Oana, Evgeny Epifanovsky (2007)
   Prashant Manohar (2009)

 ------------------------------------------------------------------------------


 Allocating and initializing 30808MB of RAM...
 Calculation will run on 6 cores.


 Alpha MOs, Restricted
 -- Occupied --                  
-490.06  -80.07  -65.19  -58.55  -58.55  -58.55  -26.35  -15.70
  1 A     2 A     3 A     4 A     5 A     6 A     7 A     8 A                  
 -9.869  -7.608  -7.482  -7.475  -7.474  -5.500  -5.498  -5.498
  9 A    10 A    11 A    12 A    13 A    14 A    15 A    16 A                  
 -3.221  -3.218  -3.217  -3.209  -3.209  -1.654  -1.167  -1.047
 17 A    18 A    19 A    20 A    21 A    22 A    23 A    24 A                  
 -0.812  -0.722  -0.718  -0.661  -0.506  -0.490  -0.469  -0.437
 25 A    26 A    27 A    28 A    29 A    30 A    31 A    32 A                  
 -0.423
 33 A                                                                          
 -- Virtual --                   
  0.002   0.040   0.055   0.078   0.081   0.096   0.106   0.121
 34 A    35 A    36 A    37 A    38 A    39 A    40 A    41 A                  
  0.123   0.166   0.189   0.201   0.222   0.225   0.279   0.317
 42 A    43 A    44 A    45 A    46 A    47 A    48 A    49 A                  
  0.361   0.370   0.371   0.382   0.407   0.474   0.520   0.556
 50 A    51 A    52 A    53 A    54 A    55 A    56 A    57 A                  
  0.562   0.579   0.662   0.724   0.754   0.787   0.806   0.834
 58 A    59 A    60 A    61 A    62 A    63 A    64 A    65 A                  
  0.845   0.860   0.956   0.979   0.984   1.041   1.115   1.247
 66 A    67 A    68 A    69 A    70 A    71 A    72 A    73 A                  
  1.315   1.389   1.570   1.587   1.627   1.764   1.864   1.944
 74 A    75 A    76 A    77 A    78 A    79 A    80 A    81 A                  
  2.237   2.241   2.288   2.318   2.354   2.379   2.445   2.610
 82 A    83 A    84 A    85 A    86 A    87 A    88 A    89 A                  
  2.870   4.041   4.115   4.189   4.194   4.255   4.403   4.450
 90 A    91 A    92 A    93 A    94 A    95 A    96 A    97 A                  
  4.521   4.536   4.541   4.599   4.751   5.352   6.902   6.925
 98 A    99 A   100 A   101 A   102 A   103 A   104 A   105 A                  
  7.143   7.182   7.497   8.191   8.207   8.272  14.697  14.804
106 A   107 A   108 A   109 A   110 A   111 A   112 A   113 A                  
 14.882  36.637  49.446  68.732 166.098 293.876 293.889 293.970
114 A   115 A   116 A   117 A   118 A   119 A   120 A   121 A                  
*******
122 A                                                                          

 Beta MOs, Restricted
 -- Occupied --                  
-490.06  -80.07  -65.19  -58.55  -58.55  -58.55  -26.35  -15.70
  1 A     2 A     3 A     4 A     5 A     6 A     7 A     8 A                  
 -9.869  -7.608  -7.482  -7.475  -7.474  -5.500  -5.498  -5.498
  9 A    10 A    11 A    12 A    13 A    14 A    15 A    16 A                  
 -3.221  -3.218  -3.217  -3.209  -3.209  -1.654  -1.167  -1.047
 17 A    18 A    19 A    20 A    21 A    22 A    23 A    24 A                  
 -0.812  -0.722  -0.718  -0.661  -0.506  -0.490  -0.469  -0.437
 25 A    26 A    27 A    28 A    29 A    30 A    31 A    32 A                  
 -0.423
 33 A                                                                          
 -- Virtual --                   
  0.002   0.040   0.055   0.078   0.081   0.096   0.106   0.121
 34 A    35 A    36 A    37 A    38 A    39 A    40 A    41 A                  
  0.123   0.166   0.189   0.201   0.222   0.225   0.279   0.317
 42 A    43 A    44 A    45 A    46 A    47 A    48 A    49 A                  
  0.361   0.370   0.371   0.382   0.407   0.474   0.520   0.556
 50 A    51 A    52 A    53 A    54 A    55 A    56 A    57 A                  
  0.562   0.579   0.662   0.724   0.754   0.787   0.806   0.834
 58 A    59 A    60 A    61 A    62 A    63 A    64 A    65 A                  
  0.845   0.860   0.956   0.979   0.984   1.041   1.115   1.247
 66 A    67 A    68 A    69 A    70 A    71 A    72 A    73 A                  
  1.315   1.389   1.570   1.587   1.627   1.764   1.864   1.944
 74 A    75 A    76 A    77 A    78 A    79 A    80 A    81 A                  
  2.237   2.241   2.288   2.318   2.354   2.379   2.445   2.610
 82 A    83 A    84 A    85 A    86 A    87 A    88 A    89 A                  
  2.870   4.041   4.115   4.189   4.194   4.255   4.403   4.450
 90 A    91 A    92 A    93 A    94 A    95 A    96 A    97 A                  
  4.521   4.536   4.541   4.599   4.751   5.352   6.902   6.925
 98 A    99 A   100 A   101 A   102 A   103 A   104 A   105 A                  
  7.143   7.182   7.497   8.191   8.207   8.272  14.697  14.804
106 A   107 A   108 A   109 A   110 A   111 A   112 A   113 A                  
 14.882  36.637  49.446  68.732 166.098 293.876 293.889 293.970
114 A   115 A   116 A   117 A   118 A   119 A   120 A   121 A                  
*******
122 A                                                                          

 Occupation and symmetry of molecular orbitals

 Point group: C1 (1 irreducible representation).

                           A     All 
 -------------------------------------
 All molecular orbitals:
  - Alpha                  122   122 
  - Beta                   122   122 
 -------------------------------------
 Alpha orbitals:
  - Frozen occupied        16    16  
  - Active occupied        17    17  
  - Active virtual         89    89  
  - Frozen virtual         0     0   
 -------------------------------------
 Beta orbitals:
  - Frozen occupied        16    16  
  - Active occupied        17    17  
  - Active virtual         89    89  
  - Frozen virtual         0     0   
 -------------------------------------

 Import integrals:   CPU 0.00 s  wall 0.00 s

 Import integrals:   CPU 34.57 s  wall 6.19 s

 MP2 amplitudes:   CPU 0.13 s  wall 0.09 s

Running a double precision version
           CCSD T amplitudes will be solved using DIIS.

           Start     Size      MaxIter   EConv     TConv     
           3         7         100       1.00e-07  1.00e-05  
 ------------------------------------------------------------------------------
           Energy (a.u.)   Ediff      Tdiff       Comment
 ------------------------------------------------------------------------------
         -3067.72230847                           
     1   -3067.69865630   2.37e-02   7.80e-01     
     2   -3067.72573518   2.71e-02   1.03e-01     
     3   -3067.72350086   2.23e-03   4.80e-02     
     4   -3067.72636072   2.86e-03   2.06e-02     Switched to DIIS steps.
     5   -3067.72742527   1.06e-03   1.30e-02     
     6   -3067.72751296   8.77e-05   3.52e-03     
     7   -3067.72751465   1.70e-06   1.51e-03     
     8   -3067.72752077   6.12e-06   4.54e-04     
     9   -3067.72752413   3.36e-06   2.76e-04     
    10   -3067.72752366   4.63e-07   8.29e-05     
    11   -3067.72752412   4.57e-07   3.14e-05     
    12   -3067.72752415   2.96e-08   1.86e-05     
    13   -3067.72752407   7.79e-08   6.53e-06     
 ------------------------------------------------------------------------------
         -3067.72752407                           CCSD T converged.

End of double precision
 SCF energy                 = -3066.94104979
 MP2 energy                 = -3067.72230847
 CCSD correlation energy     =    -0.78647429
 CCSD total energy           = -3067.72752407

 CCSD  T1^2 = 0.0173  T2^2 = 0.2646  Leading amplitudes:

 Amplitude    Orbitals with energies
  0.0408       30 (A) A                  ->    34 (A) A                   
              -0.4899                          0.0019                     
  0.0408       30 (A) B                  ->    34 (A) B                   
              -0.4899                          0.0019                     
 -0.0216       27 (A) A                  ->    34 (A) A                   
              -0.7175                          0.0019                     
 -0.0216       27 (A) B                  ->    34 (A) B                   
              -0.7175                          0.0019                     

 Amplitude    Orbitals with energies
 -0.0867       33 (A) A      33 (A) B    ->    34 (A) A      34 (A) B     
              -0.4235       -0.4235            0.0019        0.0019       
  0.0867       33 (A) A      33 (A) B    ->    34 (A) B      34 (A) A     
              -0.4235       -0.4235            0.0019        0.0019       
  0.0867       33 (A) B      33 (A) A    ->    34 (A) A      34 (A) B     
              -0.4235       -0.4235            0.0019        0.0019       
 -0.0867       33 (A) B      33 (A) A    ->    34 (A) B      34 (A) A     
              -0.4235       -0.4235            0.0019        0.0019       

 Computing CCSD intemediates for later calculations in double precision
 Finished.

Running a double precision version
           CCSD Lambda amplitudes will be solved using DIIS.
           Start     Size      MaxIter   EConv     LConv     
           3         7         100       1.00e-07  1.00e-05  
 ------------------------------------------------------------------------------
            Enorm      Ldiff       Comment
 ------------------------------------------------------------------------------
     1     6.35e-02   4.20e-02     
     2     2.04e-02   8.12e-03     
     3     9.69e-03   1.44e-03     
     4     5.19e-03   1.59e-03     Switched to DIIS steps.
     5     1.63e-03   1.03e-03     
     6     8.09e-04   2.48e-04     
     7     2.62e-04   8.02e-05     
     8     1.23e-04   7.29e-06     
     9     4.47e-05   4.69e-06     
    10     2.08e-05   1.48e-06     
    11     1.05e-05   3.63e-09     
    12     4.48e-06   1.59e-07     
    13     2.29e-06   2.02e-07     
    14     9.79e-07   8.88e-09     
    15     4.52e-07   1.42e-08     
    16     2.36e-07   3.06e-08     
    17     1.09e-07   2.30e-08     
    18     5.10e-08   6.33e-09     
 ------------------------------------------------------------------------------
                                   CCSD Lambda converged.

 Computing density matrices in double precision...
           Orbital response amplitudes will be solved using DIIS.
           Start     Size      MaxIter   EConv     LConv     
           3         7         100       1.00e-06  1.00e-06  
 ------------------------------------------------------------------------------
            Enorm      Ldiff       Comment
 ------------------------------------------------------------------------------
     1     1.20e-01   6.48e-03     
     2     1.22e-01   2.89e-03     
     3     1.61e-01   3.32e-02     
     4     1.99e-02   6.68e-02     Switched to DIIS steps.
     5     8.41e-03   6.90e-03     
     6     1.19e-03   9.00e-04     
     7     7.70e-04   1.57e-04     
     8     2.33e-04   1.96e-04     
     9     7.96e-05   2.12e-05     
    10     2.52e-05   9.78e-06     
    11     6.21e-06   2.29e-06     
    12     3.75e-06   8.86e-07     
    13     6.10e-07   6.08e-07     
 ------------------------------------------------------------------------------
                                   Orbital response converged.

 Computing density matrices... Done.
 CCSD calculation:   CPU 1354.55 s  wall 236.16 s

 Transferring MO TPDM to AO TPDM
 Transferring g2_o1o1o1o1
 Transferring g2_o1o1o1v1
 Transferring g2_o1o1v1v1
 Transferring g2_o1v1o1v1
 Transferring g2_o1v1v1v1
 Transferring g2_v1v1v1v1
 Adding separable TPDM
 Computing TPDM gradient
 --------------------------------------------------------
 2e gradient
  Atom          X               Y               Z
 --------------------------------------------------------
    1        -41.201761       14.392609        0.000000  
    2         12.842417      -31.372457       -0.000000  
    3         18.641484        1.384939        0.000000  
    4          9.717859       15.594909        0.000000  
 --------------------------------------------------------
 --------------------------------------------------------
 Final gradient
  Atom          X               Y               Z
 --------------------------------------------------------
    1        -41.201761       14.392609        0.000000  
    2         12.842417      -31.372457       -0.000000  
    3         18.641484        1.384939        0.000000  
    4          9.717859       15.594909        0.000000  
 --------------------------------------------------------
 Analytic gradient from two-electron contribution:   CPU 210.11 s  wall 40.62 s

 Total ccman2 time:   CPU 1603.44 s  wall 284.08 s


 --------------------------------------------------------------

                    Orbital Energies (a.u.)
 --------------------------------------------------------------

 Alpha MOs
 -- Occupied --
******** -80.0692 -65.1892 -58.5490 -58.5477 -58.5475 -26.3495 -15.6959
 -9.8689  -7.6077  -7.4821  -7.4749  -7.4741  -5.5002  -5.4985  -5.4980
 -3.2211  -3.2182  -3.2173  -3.2093  -3.2092  -1.6541  -1.1666  -1.0474
 -0.8123  -0.7223  -0.7175  -0.6609  -0.5064  -0.4899  -0.4691  -0.4373
 -0.4235
 -- Virtual --
  0.0019   0.0403   0.0549   0.0780   0.0814   0.0965   0.1060   0.1207
  0.1226   0.1664   0.1889   0.2010   0.2215   0.2248   0.2790   0.3165
  0.3609   0.3697   0.3713   0.3819   0.4066   0.4738   0.5199   0.5563
  0.5616   0.5791   0.6624   0.7245   0.7542   0.7866   0.8063   0.8342
  0.8452   0.8605   0.9559   0.9794   0.9843   1.0410   1.1149   1.2470
  1.3152   1.3889   1.5703   1.5874   1.6270   1.7637   1.8645   1.9440
  2.2366   2.2410   2.2881   2.3176   2.3535   2.3789   2.4451   2.6097
  2.8700   4.0409   4.1152   4.1890   4.1941   4.2550   4.4035   4.4505
  4.5214   4.5361   4.5405   4.5986   4.7505   5.3520   6.9019   6.9246
  7.1430   7.1819   7.4973   8.1914   8.2069   8.2724  14.6967  14.8042
 14.8819  36.6374  49.4459  68.7325 166.0976 293.8764 293.8894 293.9704
********
 --------------------------------------------------------------

          Ground-State Mulliken Net Atomic Charges

     Atom                 Charge (a.u.)
  ----------------------------------------
      1 Br                   -0.198385
      2 P                     0.400602
      3 N                    -0.161299
      4 F                    -0.040918
  ----------------------------------------
  Sum of atomic charges =    -0.000000

 -----------------------------------------------------------------
                    Cartesian Multipole Moments
 -----------------------------------------------------------------
    Charge (ESU x 10^10)
                -0.0000
    Dipole Moment (Debye)
         X       1.0344      Y       1.6377      Z       0.0000
       Tot       1.9371
    Quadrupole Moments (Debye-Ang)
        XX     -46.7541     XY      -1.6775     YY     -41.3422
        XZ       0.0000     YZ      -0.0000     ZZ     -40.9322
    Octopole Moments (Debye-Ang^2)
       XXX      39.1028    XXY      -6.4948    XYY       9.0925
       YYY     -13.6999    XXZ      -0.0000    XYZ      -0.0000
       YYZ      -0.0000    XZZ       6.5121    YZZ      -4.2798
       ZZZ       0.0000
    Hexadecapole Moments (Debye-Ang^3)
      XXXX    -492.1160   XXXY       7.3052   XXYY    -108.2033
      XYYY       8.1276   YYYY    -188.8550   XXXZ       0.0000
      XXYZ      -0.0000   XYYZ       0.0000   YYYZ      -0.0000
      XXZZ     -85.5970   XYZZ       3.6415   YYZZ     -38.7747
      XZZZ       0.0000   YZZZ      -0.0000   ZZZZ     -48.1045
 -----------------------------------------------------------------
 DrvMan completing analytic gradient of the correlated energy
 Correlated dipole moment
            1
    1   0.4069752
    2   0.6443349
    3   0.0000000
 Energy read as -3067.727524072
 Full Analytical Gradient: (in a.u., or Hartree/Bohr)
             1             2             3             4
    1   -0.00012108    0.00004886    0.00011666   -0.00004445
    2    0.00012154   -0.00020493   -0.00004998    0.00013337
    3   -0.00000000    0.00000000    0.00000000   -0.00000000
 Gradient time:  CPU 0.77 s  wall 0.80 s
 ----------------------------------------------------------------
             Standard Nuclear Orientation (Angstroms)
    I     Atom           X                Y                Z
 ----------------------------------------------------------------
    1      Br      1.1489920956    -0.1717741279    -0.0000000000
    2      P      -0.6970914245     1.0866531211     0.0000000000
    3      N      -1.9614582728     0.1215851431     0.0000000000
    4      F      -1.7809048967    -1.2415331492    -0.0000000000
 ----------------------------------------------------------------
 Nuclear Repulsion Energy =   306.2834391892 hartrees
 There are       33 alpha and       33 beta electrons

                       Distance Matrix (Angstroms)
             Br(  1)   P (  2)   N (  3)
   P (  2)  2.234203
   N (  3)  3.124254  1.590591
   F (  4)  3.119083  2.568093  1.375024

 Requested basis set is 6-311++G(d,p)
 There are 44 shells and 122 basis functions
 A cutoff of  1.0D-14 yielded    883 shell pairs
 There are      7122 function pairs (      7856 Cartesian)
 Smallest overlap matrix eigenvalue = 1.30E-03
 Guess MOs from SCF MO coefficient file

 -----------------------------------------------------------------------
  General SCF calculation program by
  Eric Jon Sundstrom, Paul Horn, Yuezhi Mao, Dmitri Zuev, Alec White,
  David Stuck, Shaama M.S., Shane Yost, Joonho Lee, David Small,
  Daniel Levine, Susi Lehtola, Hugh Burton, Evgeny Epifanovsky
 -----------------------------------------------------------------------
 Hartree-Fock
 using 6 threads for integral computing
 -------------------------------------------------------
 OpenMP Integral computing Module                
 Release: version 2.0, May 2017, Q-Chem Inc. Pleasanton 
 -------------------------------------------------------
 A restricted SCF calculation will be
 performed using DIIS
 SCF converges when DIIS error is below 1.0e-08
 ---------------------------------------
  Cycle       Energy         DIIS error
 ---------------------------------------
    1   -3066.9410369728      1.05e-05  
    2   -3066.9410373159      2.81e-06  
    3   -3066.9410373551      1.32e-06  
    4   -3066.9410373605      5.16e-07  
    5   -3066.9410373617      2.34e-07  
    6   -3066.9410373620      7.84e-08  
    7   -3066.9410373620      3.66e-08  
    8   -3066.9410373621      1.58e-08  
    9   -3066.9410373621      6.89e-09  Convergence criterion met
 ---------------------------------------
 SCF time:   CPU 6.25s  wall 1.00s 
 SCF   energy in the final basis set =    -3066.9410373621
 Total energy in the final basis set =    -3066.9410373621


 ------------------------------------------------------------------------------

   CCMAN2: suite of methods based on coupled cluster
           and equation of motion theories.

   Components:
   * libvmm-1.3-trunk
     by Evgeny Epifanovsky, Ilya Kaliman.
   * libtensor-2.5-trunk
     by Evgeny Epifanovsky, Michael Wormit, Dmitry Zuev, Sam Manzer, 
        Ilya Kaliman.
   * libcc-2.5-trunk
     by Evgeny Epifanovsky, Arik Landau, Tomasz Kus, Kirill Khistyaev, 
        Dmitry Zuev, Prashant Manohar, Xintian Feng, Anna Krylov, 
        Matthew Goldey, Alec White, Thomas Jagau, Kaushik Nanda, 
        Anastasia Gunina, Alexander Kunitsa, Joonho Lee.

   CCMAN original authors:
   Anna I. Krylov, C. David Sherrill, Steven R. Gwaltney,
   Edward F. C. Byrd (2000)
   Sergey V. Levchenko, Lyudmila V. Slipchenko, Tao Wang,
   Ana-Maria C. Cristian (2003)
   Piotr A. Pieniazek, C. Melania Oana, Evgeny Epifanovsky (2007)
   Prashant Manohar (2009)

 ------------------------------------------------------------------------------


 Allocating and initializing 30808MB of RAM...
 Calculation will run on 6 cores.


 Alpha MOs, Restricted
 -- Occupied --                  
-490.05  -80.07  -65.19  -58.55  -58.55  -58.55  -26.35  -15.70
  1 A     2 A     3 A     4 A     5 A     6 A     7 A     8 A                  
 -9.869  -7.608  -7.482  -7.475  -7.474  -5.500  -5.499  -5.498
  9 A    10 A    11 A    12 A    13 A    14 A    15 A    16 A                  
 -3.221  -3.218  -3.217  -3.209  -3.209  -1.654  -1.167  -1.047
 17 A    18 A    19 A    20 A    21 A    22 A    23 A    24 A                  
 -0.812  -0.722  -0.718  -0.661  -0.506  -0.490  -0.469  -0.437
 25 A    26 A    27 A    28 A    29 A    30 A    31 A    32 A                  
 -0.424
 33 A                                                                          
 -- Virtual --                   
  0.002   0.040   0.055   0.078   0.081   0.096   0.106   0.121
 34 A    35 A    36 A    37 A    38 A    39 A    40 A    41 A                  
  0.123   0.166   0.189   0.201   0.221   0.225   0.279   0.316
 42 A    43 A    44 A    45 A    46 A    47 A    48 A    49 A                  
  0.361   0.370   0.371   0.382   0.407   0.474   0.520   0.556
 50 A    51 A    52 A    53 A    54 A    55 A    56 A    57 A                  
  0.562   0.579   0.663   0.725   0.754   0.787   0.806   0.834
 58 A    59 A    60 A    61 A    62 A    63 A    64 A    65 A                  
  0.845   0.860   0.956   0.979   0.984   1.041   1.115   1.247
 66 A    67 A    68 A    69 A    70 A    71 A    72 A    73 A                  
  1.315   1.389   1.570   1.587   1.627   1.764   1.864   1.944
 74 A    75 A    76 A    77 A    78 A    79 A    80 A    81 A                  
  2.237   2.241   2.288   2.318   2.353   2.379   2.445   2.610
 82 A    83 A    84 A    85 A    86 A    87 A    88 A    89 A                  
  2.870   4.041   4.115   4.189   4.194   4.255   4.403   4.450
 90 A    91 A    92 A    93 A    94 A    95 A    96 A    97 A                  
  4.522   4.536   4.541   4.599   4.750   5.352   6.902   6.925
 98 A    99 A   100 A   101 A   102 A   103 A   104 A   105 A                  
  7.143   7.182   7.497   8.192   8.207   8.272  14.697  14.804
106 A   107 A   108 A   109 A   110 A   111 A   112 A   113 A                  
 14.882  36.637  49.446  68.732 166.097 293.876 293.889 293.970
114 A   115 A   116 A   117 A   118 A   119 A   120 A   121 A                  
*******
122 A                                                                          

 Beta MOs, Restricted
 -- Occupied --                  
-490.05  -80.07  -65.19  -58.55  -58.55  -58.55  -26.35  -15.70
  1 A     2 A     3 A     4 A     5 A     6 A     7 A     8 A                  
 -9.869  -7.608  -7.482  -7.475  -7.474  -5.500  -5.499  -5.498
  9 A    10 A    11 A    12 A    13 A    14 A    15 A    16 A                  
 -3.221  -3.218  -3.217  -3.209  -3.209  -1.654  -1.167  -1.047
 17 A    18 A    19 A    20 A    21 A    22 A    23 A    24 A                  
 -0.812  -0.722  -0.718  -0.661  -0.506  -0.490  -0.469  -0.437
 25 A    26 A    27 A    28 A    29 A    30 A    31 A    32 A                  
 -0.424
 33 A                                                                          
 -- Virtual --                   
  0.002   0.040   0.055   0.078   0.081   0.096   0.106   0.121
 34 A    35 A    36 A    37 A    38 A    39 A    40 A    41 A                  
  0.123   0.166   0.189   0.201   0.221   0.225   0.279   0.316
 42 A    43 A    44 A    45 A    46 A    47 A    48 A    49 A                  
  0.361   0.370   0.371   0.382   0.407   0.474   0.520   0.556
 50 A    51 A    52 A    53 A    54 A    55 A    56 A    57 A                  
  0.562   0.579   0.663   0.725   0.754   0.787   0.806   0.834
 58 A    59 A    60 A    61 A    62 A    63 A    64 A    65 A                  
  0.845   0.860   0.956   0.979   0.984   1.041   1.115   1.247
 66 A    67 A    68 A    69 A    70 A    71 A    72 A    73 A                  
  1.315   1.389   1.570   1.587   1.627   1.764   1.864   1.944
 74 A    75 A    76 A    77 A    78 A    79 A    80 A    81 A                  
  2.237   2.241   2.288   2.318   2.353   2.379   2.445   2.610
 82 A    83 A    84 A    85 A    86 A    87 A    88 A    89 A                  
  2.870   4.041   4.115   4.189   4.194   4.255   4.403   4.450
 90 A    91 A    92 A    93 A    94 A    95 A    96 A    97 A                  
  4.522   4.536   4.541   4.599   4.750   5.352   6.902   6.925
 98 A    99 A   100 A   101 A   102 A   103 A   104 A   105 A                  
  7.143   7.182   7.497   8.192   8.207   8.272  14.697  14.804
106 A   107 A   108 A   109 A   110 A   111 A   112 A   113 A                  
 14.882  36.637  49.446  68.732 166.097 293.876 293.889 293.970
114 A   115 A   116 A   117 A   118 A   119 A   120 A   121 A                  
*******
122 A                                                                          

 Occupation and symmetry of molecular orbitals

 Point group: C1 (1 irreducible representation).

                           A     All 
 -------------------------------------
 All molecular orbitals:
  - Alpha                  122   122 
  - Beta                   122   122 
 -------------------------------------
 Alpha orbitals:
  - Frozen occupied        16    16  
  - Active occupied        17    17  
  - Active virtual         89    89  
  - Frozen virtual         0     0   
 -------------------------------------
 Beta orbitals:
  - Frozen occupied        16    16  
  - Active occupied        17    17  
  - Active virtual         89    89  
  - Frozen virtual         0     0   
 -------------------------------------

 Import integrals:   CPU 0.00 s  wall 0.00 s

 Import integrals:   CPU 33.72 s  wall 5.89 s

 MP2 amplitudes:   CPU 0.13 s  wall 0.09 s

Running a double precision version
           CCSD T amplitudes will be solved using DIIS.

           Start     Size      MaxIter   EConv     TConv     
           3         7         100       1.00e-07  1.00e-05  
 ------------------------------------------------------------------------------
           Energy (a.u.)   Ediff      Tdiff       Comment
 ------------------------------------------------------------------------------
         -3067.72230197                           
     1   -3067.69865208   2.36e-02   7.80e-01     
     2   -3067.72573433   2.71e-02   1.03e-01     
     3   -3067.72349979   2.23e-03   4.80e-02     
     4   -3067.72636036   2.86e-03   2.06e-02     Switched to DIIS steps.
     5   -3067.72742534   1.06e-03   1.30e-02     
     6   -3067.72751303   8.77e-05   3.52e-03     
     7   -3067.72751473   1.70e-06   1.51e-03     
     8   -3067.72752085   6.12e-06   4.54e-04     
     9   -3067.72752422   3.36e-06   2.76e-04     
    10   -3067.72752375   4.62e-07   8.30e-05     
    11   -3067.72752421   4.58e-07   3.14e-05     
    12   -3067.72752424   2.98e-08   1.86e-05     
    13   -3067.72752416   7.78e-08   6.55e-06     
 ------------------------------------------------------------------------------
         -3067.72752416                           CCSD T converged.

End of double precision
 SCF energy                 = -3066.94103736
 MP2 energy                 = -3067.72230197
 CCSD correlation energy     =    -0.78648680
 CCSD total energy           = -3067.72752416

 CCSD  T1^2 = 0.0173  T2^2 = 0.2646  Leading amplitudes:

 Amplitude    Orbitals with energies
 -0.0408       30 (A) A                  ->    34 (A) A                   
              -0.4898                          0.0018                     
 -0.0408       30 (A) B                  ->    34 (A) B                   
              -0.4898                          0.0018                     
 -0.0216       27 (A) A                  ->    34 (A) A                   
              -0.7176                          0.0018                     
 -0.0216       27 (A) B                  ->    34 (A) B                   
              -0.7176                          0.0018                     

 Amplitude    Orbitals with energies
 -0.0865       33 (A) A      33 (A) B    ->    34 (A) A      34 (A) B     
              -0.4235       -0.4235            0.0018        0.0018       
  0.0865       33 (A) A      33 (A) B    ->    34 (A) B      34 (A) A     
              -0.4235       -0.4235            0.0018        0.0018       
  0.0865       33 (A) B      33 (A) A    ->    34 (A) A      34 (A) B     
              -0.4235       -0.4235            0.0018        0.0018       
 -0.0865       33 (A) B      33 (A) A    ->    34 (A) B      34 (A) A     
              -0.4235       -0.4235            0.0018        0.0018       

 Computing CCSD intemediates for later calculations in double precision
 Finished.

Running a double precision version
           CCSD Lambda amplitudes will be solved using DIIS.
           Start     Size      MaxIter   EConv     LConv     
           3         7         100       1.00e-07  1.00e-05  
 ------------------------------------------------------------------------------
            Enorm      Ldiff       Comment
 ------------------------------------------------------------------------------
     1     6.36e-02   4.20e-02     
     2     2.04e-02   8.12e-03     
     3     9.69e-03   1.44e-03     
     4     5.20e-03   1.59e-03     Switched to DIIS steps.
     5     1.63e-03   1.03e-03     
     6     8.10e-04   2.48e-04     
     7     2.63e-04   8.02e-05     
     8     1.23e-04   7.27e-06     
     9     4.48e-05   4.72e-06     
    10     2.09e-05   1.48e-06     
    11     1.06e-05   5.18e-09     
    12     4.50e-06   1.59e-07     
    13     2.30e-06   2.03e-07     
    14     9.82e-07   9.16e-09     
    15     4.53e-07   1.43e-08     
    16     2.37e-07   3.06e-08     
    17     1.09e-07   2.30e-08     
    18     5.11e-08   6.34e-09     
 ------------------------------------------------------------------------------
                                   CCSD Lambda converged.

 Computing density matrices in double precision...
           Orbital response amplitudes will be solved using DIIS.
           Start     Size      MaxIter   EConv     LConv     
           3         7         100       1.00e-06  1.00e-06  
 ------------------------------------------------------------------------------
            Enorm      Ldiff       Comment
 ------------------------------------------------------------------------------
     1     1.20e-01   6.52e-03     
     2     1.22e-01   2.87e-03     
     3     1.61e-01   3.33e-02     
     4     1.99e-02   6.69e-02     Switched to DIIS steps.
     5     8.41e-03   6.88e-03     
     6     1.19e-03   9.00e-04     
     7     7.70e-04   1.57e-04     
     8     2.33e-04   1.96e-04     
     9     7.97e-05   2.13e-05     
    10     2.52e-05   9.79e-06     
    11     6.22e-06   2.29e-06     
    12     3.77e-06   8.91e-07     
    13     6.09e-07   6.09e-07     
 ------------------------------------------------------------------------------
                                   Orbital response converged.

 Computing density matrices... Done.
 CCSD calculation:   CPU 1353.66 s  wall 235.98 s

 Transferring MO TPDM to AO TPDM
 Transferring g2_o1o1o1o1
 Transferring g2_o1o1o1v1
 Transferring g2_o1o1v1v1
 Transferring g2_o1v1o1v1
 Transferring g2_o1v1v1v1
 Transferring g2_v1v1v1v1
 Adding separable TPDM
 Computing TPDM gradient
 --------------------------------------------------------
 2e gradient
  Atom          X               Y               Z
 --------------------------------------------------------
    1        -41.170392       14.407185       -0.000000  
    2         12.808661      -31.380530        0.000000  
    3         18.639294        1.380911        0.000000  
    4          9.722437       15.592434        0.000000  
 --------------------------------------------------------
 --------------------------------------------------------
 Final gradient
  Atom          X               Y               Z
 --------------------------------------------------------
    1        -41.170392       14.407185       -0.000000  
    2         12.808661      -31.380530        0.000000  
    3         18.639294        1.380911        0.000000  
    4          9.722437       15.592434        0.000000  
 --------------------------------------------------------
 Analytic gradient from two-electron contribution:   CPU 205.68 s  wall 39.51 s

 Total ccman2 time:   CPU 1597.69 s  wall 282.62 s


 --------------------------------------------------------------

                    Orbital Energies (a.u.)
 --------------------------------------------------------------

 Alpha MOs
 -- Occupied --
******** -80.0693 -65.1891 -58.5489 -58.5476 -58.5474 -26.3496 -15.6960
 -9.8688  -7.6078  -7.4820  -7.4748  -7.4740  -5.5003  -5.4985  -5.4981
 -3.2210  -3.2181  -3.2171  -3.2091  -3.2091  -1.6541  -1.1667  -1.0472
 -0.8124  -0.7223  -0.7176  -0.6609  -0.5064  -0.4898  -0.4691  -0.4373
 -0.4235
 -- Virtual --
  0.0018   0.0402   0.0549   0.0780   0.0814   0.0964   0.1060   0.1207
  0.1226   0.1664   0.1889   0.2010   0.2215   0.2248   0.2790   0.3165
  0.3609   0.3697   0.3713   0.3819   0.4066   0.4738   0.5200   0.5563
  0.5617   0.5792   0.6627   0.7245   0.7543   0.7866   0.8063   0.8341
  0.8453   0.8604   0.9557   0.9793   0.9840   1.0410   1.1148   1.2468
  1.3148   1.3889   1.5703   1.5874   1.6271   1.7636   1.8644   1.9437
  2.2365   2.2409   2.2881   2.3177   2.3534   2.3788   2.4451   2.6097
  2.8699   4.0408   4.1151   4.1889   4.1940   4.2549   4.4034   4.4504
  4.5215   4.5362   4.5405   4.5987   4.7503   5.3519   6.9019   6.9246
  7.1430   7.1819   7.4972   8.1915   8.2070   8.2724  14.6966  14.8042
 14.8817  36.6374  49.4459  68.7324 166.0974 293.8765 293.8895 293.9703
********
 --------------------------------------------------------------

          Ground-State Mulliken Net Atomic Charges

     Atom                 Charge (a.u.)
  ----------------------------------------
      1 Br                   -0.198727
      2 P                     0.400650
      3 N                    -0.161095
      4 F                    -0.040828
  ----------------------------------------
  Sum of atomic charges =    -0.000000

 -----------------------------------------------------------------
                    Cartesian Multipole Moments
 -----------------------------------------------------------------
    Charge (ESU x 10^10)
                -0.0000
    Dipole Moment (Debye)
         X       1.0288      Y       1.6413      Z      -0.0000
       Tot       1.9371
    Quadrupole Moments (Debye-Ang)
        XX     -46.7554     XY      -1.6798     YY     -41.3358
        XZ      -0.0000     YZ       0.0000     ZZ     -40.9346
    Octopole Moments (Debye-Ang^2)
       XXX      39.0770    XXY      -6.4574    XYY       9.0868
       YYY     -13.5781    XXZ      -0.0000    XYZ      -0.0000
       YYZ       0.0000    XZZ       6.5065    YZZ      -4.2403
       ZZZ      -0.0000
    Hexadecapole Moments (Debye-Ang^3)
      XXXX    -492.1401   XXXY       7.4191   XXYY    -108.1950
      XYYY       8.2384   YYYY    -188.8945   XXXZ      -0.0000
      XXYZ       0.0000   XYYZ      -0.0000   YYYZ       0.0000
      XXZZ     -85.6001   XYZZ       3.6831   YYZZ     -38.7858
      XZZZ      -0.0000   YZZZ       0.0000   ZZZZ     -48.1121
 -----------------------------------------------------------------
 DrvMan completing analytic gradient of the correlated energy
 Correlated dipole moment
            1
    1   0.4047732
    2   0.6457224
    3  -0.0000000
 Energy read as -3067.727524164
 Full Analytical Gradient: (in a.u., or Hartree/Bohr)
             1             2             3             4
    1    0.00008613   -0.00017870    0.00012041   -0.00002784
    2   -0.00007120    0.00003524   -0.00005905    0.00009502
    3    0.00000000   -0.00000000    0.00000000   -0.00000000
 Gradient time:  CPU 0.77 s  wall 0.78 s
 ----------------------------------------------------------------
             Standard Nuclear Orientation (Angstroms)
    I     Atom           X                Y                Z
 ----------------------------------------------------------------
    1      Br      1.1489920956    -0.1707741279     0.0010000000
    2      P      -0.6970914245     1.0866531211     0.0000000000
    3      N      -1.9614582728     0.1215851431     0.0000000000
    4      F      -1.7809048967    -1.2415331492    -0.0000000000
 ----------------------------------------------------------------
 Nuclear Repulsion Energy =   306.3101368825 hartrees
 There are       33 alpha and       33 beta electrons

                       Distance Matrix (Angstroms)
             Br(  1)   P (  2)   N (  3)
   P (  2)  2.233640
   N (  3)  3.124160  1.590591
   F (  4)  3.119427  2.568093  1.375024

 Requested basis set is 6-311++G(d,p)
 There are 44 shells and 122 basis functions
 A cutoff of  1.0D-14 yielded    883 shell pairs
 There are      7122 function pairs (      7856 Cartesian)
 Smallest overlap matrix eigenvalue = 1.30E-03
 Guess MOs from SCF MO coefficient file

 -----------------------------------------------------------------------
  General SCF calculation program by
  Eric Jon Sundstrom, Paul Horn, Yuezhi Mao, Dmitri Zuev, Alec White,
  David Stuck, Shaama M.S., Shane Yost, Joonho Lee, David Small,
  Daniel Levine, Susi Lehtola, Hugh Burton, Evgeny Epifanovsky
 -----------------------------------------------------------------------
 Hartree-Fock
 using 6 threads for integral computing
 -------------------------------------------------------
 OpenMP Integral computing Module                
 Release: version 2.0, May 2017, Q-Chem Inc. Pleasanton 
 -------------------------------------------------------
 A restricted SCF calculation will be
 performed using DIIS
 SCF converges when DIIS error is below 1.0e-08
 ---------------------------------------
  Cycle       Energy         DIIS error
 ---------------------------------------
    1   -3066.9410434910      6.44e-06  
    2   -3066.9410436380      1.81e-06  
    3   -3066.9410436580      7.91e-07  
    4   -3066.9410436605      3.44e-07  
    5   -3066.9410436611      1.49e-07  
    6   -3066.9410436612      5.33e-08  
    7   -3066.9410436613      2.73e-08  
    8   -3066.9410436613      1.18e-08  
    9   -3066.9410436613      5.13e-09  Convergence criterion met
 ---------------------------------------
 SCF time:   CPU 6.24s  wall 2.00s 
 SCF   energy in the final basis set =    -3066.9410436613
 Total energy in the final basis set =    -3066.9410436613


 ------------------------------------------------------------------------------

   CCMAN2: suite of methods based on coupled cluster
           and equation of motion theories.

   Components:
   * libvmm-1.3-trunk
     by Evgeny Epifanovsky, Ilya Kaliman.
   * libtensor-2.5-trunk
     by Evgeny Epifanovsky, Michael Wormit, Dmitry Zuev, Sam Manzer, 
        Ilya Kaliman.
   * libcc-2.5-trunk
     by Evgeny Epifanovsky, Arik Landau, Tomasz Kus, Kirill Khistyaev, 
        Dmitry Zuev, Prashant Manohar, Xintian Feng, Anna Krylov, 
        Matthew Goldey, Alec White, Thomas Jagau, Kaushik Nanda, 
        Anastasia Gunina, Alexander Kunitsa, Joonho Lee.

   CCMAN original authors:
   Anna I. Krylov, C. David Sherrill, Steven R. Gwaltney,
   Edward F. C. Byrd (2000)
   Sergey V. Levchenko, Lyudmila V. Slipchenko, Tao Wang,
   Ana-Maria C. Cristian (2003)
   Piotr A. Pieniazek, C. Melania Oana, Evgeny Epifanovsky (2007)
   Prashant Manohar (2009)

 ------------------------------------------------------------------------------


 Allocating and initializing 30808MB of RAM...
 Calculation will run on 6 cores.


 Alpha MOs, Restricted
 -- Occupied --                  
-490.06  -80.07  -65.19  -58.55  -58.55  -58.55  -26.35  -15.70
  1 A     2 A     3 A     4 A     5 A     6 A     7 A     8 A                  
 -9.869  -7.608  -7.482  -7.475  -7.474  -5.500  -5.498  -5.498
  9 A    10 A    11 A    12 A    13 A    14 A    15 A    16 A                  
 -3.221  -3.218  -3.217  -3.209  -3.209  -1.654  -1.167  -1.047
 17 A    18 A    19 A    20 A    21 A    22 A    23 A    24 A                  
 -0.812  -0.722  -0.718  -0.661  -0.506  -0.490  -0.469  -0.437
 25 A    26 A    27 A    28 A    29 A    30 A    31 A    32 A                  
 -0.423
 33 A                                                                          
 -- Virtual --                   
  0.002   0.040   0.055   0.078   0.081   0.096   0.106   0.121
 34 A    35 A    36 A    37 A    38 A    39 A    40 A    41 A                  
  0.123   0.166   0.189   0.201   0.221   0.225   0.279   0.317
 42 A    43 A    44 A    45 A    46 A    47 A    48 A    49 A                  
  0.361   0.370   0.371   0.382   0.407   0.474   0.520   0.556
 50 A    51 A    52 A    53 A    54 A    55 A    56 A    57 A                  
  0.562   0.579   0.663   0.724   0.754   0.787   0.806   0.834
 58 A    59 A    60 A    61 A    62 A    63 A    64 A    65 A                  
  0.845   0.860   0.956   0.979   0.984   1.041   1.115   1.247
 66 A    67 A    68 A    69 A    70 A    71 A    72 A    73 A                  
  1.315   1.389   1.570   1.587   1.627   1.764   1.864   1.944
 74 A    75 A    76 A    77 A    78 A    79 A    80 A    81 A                  
  2.237   2.241   2.288   2.318   2.353   2.379   2.445   2.610
 82 A    83 A    84 A    85 A    86 A    87 A    88 A    89 A                  
  2.870   4.041   4.115   4.189   4.194   4.255   4.403   4.450
 90 A    91 A    92 A    93 A    94 A    95 A    96 A    97 A                  
  4.521   4.536   4.541   4.599   4.750   5.352   6.902   6.925
 98 A    99 A   100 A   101 A   102 A   103 A   104 A   105 A                  
  7.143   7.182   7.497   8.191   8.207   8.272  14.697  14.804
106 A   107 A   108 A   109 A   110 A   111 A   112 A   113 A                  
 14.882  36.637  49.446  68.732 166.097 293.876 293.889 293.970
114 A   115 A   116 A   117 A   118 A   119 A   120 A   121 A                  
*******
122 A                                                                          

 Beta MOs, Restricted
 -- Occupied --                  
-490.06  -80.07  -65.19  -58.55  -58.55  -58.55  -26.35  -15.70
  1 A     2 A     3 A     4 A     5 A     6 A     7 A     8 A                  
 -9.869  -7.608  -7.482  -7.475  -7.474  -5.500  -5.498  -5.498
  9 A    10 A    11 A    12 A    13 A    14 A    15 A    16 A                  
 -3.221  -3.218  -3.217  -3.209  -3.209  -1.654  -1.167  -1.047
 17 A    18 A    19 A    20 A    21 A    22 A    23 A    24 A                  
 -0.812  -0.722  -0.718  -0.661  -0.506  -0.490  -0.469  -0.437
 25 A    26 A    27 A    28 A    29 A    30 A    31 A    32 A                  
 -0.423
 33 A                                                                          
 -- Virtual --                   
  0.002   0.040   0.055   0.078   0.081   0.096   0.106   0.121
 34 A    35 A    36 A    37 A    38 A    39 A    40 A    41 A                  
  0.123   0.166   0.189   0.201   0.221   0.225   0.279   0.317
 42 A    43 A    44 A    45 A    46 A    47 A    48 A    49 A                  
  0.361   0.370   0.371   0.382   0.407   0.474   0.520   0.556
 50 A    51 A    52 A    53 A    54 A    55 A    56 A    57 A                  
  0.562   0.579   0.663   0.724   0.754   0.787   0.806   0.834
 58 A    59 A    60 A    61 A    62 A    63 A    64 A    65 A                  
  0.845   0.860   0.956   0.979   0.984   1.041   1.115   1.247
 66 A    67 A    68 A    69 A    70 A    71 A    72 A    73 A                  
  1.315   1.389   1.570   1.587   1.627   1.764   1.864   1.944
 74 A    75 A    76 A    77 A    78 A    79 A    80 A    81 A                  
  2.237   2.241   2.288   2.318   2.353   2.379   2.445   2.610
 82 A    83 A    84 A    85 A    86 A    87 A    88 A    89 A                  
  2.870   4.041   4.115   4.189   4.194   4.255   4.403   4.450
 90 A    91 A    92 A    93 A    94 A    95 A    96 A    97 A                  
  4.521   4.536   4.541   4.599   4.750   5.352   6.902   6.925
 98 A    99 A   100 A   101 A   102 A   103 A   104 A   105 A                  
  7.143   7.182   7.497   8.191   8.207   8.272  14.697  14.804
106 A   107 A   108 A   109 A   110 A   111 A   112 A   113 A                  
 14.882  36.637  49.446  68.732 166.097 293.876 293.889 293.970
114 A   115 A   116 A   117 A   118 A   119 A   120 A   121 A                  
*******
122 A                                                                          

 Occupation and symmetry of molecular orbitals

 Point group: C1 (1 irreducible representation).

                           A     All 
 -------------------------------------
 All molecular orbitals:
  - Alpha                  122   122 
  - Beta                   122   122 
 -------------------------------------
 Alpha orbitals:
  - Frozen occupied        16    16  
  - Active occupied        17    17  
  - Active virtual         89    89  
  - Frozen virtual         0     0   
 -------------------------------------
 Beta orbitals:
  - Frozen occupied        16    16  
  - Active occupied        17    17  
  - Active virtual         89    89  
  - Frozen virtual         0     0   
 -------------------------------------

 Import integrals:   CPU 0.00 s  wall 0.00 s

 Import integrals:   CPU 34.51 s  wall 6.16 s

 MP2 amplitudes:   CPU 0.13 s  wall 0.09 s

Running a double precision version
           CCSD T amplitudes will be solved using DIIS.

           Start     Size      MaxIter   EConv     TConv     
           3         7         100       1.00e-07  1.00e-05  
 ------------------------------------------------------------------------------
           Energy (a.u.)   Ediff      Tdiff       Comment
 ------------------------------------------------------------------------------
         -3067.72230530                           
     1   -3067.69865428   2.37e-02   7.80e-01     
     2   -3067.72573484   2.71e-02   1.03e-01     
     3   -3067.72350041   2.23e-03   4.80e-02     
     4   -3067.72636062   2.86e-03   2.06e-02     Switched to DIIS steps.
     5   -3067.72742539   1.06e-03   1.30e-02     
     6   -3067.72751308   8.77e-05   3.52e-03     
     7   -3067.72751478   1.70e-06   1.51e-03     
     8   -3067.72752089   6.12e-06   4.54e-04     
     9   -3067.72752425   3.36e-06   2.76e-04     
    10   -3067.72752379   4.62e-07   8.30e-05     
    11   -3067.72752425   4.57e-07   3.14e-05     
    12   -3067.72752428   2.97e-08   1.86e-05     
    13   -3067.72752420   7.79e-08   6.54e-06     
 ------------------------------------------------------------------------------
         -3067.72752420                           CCSD T converged.

End of double precision
 SCF energy                 = -3066.94104366
 MP2 energy                 = -3067.72230530
 CCSD correlation energy     =    -0.78648054
 CCSD total energy           = -3067.72752420

 CCSD  T1^2 = 0.0173  T2^2 = 0.2646  Leading amplitudes:

 Amplitude    Orbitals with energies
 -0.0408       30 (A) A                  ->    34 (A) A                   
              -0.4899                          0.0019                     
 -0.0408       30 (A) B                  ->    34 (A) B                   
              -0.4899                          0.0019                     
  0.0216       27 (A) A                  ->    34 (A) A                   
              -0.7175                          0.0019                     
  0.0216       27 (A) B                  ->    34 (A) B                   
              -0.7175                          0.0019                     

 Amplitude    Orbitals with energies
 -0.0866       33 (A) A      33 (A) B    ->    34 (A) A      34 (A) B     
              -0.4235       -0.4235            0.0019        0.0019       
  0.0866       33 (A) A      33 (A) B    ->    34 (A) B      34 (A) A     
              -0.4235       -0.4235            0.0019        0.0019       
  0.0866       33 (A) B      33 (A) A    ->    34 (A) A      34 (A) B     
              -0.4235       -0.4235            0.0019        0.0019       
 -0.0866       33 (A) B      33 (A) A    ->    34 (A) B      34 (A) A     
              -0.4235       -0.4235            0.0019        0.0019       

 Computing CCSD intemediates for later calculations in double precision
 Finished.

Running a double precision version
           CCSD Lambda amplitudes will be solved using DIIS.
           Start     Size      MaxIter   EConv     LConv     
           3         7         100       1.00e-07  1.00e-05  
 ------------------------------------------------------------------------------
            Enorm      Ldiff       Comment
 ------------------------------------------------------------------------------
     1     6.35e-02   4.20e-02     
     2     2.04e-02   8.12e-03     
     3     9.69e-03   1.44e-03     
     4     5.19e-03   1.59e-03     Switched to DIIS steps.
     5     1.63e-03   1.03e-03     
     6     8.10e-04   2.48e-04     
     7     2.62e-04   8.02e-05     
     8     1.23e-04   7.28e-06     
     9     4.47e-05   4.71e-06     
    10     2.08e-05   1.48e-06     
    11     1.06e-05   4.40e-09     
    12     4.49e-06   1.59e-07     
    13     2.30e-06   2.03e-07     
    14     9.80e-07   9.02e-09     
    15     4.53e-07   1.42e-08     
    16     2.37e-07   3.06e-08     
    17     1.09e-07   2.30e-08     
    18     5.10e-08   6.33e-09     
 ------------------------------------------------------------------------------
                                   CCSD Lambda converged.

 Computing density matrices in double precision...
           Orbital response amplitudes will be solved using DIIS.
           Start     Size      MaxIter   EConv     LConv     
           3         7         100       1.00e-06  1.00e-06  
 ------------------------------------------------------------------------------
            Enorm      Ldiff       Comment
 ------------------------------------------------------------------------------
     1     1.20e-01   6.50e-03     
     2     1.22e-01   2.88e-03     
     3     1.61e-01   3.32e-02     
     4     1.99e-02   6.68e-02     Switched to DIIS steps.
     5     8.41e-03   6.89e-03     
     6     1.19e-03   9.00e-04     
     7     7.70e-04   1.57e-04     
     8     2.33e-04   1.96e-04     
     9     7.96e-05   2.13e-05     
    10     2.52e-05   9.79e-06     
    11     6.22e-06   2.29e-06     
    12     3.76e-06   8.88e-07     
    13     6.09e-07   6.09e-07     
 ------------------------------------------------------------------------------
                                   Orbital response converged.

 Computing density matrices... Done.
 CCSD calculation:   CPU 1352.36 s  wall 235.77 s

 Transferring MO TPDM to AO TPDM
 Transferring g2_o1o1o1o1
 Transferring g2_o1o1o1v1
 Transferring g2_o1o1v1v1
 Transferring g2_o1v1o1v1
 Transferring g2_o1v1v1v1
 Transferring g2_v1v1v1v1
 Adding separable TPDM
 Computing TPDM gradient
 --------------------------------------------------------
 2e gradient
  Atom          X               Y               Z
 --------------------------------------------------------
    1        -41.186065       14.399900       -0.019071  
    2         12.825530      -31.376499        0.014050  
    3         18.640387        1.382925        0.001850  
    4          9.720148       15.593674        0.003171  
 --------------------------------------------------------
 --------------------------------------------------------
 Final gradient
  Atom          X               Y               Z
 --------------------------------------------------------
    1        -41.186065       14.399900       -0.019071  
    2         12.825530      -31.376499        0.014050  
    3         18.640387        1.382925        0.001850  
    4          9.720148       15.593674        0.003171  
 --------------------------------------------------------
 Analytic gradient from two-electron contribution:   CPU 207.22 s  wall 39.88 s

 Total ccman2 time:   CPU 1598.07 s  wall 282.95 s


 --------------------------------------------------------------

                    Orbital Energies (a.u.)
 --------------------------------------------------------------

 Alpha MOs
 -- Occupied --
******** -80.0693 -65.1891 -58.5490 -58.5477 -58.5475 -26.3496 -15.6960
 -9.8689  -7.6077  -7.4821  -7.4748  -7.4741  -5.5002  -5.4985  -5.4980
 -3.2211  -3.2182  -3.2172  -3.2092  -3.2092  -1.6541  -1.1666  -1.0473
 -0.8123  -0.7223  -0.7175  -0.6609  -0.5064  -0.4899  -0.4691  -0.4373
 -0.4235
 -- Virtual --
  0.0019   0.0403   0.0549   0.0780   0.0814   0.0964   0.1060   0.1207
  0.1226   0.1664   0.1889   0.2010   0.2215   0.2248   0.2790   0.3165
  0.3609   0.3697   0.3713   0.3819   0.4066   0.4738   0.5200   0.5563
  0.5616   0.5792   0.6626   0.7245   0.7543   0.7866   0.8063   0.8341
  0.8452   0.8604   0.9558   0.9793   0.9841   1.0410   1.1149   1.2469
  1.3150   1.3889   1.5703   1.5874   1.6270   1.7636   1.8644   1.9439
  2.2365   2.2410   2.2881   2.3177   2.3534   2.3788   2.4451   2.6097
  2.8699   4.0409   4.1151   4.1889   4.1940   4.2549   4.4034   4.4504
  4.5215   4.5361   4.5405   4.5986   4.7504   5.3520   6.9019   6.9246
  7.1430   7.1819   7.4972   8.1915   8.2069   8.2724  14.6966  14.8042
 14.8818  36.6374  49.4459  68.7324 166.0975 293.8764 293.8894 293.9704
********
 --------------------------------------------------------------

          Ground-State Mulliken Net Atomic Charges

     Atom                 Charge (a.u.)
  ----------------------------------------
      1 Br                   -0.198556
      2 P                     0.400626
      3 N                    -0.161197
      4 F                    -0.040873
  ----------------------------------------
  Sum of atomic charges =    -0.000000

 -----------------------------------------------------------------
                    Cartesian Multipole Moments
 -----------------------------------------------------------------
    Charge (ESU x 10^10)
                -0.0000
    Dipole Moment (Debye)
         X       1.0316      Y       1.6395      Z      -0.0004
       Tot       1.9371
    Quadrupole Moments (Debye-Ang)
        XX     -46.7547     XY      -1.6787     YY     -41.3390
        XZ      -0.0004     YZ      -0.0003     ZZ     -40.9334
    Octopole Moments (Debye-Ang^2)
       XXX      39.0899    XXY      -6.4761    XYY       9.0897
       YYY     -13.6390    XXZ      -0.0152    XYZ      -0.0018
       YYZ      -0.0180    XZZ       6.5093    YZZ      -4.2601
       ZZZ      -0.0566
    Hexadecapole Moments (Debye-Ang^3)
      XXXX    -492.1281   XXXY       7.3621   XXYY    -108.1991
      XYYY       8.1830   YYYY    -188.8747   XXXZ      -0.0598
      XXYZ      -0.0007   XYYZ      -0.0202   YYYZ       0.0096
      XXZZ     -85.5986   XYZZ       3.6623   YYZZ     -38.7802
      XZZZ      -0.0656   YZZZ       0.0096   ZZZZ     -48.1084
 -----------------------------------------------------------------
 DrvMan completing analytic gradient of the correlated energy
 Correlated dipole moment
            1
    1   0.4058735
    2   0.6450288
    3  -0.0001407
 Energy read as -3067.727524201
 Full Analytical Gradient: (in a.u., or Hartree/Bohr)
             1             2             3             4
    1   -0.00001729   -0.00006511    0.00011856   -0.00003616
    2    0.00002508   -0.00008473   -0.00005452    0.00011417
    3    0.00000790   -0.00001741    0.00002356   -0.00001405
 Gradient time:  CPU 0.78 s  wall 0.79 s
 ----------------------------------------------------------------
             Standard Nuclear Orientation (Angstroms)
    I     Atom           X                Y                Z
 ----------------------------------------------------------------
    1      Br      1.1489920956    -0.1707741279    -0.0000000000
    2      P      -0.6960914245     1.0866531211     0.0000000000
    3      N      -1.9614582728     0.1215851431     0.0000000000
    4      F      -1.7809048967    -1.2415331492    -0.0000000000
 ----------------------------------------------------------------
 Nuclear Repulsion Energy =   306.3341659968 hartrees
 There are       33 alpha and       33 beta electrons

                       Distance Matrix (Angstroms)
             Br(  1)   P (  2)   N (  3)
   P (  2)  2.232814
   N (  3)  3.124160  1.591386
   F (  4)  3.119426  2.568515  1.375024

 Requested basis set is 6-311++G(d,p)
 There are 44 shells and 122 basis functions
 A cutoff of  1.0D-14 yielded    883 shell pairs
 There are      7122 function pairs (      7856 Cartesian)
 Smallest overlap matrix eigenvalue = 1.30E-03
 Guess MOs from SCF MO coefficient file

 -----------------------------------------------------------------------
  General SCF calculation program by
  Eric Jon Sundstrom, Paul Horn, Yuezhi Mao, Dmitri Zuev, Alec White,
  David Stuck, Shaama M.S., Shane Yost, Joonho Lee, David Small,
  Daniel Levine, Susi Lehtola, Hugh Burton, Evgeny Epifanovsky
 -----------------------------------------------------------------------
 Hartree-Fock
 using 6 threads for integral computing
 -------------------------------------------------------
 OpenMP Integral computing Module                
 Release: version 2.0, May 2017, Q-Chem Inc. Pleasanton 
 -------------------------------------------------------
 A restricted SCF calculation will be
 performed using DIIS
 SCF converges when DIIS error is below 1.0e-08
 ---------------------------------------
  Cycle       Energy         DIIS error
 ---------------------------------------
    1   -3066.9409944733      1.45e-05  
    2   -3066.9409949743      6.10e-06  
    3   -3066.9409950394      3.47e-06  
    4   -3066.9409950659      6.68e-07  
    5   -3066.9409950681      2.28e-07  
    6   -3066.9409950685      9.33e-08  
    7   -3066.9409950686      4.61e-08  
    8   -3066.9409950686      1.79e-08  
    9   -3066.9409950686      5.88e-09  Convergence criterion met
 ---------------------------------------
 SCF time:   CPU 6.23s  wall 2.00s 
 SCF   energy in the final basis set =    -3066.9409950686
 Total energy in the final basis set =    -3066.9409950686


 ------------------------------------------------------------------------------

   CCMAN2: suite of methods based on coupled cluster
           and equation of motion theories.

   Components:
   * libvmm-1.3-trunk
     by Evgeny Epifanovsky, Ilya Kaliman.
   * libtensor-2.5-trunk
     by Evgeny Epifanovsky, Michael Wormit, Dmitry Zuev, Sam Manzer, 
        Ilya Kaliman.
   * libcc-2.5-trunk
     by Evgeny Epifanovsky, Arik Landau, Tomasz Kus, Kirill Khistyaev, 
        Dmitry Zuev, Prashant Manohar, Xintian Feng, Anna Krylov, 
        Matthew Goldey, Alec White, Thomas Jagau, Kaushik Nanda, 
        Anastasia Gunina, Alexander Kunitsa, Joonho Lee.

   CCMAN original authors:
   Anna I. Krylov, C. David Sherrill, Steven R. Gwaltney,
   Edward F. C. Byrd (2000)
   Sergey V. Levchenko, Lyudmila V. Slipchenko, Tao Wang,
   Ana-Maria C. Cristian (2003)
   Piotr A. Pieniazek, C. Melania Oana, Evgeny Epifanovsky (2007)
   Prashant Manohar (2009)

 ------------------------------------------------------------------------------


 Allocating and initializing 30808MB of RAM...
 Calculation will run on 6 cores.


 Alpha MOs, Restricted
 -- Occupied --                  
-490.06  -80.07  -65.19  -58.55  -58.55  -58.55  -26.35  -15.70
  1 A     2 A     3 A     4 A     5 A     6 A     7 A     8 A                  
 -9.869  -7.608  -7.482  -7.475  -7.474  -5.500  -5.498  -5.498
  9 A    10 A    11 A    12 A    13 A    14 A    15 A    16 A                  
 -3.221  -3.218  -3.217  -3.209  -3.209  -1.654  -1.166  -1.047
 17 A    18 A    19 A    20 A    21 A    22 A    23 A    24 A                  
 -0.812  -0.722  -0.717  -0.661  -0.506  -0.490  -0.469  -0.437
 25 A    26 A    27 A    28 A    29 A    30 A    31 A    32 A                  
 -0.423
 33 A                                                                          
 -- Virtual --                   
  0.002   0.040   0.055   0.078   0.081   0.096   0.106   0.121
 34 A    35 A    36 A    37 A    38 A    39 A    40 A    41 A                  
  0.123   0.166   0.189   0.201   0.222   0.225   0.279   0.317
 42 A    43 A    44 A    45 A    46 A    47 A    48 A    49 A                  
  0.361   0.370   0.371   0.382   0.407   0.474   0.520   0.556
 50 A    51 A    52 A    53 A    54 A    55 A    56 A    57 A                  
  0.562   0.579   0.662   0.724   0.754   0.786   0.806   0.834
 58 A    59 A    60 A    61 A    62 A    63 A    64 A    65 A                  
  0.845   0.860   0.956   0.979   0.984   1.041   1.115   1.246
 66 A    67 A    68 A    69 A    70 A    71 A    72 A    73 A                  
  1.315   1.389   1.570   1.587   1.627   1.764   1.865   1.944
 74 A    75 A    76 A    77 A    78 A    79 A    80 A    81 A                  
  2.237   2.241   2.288   2.318   2.353   2.379   2.445   2.610
 82 A    83 A    84 A    85 A    86 A    87 A    88 A    89 A                  
  2.869   4.041   4.115   4.189   4.194   4.255   4.403   4.450
 90 A    91 A    92 A    93 A    94 A    95 A    96 A    97 A                  
  4.521   4.536   4.540   4.599   4.751   5.352   6.902   6.925
 98 A    99 A   100 A   101 A   102 A   103 A   104 A   105 A                  
  7.143   7.182   7.497   8.191   8.207   8.272  14.697  14.804
106 A   107 A   108 A   109 A   110 A   111 A   112 A   113 A                  
 14.881  36.637  49.446  68.732 166.097 293.876 293.889 293.970
114 A   115 A   116 A   117 A   118 A   119 A   120 A   121 A                  
*******
122 A                                                                          

 Beta MOs, Restricted
 -- Occupied --                  
-490.06  -80.07  -65.19  -58.55  -58.55  -58.55  -26.35  -15.70
  1 A     2 A     3 A     4 A     5 A     6 A     7 A     8 A                  
 -9.869  -7.608  -7.482  -7.475  -7.474  -5.500  -5.498  -5.498
  9 A    10 A    11 A    12 A    13 A    14 A    15 A    16 A                  
 -3.221  -3.218  -3.217  -3.209  -3.209  -1.654  -1.166  -1.047
 17 A    18 A    19 A    20 A    21 A    22 A    23 A    24 A                  
 -0.812  -0.722  -0.717  -0.661  -0.506  -0.490  -0.469  -0.437
 25 A    26 A    27 A    28 A    29 A    30 A    31 A    32 A                  
 -0.423
 33 A                                                                          
 -- Virtual --                   
  0.002   0.040   0.055   0.078   0.081   0.096   0.106   0.121
 34 A    35 A    36 A    37 A    38 A    39 A    40 A    41 A                  
  0.123   0.166   0.189   0.201   0.222   0.225   0.279   0.317
 42 A    43 A    44 A    45 A    46 A    47 A    48 A    49 A                  
  0.361   0.370   0.371   0.382   0.407   0.474   0.520   0.556
 50 A    51 A    52 A    53 A    54 A    55 A    56 A    57 A                  
  0.562   0.579   0.662   0.724   0.754   0.786   0.806   0.834
 58 A    59 A    60 A    61 A    62 A    63 A    64 A    65 A                  
  0.845   0.860   0.956   0.979   0.984   1.041   1.115   1.246
 66 A    67 A    68 A    69 A    70 A    71 A    72 A    73 A                  
  1.315   1.389   1.570   1.587   1.627   1.764   1.865   1.944
 74 A    75 A    76 A    77 A    78 A    79 A    80 A    81 A                  
  2.237   2.241   2.288   2.318   2.353   2.379   2.445   2.610
 82 A    83 A    84 A    85 A    86 A    87 A    88 A    89 A                  
  2.869   4.041   4.115   4.189   4.194   4.255   4.403   4.450
 90 A    91 A    92 A    93 A    94 A    95 A    96 A    97 A                  
  4.521   4.536   4.540   4.599   4.751   5.352   6.902   6.925
 98 A    99 A   100 A   101 A   102 A   103 A   104 A   105 A                  
  7.143   7.182   7.497   8.191   8.207   8.272  14.697  14.804
106 A   107 A   108 A   109 A   110 A   111 A   112 A   113 A                  
 14.881  36.637  49.446  68.732 166.097 293.876 293.889 293.970
114 A   115 A   116 A   117 A   118 A   119 A   120 A   121 A                  
*******
122 A                                                                          

 Occupation and symmetry of molecular orbitals

 Point group: C1 (1 irreducible representation).

                           A     All 
 -------------------------------------
 All molecular orbitals:
  - Alpha                  122   122 
  - Beta                   122   122 
 -------------------------------------
 Alpha orbitals:
  - Frozen occupied        16    16  
  - Active occupied        17    17  
  - Active virtual         89    89  
  - Frozen virtual         0     0   
 -------------------------------------
 Beta orbitals:
  - Frozen occupied        16    16  
  - Active occupied        17    17  
  - Active virtual         89    89  
  - Frozen virtual         0     0   
 -------------------------------------

 Import integrals:   CPU 0.00 s  wall 0.00 s

 Import integrals:   CPU 33.77 s  wall 5.92 s

 MP2 amplitudes:   CPU 0.13 s  wall 0.09 s

Running a double precision version
           CCSD T amplitudes will be solved using DIIS.

           Start     Size      MaxIter   EConv     TConv     
           3         7         100       1.00e-07  1.00e-05  
 ------------------------------------------------------------------------------
           Energy (a.u.)   Ediff      Tdiff       Comment
 ------------------------------------------------------------------------------
         -3067.72232378                           
     1   -3067.69864038   2.37e-02   7.80e-01     
     2   -3067.72573751   2.71e-02   1.03e-01     
     3   -3067.72349681   2.24e-03   4.80e-02     
     4   -3067.72635966   2.86e-03   2.07e-02     Switched to DIIS steps.
     5   -3067.72742492   1.07e-03   1.30e-02     
     6   -3067.72751276   8.78e-05   3.53e-03     
     7   -3067.72751438   1.63e-06   1.51e-03     
     8   -3067.72752048   6.09e-06   4.54e-04     
     9   -3067.72752383   3.35e-06   2.76e-04     
    10   -3067.72752336   4.67e-07   8.30e-05     
    11   -3067.72752382   4.57e-07   3.14e-05     
    12   -3067.72752385   2.96e-08   1.85e-05     
    13   -3067.72752377   7.76e-08   6.52e-06     
 ------------------------------------------------------------------------------
         -3067.72752377                           CCSD T converged.

End of double precision
 SCF energy                 = -3066.94099507
 MP2 energy                 = -3067.72232378
 CCSD correlation energy     =    -0.78652870
 CCSD total energy           = -3067.72752377

 CCSD  T1^2 = 0.0173  T2^2 = 0.2647  Leading amplitudes:

 Amplitude    Orbitals with energies
 -0.0408       30 (A) A                  ->    34 (A) A                   
              -0.4899                          0.0018                     
 -0.0408       30 (A) B                  ->    34 (A) B                   
              -0.4899                          0.0018                     
 -0.0216       27 (A) A                  ->    34 (A) A                   
              -0.7175                          0.0018                     
 -0.0216       27 (A) B                  ->    34 (A) B                   
              -0.7175                          0.0018                     

 Amplitude    Orbitals with energies
 -0.0870       33 (A) A      33 (A) B    ->    34 (A) A      34 (A) B     
              -0.4234       -0.4234            0.0018        0.0018       
  0.0870       33 (A) A      33 (A) B    ->    34 (A) B      34 (A) A     
              -0.4234       -0.4234            0.0018        0.0018       
  0.0870       33 (A) B      33 (A) A    ->    34 (A) A      34 (A) B     
              -0.4234       -0.4234            0.0018        0.0018       
 -0.0870       33 (A) B      33 (A) A    ->    34 (A) B      34 (A) A     
              -0.4234       -0.4234            0.0018        0.0018       

 Computing CCSD intemediates for later calculations in double precision
 Finished.

Running a double precision version
           CCSD Lambda amplitudes will be solved using DIIS.
           Start     Size      MaxIter   EConv     LConv     
           3         7         100       1.00e-07  1.00e-05  
 ------------------------------------------------------------------------------
            Enorm      Ldiff       Comment
 ------------------------------------------------------------------------------
     1     6.36e-02   4.20e-02     
     2     2.04e-02   8.12e-03     
     3     9.70e-03   1.45e-03     
     4     5.20e-03   1.59e-03     Switched to DIIS steps.
     5     1.63e-03   1.03e-03     
     6     8.10e-04   2.48e-04     
     7     2.62e-04   8.03e-05     
     8     1.23e-04   7.29e-06     
     9     4.47e-05   4.71e-06     
    10     2.08e-05   1.48e-06     
    11     1.05e-05   7.43e-09     
    12     4.48e-06   1.57e-07     
    13     2.29e-06   2.02e-07     
    14     9.80e-07   8.46e-09     
    15     4.52e-07   1.38e-08     
    16     2.36e-07   3.05e-08     
    17     1.09e-07   2.29e-08     
    18     5.09e-08   6.33e-09     
 ------------------------------------------------------------------------------
                                   CCSD Lambda converged.

 Computing density matrices in double precision...
           Orbital response amplitudes will be solved using DIIS.
           Start     Size      MaxIter   EConv     LConv     
           3         7         100       1.00e-06  1.00e-06  
 ------------------------------------------------------------------------------
            Enorm      Ldiff       Comment
 ------------------------------------------------------------------------------
     1     1.20e-01   6.50e-03     
     2     1.22e-01   2.87e-03     
     3     1.61e-01   3.33e-02     
     4     2.00e-02   6.68e-02     Switched to DIIS steps.
     5     8.44e-03   6.94e-03     
     6     1.19e-03   9.02e-04     
     7     7.73e-04   1.57e-04     
     8     2.34e-04   1.96e-04     
     9     7.99e-05   2.12e-05     
    10     2.53e-05   9.80e-06     
    11     6.23e-06   2.30e-06     
    12     3.76e-06   8.86e-07     
    13     6.12e-07   6.11e-07     
 ------------------------------------------------------------------------------
                                   Orbital response converged.

 Computing density matrices... Done.
 CCSD calculation:   CPU 1353.82 s  wall 236.22 s

 Transferring MO TPDM to AO TPDM
 Transferring g2_o1o1o1o1
 Transferring g2_o1o1o1v1
 Transferring g2_o1o1v1v1
 Transferring g2_o1v1o1v1
 Transferring g2_o1v1v1v1
 Transferring g2_v1v1v1v1
 Adding separable TPDM
 Computing TPDM gradient
 --------------------------------------------------------
 2e gradient
  Atom          X               Y               Z
 --------------------------------------------------------
    1        -41.198445       14.417409       -0.000000  
    2         12.839544      -31.379430       -0.000000  
    3         18.637082        1.372330        0.000001  
    4          9.721819       15.589691       -0.000000  
 --------------------------------------------------------
 --------------------------------------------------------
 Final gradient
  Atom          X               Y               Z
 --------------------------------------------------------
    1        -41.198445       14.417409       -0.000000  
    2         12.839544      -31.379430       -0.000000  
    3         18.637082        1.372330        0.000001  
    4          9.721819       15.589691       -0.000000  
 --------------------------------------------------------
 Analytic gradient from two-electron contribution:   CPU 208.62 s  wall 39.90 s

 Total ccman2 time:   CPU 1600.52 s  wall 283.23 s


 --------------------------------------------------------------

                    Orbital Energies (a.u.)
 --------------------------------------------------------------

 Alpha MOs
 -- Occupied --
******** -80.0693 -65.1892 -58.5491 -58.5478 -58.5476 -26.3495 -15.6960
 -9.8690  -7.6077  -7.4822  -7.4750  -7.4742  -5.5002  -5.4985  -5.4980
 -3.2212  -3.2183  -3.2173  -3.2093  -3.2093  -1.6540  -1.1664  -1.0475
 -0.8123  -0.7222  -0.7175  -0.6610  -0.5064  -0.4899  -0.4692  -0.4373
 -0.4234
 -- Virtual --
  0.0018   0.0403   0.0549   0.0780   0.0814   0.0965   0.1060   0.1207
  0.1225   0.1664   0.1889   0.2009   0.2215   0.2248   0.2791   0.3166
  0.3609   0.3697   0.3714   0.3819   0.4066   0.4736   0.5199   0.5563
  0.5616   0.5791   0.6623   0.7243   0.7541   0.7865   0.8063   0.8341
  0.8453   0.8603   0.9559   0.9795   0.9844   1.0411   1.1150   1.2464
  1.3150   1.3890   1.5703   1.5874   1.6271   1.7636   1.8646   1.9440
  2.2366   2.2410   2.2880   2.3176   2.3534   2.3785   2.4450   2.6098
  2.8693   4.0409   4.1152   4.1890   4.1941   4.2546   4.4035   4.4502
  4.5214   4.5360   4.5405   4.5985   4.7505   5.3519   6.9019   6.9247
  7.1430   7.1819   7.4967   8.1914   8.2068   8.2724  14.6966  14.8042
 14.8812  36.6373  49.4459  68.7325 166.0969 293.8763 293.8893 293.9704
********
 --------------------------------------------------------------

          Ground-State Mulliken Net Atomic Charges

     Atom                 Charge (a.u.)
  ----------------------------------------
      1 Br                   -0.198165
      2 P                     0.400502
      3 N                    -0.161403
      4 F                    -0.040934
  ----------------------------------------
  Sum of atomic charges =    -0.000000

 -----------------------------------------------------------------
                    Cartesian Multipole Moments
 -----------------------------------------------------------------
    Charge (ESU x 10^10)
                 0.0000
    Dipole Moment (Debye)
         X       1.0379      Y       1.6374      Z      -0.0000
       Tot       1.9386
    Quadrupole Moments (Debye-Ang)
        XX     -46.7571     XY      -1.6764     YY     -41.3427
        XZ      -0.0000     YZ      -0.0000     ZZ     -40.9345
    Octopole Moments (Debye-Ang^2)
       XXX      39.0770    XXY      -6.4794    XYY       9.0877
       YYY     -13.6478    XXZ       0.0000    XYZ       0.0000
       YYZ      -0.0000    XZZ       6.5056    YZZ      -4.2639
       ZZZ      -0.0000
    Hexadecapole Moments (Debye-Ang^3)
      XXXX    -492.0443   XXXY       7.3291   XXYY    -108.1876
      XYYY       8.1461   YYYY    -188.8964   XXXZ      -0.0000
      XXYZ       0.0000   XYYZ       0.0000   YYYZ      -0.0000
      XXZZ     -85.5859   XYZZ       3.6530   YYZZ     -38.7850
      XZZZ      -0.0000   YZZZ      -0.0000   ZZZZ     -48.1112
 -----------------------------------------------------------------
 DrvMan completing analytic gradient of the correlated energy
 Correlated dipole moment
            1
    1   0.4083443
    2   0.6442034
    3  -0.0000000
 Energy read as -3067.727523773
 Full Analytical Gradient: (in a.u., or Hartree/Bohr)
             1             2             3             4
    1   -0.00015920    0.00052381   -0.00030143   -0.00006319
    2    0.00013917    0.00014444   -0.00040837    0.00012476
    3   -0.00000000   -0.00000003    0.00000003   -0.00000000
 Gradient time:  CPU 0.76 s  wall 0.78 s
 ----------------------------------------------------------------
             Standard Nuclear Orientation (Angstroms)
    I     Atom           X                Y                Z
 ----------------------------------------------------------------
    1      Br      1.1489920956    -0.1707741279    -0.0000000000
    2      P      -0.6980914245     1.0866531211     0.0000000000
    3      N      -1.9614582728     0.1215851431     0.0000000000
    4      F      -1.7809048967    -1.2415331492    -0.0000000000
 ----------------------------------------------------------------
 Nuclear Repulsion Energy =   306.2861790014 hartrees
 There are       33 alpha and       33 beta electrons

                       Distance Matrix (Angstroms)
             Br(  1)   P (  2)   N (  3)
   P (  2)  2.234467
   N (  3)  3.124160  1.589796
   F (  4)  3.119426  2.567671  1.375024

 Requested basis set is 6-311++G(d,p)
 There are 44 shells and 122 basis functions
 A cutoff of  1.0D-14 yielded    883 shell pairs
 There are      7122 function pairs (      7856 Cartesian)
 Smallest overlap matrix eigenvalue = 1.30E-03
 Guess MOs from SCF MO coefficient file

 -----------------------------------------------------------------------
  General SCF calculation program by
  Eric Jon Sundstrom, Paul Horn, Yuezhi Mao, Dmitri Zuev, Alec White,
  David Stuck, Shaama M.S., Shane Yost, Joonho Lee, David Small,
  Daniel Levine, Susi Lehtola, Hugh Burton, Evgeny Epifanovsky
 -----------------------------------------------------------------------
 Hartree-Fock
 using 6 threads for integral computing
 -------------------------------------------------------
 OpenMP Integral computing Module                
 Release: version 2.0, May 2017, Q-Chem Inc. Pleasanton 
 -------------------------------------------------------
 A restricted SCF calculation will be
 performed using DIIS
 SCF converges when DIIS error is below 1.0e-08
 ---------------------------------------
  Cycle       Energy         DIIS error
 ---------------------------------------
    1   -3066.9410889889      2.81e-05  
    2   -3066.9410907478      1.20e-05  
    3   -3066.9410909782      6.60e-06  
    4   -3066.9410910695      1.21e-06  
    5   -3066.9410910763      4.19e-07  
    6   -3066.9410910776      1.77e-07  
    7   -3066.9410910779      8.49e-08  
    8   -3066.9410910779      3.05e-08  
    9   -3066.9410910779      9.51e-09  Convergence criterion met
 ---------------------------------------
 SCF time:   CPU 6.20s  wall 2.00s 
 SCF   energy in the final basis set =    -3066.9410910779
 Total energy in the final basis set =    -3066.9410910779


 ------------------------------------------------------------------------------

   CCMAN2: suite of methods based on coupled cluster
           and equation of motion theories.

   Components:
   * libvmm-1.3-trunk
     by Evgeny Epifanovsky, Ilya Kaliman.
   * libtensor-2.5-trunk
     by Evgeny Epifanovsky, Michael Wormit, Dmitry Zuev, Sam Manzer, 
        Ilya Kaliman.
   * libcc-2.5-trunk
     by Evgeny Epifanovsky, Arik Landau, Tomasz Kus, Kirill Khistyaev, 
        Dmitry Zuev, Prashant Manohar, Xintian Feng, Anna Krylov, 
        Matthew Goldey, Alec White, Thomas Jagau, Kaushik Nanda, 
        Anastasia Gunina, Alexander Kunitsa, Joonho Lee.

   CCMAN original authors:
   Anna I. Krylov, C. David Sherrill, Steven R. Gwaltney,
   Edward F. C. Byrd (2000)
   Sergey V. Levchenko, Lyudmila V. Slipchenko, Tao Wang,
   Ana-Maria C. Cristian (2003)
   Piotr A. Pieniazek, C. Melania Oana, Evgeny Epifanovsky (2007)
   Prashant Manohar (2009)

 ------------------------------------------------------------------------------


 Allocating and initializing 30808MB of RAM...
 Calculation will run on 6 cores.


 Alpha MOs, Restricted
 -- Occupied --                  
-490.05  -80.07  -65.19  -58.55  -58.55  -58.55  -26.35  -15.70
  1 A     2 A     3 A     4 A     5 A     6 A     7 A     8 A                  
 -9.869  -7.608  -7.482  -7.475  -7.474  -5.500  -5.499  -5.498
  9 A    10 A    11 A    12 A    13 A    14 A    15 A    16 A                  
 -3.221  -3.218  -3.217  -3.209  -3.209  -1.654  -1.167  -1.047
 17 A    18 A    19 A    20 A    21 A    22 A    23 A    24 A                  
 -0.812  -0.722  -0.718  -0.661  -0.506  -0.490  -0.469  -0.437
 25 A    26 A    27 A    28 A    29 A    30 A    31 A    32 A                  
 -0.424
 33 A                                                                          
 -- Virtual --                   
  0.002   0.040   0.055   0.078   0.081   0.096   0.106   0.121
 34 A    35 A    36 A    37 A    38 A    39 A    40 A    41 A                  
  0.123   0.166   0.189   0.201   0.221   0.225   0.279   0.316
 42 A    43 A    44 A    45 A    46 A    47 A    48 A    49 A                  
  0.361   0.370   0.371   0.382   0.407   0.474   0.520   0.556
 50 A    51 A    52 A    53 A    54 A    55 A    56 A    57 A                  
  0.562   0.579   0.663   0.725   0.754   0.787   0.806   0.834
 58 A    59 A    60 A    61 A    62 A    63 A    64 A    65 A                  
  0.845   0.861   0.956   0.979   0.984   1.041   1.115   1.247
 66 A    67 A    68 A    69 A    70 A    71 A    72 A    73 A                  
  1.315   1.389   1.570   1.587   1.627   1.764   1.864   1.944
 74 A    75 A    76 A    77 A    78 A    79 A    80 A    81 A                  
  2.236   2.241   2.288   2.318   2.354   2.379   2.445   2.610
 82 A    83 A    84 A    85 A    86 A    87 A    88 A    89 A                  
  2.871   4.041   4.115   4.189   4.194   4.255   4.403   4.451
 90 A    91 A    92 A    93 A    94 A    95 A    96 A    97 A                  
  4.522   4.536   4.541   4.599   4.750   5.352   6.902   6.925
 98 A    99 A   100 A   101 A   102 A   103 A   104 A   105 A                  
  7.143   7.182   7.498   8.192   8.207   8.272  14.697  14.804
106 A   107 A   108 A   109 A   110 A   111 A   112 A   113 A                  
 14.882  36.637  49.446  68.732 166.098 293.877 293.889 293.970
114 A   115 A   116 A   117 A   118 A   119 A   120 A   121 A                  
*******
122 A                                                                          

 Beta MOs, Restricted
 -- Occupied --                  
-490.05  -80.07  -65.19  -58.55  -58.55  -58.55  -26.35  -15.70
  1 A     2 A     3 A     4 A     5 A     6 A     7 A     8 A                  
 -9.869  -7.608  -7.482  -7.475  -7.474  -5.500  -5.499  -5.498
  9 A    10 A    11 A    12 A    13 A    14 A    15 A    16 A                  
 -3.221  -3.218  -3.217  -3.209  -3.209  -1.654  -1.167  -1.047
 17 A    18 A    19 A    20 A    21 A    22 A    23 A    24 A                  
 -0.812  -0.722  -0.718  -0.661  -0.506  -0.490  -0.469  -0.437
 25 A    26 A    27 A    28 A    29 A    30 A    31 A    32 A                  
 -0.424
 33 A                                                                          
 -- Virtual --                   
  0.002   0.040   0.055   0.078   0.081   0.096   0.106   0.121
 34 A    35 A    36 A    37 A    38 A    39 A    40 A    41 A                  
  0.123   0.166   0.189   0.201   0.221   0.225   0.279   0.316
 42 A    43 A    44 A    45 A    46 A    47 A    48 A    49 A                  
  0.361   0.370   0.371   0.382   0.407   0.474   0.520   0.556
 50 A    51 A    52 A    53 A    54 A    55 A    56 A    57 A                  
  0.562   0.579   0.663   0.725   0.754   0.787   0.806   0.834
 58 A    59 A    60 A    61 A    62 A    63 A    64 A    65 A                  
  0.845   0.861   0.956   0.979   0.984   1.041   1.115   1.247
 66 A    67 A    68 A    69 A    70 A    71 A    72 A    73 A                  
  1.315   1.389   1.570   1.587   1.627   1.764   1.864   1.944
 74 A    75 A    76 A    77 A    78 A    79 A    80 A    81 A                  
  2.236   2.241   2.288   2.318   2.354   2.379   2.445   2.610
 82 A    83 A    84 A    85 A    86 A    87 A    88 A    89 A                  
  2.871   4.041   4.115   4.189   4.194   4.255   4.403   4.451
 90 A    91 A    92 A    93 A    94 A    95 A    96 A    97 A                  
  4.522   4.536   4.541   4.599   4.750   5.352   6.902   6.925
 98 A    99 A   100 A   101 A   102 A   103 A   104 A   105 A                  
  7.143   7.182   7.498   8.192   8.207   8.272  14.697  14.804
106 A   107 A   108 A   109 A   110 A   111 A   112 A   113 A                  
 14.882  36.637  49.446  68.732 166.098 293.877 293.889 293.970
114 A   115 A   116 A   117 A   118 A   119 A   120 A   121 A                  
*******
122 A                                                                          

 Occupation and symmetry of molecular orbitals

 Point group: C1 (1 irreducible representation).

                           A     All 
 -------------------------------------
 All molecular orbitals:
  - Alpha                  122   122 
  - Beta                   122   122 
 -------------------------------------
 Alpha orbitals:
  - Frozen occupied        16    16  
  - Active occupied        17    17  
  - Active virtual         89    89  
  - Frozen virtual         0     0   
 -------------------------------------
 Beta orbitals:
  - Frozen occupied        16    16  
  - Active occupied        17    17  
  - Active virtual         89    89  
  - Frozen virtual         0     0   
 -------------------------------------

 Import integrals:   CPU 0.00 s  wall 0.00 s

 Import integrals:   CPU 33.76 s  wall 5.89 s

 MP2 amplitudes:   CPU 0.13 s  wall 0.09 s

Running a double precision version
           CCSD T amplitudes will be solved using DIIS.

           Start     Size      MaxIter   EConv     TConv     
           3         7         100       1.00e-07  1.00e-05  
 ------------------------------------------------------------------------------
           Energy (a.u.)   Ediff      Tdiff       Comment
 ------------------------------------------------------------------------------
         -3067.72228580                           
     1   -3067.69866704   2.36e-02   7.80e-01     
     2   -3067.72573108   2.71e-02   1.03e-01     
     3   -3067.72350290   2.23e-03   4.80e-02     
     4   -3067.72636049   2.86e-03   2.06e-02     Switched to DIIS steps.
     5   -3067.72742476   1.06e-03   1.30e-02     
     6   -3067.72751230   8.75e-05   3.52e-03     
     7   -3067.72751407   1.77e-06   1.51e-03     
     8   -3067.72752021   6.14e-06   4.54e-04     
     9   -3067.72752358   3.36e-06   2.77e-04     
    10   -3067.72752312   4.58e-07   8.30e-05     
    11   -3067.72752358   4.57e-07   3.14e-05     
    12   -3067.72752361   2.98e-08   1.86e-05     
    13   -3067.72752353   7.81e-08   6.57e-06     
 ------------------------------------------------------------------------------
         -3067.72752353                           CCSD T converged.

End of double precision
 SCF energy                 = -3066.94109108
 MP2 energy                 = -3067.72228580
 CCSD correlation energy     =    -0.78643245
 CCSD total energy           = -3067.72752353

 CCSD  T1^2 = 0.0173  T2^2 = 0.2645  Leading amplitudes:

 Amplitude    Orbitals with energies
 -0.0408       30 (A) A                  ->    34 (A) A                   
              -0.4898                          0.0019                     
 -0.0408       30 (A) B                  ->    34 (A) B                   
              -0.4898                          0.0019                     
  0.0216       27 (A) A                  ->    34 (A) A                   
              -0.7176                          0.0019                     
  0.0216       27 (A) B                  ->    34 (A) B                   
              -0.7176                          0.0019                     

 Amplitude    Orbitals with energies
 -0.0861       33 (A) A      33 (A) B    ->    34 (A) A      34 (A) B     
              -0.4236       -0.4236            0.0019        0.0019       
  0.0861       33 (A) A      33 (A) B    ->    34 (A) B      34 (A) A     
              -0.4236       -0.4236            0.0019        0.0019       
  0.0861       33 (A) B      33 (A) A    ->    34 (A) A      34 (A) B     
              -0.4236       -0.4236            0.0019        0.0019       
 -0.0861       33 (A) B      33 (A) A    ->    34 (A) B      34 (A) A     
              -0.4236       -0.4236            0.0019        0.0019       

 Computing CCSD intemediates for later calculations in double precision
 Finished.

Running a double precision version
           CCSD Lambda amplitudes will be solved using DIIS.
           Start     Size      MaxIter   EConv     LConv     
           3         7         100       1.00e-07  1.00e-05  
 ------------------------------------------------------------------------------
            Enorm      Ldiff       Comment
 ------------------------------------------------------------------------------
     1     6.35e-02   4.20e-02     
     2     2.03e-02   8.12e-03     
     3     9.68e-03   1.44e-03     
     4     5.19e-03   1.59e-03     Switched to DIIS steps.
     5     1.63e-03   1.03e-03     
     6     8.09e-04   2.47e-04     
     7     2.62e-04   8.01e-05     
     8     1.23e-04   7.27e-06     
     9     4.48e-05   4.70e-06     
    10     2.09e-05   1.48e-06     
    11     1.06e-05   1.37e-09     
    12     4.50e-06   1.60e-07     
    13     2.30e-06   2.03e-07     
    14     9.81e-07   9.59e-09     
    15     4.53e-07   1.46e-08     
    16     2.37e-07   3.07e-08     
    17     1.09e-07   2.31e-08     
    18     5.11e-08   6.34e-09     
 ------------------------------------------------------------------------------
                                   CCSD Lambda converged.

 Computing density matrices in double precision...
           Orbital response amplitudes will be solved using DIIS.
           Start     Size      MaxIter   EConv     LConv     
           3         7         100       1.00e-06  1.00e-06  
 ------------------------------------------------------------------------------
            Enorm      Ldiff       Comment
 ------------------------------------------------------------------------------
     1     1.20e-01   6.50e-03     
     2     1.22e-01   2.89e-03     
     3     1.61e-01   3.32e-02     
     4     1.98e-02   6.68e-02     Switched to DIIS steps.
     5     8.38e-03   6.84e-03     
     6     1.18e-03   8.99e-04     
     7     7.68e-04   1.58e-04     
     8     2.32e-04   1.95e-04     
     9     7.94e-05   2.14e-05     
    10     2.51e-05   9.78e-06     
    11     6.21e-06   2.28e-06     
    12     3.75e-06   8.91e-07     
    13     6.07e-07   6.06e-07     
 ------------------------------------------------------------------------------
                                   Orbital response converged.

 Computing density matrices... Done.
 CCSD calculation:   CPU 1354.07 s  wall 236.06 s

 Transferring MO TPDM to AO TPDM
 Transferring g2_o1o1o1o1
 Transferring g2_o1o1o1v1
 Transferring g2_o1o1v1v1
 Transferring g2_o1v1o1v1
 Transferring g2_o1v1v1v1
 Transferring g2_v1v1v1v1
 Adding separable TPDM
 Computing TPDM gradient
 --------------------------------------------------------
 2e gradient
  Atom          X               Y               Z
 --------------------------------------------------------
    1        -41.173695       14.382415        0.000000  
    2         12.811535      -31.373598       -0.000000  
    3         18.643685        1.393524        0.000000  
    4          9.718475       15.597660       -0.000000  
 --------------------------------------------------------
 --------------------------------------------------------
 Final gradient
  Atom          X               Y               Z
 --------------------------------------------------------
    1        -41.173695       14.382415        0.000000  
    2         12.811535      -31.373598       -0.000000  
    3         18.643685        1.393524        0.000000  
    4          9.718475       15.597660       -0.000000  
 --------------------------------------------------------
 Analytic gradient from two-electron contribution:   CPU 209.07 s  wall 40.76 s

 Total ccman2 time:   CPU 1600.75 s  wall 283.81 s


 --------------------------------------------------------------

                    Orbital Energies (a.u.)
 --------------------------------------------------------------

 Alpha MOs
 -- Occupied --
******** -80.0693 -65.1890 -58.5489 -58.5476 -58.5474 -26.3496 -15.6959
 -9.8687  -7.6077  -7.4820  -7.4747  -7.4740  -5.5002  -5.4985  -5.4981
 -3.2209  -3.2180  -3.2171  -3.2091  -3.2091  -1.6542  -1.1669  -1.0471
 -0.8124  -0.7224  -0.7176  -0.6609  -0.5065  -0.4898  -0.4690  -0.4373
 -0.4236
 -- Virtual --
  0.0019   0.0402   0.0549   0.0780   0.0814   0.0964   0.1060   0.1207
  0.1226   0.1664   0.1889   0.2010   0.2215   0.2248   0.2790   0.3164
  0.3609   0.3697   0.3713   0.3819   0.4066   0.4740   0.5200   0.5563
  0.5617   0.5792   0.6628   0.7247   0.7544   0.7867   0.8063   0.8342
  0.8452   0.8606   0.9557   0.9792   0.9839   1.0408   1.1148   1.2473
  1.3151   1.3888   1.5703   1.5874   1.6270   1.7636   1.8642   1.9437
  2.2365   2.2409   2.2882   2.3177   2.3535   2.3791   2.4452   2.6096
  2.8706   4.0409   4.1151   4.1889   4.1940   4.2553   4.4034   4.4506
  4.5216   4.5362   4.5405   4.5987   4.7503   5.3521   6.9018   6.9246
  7.1430   7.1819   7.4977   8.1916   8.2070   8.2724  14.6966  14.8043
 14.8824  36.6375  49.4460  68.7324 166.0981 293.8765 293.8895 293.9704
********
 --------------------------------------------------------------

          Ground-State Mulliken Net Atomic Charges

     Atom                 Charge (a.u.)
  ----------------------------------------
      1 Br                   -0.198947
      2 P                     0.400749
      3 N                    -0.160990
      4 F                    -0.040812
  ----------------------------------------
  Sum of atomic charges =     0.000000

 -----------------------------------------------------------------
                    Cartesian Multipole Moments
 -----------------------------------------------------------------
    Charge (ESU x 10^10)
                 0.0000
    Dipole Moment (Debye)
         X       1.0253      Y       1.6416      Z      -0.0000
       Tot       1.9355
    Quadrupole Moments (Debye-Ang)
        XX     -46.7523     XY      -1.6810     YY     -41.3353
        XZ      -0.0000     YZ      -0.0000     ZZ     -40.9323
    Octopole Moments (Debye-Ang^2)
       XXX      39.1027    XXY      -6.4728    XYY       9.0916
       YYY     -13.6302    XXZ       0.0000    XYZ       0.0000
       YYZ      -0.0000    XZZ       6.5130    YZZ      -4.2563
       ZZZ      -0.0000
    Hexadecapole Moments (Debye-Ang^3)
      XXXX    -492.2118   XXXY       7.3952   XXYY    -108.2107
      XYYY       8.2199   YYYY    -188.8529   XXXZ      -0.0000
      XXYZ      -0.0000   XYYZ       0.0000   YYYZ      -0.0000
      XXZZ     -85.6112   XYZZ       3.6715   YYZZ     -38.7754
      XZZZ      -0.0000   YZZZ      -0.0000   ZZZZ     -48.1054
 -----------------------------------------------------------------
 DrvMan completing analytic gradient of the correlated energy
 Correlated dipole moment
            1
    1   0.4033993
    2   0.6458530
    3  -0.0000000
 Energy read as -3067.727523529
 Full Analytical Gradient: (in a.u., or Hartree/Bohr)
             1             2             3             4
    1    0.00012395   -0.00065509    0.00054015   -0.00000902
    2   -0.00008845   -0.00031641    0.00030132    0.00010354
    3   -0.00000000   -0.00000000    0.00000000   -0.00000000
 Gradient time:  CPU 0.86 s  wall 0.86 s
 ----------------------------------------------------------------
             Standard Nuclear Orientation (Angstroms)
    I     Atom           X                Y                Z
 ----------------------------------------------------------------
    1      Br      1.1489920956    -0.1707741279    -0.0000000000
    2      P      -0.6970914245     1.0876531211     0.0000000000
    3      N      -1.9614582728     0.1215851431     0.0000000000
    4      F      -1.7809048967    -1.2415331492    -0.0000000000
 ----------------------------------------------------------------
 Nuclear Repulsion Energy =   306.2556644927 hartrees
 There are       33 alpha and       33 beta electrons

                       Distance Matrix (Angstroms)
             Br(  1)   P (  2)   N (  3)
   P (  2)  2.234203
   N (  3)  3.124160  1.591198
   F (  4)  3.119426  2.569000  1.375024

 Requested basis set is 6-311++G(d,p)
 There are 44 shells and 122 basis functions
 A cutoff of  1.0D-14 yielded    883 shell pairs
 There are      7122 function pairs (      7856 Cartesian)
 Smallest overlap matrix eigenvalue = 1.30E-03
 Guess MOs from SCF MO coefficient file

 -----------------------------------------------------------------------
  General SCF calculation program by
  Eric Jon Sundstrom, Paul Horn, Yuezhi Mao, Dmitri Zuev, Alec White,
  David Stuck, Shaama M.S., Shane Yost, Joonho Lee, David Small,
  Daniel Levine, Susi Lehtola, Hugh Burton, Evgeny Epifanovsky
 -----------------------------------------------------------------------
 Hartree-Fock
 using 6 threads for integral computing
 -------------------------------------------------------
 OpenMP Integral computing Module                
 Release: version 2.0, May 2017, Q-Chem Inc. Pleasanton 
 -------------------------------------------------------
 A restricted SCF calculation will be
 performed using DIIS
 SCF converges when DIIS error is below 1.0e-08
 ---------------------------------------
  Cycle       Energy         DIIS error
 ---------------------------------------
    1   -3066.9409888461      2.04e-05  
    2   -3066.9409896661      1.01e-05  
    3   -3066.9409898211      4.34e-06  
    4   -3066.9409898690      1.10e-06  
    5   -3066.9409898750      4.36e-07  
    6   -3066.9409898764      1.82e-07  
    7   -3066.9409898767      6.32e-08  
    8   -3066.9409898767      2.22e-08  
    9   -3066.9409898767      8.65e-09  Convergence criterion met
 ---------------------------------------
 SCF time:   CPU 6.19s  wall 1.00s 
 SCF   energy in the final basis set =    -3066.9409898767
 Total energy in the final basis set =    -3066.9409898767


 ------------------------------------------------------------------------------

   CCMAN2: suite of methods based on coupled cluster
           and equation of motion theories.

   Components:
   * libvmm-1.3-trunk
     by Evgeny Epifanovsky, Ilya Kaliman.
   * libtensor-2.5-trunk
     by Evgeny Epifanovsky, Michael Wormit, Dmitry Zuev, Sam Manzer, 
        Ilya Kaliman.
   * libcc-2.5-trunk
     by Evgeny Epifanovsky, Arik Landau, Tomasz Kus, Kirill Khistyaev, 
        Dmitry Zuev, Prashant Manohar, Xintian Feng, Anna Krylov, 
        Matthew Goldey, Alec White, Thomas Jagau, Kaushik Nanda, 
        Anastasia Gunina, Alexander Kunitsa, Joonho Lee.

   CCMAN original authors:
   Anna I. Krylov, C. David Sherrill, Steven R. Gwaltney,
   Edward F. C. Byrd (2000)
   Sergey V. Levchenko, Lyudmila V. Slipchenko, Tao Wang,
   Ana-Maria C. Cristian (2003)
   Piotr A. Pieniazek, C. Melania Oana, Evgeny Epifanovsky (2007)
   Prashant Manohar (2009)

 ------------------------------------------------------------------------------


 Allocating and initializing 30808MB of RAM...
 Calculation will run on 6 cores.


 Alpha MOs, Restricted
 -- Occupied --                  
-490.05  -80.07  -65.19  -58.55  -58.55  -58.55  -26.35  -15.70
  1 A     2 A     3 A     4 A     5 A     6 A     7 A     8 A                  
 -9.869  -7.608  -7.482  -7.475  -7.474  -5.500  -5.499  -5.498
  9 A    10 A    11 A    12 A    13 A    14 A    15 A    16 A                  
 -3.221  -3.218  -3.217  -3.209  -3.209  -1.654  -1.166  -1.047
 17 A    18 A    19 A    20 A    21 A    22 A    23 A    24 A                  
 -0.812  -0.722  -0.718  -0.661  -0.506  -0.490  -0.469  -0.437
 25 A    26 A    27 A    28 A    29 A    30 A    31 A    32 A                  
 -0.423
 33 A                                                                          
 -- Virtual --                   
  0.002   0.040   0.055   0.078   0.081   0.096   0.106   0.121
 34 A    35 A    36 A    37 A    38 A    39 A    40 A    41 A                  
  0.123   0.166   0.189   0.201   0.221   0.225   0.279   0.317
 42 A    43 A    44 A    45 A    46 A    47 A    48 A    49 A                  
  0.361   0.370   0.371   0.382   0.407   0.474   0.520   0.556
 50 A    51 A    52 A    53 A    54 A    55 A    56 A    57 A                  
  0.562   0.579   0.663   0.724   0.754   0.787   0.806   0.834
 58 A    59 A    60 A    61 A    62 A    63 A    64 A    65 A                  
  0.845   0.860   0.956   0.979   0.984   1.041   1.115   1.246
 66 A    67 A    68 A    69 A    70 A    71 A    72 A    73 A                  
  1.315   1.389   1.570   1.587   1.627   1.764   1.864   1.944
 74 A    75 A    76 A    77 A    78 A    79 A    80 A    81 A                  
  2.237   2.241   2.288   2.318   2.353   2.379   2.445   2.610
 82 A    83 A    84 A    85 A    86 A    87 A    88 A    89 A                  
  2.869   4.041   4.115   4.189   4.194   4.255   4.403   4.450
 90 A    91 A    92 A    93 A    94 A    95 A    96 A    97 A                  
  4.522   4.536   4.541   4.599   4.750   5.352   6.902   6.925
 98 A    99 A   100 A   101 A   102 A   103 A   104 A   105 A                  
  7.143   7.182   7.497   8.192   8.207   8.272  14.697  14.804
106 A   107 A   108 A   109 A   110 A   111 A   112 A   113 A                  
 14.881  36.637  49.446  68.732 166.097 293.876 293.889 293.970
114 A   115 A   116 A   117 A   118 A   119 A   120 A   121 A                  
*******
122 A                                                                          

 Beta MOs, Restricted
 -- Occupied --                  
-490.05  -80.07  -65.19  -58.55  -58.55  -58.55  -26.35  -15.70
  1 A     2 A     3 A     4 A     5 A     6 A     7 A     8 A                  
 -9.869  -7.608  -7.482  -7.475  -7.474  -5.500  -5.499  -5.498
  9 A    10 A    11 A    12 A    13 A    14 A    15 A    16 A                  
 -3.221  -3.218  -3.217  -3.209  -3.209  -1.654  -1.166  -1.047
 17 A    18 A    19 A    20 A    21 A    22 A    23 A    24 A                  
 -0.812  -0.722  -0.718  -0.661  -0.506  -0.490  -0.469  -0.437
 25 A    26 A    27 A    28 A    29 A    30 A    31 A    32 A                  
 -0.423
 33 A                                                                          
 -- Virtual --                   
  0.002   0.040   0.055   0.078   0.081   0.096   0.106   0.121
 34 A    35 A    36 A    37 A    38 A    39 A    40 A    41 A                  
  0.123   0.166   0.189   0.201   0.221   0.225   0.279   0.317
 42 A    43 A    44 A    45 A    46 A    47 A    48 A    49 A                  
  0.361   0.370   0.371   0.382   0.407   0.474   0.520   0.556
 50 A    51 A    52 A    53 A    54 A    55 A    56 A    57 A                  
  0.562   0.579   0.663   0.724   0.754   0.787   0.806   0.834
 58 A    59 A    60 A    61 A    62 A    63 A    64 A    65 A                  
  0.845   0.860   0.956   0.979   0.984   1.041   1.115   1.246
 66 A    67 A    68 A    69 A    70 A    71 A    72 A    73 A                  
  1.315   1.389   1.570   1.587   1.627   1.764   1.864   1.944
 74 A    75 A    76 A    77 A    78 A    79 A    80 A    81 A                  
  2.237   2.241   2.288   2.318   2.353   2.379   2.445   2.610
 82 A    83 A    84 A    85 A    86 A    87 A    88 A    89 A                  
  2.869   4.041   4.115   4.189   4.194   4.255   4.403   4.450
 90 A    91 A    92 A    93 A    94 A    95 A    96 A    97 A                  
  4.522   4.536   4.541   4.599   4.750   5.352   6.902   6.925
 98 A    99 A   100 A   101 A   102 A   103 A   104 A   105 A                  
  7.143   7.182   7.497   8.192   8.207   8.272  14.697  14.804
106 A   107 A   108 A   109 A   110 A   111 A   112 A   113 A                  
 14.881  36.637  49.446  68.732 166.097 293.876 293.889 293.970
114 A   115 A   116 A   117 A   118 A   119 A   120 A   121 A                  
*******
122 A                                                                          

 Occupation and symmetry of molecular orbitals

 Point group: C1 (1 irreducible representation).

                           A     All 
 -------------------------------------
 All molecular orbitals:
  - Alpha                  122   122 
  - Beta                   122   122 
 -------------------------------------
 Alpha orbitals:
  - Frozen occupied        16    16  
  - Active occupied        17    17  
  - Active virtual         89    89  
  - Frozen virtual         0     0   
 -------------------------------------
 Beta orbitals:
  - Frozen occupied        16    16  
  - Active occupied        17    17  
  - Active virtual         89    89  
  - Frozen virtual         0     0   
 -------------------------------------

 Import integrals:   CPU 0.00 s  wall 0.00 s

 Import integrals:   CPU 33.78 s  wall 5.90 s

 MP2 amplitudes:   CPU 0.13 s  wall 0.09 s

Running a double precision version
           CCSD T amplitudes will be solved using DIIS.

           Start     Size      MaxIter   EConv     TConv     
           3         7         100       1.00e-07  1.00e-05  
 ------------------------------------------------------------------------------
           Energy (a.u.)   Ediff      Tdiff       Comment
 ------------------------------------------------------------------------------
         -3067.72231428                           
     1   -3067.69863720   2.37e-02   7.80e-01     
     2   -3067.72573621   2.71e-02   1.03e-01     
     3   -3067.72349574   2.24e-03   4.80e-02     
     4   -3067.72635912   2.86e-03   2.07e-02     Switched to DIIS steps.
     5   -3067.72742491   1.07e-03   1.30e-02     
     6   -3067.72751278   8.79e-05   3.53e-03     
     7   -3067.72751444   1.66e-06   1.51e-03     
     8   -3067.72752055   6.11e-06   4.54e-04     
     9   -3067.72752391   3.36e-06   2.76e-04     
    10   -3067.72752344   4.64e-07   8.31e-05     
    11   -3067.72752390   4.59e-07   3.15e-05     
    12   -3067.72752393   2.99e-08   1.86e-05     
    13   -3067.72752386   7.76e-08   6.55e-06     
 ------------------------------------------------------------------------------
         -3067.72752386                           CCSD T converged.

End of double precision
 SCF energy                 = -3066.94098988
 MP2 energy                 = -3067.72231428
 CCSD correlation energy     =    -0.78653398
 CCSD total energy           = -3067.72752386

 CCSD  T1^2 = 0.0173  T2^2 = 0.2647  Leading amplitudes:

 Amplitude    Orbitals with energies
 -0.0408       30 (A) A                  ->    34 (A) A                   
              -0.4897                          0.0017                     
 -0.0408       30 (A) B                  ->    34 (A) B                   
              -0.4897                          0.0017                     
 -0.0217       27 (A) A                  ->    34 (A) A                   
              -0.7175                          0.0017                     
 -0.0217       27 (A) B                  ->    34 (A) B                   
              -0.7175                          0.0017                     

 Amplitude    Orbitals with energies
 -0.0867       33 (A) A      33 (A) B    ->    34 (A) A      34 (A) B     
              -0.4234       -0.4234            0.0017        0.0017       
  0.0867       33 (A) A      33 (A) B    ->    34 (A) B      34 (A) A     
              -0.4234       -0.4234            0.0017        0.0017       
  0.0867       33 (A) B      33 (A) A    ->    34 (A) A      34 (A) B     
              -0.4234       -0.4234            0.0017        0.0017       
 -0.0867       33 (A) B      33 (A) A    ->    34 (A) B      34 (A) A     
              -0.4234       -0.4234            0.0017        0.0017       

 Computing CCSD intemediates for later calculations in double precision
 Finished.

Running a double precision version
           CCSD Lambda amplitudes will be solved using DIIS.
           Start     Size      MaxIter   EConv     LConv     
           3         7         100       1.00e-07  1.00e-05  
 ------------------------------------------------------------------------------
            Enorm      Ldiff       Comment
 ------------------------------------------------------------------------------
     1     6.36e-02   4.20e-02     
     2     2.04e-02   8.12e-03     
     3     9.70e-03   1.44e-03     
     4     5.20e-03   1.59e-03     Switched to DIIS steps.
     5     1.63e-03   1.03e-03     
     6     8.10e-04   2.48e-04     
     7     2.63e-04   8.03e-05     
     8     1.23e-04   7.27e-06     
     9     4.48e-05   4.73e-06     
    10     2.09e-05   1.49e-06     
    11     1.06e-05   8.44e-09     
    12     4.50e-06   1.57e-07     
    13     2.30e-06   2.03e-07     
    14     9.83e-07   9.00e-09     
    15     4.54e-07   1.41e-08     
    16     2.37e-07   3.06e-08     
    17     1.09e-07   2.30e-08     
    18     5.11e-08   6.35e-09     
 ------------------------------------------------------------------------------
                                   CCSD Lambda converged.

 Computing density matrices in double precision...
           Orbital response amplitudes will be solved using DIIS.
           Start     Size      MaxIter   EConv     LConv     
           3         7         100       1.00e-06  1.00e-06  
 ------------------------------------------------------------------------------
            Enorm      Ldiff       Comment
 ------------------------------------------------------------------------------
     1     1.21e-01   6.53e-03     
     2     1.22e-01   2.86e-03     
     3     1.61e-01   3.33e-02     
     4     2.00e-02   6.69e-02     Switched to DIIS steps.
     5     8.43e-03   6.91e-03     
     6     1.19e-03   9.01e-04     
     7     7.73e-04   1.57e-04     
     8     2.34e-04   1.96e-04     
     9     7.99e-05   2.13e-05     
    10     2.53e-05   9.81e-06     
    11     6.24e-06   2.30e-06     
    12     3.78e-06   8.91e-07     
    13     6.11e-07   6.12e-07     
 ------------------------------------------------------------------------------
                                   Orbital response converged.

 Computing density matrices... Done.
 CCSD calculation:   CPU 1356.47 s  wall 236.71 s

 Transferring MO TPDM to AO TPDM
 Transferring g2_o1o1o1o1
 Transferring g2_o1o1o1v1
 Transferring g2_o1o1v1v1
 Transferring g2_o1v1o1v1
 Transferring g2_o1v1v1v1
 Transferring g2_v1v1v1v1
 Adding separable TPDM
 Computing TPDM gradient
 --------------------------------------------------------
 2e gradient
  Atom          X               Y               Z
 --------------------------------------------------------
    1        -41.166582       14.403906        0.000000  
    2         12.820446      -31.382171       -0.000000  
    3         18.628767        1.383984        0.000000  
    4          9.717370       15.594281       -0.000000  
 --------------------------------------------------------
 --------------------------------------------------------
 Final gradient
  Atom          X               Y               Z
 --------------------------------------------------------
    1        -41.166582       14.403906        0.000000  
    2         12.820446      -31.382171       -0.000000  
    3         18.628767        1.383984        0.000000  
    4          9.717370       15.594281       -0.000000  
 --------------------------------------------------------
 Analytic gradient from two-electron contribution:   CPU 209.14 s  wall 40.54 s

 Total ccman2 time:   CPU 1604.04 s  wall 284.44 s


 --------------------------------------------------------------

                    Orbital Energies (a.u.)
 --------------------------------------------------------------

 Alpha MOs
 -- Occupied --
******** -80.0694 -65.1891 -58.5489 -58.5476 -58.5474 -26.3496 -15.6961
 -9.8688  -7.6078  -7.4820  -7.4748  -7.4740  -5.5003  -5.4986  -5.4982
 -3.2210  -3.2181  -3.2171  -3.2091  -3.2091  -1.6541  -1.1665  -1.0471
 -0.8124  -0.7223  -0.7175  -0.6609  -0.5064  -0.4897  -0.4691  -0.4373
 -0.4234
 -- Virtual --
  0.0017   0.0402   0.0549   0.0780   0.0814   0.0964   0.1060   0.1207
  0.1226   0.1664   0.1889   0.2009   0.2215   0.2248   0.2790   0.3165
  0.3609   0.3696   0.3714   0.3819   0.4066   0.4737   0.5200   0.5563
  0.5617   0.5792   0.6627   0.7244   0.7543   0.7865   0.8063   0.8340
  0.8452   0.8603   0.9556   0.9795   0.9840   1.0410   1.1150   1.2463
  1.3146   1.3889   1.5703   1.5875   1.6271   1.7636   1.8644   1.9437
  2.2365   2.2409   2.2881   2.3177   2.3532   2.3785   2.4451   2.6097
  2.8693   4.0409   4.1151   4.1889   4.1940   4.2546   4.4034   4.4501
  4.5215   4.5361   4.5405   4.5986   4.7503   5.3519   6.9019   6.9246
  7.1430   7.1818   7.4968   8.1915   8.2070   8.2724  14.6965  14.8041
 14.8811  36.6372  49.4459  68.7324 166.0968 293.8765 293.8895 293.9703
********
 --------------------------------------------------------------

          Ground-State Mulliken Net Atomic Charges

     Atom                 Charge (a.u.)
  ----------------------------------------
      1 Br                   -0.198699
      2 P                     0.400584
      3 N                    -0.161133
      4 F                    -0.040752
  ----------------------------------------
  Sum of atomic charges =    -0.000000

 -----------------------------------------------------------------
                    Cartesian Multipole Moments
 -----------------------------------------------------------------
    Charge (ESU x 10^10)
                 0.0000
    Dipole Moment (Debye)
         X       1.0292      Y       1.6429      Z      -0.0000
       Tot       1.9386
    Quadrupole Moments (Debye-Ang)
        XX     -46.7581     XY      -1.6809     YY     -41.3303
        XZ      -0.0000     YZ      -0.0000     ZZ     -40.9368
    Octopole Moments (Debye-Ang^2)
       XXX      39.0843    XXY      -6.4892    XYY       9.0842
       YYY     -13.6625    XXZ       0.0000    XYZ       0.0000
       YYZ      -0.0000    XZZ       6.5090    YZZ      -4.2719
       ZZZ      -0.0000
    Hexadecapole Moments (Debye-Ang^3)
      XXXX    -492.1786   XXXY       7.3843   XXYY    -108.2158
      XYYY       8.2024   YYYY    -188.9998   XXXZ      -0.0000
      XXYZ      -0.0000   XYYZ       0.0000   YYYZ      -0.0000
      XXZZ     -85.6058   XYZZ       3.6712   YYZZ     -38.8058
      XZZZ      -0.0000   YZZZ      -0.0000   ZZZZ     -48.1189
 -----------------------------------------------------------------
 DrvMan completing analytic gradient of the correlated energy
 Correlated dipole moment
            1
    1   0.4049183
    2   0.6463617
    3  -0.0000000
 Energy read as -3067.727523855
 Full Analytical Gradient: (in a.u., or Hartree/Bohr)
             1             2             3             4
    1    0.00007392    0.00016476   -0.00013160   -0.00010707
    2   -0.00009485    0.00045645   -0.00036949    0.00000789
    3   -0.00000000   -0.00000000    0.00000000   -0.00000000
 Gradient time:  CPU 0.79 s  wall 0.81 s
 ----------------------------------------------------------------
             Standard Nuclear Orientation (Angstroms)
    I     Atom           X                Y                Z
 ----------------------------------------------------------------
    1      Br      1.1489920956    -0.1707741279    -0.0000000000
    2      P      -0.6970914245     1.0856531211     0.0000000000
    3      N      -1.9614582728     0.1215851431     0.0000000000
    4      F      -1.7809048967    -1.2415331492    -0.0000000000
 ----------------------------------------------------------------
 Nuclear Repulsion Energy =   306.3646503407 hartrees
 There are       33 alpha and       33 beta electrons

                       Distance Matrix (Angstroms)
             Br(  1)   P (  2)   N (  3)
   P (  2)  2.233077
   N (  3)  3.124160  1.589984
   F (  4)  3.119426  2.567187  1.375024

 Requested basis set is 6-311++G(d,p)
 There are 44 shells and 122 basis functions
 A cutoff of  1.0D-14 yielded    883 shell pairs
 There are      7122 function pairs (      7856 Cartesian)
 Smallest overlap matrix eigenvalue = 1.30E-03
 Guess MOs from SCF MO coefficient file

 -----------------------------------------------------------------------
  General SCF calculation program by
  Eric Jon Sundstrom, Paul Horn, Yuezhi Mao, Dmitri Zuev, Alec White,
  David Stuck, Shaama M.S., Shane Yost, Joonho Lee, David Small,
  Daniel Levine, Susi Lehtola, Hugh Burton, Evgeny Epifanovsky
 -----------------------------------------------------------------------
 Hartree-Fock
 using 6 threads for integral computing
 -------------------------------------------------------
 OpenMP Integral computing Module                
 Release: version 2.0, May 2017, Q-Chem Inc. Pleasanton 
 -------------------------------------------------------
 A restricted SCF calculation will be
 performed using DIIS
 SCF converges when DIIS error is below 1.0e-08
 ---------------------------------------
  Cycle       Energy         DIIS error
 ---------------------------------------
    1   -3066.9410949408      2.26e-05  
    2   -3066.9410961127      9.80e-06  
    3   -3066.9410962728      4.91e-06  
    4   -3066.9410963351      1.45e-06  
    5   -3066.9410963442      5.63e-07  
    6   -3066.9410963463      2.51e-07  
    7   -3066.9410963469      8.88e-08  
    8   -3066.9410963469      3.97e-08  
    9   -3066.9410963469      1.50e-08  
   10   -3066.9410963470      4.94e-09  Convergence criterion met
 ---------------------------------------
 SCF time:   CPU 6.90s  wall 2.00s 
 SCF   energy in the final basis set =    -3066.9410963470
 Total energy in the final basis set =    -3066.9410963470


 ------------------------------------------------------------------------------

   CCMAN2: suite of methods based on coupled cluster
           and equation of motion theories.

   Components:
   * libvmm-1.3-trunk
     by Evgeny Epifanovsky, Ilya Kaliman.
   * libtensor-2.5-trunk
     by Evgeny Epifanovsky, Michael Wormit, Dmitry Zuev, Sam Manzer, 
        Ilya Kaliman.
   * libcc-2.5-trunk
     by Evgeny Epifanovsky, Arik Landau, Tomasz Kus, Kirill Khistyaev, 
        Dmitry Zuev, Prashant Manohar, Xintian Feng, Anna Krylov, 
        Matthew Goldey, Alec White, Thomas Jagau, Kaushik Nanda, 
        Anastasia Gunina, Alexander Kunitsa, Joonho Lee.

   CCMAN original authors:
   Anna I. Krylov, C. David Sherrill, Steven R. Gwaltney,
   Edward F. C. Byrd (2000)
   Sergey V. Levchenko, Lyudmila V. Slipchenko, Tao Wang,
   Ana-Maria C. Cristian (2003)
   Piotr A. Pieniazek, C. Melania Oana, Evgeny Epifanovsky (2007)
   Prashant Manohar (2009)

 ------------------------------------------------------------------------------


 Allocating and initializing 30808MB of RAM...
 Calculation will run on 6 cores.


 Alpha MOs, Restricted
 -- Occupied --                  
-490.06  -80.07  -65.19  -58.55  -58.55  -58.55  -26.35  -15.70
  1 A     2 A     3 A     4 A     5 A     6 A     7 A     8 A                  
 -9.869  -7.608  -7.482  -7.475  -7.474  -5.500  -5.498  -5.498
  9 A    10 A    11 A    12 A    13 A    14 A    15 A    16 A                  
 -3.221  -3.218  -3.217  -3.209  -3.209  -1.654  -1.167  -1.047
 17 A    18 A    19 A    20 A    21 A    22 A    23 A    24 A                  
 -0.812  -0.722  -0.718  -0.661  -0.506  -0.490  -0.469  -0.437
 25 A    26 A    27 A    28 A    29 A    30 A    31 A    32 A                  
 -0.424
 33 A                                                                          
 -- Virtual --                   
  0.002   0.040   0.055   0.078   0.081   0.096   0.106   0.121
 34 A    35 A    36 A    37 A    38 A    39 A    40 A    41 A                  
  0.123   0.166   0.189   0.201   0.222   0.225   0.279   0.316
 42 A    43 A    44 A    45 A    46 A    47 A    48 A    49 A                  
  0.361   0.370   0.371   0.382   0.407   0.474   0.520   0.556
 50 A    51 A    52 A    53 A    54 A    55 A    56 A    57 A                  
  0.562   0.579   0.662   0.725   0.754   0.787   0.806   0.834
 58 A    59 A    60 A    61 A    62 A    63 A    64 A    65 A                  
  0.845   0.861   0.956   0.979   0.984   1.041   1.115   1.247
 66 A    67 A    68 A    69 A    70 A    71 A    72 A    73 A                  
  1.315   1.389   1.570   1.587   1.627   1.764   1.864   1.944
 74 A    75 A    76 A    77 A    78 A    79 A    80 A    81 A                  
  2.237   2.241   2.288   2.318   2.354   2.379   2.445   2.610
 82 A    83 A    84 A    85 A    86 A    87 A    88 A    89 A                  
  2.871   4.041   4.115   4.189   4.194   4.255   4.403   4.451
 90 A    91 A    92 A    93 A    94 A    95 A    96 A    97 A                  
  4.521   4.536   4.541   4.599   4.751   5.352   6.902   6.925
 98 A    99 A   100 A   101 A   102 A   103 A   104 A   105 A                  
  7.143   7.182   7.498   8.191   8.207   8.272  14.697  14.804
106 A   107 A   108 A   109 A   110 A   111 A   112 A   113 A                  
 14.882  36.638  49.446  68.732 166.098 293.876 293.889 293.970
114 A   115 A   116 A   117 A   118 A   119 A   120 A   121 A                  
*******
122 A                                                                          

 Beta MOs, Restricted
 -- Occupied --                  
-490.06  -80.07  -65.19  -58.55  -58.55  -58.55  -26.35  -15.70
  1 A     2 A     3 A     4 A     5 A     6 A     7 A     8 A                  
 -9.869  -7.608  -7.482  -7.475  -7.474  -5.500  -5.498  -5.498
  9 A    10 A    11 A    12 A    13 A    14 A    15 A    16 A                  
 -3.221  -3.218  -3.217  -3.209  -3.209  -1.654  -1.167  -1.047
 17 A    18 A    19 A    20 A    21 A    22 A    23 A    24 A                  
 -0.812  -0.722  -0.718  -0.661  -0.506  -0.490  -0.469  -0.437
 25 A    26 A    27 A    28 A    29 A    30 A    31 A    32 A                  
 -0.424
 33 A                                                                          
 -- Virtual --                   
  0.002   0.040   0.055   0.078   0.081   0.096   0.106   0.121
 34 A    35 A    36 A    37 A    38 A    39 A    40 A    41 A                  
  0.123   0.166   0.189   0.201   0.222   0.225   0.279   0.316
 42 A    43 A    44 A    45 A    46 A    47 A    48 A    49 A                  
  0.361   0.370   0.371   0.382   0.407   0.474   0.520   0.556
 50 A    51 A    52 A    53 A    54 A    55 A    56 A    57 A                  
  0.562   0.579   0.662   0.725   0.754   0.787   0.806   0.834
 58 A    59 A    60 A    61 A    62 A    63 A    64 A    65 A                  
  0.845   0.861   0.956   0.979   0.984   1.041   1.115   1.247
 66 A    67 A    68 A    69 A    70 A    71 A    72 A    73 A                  
  1.315   1.389   1.570   1.587   1.627   1.764   1.864   1.944
 74 A    75 A    76 A    77 A    78 A    79 A    80 A    81 A                  
  2.237   2.241   2.288   2.318   2.354   2.379   2.445   2.610
 82 A    83 A    84 A    85 A    86 A    87 A    88 A    89 A                  
  2.871   4.041   4.115   4.189   4.194   4.255   4.403   4.451
 90 A    91 A    92 A    93 A    94 A    95 A    96 A    97 A                  
  4.521   4.536   4.541   4.599   4.751   5.352   6.902   6.925
 98 A    99 A   100 A   101 A   102 A   103 A   104 A   105 A                  
  7.143   7.182   7.498   8.191   8.207   8.272  14.697  14.804
106 A   107 A   108 A   109 A   110 A   111 A   112 A   113 A                  
 14.882  36.638  49.446  68.732 166.098 293.876 293.889 293.970
114 A   115 A   116 A   117 A   118 A   119 A   120 A   121 A                  
*******
122 A                                                                          

 Occupation and symmetry of molecular orbitals

 Point group: C1 (1 irreducible representation).

                           A     All 
 -------------------------------------
 All molecular orbitals:
  - Alpha                  122   122 
  - Beta                   122   122 
 -------------------------------------
 Alpha orbitals:
  - Frozen occupied        16    16  
  - Active occupied        17    17  
  - Active virtual         89    89  
  - Frozen virtual         0     0   
 -------------------------------------
 Beta orbitals:
  - Frozen occupied        16    16  
  - Active occupied        17    17  
  - Active virtual         89    89  
  - Frozen virtual         0     0   
 -------------------------------------

 Import integrals:   CPU 0.00 s  wall 0.00 s

 Import integrals:   CPU 34.36 s  wall 6.08 s

 MP2 amplitudes:   CPU 0.13 s  wall 0.09 s

Running a double precision version
           CCSD T amplitudes will be solved using DIIS.

           Start     Size      MaxIter   EConv     TConv     
           3         7         100       1.00e-07  1.00e-05  
 ------------------------------------------------------------------------------
           Energy (a.u.)   Ediff      Tdiff       Comment
 ------------------------------------------------------------------------------
         -3067.72229535                           
     1   -3067.69867031   2.36e-02   7.80e-01     
     2   -3067.72573246   2.71e-02   1.03e-01     
     3   -3067.72350405   2.23e-03   4.80e-02     
     4   -3067.72636111   2.86e-03   2.06e-02     Switched to DIIS steps.
     5   -3067.72742486   1.06e-03   1.30e-02     
     6   -3067.72751237   8.75e-05   3.52e-03     
     7   -3067.72751411   1.74e-06   1.51e-03     
     8   -3067.72752024   6.13e-06   4.54e-04     
     9   -3067.72752359   3.35e-06   2.76e-04     
    10   -3067.72752313   4.60e-07   8.29e-05     
    11   -3067.72752359   4.56e-07   3.14e-05     
    12   -3067.72752362   2.95e-08   1.86e-05     
    13   -3067.72752354   7.81e-08   6.53e-06     
 ------------------------------------------------------------------------------
         -3067.72752354                           CCSD T converged.

End of double precision
 SCF energy                 = -3066.94109635
 MP2 energy                 = -3067.72229535
 CCSD correlation energy     =    -0.78642719
 CCSD total energy           = -3067.72752354

 CCSD  T1^2 = 0.0173  T2^2 = 0.2645  Leading amplitudes:

 Amplitude    Orbitals with energies
  0.0408       30 (A) A                  ->    34 (A) A                   
              -0.4900                          0.0020                     
  0.0408       30 (A) B                  ->    34 (A) B                   
              -0.4900                          0.0020                     
 -0.0216       27 (A) A                  ->    34 (A) A                   
              -0.7176                          0.0020                     
 -0.0216       27 (A) B                  ->    34 (A) B                   
              -0.7176                          0.0020                     

 Amplitude    Orbitals with energies
 -0.0864       33 (A) A      33 (A) B    ->    34 (A) A      34 (A) B     
              -0.4236       -0.4236            0.0020        0.0020       
  0.0864       33 (A) A      33 (A) B    ->    34 (A) B      34 (A) A     
              -0.4236       -0.4236            0.0020        0.0020       
  0.0864       33 (A) B      33 (A) A    ->    34 (A) A      34 (A) B     
              -0.4236       -0.4236            0.0020        0.0020       
 -0.0864       33 (A) B      33 (A) A    ->    34 (A) B      34 (A) A     
              -0.4236       -0.4236            0.0020        0.0020       

 Computing CCSD intemediates for later calculations in double precision
 Finished.

Running a double precision version
           CCSD Lambda amplitudes will be solved using DIIS.
           Start     Size      MaxIter   EConv     LConv     
           3         7         100       1.00e-07  1.00e-05  
 ------------------------------------------------------------------------------
            Enorm      Ldiff       Comment
 ------------------------------------------------------------------------------
     1     6.35e-02   4.20e-02     
     2     2.03e-02   8.12e-03     
     3     9.68e-03   1.44e-03     
     4     5.19e-03   1.58e-03     Switched to DIIS steps.
     5     1.63e-03   1.03e-03     
     6     8.09e-04   2.47e-04     
     7     2.62e-04   8.01e-05     
     8     1.23e-04   7.28e-06     
     9     4.47e-05   4.68e-06     
    10     2.08e-05   1.47e-06     
    11     1.05e-05   3.86e-10     
    12     4.48e-06   1.60e-07     
    13     2.29e-06   2.02e-07     
    14     9.78e-07   9.04e-09     
    15     4.52e-07   1.43e-08     
    16     2.36e-07   3.06e-08     
    17     1.09e-07   2.30e-08     
    18     5.09e-08   6.32e-09     
 ------------------------------------------------------------------------------
                                   CCSD Lambda converged.

 Computing density matrices in double precision...
           Orbital response amplitudes will be solved using DIIS.
           Start     Size      MaxIter   EConv     LConv     
           3         7         100       1.00e-06  1.00e-06  
 ------------------------------------------------------------------------------
            Enorm      Ldiff       Comment
 ------------------------------------------------------------------------------
     1     1.20e-01   6.47e-03     
     2     1.22e-01   2.90e-03     
     3     1.61e-01   3.32e-02     
     4     1.99e-02   6.67e-02     Switched to DIIS steps.
     5     8.39e-03   6.87e-03     
     6     1.18e-03   9.00e-04     
     7     7.68e-04   1.58e-04     
     8     2.32e-04   1.95e-04     
     9     7.94e-05   2.13e-05     
    10     2.51e-05   9.77e-06     
    11     6.20e-06   2.28e-06     
    12     3.74e-06   8.85e-07     
    13     6.08e-07   6.05e-07     
 ------------------------------------------------------------------------------
                                   Orbital response converged.

 Computing density matrices... Done.
 CCSD calculation:   CPU 1355.10 s  wall 236.43 s

 Transferring MO TPDM to AO TPDM
 Transferring g2_o1o1o1o1
 Transferring g2_o1o1o1v1
 Transferring g2_o1o1v1v1
 Transferring g2_o1v1o1v1
 Transferring g2_o1v1v1v1
 Transferring g2_v1v1v1v1
 Adding separable TPDM
 Computing TPDM gradient
 --------------------------------------------------------
 2e gradient
  Atom          X               Y               Z
 --------------------------------------------------------
    1        -41.205572       14.395879        0.000000  
    2         12.830633      -31.370784       -0.000000  
    3         18.652008        1.381844       -0.000000  
    4          9.722931       15.593061        0.000000  
 --------------------------------------------------------
 --------------------------------------------------------
 Final gradient
  Atom          X               Y               Z
 --------------------------------------------------------
    1        -41.205572       14.395879        0.000000  
    2         12.830633      -31.370784       -0.000000  
    3         18.652008        1.381844       -0.000000  
    4          9.722931       15.593061        0.000000  
 --------------------------------------------------------
 Analytic gradient from two-electron contribution:   CPU 208.60 s  wall 40.52 s

 Total ccman2 time:   CPU 1602.51 s  wall 284.26 s


 --------------------------------------------------------------

                    Orbital Energies (a.u.)
 --------------------------------------------------------------

 Alpha MOs
 -- Occupied --
******** -80.0691 -65.1892 -58.5490 -58.5477 -58.5475 -26.3495 -15.6959
 -9.8689  -7.6076  -7.4821  -7.4749  -7.4741  -5.5001  -5.4984  -5.4979
 -3.2211  -3.2182  -3.2172  -3.2093  -3.2092  -1.6541  -1.1668  -1.0474
 -0.8123  -0.7223  -0.7176  -0.6609  -0.5065  -0.4900  -0.4691  -0.4373
 -0.4236
 -- Virtual --
  0.0020   0.0403   0.0549   0.0780   0.0814   0.0965   0.1060   0.1207
  0.1226   0.1665   0.1889   0.2010   0.2215   0.2249   0.2790   0.3165
  0.3609   0.3697   0.3713   0.3819   0.4066   0.4739   0.5199   0.5563
  0.5616   0.5791   0.6625   0.7246   0.7542   0.7867   0.8063   0.8343
  0.8453   0.8606   0.9560   0.9792   0.9843   1.0409   1.1147   1.2475
  1.3155   1.3889   1.5703   1.5873   1.6270   1.7637   1.8644   1.9440
  2.2366   2.2410   2.2881   2.3176   2.3537   2.3792   2.4452   2.6097
  2.8706   4.0409   4.1152   4.1890   4.1941   4.2552   4.4035   4.4508
  4.5214   4.5361   4.5405   4.5986   4.7506   5.3521   6.9019   6.9247
  7.1431   7.1820   7.4977   8.1914   8.2068   8.2724  14.6967  14.8043
 14.8824  36.6376  49.4460  68.7325 166.0981 293.8764 293.8894 293.9704
********
 --------------------------------------------------------------

          Ground-State Mulliken Net Atomic Charges

     Atom                 Charge (a.u.)
  ----------------------------------------
      1 Br                   -0.198413
      2 P                     0.400667
      3 N                    -0.161261
      4 F                    -0.040994
  ----------------------------------------
  Sum of atomic charges =    -0.000000

 -----------------------------------------------------------------
                    Cartesian Multipole Moments
 -----------------------------------------------------------------
    Charge (ESU x 10^10)
                 0.0000
    Dipole Moment (Debye)
         X       1.0341      Y       1.6361      Z       0.0000
       Tot       1.9355
    Quadrupole Moments (Debye-Ang)
        XX     -46.7514     XY      -1.6764     YY     -41.3477
        XZ      -0.0000     YZ      -0.0000     ZZ     -40.9300
    Octopole Moments (Debye-Ang^2)
       XXX      39.0955    XXY      -6.4630    XYY       9.0951
       YYY     -13.6155    XXZ       0.0000    XYZ      -0.0000
       YYZ       0.0000    XZZ       6.5096    YZZ      -4.2482
       ZZZ       0.0000
    Hexadecapole Moments (Debye-Ang^3)
      XXXX    -492.0775   XXXY       7.3400   XXYY    -108.1825
      XYYY       8.1636   YYYY    -188.7496   XXXZ      -0.0000
      XXYZ      -0.0000   XYYZ      -0.0000   YYYZ       0.0000
      XXZZ     -85.5913   XYZZ       3.6534   YYZZ     -38.7546
      XZZZ      -0.0000   YZZZ      -0.0000   ZZZZ     -48.0977
 -----------------------------------------------------------------
 DrvMan completing analytic gradient of the correlated energy
 Correlated dipole moment
            1
    1   0.4068296
    2   0.6436946
    3   0.0000000
 Energy read as -3067.727523538
 Full Analytical Gradient: (in a.u., or Hartree/Bohr)
             1             2             3             4
    1   -0.00010888   -0.00029610    0.00037015    0.00003483
    2    0.00014527   -0.00062706    0.00026105    0.00022075
    3    0.00000000   -0.00000000    0.00000000   -0.00000000
 Gradient time:  CPU 0.76 s  wall 0.79 s
 ----------------------------------------------------------------
             Standard Nuclear Orientation (Angstroms)
    I     Atom           X                Y                Z
 ----------------------------------------------------------------
    1      Br      1.1489920956    -0.1707741279    -0.0000000000
    2      P      -0.6970914245     1.0866531211     0.0010000000
    3      N      -1.9614582728     0.1215851431     0.0000000000
    4      F      -1.7809048967    -1.2415331492    -0.0000000000
 ----------------------------------------------------------------
 Nuclear Repulsion Energy =   306.3101327414 hartrees
 There are       33 alpha and       33 beta electrons

                       Distance Matrix (Angstroms)
             Br(  1)   P (  2)   N (  3)
   P (  2)  2.233640
   N (  3)  3.124160  1.590591
   F (  4)  3.119426  2.568093  1.375024

 Requested basis set is 6-311++G(d,p)
 There are 44 shells and 122 basis functions
 A cutoff of  1.0D-14 yielded    883 shell pairs
 There are      7122 function pairs (      7856 Cartesian)
 Smallest overlap matrix eigenvalue = 1.30E-03
 Guess MOs from SCF MO coefficient file

 -----------------------------------------------------------------------
  General SCF calculation program by
  Eric Jon Sundstrom, Paul Horn, Yuezhi Mao, Dmitri Zuev, Alec White,
  David Stuck, Shaama M.S., Shane Yost, Joonho Lee, David Small,
  Daniel Levine, Susi Lehtola, Hugh Burton, Evgeny Epifanovsky
 -----------------------------------------------------------------------
 Hartree-Fock
 using 6 threads for integral computing
 -------------------------------------------------------
 OpenMP Integral computing Module                
 Release: version 2.0, May 2017, Q-Chem Inc. Pleasanton 
 -------------------------------------------------------
 A restricted SCF calculation will be
 performed using DIIS
 SCF converges when DIIS error is below 1.0e-08
 ---------------------------------------
  Cycle       Energy         DIIS error
 ---------------------------------------
    1   -3066.9410429106      1.46e-05  
    2   -3066.9410434979      5.59e-06  
    3   -3066.9410435717      3.35e-06  
    4   -3066.9410436006      9.28e-07  
    5   -3066.9410436052      3.65e-07  
    6   -3066.9410436063      1.88e-07  
    7   -3066.9410436067      8.31e-08  
    8   -3066.9410436068      3.11e-08  
    9   -3066.9410436069      1.25e-08  
   10   -3066.9410436068      4.90e-09  Convergence criterion met
 ---------------------------------------
 SCF time:   CPU 6.89s  wall 2.00s 
 SCF   energy in the final basis set =    -3066.9410436068
 Total energy in the final basis set =    -3066.9410436068


 ------------------------------------------------------------------------------

   CCMAN2: suite of methods based on coupled cluster
           and equation of motion theories.

   Components:
   * libvmm-1.3-trunk
     by Evgeny Epifanovsky, Ilya Kaliman.
   * libtensor-2.5-trunk
     by Evgeny Epifanovsky, Michael Wormit, Dmitry Zuev, Sam Manzer, 
        Ilya Kaliman.
   * libcc-2.5-trunk
     by Evgeny Epifanovsky, Arik Landau, Tomasz Kus, Kirill Khistyaev, 
        Dmitry Zuev, Prashant Manohar, Xintian Feng, Anna Krylov, 
        Matthew Goldey, Alec White, Thomas Jagau, Kaushik Nanda, 
        Anastasia Gunina, Alexander Kunitsa, Joonho Lee.

   CCMAN original authors:
   Anna I. Krylov, C. David Sherrill, Steven R. Gwaltney,
   Edward F. C. Byrd (2000)
   Sergey V. Levchenko, Lyudmila V. Slipchenko, Tao Wang,
   Ana-Maria C. Cristian (2003)
   Piotr A. Pieniazek, C. Melania Oana, Evgeny Epifanovsky (2007)
   Prashant Manohar (2009)

 ------------------------------------------------------------------------------


 Allocating and initializing 30808MB of RAM...
 Calculation will run on 6 cores.


 Alpha MOs, Restricted
 -- Occupied --                  
-490.06  -80.07  -65.19  -58.55  -58.55  -58.55  -26.35  -15.70
  1 A     2 A     3 A     4 A     5 A     6 A     7 A     8 A                  
 -9.869  -7.608  -7.482  -7.475  -7.474  -5.500  -5.498  -5.498
  9 A    10 A    11 A    12 A    13 A    14 A    15 A    16 A                  
 -3.221  -3.218  -3.217  -3.209  -3.209  -1.654  -1.167  -1.047
 17 A    18 A    19 A    20 A    21 A    22 A    23 A    24 A                  
 -0.812  -0.722  -0.718  -0.661  -0.506  -0.490  -0.469  -0.437
 25 A    26 A    27 A    28 A    29 A    30 A    31 A    32 A                  
 -0.423
 33 A                                                                          
 -- Virtual --                   
  0.002   0.040   0.055   0.078   0.081   0.096   0.106   0.121
 34 A    35 A    36 A    37 A    38 A    39 A    40 A    41 A                  
  0.123   0.166   0.189   0.201   0.221   0.225   0.279   0.317
 42 A    43 A    44 A    45 A    46 A    47 A    48 A    49 A                  
  0.361   0.370   0.371   0.382   0.407   0.474   0.520   0.556
 50 A    51 A    52 A    53 A    54 A    55 A    56 A    57 A                  
  0.562   0.579   0.663   0.724   0.754   0.787   0.806   0.834
 58 A    59 A    60 A    61 A    62 A    63 A    64 A    65 A                  
  0.845   0.860   0.956   0.979   0.984   1.041   1.115   1.247
 66 A    67 A    68 A    69 A    70 A    71 A    72 A    73 A                  
  1.315   1.389   1.570   1.587   1.627   1.764   1.864   1.944
 74 A    75 A    76 A    77 A    78 A    79 A    80 A    81 A                  
  2.237   2.241   2.288   2.318   2.353   2.379   2.445   2.610
 82 A    83 A    84 A    85 A    86 A    87 A    88 A    89 A                  
  2.870   4.041   4.115   4.189   4.194   4.255   4.403   4.450
 90 A    91 A    92 A    93 A    94 A    95 A    96 A    97 A                  
  4.521   4.536   4.541   4.599   4.750   5.352   6.902   6.925
 98 A    99 A   100 A   101 A   102 A   103 A   104 A   105 A                  
  7.143   7.182   7.497   8.191   8.207   8.272  14.697  14.804
106 A   107 A   108 A   109 A   110 A   111 A   112 A   113 A                  
 14.882  36.637  49.446  68.732 166.097 293.876 293.889 293.970
114 A   115 A   116 A   117 A   118 A   119 A   120 A   121 A                  
*******
122 A                                                                          

 Beta MOs, Restricted
 -- Occupied --                  
-490.06  -80.07  -65.19  -58.55  -58.55  -58.55  -26.35  -15.70
  1 A     2 A     3 A     4 A     5 A     6 A     7 A     8 A                  
 -9.869  -7.608  -7.482  -7.475  -7.474  -5.500  -5.498  -5.498
  9 A    10 A    11 A    12 A    13 A    14 A    15 A    16 A                  
 -3.221  -3.218  -3.217  -3.209  -3.209  -1.654  -1.167  -1.047
 17 A    18 A    19 A    20 A    21 A    22 A    23 A    24 A                  
 -0.812  -0.722  -0.718  -0.661  -0.506  -0.490  -0.469  -0.437
 25 A    26 A    27 A    28 A    29 A    30 A    31 A    32 A                  
 -0.423
 33 A                                                                          
 -- Virtual --                   
  0.002   0.040   0.055   0.078   0.081   0.096   0.106   0.121
 34 A    35 A    36 A    37 A    38 A    39 A    40 A    41 A                  
  0.123   0.166   0.189   0.201   0.221   0.225   0.279   0.317
 42 A    43 A    44 A    45 A    46 A    47 A    48 A    49 A                  
  0.361   0.370   0.371   0.382   0.407   0.474   0.520   0.556
 50 A    51 A    52 A    53 A    54 A    55 A    56 A    57 A                  
  0.562   0.579   0.663   0.724   0.754   0.787   0.806   0.834
 58 A    59 A    60 A    61 A    62 A    63 A    64 A    65 A                  
  0.845   0.860   0.956   0.979   0.984   1.041   1.115   1.247
 66 A    67 A    68 A    69 A    70 A    71 A    72 A    73 A                  
  1.315   1.389   1.570   1.587   1.627   1.764   1.864   1.944
 74 A    75 A    76 A    77 A    78 A    79 A    80 A    81 A                  
  2.237   2.241   2.288   2.318   2.353   2.379   2.445   2.610
 82 A    83 A    84 A    85 A    86 A    87 A    88 A    89 A                  
  2.870   4.041   4.115   4.189   4.194   4.255   4.403   4.450
 90 A    91 A    92 A    93 A    94 A    95 A    96 A    97 A                  
  4.521   4.536   4.541   4.599   4.750   5.352   6.902   6.925
 98 A    99 A   100 A   101 A   102 A   103 A   104 A   105 A                  
  7.143   7.182   7.497   8.191   8.207   8.272  14.697  14.804
106 A   107 A   108 A   109 A   110 A   111 A   112 A   113 A                  
 14.882  36.637  49.446  68.732 166.097 293.876 293.889 293.970
114 A   115 A   116 A   117 A   118 A   119 A   120 A   121 A                  
*******
122 A                                                                          

 Occupation and symmetry of molecular orbitals

 Point group: C1 (1 irreducible representation).

                           A     All 
 -------------------------------------
 All molecular orbitals:
  - Alpha                  122   122 
  - Beta                   122   122 
 -------------------------------------
 Alpha orbitals:
  - Frozen occupied        16    16  
  - Active occupied        17    17  
  - Active virtual         89    89  
  - Frozen virtual         0     0   
 -------------------------------------
 Beta orbitals:
  - Frozen occupied        16    16  
  - Active occupied        17    17  
  - Active virtual         89    89  
  - Frozen virtual         0     0   
 -------------------------------------

 Import integrals:   CPU 0.00 s  wall 0.00 s

 Import integrals:   CPU 34.67 s  wall 6.20 s

 MP2 amplitudes:   CPU 0.13 s  wall 0.09 s

Running a double precision version
           CCSD T amplitudes will be solved using DIIS.

           Start     Size      MaxIter   EConv     TConv     
           3         7         100       1.00e-07  1.00e-05  
 ------------------------------------------------------------------------------
           Energy (a.u.)   Ediff      Tdiff       Comment
 ------------------------------------------------------------------------------
         -3067.72230527                           
     1   -3067.69865424   2.37e-02   7.80e-01     
     2   -3067.72573481   2.71e-02   1.03e-01     
     3   -3067.72350037   2.23e-03   4.80e-02     
     4   -3067.72636059   2.86e-03   2.06e-02     Switched to DIIS steps.
     5   -3067.72742536   1.06e-03   1.30e-02     
     6   -3067.72751305   8.77e-05   3.52e-03     
     7   -3067.72751475   1.70e-06   1.51e-03     
     8   -3067.72752086   6.12e-06   4.54e-04     
     9   -3067.72752422   3.36e-06   2.76e-04     
    10   -3067.72752376   4.62e-07   8.30e-05     
    11   -3067.72752422   4.57e-07   3.14e-05     
    12   -3067.72752425   2.97e-08   1.86e-05     
    13   -3067.72752417   7.79e-08   6.54e-06     
 ------------------------------------------------------------------------------
         -3067.72752417                           CCSD T converged.

End of double precision
 SCF energy                 = -3066.94104361
 MP2 energy                 = -3067.72230527
 CCSD correlation energy     =    -0.78648056
 CCSD total energy           = -3067.72752417

 CCSD  T1^2 = 0.0173  T2^2 = 0.2646  Leading amplitudes:

 Amplitude    Orbitals with energies
 -0.0408       30 (A) A                  ->    34 (A) A                   
              -0.4899                          0.0019                     
 -0.0408       30 (A) B                  ->    34 (A) B                   
              -0.4899                          0.0019                     
  0.0216       27 (A) A                  ->    34 (A) A                   
              -0.7175                          0.0019                     
  0.0216       27 (A) B                  ->    34 (A) B                   
              -0.7175                          0.0019                     

 Amplitude    Orbitals with energies
 -0.0866       33 (A) A      33 (A) B    ->    34 (A) A      34 (A) B     
              -0.4235       -0.4235            0.0019        0.0019       
  0.0866       33 (A) A      33 (A) B    ->    34 (A) B      34 (A) A     
              -0.4235       -0.4235            0.0019        0.0019       
  0.0866       33 (A) B      33 (A) A    ->    34 (A) A      34 (A) B     
              -0.4235       -0.4235            0.0019        0.0019       
 -0.0866       33 (A) B      33 (A) A    ->    34 (A) B      34 (A) A     
              -0.4235       -0.4235            0.0019        0.0019       

 Computing CCSD intemediates for later calculations in double precision
 Finished.

Running a double precision version
           CCSD Lambda amplitudes will be solved using DIIS.
           Start     Size      MaxIter   EConv     LConv     
           3         7         100       1.00e-07  1.00e-05  
 ------------------------------------------------------------------------------
            Enorm      Ldiff       Comment
 ------------------------------------------------------------------------------
     1     6.35e-02   4.20e-02     
     2     2.04e-02   8.12e-03     
     3     9.69e-03   1.44e-03     
     4     5.19e-03   1.59e-03     Switched to DIIS steps.
     5     1.63e-03   1.03e-03     
     6     8.10e-04   2.48e-04     
     7     2.62e-04   8.02e-05     
     8     1.23e-04   7.28e-06     
     9     4.47e-05   4.71e-06     
    10     2.08e-05   1.48e-06     
    11     1.06e-05   4.41e-09     
    12     4.49e-06   1.59e-07     
    13     2.30e-06   2.03e-07     
    14     9.80e-07   9.02e-09     
    15     4.53e-07   1.42e-08     
    16     2.37e-07   3.06e-08     
    17     1.09e-07   2.30e-08     
    18     5.10e-08   6.33e-09     
 ------------------------------------------------------------------------------
                                   CCSD Lambda converged.

 Computing density matrices in double precision...
           Orbital response amplitudes will be solved using DIIS.
           Start     Size      MaxIter   EConv     LConv     
           3         7         100       1.00e-06  1.00e-06  
 ------------------------------------------------------------------------------
            Enorm      Ldiff       Comment
 ------------------------------------------------------------------------------
     1     1.20e-01   6.50e-03     
     2     1.22e-01   2.88e-03     
     3     1.61e-01   3.32e-02     
     4     1.99e-02   6.68e-02     Switched to DIIS steps.
     5     8.41e-03   6.89e-03     
     6     1.19e-03   9.00e-04     
     7     7.70e-04   1.57e-04     
     8     2.33e-04   1.96e-04     
     9     7.96e-05   2.13e-05     
    10     2.52e-05   9.79e-06     
    11     6.22e-06   2.29e-06     
    12     3.76e-06   8.88e-07     
    13     6.09e-07   6.09e-07     
 ------------------------------------------------------------------------------
                                   Orbital response converged.

 Computing density matrices... Done.
 CCSD calculation:   CPU 1352.14 s  wall 235.71 s

 Transferring MO TPDM to AO TPDM
 Transferring g2_o1o1o1o1
 Transferring g2_o1o1o1v1
 Transferring g2_o1o1v1v1
 Transferring g2_o1v1o1v1
 Transferring g2_o1v1v1v1
 Transferring g2_v1v1v1v1
 Adding separable TPDM
 Computing TPDM gradient
 --------------------------------------------------------
 2e gradient
  Atom          X               Y               Z
 --------------------------------------------------------
    1        -41.186068       14.399900        0.013864  
    2         12.825535      -31.376493       -0.024773  
    3         18.640383        1.382921        0.009439  
    4          9.720149       15.593672        0.001470  
 --------------------------------------------------------
 --------------------------------------------------------
 Final gradient
  Atom          X               Y               Z
 --------------------------------------------------------
    1        -41.186068       14.399900        0.013864  
    2         12.825535      -31.376493       -0.024773  
    3         18.640383        1.382921        0.009439  
    4          9.720149       15.593672        0.001470  
 --------------------------------------------------------
 Analytic gradient from two-electron contribution:   CPU 209.00 s  wall 41.90 s

 Total ccman2 time:   CPU 1600.17 s  wall 284.97 s


 --------------------------------------------------------------

                    Orbital Energies (a.u.)
 --------------------------------------------------------------

 Alpha MOs
 -- Occupied --
******** -80.0693 -65.1891 -58.5490 -58.5477 -58.5475 -26.3496 -15.6960
 -9.8689  -7.6077  -7.4821  -7.4748  -7.4741  -5.5002  -5.4985  -5.4980
 -3.2211  -3.2182  -3.2172  -3.2092  -3.2092  -1.6541  -1.1666  -1.0473
 -0.8123  -0.7223  -0.7175  -0.6609  -0.5064  -0.4899  -0.4691  -0.4373
 -0.4235
 -- Virtual --
  0.0019   0.0403   0.0549   0.0780   0.0814   0.0964   0.1060   0.1207
  0.1226   0.1664   0.1889   0.2010   0.2215   0.2248   0.2790   0.3165
  0.3609   0.3697   0.3713   0.3819   0.4066   0.4738   0.5200   0.5563
  0.5616   0.5792   0.6626   0.7245   0.7543   0.7866   0.8063   0.8341
  0.8452   0.8604   0.9558   0.9793   0.9841   1.0410   1.1149   1.2469
  1.3150   1.3889   1.5703   1.5874   1.6270   1.7636   1.8644   1.9439
  2.2365   2.2410   2.2881   2.3177   2.3534   2.3788   2.4451   2.6097
  2.8699   4.0409   4.1151   4.1889   4.1940   4.2549   4.4034   4.4504
  4.5215   4.5361   4.5405   4.5986   4.7504   5.3520   6.9019   6.9246
  7.1430   7.1819   7.4972   8.1915   8.2069   8.2724  14.6966  14.8042
 14.8818  36.6374  49.4459  68.7324 166.0975 293.8764 293.8894 293.9704
********
 --------------------------------------------------------------

          Ground-State Mulliken Net Atomic Charges

     Atom                 Charge (a.u.)
  ----------------------------------------
      1 Br                   -0.198556
      2 P                     0.400626
      3 N                    -0.161197
      4 F                    -0.040873
  ----------------------------------------
  Sum of atomic charges =    -0.000000

 -----------------------------------------------------------------
                    Cartesian Multipole Moments
 -----------------------------------------------------------------
    Charge (ESU x 10^10)
                -0.0000
    Dipole Moment (Debye)
         X       1.0316      Y       1.6395      Z       0.0017
       Tot       1.9371
    Quadrupole Moments (Debye-Ang)
        XX     -46.7547     XY      -1.6787     YY     -41.3390
        XZ      -0.0021     YZ       0.0017     ZZ     -40.9334
    Octopole Moments (Debye-Ang^2)
       XXX      39.0899    XXY      -6.4761    XYY       9.0897
       YYY     -13.6390    XXZ      -0.0136    XYZ       0.0002
       YYZ      -0.0120    XZZ       6.5093    YZZ      -4.2601
       ZZZ      -0.0340
    Hexadecapole Moments (Debye-Ang^3)
      XXXX    -492.1281   XXXY       7.3621   XXYY    -108.1991
      XYYY       8.1830   YYYY    -188.8747   XXXZ       0.0183
      XXYZ      -0.0097   XYYZ       0.0075   YYYZ      -0.0413
      XXZZ     -85.5985   XYZZ       3.6623   YYZZ     -38.7802
      XZZZ       0.0231   YZZZ      -0.0376   ZZZZ     -48.1084
 -----------------------------------------------------------------
 DrvMan completing analytic gradient of the correlated energy
 Correlated dipole moment
            1
    1   0.4058736
    2   0.6450288
    3   0.0006632
 Energy read as -3067.727524170
 Full Analytical Gradient: (in a.u., or Hartree/Bohr)
             1             2             3             4
    1   -0.00001729   -0.00006496    0.00011844   -0.00003618
    2    0.00002509   -0.00008460   -0.00005466    0.00011417
    3   -0.00001744    0.00003844   -0.00005200    0.00003100
 Gradient time:  CPU 0.79 s  wall 0.81 s
 ----------------------------------------------------------------
             Standard Nuclear Orientation (Angstroms)
    I     Atom           X                Y                Z
 ----------------------------------------------------------------
    1      Br      1.1489920956    -0.1707741279    -0.0000000000
    2      P      -0.6970914245     1.0866531211     0.0000000000
    3      N      -1.9604582728     0.1215851431     0.0000000000
    4      F      -1.7809048967    -1.2415331492    -0.0000000000
 ----------------------------------------------------------------
 Nuclear Repulsion Energy =   306.3431564535 hartrees
 There are       33 alpha and       33 beta electrons

                       Distance Matrix (Angstroms)
             Br(  1)   P (  2)   N (  3)
   P (  2)  2.233640
   N (  3)  3.123164  1.589796
   F (  4)  3.119426  2.568093  1.374893

 Requested basis set is 6-311++G(d,p)
 There are 44 shells and 122 basis functions
 A cutoff of  1.0D-14 yielded    883 shell pairs
 There are      7122 function pairs (      7856 Cartesian)
 Smallest overlap matrix eigenvalue = 1.30E-03
 Guess MOs from SCF MO coefficient file

 -----------------------------------------------------------------------
  General SCF calculation program by
  Eric Jon Sundstrom, Paul Horn, Yuezhi Mao, Dmitri Zuev, Alec White,
  David Stuck, Shaama M.S., Shane Yost, Joonho Lee, David Small,
  Daniel Levine, Susi Lehtola, Hugh Burton, Evgeny Epifanovsky
 -----------------------------------------------------------------------
 Hartree-Fock
 using 6 threads for integral computing
 -------------------------------------------------------
 OpenMP Integral computing Module                
 Release: version 2.0, May 2017, Q-Chem Inc. Pleasanton 
 -------------------------------------------------------
 A restricted SCF calculation will be
 performed using DIIS
 SCF converges when DIIS error is below 1.0e-08
 ---------------------------------------
  Cycle       Energy         DIIS error
 ---------------------------------------
    1   -3066.9411038975      1.81e-05  
    2   -3066.9411047565      6.61e-06  
    3   -3066.9411048716      4.42e-06  
    4   -3066.9411049166      1.06e-06  
    5   -3066.9411049234      3.58e-07  
    6   -3066.9411049244      1.65e-07  
    7   -3066.9411049246      8.47e-08  
    8   -3066.9411049247      4.32e-08  
    9   -3066.9411049248      1.59e-08  
   10   -3066.9411049248      5.11e-09  Convergence criterion met
 ---------------------------------------
 SCF time:   CPU 6.83s  wall 1.00s 
 SCF   energy in the final basis set =    -3066.9411049248
 Total energy in the final basis set =    -3066.9411049248


 ------------------------------------------------------------------------------

   CCMAN2: suite of methods based on coupled cluster
           and equation of motion theories.

   Components:
   * libvmm-1.3-trunk
     by Evgeny Epifanovsky, Ilya Kaliman.
   * libtensor-2.5-trunk
     by Evgeny Epifanovsky, Michael Wormit, Dmitry Zuev, Sam Manzer, 
        Ilya Kaliman.
   * libcc-2.5-trunk
     by Evgeny Epifanovsky, Arik Landau, Tomasz Kus, Kirill Khistyaev, 
        Dmitry Zuev, Prashant Manohar, Xintian Feng, Anna Krylov, 
        Matthew Goldey, Alec White, Thomas Jagau, Kaushik Nanda, 
        Anastasia Gunina, Alexander Kunitsa, Joonho Lee.

   CCMAN original authors:
   Anna I. Krylov, C. David Sherrill, Steven R. Gwaltney,
   Edward F. C. Byrd (2000)
   Sergey V. Levchenko, Lyudmila V. Slipchenko, Tao Wang,
   Ana-Maria C. Cristian (2003)
   Piotr A. Pieniazek, C. Melania Oana, Evgeny Epifanovsky (2007)
   Prashant Manohar (2009)

 ------------------------------------------------------------------------------


 Allocating and initializing 30808MB of RAM...
 Calculation will run on 6 cores.


 Alpha MOs, Restricted
 -- Occupied --                  
-490.05  -80.07  -65.19  -58.55  -58.55  -58.55  -26.35  -15.70
  1 A     2 A     3 A     4 A     5 A     6 A     7 A     8 A                  
 -9.869  -7.608  -7.482  -7.475  -7.474  -5.500  -5.498  -5.498
  9 A    10 A    11 A    12 A    13 A    14 A    15 A    16 A                  
 -3.221  -3.218  -3.217  -3.209  -3.209  -1.654  -1.167  -1.047
 17 A    18 A    19 A    20 A    21 A    22 A    23 A    24 A                  
 -0.812  -0.722  -0.718  -0.661  -0.507  -0.490  -0.469  -0.437
 25 A    26 A    27 A    28 A    29 A    30 A    31 A    32 A                  
 -0.424
 33 A                                                                          
 -- Virtual --                   
  0.002   0.040   0.055   0.078   0.081   0.096   0.106   0.121
 34 A    35 A    36 A    37 A    38 A    39 A    40 A    41 A                  
  0.123   0.166   0.189   0.201   0.221   0.225   0.279   0.316
 42 A    43 A    44 A    45 A    46 A    47 A    48 A    49 A                  
  0.361   0.370   0.371   0.382   0.407   0.474   0.520   0.556
 50 A    51 A    52 A    53 A    54 A    55 A    56 A    57 A                  
  0.562   0.579   0.663   0.725   0.754   0.787   0.806   0.834
 58 A    59 A    60 A    61 A    62 A    63 A    64 A    65 A                  
  0.845   0.861   0.956   0.979   0.984   1.041   1.115   1.247
 66 A    67 A    68 A    69 A    70 A    71 A    72 A    73 A                  
  1.315   1.389   1.570   1.587   1.627   1.764   1.864   1.944
 74 A    75 A    76 A    77 A    78 A    79 A    80 A    81 A                  
  2.236   2.241   2.288   2.318   2.354   2.379   2.445   2.610
 82 A    83 A    84 A    85 A    86 A    87 A    88 A    89 A                  
  2.871   4.041   4.115   4.189   4.194   4.255   4.404   4.451
 90 A    91 A    92 A    93 A    94 A    95 A    96 A    97 A                  
  4.522   4.536   4.541   4.599   4.750   5.352   6.902   6.925
 98 A    99 A   100 A   101 A   102 A   103 A   104 A   105 A                  
  7.143   7.182   7.498   8.192   8.207   8.272  14.697  14.804
106 A   107 A   108 A   109 A   110 A   111 A   112 A   113 A                  
 14.882  36.638  49.446  68.732 166.098 293.876 293.889 293.970
114 A   115 A   116 A   117 A   118 A   119 A   120 A   121 A                  
*******
122 A                                                                          

 Beta MOs, Restricted
 -- Occupied --                  
-490.05  -80.07  -65.19  -58.55  -58.55  -58.55  -26.35  -15.70
  1 A     2 A     3 A     4 A     5 A     6 A     7 A     8 A                  
 -9.869  -7.608  -7.482  -7.475  -7.474  -5.500  -5.498  -5.498
  9 A    10 A    11 A    12 A    13 A    14 A    15 A    16 A                  
 -3.221  -3.218  -3.217  -3.209  -3.209  -1.654  -1.167  -1.047
 17 A    18 A    19 A    20 A    21 A    22 A    23 A    24 A                  
 -0.812  -0.722  -0.718  -0.661  -0.507  -0.490  -0.469  -0.437
 25 A    26 A    27 A    28 A    29 A    30 A    31 A    32 A                  
 -0.424
 33 A                                                                          
 -- Virtual --                   
  0.002   0.040   0.055   0.078   0.081   0.096   0.106   0.121
 34 A    35 A    36 A    37 A    38 A    39 A    40 A    41 A                  
  0.123   0.166   0.189   0.201   0.221   0.225   0.279   0.316
 42 A    43 A    44 A    45 A    46 A    47 A    48 A    49 A                  
  0.361   0.370   0.371   0.382   0.407   0.474   0.520   0.556
 50 A    51 A    52 A    53 A    54 A    55 A    56 A    57 A                  
  0.562   0.579   0.663   0.725   0.754   0.787   0.806   0.834
 58 A    59 A    60 A    61 A    62 A    63 A    64 A    65 A                  
  0.845   0.861   0.956   0.979   0.984   1.041   1.115   1.247
 66 A    67 A    68 A    69 A    70 A    71 A    72 A    73 A                  
  1.315   1.389   1.570   1.587   1.627   1.764   1.864   1.944
 74 A    75 A    76 A    77 A    78 A    79 A    80 A    81 A                  
  2.236   2.241   2.288   2.318   2.354   2.379   2.445   2.610
 82 A    83 A    84 A    85 A    86 A    87 A    88 A    89 A                  
  2.871   4.041   4.115   4.189   4.194   4.255   4.404   4.451
 90 A    91 A    92 A    93 A    94 A    95 A    96 A    97 A                  
  4.522   4.536   4.541   4.599   4.750   5.352   6.902   6.925
 98 A    99 A   100 A   101 A   102 A   103 A   104 A   105 A                  
  7.143   7.182   7.498   8.192   8.207   8.272  14.697  14.804
106 A   107 A   108 A   109 A   110 A   111 A   112 A   113 A                  
 14.882  36.638  49.446  68.732 166.098 293.876 293.889 293.970
114 A   115 A   116 A   117 A   118 A   119 A   120 A   121 A                  
*******
122 A                                                                          

 Occupation and symmetry of molecular orbitals

 Point group: C1 (1 irreducible representation).

                           A     All 
 -------------------------------------
 All molecular orbitals:
  - Alpha                  122   122 
  - Beta                   122   122 
 -------------------------------------
 Alpha orbitals:
  - Frozen occupied        16    16  
  - Active occupied        17    17  
  - Active virtual         89    89  
  - Frozen virtual         0     0   
 -------------------------------------
 Beta orbitals:
  - Frozen occupied        16    16  
  - Active occupied        17    17  
  - Active virtual         89    89  
  - Frozen virtual         0     0   
 -------------------------------------

 Import integrals:   CPU 0.00 s  wall 0.00 s

 Import integrals:   CPU 33.84 s  wall 5.92 s

 MP2 amplitudes:   CPU 0.13 s  wall 0.09 s

Running a double precision version
           CCSD T amplitudes will be solved using DIIS.

           Start     Size      MaxIter   EConv     TConv     
           3         7         100       1.00e-07  1.00e-05  
 ------------------------------------------------------------------------------
           Energy (a.u.)   Ediff      Tdiff       Comment
 ------------------------------------------------------------------------------
         -3067.72229022                           
     1   -3067.69867196   2.36e-02   7.80e-01     
     2   -3067.72573171   2.71e-02   1.03e-01     
     3   -3067.72350402   2.23e-03   4.80e-02     
     4   -3067.72636083   2.86e-03   2.06e-02     Switched to DIIS steps.
     5   -3067.72742472   1.06e-03   1.30e-02     
     6   -3067.72751226   8.75e-05   3.51e-03     
     7   -3067.72751403   1.77e-06   1.51e-03     
     8   -3067.72752017   6.14e-06   4.54e-04     
     9   -3067.72752353   3.36e-06   2.76e-04     
    10   -3067.72752307   4.59e-07   8.29e-05     
    11   -3067.72752353   4.56e-07   3.14e-05     
    12   -3067.72752356   2.96e-08   1.86e-05     
    13   -3067.72752348   7.80e-08   6.55e-06     
 ------------------------------------------------------------------------------
         -3067.72752348                           CCSD T converged.

End of double precision
 SCF energy                 = -3066.94110492
 MP2 energy                 = -3067.72229022
 CCSD correlation energy     =    -0.78641855
 CCSD total energy           = -3067.72752348

 CCSD  T1^2 = 0.0173  T2^2 = 0.2645  Leading amplitudes:

 Amplitude    Orbitals with energies
  0.0408       30 (A) A                  ->    34 (A) A                   
              -0.4899                          0.0020                     
  0.0408       30 (A) B                  ->    34 (A) B                   
              -0.4899                          0.0020                     
 -0.0216       27 (A) A                  ->    34 (A) A                   
              -0.7176                          0.0020                     
 -0.0216       27 (A) B                  ->    34 (A) B                   
              -0.7176                          0.0020                     

 Amplitude    Orbitals with energies
 -0.0862       33 (A) A      33 (A) B    ->    34 (A) A      34 (A) B     
              -0.4236       -0.4236            0.0020        0.0020       
  0.0862       33 (A) A      33 (A) B    ->    34 (A) B      34 (A) A     
              -0.4236       -0.4236            0.0020        0.0020       
  0.0862       33 (A) B      33 (A) A    ->    34 (A) A      34 (A) B     
              -0.4236       -0.4236            0.0020        0.0020       
 -0.0862       33 (A) B      33 (A) A    ->    34 (A) B      34 (A) A     
              -0.4236       -0.4236            0.0020        0.0020       

 Computing CCSD intemediates for later calculations in double precision
 Finished.

Running a double precision version
           CCSD Lambda amplitudes will be solved using DIIS.
           Start     Size      MaxIter   EConv     LConv     
           3         7         100       1.00e-07  1.00e-05  
 ------------------------------------------------------------------------------
            Enorm      Ldiff       Comment
 ------------------------------------------------------------------------------
     1     6.35e-02   4.20e-02     
     2     2.03e-02   8.12e-03     
     3     9.68e-03   1.44e-03     
     4     5.19e-03   1.58e-03     Switched to DIIS steps.
     5     1.63e-03   1.03e-03     
     6     8.09e-04   2.47e-04     
     7     2.62e-04   8.01e-05     
     8     1.23e-04   7.28e-06     
     9     4.47e-05   4.69e-06     
    10     2.08e-05   1.47e-06     
    11     1.06e-05   1.24e-09     
    12     4.49e-06   1.60e-07     
    13     2.30e-06   2.02e-07     
    14     9.79e-07   9.46e-09     
    15     4.52e-07   1.45e-08     
    16     2.36e-07   3.07e-08     
    17     1.09e-07   2.30e-08     
    18     5.10e-08   6.33e-09     
 ------------------------------------------------------------------------------
                                   CCSD Lambda converged.

 Computing density matrices in double precision...
           Orbital response amplitudes will be solved using DIIS.
           Start     Size      MaxIter   EConv     LConv     
           3         7         100       1.00e-06  1.00e-06  
 ------------------------------------------------------------------------------
            Enorm      Ldiff       Comment
 ------------------------------------------------------------------------------
     1     1.20e-01   6.48e-03     
     2     1.22e-01   2.91e-03     
     3     1.61e-01   3.32e-02     
     4     1.98e-02   6.67e-02     Switched to DIIS steps.
     5     8.38e-03   6.85e-03     
     6     1.18e-03   8.99e-04     
     7     7.68e-04   1.58e-04     
     8     2.32e-04   1.95e-04     
     9     7.93e-05   2.13e-05     
    10     2.51e-05   9.76e-06     
    11     6.20e-06   2.28e-06     
    12     3.74e-06   8.87e-07     
    13     6.07e-07   6.05e-07     
 ------------------------------------------------------------------------------
                                   Orbital response converged.

 Computing density matrices... Done.
 CCSD calculation:   CPU 1351.37 s  wall 235.61 s

 Transferring MO TPDM to AO TPDM
 Transferring g2_o1o1o1o1
 Transferring g2_o1o1o1v1
 Transferring g2_o1o1v1v1
 Transferring g2_o1v1o1v1
 Transferring g2_o1v1v1v1
 Transferring g2_v1v1v1v1
 Adding separable TPDM
 Computing TPDM gradient
 --------------------------------------------------------
 2e gradient
  Atom          X               Y               Z
 --------------------------------------------------------
    1        -41.187506       14.399753       -0.000000  
    2         12.820860      -31.391447        0.000001  
    3         18.641768        1.392744       -0.000000  
    4          9.724878       15.598949       -0.000000  
 --------------------------------------------------------
 --------------------------------------------------------
 Final gradient
  Atom          X               Y               Z
 --------------------------------------------------------
    1        -41.187506       14.399753       -0.000000  
    2         12.820860      -31.391447        0.000001  
    3         18.641768        1.392744       -0.000000  
    4          9.724878       15.598949       -0.000000  
 --------------------------------------------------------
 Analytic gradient from two-electron contribution:   CPU 211.39 s  wall 41.16 s

 Total ccman2 time:   CPU 1600.62 s  wall 283.89 s


 --------------------------------------------------------------

                    Orbital Energies (a.u.)
 --------------------------------------------------------------

 Alpha MOs
 -- Occupied --
******** -80.0692 -65.1890 -58.5489 -58.5476 -58.5474 -26.3497 -15.6958
 -9.8688  -7.6077  -7.4820  -7.4748  -7.4740  -5.5002  -5.4984  -5.4980
 -3.2210  -3.2181  -3.2171  -3.2091  -3.2091  -1.6542  -1.1669  -1.0472
 -0.8124  -0.7224  -0.7176  -0.6609  -0.5065  -0.4899  -0.4690  -0.4373
 -0.4236
 -- Virtual --
  0.0020   0.0403   0.0549   0.0780   0.0814   0.0964   0.1060   0.1207
  0.1226   0.1664   0.1890   0.2010   0.2215   0.2249   0.2790   0.3165
  0.3609   0.3697   0.3714   0.3819   0.4066   0.4740   0.5200   0.5563
  0.5617   0.5792   0.6626   0.7247   0.7543   0.7867   0.8064   0.8343
  0.8451   0.8606   0.9558   0.9794   0.9842   1.0409   1.1149   1.2474
  1.3154   1.3888   1.5703   1.5875   1.6270   1.7637   1.8643   1.9439
  2.2365   2.2409   2.2881   2.3177   2.3535   2.3792   2.4453   2.6098
  2.8706   4.0411   4.1151   4.1889   4.1940   4.2554   4.4036   4.4507
  4.5215   4.5362   4.5406   4.5988   4.7505   5.3523   6.9018   6.9245
  7.1432   7.1820   7.4978   8.1915   8.2070   8.2725  14.6967  14.8044
 14.8825  36.6376  49.4460  68.7324 166.0982 293.8765 293.8895 293.9705
********
 --------------------------------------------------------------

          Ground-State Mulliken Net Atomic Charges

     Atom                 Charge (a.u.)
  ----------------------------------------
      1 Br                   -0.198842
      2 P                     0.400753
      3 N                    -0.161201
      4 F                    -0.040710
  ----------------------------------------
  Sum of atomic charges =     0.000000

 -----------------------------------------------------------------
                    Cartesian Multipole Moments
 -----------------------------------------------------------------
    Charge (ESU x 10^10)
                 0.0000
    Dipole Moment (Debye)
         X       1.0289      Y       1.6399      Z       0.0000
       Tot       1.9360
    Quadrupole Moments (Debye-Ang)
        XX     -46.7533     XY      -1.6766     YY     -41.3345
        XZ      -0.0000     YZ      -0.0000     ZZ     -40.9308
    Octopole Moments (Debye-Ang^2)
       XXX      39.0461    XXY      -6.4784    XYY       9.0789
       YYY     -13.6336    XXZ       0.0000    XYZ       0.0000
       YYZ      -0.0000    XZZ       6.4985    YZZ      -4.2573
       ZZZ      -0.0000
    Hexadecapole Moments (Debye-Ang^3)
      XXXX    -491.9490   XXXY       7.3649   XXYY    -108.1714
      XYYY       8.1852   YYYY    -188.8512   XXXZ      -0.0000
      XXYZ      -0.0000   XYYZ       0.0000   YYYZ      -0.0000
      XXZZ     -85.5708   XYZZ       3.6598   YYZZ     -38.7746
      XZZZ       0.0000   YZZZ      -0.0000   ZZZZ     -48.1011
 -----------------------------------------------------------------
 DrvMan completing analytic gradient of the correlated energy
 Correlated dipole moment
            1
    1   0.4047969
    2   0.6452052
    3   0.0000001
 Energy read as -3067.727523479
 Full Analytical Gradient: (in a.u., or Hartree/Bohr)
             1             2             3             4
    1   -0.00008010   -0.00048657    0.00065179   -0.00008512
    2    0.00002326   -0.00033650    0.00018692    0.00012633
    3   -0.00000000   -0.00000002    0.00000002   -0.00000000
 Gradient time:  CPU 0.85 s  wall 0.86 s
 ----------------------------------------------------------------
             Standard Nuclear Orientation (Angstroms)
    I     Atom           X                Y                Z
 ----------------------------------------------------------------
    1      Br      1.1489920956    -0.1707741279    -0.0000000000
    2      P      -0.6970914245     1.0866531211     0.0000000000
    3      N      -1.9624582728     0.1215851431     0.0000000000
    4      F      -1.7809048967    -1.2415331492    -0.0000000000
 ----------------------------------------------------------------
 Nuclear Repulsion Energy =   306.2771605823 hartrees
 There are       33 alpha and       33 beta electrons

                       Distance Matrix (Angstroms)
             Br(  1)   P (  2)   N (  3)
   P (  2)  2.233640
   N (  3)  3.125156  1.591386
   F (  4)  3.119426  2.568093  1.375156

 Requested basis set is 6-311++G(d,p)
 There are 44 shells and 122 basis functions
 A cutoff of  1.0D-14 yielded    883 shell pairs
 There are      7122 function pairs (      7856 Cartesian)
 Smallest overlap matrix eigenvalue = 1.30E-03
 Guess MOs from SCF MO coefficient file

 -----------------------------------------------------------------------
  General SCF calculation program by
  Eric Jon Sundstrom, Paul Horn, Yuezhi Mao, Dmitri Zuev, Alec White,
  David Stuck, Shaama M.S., Shane Yost, Joonho Lee, David Small,
  Daniel Levine, Susi Lehtola, Hugh Burton, Evgeny Epifanovsky
 -----------------------------------------------------------------------
 Hartree-Fock
 using 6 threads for integral computing
 -------------------------------------------------------
 OpenMP Integral computing Module                
 Release: version 2.0, May 2017, Q-Chem Inc. Pleasanton 
 -------------------------------------------------------
 A restricted SCF calculation will be
 performed using DIIS
 SCF converges when DIIS error is below 1.0e-08
 ---------------------------------------
  Cycle       Energy         DIIS error
 ---------------------------------------
    1   -3066.9409785445      3.10e-05  
    2   -3066.9409808031      1.21e-05  
    3   -3066.9409811184      7.75e-06  
    4   -3066.9409812547      1.82e-06  
    5   -3066.9409812729      5.65e-07  
    6   -3066.9409812748      2.03e-07  
    7   -3066.9409812750      9.02e-08  
    8   -3066.9409812750      4.85e-08  
    9   -3066.9409812751      1.73e-08  
   10   -3066.9409812751      5.35e-09  Convergence criterion met
 ---------------------------------------
 SCF time:   CPU 6.99s  wall 1.00s 
 SCF   energy in the final basis set =    -3066.9409812751
 Total energy in the final basis set =    -3066.9409812751


 ------------------------------------------------------------------------------

   CCMAN2: suite of methods based on coupled cluster
           and equation of motion theories.

   Components:
   * libvmm-1.3-trunk
     by Evgeny Epifanovsky, Ilya Kaliman.
   * libtensor-2.5-trunk
     by Evgeny Epifanovsky, Michael Wormit, Dmitry Zuev, Sam Manzer, 
        Ilya Kaliman.
   * libcc-2.5-trunk
     by Evgeny Epifanovsky, Arik Landau, Tomasz Kus, Kirill Khistyaev, 
        Dmitry Zuev, Prashant Manohar, Xintian Feng, Anna Krylov, 
        Matthew Goldey, Alec White, Thomas Jagau, Kaushik Nanda, 
        Anastasia Gunina, Alexander Kunitsa, Joonho Lee.

   CCMAN original authors:
   Anna I. Krylov, C. David Sherrill, Steven R. Gwaltney,
   Edward F. C. Byrd (2000)
   Sergey V. Levchenko, Lyudmila V. Slipchenko, Tao Wang,
   Ana-Maria C. Cristian (2003)
   Piotr A. Pieniazek, C. Melania Oana, Evgeny Epifanovsky (2007)
   Prashant Manohar (2009)

 ------------------------------------------------------------------------------


 Allocating and initializing 30808MB of RAM...
 Calculation will run on 6 cores.


 Alpha MOs, Restricted
 -- Occupied --                  
-490.06  -80.07  -65.19  -58.55  -58.55  -58.55  -26.35  -15.70
  1 A     2 A     3 A     4 A     5 A     6 A     7 A     8 A                  
 -9.869  -7.608  -7.482  -7.475  -7.474  -5.500  -5.499  -5.498
  9 A    10 A    11 A    12 A    13 A    14 A    15 A    16 A                  
 -3.221  -3.218  -3.217  -3.209  -3.209  -1.654  -1.166  -1.047
 17 A    18 A    19 A    20 A    21 A    22 A    23 A    24 A                  
 -0.812  -0.722  -0.717  -0.661  -0.506  -0.490  -0.469  -0.437
 25 A    26 A    27 A    28 A    29 A    30 A    31 A    32 A                  
 -0.423
 33 A                                                                          
 -- Virtual --                   
  0.002   0.040   0.055   0.078   0.081   0.096   0.106   0.121
 34 A    35 A    36 A    37 A    38 A    39 A    40 A    41 A                  
  0.123   0.166   0.189   0.201   0.221   0.225   0.279   0.317
 42 A    43 A    44 A    45 A    46 A    47 A    48 A    49 A                  
  0.361   0.370   0.371   0.382   0.407   0.474   0.520   0.556
 50 A    51 A    52 A    53 A    54 A    55 A    56 A    57 A                  
  0.562   0.579   0.663   0.724   0.754   0.786   0.806   0.834
 58 A    59 A    60 A    61 A    62 A    63 A    64 A    65 A                  
  0.845   0.860   0.956   0.979   0.984   1.041   1.115   1.246
 66 A    67 A    68 A    69 A    70 A    71 A    72 A    73 A                  
  1.315   1.389   1.570   1.587   1.627   1.764   1.865   1.944
 74 A    75 A    76 A    77 A    78 A    79 A    80 A    81 A                  
  2.237   2.241   2.288   2.318   2.353   2.379   2.445   2.610
 82 A    83 A    84 A    85 A    86 A    87 A    88 A    89 A                  
  2.869   4.041   4.115   4.189   4.194   4.254   4.403   4.450
 90 A    91 A    92 A    93 A    94 A    95 A    96 A    97 A                  
  4.521   4.536   4.540   4.598   4.750   5.352   6.902   6.925
 98 A    99 A   100 A   101 A   102 A   103 A   104 A   105 A                  
  7.143   7.182   7.497   8.191   8.207   8.272  14.697  14.804
106 A   107 A   108 A   109 A   110 A   111 A   112 A   113 A                  
 14.881  36.637  49.446  68.733 166.097 293.876 293.889 293.970
114 A   115 A   116 A   117 A   118 A   119 A   120 A   121 A                  
*******
122 A                                                                          

 Beta MOs, Restricted
 -- Occupied --                  
-490.06  -80.07  -65.19  -58.55  -58.55  -58.55  -26.35  -15.70
  1 A     2 A     3 A     4 A     5 A     6 A     7 A     8 A                  
 -9.869  -7.608  -7.482  -7.475  -7.474  -5.500  -5.499  -5.498
  9 A    10 A    11 A    12 A    13 A    14 A    15 A    16 A                  
 -3.221  -3.218  -3.217  -3.209  -3.209  -1.654  -1.166  -1.047
 17 A    18 A    19 A    20 A    21 A    22 A    23 A    24 A                  
 -0.812  -0.722  -0.717  -0.661  -0.506  -0.490  -0.469  -0.437
 25 A    26 A    27 A    28 A    29 A    30 A    31 A    32 A                  
 -0.423
 33 A                                                                          
 -- Virtual --                   
  0.002   0.040   0.055   0.078   0.081   0.096   0.106   0.121
 34 A    35 A    36 A    37 A    38 A    39 A    40 A    41 A                  
  0.123   0.166   0.189   0.201   0.221   0.225   0.279   0.317
 42 A    43 A    44 A    45 A    46 A    47 A    48 A    49 A                  
  0.361   0.370   0.371   0.382   0.407   0.474   0.520   0.556
 50 A    51 A    52 A    53 A    54 A    55 A    56 A    57 A                  
  0.562   0.579   0.663   0.724   0.754   0.786   0.806   0.834
 58 A    59 A    60 A    61 A    62 A    63 A    64 A    65 A                  
  0.845   0.860   0.956   0.979   0.984   1.041   1.115   1.246
 66 A    67 A    68 A    69 A    70 A    71 A    72 A    73 A                  
  1.315   1.389   1.570   1.587   1.627   1.764   1.865   1.944
 74 A    75 A    76 A    77 A    78 A    79 A    80 A    81 A                  
  2.237   2.241   2.288   2.318   2.353   2.379   2.445   2.610
 82 A    83 A    84 A    85 A    86 A    87 A    88 A    89 A                  
  2.869   4.041   4.115   4.189   4.194   4.254   4.403   4.450
 90 A    91 A    92 A    93 A    94 A    95 A    96 A    97 A                  
  4.521   4.536   4.540   4.598   4.750   5.352   6.902   6.925
 98 A    99 A   100 A   101 A   102 A   103 A   104 A   105 A                  
  7.143   7.182   7.497   8.191   8.207   8.272  14.697  14.804
106 A   107 A   108 A   109 A   110 A   111 A   112 A   113 A                  
 14.881  36.637  49.446  68.733 166.097 293.876 293.889 293.970
114 A   115 A   116 A   117 A   118 A   119 A   120 A   121 A                  
*******
122 A                                                                          

 Occupation and symmetry of molecular orbitals

 Point group: C1 (1 irreducible representation).

                           A     All 
 -------------------------------------
 All molecular orbitals:
  - Alpha                  122   122 
  - Beta                   122   122 
 -------------------------------------
 Alpha orbitals:
  - Frozen occupied        16    16  
  - Active occupied        17    17  
  - Active virtual         89    89  
  - Frozen virtual         0     0   
 -------------------------------------
 Beta orbitals:
  - Frozen occupied        16    16  
  - Active occupied        17    17  
  - Active virtual         89    89  
  - Frozen virtual         0     0   
 -------------------------------------

 Import integrals:   CPU 0.00 s  wall 0.00 s

 Import integrals:   CPU 34.36 s  wall 6.15 s

 MP2 amplitudes:   CPU 0.15 s  wall 0.11 s

Running a double precision version
           CCSD T amplitudes will be solved using DIIS.

           Start     Size      MaxIter   EConv     TConv     
           3         7         100       1.00e-07  1.00e-05  
 ------------------------------------------------------------------------------
           Energy (a.u.)   Ediff      Tdiff       Comment
 ------------------------------------------------------------------------------
         -3067.72231947                           
     1   -3067.69863554   2.37e-02   7.80e-01     
     2   -3067.72573699   2.71e-02   1.03e-01     
     3   -3067.72349578   2.24e-03   4.80e-02     
     4   -3067.72635941   2.86e-03   2.07e-02     Switched to DIIS steps.
     5   -3067.72742507   1.07e-03   1.30e-02     
     6   -3067.72751290   8.78e-05   3.53e-03     
     7   -3067.72751453   1.63e-06   1.51e-03     
     8   -3067.72752063   6.10e-06   4.54e-04     
     9   -3067.72752399   3.36e-06   2.76e-04     
    10   -3067.72752352   4.66e-07   8.31e-05     
    11   -3067.72752398   4.58e-07   3.14e-05     
    12   -3067.72752401   2.98e-08   1.86e-05     
    13   -3067.72752393   7.77e-08   6.53e-06     
 ------------------------------------------------------------------------------
         -3067.72752393                           CCSD T converged.

End of double precision
 SCF energy                 = -3066.94098128
 MP2 energy                 = -3067.72231947
 CCSD correlation energy     =    -0.78654266
 CCSD total energy           = -3067.72752393

 CCSD  T1^2 = 0.0173  T2^2 = 0.2647  Leading amplitudes:

 Amplitude    Orbitals with energies
 -0.0408       30 (A) A                  ->    34 (A) A                   
              -0.4898                          0.0017                     
 -0.0408       30 (A) B                  ->    34 (A) B                   
              -0.4898                          0.0017                     
  0.0216       27 (A) A                  ->    34 (A) A                   
              -0.7175                          0.0017                     
  0.0216       27 (A) B                  ->    34 (A) B                   
              -0.7175                          0.0017                     

 Amplitude    Orbitals with energies
 -0.0869       33 (A) A      33 (A) B    ->    34 (A) A      34 (A) B     
              -0.4234       -0.4234            0.0017        0.0017       
  0.0869       33 (A) A      33 (A) B    ->    34 (A) B      34 (A) A     
              -0.4234       -0.4234            0.0017        0.0017       
  0.0869       33 (A) B      33 (A) A    ->    34 (A) A      34 (A) B     
              -0.4234       -0.4234            0.0017        0.0017       
 -0.0869       33 (A) B      33 (A) A    ->    34 (A) B      34 (A) A     
              -0.4234       -0.4234            0.0017        0.0017       

 Computing CCSD intemediates for later calculations in double precision
 Finished.

Running a double precision version
           CCSD Lambda amplitudes will be solved using DIIS.
           Start     Size      MaxIter   EConv     LConv     
           3         7         100       1.00e-07  1.00e-05  
 ------------------------------------------------------------------------------
            Enorm      Ldiff       Comment
 ------------------------------------------------------------------------------
     1     6.36e-02   4.20e-02     
     2     2.04e-02   8.12e-03     
     3     9.70e-03   1.45e-03     
     4     5.20e-03   1.59e-03     Switched to DIIS steps.
     5     1.63e-03   1.03e-03     
     6     8.10e-04   2.48e-04     
     7     2.63e-04   8.04e-05     
     8     1.23e-04   7.28e-06     
     9     4.47e-05   4.72e-06     
    10     2.08e-05   1.49e-06     
    11     1.05e-05   7.58e-09     
    12     4.49e-06   1.57e-07     
    13     2.30e-06   2.03e-07     
    14     9.81e-07   8.58e-09     
    15     4.53e-07   1.39e-08     
    16     2.37e-07   3.05e-08     
    17     1.09e-07   2.30e-08     
    18     5.10e-08   6.34e-09     
 ------------------------------------------------------------------------------
                                   CCSD Lambda converged.

 Computing density matrices in double precision...
           Orbital response amplitudes will be solved using DIIS.
           Start     Size      MaxIter   EConv     LConv     
           3         7         100       1.00e-06  1.00e-06  
 ------------------------------------------------------------------------------
            Enorm      Ldiff       Comment
 ------------------------------------------------------------------------------
     1     1.21e-01   6.52e-03     
     2     1.22e-01   2.85e-03     
     3     1.61e-01   3.33e-02     
     4     2.00e-02   6.69e-02     Switched to DIIS steps.
     5     8.44e-03   6.94e-03     
     6     1.19e-03   9.01e-04     
     7     7.73e-04   1.57e-04     
     8     2.34e-04   1.96e-04     
     9     8.00e-05   2.12e-05     
    10     2.53e-05   9.81e-06     
    11     6.24e-06   2.30e-06     
    12     3.77e-06   8.89e-07     
    13     6.12e-07   6.12e-07     
 ------------------------------------------------------------------------------
                                   Orbital response converged.

 Computing density matrices... Done.
 CCSD calculation:   CPU 1355.93 s  wall 236.75 s

 Transferring MO TPDM to AO TPDM
 Transferring g2_o1o1o1o1
 Transferring g2_o1o1o1v1
 Transferring g2_o1o1v1v1
 Transferring g2_o1v1o1v1
 Transferring g2_o1v1v1v1
 Transferring g2_v1v1v1v1
 Adding separable TPDM
 Computing TPDM gradient
 --------------------------------------------------------
 2e gradient
  Atom          X               Y               Z
 --------------------------------------------------------
    1        -41.184635       14.400051        0.000000  
    2         12.830214      -31.361569       -0.000000  
    3         18.638996        1.373127        0.000000  
    4          9.715425       15.588391       -0.000000  
 --------------------------------------------------------
 --------------------------------------------------------
 Final gradient
  Atom          X               Y               Z
 --------------------------------------------------------
    1        -41.184635       14.400051        0.000000  
    2         12.830214      -31.361569       -0.000000  
    3         18.638996        1.373127        0.000000  
    4          9.715425       15.588391       -0.000000  
 --------------------------------------------------------
 Analytic gradient from two-electron contribution:   CPU 212.39 s  wall 43.11 s

 Total ccman2 time:   CPU 1607.14 s  wall 287.33 s


 --------------------------------------------------------------

                    Orbital Energies (a.u.)
 --------------------------------------------------------------

 Alpha MOs
 -- Occupied --
******** -80.0693 -65.1892 -58.5491 -58.5477 -58.5476 -26.3495 -15.6961
 -9.8689  -7.6078  -7.4821  -7.4749  -7.4741  -5.5003  -5.4986  -5.4981
 -3.2211  -3.2182  -3.2173  -3.2093  -3.2092  -1.6540  -1.1664  -1.0473
 -0.8123  -0.7222  -0.7175  -0.6609  -0.5063  -0.4898  -0.4692  -0.4373
 -0.4234
 -- Virtual --
  0.0017   0.0402   0.0549   0.0780   0.0814   0.0964   0.1060   0.1207
  0.1225   0.1664   0.1889   0.2009   0.2215   0.2248   0.2791   0.3165
  0.3609   0.3696   0.3713   0.3819   0.4066   0.4736   0.5199   0.5563
  0.5616   0.5791   0.6625   0.7243   0.7542   0.7865   0.8063   0.8340
  0.8453   0.8602   0.9558   0.9792   0.9841   1.0411   1.1148   1.2464
  1.3147   1.3890   1.5703   1.5873   1.6271   1.7636   1.8646   1.9438
  2.2366   2.2410   2.2880   2.3176   2.3534   2.3785   2.4450   2.6096
  2.8693   4.0407   4.1152   4.1890   4.1941   4.2545   4.4033   4.4502
  4.5214   4.5360   4.5404   4.5985   4.7503   5.3516   6.9019   6.9247
  7.1428   7.1818   7.4966   8.1914   8.2068   8.2723  14.6966  14.8040
 14.8811  36.6372  49.4459  68.7325 166.0968 293.8764 293.8893 293.9703
********
 --------------------------------------------------------------

          Ground-State Mulliken Net Atomic Charges

     Atom                 Charge (a.u.)
  ----------------------------------------
      1 Br                   -0.198271
      2 P                     0.400499
      3 N                    -0.161191
      4 F                    -0.041036
  ----------------------------------------
  Sum of atomic charges =     0.000000

 -----------------------------------------------------------------
                    Cartesian Multipole Moments
 -----------------------------------------------------------------
    Charge (ESU x 10^10)
                -0.0000
    Dipole Moment (Debye)
         X       1.0344      Y       1.6391      Z      -0.0000
       Tot       1.9381
    Quadrupole Moments (Debye-Ang)
        XX     -46.7562     XY      -1.6807     YY     -41.3435
        XZ      -0.0000     YZ      -0.0000     ZZ     -40.9360
    Octopole Moments (Debye-Ang^2)
       XXX      39.1336    XXY      -6.4737    XYY       9.1004
       YYY     -13.6443    XXZ       0.0000    XYZ       0.0000
       YYZ      -0.0000    XZZ       6.5201    YZZ      -4.2628
       ZZZ      -0.0000
    Hexadecapole Moments (Debye-Ang^3)
      XXXX    -492.3071   XXXY       7.3593   XXYY    -108.2269
      XYYY       8.1808   YYYY    -188.8981   XXXZ      -0.0000
      XXYZ      -0.0000   XYYZ       0.0000   YYYZ      -0.0000
      XXZZ     -85.6263   XYZZ       3.6648   YYZZ     -38.7858
      XZZZ      -0.0000   YZZZ      -0.0000   ZZZZ     -48.1155
 -----------------------------------------------------------------
 DrvMan completing analytic gradient of the correlated energy
 Correlated dipole moment
            1
    1   0.4069457
    2   0.6448536
    3  -0.0000000
 Energy read as -3067.727523932
 Full Analytical Gradient: (in a.u., or Hartree/Bohr)
             1             2             3             4
    1    0.00004523    0.00035498   -0.00041322    0.00001302
    2    0.00002703    0.00016519   -0.00029389    0.00010167
    3   -0.00000000   -0.00000000    0.00000000   -0.00000000
 Gradient time:  CPU 0.81 s  wall 0.85 s
 ----------------------------------------------------------------
             Standard Nuclear Orientation (Angstroms)
    I     Atom           X                Y                Z
 ----------------------------------------------------------------
    1      Br      1.1489920956    -0.1707741279    -0.0000000000
    2      P      -0.6970914245     1.0866531211     0.0000000000
    3      N      -1.9614582728     0.1225851431     0.0000000000
    4      F      -1.7809048967    -1.2415331492    -0.0000000000
 ----------------------------------------------------------------
 Nuclear Repulsion Energy =   306.3047673634 hartrees
 There are       33 alpha and       33 beta electrons

                       Distance Matrix (Angstroms)
             Br(  1)   P (  2)   N (  3)
   P (  2)  2.233640
   N (  3)  3.124254  1.589984
   F (  4)  3.119426  2.568093  1.376015

 Requested basis set is 6-311++G(d,p)
 There are 44 shells and 122 basis functions
 A cutoff of  1.0D-14 yielded    883 shell pairs
 There are      7122 function pairs (      7856 Cartesian)
 Smallest overlap matrix eigenvalue = 1.30E-03
 Guess MOs from SCF MO coefficient file

 -----------------------------------------------------------------------
  General SCF calculation program by
  Eric Jon Sundstrom, Paul Horn, Yuezhi Mao, Dmitri Zuev, Alec White,
  David Stuck, Shaama M.S., Shane Yost, Joonho Lee, David Small,
  Daniel Levine, Susi Lehtola, Hugh Burton, Evgeny Epifanovsky
 -----------------------------------------------------------------------
 Hartree-Fock
 using 6 threads for integral computing
 -------------------------------------------------------
 OpenMP Integral computing Module                
 Release: version 2.0, May 2017, Q-Chem Inc. Pleasanton 
 -------------------------------------------------------
 A restricted SCF calculation will be
 performed using DIIS
 SCF converges when DIIS error is below 1.0e-08
 ---------------------------------------
  Cycle       Energy         DIIS error
 ---------------------------------------
    1   -3066.9410317116      2.75e-05  
    2   -3066.9410332491      1.02e-05  
    3   -3066.9410334110      6.19e-06  
    4   -3066.9410334879      1.42e-06  
    5   -3066.9410334962      4.90e-07  
    6   -3066.9410334979      2.59e-07  
    7   -3066.9410334983      1.07e-07  
    8   -3066.9410334984      5.09e-08  
    9   -3066.9410334984      1.50e-08  
   10   -3066.9410334984      4.29e-09  Convergence criterion met
 ---------------------------------------
 SCF time:   CPU 6.90s  wall 1.00s 
 SCF   energy in the final basis set =    -3066.9410334984
 Total energy in the final basis set =    -3066.9410334984


 ------------------------------------------------------------------------------

   CCMAN2: suite of methods based on coupled cluster
           and equation of motion theories.

   Components:
   * libvmm-1.3-trunk
     by Evgeny Epifanovsky, Ilya Kaliman.
   * libtensor-2.5-trunk
     by Evgeny Epifanovsky, Michael Wormit, Dmitry Zuev, Sam Manzer, 
        Ilya Kaliman.
   * libcc-2.5-trunk
     by Evgeny Epifanovsky, Arik Landau, Tomasz Kus, Kirill Khistyaev, 
        Dmitry Zuev, Prashant Manohar, Xintian Feng, Anna Krylov, 
        Matthew Goldey, Alec White, Thomas Jagau, Kaushik Nanda, 
        Anastasia Gunina, Alexander Kunitsa, Joonho Lee.

   CCMAN original authors:
   Anna I. Krylov, C. David Sherrill, Steven R. Gwaltney,
   Edward F. C. Byrd (2000)
   Sergey V. Levchenko, Lyudmila V. Slipchenko, Tao Wang,
   Ana-Maria C. Cristian (2003)
   Piotr A. Pieniazek, C. Melania Oana, Evgeny Epifanovsky (2007)
   Prashant Manohar (2009)

 ------------------------------------------------------------------------------


 Allocating and initializing 30808MB of RAM...
 Calculation will run on 6 cores.


 Alpha MOs, Restricted
 -- Occupied --                  
-490.06  -80.07  -65.19  -58.55  -58.55  -58.55  -26.35  -15.70
  1 A     2 A     3 A     4 A     5 A     6 A     7 A     8 A                  
 -9.869  -7.608  -7.482  -7.475  -7.474  -5.500  -5.499  -5.498
  9 A    10 A    11 A    12 A    13 A    14 A    15 A    16 A                  
 -3.221  -3.218  -3.217  -3.209  -3.209  -1.654  -1.167  -1.047
 17 A    18 A    19 A    20 A    21 A    22 A    23 A    24 A                  
 -0.812  -0.722  -0.717  -0.661  -0.507  -0.490  -0.469  -0.437
 25 A    26 A    27 A    28 A    29 A    30 A    31 A    32 A                  
 -0.424
 33 A                                                                          
 -- Virtual --                   
  0.002   0.040   0.055   0.078   0.081   0.096   0.106   0.121
 34 A    35 A    36 A    37 A    38 A    39 A    40 A    41 A                  
  0.123   0.166   0.189   0.201   0.222   0.225   0.279   0.316
 42 A    43 A    44 A    45 A    46 A    47 A    48 A    49 A                  
  0.361   0.370   0.371   0.382   0.407   0.474   0.520   0.556
 50 A    51 A    52 A    53 A    54 A    55 A    56 A    57 A                  
  0.562   0.579   0.663   0.725   0.754   0.787   0.806   0.834
 58 A    59 A    60 A    61 A    62 A    63 A    64 A    65 A                  
  0.845   0.861   0.956   0.979   0.984   1.041   1.115   1.247
 66 A    67 A    68 A    69 A    70 A    71 A    72 A    73 A                  
  1.315   1.389   1.570   1.588   1.627   1.764   1.864   1.944
 74 A    75 A    76 A    77 A    78 A    79 A    80 A    81 A                  
  2.237   2.241   2.288   2.318   2.354   2.379   2.445   2.609
 82 A    83 A    84 A    85 A    86 A    87 A    88 A    89 A                  
  2.871   4.040   4.116   4.189   4.194   4.255   4.402   4.450
 90 A    91 A    92 A    93 A    94 A    95 A    96 A    97 A                  
  4.521   4.536   4.540   4.599   4.750   5.350   6.902   6.925
 98 A    99 A   100 A   101 A   102 A   103 A   104 A   105 A                  
  7.142   7.182   7.498   8.191   8.207   8.272  14.697  14.804
106 A   107 A   108 A   109 A   110 A   111 A   112 A   113 A                  
 14.882  36.637  49.446  68.733 166.098 293.876 293.889 293.970
114 A   115 A   116 A   117 A   118 A   119 A   120 A   121 A                  
*******
122 A                                                                          

 Beta MOs, Restricted
 -- Occupied --                  
-490.06  -80.07  -65.19  -58.55  -58.55  -58.55  -26.35  -15.70
  1 A     2 A     3 A     4 A     5 A     6 A     7 A     8 A                  
 -9.869  -7.608  -7.482  -7.475  -7.474  -5.500  -5.499  -5.498
  9 A    10 A    11 A    12 A    13 A    14 A    15 A    16 A                  
 -3.221  -3.218  -3.217  -3.209  -3.209  -1.654  -1.167  -1.047
 17 A    18 A    19 A    20 A    21 A    22 A    23 A    24 A                  
 -0.812  -0.722  -0.717  -0.661  -0.507  -0.490  -0.469  -0.437
 25 A    26 A    27 A    28 A    29 A    30 A    31 A    32 A                  
 -0.424
 33 A                                                                          
 -- Virtual --                   
  0.002   0.040   0.055   0.078   0.081   0.096   0.106   0.121
 34 A    35 A    36 A    37 A    38 A    39 A    40 A    41 A                  
  0.123   0.166   0.189   0.201   0.222   0.225   0.279   0.316
 42 A    43 A    44 A    45 A    46 A    47 A    48 A    49 A                  
  0.361   0.370   0.371   0.382   0.407   0.474   0.520   0.556
 50 A    51 A    52 A    53 A    54 A    55 A    56 A    57 A                  
  0.562   0.579   0.663   0.725   0.754   0.787   0.806   0.834
 58 A    59 A    60 A    61 A    62 A    63 A    64 A    65 A                  
  0.845   0.861   0.956   0.979   0.984   1.041   1.115   1.247
 66 A    67 A    68 A    69 A    70 A    71 A    72 A    73 A                  
  1.315   1.389   1.570   1.588   1.627   1.764   1.864   1.944
 74 A    75 A    76 A    77 A    78 A    79 A    80 A    81 A                  
  2.237   2.241   2.288   2.318   2.354   2.379   2.445   2.609
 82 A    83 A    84 A    85 A    86 A    87 A    88 A    89 A                  
  2.871   4.040   4.116   4.189   4.194   4.255   4.402   4.450
 90 A    91 A    92 A    93 A    94 A    95 A    96 A    97 A                  
  4.521   4.536   4.540   4.599   4.750   5.350   6.902   6.925
 98 A    99 A   100 A   101 A   102 A   103 A   104 A   105 A                  
  7.142   7.182   7.498   8.191   8.207   8.272  14.697  14.804
106 A   107 A   108 A   109 A   110 A   111 A   112 A   113 A                  
 14.882  36.637  49.446  68.733 166.098 293.876 293.889 293.970
114 A   115 A   116 A   117 A   118 A   119 A   120 A   121 A                  
*******
122 A                                                                          

 Occupation and symmetry of molecular orbitals

 Point group: C1 (1 irreducible representation).

                           A     All 
 -------------------------------------
 All molecular orbitals:
  - Alpha                  122   122 
  - Beta                   122   122 
 -------------------------------------
 Alpha orbitals:
  - Frozen occupied        16    16  
  - Active occupied        17    17  
  - Active virtual         89    89  
  - Frozen virtual         0     0   
 -------------------------------------
 Beta orbitals:
  - Frozen occupied        16    16  
  - Active occupied        17    17  
  - Active virtual         89    89  
  - Frozen virtual         0     0   
 -------------------------------------

 Import integrals:   CPU 0.00 s  wall 0.00 s

 Import integrals:   CPU 33.92 s  wall 5.96 s

 MP2 amplitudes:   CPU 0.14 s  wall 0.10 s

Running a double precision version
           CCSD T amplitudes will be solved using DIIS.

           Start     Size      MaxIter   EConv     TConv     
           3         7         100       1.00e-07  1.00e-05  
 ------------------------------------------------------------------------------
           Energy (a.u.)   Ediff      Tdiff       Comment
 ------------------------------------------------------------------------------
         -3067.72229902                           
     1   -3067.69864832   2.37e-02   7.80e-01     
     2   -3067.72573282   2.71e-02   1.03e-01     
     3   -3067.72349871   2.23e-03   4.80e-02     
     4   -3067.72635942   2.86e-03   2.06e-02     Switched to DIIS steps.
     5   -3067.72742443   1.07e-03   1.30e-02     
     6   -3067.72751225   8.78e-05   3.52e-03     
     7   -3067.72751405   1.79e-06   1.51e-03     
     8   -3067.72752019   6.15e-06   4.55e-04     
     9   -3067.72752357   3.37e-06   2.77e-04     
    10   -3067.72752310   4.61e-07   8.31e-05     
    11   -3067.72752356   4.58e-07   3.15e-05     
    12   -3067.72752359   3.01e-08   1.86e-05     
    13   -3067.72752351   7.86e-08   6.57e-06     
 ------------------------------------------------------------------------------
         -3067.72752351                           CCSD T converged.

End of double precision
 SCF energy                 = -3066.94103350
 MP2 energy                 = -3067.72229902
 CCSD correlation energy     =    -0.78649001
 CCSD total energy           = -3067.72752351

 CCSD  T1^2 = 0.0173  T2^2 = 0.2646  Leading amplitudes:

 Amplitude    Orbitals with energies
  0.0409       30 (A) A                  ->    34 (A) A                   
              -0.4900                          0.0019                     
  0.0409       30 (A) B                  ->    34 (A) B                   
              -0.4900                          0.0019                     
 -0.0216       27 (A) A                  ->    34 (A) A                   
              -0.7172                          0.0019                     
 -0.0216       27 (A) B                  ->    34 (A) B                   
              -0.7172                          0.0019                     

 Amplitude    Orbitals with energies
 -0.0863       33 (A) A      33 (A) B    ->    34 (A) A      34 (A) B     
              -0.4237       -0.4237            0.0019        0.0019       
  0.0863       33 (A) A      33 (A) B    ->    34 (A) B      34 (A) A     
              -0.4237       -0.4237            0.0019        0.0019       
  0.0863       33 (A) B      33 (A) A    ->    34 (A) A      34 (A) B     
              -0.4237       -0.4237            0.0019        0.0019       
 -0.0863       33 (A) B      33 (A) A    ->    34 (A) B      34 (A) A     
              -0.4237       -0.4237            0.0019        0.0019       

 Computing CCSD intemediates for later calculations in double precision
 Finished.

Running a double precision version
           CCSD Lambda amplitudes will be solved using DIIS.
           Start     Size      MaxIter   EConv     LConv     
           3         7         100       1.00e-07  1.00e-05  
 ------------------------------------------------------------------------------
            Enorm      Ldiff       Comment
 ------------------------------------------------------------------------------
     1     6.35e-02   4.20e-02     
     2     2.04e-02   8.12e-03     
     3     9.69e-03   1.44e-03     
     4     5.19e-03   1.59e-03     Switched to DIIS steps.
     5     1.63e-03   1.03e-03     
     6     8.10e-04   2.48e-04     
     7     2.63e-04   8.03e-05     
     8     1.23e-04   7.34e-06     
     9     4.48e-05   4.69e-06     
    10     2.09e-05   1.47e-06     
    11     1.06e-05   4.54e-10     
    12     4.51e-06   1.62e-07     
    13     2.31e-06   2.04e-07     
    14     9.85e-07   9.11e-09     
    15     4.55e-07   1.45e-08     
    16     2.38e-07   3.09e-08     
    17     1.09e-07   2.32e-08     
    18     5.13e-08   6.38e-09     
 ------------------------------------------------------------------------------
                                   CCSD Lambda converged.

 Computing density matrices in double precision...
           Orbital response amplitudes will be solved using DIIS.
           Start     Size      MaxIter   EConv     LConv     
           3         7         100       1.00e-06  1.00e-06  
 ------------------------------------------------------------------------------
            Enorm      Ldiff       Comment
 ------------------------------------------------------------------------------
     1     1.20e-01   6.50e-03     
     2     1.22e-01   2.85e-03     
     3     1.61e-01   3.33e-02     
     4     1.99e-02   6.69e-02     Switched to DIIS steps.
     5     8.39e-03   6.88e-03     
     6     1.18e-03   8.99e-04     
     7     7.67e-04   1.58e-04     
     8     2.32e-04   1.95e-04     
     9     7.95e-05   2.14e-05     
    10     2.52e-05   9.77e-06     
    11     6.21e-06   2.28e-06     
    12     3.77e-06   8.90e-07     
    13     6.08e-07   6.07e-07     
 ------------------------------------------------------------------------------
                                   Orbital response converged.

 Computing density matrices... Done.
 CCSD calculation:   CPU 1355.43 s  wall 236.40 s

 Transferring MO TPDM to AO TPDM
 Transferring g2_o1o1o1o1
 Transferring g2_o1o1o1v1
 Transferring g2_o1o1v1v1
 Transferring g2_o1v1o1v1
 Transferring g2_o1v1v1v1
 Transferring g2_v1v1v1v1
 Adding separable TPDM
 Computing TPDM gradient
 --------------------------------------------------------
 2e gradient
  Atom          X               Y               Z
 --------------------------------------------------------
    1        -41.187312       14.402408        0.000000  
    2         12.815724      -31.374430       -0.000000  
    3         18.648120        1.384069        0.000000  
    4          9.723467       15.587954       -0.000000  
 --------------------------------------------------------
 --------------------------------------------------------
 Final gradient
  Atom          X               Y               Z
 --------------------------------------------------------
    1        -41.187312       14.402408        0.000000  
    2         12.815724      -31.374430       -0.000000  
    3         18.648120        1.384069        0.000000  
    4          9.723467       15.587954       -0.000000  
 --------------------------------------------------------
 Analytic gradient from two-electron contribution:   CPU 208.94 s  wall 41.40 s

 Total ccman2 time:   CPU 1603.02 s  wall 285.14 s


 --------------------------------------------------------------

                    Orbital Energies (a.u.)
 --------------------------------------------------------------

 Alpha MOs
 -- Occupied --
******** -80.0693 -65.1891 -58.5490 -58.5477 -58.5475 -26.3494 -15.6959
 -9.8689  -7.6078  -7.4821  -7.4749  -7.4741  -5.5003  -5.4985  -5.4981
 -3.2211  -3.2182  -3.2172  -3.2092  -3.2092  -1.6535  -1.1669  -1.0473
 -0.8120  -0.7220  -0.7172  -0.6608  -0.5066  -0.4900  -0.4691  -0.4373
 -0.4237
 -- Virtual --
  0.0019   0.0402   0.0549   0.0780   0.0814   0.0964   0.1060   0.1207
  0.1225   0.1664   0.1889   0.2010   0.2215   0.2248   0.2790   0.3162
  0.3609   0.3695   0.3713   0.3819   0.4066   0.4739   0.5199   0.5563
  0.5616   0.5791   0.6625   0.7246   0.7542   0.7866   0.8063   0.8342
  0.8452   0.8605   0.9557   0.9791   0.9841   1.0409   1.1148   1.2473
  1.3152   1.3889   1.5703   1.5877   1.6272   1.7636   1.8643   1.9438
  2.2367   2.2410   2.2881   2.3176   2.3536   2.3792   2.4452   2.6089
  2.8708   4.0402   4.1155   4.1891   4.1943   4.2553   4.4024   4.4500
  4.5214   4.5361   4.5405   4.5986   4.7504   5.3504   6.9020   6.9248
  7.1418   7.1817   7.4975   8.1914   8.2069   8.2724  14.6966  14.8042
 14.8822  36.6373  49.4459  68.7326 166.0979 293.8764 293.8894 293.9704
********
 --------------------------------------------------------------

          Ground-State Mulliken Net Atomic Charges

     Atom                 Charge (a.u.)
  ----------------------------------------
      1 Br                   -0.198433
      2 P                     0.400786
      3 N                    -0.160954
      4 F                    -0.041398
  ----------------------------------------
  Sum of atomic charges =     0.000000

 -----------------------------------------------------------------
                    Cartesian Multipole Moments
 -----------------------------------------------------------------
    Charge (ESU x 10^10)
                 0.0000
    Dipole Moment (Debye)
         X       1.0342      Y       1.6423      Z       0.0000
       Tot       1.9408
    Quadrupole Moments (Debye-Ang)
        XX     -46.7568     XY      -1.6845     YY     -41.3410
        XZ      -0.0000     YZ      -0.0000     ZZ     -40.9311
    Octopole Moments (Debye-Ang^2)
       XXX      39.1003    XXY      -6.4717    XYY       9.0950
       YYY     -13.6506    XXZ       0.0000    XYZ       0.0000
       YYZ      -0.0000    XZZ       6.5097    YZZ      -4.2607
       ZZZ      -0.0000
    Hexadecapole Moments (Debye-Ang^3)
      XXXX    -492.1262   XXXY       7.3691   XXYY    -108.2140
      XYYY       8.2009   YYYY    -188.8873   XXXZ      -0.0000
      XXYZ      -0.0000   XYYZ       0.0000   YYYZ      -0.0000
      XXZZ     -85.5969   XYZZ       3.6659   YYZZ     -38.7791
      XZZZ       0.0000   YZZZ      -0.0000   ZZZZ     -48.0986
 -----------------------------------------------------------------
 DrvMan completing analytic gradient of the correlated energy
 Correlated dipole moment
            1
    1   0.4068982
    2   0.6461240
    3   0.0000000
 Energy read as -3067.727523513
 Full Analytical Gradient: (in a.u., or Hartree/Bohr)
             1             2             3             4
    1   -0.00000111   -0.00042063    0.00036002    0.00006173
    2    0.00002965   -0.00040039    0.00078818   -0.00041744
    3   -0.00000000   -0.00000000    0.00000000   -0.00000000
 Gradient time:  CPU 0.74 s  wall 0.78 s
 ----------------------------------------------------------------
             Standard Nuclear Orientation (Angstroms)
    I     Atom           X                Y                Z
 ----------------------------------------------------------------
    1      Br      1.1489920956    -0.1707741279    -0.0000000000
    2      P      -0.6970914245     1.0866531211     0.0000000000
    3      N      -1.9614582728     0.1205851431     0.0000000000
    4      F      -1.7809048967    -1.2415331492    -0.0000000000
 ----------------------------------------------------------------
 Nuclear Repulsion Energy =   306.3155633598 hartrees
 There are       33 alpha and       33 beta electrons

                       Distance Matrix (Angstroms)
             Br(  1)   P (  2)   N (  3)
   P (  2)  2.233640
   N (  3)  3.124067  1.591198
   F (  4)  3.119426  2.568093  1.374033

 Requested basis set is 6-311++G(d,p)
 There are 44 shells and 122 basis functions
 A cutoff of  1.0D-14 yielded    883 shell pairs
 There are      7122 function pairs (      7856 Cartesian)
 Smallest overlap matrix eigenvalue = 1.30E-03
 Guess MOs from SCF MO coefficient file

 -----------------------------------------------------------------------
  General SCF calculation program by
  Eric Jon Sundstrom, Paul Horn, Yuezhi Mao, Dmitri Zuev, Alec White,
  David Stuck, Shaama M.S., Shane Yost, Joonho Lee, David Small,
  Daniel Levine, Susi Lehtola, Hugh Burton, Evgeny Epifanovsky
 -----------------------------------------------------------------------
 Hartree-Fock
 using 6 threads for integral computing
 -------------------------------------------------------
 OpenMP Integral computing Module                
 Release: version 2.0, May 2017, Q-Chem Inc. Pleasanton 
 -------------------------------------------------------
 A restricted SCF calculation will be
 performed using DIIS
 SCF converges when DIIS error is below 1.0e-08
 ---------------------------------------
  Cycle       Energy         DIIS error
 ---------------------------------------
    1   -3066.9410481994      4.29e-05  
    2   -3066.9410517571      1.17e-05  
    3   -3066.9410520412      6.73e-06  
    4   -3066.9410521248      2.03e-06  
    5   -3066.9410521377      6.25e-07  
    6   -3066.9410521409      4.06e-07  
    7   -3066.9410521418      1.44e-07  
    8   -3066.9410521420      4.44e-08  
    9   -3066.9410521420      1.54e-08  
   10   -3066.9410521420      5.96e-09  Convergence criterion met
 ---------------------------------------
 SCF time:   CPU 6.85s  wall 2.00s 
 SCF   energy in the final basis set =    -3066.9410521420
 Total energy in the final basis set =    -3066.9410521420


 ------------------------------------------------------------------------------

   CCMAN2: suite of methods based on coupled cluster
           and equation of motion theories.

   Components:
   * libvmm-1.3-trunk
     by Evgeny Epifanovsky, Ilya Kaliman.
   * libtensor-2.5-trunk
     by Evgeny Epifanovsky, Michael Wormit, Dmitry Zuev, Sam Manzer, 
        Ilya Kaliman.
   * libcc-2.5-trunk
     by Evgeny Epifanovsky, Arik Landau, Tomasz Kus, Kirill Khistyaev, 
        Dmitry Zuev, Prashant Manohar, Xintian Feng, Anna Krylov, 
        Matthew Goldey, Alec White, Thomas Jagau, Kaushik Nanda, 
        Anastasia Gunina, Alexander Kunitsa, Joonho Lee.

   CCMAN original authors:
   Anna I. Krylov, C. David Sherrill, Steven R. Gwaltney,
   Edward F. C. Byrd (2000)
   Sergey V. Levchenko, Lyudmila V. Slipchenko, Tao Wang,
   Ana-Maria C. Cristian (2003)
   Piotr A. Pieniazek, C. Melania Oana, Evgeny Epifanovsky (2007)
   Prashant Manohar (2009)

 ------------------------------------------------------------------------------


 Allocating and initializing 30808MB of RAM...
 Calculation will run on 6 cores.


 Alpha MOs, Restricted
 -- Occupied --                  
-490.06  -80.07  -65.19  -58.55  -58.55  -58.55  -26.35  -15.70
  1 A     2 A     3 A     4 A     5 A     6 A     7 A     8 A                  
 -9.869  -7.608  -7.482  -7.475  -7.474  -5.500  -5.498  -5.498
  9 A    10 A    11 A    12 A    13 A    14 A    15 A    16 A                  
 -3.221  -3.218  -3.217  -3.209  -3.209  -1.655  -1.166  -1.047
 17 A    18 A    19 A    20 A    21 A    22 A    23 A    24 A                  
 -0.813  -0.723  -0.718  -0.661  -0.506  -0.490  -0.469  -0.437
 25 A    26 A    27 A    28 A    29 A    30 A    31 A    32 A                  
 -0.423
 33 A                                                                          
 -- Virtual --                   
  0.002   0.040   0.055   0.078   0.081   0.096   0.106   0.121
 34 A    35 A    36 A    37 A    38 A    39 A    40 A    41 A                  
  0.123   0.166   0.189   0.201   0.221   0.225   0.279   0.317
 42 A    43 A    44 A    45 A    46 A    47 A    48 A    49 A                  
  0.361   0.370   0.371   0.382   0.407   0.474   0.520   0.556
 50 A    51 A    52 A    53 A    54 A    55 A    56 A    57 A                  
  0.562   0.579   0.663   0.724   0.754   0.787   0.806   0.834
 58 A    59 A    60 A    61 A    62 A    63 A    64 A    65 A                  
  0.845   0.860   0.956   0.980   0.984   1.041   1.115   1.246
 66 A    67 A    68 A    69 A    70 A    71 A    72 A    73 A                  
  1.315   1.389   1.570   1.587   1.627   1.764   1.865   1.944
 74 A    75 A    76 A    77 A    78 A    79 A    80 A    81 A                  
  2.236   2.241   2.288   2.318   2.353   2.378   2.445   2.611
 82 A    83 A    84 A    85 A    86 A    87 A    88 A    89 A                  
  2.869   4.042   4.115   4.189   4.194   4.255   4.404   4.451
 90 A    91 A    92 A    93 A    94 A    95 A    96 A    97 A                  
  4.522   4.536   4.541   4.599   4.750   5.354   6.902   6.924
 98 A    99 A   100 A   101 A   102 A   103 A   104 A   105 A                  
  7.144   7.182   7.497   8.192   8.207   8.272  14.697  14.804
106 A   107 A   108 A   109 A   110 A   111 A   112 A   113 A                  
 14.881  36.637  49.446  68.732 166.097 293.876 293.889 293.970
114 A   115 A   116 A   117 A   118 A   119 A   120 A   121 A                  
*******
122 A                                                                          

 Beta MOs, Restricted
 -- Occupied --                  
-490.06  -80.07  -65.19  -58.55  -58.55  -58.55  -26.35  -15.70
  1 A     2 A     3 A     4 A     5 A     6 A     7 A     8 A                  
 -9.869  -7.608  -7.482  -7.475  -7.474  -5.500  -5.498  -5.498
  9 A    10 A    11 A    12 A    13 A    14 A    15 A    16 A                  
 -3.221  -3.218  -3.217  -3.209  -3.209  -1.655  -1.166  -1.047
 17 A    18 A    19 A    20 A    21 A    22 A    23 A    24 A                  
 -0.813  -0.723  -0.718  -0.661  -0.506  -0.490  -0.469  -0.437
 25 A    26 A    27 A    28 A    29 A    30 A    31 A    32 A                  
 -0.423
 33 A                                                                          
 -- Virtual --                   
  0.002   0.040   0.055   0.078   0.081   0.096   0.106   0.121
 34 A    35 A    36 A    37 A    38 A    39 A    40 A    41 A                  
  0.123   0.166   0.189   0.201   0.221   0.225   0.279   0.317
 42 A    43 A    44 A    45 A    46 A    47 A    48 A    49 A                  
  0.361   0.370   0.371   0.382   0.407   0.474   0.520   0.556
 50 A    51 A    52 A    53 A    54 A    55 A    56 A    57 A                  
  0.562   0.579   0.663   0.724   0.754   0.787   0.806   0.834
 58 A    59 A    60 A    61 A    62 A    63 A    64 A    65 A                  
  0.845   0.860   0.956   0.980   0.984   1.041   1.115   1.246
 66 A    67 A    68 A    69 A    70 A    71 A    72 A    73 A                  
  1.315   1.389   1.570   1.587   1.627   1.764   1.865   1.944
 74 A    75 A    76 A    77 A    78 A    79 A    80 A    81 A                  
  2.236   2.241   2.288   2.318   2.353   2.378   2.445   2.611
 82 A    83 A    84 A    85 A    86 A    87 A    88 A    89 A                  
  2.869   4.042   4.115   4.189   4.194   4.255   4.404   4.451
 90 A    91 A    92 A    93 A    94 A    95 A    96 A    97 A                  
  4.522   4.536   4.541   4.599   4.750   5.354   6.902   6.924
 98 A    99 A   100 A   101 A   102 A   103 A   104 A   105 A                  
  7.144   7.182   7.497   8.192   8.207   8.272  14.697  14.804
106 A   107 A   108 A   109 A   110 A   111 A   112 A   113 A                  
 14.881  36.637  49.446  68.732 166.097 293.876 293.889 293.970
114 A   115 A   116 A   117 A   118 A   119 A   120 A   121 A                  
*******
122 A                                                                          

 Occupation and symmetry of molecular orbitals

 Point group: C1 (1 irreducible representation).

                           A     All 
 -------------------------------------
 All molecular orbitals:
  - Alpha                  122   122 
  - Beta                   122   122 
 -------------------------------------
 Alpha orbitals:
  - Frozen occupied        16    16  
  - Active occupied        17    17  
  - Active virtual         89    89  
  - Frozen virtual         0     0   
 -------------------------------------
 Beta orbitals:
  - Frozen occupied        16    16  
  - Active occupied        17    17  
  - Active virtual         89    89  
  - Frozen virtual         0     0   
 -------------------------------------

 Import integrals:   CPU 0.00 s  wall 0.00 s

 Import integrals:   CPU 35.62 s  wall 6.64 s

 MP2 amplitudes:   CPU 0.13 s  wall 0.09 s

Running a double precision version
           CCSD T amplitudes will be solved using DIIS.

           Start     Size      MaxIter   EConv     TConv     
           3         7         100       1.00e-07  1.00e-05  
 ------------------------------------------------------------------------------
           Energy (a.u.)   Ediff      Tdiff       Comment
 ------------------------------------------------------------------------------
         -3067.72231006                           
     1   -3067.69865858   2.37e-02   7.80e-01     
     2   -3067.72573528   2.71e-02   1.03e-01     
     3   -3067.72350051   2.23e-03   4.80e-02     
     4   -3067.72636024   2.86e-03   2.07e-02     Switched to DIIS steps.
     5   -3067.72742477   1.06e-03   1.30e-02     
     6   -3067.72751232   8.75e-05   3.52e-03     
     7   -3067.72751393   1.61e-06   1.50e-03     
     8   -3067.72752002   6.09e-06   4.53e-04     
     9   -3067.72752336   3.35e-06   2.76e-04     
    10   -3067.72752290   4.63e-07   8.29e-05     
    11   -3067.72752336   4.56e-07   3.14e-05     
    12   -3067.72752338   2.93e-08   1.85e-05     
    13   -3067.72752331   7.72e-08   6.52e-06     
 ------------------------------------------------------------------------------
         -3067.72752331                           CCSD T converged.

End of double precision
 SCF energy                 = -3066.94105214
 MP2 energy                 = -3067.72231006
 CCSD correlation energy     =    -0.78647117
 CCSD total energy           = -3067.72752331

 CCSD  T1^2 = 0.0172  T2^2 = 0.2646  Leading amplitudes:

 Amplitude    Orbitals with energies
 -0.0407       30 (A) A                  ->    34 (A) A                   
              -0.4897                          0.0018                     
 -0.0407       30 (A) B                  ->    34 (A) B                   
              -0.4897                          0.0018                     
  0.0217       27 (A) A                  ->    34 (A) A                   
              -0.7179                          0.0018                     
  0.0217       27 (A) B                  ->    34 (A) B                   
              -0.7179                          0.0018                     

 Amplitude    Orbitals with energies
 -0.0869       33 (A) A      33 (A) B    ->    34 (A) A      34 (A) B     
              -0.4233       -0.4233            0.0018        0.0018       
  0.0869       33 (A) A      33 (A) B    ->    34 (A) B      34 (A) A     
              -0.4233       -0.4233            0.0018        0.0018       
  0.0869       33 (A) B      33 (A) A    ->    34 (A) A      34 (A) B     
              -0.4233       -0.4233            0.0018        0.0018       
 -0.0869       33 (A) B      33 (A) A    ->    34 (A) B      34 (A) A     
              -0.4233       -0.4233            0.0018        0.0018       

 Computing CCSD intemediates for later calculations in double precision
 Finished.

Running a double precision version
           CCSD Lambda amplitudes will be solved using DIIS.
           Start     Size      MaxIter   EConv     LConv     
           3         7         100       1.00e-07  1.00e-05  
 ------------------------------------------------------------------------------
            Enorm      Ldiff       Comment
 ------------------------------------------------------------------------------
     1     6.36e-02   4.20e-02     
     2     2.04e-02   8.11e-03     
     3     9.69e-03   1.44e-03     
     4     5.19e-03   1.59e-03     Switched to DIIS steps.
     5     1.63e-03   1.03e-03     
     6     8.09e-04   2.47e-04     
     7     2.62e-04   8.01e-05     
     8     1.23e-04   7.22e-06     
     9     4.46e-05   4.72e-06     
    10     2.08e-05   1.49e-06     
    11     1.05e-05   9.24e-09     
    12     4.47e-06   1.55e-07     
    13     2.29e-06   2.01e-07     
    14     9.76e-07   8.94e-09     
    15     4.51e-07   1.39e-08     
    16     2.36e-07   3.04e-08     
    17     1.08e-07   2.28e-08     
    18     5.07e-08   6.29e-09     
 ------------------------------------------------------------------------------
                                   CCSD Lambda converged.

 Computing density matrices in double precision...
           Orbital response amplitudes will be solved using DIIS.
           Start     Size      MaxIter   EConv     LConv     
           3         7         100       1.00e-06  1.00e-06  
 ------------------------------------------------------------------------------
            Enorm      Ldiff       Comment
 ------------------------------------------------------------------------------
     1     1.20e-01   6.50e-03     
     2     1.22e-01   2.91e-03     
     3     1.61e-01   3.32e-02     
     4     1.99e-02   6.67e-02     Switched to DIIS steps.
     5     8.42e-03   6.90e-03     
     6     1.19e-03   9.01e-04     
     7     7.73e-04   1.57e-04     
     8     2.33e-04   1.96e-04     
     9     7.98e-05   2.11e-05     
    10     2.52e-05   9.81e-06     
    11     6.22e-06   2.30e-06     
    12     3.75e-06   8.87e-07     
    13     6.10e-07   6.11e-07     
 ------------------------------------------------------------------------------
                                   Orbital response converged.

 Computing density matrices... Done.
 CCSD calculation:   CPU 1353.68 s  wall 236.36 s

 Transferring MO TPDM to AO TPDM
 Transferring g2_o1o1o1o1
 Transferring g2_o1o1o1v1
 Transferring g2_o1o1v1v1
 Transferring g2_o1v1o1v1
 Transferring g2_o1v1v1v1
 Transferring g2_v1v1v1v1
 Adding separable TPDM
 Computing TPDM gradient
 --------------------------------------------------------
 2e gradient
  Atom          X               Y               Z
 --------------------------------------------------------
    1        -41.184833       14.397397       -0.000000  
    2         12.835349      -31.378547        0.000000  
    3         18.632667        1.381751       -0.000000  
    4          9.716817       15.599400        0.000000  
 --------------------------------------------------------
 --------------------------------------------------------
 Final gradient
  Atom          X               Y               Z
 --------------------------------------------------------
    1        -41.184833       14.397397       -0.000000  
    2         12.835349      -31.378547        0.000000  
    3         18.632667        1.381751       -0.000000  
    4          9.716817       15.599400        0.000000  
 --------------------------------------------------------
 Analytic gradient from two-electron contribution:   CPU 215.87 s  wall 44.84 s

 Total ccman2 time:   CPU 1610.46 s  wall 289.30 s


 --------------------------------------------------------------

                    Orbital Energies (a.u.)
 --------------------------------------------------------------

 Alpha MOs
 -- Occupied --
******** -80.0693 -65.1891 -58.5489 -58.5476 -58.5475 -26.3497 -15.6960
 -9.8688  -7.6077  -7.4820  -7.4748  -7.4740  -5.5002  -5.4985  -5.4980
 -3.2210  -3.2181  -3.2172  -3.2092  -3.2091  -1.6547  -1.1664  -1.0472
 -0.8127  -0.7226  -0.7179  -0.6610  -0.5063  -0.4897  -0.4691  -0.4373
 -0.4233
 -- Virtual --
  0.0018   0.0403   0.0549   0.0780   0.0814   0.0965   0.1060   0.1207
  0.1226   0.1664   0.1889   0.2009   0.2214   0.2248   0.2790   0.3168
  0.3609   0.3698   0.3714   0.3819   0.4066   0.4737   0.5200   0.5563
  0.5617   0.5792   0.6626   0.7244   0.7543   0.7866   0.8063   0.8341
  0.8453   0.8603   0.9558   0.9795   0.9842   1.0411   1.1150   1.2465
  1.3148   1.3889   1.5703   1.5872   1.6269   1.7637   1.8646   1.9439
  2.2364   2.2409   2.2881   2.3178   2.3533   2.3784   2.4450   2.6105
  2.8691   4.0416   4.1147   4.1887   4.1938   4.2545   4.4045   4.4509
  4.5215   4.5361   4.5405   4.5987   4.7504   5.3536   6.9017   6.9245
  7.1443   7.1821   7.4970   8.1915   8.2069   8.2724  14.6967  14.8043
 14.8814  36.6375  49.4460  68.7323 166.0970 293.8765 293.8894 293.9704
********
 --------------------------------------------------------------

          Ground-State Mulliken Net Atomic Charges

     Atom                 Charge (a.u.)
  ----------------------------------------
      1 Br                   -0.198679
      2 P                     0.400465
      3 N                    -0.161440
      4 F                    -0.040346
  ----------------------------------------
  Sum of atomic charges =     0.000000

 -----------------------------------------------------------------
                    Cartesian Multipole Moments
 -----------------------------------------------------------------
    Charge (ESU x 10^10)
                 0.0000
    Dipole Moment (Debye)
         X       1.0290      Y       1.6367      Z      -0.0000
       Tot       1.9333
    Quadrupole Moments (Debye-Ang)
        XX     -46.7527     XY      -1.6728     YY     -41.3369
        XZ      -0.0000     YZ       0.0000     ZZ     -40.9357
    Octopole Moments (Debye-Ang^2)
       XXX      39.0795    XXY      -6.4805    XYY       9.0843
       YYY     -13.6274    XXZ      -0.0000    XYZ       0.0000
       YYZ       0.0000    XZZ       6.5089    YZZ      -4.2595
       ZZZ      -0.0000
    Hexadecapole Moments (Debye-Ang^3)
      XXXX    -492.1299   XXXY       7.3553   XXYY    -108.1842
      XYYY       8.1651   YYYY    -188.8621   XXXZ      -0.0000
      XXYZ       0.0000   XYYZ      -0.0000   YYYZ       0.0000
      XXZZ     -85.6002   XYZZ       3.6587   YYZZ     -38.7814
      XZZZ      -0.0000   YZZZ       0.0000   ZZZZ     -48.1181
 -----------------------------------------------------------------
 DrvMan completing analytic gradient of the correlated energy
 Correlated dipole moment
            1
    1   0.4048472
    2   0.6439281
    3  -0.0000000
 Energy read as -3067.727523308
 Full Analytical Gradient: (in a.u., or Hartree/Bohr)
             1             2             3             4
    1   -0.00003360    0.00028904   -0.00012082   -0.00013463
    2    0.00002064    0.00023012   -0.00090020    0.00064944
    3    0.00000000   -0.00000000    0.00000000    0.00000000
 Gradient time:  CPU 0.77 s  wall 0.80 s
 ----------------------------------------------------------------
             Standard Nuclear Orientation (Angstroms)
    I     Atom           X                Y                Z
 ----------------------------------------------------------------
    1      Br      1.1489920956    -0.1707741279    -0.0000000000
    2      P      -0.6970914245     1.0866531211     0.0000000000
    3      N      -1.9614582728     0.1215851431     0.0010000000
    4      F      -1.7809048967    -1.2415331492    -0.0000000000
 ----------------------------------------------------------------
 Nuclear Repulsion Energy =   306.3101387776 hartrees
 There are       33 alpha and       33 beta electrons

                       Distance Matrix (Angstroms)
             Br(  1)   P (  2)   N (  3)
   P (  2)  2.233640
   N (  3)  3.124160  1.590591
   F (  4)  3.119426  2.568093  1.375024

 Requested basis set is 6-311++G(d,p)
 There are 44 shells and 122 basis functions
 A cutoff of  1.0D-14 yielded    883 shell pairs
 There are      7122 function pairs (      7856 Cartesian)
 Smallest overlap matrix eigenvalue = 1.30E-03
 Guess MOs from SCF MO coefficient file

 -----------------------------------------------------------------------
  General SCF calculation program by
  Eric Jon Sundstrom, Paul Horn, Yuezhi Mao, Dmitri Zuev, Alec White,
  David Stuck, Shaama M.S., Shane Yost, Joonho Lee, David Small,
  Daniel Levine, Susi Lehtola, Hugh Burton, Evgeny Epifanovsky
 -----------------------------------------------------------------------
 Hartree-Fock
 using 6 threads for integral computing
 -------------------------------------------------------
 OpenMP Integral computing Module                
 Release: version 2.0, May 2017, Q-Chem Inc. Pleasanton 
 -------------------------------------------------------
 A restricted SCF calculation will be
 performed using DIIS
 SCF converges when DIIS error is below 1.0e-08
 ---------------------------------------
  Cycle       Energy         DIIS error
 ---------------------------------------
    1   -3066.9410419842      2.53e-05  
    2   -3066.9410433683      6.95e-06  
    3   -3066.9410435149      3.81e-06  
    4   -3066.9410435467      1.42e-06  
    5   -3066.9410435557      4.65e-07  
    6   -3066.9410435579      2.73e-07  
    7   -3066.9410435584      1.21e-07  
    8   -3066.9410435586      4.35e-08  
    9   -3066.9410435586      1.67e-08  
   10   -3066.9410435586      6.57e-09  Convergence criterion met
 ---------------------------------------
 SCF time:   CPU 6.94s  wall 2.00s 
 SCF   energy in the final basis set =    -3066.9410435586
 Total energy in the final basis set =    -3066.9410435586


 ------------------------------------------------------------------------------

   CCMAN2: suite of methods based on coupled cluster
           and equation of motion theories.

   Components:
   * libvmm-1.3-trunk
     by Evgeny Epifanovsky, Ilya Kaliman.
   * libtensor-2.5-trunk
     by Evgeny Epifanovsky, Michael Wormit, Dmitry Zuev, Sam Manzer, 
        Ilya Kaliman.
   * libcc-2.5-trunk
     by Evgeny Epifanovsky, Arik Landau, Tomasz Kus, Kirill Khistyaev, 
        Dmitry Zuev, Prashant Manohar, Xintian Feng, Anna Krylov, 
        Matthew Goldey, Alec White, Thomas Jagau, Kaushik Nanda, 
        Anastasia Gunina, Alexander Kunitsa, Joonho Lee.

   CCMAN original authors:
   Anna I. Krylov, C. David Sherrill, Steven R. Gwaltney,
   Edward F. C. Byrd (2000)
   Sergey V. Levchenko, Lyudmila V. Slipchenko, Tao Wang,
   Ana-Maria C. Cristian (2003)
   Piotr A. Pieniazek, C. Melania Oana, Evgeny Epifanovsky (2007)
   Prashant Manohar (2009)

 ------------------------------------------------------------------------------


 Allocating and initializing 30808MB of RAM...
 Calculation will run on 6 cores.


 Alpha MOs, Restricted
 -- Occupied --                  
-490.06  -80.07  -65.19  -58.55  -58.55  -58.55  -26.35  -15.70
  1 A     2 A     3 A     4 A     5 A     6 A     7 A     8 A                  
 -9.869  -7.608  -7.482  -7.475  -7.474  -5.500  -5.498  -5.498
  9 A    10 A    11 A    12 A    13 A    14 A    15 A    16 A                  
 -3.221  -3.218  -3.217  -3.209  -3.209  -1.654  -1.167  -1.047
 17 A    18 A    19 A    20 A    21 A    22 A    23 A    24 A                  
 -0.812  -0.722  -0.718  -0.661  -0.506  -0.490  -0.469  -0.437
 25 A    26 A    27 A    28 A    29 A    30 A    31 A    32 A                  
 -0.423
 33 A                                                                          
 -- Virtual --                   
  0.002   0.040   0.055   0.078   0.081   0.096   0.106   0.121
 34 A    35 A    36 A    37 A    38 A    39 A    40 A    41 A                  
  0.123   0.166   0.189   0.201   0.221   0.225   0.279   0.317
 42 A    43 A    44 A    45 A    46 A    47 A    48 A    49 A                  
  0.361   0.370   0.371   0.382   0.407   0.474   0.520   0.556
 50 A    51 A    52 A    53 A    54 A    55 A    56 A    57 A                  
  0.562   0.579   0.663   0.724   0.754   0.787   0.806   0.834
 58 A    59 A    60 A    61 A    62 A    63 A    64 A    65 A                  
  0.845   0.860   0.956   0.979   0.984   1.041   1.115   1.247
 66 A    67 A    68 A    69 A    70 A    71 A    72 A    73 A                  
  1.315   1.389   1.570   1.587   1.627   1.764   1.864   1.944
 74 A    75 A    76 A    77 A    78 A    79 A    80 A    81 A                  
  2.237   2.241   2.288   2.318   2.353   2.379   2.445   2.610
 82 A    83 A    84 A    85 A    86 A    87 A    88 A    89 A                  
  2.870   4.041   4.115   4.189   4.194   4.255   4.403   4.450
 90 A    91 A    92 A    93 A    94 A    95 A    96 A    97 A                  
  4.521   4.536   4.541   4.599   4.750   5.352   6.902   6.925
 98 A    99 A   100 A   101 A   102 A   103 A   104 A   105 A                  
  7.143   7.182   7.497   8.191   8.207   8.272  14.697  14.804
106 A   107 A   108 A   109 A   110 A   111 A   112 A   113 A                  
 14.882  36.637  49.446  68.732 166.097 293.876 293.889 293.970
114 A   115 A   116 A   117 A   118 A   119 A   120 A   121 A                  
*******
122 A                                                                          

 Beta MOs, Restricted
 -- Occupied --                  
-490.06  -80.07  -65.19  -58.55  -58.55  -58.55  -26.35  -15.70
  1 A     2 A     3 A     4 A     5 A     6 A     7 A     8 A                  
 -9.869  -7.608  -7.482  -7.475  -7.474  -5.500  -5.498  -5.498
  9 A    10 A    11 A    12 A    13 A    14 A    15 A    16 A                  
 -3.221  -3.218  -3.217  -3.209  -3.209  -1.654  -1.167  -1.047
 17 A    18 A    19 A    20 A    21 A    22 A    23 A    24 A                  
 -0.812  -0.722  -0.718  -0.661  -0.506  -0.490  -0.469  -0.437
 25 A    26 A    27 A    28 A    29 A    30 A    31 A    32 A                  
 -0.423
 33 A                                                                          
 -- Virtual --                   
  0.002   0.040   0.055   0.078   0.081   0.096   0.106   0.121
 34 A    35 A    36 A    37 A    38 A    39 A    40 A    41 A                  
  0.123   0.166   0.189   0.201   0.221   0.225   0.279   0.317
 42 A    43 A    44 A    45 A    46 A    47 A    48 A    49 A                  
  0.361   0.370   0.371   0.382   0.407   0.474   0.520   0.556
 50 A    51 A    52 A    53 A    54 A    55 A    56 A    57 A                  
  0.562   0.579   0.663   0.724   0.754   0.787   0.806   0.834
 58 A    59 A    60 A    61 A    62 A    63 A    64 A    65 A                  
  0.845   0.860   0.956   0.979   0.984   1.041   1.115   1.247
 66 A    67 A    68 A    69 A    70 A    71 A    72 A    73 A                  
  1.315   1.389   1.570   1.587   1.627   1.764   1.864   1.944
 74 A    75 A    76 A    77 A    78 A    79 A    80 A    81 A                  
  2.237   2.241   2.288   2.318   2.353   2.379   2.445   2.610
 82 A    83 A    84 A    85 A    86 A    87 A    88 A    89 A                  
  2.870   4.041   4.115   4.189   4.194   4.255   4.403   4.450
 90 A    91 A    92 A    93 A    94 A    95 A    96 A    97 A                  
  4.521   4.536   4.541   4.599   4.750   5.352   6.902   6.925
 98 A    99 A   100 A   101 A   102 A   103 A   104 A   105 A                  
  7.143   7.182   7.497   8.191   8.207   8.272  14.697  14.804
106 A   107 A   108 A   109 A   110 A   111 A   112 A   113 A                  
 14.882  36.637  49.446  68.732 166.097 293.876 293.889 293.970
114 A   115 A   116 A   117 A   118 A   119 A   120 A   121 A                  
*******
122 A                                                                          

 Occupation and symmetry of molecular orbitals

 Point group: C1 (1 irreducible representation).

                           A     All 
 -------------------------------------
 All molecular orbitals:
  - Alpha                  122   122 
  - Beta                   122   122 
 -------------------------------------
 Alpha orbitals:
  - Frozen occupied        16    16  
  - Active occupied        17    17  
  - Active virtual         89    89  
  - Frozen virtual         0     0   
 -------------------------------------
 Beta orbitals:
  - Frozen occupied        16    16  
  - Active occupied        17    17  
  - Active virtual         89    89  
  - Frozen virtual         0     0   
 -------------------------------------

 Import integrals:   CPU 0.00 s  wall 0.00 s

 Import integrals:   CPU 33.81 s  wall 5.94 s

 MP2 amplitudes:   CPU 0.14 s  wall 0.10 s

Running a double precision version
           CCSD T amplitudes will be solved using DIIS.

           Start     Size      MaxIter   EConv     TConv     
           3         7         100       1.00e-07  1.00e-05  
 ------------------------------------------------------------------------------
           Energy (a.u.)   Ediff      Tdiff       Comment
 ------------------------------------------------------------------------------
         -3067.72230525                           
     1   -3067.69865420   2.37e-02   7.80e-01     
     2   -3067.72573478   2.71e-02   1.03e-01     
     3   -3067.72350035   2.23e-03   4.80e-02     
     4   -3067.72636056   2.86e-03   2.06e-02     Switched to DIIS steps.
     5   -3067.72742533   1.06e-03   1.30e-02     
     6   -3067.72751302   8.77e-05   3.52e-03     
     7   -3067.72751472   1.70e-06   1.51e-03     
     8   -3067.72752084   6.12e-06   4.54e-04     
     9   -3067.72752420   3.36e-06   2.76e-04     
    10   -3067.72752373   4.62e-07   8.30e-05     
    11   -3067.72752419   4.57e-07   3.14e-05     
    12   -3067.72752422   2.97e-08   1.86e-05     
    13   -3067.72752414   7.79e-08   6.54e-06     
 ------------------------------------------------------------------------------
         -3067.72752414                           CCSD T converged.

End of double precision
 SCF energy                 = -3066.94104356
 MP2 energy                 = -3067.72230525
 CCSD correlation energy     =    -0.78648058
 CCSD total energy           = -3067.72752414

 CCSD  T1^2 = 0.0173  T2^2 = 0.2646  Leading amplitudes:

 Amplitude    Orbitals with energies
 -0.0408       30 (A) A                  ->    34 (A) A                   
              -0.4899                          0.0019                     
 -0.0408       30 (A) B                  ->    34 (A) B                   
              -0.4899                          0.0019                     
 -0.0216       27 (A) A                  ->    34 (A) A                   
              -0.7175                          0.0019                     
 -0.0216       27 (A) B                  ->    34 (A) B                   
              -0.7175                          0.0019                     

 Amplitude    Orbitals with energies
 -0.0866       33 (A) A      33 (A) B    ->    34 (A) A      34 (A) B     
              -0.4235       -0.4235            0.0019        0.0019       
  0.0866       33 (A) A      33 (A) B    ->    34 (A) B      34 (A) A     
              -0.4235       -0.4235            0.0019        0.0019       
  0.0866       33 (A) B      33 (A) A    ->    34 (A) A      34 (A) B     
              -0.4235       -0.4235            0.0019        0.0019       
 -0.0866       33 (A) B      33 (A) A    ->    34 (A) B      34 (A) A     
              -0.4235       -0.4235            0.0019        0.0019       

 Computing CCSD intemediates for later calculations in double precision
 Finished.

Running a double precision version
           CCSD Lambda amplitudes will be solved using DIIS.
           Start     Size      MaxIter   EConv     LConv     
           3         7         100       1.00e-07  1.00e-05  
 ------------------------------------------------------------------------------
            Enorm      Ldiff       Comment
 ------------------------------------------------------------------------------
     1     6.35e-02   4.20e-02     
     2     2.04e-02   8.12e-03     
     3     9.69e-03   1.44e-03     
     4     5.19e-03   1.59e-03     Switched to DIIS steps.
     5     1.63e-03   1.03e-03     
     6     8.10e-04   2.48e-04     
     7     2.62e-04   8.02e-05     
     8     1.23e-04   7.28e-06     
     9     4.47e-05   4.71e-06     
    10     2.08e-05   1.48e-06     
    11     1.06e-05   4.40e-09     
    12     4.49e-06   1.59e-07     
    13     2.30e-06   2.03e-07     
    14     9.80e-07   9.02e-09     
    15     4.53e-07   1.42e-08     
    16     2.37e-07   3.06e-08     
    17     1.09e-07   2.30e-08     
    18     5.10e-08   6.33e-09     
 ------------------------------------------------------------------------------
                                   CCSD Lambda converged.

 Computing density matrices in double precision...
           Orbital response amplitudes will be solved using DIIS.
           Start     Size      MaxIter   EConv     LConv     
           3         7         100       1.00e-06  1.00e-06  
 ------------------------------------------------------------------------------
            Enorm      Ldiff       Comment
 ------------------------------------------------------------------------------
     1     1.20e-01   6.50e-03     
     2     1.22e-01   2.88e-03     
     3     1.61e-01   3.32e-02     
     4     1.99e-02   6.68e-02     Switched to DIIS steps.
     5     8.41e-03   6.89e-03     
     6     1.19e-03   9.00e-04     
     7     7.70e-04   1.57e-04     
     8     2.33e-04   1.96e-04     
     9     7.96e-05   2.13e-05     
    10     2.52e-05   9.79e-06     
    11     6.22e-06   2.29e-06     
    12     3.76e-06   8.88e-07     
    13     6.09e-07   6.09e-07     
 ------------------------------------------------------------------------------
                                   Orbital response converged.

 Computing density matrices... Done.
 CCSD calculation:   CPU 1352.00 s  wall 235.88 s

 Transferring MO TPDM to AO TPDM
 Transferring g2_o1o1o1o1
 Transferring g2_o1o1o1v1
 Transferring g2_o1o1v1v1
 Transferring g2_o1v1o1v1
 Transferring g2_o1v1v1v1
 Transferring g2_v1v1v1v1
 Adding separable TPDM
 Computing TPDM gradient
 --------------------------------------------------------
 2e gradient
  Atom          X               Y               Z
 --------------------------------------------------------
    1        -41.186075       14.399906        0.001866  
    2         12.825543      -31.376499        0.008255  
    3         18.640380        1.382928       -0.016560  
    4          9.720151       15.593665        0.006438  
 --------------------------------------------------------
 --------------------------------------------------------
 Final gradient
  Atom          X               Y               Z
 --------------------------------------------------------
    1        -41.186075       14.399906        0.001866  
    2         12.825543      -31.376499        0.008255  
    3         18.640380        1.382928       -0.016560  
    4          9.720151       15.593665        0.006438  
 --------------------------------------------------------
 Analytic gradient from two-electron contribution:   CPU 209.16 s  wall 41.40 s

 Total ccman2 time:   CPU 1599.36 s  wall 284.48 s


 --------------------------------------------------------------

                    Orbital Energies (a.u.)
 --------------------------------------------------------------

 Alpha MOs
 -- Occupied --
******** -80.0693 -65.1891 -58.5490 -58.5477 -58.5475 -26.3496 -15.6960
 -9.8689  -7.6077  -7.4821  -7.4748  -7.4741  -5.5002  -5.4985  -5.4981
 -3.2211  -3.2182  -3.2172  -3.2092  -3.2092  -1.6541  -1.1666  -1.0473
 -0.8123  -0.7223  -0.7175  -0.6609  -0.5064  -0.4899  -0.4691  -0.4373
 -0.4235
 -- Virtual --
  0.0019   0.0403   0.0549   0.0780   0.0814   0.0964   0.1060   0.1207
  0.1226   0.1664   0.1889   0.2010   0.2215   0.2248   0.2790   0.3165
  0.3609   0.3697   0.3713   0.3819   0.4066   0.4738   0.5200   0.5563
  0.5616   0.5792   0.6626   0.7245   0.7543   0.7866   0.8063   0.8341
  0.8452   0.8604   0.9558   0.9793   0.9841   1.0410   1.1149   1.2469
  1.3150   1.3889   1.5703   1.5874   1.6270   1.7636   1.8644   1.9439
  2.2365   2.2410   2.2881   2.3177   2.3534   2.3788   2.4451   2.6097
  2.8699   4.0409   4.1151   4.1889   4.1940   4.2549   4.4034   4.4504
  4.5215   4.5361   4.5405   4.5986   4.7504   5.3520   6.9019   6.9246
  7.1430   7.1819   7.4972   8.1915   8.2069   8.2724  14.6966  14.8042
 14.8818  36.6374  49.4459  68.7324 166.0975 293.8764 293.8894 293.9704
********
 --------------------------------------------------------------

          Ground-State Mulliken Net Atomic Charges

     Atom                 Charge (a.u.)
  ----------------------------------------
      1 Br                   -0.198556
      2 P                     0.400626
      3 N                    -0.161197
      4 F                    -0.040873
  ----------------------------------------
  Sum of atomic charges =     0.000000

 -----------------------------------------------------------------
                    Cartesian Multipole Moments
 -----------------------------------------------------------------
    Charge (ESU x 10^10)
                -0.0000
    Dipole Moment (Debye)
         X       1.0316      Y       1.6395      Z      -0.0014
       Tot       1.9371
    Quadrupole Moments (Debye-Ang)
        XX     -46.7547     XY      -1.6787     YY     -41.3390
        XZ       0.0035     YZ      -0.0015     ZZ     -40.9334
    Octopole Moments (Debye-Ang^2)
       XXX      39.0899    XXY      -6.4761    XYY       9.0897
       YYY     -13.6390    XXZ      -0.0121    XYZ       0.0014
       YYZ      -0.0068    XZZ       6.5093    YZZ      -4.2601
       ZZZ      -0.0187
    Hexadecapole Moments (Debye-Ang^3)
      XXXX    -492.1281   XXXY       7.3621   XXYY    -108.1991
      XYYY       8.1830   YYYY    -188.8747   XXXZ       0.0567
      XXYZ      -0.0054   XYYZ       0.0119   YYYZ      -0.0026
      XXZZ     -85.5986   XYZZ       3.6623   YYZZ     -38.7802
      XZZZ       0.0379   YZZZ      -0.0050   ZZZZ     -48.1084
 -----------------------------------------------------------------
 DrvMan completing analytic gradient of the correlated energy
 Correlated dipole moment
            1
    1   0.4058746
    2   0.6450291
    3  -0.0005491
 Energy read as -3067.727524143
 Full Analytical Gradient: (in a.u., or Hartree/Bohr)
             1             2             3             4
    1   -0.00001732   -0.00006494    0.00011841   -0.00003615
    2    0.00002511   -0.00008466   -0.00005451    0.00011406
    3    0.00002359   -0.00005200    0.00007024   -0.00004182
 Gradient time:  CPU 0.77 s  wall 0.79 s
 ----------------------------------------------------------------
             Standard Nuclear Orientation (Angstroms)
    I     Atom           X                Y                Z
 ----------------------------------------------------------------
    1      Br      1.1489920956    -0.1707741279    -0.0000000000
    2      P      -0.6970914245     1.0866531211     0.0000000000
    3      N      -1.9614582728     0.1215851431     0.0000000000
    4      F      -1.7799048967    -1.2415331492    -0.0000000000
 ----------------------------------------------------------------
 Nuclear Repulsion Energy =   306.3284972116 hartrees
 There are       33 alpha and       33 beta electrons

                       Distance Matrix (Angstroms)
             Br(  1)   P (  2)   N (  3)
   P (  2)  2.233640
   N (  3)  3.124160  1.590591
   F (  4)  3.118487  2.567671  1.375156

 Requested basis set is 6-311++G(d,p)
 There are 44 shells and 122 basis functions
 A cutoff of  1.0D-14 yielded    883 shell pairs
 There are      7122 function pairs (      7856 Cartesian)
 Smallest overlap matrix eigenvalue = 1.30E-03
 Guess MOs from SCF MO coefficient file

 -----------------------------------------------------------------------
  General SCF calculation program by
  Eric Jon Sundstrom, Paul Horn, Yuezhi Mao, Dmitri Zuev, Alec White,
  David Stuck, Shaama M.S., Shane Yost, Joonho Lee, David Small,
  Daniel Levine, Susi Lehtola, Hugh Burton, Evgeny Epifanovsky
 -----------------------------------------------------------------------
 Hartree-Fock
 using 6 threads for integral computing
 -------------------------------------------------------
 OpenMP Integral computing Module                
 Release: version 2.0, May 2017, Q-Chem Inc. Pleasanton 
 -------------------------------------------------------
 A restricted SCF calculation will be
 performed using DIIS
 SCF converges when DIIS error is below 1.0e-08
 ---------------------------------------
  Cycle       Energy         DIIS error
 ---------------------------------------
    1   -3066.9410385060      1.68e-05  
    2   -3066.9410392622      4.82e-06  
    3   -3066.9410393867      1.56e-06  
    4   -3066.9410394027      7.49e-07  
    5   -3066.9410394049      3.30e-07  
    6   -3066.9410394057      1.56e-07  
    7   -3066.9410394060      8.78e-08  
    8   -3066.9410394061      3.14e-08  
    9   -3066.9410394061      8.80e-09  Convergence criterion met
 ---------------------------------------
 SCF time:   CPU 6.15s  wall 1.00s 
 SCF   energy in the final basis set =    -3066.9410394061
 Total energy in the final basis set =    -3066.9410394061


 ------------------------------------------------------------------------------

   CCMAN2: suite of methods based on coupled cluster
           and equation of motion theories.

   Components:
   * libvmm-1.3-trunk
     by Evgeny Epifanovsky, Ilya Kaliman.
   * libtensor-2.5-trunk
     by Evgeny Epifanovsky, Michael Wormit, Dmitry Zuev, Sam Manzer, 
        Ilya Kaliman.
   * libcc-2.5-trunk
     by Evgeny Epifanovsky, Arik Landau, Tomasz Kus, Kirill Khistyaev, 
        Dmitry Zuev, Prashant Manohar, Xintian Feng, Anna Krylov, 
        Matthew Goldey, Alec White, Thomas Jagau, Kaushik Nanda, 
        Anastasia Gunina, Alexander Kunitsa, Joonho Lee.

   CCMAN original authors:
   Anna I. Krylov, C. David Sherrill, Steven R. Gwaltney,
   Edward F. C. Byrd (2000)
   Sergey V. Levchenko, Lyudmila V. Slipchenko, Tao Wang,
   Ana-Maria C. Cristian (2003)
   Piotr A. Pieniazek, C. Melania Oana, Evgeny Epifanovsky (2007)
   Prashant Manohar (2009)

 ------------------------------------------------------------------------------


 Allocating and initializing 30808MB of RAM...
 Calculation will run on 6 cores.


 Alpha MOs, Restricted
 -- Occupied --                  
-490.06  -80.07  -65.19  -58.55  -58.55  -58.55  -26.35  -15.70
  1 A     2 A     3 A     4 A     5 A     6 A     7 A     8 A                  
 -9.869  -7.608  -7.482  -7.475  -7.474  -5.500  -5.498  -5.498
  9 A    10 A    11 A    12 A    13 A    14 A    15 A    16 A                  
 -3.221  -3.218  -3.217  -3.209  -3.209  -1.654  -1.167  -1.047
 17 A    18 A    19 A    20 A    21 A    22 A    23 A    24 A                  
 -0.812  -0.722  -0.718  -0.661  -0.506  -0.490  -0.469  -0.437
 25 A    26 A    27 A    28 A    29 A    30 A    31 A    32 A                  
 -0.424
 33 A                                                                          
 -- Virtual --                   
  0.002   0.040   0.055   0.078   0.081   0.096   0.106   0.121
 34 A    35 A    36 A    37 A    38 A    39 A    40 A    41 A                  
  0.123   0.166   0.189   0.201   0.221   0.225   0.279   0.316
 42 A    43 A    44 A    45 A    46 A    47 A    48 A    49 A                  
  0.361   0.370   0.371   0.382   0.407   0.474   0.520   0.556
 50 A    51 A    52 A    53 A    54 A    55 A    56 A    57 A                  
  0.562   0.579   0.663   0.724   0.754   0.787   0.806   0.834
 58 A    59 A    60 A    61 A    62 A    63 A    64 A    65 A                  
  0.845   0.860   0.956   0.979   0.984   1.041   1.115   1.247
 66 A    67 A    68 A    69 A    70 A    71 A    72 A    73 A                  
  1.315   1.389   1.570   1.587   1.627   1.764   1.864   1.944
 74 A    75 A    76 A    77 A    78 A    79 A    80 A    81 A                  
  2.237   2.241   2.288   2.318   2.353   2.379   2.445   2.610
 82 A    83 A    84 A    85 A    86 A    87 A    88 A    89 A                  
  2.870   4.041   4.115   4.189   4.194   4.255   4.403   4.450
 90 A    91 A    92 A    93 A    94 A    95 A    96 A    97 A                  
  4.521   4.536   4.541   4.599   4.750   5.352   6.902   6.925
 98 A    99 A   100 A   101 A   102 A   103 A   104 A   105 A                  
  7.143   7.182   7.497   8.191   8.207   8.272  14.697  14.804
106 A   107 A   108 A   109 A   110 A   111 A   112 A   113 A                  
 14.882  36.637  49.446  68.732 166.098 293.876 293.889 293.970
114 A   115 A   116 A   117 A   118 A   119 A   120 A   121 A                  
*******
122 A                                                                          

 Beta MOs, Restricted
 -- Occupied --                  
-490.06  -80.07  -65.19  -58.55  -58.55  -58.55  -26.35  -15.70
  1 A     2 A     3 A     4 A     5 A     6 A     7 A     8 A                  
 -9.869  -7.608  -7.482  -7.475  -7.474  -5.500  -5.498  -5.498
  9 A    10 A    11 A    12 A    13 A    14 A    15 A    16 A                  
 -3.221  -3.218  -3.217  -3.209  -3.209  -1.654  -1.167  -1.047
 17 A    18 A    19 A    20 A    21 A    22 A    23 A    24 A                  
 -0.812  -0.722  -0.718  -0.661  -0.506  -0.490  -0.469  -0.437
 25 A    26 A    27 A    28 A    29 A    30 A    31 A    32 A                  
 -0.424
 33 A                                                                          
 -- Virtual --                   
  0.002   0.040   0.055   0.078   0.081   0.096   0.106   0.121
 34 A    35 A    36 A    37 A    38 A    39 A    40 A    41 A                  
  0.123   0.166   0.189   0.201   0.221   0.225   0.279   0.316
 42 A    43 A    44 A    45 A    46 A    47 A    48 A    49 A                  
  0.361   0.370   0.371   0.382   0.407   0.474   0.520   0.556
 50 A    51 A    52 A    53 A    54 A    55 A    56 A    57 A                  
  0.562   0.579   0.663   0.724   0.754   0.787   0.806   0.834
 58 A    59 A    60 A    61 A    62 A    63 A    64 A    65 A                  
  0.845   0.860   0.956   0.979   0.984   1.041   1.115   1.247
 66 A    67 A    68 A    69 A    70 A    71 A    72 A    73 A                  
  1.315   1.389   1.570   1.587   1.627   1.764   1.864   1.944
 74 A    75 A    76 A    77 A    78 A    79 A    80 A    81 A                  
  2.237   2.241   2.288   2.318   2.353   2.379   2.445   2.610
 82 A    83 A    84 A    85 A    86 A    87 A    88 A    89 A                  
  2.870   4.041   4.115   4.189   4.194   4.255   4.403   4.450
 90 A    91 A    92 A    93 A    94 A    95 A    96 A    97 A                  
  4.521   4.536   4.541   4.599   4.750   5.352   6.902   6.925
 98 A    99 A   100 A   101 A   102 A   103 A   104 A   105 A                  
  7.143   7.182   7.497   8.191   8.207   8.272  14.697  14.804
106 A   107 A   108 A   109 A   110 A   111 A   112 A   113 A                  
 14.882  36.637  49.446  68.732 166.098 293.876 293.889 293.970
114 A   115 A   116 A   117 A   118 A   119 A   120 A   121 A                  
*******
122 A                                                                          

 Occupation and symmetry of molecular orbitals

 Point group: C1 (1 irreducible representation).

                           A     All 
 -------------------------------------
 All molecular orbitals:
  - Alpha                  122   122 
  - Beta                   122   122 
 -------------------------------------
 Alpha orbitals:
  - Frozen occupied        16    16  
  - Active occupied        17    17  
  - Active virtual         89    89  
  - Frozen virtual         0     0   
 -------------------------------------
 Beta orbitals:
  - Frozen occupied        16    16  
  - Active occupied        17    17  
  - Active virtual         89    89  
  - Frozen virtual         0     0   
 -------------------------------------

 Import integrals:   CPU 0.00 s  wall 0.00 s

 Import integrals:   CPU 34.57 s  wall 6.18 s

 MP2 amplitudes:   CPU 0.20 s  wall 0.30 s

Running a double precision version
           CCSD T amplitudes will be solved using DIIS.

           Start     Size      MaxIter   EConv     TConv     
           3         7         100       1.00e-07  1.00e-05  
 ------------------------------------------------------------------------------
           Energy (a.u.)   Ediff      Tdiff       Comment
 ------------------------------------------------------------------------------
         -3067.72230417                           
     1   -3067.69865365   2.37e-02   7.80e-01     
     2   -3067.72573457   2.71e-02   1.03e-01     
     3   -3067.72350050   2.23e-03   4.80e-02     
     4   -3067.72636072   2.86e-03   2.06e-02     Switched to DIIS steps.
     5   -3067.72742544   1.06e-03   1.30e-02     
     6   -3067.72751311   8.77e-05   3.52e-03     
     7   -3067.72751480   1.69e-06   1.51e-03     
     8   -3067.72752091   6.11e-06   4.54e-04     
     9   -3067.72752427   3.36e-06   2.76e-04     
    10   -3067.72752381   4.63e-07   8.30e-05     
    11   -3067.72752427   4.57e-07   3.14e-05     
    12   -3067.72752430   2.97e-08   1.86e-05     
    13   -3067.72752422   7.79e-08   6.54e-06     
 ------------------------------------------------------------------------------
         -3067.72752422                           CCSD T converged.

End of double precision
 SCF energy                 = -3066.94103941
 MP2 energy                 = -3067.72230417
 CCSD correlation energy     =    -0.78648481
 CCSD total energy           = -3067.72752422

 CCSD  T1^2 = 0.0173  T2^2 = 0.2646  Leading amplitudes:

 Amplitude    Orbitals with energies
 -0.0408       30 (A) A                  ->    34 (A) A                   
              -0.4899                          0.0018                     
 -0.0408       30 (A) B                  ->    34 (A) B                   
              -0.4899                          0.0018                     
 -0.0216       27 (A) A                  ->    34 (A) A                   
              -0.7175                          0.0018                     
 -0.0216       27 (A) B                  ->    34 (A) B                   
              -0.7175                          0.0018                     

 Amplitude    Orbitals with energies
 -0.0866       33 (A) A      33 (A) B    ->    34 (A) A      34 (A) B     
              -0.4235       -0.4235            0.0018        0.0018       
  0.0866       33 (A) A      33 (A) B    ->    34 (A) B      34 (A) A     
              -0.4235       -0.4235            0.0018        0.0018       
  0.0866       33 (A) B      33 (A) A    ->    34 (A) A      34 (A) B     
              -0.4235       -0.4235            0.0018        0.0018       
 -0.0866       33 (A) B      33 (A) A    ->    34 (A) B      34 (A) A     
              -0.4235       -0.4235            0.0018        0.0018       

 Computing CCSD intemediates for later calculations in double precision
 Finished.

Running a double precision version
           CCSD Lambda amplitudes will be solved using DIIS.
           Start     Size      MaxIter   EConv     LConv     
           3         7         100       1.00e-07  1.00e-05  
 ------------------------------------------------------------------------------
            Enorm      Ldiff       Comment
 ------------------------------------------------------------------------------
     1     6.35e-02   4.20e-02     
     2     2.04e-02   8.12e-03     
     3     9.69e-03   1.44e-03     
     4     5.19e-03   1.59e-03     Switched to DIIS steps.
     5     1.63e-03   1.03e-03     
     6     8.10e-04   2.48e-04     
     7     2.62e-04   8.02e-05     
     8     1.23e-04   7.28e-06     
     9     4.47e-05   4.71e-06     
    10     2.08e-05   1.48e-06     
    11     1.05e-05   4.34e-09     
    12     4.49e-06   1.59e-07     
    13     2.30e-06   2.03e-07     
    14     9.81e-07   8.89e-09     
    15     4.53e-07   1.42e-08     
    16     2.37e-07   3.06e-08     
    17     1.09e-07   2.30e-08     
    18     5.10e-08   6.33e-09     
 ------------------------------------------------------------------------------
                                   CCSD Lambda converged.

 Computing density matrices in double precision...
           Orbital response amplitudes will be solved using DIIS.
           Start     Size      MaxIter   EConv     LConv     
           3         7         100       1.00e-06  1.00e-06  
 ------------------------------------------------------------------------------
            Enorm      Ldiff       Comment
 ------------------------------------------------------------------------------
     1     1.20e-01   6.50e-03     
     2     1.22e-01   2.87e-03     
     3     1.61e-01   3.33e-02     
     4     1.99e-02   6.68e-02     Switched to DIIS steps.
     5     8.41e-03   6.90e-03     
     6     1.19e-03   9.00e-04     
     7     7.70e-04   1.57e-04     
     8     2.33e-04   1.96e-04     
     9     7.97e-05   2.13e-05     
    10     2.52e-05   9.79e-06     
    11     6.22e-06   2.29e-06     
    12     3.76e-06   8.89e-07     
    13     6.09e-07   6.09e-07     
 ------------------------------------------------------------------------------
                                   Orbital response converged.

 Computing density matrices... Done.
 CCSD calculation:   CPU 1354.93 s  wall 236.40 s

 Transferring MO TPDM to AO TPDM
 Transferring g2_o1o1o1o1
 Transferring g2_o1o1o1v1
 Transferring g2_o1o1v1v1
 Transferring g2_o1v1o1v1
 Transferring g2_o1v1v1v1
 Transferring g2_v1v1v1v1
 Adding separable TPDM
 Computing TPDM gradient
 --------------------------------------------------------
 2e gradient
  Atom          X               Y               Z
 --------------------------------------------------------
    1        -41.191471       14.398252       -0.000001  
    2         12.827326      -31.376965       -0.000000  
    3         18.645665        1.384170        0.000002  
    4          9.718480       15.594543        0.000000  
 --------------------------------------------------------
 --------------------------------------------------------
 Final gradient
  Atom          X               Y               Z
 --------------------------------------------------------
    1        -41.191471       14.398252       -0.000001  
    2         12.827326      -31.376965       -0.000000  
    3         18.645665        1.384170        0.000002  
    4          9.718480       15.594543        0.000000  
 --------------------------------------------------------
 Analytic gradient from two-electron contribution:   CPU 212.05 s  wall 42.73 s

 Total ccman2 time:   CPU 1606.89 s  wall 287.10 s


 --------------------------------------------------------------

                    Orbital Energies (a.u.)
 --------------------------------------------------------------

 Alpha MOs
 -- Occupied --
******** -80.0693 -65.1891 -58.5490 -58.5477 -58.5475 -26.3495 -15.6960
 -9.8689  -7.6077  -7.4821  -7.4749  -7.4741  -5.5002  -5.4985  -5.4980
 -3.2211  -3.2182  -3.2172  -3.2092  -3.2092  -1.6540  -1.1667  -1.0473
 -0.8123  -0.7222  -0.7175  -0.6609  -0.5064  -0.4899  -0.4691  -0.4373
 -0.4235
 -- Virtual --
  0.0018   0.0402   0.0549   0.0780   0.0814   0.0964   0.1060   0.1207
  0.1226   0.1664   0.1889   0.2010   0.2215   0.2248   0.2790   0.3165
  0.3609   0.3697   0.3713   0.3819   0.4066   0.4738   0.5199   0.5563
  0.5616   0.5791   0.6626   0.7245   0.7543   0.7866   0.8063   0.8342
  0.8454   0.8604   0.9558   0.9792   0.9841   1.0410   1.1148   1.2469
  1.3150   1.3889   1.5703   1.5874   1.6271   1.7636   1.8645   1.9438
  2.2366   2.2410   2.2881   2.3177   2.3535   2.3789   2.4452   2.6096
  2.8700   4.0408   4.1152   4.1890   4.1941   4.2549   4.4033   4.4504
  4.5215   4.5361   4.5405   4.5987   4.7504   5.3518   6.9019   6.9247
  7.1429   7.1819   7.4972   8.1915   8.2069   8.2724  14.6966  14.8042
 14.8818  36.6374  49.4459  68.7325 166.0975 293.8764 293.8894 293.9704
********
 --------------------------------------------------------------

          Ground-State Mulliken Net Atomic Charges

     Atom                 Charge (a.u.)
  ----------------------------------------
      1 Br                   -0.198477
      2 P                     0.400650
      3 N                    -0.161185
      4 F                    -0.040988
  ----------------------------------------
  Sum of atomic charges =    -0.000000

 -----------------------------------------------------------------
                    Cartesian Multipole Moments
 -----------------------------------------------------------------
    Charge (ESU x 10^10)
                -0.0000
    Dipole Moment (Debye)
         X       1.0320      Y       1.6400      Z      -0.0000
       Tot       1.9377
    Quadrupole Moments (Debye-Ang)
        XX     -46.7531     XY      -1.6808     YY     -41.3401
        XZ       0.0000     YZ       0.0000     ZZ     -40.9333
    Octopole Moments (Debye-Ang^2)
       XXX      39.0755    XXY      -6.4730    XYY       9.0847
       YYY     -13.6402    XXZ      -0.0000    XYZ      -0.0000
       YYZ       0.0000    XZZ       6.5052    YZZ      -4.2598
       ZZZ      -0.0000
    Hexadecapole Moments (Debye-Ang^3)
      XXXX    -492.0148   XXXY       7.3704   XXYY    -108.1783
      XYYY       8.1961   YYYY    -188.8835   XXXZ       0.0000
      XXYZ       0.0000   XYYZ      -0.0000   YYYZ       0.0000
      XXZZ     -85.5815   XYZZ       3.6671   YYZZ     -38.7807
      XZZZ       0.0000   YZZZ       0.0000   ZZZZ     -48.1078
 -----------------------------------------------------------------
 DrvMan completing analytic gradient of the correlated energy
 Correlated dipole moment
            1
    1   0.4060095
    2   0.6452208
    3  -0.0000001
 Energy read as -3067.727524218
 Full Analytical Gradient: (in a.u., or Hartree/Bohr)
             1             2             3             4
    1   -0.00000702   -0.00009213    0.00006945    0.00002970
    2    0.00001679   -0.00015569    0.00004376    0.00009515
    3    0.00000000    0.00000004   -0.00000003   -0.00000001
 Gradient time:  CPU 0.76 s  wall 0.78 s
 ----------------------------------------------------------------
             Standard Nuclear Orientation (Angstroms)
    I     Atom           X                Y                Z
 ----------------------------------------------------------------
    1      Br      1.1489920956    -0.1707741279    -0.0000000000
    2      P      -0.6970914245     1.0866531211     0.0000000000
    3      N      -1.9614582728     0.1215851431     0.0000000000
    4      F      -1.7819048967    -1.2415331492    -0.0000000000
 ----------------------------------------------------------------
 Nuclear Repulsion Energy =   306.2918061438 hartrees
 There are       33 alpha and       33 beta electrons

                       Distance Matrix (Angstroms)
             Br(  1)   P (  2)   N (  3)
   P (  2)  2.233640
   N (  3)  3.124160  1.590591
   F (  4)  3.120366  2.568515  1.374893

 Requested basis set is 6-311++G(d,p)
 There are 44 shells and 122 basis functions
 A cutoff of  1.0D-14 yielded    883 shell pairs
 There are      7122 function pairs (      7856 Cartesian)
 Smallest overlap matrix eigenvalue = 1.30E-03
 Guess MOs from SCF MO coefficient file

 -----------------------------------------------------------------------
  General SCF calculation program by
  Eric Jon Sundstrom, Paul Horn, Yuezhi Mao, Dmitri Zuev, Alec White,
  David Stuck, Shaama M.S., Shane Yost, Joonho Lee, David Small,
  Daniel Levine, Susi Lehtola, Hugh Burton, Evgeny Epifanovsky
 -----------------------------------------------------------------------
 Hartree-Fock
 using 6 threads for integral computing
 -------------------------------------------------------
 OpenMP Integral computing Module                
 Release: version 2.0, May 2017, Q-Chem Inc. Pleasanton 
 -------------------------------------------------------
 A restricted SCF calculation will be
 performed using DIIS
 SCF converges when DIIS error is below 1.0e-08
 ---------------------------------------
  Cycle       Energy         DIIS error
 ---------------------------------------
    1   -3066.9410465117      2.06e-05  
    2   -3066.9410475657      6.03e-06  
    3   -3066.9410477421      2.07e-06  
    4   -3066.9410477624      1.16e-06  
    5   -3066.9410477654      2.23e-07  
    6   -3066.9410477656      9.90e-08  
    7   -3066.9410477657      2.75e-08  
    8   -3066.9410477657      7.60e-09  Convergence criterion met
 ---------------------------------------
 SCF time:   CPU 5.50s  wall 1.00s 
 SCF   energy in the final basis set =    -3066.9410477657
 Total energy in the final basis set =    -3066.9410477657


 ------------------------------------------------------------------------------

   CCMAN2: suite of methods based on coupled cluster
           and equation of motion theories.

   Components:
   * libvmm-1.3-trunk
     by Evgeny Epifanovsky, Ilya Kaliman.
   * libtensor-2.5-trunk
     by Evgeny Epifanovsky, Michael Wormit, Dmitry Zuev, Sam Manzer, 
        Ilya Kaliman.
   * libcc-2.5-trunk
     by Evgeny Epifanovsky, Arik Landau, Tomasz Kus, Kirill Khistyaev, 
        Dmitry Zuev, Prashant Manohar, Xintian Feng, Anna Krylov, 
        Matthew Goldey, Alec White, Thomas Jagau, Kaushik Nanda, 
        Anastasia Gunina, Alexander Kunitsa, Joonho Lee.

   CCMAN original authors:
   Anna I. Krylov, C. David Sherrill, Steven R. Gwaltney,
   Edward F. C. Byrd (2000)
   Sergey V. Levchenko, Lyudmila V. Slipchenko, Tao Wang,
   Ana-Maria C. Cristian (2003)
   Piotr A. Pieniazek, C. Melania Oana, Evgeny Epifanovsky (2007)
   Prashant Manohar (2009)

 ------------------------------------------------------------------------------


 Allocating and initializing 30808MB of RAM...
 Calculation will run on 6 cores.


 Alpha MOs, Restricted
 -- Occupied --                  
-490.06  -80.07  -65.19  -58.55  -58.55  -58.55  -26.35  -15.70
  1 A     2 A     3 A     4 A     5 A     6 A     7 A     8 A                  
 -9.869  -7.608  -7.482  -7.475  -7.474  -5.500  -5.498  -5.498
  9 A    10 A    11 A    12 A    13 A    14 A    15 A    16 A                  
 -3.221  -3.218  -3.217  -3.209  -3.209  -1.654  -1.167  -1.047
 17 A    18 A    19 A    20 A    21 A    22 A    23 A    24 A                  
 -0.812  -0.722  -0.718  -0.661  -0.506  -0.490  -0.469  -0.437
 25 A    26 A    27 A    28 A    29 A    30 A    31 A    32 A                  
 -0.423
 33 A                                                                          
 -- Virtual --                   
  0.002   0.040   0.055   0.078   0.081   0.096   0.106   0.121
 34 A    35 A    36 A    37 A    38 A    39 A    40 A    41 A                  
  0.123   0.166   0.189   0.201   0.221   0.225   0.279   0.317
 42 A    43 A    44 A    45 A    46 A    47 A    48 A    49 A                  
  0.361   0.370   0.371   0.382   0.407   0.474   0.520   0.556
 50 A    51 A    52 A    53 A    54 A    55 A    56 A    57 A                  
  0.562   0.579   0.663   0.725   0.754   0.787   0.806   0.834
 58 A    59 A    60 A    61 A    62 A    63 A    64 A    65 A                  
  0.845   0.860   0.956   0.979   0.984   1.041   1.115   1.247
 66 A    67 A    68 A    69 A    70 A    71 A    72 A    73 A                  
  1.315   1.389   1.570   1.587   1.627   1.764   1.864   1.944
 74 A    75 A    76 A    77 A    78 A    79 A    80 A    81 A                  
  2.236   2.241   2.288   2.318   2.353   2.379   2.445   2.610
 82 A    83 A    84 A    85 A    86 A    87 A    88 A    89 A                  
  2.870   4.041   4.115   4.189   4.194   4.255   4.404   4.450
 90 A    91 A    92 A    93 A    94 A    95 A    96 A    97 A                  
  4.521   4.536   4.541   4.599   4.750   5.352   6.902   6.925
 98 A    99 A   100 A   101 A   102 A   103 A   104 A   105 A                  
  7.143   7.182   7.497   8.191   8.207   8.272  14.697  14.804
106 A   107 A   108 A   109 A   110 A   111 A   112 A   113 A                  
 14.882  36.637  49.446  68.732 166.097 293.876 293.889 293.970
114 A   115 A   116 A   117 A   118 A   119 A   120 A   121 A                  
*******
122 A                                                                          

 Beta MOs, Restricted
 -- Occupied --                  
-490.06  -80.07  -65.19  -58.55  -58.55  -58.55  -26.35  -15.70
  1 A     2 A     3 A     4 A     5 A     6 A     7 A     8 A                  
 -9.869  -7.608  -7.482  -7.475  -7.474  -5.500  -5.498  -5.498
  9 A    10 A    11 A    12 A    13 A    14 A    15 A    16 A                  
 -3.221  -3.218  -3.217  -3.209  -3.209  -1.654  -1.167  -1.047
 17 A    18 A    19 A    20 A    21 A    22 A    23 A    24 A                  
 -0.812  -0.722  -0.718  -0.661  -0.506  -0.490  -0.469  -0.437
 25 A    26 A    27 A    28 A    29 A    30 A    31 A    32 A                  
 -0.423
 33 A                                                                          
 -- Virtual --                   
  0.002   0.040   0.055   0.078   0.081   0.096   0.106   0.121
 34 A    35 A    36 A    37 A    38 A    39 A    40 A    41 A                  
  0.123   0.166   0.189   0.201   0.221   0.225   0.279   0.317
 42 A    43 A    44 A    45 A    46 A    47 A    48 A    49 A                  
  0.361   0.370   0.371   0.382   0.407   0.474   0.520   0.556
 50 A    51 A    52 A    53 A    54 A    55 A    56 A    57 A                  
  0.562   0.579   0.663   0.725   0.754   0.787   0.806   0.834
 58 A    59 A    60 A    61 A    62 A    63 A    64 A    65 A                  
  0.845   0.860   0.956   0.979   0.984   1.041   1.115   1.247
 66 A    67 A    68 A    69 A    70 A    71 A    72 A    73 A                  
  1.315   1.389   1.570   1.587   1.627   1.764   1.864   1.944
 74 A    75 A    76 A    77 A    78 A    79 A    80 A    81 A                  
  2.236   2.241   2.288   2.318   2.353   2.379   2.445   2.610
 82 A    83 A    84 A    85 A    86 A    87 A    88 A    89 A                  
  2.870   4.041   4.115   4.189   4.194   4.255   4.404   4.450
 90 A    91 A    92 A    93 A    94 A    95 A    96 A    97 A                  
  4.521   4.536   4.541   4.599   4.750   5.352   6.902   6.925
 98 A    99 A   100 A   101 A   102 A   103 A   104 A   105 A                  
  7.143   7.182   7.497   8.191   8.207   8.272  14.697  14.804
106 A   107 A   108 A   109 A   110 A   111 A   112 A   113 A                  
 14.882  36.637  49.446  68.732 166.097 293.876 293.889 293.970
114 A   115 A   116 A   117 A   118 A   119 A   120 A   121 A                  
*******
122 A                                                                          

 Occupation and symmetry of molecular orbitals

 Point group: C1 (1 irreducible representation).

                           A     All 
 -------------------------------------
 All molecular orbitals:
  - Alpha                  122   122 
  - Beta                   122   122 
 -------------------------------------
 Alpha orbitals:
  - Frozen occupied        16    16  
  - Active occupied        17    17  
  - Active virtual         89    89  
  - Frozen virtual         0     0   
 -------------------------------------
 Beta orbitals:
  - Frozen occupied        16    16  
  - Active occupied        17    17  
  - Active virtual         89    89  
  - Frozen virtual         0     0   
 -------------------------------------

 Import integrals:   CPU 0.00 s  wall 0.00 s

 Import integrals:   CPU 33.84 s  wall 5.93 s

 MP2 amplitudes:   CPU 0.18 s  wall 0.14 s

Running a double precision version
           CCSD T amplitudes will be solved using DIIS.

           Start     Size      MaxIter   EConv     TConv     
           3         7         100       1.00e-07  1.00e-05  
 ------------------------------------------------------------------------------
           Energy (a.u.)   Ediff      Tdiff       Comment
 ------------------------------------------------------------------------------
         -3067.72230635                           
     1   -3067.69865478   2.37e-02   7.80e-01     
     2   -3067.72573500   2.71e-02   1.03e-01     
     3   -3067.72350020   2.23e-03   4.80e-02     
     4   -3067.72636042   2.86e-03   2.06e-02     Switched to DIIS steps.
     5   -3067.72742524   1.06e-03   1.30e-02     
     6   -3067.72751295   8.77e-05   3.52e-03     
     7   -3067.72751465   1.70e-06   1.51e-03     
     8   -3067.72752077   6.12e-06   4.54e-04     
     9   -3067.72752413   3.36e-06   2.76e-04     
    10   -3067.72752367   4.62e-07   8.30e-05     
    11   -3067.72752413   4.57e-07   3.14e-05     
    12   -3067.72752416   2.97e-08   1.86e-05     
    13   -3067.72752408   7.78e-08   6.55e-06     
 ------------------------------------------------------------------------------
         -3067.72752408                           CCSD T converged.

End of double precision
 SCF energy                 = -3066.94104777
 MP2 energy                 = -3067.72230635
 CCSD correlation energy     =    -0.78647632
 CCSD total energy           = -3067.72752408

 CCSD  T1^2 = 0.0173  T2^2 = 0.2646  Leading amplitudes:

 Amplitude    Orbitals with energies
  0.0408       30 (A) A                  ->    34 (A) A                   
              -0.4899                          0.0019                     
  0.0408       30 (A) B                  ->    34 (A) B                   
              -0.4899                          0.0019                     
 -0.0216       27 (A) A                  ->    34 (A) A                   
              -0.7176                          0.0019                     
 -0.0216       27 (A) B                  ->    34 (A) B                   
              -0.7176                          0.0019                     

 Amplitude    Orbitals with energies
 -0.0866       33 (A) A      33 (A) B    ->    34 (A) A      34 (A) B     
              -0.4235       -0.4235            0.0019        0.0019       
  0.0866       33 (A) A      33 (A) B    ->    34 (A) B      34 (A) A     
              -0.4235       -0.4235            0.0019        0.0019       
  0.0866       33 (A) B      33 (A) A    ->    34 (A) A      34 (A) B     
              -0.4235       -0.4235            0.0019        0.0019       
 -0.0866       33 (A) B      33 (A) A    ->    34 (A) B      34 (A) A     
              -0.4235       -0.4235            0.0019        0.0019       

 Computing CCSD intemediates for later calculations in double precision
 Finished.

Running a double precision version
           CCSD Lambda amplitudes will be solved using DIIS.
           Start     Size      MaxIter   EConv     LConv     
           3         7         100       1.00e-07  1.00e-05  
 ------------------------------------------------------------------------------
            Enorm      Ldiff       Comment
 ------------------------------------------------------------------------------
     1     6.35e-02   4.20e-02     
     2     2.04e-02   8.12e-03     
     3     9.69e-03   1.44e-03     
     4     5.19e-03   1.59e-03     Switched to DIIS steps.
     5     1.63e-03   1.03e-03     
     6     8.10e-04   2.48e-04     
     7     2.62e-04   8.02e-05     
     8     1.23e-04   7.28e-06     
     9     4.47e-05   4.70e-06     
    10     2.08e-05   1.48e-06     
    11     1.06e-05   4.47e-09     
    12     4.49e-06   1.58e-07     
    13     2.30e-06   2.02e-07     
    14     9.80e-07   9.15e-09     
    15     4.53e-07   1.42e-08     
    16     2.37e-07   3.06e-08     
    17     1.09e-07   2.30e-08     
    18     5.10e-08   6.33e-09     
 ------------------------------------------------------------------------------
                                   CCSD Lambda converged.

 Computing density matrices in double precision...
           Orbital response amplitudes will be solved using DIIS.
           Start     Size      MaxIter   EConv     LConv     
           3         7         100       1.00e-06  1.00e-06  
 ------------------------------------------------------------------------------
            Enorm      Ldiff       Comment
 ------------------------------------------------------------------------------
     1     1.20e-01   6.49e-03     
     2     1.22e-01   2.89e-03     
     3     1.61e-01   3.32e-02     
     4     1.99e-02   6.68e-02     Switched to DIIS steps.
     5     8.41e-03   6.89e-03     
     6     1.19e-03   9.00e-04     
     7     7.71e-04   1.57e-04     
     8     2.33e-04   1.96e-04     
     9     7.96e-05   2.12e-05     
    10     2.52e-05   9.79e-06     
    11     6.22e-06   2.29e-06     
    12     3.76e-06   8.88e-07     
    13     6.10e-07   6.09e-07     
 ------------------------------------------------------------------------------
                                   Orbital response converged.

 Computing density matrices... Done.
 CCSD calculation:   CPU 1352.34 s  wall 235.75 s

 Transferring MO TPDM to AO TPDM
 Transferring g2_o1o1o1o1
 Transferring g2_o1o1o1v1
 Transferring g2_o1o1v1v1
 Transferring g2_o1v1o1v1
 Transferring g2_o1v1v1v1
 Transferring g2_v1v1v1v1
 Adding separable TPDM
 Computing TPDM gradient
 --------------------------------------------------------
 2e gradient
  Atom          X               Y               Z
 --------------------------------------------------------
    1        -41.180678       14.401560       -0.000000  
    2         12.823750      -31.376046        0.000000  
    3         18.635104        1.381690       -0.000000  
    4          9.721824       15.592797        0.000000  
 --------------------------------------------------------
 --------------------------------------------------------
 Final gradient
  Atom          X               Y               Z
 --------------------------------------------------------
    1        -41.180678       14.401560       -0.000000  
    2         12.823750      -31.376046        0.000000  
    3         18.635104        1.381690       -0.000000  
    4          9.721824       15.592797        0.000000  
 --------------------------------------------------------
 Analytic gradient from two-electron contribution:   CPU 209.96 s  wall 40.55 s

 Total ccman2 time:   CPU 1605.52 s  wall 285.08 s


 --------------------------------------------------------------

                    Orbital Energies (a.u.)
 --------------------------------------------------------------

 Alpha MOs
 -- Occupied --
******** -80.0693 -65.1891 -58.5490 -58.5476 -58.5475 -26.3496 -15.6960
 -9.8688  -7.6077  -7.4821  -7.4748  -7.4741  -5.5002  -5.4985  -5.4981
 -3.2211  -3.2181  -3.2172  -3.2092  -3.2092  -1.6542  -1.1666  -1.0473
 -0.8124  -0.7223  -0.7176  -0.6609  -0.5064  -0.4899  -0.4690  -0.4373
 -0.4235
 -- Virtual --
  0.0019   0.0403   0.0549   0.0780   0.0814   0.0964   0.1060   0.1207
  0.1226   0.1664   0.1889   0.2010   0.2215   0.2248   0.2790   0.3165
  0.3609   0.3697   0.3714   0.3819   0.4066   0.4738   0.5200   0.5563
  0.5616   0.5792   0.6626   0.7245   0.7543   0.7866   0.8063   0.8341
  0.8451   0.8604   0.9558   0.9794   0.9842   1.0410   1.1150   1.2469
  1.3150   1.3889   1.5703   1.5874   1.6270   1.7636   1.8644   1.9439
  2.2365   2.2409   2.2881   2.3177   2.3534   2.3788   2.4451   2.6098
  2.8698   4.0410   4.1151   4.1889   4.1940   4.2550   4.4036   4.4504
  4.5215   4.5361   4.5405   4.5986   4.7504   5.3522   6.9018   6.9246
  7.1431   7.1819   7.4973   8.1915   8.2069   8.2724  14.6966  14.8042
 14.8818  36.6374  49.4459  68.7324 166.0975 293.8764 293.8894 293.9704
********
 --------------------------------------------------------------

          Ground-State Mulliken Net Atomic Charges

     Atom                 Charge (a.u.)
  ----------------------------------------
      1 Br                   -0.198635
      2 P                     0.400602
      3 N                    -0.161208
      4 F                    -0.040758
  ----------------------------------------
  Sum of atomic charges =    -0.000000

 -----------------------------------------------------------------
                    Cartesian Multipole Moments
 -----------------------------------------------------------------
    Charge (ESU x 10^10)
                -0.0000
    Dipole Moment (Debye)
         X       1.0313      Y       1.6390      Z       0.0000
       Tot       1.9365
    Quadrupole Moments (Debye-Ang)
        XX     -46.7564     XY      -1.6765     YY     -41.3378
        XZ       0.0000     YZ       0.0000     ZZ     -40.9335
    Octopole Moments (Debye-Ang^2)
       XXX      39.1043    XXY      -6.4792    XYY       9.0946
       YYY     -13.6377    XXZ      -0.0000    XYZ      -0.0000
       YYZ       0.0000    XZZ       6.5134    YZZ      -4.2603
       ZZZ       0.0000
    Hexadecapole Moments (Debye-Ang^3)
      XXXX    -492.2414   XXXY       7.3539   XXYY    -108.2200
      XYYY       8.1699   YYYY    -188.8658   XXXZ       0.0000
      XXYZ       0.0000   XYYZ      -0.0000   YYYZ       0.0000
      XXZZ     -85.6156   XYZZ       3.6574   YYZZ     -38.7797
      XZZZ       0.0000   YZZZ       0.0000   ZZZZ     -48.1089
 -----------------------------------------------------------------
 DrvMan completing analytic gradient of the correlated energy
 Correlated dipole moment
            1
    1   0.4057386
    2   0.6448370
    3   0.0000000
 Energy read as -3067.727524081
 Full Analytical Gradient: (in a.u., or Hartree/Bohr)
             1             2             3             4
    1   -0.00002772   -0.00003797    0.00016760   -0.00010190
    2    0.00003339   -0.00001376   -0.00015259    0.00013296
    3    0.00000000    0.00000000   -0.00000000    0.00000000
 Gradient time:  CPU 0.76 s  wall 0.79 s
 ----------------------------------------------------------------
             Standard Nuclear Orientation (Angstroms)
    I     Atom           X                Y                Z
 ----------------------------------------------------------------
    1      Br      1.1489920956    -0.1707741279    -0.0000000000
    2      P      -0.6970914245     1.0866531211     0.0000000000
    3      N      -1.9614582728     0.1215851431     0.0000000000
    4      F      -1.7809048967    -1.2405331492    -0.0000000000
 ----------------------------------------------------------------
 Nuclear Repulsion Energy =   306.3433483786 hartrees
 There are       33 alpha and       33 beta electrons

                       Distance Matrix (Angstroms)
             Br(  1)   P (  2)   N (  3)
   P (  2)  2.233640
   N (  3)  3.124160  1.590591
   F (  4)  3.119083  2.567187  1.374033

 Requested basis set is 6-311++G(d,p)
 There are 44 shells and 122 basis functions
 A cutoff of  1.0D-14 yielded    883 shell pairs
 There are      7122 function pairs (      7856 Cartesian)
 Smallest overlap matrix eigenvalue = 1.30E-03
 Guess MOs from SCF MO coefficient file

 -----------------------------------------------------------------------
  General SCF calculation program by
  Eric Jon Sundstrom, Paul Horn, Yuezhi Mao, Dmitri Zuev, Alec White,
  David Stuck, Shaama M.S., Shane Yost, Joonho Lee, David Small,
  Daniel Levine, Susi Lehtola, Hugh Burton, Evgeny Epifanovsky
 -----------------------------------------------------------------------
 Hartree-Fock
 using 6 threads for integral computing
 -------------------------------------------------------
 OpenMP Integral computing Module                
 Release: version 2.0, May 2017, Q-Chem Inc. Pleasanton 
 -------------------------------------------------------
 A restricted SCF calculation will be
 performed using DIIS
 SCF converges when DIIS error is below 1.0e-08
 ---------------------------------------
  Cycle       Energy         DIIS error
 ---------------------------------------
    1   -3066.9410986060      1.96e-05  
    2   -3066.9410993185      4.65e-06  
    3   -3066.9410993914      2.17e-06  
    4   -3066.9410994023      8.78e-07  
    5   -3066.9410994053      3.59e-07  
    6   -3066.9410994057      1.47e-07  
    7   -3066.9410994058      5.45e-08  
    8   -3066.9410994058      2.29e-08  
    9   -3066.9410994058      9.81e-09  Convergence criterion met
 ---------------------------------------
 SCF time:   CPU 6.17s  wall 1.00s 
 SCF   energy in the final basis set =    -3066.9410994058
 Total energy in the final basis set =    -3066.9410994058


 ------------------------------------------------------------------------------

   CCMAN2: suite of methods based on coupled cluster
           and equation of motion theories.

   Components:
   * libvmm-1.3-trunk
     by Evgeny Epifanovsky, Ilya Kaliman.
   * libtensor-2.5-trunk
     by Evgeny Epifanovsky, Michael Wormit, Dmitry Zuev, Sam Manzer, 
        Ilya Kaliman.
   * libcc-2.5-trunk
     by Evgeny Epifanovsky, Arik Landau, Tomasz Kus, Kirill Khistyaev, 
        Dmitry Zuev, Prashant Manohar, Xintian Feng, Anna Krylov, 
        Matthew Goldey, Alec White, Thomas Jagau, Kaushik Nanda, 
        Anastasia Gunina, Alexander Kunitsa, Joonho Lee.

   CCMAN original authors:
   Anna I. Krylov, C. David Sherrill, Steven R. Gwaltney,
   Edward F. C. Byrd (2000)
   Sergey V. Levchenko, Lyudmila V. Slipchenko, Tao Wang,
   Ana-Maria C. Cristian (2003)
   Piotr A. Pieniazek, C. Melania Oana, Evgeny Epifanovsky (2007)
   Prashant Manohar (2009)

 ------------------------------------------------------------------------------


 Allocating and initializing 30808MB of RAM...
 Calculation will run on 6 cores.


 Alpha MOs, Restricted
 -- Occupied --                  
-490.06  -80.07  -65.19  -58.55  -58.55  -58.55  -26.35  -15.70
  1 A     2 A     3 A     4 A     5 A     6 A     7 A     8 A                  
 -9.869  -7.608  -7.482  -7.475  -7.474  -5.500  -5.498  -5.498
  9 A    10 A    11 A    12 A    13 A    14 A    15 A    16 A                  
 -3.221  -3.218  -3.217  -3.209  -3.209  -1.655  -1.167  -1.047
 17 A    18 A    19 A    20 A    21 A    22 A    23 A    24 A                  
 -0.813  -0.723  -0.718  -0.661  -0.506  -0.490  -0.469  -0.437
 25 A    26 A    27 A    28 A    29 A    30 A    31 A    32 A                  
 -0.423
 33 A                                                                          
 -- Virtual --                   
  0.002   0.040   0.055   0.078   0.081   0.096   0.106   0.121
 34 A    35 A    36 A    37 A    38 A    39 A    40 A    41 A                  
  0.123   0.166   0.189   0.201   0.221   0.225   0.279   0.317
 42 A    43 A    44 A    45 A    46 A    47 A    48 A    49 A                  
  0.361   0.370   0.371   0.382   0.407   0.474   0.520   0.556
 50 A    51 A    52 A    53 A    54 A    55 A    56 A    57 A                  
  0.562   0.579   0.663   0.725   0.754   0.787   0.806   0.834
 58 A    59 A    60 A    61 A    62 A    63 A    64 A    65 A                  
  0.845   0.860   0.956   0.979   0.984   1.041   1.115   1.247
 66 A    67 A    68 A    69 A    70 A    71 A    72 A    73 A                  
  1.315   1.389   1.570   1.587   1.627   1.764   1.865   1.944
 74 A    75 A    76 A    77 A    78 A    79 A    80 A    81 A                  
  2.236   2.241   2.288   2.318   2.353   2.379   2.445   2.610
 82 A    83 A    84 A    85 A    86 A    87 A    88 A    89 A                  
  2.870   4.042   4.115   4.189   4.194   4.255   4.404   4.451
 90 A    91 A    92 A    93 A    94 A    95 A    96 A    97 A                  
  4.522   4.536   4.541   4.599   4.750   5.354   6.902   6.924
 98 A    99 A   100 A   101 A   102 A   103 A   104 A   105 A                  
  7.144   7.182   7.497   8.192   8.207   8.272  14.697  14.804
106 A   107 A   108 A   109 A   110 A   111 A   112 A   113 A                  
 14.882  36.638  49.446  68.732 166.098 293.876 293.889 293.970
114 A   115 A   116 A   117 A   118 A   119 A   120 A   121 A                  
*******
122 A                                                                          

 Beta MOs, Restricted
 -- Occupied --                  
-490.06  -80.07  -65.19  -58.55  -58.55  -58.55  -26.35  -15.70
  1 A     2 A     3 A     4 A     5 A     6 A     7 A     8 A                  
 -9.869  -7.608  -7.482  -7.475  -7.474  -5.500  -5.498  -5.498
  9 A    10 A    11 A    12 A    13 A    14 A    15 A    16 A                  
 -3.221  -3.218  -3.217  -3.209  -3.209  -1.655  -1.167  -1.047
 17 A    18 A    19 A    20 A    21 A    22 A    23 A    24 A                  
 -0.813  -0.723  -0.718  -0.661  -0.506  -0.490  -0.469  -0.437
 25 A    26 A    27 A    28 A    29 A    30 A    31 A    32 A                  
 -0.423
 33 A                                                                          
 -- Virtual --                   
  0.002   0.040   0.055   0.078   0.081   0.096   0.106   0.121
 34 A    35 A    36 A    37 A    38 A    39 A    40 A    41 A                  
  0.123   0.166   0.189   0.201   0.221   0.225   0.279   0.317
 42 A    43 A    44 A    45 A    46 A    47 A    48 A    49 A                  
  0.361   0.370   0.371   0.382   0.407   0.474   0.520   0.556
 50 A    51 A    52 A    53 A    54 A    55 A    56 A    57 A                  
  0.562   0.579   0.663   0.725   0.754   0.787   0.806   0.834
 58 A    59 A    60 A    61 A    62 A    63 A    64 A    65 A                  
  0.845   0.860   0.956   0.979   0.984   1.041   1.115   1.247
 66 A    67 A    68 A    69 A    70 A    71 A    72 A    73 A                  
  1.315   1.389   1.570   1.587   1.627   1.764   1.865   1.944
 74 A    75 A    76 A    77 A    78 A    79 A    80 A    81 A                  
  2.236   2.241   2.288   2.318   2.353   2.379   2.445   2.610
 82 A    83 A    84 A    85 A    86 A    87 A    88 A    89 A                  
  2.870   4.042   4.115   4.189   4.194   4.255   4.404   4.451
 90 A    91 A    92 A    93 A    94 A    95 A    96 A    97 A                  
  4.522   4.536   4.541   4.599   4.750   5.354   6.902   6.924
 98 A    99 A   100 A   101 A   102 A   103 A   104 A   105 A                  
  7.144   7.182   7.497   8.192   8.207   8.272  14.697  14.804
106 A   107 A   108 A   109 A   110 A   111 A   112 A   113 A                  
 14.882  36.638  49.446  68.732 166.098 293.876 293.889 293.970
114 A   115 A   116 A   117 A   118 A   119 A   120 A   121 A                  
*******
122 A                                                                          

 Occupation and symmetry of molecular orbitals

 Point group: C1 (1 irreducible representation).

                           A     All 
 -------------------------------------
 All molecular orbitals:
  - Alpha                  122   122 
  - Beta                   122   122 
 -------------------------------------
 Alpha orbitals:
  - Frozen occupied        16    16  
  - Active occupied        17    17  
  - Active virtual         89    89  
  - Frozen virtual         0     0   
 -------------------------------------
 Beta orbitals:
  - Frozen occupied        16    16  
  - Active occupied        17    17  
  - Active virtual         89    89  
  - Frozen virtual         0     0   
 -------------------------------------

 Import integrals:   CPU 0.00 s  wall 0.00 s

 Import integrals:   CPU 34.06 s  wall 5.97 s

 MP2 amplitudes:   CPU 0.14 s  wall 0.10 s

Running a double precision version
           CCSD T amplitudes will be solved using DIIS.

           Start     Size      MaxIter   EConv     TConv     
           3         7         100       1.00e-07  1.00e-05  
 ------------------------------------------------------------------------------
           Energy (a.u.)   Ediff      Tdiff       Comment
 ------------------------------------------------------------------------------
         -3067.72229755                           
     1   -3067.69867325   2.36e-02   7.80e-01     
     2   -3067.72573320   2.71e-02   1.03e-01     
     3   -3067.72350435   2.23e-03   4.80e-02     
     4   -3067.72636127   2.86e-03   2.06e-02     Switched to DIIS steps.
     5   -3067.72742500   1.06e-03   1.30e-02     
     6   -3067.72751237   8.74e-05   3.52e-03     
     7   -3067.72751402   1.65e-06   1.50e-03     
     8   -3067.72752012   6.10e-06   4.53e-04     
     9   -3067.72752346   3.34e-06   2.76e-04     
    10   -3067.72752300   4.60e-07   8.28e-05     
    11   -3067.72752346   4.55e-07   3.13e-05     
    12   -3067.72752349   2.93e-08   1.85e-05     
    13   -3067.72752341   7.74e-08   6.52e-06     
 ------------------------------------------------------------------------------
         -3067.72752341                           CCSD T converged.

End of double precision
 SCF energy                 = -3066.94109941
 MP2 energy                 = -3067.72229755
 CCSD correlation energy     =    -0.78642400
 CCSD total energy           = -3067.72752341

 CCSD  T1^2 = 0.0172  T2^2 = 0.2645  Leading amplitudes:

 Amplitude    Orbitals with energies
 -0.0407       30 (A) A                  ->    34 (A) A                   
              -0.4898                          0.0019                     
 -0.0407       30 (A) B                  ->    34 (A) B                   
              -0.4898                          0.0019                     
  0.0216       27 (A) A                  ->    34 (A) A                   
              -0.7179                          0.0019                     
  0.0216       27 (A) B                  ->    34 (A) B                   
              -0.7179                          0.0019                     

 Amplitude    Orbitals with energies
 -0.0867       33 (A) A      33 (A) B    ->    34 (A) A      34 (A) B     
              -0.4234       -0.4234            0.0019        0.0019       
  0.0867       33 (A) A      33 (A) B    ->    34 (A) B      34 (A) A     
              -0.4234       -0.4234            0.0019        0.0019       
  0.0867       33 (A) B      33 (A) A    ->    34 (A) A      34 (A) B     
              -0.4234       -0.4234            0.0019        0.0019       
 -0.0867       33 (A) B      33 (A) A    ->    34 (A) B      34 (A) A     
              -0.4234       -0.4234            0.0019        0.0019       

 Computing CCSD intemediates for later calculations in double precision
 Finished.

Running a double precision version
           CCSD Lambda amplitudes will be solved using DIIS.
           Start     Size      MaxIter   EConv     LConv     
           3         7         100       1.00e-07  1.00e-05  
 ------------------------------------------------------------------------------
            Enorm      Ldiff       Comment
 ------------------------------------------------------------------------------
     1     6.35e-02   4.20e-02     
     2     2.03e-02   8.11e-03     
     3     9.68e-03   1.44e-03     
     4     5.19e-03   1.58e-03     Switched to DIIS steps.
     5     1.63e-03   1.03e-03     
     6     8.08e-04   2.47e-04     
     7     2.62e-04   8.00e-05     
     8     1.23e-04   7.22e-06     
     9     4.46e-05   4.71e-06     
    10     2.08e-05   1.48e-06     
    11     1.05e-05   5.99e-09     
    12     4.47e-06   1.57e-07     
    13     2.29e-06   2.01e-07     
    14     9.75e-07   9.09e-09     
    15     4.50e-07   1.41e-08     
    16     2.35e-07   3.04e-08     
    17     1.08e-07   2.28e-08     
    18     5.07e-08   6.28e-09     
 ------------------------------------------------------------------------------
                                   CCSD Lambda converged.

 Computing density matrices in double precision...
           Orbital response amplitudes will be solved using DIIS.
           Start     Size      MaxIter   EConv     LConv     
           3         7         100       1.00e-06  1.00e-06  
 ------------------------------------------------------------------------------
            Enorm      Ldiff       Comment
 ------------------------------------------------------------------------------
     1     1.20e-01   6.48e-03     
     2     1.22e-01   2.93e-03     
     3     1.61e-01   3.32e-02     
     4     1.99e-02   6.67e-02     Switched to DIIS steps.
     5     8.40e-03   6.87e-03     
     6     1.19e-03   9.01e-04     
     7     7.71e-04   1.57e-04     
     8     2.33e-04   1.96e-04     
     9     7.95e-05   2.12e-05     
    10     2.51e-05   9.80e-06     
    11     6.21e-06   2.28e-06     
    12     3.74e-06   8.86e-07     
    13     6.08e-07   6.08e-07     
 ------------------------------------------------------------------------------
                                   Orbital response converged.

 Computing density matrices... Done.
 CCSD calculation:   CPU 1353.28 s  wall 236.07 s

 Transferring MO TPDM to AO TPDM
 Transferring g2_o1o1o1o1
 Transferring g2_o1o1o1v1
 Transferring g2_o1o1v1v1
 Transferring g2_o1v1o1v1
 Transferring g2_o1v1v1v1
 Transferring g2_v1v1v1v1
 Adding separable TPDM
 Computing TPDM gradient
 --------------------------------------------------------
 2e gradient
  Atom          X               Y               Z
 --------------------------------------------------------
    1        -41.188646       14.400675       -0.000000  
    2         12.823566      -31.376902        0.000000  
    3         18.643191        1.378684       -0.000000  
    4          9.721889       15.597543        0.000000  
 --------------------------------------------------------
 --------------------------------------------------------
 Final gradient
  Atom          X               Y               Z
 --------------------------------------------------------
    1        -41.188646       14.400675       -0.000000  
    2         12.823566      -31.376902        0.000000  
    3         18.643191        1.378684       -0.000000  
    4          9.721889       15.597543        0.000000  
 --------------------------------------------------------
 Analytic gradient from two-electron contribution:   CPU 210.34 s  wall 40.88 s

 Total ccman2 time:   CPU 1602.58 s  wall 284.32 s


 --------------------------------------------------------------

                    Orbital Energies (a.u.)
 --------------------------------------------------------------

 Alpha MOs
 -- Occupied --
******** -80.0692 -65.1891 -58.5489 -58.5476 -58.5474 -26.3497 -15.6959
 -9.8688  -7.6076  -7.4820  -7.4748  -7.4740  -5.5001  -5.4984  -5.4980
 -3.2210  -3.2181  -3.2172  -3.2092  -3.2091  -1.6547  -1.1666  -1.0472
 -0.8127  -0.7226  -0.7179  -0.6610  -0.5063  -0.4898  -0.4691  -0.4372
 -0.4234
 -- Virtual --
  0.0019   0.0403   0.0549   0.0780   0.0814   0.0965   0.1060   0.1207
  0.1226   0.1664   0.1889   0.2010   0.2215   0.2249   0.2790   0.3168
  0.3609   0.3699   0.3713   0.3819   0.4066   0.4738   0.5200   0.5563
  0.5617   0.5791   0.6626   0.7246   0.7543   0.7866   0.8064   0.8342
  0.8453   0.8605   0.9559   0.9793   0.9842   1.0410   1.1148   1.2469
  1.3151   1.3889   1.5703   1.5871   1.6269   1.7637   1.8645   1.9439
  2.2364   2.2409   2.2881   2.3178   2.3535   2.3787   2.4451   2.6105
  2.8697   4.0416   4.1147   4.1887   4.1938   4.2548   4.4045   4.4512
  4.5215   4.5361   4.5406   4.5987   4.7505   5.3537   6.9017   6.9245
  7.1443   7.1821   7.4974   8.1915   8.2069   8.2724  14.6967  14.8043
 14.8819  36.6376  49.4460  68.7323 166.0976 293.8765 293.8894 293.9704
********
 --------------------------------------------------------------

          Ground-State Mulliken Net Atomic Charges

     Atom                 Charge (a.u.)
  ----------------------------------------
      1 Br                   -0.198706
      2 P                     0.400530
      3 N                    -0.161402
      4 F                    -0.040422
  ----------------------------------------
  Sum of atomic charges =    -0.000000

 -----------------------------------------------------------------
                    Cartesian Multipole Moments
 -----------------------------------------------------------------
    Charge (ESU x 10^10)
                 0.0000
    Dipole Moment (Debye)
         X       1.0287      Y       1.6351      Z       0.0000
       Tot       1.9317
    Quadrupole Moments (Debye-Ang)
        XX     -46.7500     XY      -1.6707     YY     -41.3391
        XZ       0.0000     YZ       0.0000     ZZ     -40.9335
    Octopole Moments (Debye-Ang^2)
       XXX      39.0722    XXY      -6.4954    XYY       9.0835
       YYY     -13.6671    XXZ      -0.0000    XYZ      -0.0000
       YYZ       0.0000    XZZ       6.5064    YZZ      -4.2688
       ZZZ       0.0000
    Hexadecapole Moments (Debye-Ang^3)
      XXXX    -492.0914   XXXY       7.4292   XXYY    -108.1764
      XYYY       8.2284   YYYY    -188.8114   XXXZ       0.0000
      XXYZ       0.0000   XYYZ      -0.0000   YYYZ       0.0000
      XXZZ     -85.5944   XYZZ       3.6771   YYZZ     -38.7699
      XZZZ       0.0000   YZZZ       0.0000   ZZZZ     -48.1112
 -----------------------------------------------------------------
 DrvMan completing analytic gradient of the correlated energy
 Correlated dipole moment
            1
    1   0.4047029
    2   0.6432899
    3   0.0000000
 Energy read as -3067.727523410
 Full Analytical Gradient: (in a.u., or Hartree/Bohr)
             1             2             3             4
    1   -0.00002136   -0.00005450    0.00013112   -0.00005526
    2    0.00004430   -0.00019138   -0.00058987    0.00073695
    3    0.00000000    0.00000000   -0.00000000    0.00000000
 Gradient time:  CPU 0.77 s  wall 0.80 s
 ----------------------------------------------------------------
             Standard Nuclear Orientation (Angstroms)
    I     Atom           X                Y                Z
 ----------------------------------------------------------------
    1      Br      1.1489920956    -0.1707741279    -0.0000000000
    2      P      -0.6970914245     1.0866531211     0.0000000000
    3      N      -1.9614582728     0.1215851431     0.0000000000
    4      F      -1.7809048967    -1.2425331492    -0.0000000000
 ----------------------------------------------------------------
 Nuclear Repulsion Energy =   306.2769876752 hartrees
 There are       33 alpha and       33 beta electrons

                       Distance Matrix (Angstroms)
             Br(  1)   P (  2)   N (  3)
   P (  2)  2.233640
   N (  3)  3.124160  1.590591
   F (  4)  3.119770  2.569000  1.376015

 Requested basis set is 6-311++G(d,p)
 There are 44 shells and 122 basis functions
 A cutoff of  1.0D-14 yielded    883 shell pairs
 There are      7122 function pairs (      7856 Cartesian)
 Smallest overlap matrix eigenvalue = 1.30E-03
 Guess MOs from SCF MO coefficient file

 -----------------------------------------------------------------------
  General SCF calculation program by
  Eric Jon Sundstrom, Paul Horn, Yuezhi Mao, Dmitri Zuev, Alec White,
  David Stuck, Shaama M.S., Shane Yost, Joonho Lee, David Small,
  Daniel Levine, Susi Lehtola, Hugh Burton, Evgeny Epifanovsky
 -----------------------------------------------------------------------
 Hartree-Fock
 using 6 threads for integral computing
 -------------------------------------------------------
 OpenMP Integral computing Module                
 Release: version 2.0, May 2017, Q-Chem Inc. Pleasanton 
 -------------------------------------------------------
 A restricted SCF calculation will be
 performed using DIIS
 SCF converges when DIIS error is below 1.0e-08
 ---------------------------------------
  Cycle       Energy         DIIS error
 ---------------------------------------
    1   -3066.9409841047      3.74e-05  
    2   -3066.9409864886      8.01e-06  
    3   -3066.9409866784      4.10e-06  
    4   -3066.9409867084      1.27e-06  
    5   -3066.9409867151      6.11e-07  
    6   -3066.9409867166      2.84e-07  
    7   -3066.9409867171      1.08e-07  
    8   -3066.9409867172      3.84e-08  
    9   -3066.9409867172      1.28e-08  
   10   -3066.9409867171      4.95e-09  Convergence criterion met
 ---------------------------------------
 SCF time:   CPU 6.80s  wall 1.00s 
 SCF   energy in the final basis set =    -3066.9409867171
 Total energy in the final basis set =    -3066.9409867171


 ------------------------------------------------------------------------------

   CCMAN2: suite of methods based on coupled cluster
           and equation of motion theories.

   Components:
   * libvmm-1.3-trunk
     by Evgeny Epifanovsky, Ilya Kaliman.
   * libtensor-2.5-trunk
     by Evgeny Epifanovsky, Michael Wormit, Dmitry Zuev, Sam Manzer, 
        Ilya Kaliman.
   * libcc-2.5-trunk
     by Evgeny Epifanovsky, Arik Landau, Tomasz Kus, Kirill Khistyaev, 
        Dmitry Zuev, Prashant Manohar, Xintian Feng, Anna Krylov, 
        Matthew Goldey, Alec White, Thomas Jagau, Kaushik Nanda, 
        Anastasia Gunina, Alexander Kunitsa, Joonho Lee.

   CCMAN original authors:
   Anna I. Krylov, C. David Sherrill, Steven R. Gwaltney,
   Edward F. C. Byrd (2000)
   Sergey V. Levchenko, Lyudmila V. Slipchenko, Tao Wang,
   Ana-Maria C. Cristian (2003)
   Piotr A. Pieniazek, C. Melania Oana, Evgeny Epifanovsky (2007)
   Prashant Manohar (2009)

 ------------------------------------------------------------------------------


 Allocating and initializing 30808MB of RAM...
 Calculation will run on 6 cores.


 Alpha MOs, Restricted
 -- Occupied --                  
-490.06  -80.07  -65.19  -58.55  -58.55  -58.55  -26.35  -15.70
  1 A     2 A     3 A     4 A     5 A     6 A     7 A     8 A                  
 -9.869  -7.608  -7.482  -7.475  -7.474  -5.500  -5.499  -5.498
  9 A    10 A    11 A    12 A    13 A    14 A    15 A    16 A                  
 -3.221  -3.218  -3.217  -3.209  -3.209  -1.654  -1.167  -1.047
 17 A    18 A    19 A    20 A    21 A    22 A    23 A    24 A                  
 -0.812  -0.722  -0.717  -0.661  -0.507  -0.490  -0.469  -0.437
 25 A    26 A    27 A    28 A    29 A    30 A    31 A    32 A                  
 -0.424
 33 A                                                                          
 -- Virtual --                   
  0.002   0.040   0.055   0.078   0.081   0.096   0.106   0.121
 34 A    35 A    36 A    37 A    38 A    39 A    40 A    41 A                  
  0.123   0.166   0.189   0.201   0.222   0.225   0.279   0.316
 42 A    43 A    44 A    45 A    46 A    47 A    48 A    49 A                  
  0.361   0.370   0.371   0.382   0.407   0.474   0.520   0.556
 50 A    51 A    52 A    53 A    54 A    55 A    56 A    57 A                  
  0.562   0.579   0.663   0.724   0.754   0.787   0.806   0.834
 58 A    59 A    60 A    61 A    62 A    63 A    64 A    65 A                  
  0.845   0.860   0.956   0.979   0.984   1.041   1.115   1.247
 66 A    67 A    68 A    69 A    70 A    71 A    72 A    73 A                  
  1.315   1.389   1.570   1.588   1.627   1.764   1.864   1.944
 74 A    75 A    76 A    77 A    78 A    79 A    80 A    81 A                  
  2.237   2.241   2.288   2.318   2.353   2.379   2.445   2.609
 82 A    83 A    84 A    85 A    86 A    87 A    88 A    89 A                  
  2.870   4.040   4.116   4.189   4.194   4.255   4.402   4.450
 90 A    91 A    92 A    93 A    94 A    95 A    96 A    97 A                  
  4.521   4.536   4.540   4.598   4.750   5.350   6.902   6.925
 98 A    99 A   100 A   101 A   102 A   103 A   104 A   105 A                  
  7.142   7.182   7.497   8.191   8.207   8.272  14.697  14.804
106 A   107 A   108 A   109 A   110 A   111 A   112 A   113 A                  
 14.882  36.637  49.446  68.733 166.097 293.876 293.889 293.970
114 A   115 A   116 A   117 A   118 A   119 A   120 A   121 A                  
*******
122 A                                                                          

 Beta MOs, Restricted
 -- Occupied --                  
-490.06  -80.07  -65.19  -58.55  -58.55  -58.55  -26.35  -15.70
  1 A     2 A     3 A     4 A     5 A     6 A     7 A     8 A                  
 -9.869  -7.608  -7.482  -7.475  -7.474  -5.500  -5.499  -5.498
  9 A    10 A    11 A    12 A    13 A    14 A    15 A    16 A                  
 -3.221  -3.218  -3.217  -3.209  -3.209  -1.654  -1.167  -1.047
 17 A    18 A    19 A    20 A    21 A    22 A    23 A    24 A                  
 -0.812  -0.722  -0.717  -0.661  -0.507  -0.490  -0.469  -0.437
 25 A    26 A    27 A    28 A    29 A    30 A    31 A    32 A                  
 -0.424
 33 A                                                                          
 -- Virtual --                   
  0.002   0.040   0.055   0.078   0.081   0.096   0.106   0.121
 34 A    35 A    36 A    37 A    38 A    39 A    40 A    41 A                  
  0.123   0.166   0.189   0.201   0.222   0.225   0.279   0.316
 42 A    43 A    44 A    45 A    46 A    47 A    48 A    49 A                  
  0.361   0.370   0.371   0.382   0.407   0.474   0.520   0.556
 50 A    51 A    52 A    53 A    54 A    55 A    56 A    57 A                  
  0.562   0.579   0.663   0.724   0.754   0.787   0.806   0.834
 58 A    59 A    60 A    61 A    62 A    63 A    64 A    65 A                  
  0.845   0.860   0.956   0.979   0.984   1.041   1.115   1.247
 66 A    67 A    68 A    69 A    70 A    71 A    72 A    73 A                  
  1.315   1.389   1.570   1.588   1.627   1.764   1.864   1.944
 74 A    75 A    76 A    77 A    78 A    79 A    80 A    81 A                  
  2.237   2.241   2.288   2.318   2.353   2.379   2.445   2.609
 82 A    83 A    84 A    85 A    86 A    87 A    88 A    89 A                  
  2.870   4.040   4.116   4.189   4.194   4.255   4.402   4.450
 90 A    91 A    92 A    93 A    94 A    95 A    96 A    97 A                  
  4.521   4.536   4.540   4.598   4.750   5.350   6.902   6.925
 98 A    99 A   100 A   101 A   102 A   103 A   104 A   105 A                  
  7.142   7.182   7.497   8.191   8.207   8.272  14.697  14.804
106 A   107 A   108 A   109 A   110 A   111 A   112 A   113 A                  
 14.882  36.637  49.446  68.733 166.097 293.876 293.889 293.970
114 A   115 A   116 A   117 A   118 A   119 A   120 A   121 A                  
*******
122 A                                                                          

 Occupation and symmetry of molecular orbitals

 Point group: C1 (1 irreducible representation).

                           A     All 
 -------------------------------------
 All molecular orbitals:
  - Alpha                  122   122 
  - Beta                   122   122 
 -------------------------------------
 Alpha orbitals:
  - Frozen occupied        16    16  
  - Active occupied        17    17  
  - Active virtual         89    89  
  - Frozen virtual         0     0   
 -------------------------------------
 Beta orbitals:
  - Frozen occupied        16    16  
  - Active occupied        17    17  
  - Active virtual         89    89  
  - Frozen virtual         0     0   
 -------------------------------------

 Import integrals:   CPU 0.00 s  wall 0.00 s

 Import integrals:   CPU 33.68 s  wall 5.89 s

 MP2 amplitudes:   CPU 0.13 s  wall 0.09 s

Running a double precision version
           CCSD T amplitudes will be solved using DIIS.

           Start     Size      MaxIter   EConv     TConv     
           3         7         100       1.00e-07  1.00e-05  
 ------------------------------------------------------------------------------
           Energy (a.u.)   Ediff      Tdiff       Comment
 ------------------------------------------------------------------------------
         -3067.72231193                           
     1   -3067.69863411   2.37e-02   7.80e-01     
     2   -3067.72573533   2.71e-02   1.03e-01     
     3   -3067.72349530   2.24e-03   4.80e-02     
     4   -3067.72635882   2.86e-03   2.07e-02     Switched to DIIS steps.
     5   -3067.72742463   1.07e-03   1.30e-02     
     6   -3067.72751263   8.80e-05   3.53e-03     
     7   -3067.72751438   1.75e-06   1.51e-03     
     8   -3067.72752052   6.14e-06   4.55e-04     
     9   -3067.72752389   3.37e-06   2.77e-04     
    10   -3067.72752343   4.64e-07   8.32e-05     
    11   -3067.72752389   4.59e-07   3.15e-05     
    12   -3067.72752392   3.01e-08   1.86e-05     
    13   -3067.72752384   7.84e-08   6.56e-06     
 ------------------------------------------------------------------------------
         -3067.72752384                           CCSD T converged.

End of double precision
 SCF energy                 = -3066.94098672
 MP2 energy                 = -3067.72231193
 CCSD correlation energy     =    -0.78653712
 CCSD total energy           = -3067.72752384

 CCSD  T1^2 = 0.0173  T2^2 = 0.2647  Leading amplitudes:

 Amplitude    Orbitals with energies
  0.0409       30 (A) A                  ->    34 (A) A                   
              -0.4899                          0.0018                     
  0.0409       30 (A) B                  ->    34 (A) B                   
              -0.4899                          0.0018                     
 -0.0216       27 (A) A                  ->    34 (A) A                   
              -0.7172                          0.0018                     
 -0.0216       27 (A) B                  ->    34 (A) B                   
              -0.7172                          0.0018                     

 Amplitude    Orbitals with energies
 -0.0865       33 (A) A      33 (A) B    ->    34 (A) A      34 (A) B     
              -0.4236       -0.4236            0.0018        0.0018       
  0.0865       33 (A) A      33 (A) B    ->    34 (A) B      34 (A) A     
              -0.4236       -0.4236            0.0018        0.0018       
  0.0865       33 (A) B      33 (A) A    ->    34 (A) A      34 (A) B     
              -0.4236       -0.4236            0.0018        0.0018       
 -0.0865       33 (A) B      33 (A) A    ->    34 (A) B      34 (A) A     
              -0.4236       -0.4236            0.0018        0.0018       

 Computing CCSD intemediates for later calculations in double precision
 Finished.

Running a double precision version
           CCSD Lambda amplitudes will be solved using DIIS.
           Start     Size      MaxIter   EConv     LConv     
           3         7         100       1.00e-07  1.00e-05  
 ------------------------------------------------------------------------------
            Enorm      Ldiff       Comment
 ------------------------------------------------------------------------------
     1     6.36e-02   4.20e-02     
     2     2.04e-02   8.13e-03     
     3     9.70e-03   1.44e-03     
     4     5.20e-03   1.59e-03     Switched to DIIS steps.
     5     1.63e-03   1.03e-03     
     6     8.11e-04   2.48e-04     
     7     2.63e-04   8.04e-05     
     8     1.23e-04   7.34e-06     
     9     4.49e-05   4.70e-06     
    10     2.09e-05   1.48e-06     
    11     1.06e-05   2.80e-09     
    12     4.51e-06   1.61e-07     
    13     2.31e-06   2.04e-07     
    14     9.86e-07   8.95e-09     
    15     4.55e-07   1.43e-08     
    16     2.38e-07   3.08e-08     
    17     1.09e-07   2.32e-08     
    18     5.13e-08   6.39e-09     
 ------------------------------------------------------------------------------
                                   CCSD Lambda converged.

 Computing density matrices in double precision...
           Orbital response amplitudes will be solved using DIIS.
           Start     Size      MaxIter   EConv     LConv     
           3         7         100       1.00e-06  1.00e-06  
 ------------------------------------------------------------------------------
            Enorm      Ldiff       Comment
 ------------------------------------------------------------------------------
     1     1.20e-01   6.52e-03     
     2     1.22e-01   2.84e-03     
     3     1.61e-01   3.33e-02     
     4     2.00e-02   6.69e-02     Switched to DIIS steps.
     5     8.42e-03   6.91e-03     
     6     1.19e-03   9.00e-04     
     7     7.70e-04   1.58e-04     
     8     2.33e-04   1.96e-04     
     9     7.97e-05   2.14e-05     
    10     2.53e-05   9.78e-06     
    11     6.23e-06   2.30e-06     
    12     3.78e-06   8.90e-07     
    13     6.10e-07   6.10e-07     
 ------------------------------------------------------------------------------
                                   Orbital response converged.

 Computing density matrices... Done.
 CCSD calculation:   CPU 1352.77 s  wall 236.17 s

 Transferring MO TPDM to AO TPDM
 Transferring g2_o1o1o1o1
 Transferring g2_o1o1o1v1
 Transferring g2_o1o1v1v1
 Transferring g2_o1v1o1v1
 Transferring g2_o1v1v1v1
 Transferring g2_v1v1v1v1
 Adding separable TPDM
 Computing TPDM gradient
 --------------------------------------------------------
 2e gradient
  Atom          X               Y               Z
 --------------------------------------------------------
    1        -41.183504       14.399135       -0.000000  
    2         12.827509      -31.376097        0.000000  
    3         18.637593        1.387169       -0.000000  
    4          9.718402       15.589793        0.000000  
 --------------------------------------------------------
 --------------------------------------------------------
 Final gradient
  Atom          X               Y               Z
 --------------------------------------------------------
    1        -41.183504       14.399135       -0.000000  
    2         12.827509      -31.376097        0.000000
[truncated: 36,869 more chars]
