# Supplementary material for: Geometric and energetic data from ab initio calculations of haloethene, haloimine, halomethylenephosphine, haloiminophosphine, halodiazene, halodiphosphene and halocyclopropane
Source: Data Brief. 2019 Nov 2;27:104738. doi: 10.1016/j.dib.2019.104738 (PMC6861602; doi:10.1016/j.dib.2019.104738)
Supplement: Multimedia component 7 [file mmc7.zip › NP/CCSD/freq/FENPEBr.out]

Q-Chem Developer Version!
                  Welcome to Q-Chem
     A Quantum Leap Into The Future Of Chemistry


 Q-Chem 5.1, Q-Chem, Inc., Pleasanton, CA (2018)

 Yihan Shao,  Zhengting Gan,  E. Epifanovsky,  A. T. B. Gilbert,  M. Wormit,  
 J. Kussmann,  A. W. Lange,  A. Behn,  Jia Deng,  Xintian Feng,  D. Ghosh,  
 M. Goldey,  P. R. Horn,  L. D. Jacobson,  I. Kaliman,  T. Kus,  A. Landau,  
 Jie Liu,  E. I. Proynov,  R. M. Richard,  R. P. Steele,  E. J. Sundstrom,  
 H. L. Woodcock III,  P. M. Zimmerman,  D. Zuev,  B. Albrecht,  E. Alguire,  
 S. A. Baeppler,  D. Barton,  Z. Benda,  Y. A. Bernard,  E. J. Berquist,  
 K. B. Bravaya,  H. Burton,  D. Casanova,  Chun-Min Chang,  Yunqing Chen,  
 A. Chien,  K. D. Closser,  M. P. Coons,  S. Coriani,  S. Dasgupta,  
 A. L. Dempwolff,  M. Diedenhofen,  Hainam Do,  R. G. Edgar,  Po-Tung Fang,  
 S. Faraji,  S. Fatehi,  Qingguo Feng,  K. D. Fenk,  J. Fosso-Tande,  
 J. Gayvert,  Qinghui Ge,  A. Ghysels,  G. Gidofalvi,  J. Gomes,  
 J. Gonthier,  A. Gunina,  D. Hait,  M. W. D. Hanson-Heine,  
 P. H. P. Harbach,  A. W. Hauser,  J. E. Herr,  E. G. Hohenstein,  
 Z. C. Holden,  Kerwin Hui,  B. C. Huynh,  T.-C. Jagau,  Hyunjun Ji,  
 B. Kaduk,  K. Khistyaev,  Jaehoon Kim,  P. Klunzinger,  K. Koh,  
 D. Kosenkov,  L. Koulias,  T. Kowalczyk,  C. M. Krauter,  A. Kunitsa,  
 Ka Un Lao,  A. Laurent,  K. V. Lawler,  Joonho Lee,  D. Lefrancois,  
 S. Lehtola,  D. S. Levine,  Yi-Pei Li,  You-Sheng Lin,  Fenglai Liu,  
 E. Livshits,  A. Luenser,  P. Manohar,  E. Mansoor,  S. F. Manzer,  
 Shan-Ping Mao,  Yuezhi Mao,  N. Mardirossian,  A. V. Marenich,  
 T. Markovich,  L. A. Martinez-Martinez,  S. A. Maurer,  N. J. Mayhall,  
 S. C. McKenzie,  J.-M. Mewes,  A. F. Morrison,  J. W. Mullinax,  K. Nanda,  
 T. S. Nguyen-Beck,  R. Olivares-Amaya,  J. A. Parkhill,  T. M. Perrine,  
 F. Plasser,  P. Pokhilko,  S. Prager,  A. Prociuk,  E. Ramos,  D. R. Rehn,  
 F. Rob,  M. Schneider,  N. Sergueev,  S. M. Sharada,  S. Sharma,  
 D. W. Small,  T. Stauch,  T. Stein,  Yu-Chuan Su,  A. J. W. Thom,  
 A. Tkatchenko,  T. Tsuchimochi,  N. M. Tubman,  L. Vogt,  M. L. Vidal,  
 O. Vydrov,  M. A. Watson,  J. Wenzel,  M. de Wergifosse,  T. A. Wesolowski,  
 A. White,  J. Witte,  A. Yamada,  Jun Yang,  K. Yao,  S. Yeganeh,  
 S. R. Yost,  Zhi-Qiang You,  A. Zech,  Igor Ying Zhang,  Xing Zhang,  
 Yan Zhao,  Ying Zhu,  B. R. Brooks,  G. K. L. Chan,  C. J. Cramer,  
 M. S. Gordon,  W. J. Hehre,  A. Klamt,  M. W. Schmidt,  C. D. Sherrill,  
 D. G. Truhlar,  A. Aspuru-Guzik,  R. Baer,  A. T. Bell,  N. A. Besley,  
 Jeng-Da Chai,  A. E. DePrince, III,  R. A. DiStasio Jr.,  A. Dreuw,  
 B. D. Dunietz,  T. R. Furlani,  Chao-Ping Hsu,  Yousung Jung,  Jing Kong,  
 D. S. Lambrecht,  WanZhen Liang,  C. Ochsenfeld,  V. A. Rassolov,  
 L. V. Slipchenko,  J. E. Subotnik,  T. Van Voorhis,  J. M. Herbert,  
 A. I. Krylov,  P. M. W. Gill,  M. Head-Gordon

 Contributors to earlier versions of Q-Chem not listed above: 
 R. D. Adamson,  B. Austin,  J. Baker,  G. J. O. Beran,  K. Brandhorst,  
 S. T. Brown,  E. F. C. Byrd,  A. K. Chakraborty,  C.-L. Cheng,  
 Siu Hung Chien,  D. M. Chipman,  D. L. Crittenden,  H. Dachsel,  
 R. J. Doerksen,  A. D. Dutoi,  L. Fusti-Molnar,  W. A. Goddard III,  
 A. Golubeva-Zadorozhnaya,  S. R. Gwaltney,  G. Hawkins,  A. Heyden,  
 S. Hirata,  G. Kedziora,  F. J. Keil,  C. Kelley,  Jihan Kim,  R. A. King,  
 R. Z. Khaliullin,  P. P. Korambath,  W. Kurlancheek,  A. M. Lee,  M. S. Lee,  
 S. V. Levchenko,  Ching Yeh Lin,  D. Liotard,  R. C. Lochan,  I. Lotan,  
 P. E. Maslen,  N. Nair,  D. P. O'Neill,  D. Neuhauser,  E. Neuscamman,  
 C. M. Oana,  R. Olson,  B. Peters,  R. Peverati,  P. A. Pieniazek,  
 Y. M. Rhee,  J. Ritchie,  M. A. Rohrdanz,  E. Rosta,  N. J. Russ,  
 H. F. Schaefer III,  N. E. Schultz,  N. Shenvi,  A. C. Simmonett,  A. Sodt,  
 D. Stuck,  K. S. Thanthiriwatte,  V. Vanovschi,  Tao Wang,  A. Warshel,  
 C. F. Williams,  Q. Wu,  X. Xu,  W. Zhang

 Please cite Q-Chem as follows:
 Y. Shao et al., Mol. Phys. 113, 184-215 (2015)
 DOI: 10.1080/00268976.2014.952696

 Q-Chem 5.1.2 for Intel X86 EM64T Linux

 Parts of Q-Chem use Armadillo 8.300.2 (Tropical Shenanigans).
 http://arma.sourceforge.net/

 Q-Chem begins on Tue May  7 15:05:12 2019  

Host: 
0

     Scratch files written to /scratch/taweetham/qchem13967//
Input Ideriv = 1
Curr. Ideriv = -1
Max.  Ideriv = 1


!!********************************************.
!!******************Warning*******************.
!!Desired Analytical derivatives not available.
!!Finite difference job might take a long time.
!!********************************************.
!!********************************************.


 2-order derivative to be evaluated numerically with 1-order analytical derivatives

Checking the input file for inconsistencies... 	...done.

--------------------------------------------------------------
User input:
--------------------------------------------------------------
F=Cl_E.out
$molecule
0 1
P 
N  1 1.611185
F  2 1.408859 1 106.465533
Cl 1 2.045699 2 97.732739 3 -180.000000 0
$end

$rem
   JOB_TYPE 	FREQUENCY
   BASIS 		6-311++G**
   METHOD	ccsd
   MEM_TOTAL	31000
   N_FROZEN_CORE      FC
$end

--------------------------------------------------------------
 ----------------------------------------------------------------
             Standard Nuclear Orientation (Angstroms)
    I     Atom           X                Y                Z
 ----------------------------------------------------------------
    1      P      -0.0846171960    -0.6880066556    -0.0000000000
    2      N      -1.0104548420     0.6306069184    -0.0000000000
    3      F      -2.3456618118     0.1810448763    -0.0000000000
    4      Cl      1.7325528318     0.2515557364     0.0000000000
 ----------------------------------------------------------------
 Molecular Point Group                 Cs    NOp =  2
 Largest Abelian Subgroup              Cs    NOp =  2
 Nuclear Repulsion Energy =   196.1954571738 hartrees
 There are       24 alpha and       24 beta electrons
 Requested basis set is 6-311++G(d,p)
 There are 38 shells and 104 basis functions
 Total memory of 31000 MB is distributed as follows: 
   MEM_STATIC is set to 192 MB
   QALLOC/CCMAN JOB total memory use is  30808 MB
 Warning: actual memory use might exceed 31000 MB

 Total QAlloc Memory Limit  31000 MB
 Mega-Array Size       188 MB
 MEM_STATIC part       192 MB

                       Distance Matrix (Angstroms)
             P (  1)   N (  2)   F (  3)
   N (  2)  1.611185
   F (  3)  2.422307  1.408859
   Cl(  4)  2.045699  2.769074  4.078824

 A cutoff of  1.0D-14 yielded    675 shell pairs
 There are      5288 function pairs (      5716 Cartesian)

 -------------------------------------------------------
 OpenMP Integral Computing Module                       
 Release: version 1.0, May 2013, Q-Chem Inc. Pittsburgh 
 -------------------------------------------------------
 Integral Job Info:
 Integral job number is                      11
 Integral operator is                         1
 short-range coefficients                     0
 long-range coefficients              100000000
 Omega coefficients                           0
 if combine SR and LR in K                    0
 Integral screening is                        0
 Integral computing path is                   2
 max size of driver memory is            800000
 size of driver memory is                593474
 size of scratch memory is              8114252
 max col of scratch BK array               1296
 max len of scratch array in speh3          155
 max len of scratch index in speh4           18
 max int batch size is                      520
 min int batch size is                       52
 fixed nKL is                                52
 max L of basis functions is                  2
 order of int derivative is                   0
 number of shells is                         38
 number of basis is                         108
 number of cartesian basis is               108
 number of contracted shell pairs           675
 number of primitive shell pairs           1994
 maxK2 (contraction) of shell pair           36
 max number of K2 of shell pair               1
 max number of CS2 of shell pair             63
 max number of PS2 of shell pair            192
 mem total for path MDJ                  512850
 -------------------------------------------------------
 Smallest overlap matrix eigenvalue = 1.93E-03
 Guess from superposition of atomic densities
 Warning:  Energy on first SCF cycle will be non-variational
 SAD guess density has 48.000000 electrons

 -----------------------------------------------------------------------
  General SCF calculation program by
  Eric Jon Sundstrom, Paul Horn, Yuezhi Mao, Dmitri Zuev, Alec White,
  David Stuck, Shaama M.S., Shane Yost, Joonho Lee, David Small,
  Daniel Levine, Susi Lehtola, Hugh Burton, Evgeny Epifanovsky
 -----------------------------------------------------------------------
 Hartree-Fock
 using 6 threads for integral computing
 -------------------------------------------------------
 OpenMP Integral computing Module                
 Release: version 2.0, May 2017, Q-Chem Inc. Pleasanton 
 -------------------------------------------------------
 A restricted SCF calculation will be
 performed using DIIS
 SCF converges when DIIS error is below 1.0e-08
 ---------------------------------------
  Cycle       Energy         DIIS error
 ---------------------------------------
    1    -954.3821819872      4.84e-02  
    2    -954.0054413667      6.76e-03  
    3    -954.0578946145      3.58e-03  
    4    -954.0706408319      8.63e-04  
    5    -954.0717679267      3.46e-04  
    6    -954.0720434993      1.38e-04  
    7    -954.0720969816      5.19e-05  
    8    -954.0721134663      3.26e-05  
    9    -954.0721171776      1.08e-05  
   10    -954.0721179084      4.29e-06  
   11    -954.0721180163      1.38e-06  
   12    -954.0721180280      3.53e-07  
   13    -954.0721180287      1.10e-07  
   14    -954.0721180288      3.68e-08  
   15    -954.0721180288      1.02e-08  
   16    -954.0721180287      2.35e-09  Convergence criterion met
 ---------------------------------------
 SCF time:   CPU 6.40s  wall 1.00s 
 SCF   energy in the final basis set =     -954.0721180287
 Total energy in the final basis set =     -954.0721180287


 ------------------------------------------------------------------------------

   CCMAN2: suite of methods based on coupled cluster
           and equation of motion theories.

   Components:
   * libvmm-1.3-trunk
     by Evgeny Epifanovsky, Ilya Kaliman.
   * libtensor-2.5-trunk
     by Evgeny Epifanovsky, Michael Wormit, Dmitry Zuev, Sam Manzer, 
        Ilya Kaliman.
   * libcc-2.5-trunk
     by Evgeny Epifanovsky, Arik Landau, Tomasz Kus, Kirill Khistyaev, 
        Dmitry Zuev, Prashant Manohar, Xintian Feng, Anna Krylov, 
        Matthew Goldey, Alec White, Thomas Jagau, Kaushik Nanda, 
        Anastasia Gunina, Alexander Kunitsa, Joonho Lee.

   CCMAN original authors:
   Anna I. Krylov, C. David Sherrill, Steven R. Gwaltney,
   Edward F. C. Byrd (2000)
   Sergey V. Levchenko, Lyudmila V. Slipchenko, Tao Wang,
   Ana-Maria C. Cristian (2003)
   Piotr A. Pieniazek, C. Melania Oana, Evgeny Epifanovsky (2007)
   Prashant Manohar (2009)

 ------------------------------------------------------------------------------


 Allocating and initializing 30808MB of RAM...
 Calculation will run on 6 cores.


 Alpha MOs, Restricted
 -- Occupied --                  
-104.87  -80.08  -26.34  -15.70  -10.60   -8.07   -8.07   -8.07
  1 A'    2 A'    3 A'    4 A'    5 A'    6 A'    1 A"    7 A'                 
 -7.615  -5.507  -5.506  -5.506  -1.638  -1.191  -1.112  -0.808
  8 A'    9 A'   10 A'    2 A"   11 A'   12 A'   13 A'   14 A'                 
 -0.711  -0.708  -0.663  -0.552  -0.534  -0.508  -0.454  -0.430
 15 A'    3 A"   16 A'   17 A'    4 A"   18 A'   19 A'    5 A"                 
 -- Virtual --                   
 -0.006   0.051   0.054   0.074   0.080   0.115   0.127   0.144
  6 A"   20 A'   21 A'   22 A'    7 A"   23 A'   24 A'    8 A"                 
  0.145   0.174   0.200   0.208   0.218   0.236   0.277   0.318
 25 A'   26 A'   27 A'   28 A'    9 A"   29 A'   30 A'   31 A'                 
  0.367   0.367   0.374   0.382   0.418   0.476   0.546   0.587
 32 A'   10 A"   11 A"   33 A'   34 A'   35 A'   36 A'   37 A'                 
  0.589   0.628   0.755   0.796   0.818   0.847   0.896   0.938
 12 A"   38 A'   39 A'   13 A"   40 A'   14 A"   41 A'   42 A'                 
  1.037   1.060   1.115   1.130   1.154   1.182   1.193   1.265
 15 A"   43 A'   16 A"   44 A'   45 A'   17 A"   46 A'   47 A'                 
  1.392   1.479   1.559   1.619   1.628   1.760   1.847   1.979
 48 A'   49 A'   18 A"   50 A'   51 A'   19 A"   52 A'   53 A'                 
  2.251   2.280   2.380   2.385   2.581   2.592   2.620   2.720
 20 A"   54 A'   21 A"   55 A'   56 A'   22 A"   57 A'   58 A'                 
  2.885   4.029   4.131   4.196   4.203   4.236   4.371   4.453
 59 A'   60 A'   23 A"   24 A"   61 A'   62 A'   25 A"   63 A'                 
  5.284   6.906   6.941   7.110   7.473  10.341  14.687  14.785
 64 A'   26 A"   65 A'   66 A'   67 A'   68 A'   27 A"   69 A'                 
 14.855  26.656  26.704  27.009  36.635  68.748 166.081 219.195
 70 A'   28 A"   71 A'   72 A'   73 A'   74 A'   75 A'   76 A'                 

 Beta MOs, Restricted
 -- Occupied --                  
-104.87  -80.08  -26.34  -15.70  -10.60   -8.07   -8.07   -8.07
  1 A'    2 A'    3 A'    4 A'    5 A'    6 A'    1 A"    7 A'                 
 -7.615  -5.507  -5.506  -5.506  -1.638  -1.191  -1.112  -0.808
  8 A'    9 A'   10 A'    2 A"   11 A'   12 A'   13 A'   14 A'                 
 -0.711  -0.708  -0.663  -0.552  -0.534  -0.508  -0.454  -0.430
 15 A'    3 A"   16 A'   17 A'    4 A"   18 A'   19 A'    5 A"                 
 -- Virtual --                   
 -0.006   0.051   0.054   0.074   0.080   0.115   0.127   0.144
  6 A"   20 A'   21 A'   22 A'    7 A"   23 A'   24 A'    8 A"                 
  0.145   0.174   0.200   0.208   0.218   0.236   0.277   0.318
 25 A'   26 A'   27 A'   28 A'    9 A"   29 A'   30 A'   31 A'                 
  0.367   0.367   0.374   0.382   0.418   0.476   0.546   0.587
 32 A'   10 A"   11 A"   33 A'   34 A'   35 A'   36 A'   37 A'                 
  0.589   0.628   0.755   0.796   0.818   0.847   0.896   0.938
 12 A"   38 A'   39 A'   13 A"   40 A'   14 A"   41 A'   42 A'                 
  1.037   1.060   1.115   1.130   1.154   1.182   1.193   1.265
 15 A"   43 A'   16 A"   44 A'   45 A'   17 A"   46 A'   47 A'                 
  1.392   1.479   1.559   1.619   1.628   1.760   1.847   1.979
 48 A'   49 A'   18 A"   50 A'   51 A'   19 A"   52 A'   53 A'                 
  2.251   2.280   2.380   2.385   2.581   2.592   2.620   2.720
 20 A"   54 A'   21 A"   55 A'   56 A'   22 A"   57 A'   58 A'                 
  2.885   4.029   4.131   4.196   4.203   4.236   4.371   4.453
 59 A'   60 A'   23 A"   24 A"   61 A'   62 A'   25 A"   63 A'                 
  5.284   6.906   6.941   7.110   7.473  10.341  14.687  14.785
 64 A'   26 A"   65 A'   66 A'   67 A'   68 A'   27 A"   69 A'                 
 14.855  26.656  26.704  27.009  36.635  68.748 166.081 219.195
 70 A'   28 A"   71 A'   72 A'   73 A'   74 A'   75 A'   76 A'                 

 Occupation and symmetry of molecular orbitals

 Point group: Cs (2 irreducible representations).

                           A'   A"    All 
 ------------------------------------------
 All molecular orbitals:
  - Alpha                  76   28    104 
  - Beta                   76   28    104 
 ------------------------------------------
 Alpha orbitals:
  - Frozen occupied        10   2     12  
  - Active occupied        9    3     12  
  - Active virtual         57   23    80  
  - Frozen virtual         0    0     0   
 ------------------------------------------
 Beta orbitals:
  - Frozen occupied        10   2     12  
  - Active occupied        9    3     12  
  - Active virtual         57   23    80  
  - Frozen virtual         0    0     0   
 ------------------------------------------

 Import integrals:   CPU 0.00 s  wall 0.00 s

 Import integrals:   CPU 16.00 s  wall 3.00 s

 MP2 amplitudes:   CPU 0.17 s  wall 0.20 s

Running a double precision version
           CCSD T amplitudes will be solved using DIIS.

           Start     Size      MaxIter   EConv     TConv     
           3         7         100       1.00e-07  1.00e-05  
 ------------------------------------------------------------------------------
           Energy (a.u.)   Ediff      Tdiff       Comment
 ------------------------------------------------------------------------------
          -954.71175736                           
     1    -954.70672213   5.04e-03   7.47e-01     
     2    -954.73057004   2.38e-02   1.00e-01     
     3    -954.72933894   1.23e-03   4.73e-02     
     4    -954.73207134   2.73e-03   1.74e-02     Switched to DIIS steps.
     5    -954.73305618   9.85e-04   1.28e-02     
     6    -954.73314372   8.75e-05   3.54e-03     
     7    -954.73313946   4.26e-06   1.48e-03     
     8    -954.73313910   3.65e-07   3.84e-04     
     9    -954.73314062   1.52e-06   2.68e-04     
    10    -954.73314046   1.59e-07   8.37e-05     
    11    -954.73314060   1.37e-07   3.01e-05     
    12    -954.73314066   6.54e-08   1.63e-05     
    13    -954.73314063   3.44e-08   4.48e-06     
 ------------------------------------------------------------------------------
          -954.73314063                           CCSD T converged.

End of double precision
 SCF energy                 = -954.07211803
 MP2 energy                 = -954.71175736
 CCSD correlation energy     =   -0.66102260
 CCSD total energy           = -954.73314063

 CCSD  T1^2 = 0.0150  T2^2 = 0.2519  Leading amplitudes:

 Amplitude    Orbitals with energies
 -0.0331       4 (A") A                  ->    6 (A") A                   
              -0.5344                         -0.0062                     
 -0.0331       4 (A") B                  ->    6 (A") B                   
              -0.5344                         -0.0062                     
  0.0314       5 (A") A                  ->    6 (A") A                   
              -0.4299                         -0.0062                     
  0.0314       5 (A") B                  ->    6 (A") B                   
              -0.4299                         -0.0062                     

 Amplitude    Orbitals with energies
 -0.1181       5 (A") A      5 (A") B    ->    6 (A") A      6 (A") B     
              -0.4299       -0.4299           -0.0062       -0.0062       
  0.1181       5 (A") A      5 (A") B    ->    6 (A") B      6 (A") A     
              -0.4299       -0.4299           -0.0062       -0.0062       
  0.1181       5 (A") B      5 (A") A    ->    6 (A") A      6 (A") B     
              -0.4299       -0.4299           -0.0062       -0.0062       
 -0.1181       5 (A") B      5 (A") A    ->    6 (A") B      6 (A") A     
              -0.4299       -0.4299           -0.0062       -0.0062       

 Computing CCSD intemediates for later calculations in double precision
 Finished.

Running a double precision version
           CCSD Lambda amplitudes will be solved using DIIS.
           Start     Size      MaxIter   EConv     LConv     
           3         7         100       1.00e-07  1.00e-05  
 ------------------------------------------------------------------------------
            Enorm      Ldiff       Comment
 ------------------------------------------------------------------------------
     1     6.18e-02   4.18e-02     
     2     1.92e-02   8.07e-03     
     3     8.98e-03   1.74e-03     
     4     4.91e-03   1.51e-03     Switched to DIIS steps.
     5     1.53e-03   1.03e-03     
     6     7.56e-04   2.35e-04     
     7     2.51e-04   8.16e-05     
     8     1.17e-04   9.36e-06     
     9     3.98e-05   3.84e-06     
    10     1.70e-05   1.04e-06     
    11     7.63e-06   1.19e-07     
    12     2.93e-06   2.15e-07     
    13     1.47e-06   2.04e-07     
    14     6.04e-07   4.46e-08     
    15     2.58e-07   1.69e-08     
    16     1.39e-07   6.44e-09     
    17     5.86e-08   7.99e-09     
 ------------------------------------------------------------------------------
                                   CCSD Lambda converged.

 Computing density matrices in double precision...
           Orbital response amplitudes will be solved using DIIS.
           Start     Size      MaxIter   EConv     LConv     
           3         7         100       1.00e-06  1.00e-06  
 ------------------------------------------------------------------------------
            Enorm      Ldiff       Comment
 ------------------------------------------------------------------------------
     1     8.81e-02   9.50e-05     
     2     5.69e-02   1.83e-02     
     3     6.97e-02   2.08e-02     
     4     1.85e-02   2.01e-02     Switched to DIIS steps.
     5     4.25e-03   6.99e-03     
     6     1.26e-03   8.33e-04     
     7     4.75e-04   7.30e-05     
     8     1.31e-04   4.81e-05     
     9     3.42e-05   1.62e-05     
    10     1.01e-05   4.90e-07     
    11     2.62e-06   1.39e-06     
    12     7.76e-07   2.80e-08     
 ------------------------------------------------------------------------------
                                   Orbital response converged.

 Computing density matrices... Done.
 CCSD calculation:   CPU 148.76 s  wall 29.29 s

 Transferring MO TPDM to AO TPDM
 Transferring g2_o1o1o1o1
 Transferring g2_o1o1o1v1
 Transferring g2_o1o1v1v1
 Transferring g2_o1v1o1v1
 Transferring g2_o1v1v1v1
 Transferring g2_v1v1v1v1
 Adding separable TPDM
 Computing TPDM gradient
 --------------------------------------------------------
 2e gradient
  Atom          X               Y               Z
 --------------------------------------------------------
    1          3.037035       21.447670        0.000000  
    2          5.179952      -14.014242        0.000000  
    3         14.720080        0.174488       -0.000000  
    4        -22.937067       -7.607916       -0.000000  
 --------------------------------------------------------
 --------------------------------------------------------
 Final gradient
  Atom          X               Y               Z
 --------------------------------------------------------
    1          3.037035       21.447670        0.000000  
    2          5.179952      -14.014242        0.000000  
    3         14.720080        0.174488       -0.000000  
    4        -22.937067       -7.607916       -0.000000  
 --------------------------------------------------------
 Analytic gradient from two-electron contribution:   CPU 102.60 s  wall 20.17 s

 Total ccman2 time:   CPU 271.90 s  wall 53.74 s


 --------------------------------------------------------------
             Orbital Energies (a.u.) and Symmetries
 --------------------------------------------------------------

 Alpha MOs, Restricted
 -- Occupied --                  
-104.87  -80.08  -26.34  -15.70  -10.60   -8.07   -8.07   -7.61
  1 A'    2 A'    3 A'    4 A'    5 A'    6 A'    7 A'    8 A'                 
 -5.507  -5.506  -8.066  -5.506  -1.638  -1.191  -1.112  -0.808
  9 A'   10 A'    1 A"    2 A"   11 A'   12 A'   13 A'   14 A'                 
 -0.711  -0.663  -0.552  -0.508  -0.454  -0.708  -0.534  -0.430
 15 A'   16 A'   17 A'   18 A'   19 A'    3 A"    4 A"    5 A"                 
 -- Virtual --                   
  0.051   0.054   0.074   0.115   0.127   0.145   0.174   0.200
 20 A'   21 A'   22 A'   23 A'   24 A'   25 A'   26 A'   27 A'                 
  0.208   0.236   0.277   0.318   0.367   0.382   0.418   0.476
 28 A'   29 A'   30 A'   31 A'   32 A'   33 A'   34 A'   35 A'                 
  0.546   0.587   0.628   0.755   0.818   0.896   0.938   1.060
 36 A'   37 A'   38 A'   39 A'   40 A'   41 A'   42 A'   43 A'                 
  1.130   1.154   1.193   1.265   1.392   1.479   1.619   1.628
 44 A'   45 A'   46 A'   47 A'   48 A'   49 A'   50 A'   51 A'                 
  1.847   1.979   2.280   2.385   2.581   2.620   2.720   2.885
 52 A'   53 A'   54 A'   55 A'   56 A'   57 A'   58 A'   59 A'                 
  4.029   4.203   4.236   4.453   5.284   6.941   7.110   7.473
 60 A'   61 A'   62 A'   63 A'   64 A'   65 A'   66 A'   67 A'                 
 10.341  14.785  14.855  26.704  27.009  36.635  68.748 166.081
 68 A'   69 A'   70 A'   71 A'   72 A'   73 A'   74 A'   75 A'                 
219.195  -0.006   0.080   0.144   0.218   0.367   0.374   0.589
 76 A'    6 A"    7 A"    8 A"    9 A"   10 A"   11 A"   12 A"                 
  0.796   0.847   1.037   1.115   1.182   1.559   1.760   2.251
 13 A"   14 A"   15 A"   16 A"   17 A"   18 A"   19 A"   20 A"                 
  2.380   2.592   4.131   4.196   4.371   6.906  14.687  26.656
 21 A"   22 A"   23 A"   24 A"   25 A"   26 A"   27 A"   28 A"                 

 Beta MOs, Restricted
 -- Occupied --                  
-104.87  -80.08  -26.34  -15.70  -10.60   -8.07   -8.07   -7.61
  1 A'    2 A'    3 A'    4 A'    5 A'    6 A'    7 A'    8 A'                 
 -5.507  -5.506  -8.066  -5.506  -1.638  -1.191  -1.112  -0.808
  9 A'   10 A'    1 A"    2 A"   11 A'   12 A'   13 A'   14 A'                 
 -0.711  -0.663  -0.552  -0.508  -0.454  -0.708  -0.534  -0.430
 15 A'   16 A'   17 A'   18 A'   19 A'    3 A"    4 A"    5 A"                 
 -- Virtual --                   
  0.051   0.054   0.074   0.115   0.127   0.145   0.174   0.200
 20 A'   21 A'   22 A'   23 A'   24 A'   25 A'   26 A'   27 A'                 
  0.208   0.236   0.277   0.318   0.367   0.382   0.418   0.476
 28 A'   29 A'   30 A'   31 A'   32 A'   33 A'   34 A'   35 A'                 
  0.546   0.587   0.628   0.755   0.818   0.896   0.938   1.060
 36 A'   37 A'   38 A'   39 A'   40 A'   41 A'   42 A'   43 A'                 
  1.130   1.154   1.193   1.265   1.392   1.479   1.619   1.628
 44 A'   45 A'   46 A'   47 A'   48 A'   49 A'   50 A'   51 A'                 
  1.847   1.979   2.280   2.385   2.581   2.620   2.720   2.885
 52 A'   53 A'   54 A'   55 A'   56 A'   57 A'   58 A'   59 A'                 
  4.029   4.203   4.236   4.453   5.284   6.941   7.110   7.473
 60 A'   61 A'   62 A'   63 A'   64 A'   65 A'   66 A'   67 A'                 
 10.341  14.785  14.855  26.704  27.009  36.635  68.748 166.081
 68 A'   69 A'   70 A'   71 A'   72 A'   73 A'   74 A'   75 A'                 
219.195  -0.006   0.080   0.144   0.218   0.367   0.374   0.589
 76 A'    6 A"    7 A"    8 A"    9 A"   10 A"   11 A"   12 A"                 
  0.796   0.847   1.037   1.115   1.182   1.559   1.760   2.251
 13 A"   14 A"   15 A"   16 A"   17 A"   18 A"   19 A"   20 A"                 
  2.380   2.592   4.131   4.196   4.371   6.906  14.687  26.656
 21 A"   22 A"   23 A"   24 A"   25 A"   26 A"   27 A"   28 A"                 
 --------------------------------------------------------------

          Ground-State Mulliken Net Atomic Charges

     Atom                 Charge (a.u.)
  ----------------------------------------
      1 P                     0.374799
      2 N                    -0.244109
      3 F                    -0.041965
      4 Cl                   -0.088725
  ----------------------------------------
  Sum of atomic charges =    -0.000000

 -----------------------------------------------------------------
                    Cartesian Multipole Moments
 -----------------------------------------------------------------
    Charge (ESU x 10^10)
                -0.0000
    Dipole Moment (Debye)
         X       1.0045      Y      -2.0593      Z      -0.0000
       Tot       2.2912
    Quadrupole Moments (Debye-Ang)
        XX     -40.3627     XY       1.1645     YY     -37.0268
        XZ      -0.0000     YZ       0.0000     ZZ     -34.9942
    Octopole Moments (Debye-Ang^2)
       XXX      -1.9205    XXY       0.1960    XYY      -2.0116
       YYY       0.6566    XXZ      -0.0000    XYZ       0.0000
       YYZ      -0.0000    XZZ      -4.0949    YZZ      -0.0587
       ZZZ      -0.0000
    Hexadecapole Moments (Debye-Ang^3)
      XXXX    -482.9469   XXXY       6.9198   XXYY     -93.6019
      XYYY      -0.4138   YYYY    -103.7010   XXXZ      -0.0000
      XXYZ       0.0000   XYYZ      -0.0000   YYYZ      -0.0000
      XXZZ     -85.9462   XYZZ      -0.6216   YYZZ     -23.1980
      XZZZ      -0.0000   YZZZ       0.0000   ZZZZ     -39.9927
 -----------------------------------------------------------------
 DrvMan completing analytic gradient of the correlated energy
 Correlated dipole moment
            1
    1   0.3951847
    2  -0.8101814
    3  -0.0000000
 Energy read as -954.733140630
 Full Analytical Gradient: (in a.u., or Hartree/Bohr)
             1             2             3             4
    1    0.00012609    0.00013938   -0.00013480   -0.00013068
    2    0.00006945    0.00008782   -0.00007624   -0.00008103
    3   -0.00000000    0.00000000    0.00000000   -0.00000000
 Gradient time:  CPU 0.76 s  wall 0.77 s
 ######################################################
 ######################################################
 # Starting finite difference calculation for IDERIV  #
 Finite diff step size:  1.88973e-03 a.u.
 ----------------------------------------------------------------
             Standard Nuclear Orientation (Angstroms)
    I     Atom           X                Y                Z
 ----------------------------------------------------------------
    1      P      -0.0836171960    -0.6880066556    -0.0000000000
    2      N      -1.0104548420     0.6306069184    -0.0000000000
    3      F      -2.3456618118     0.1810448763    -0.0000000000
    4      Cl      1.7325528318     0.2515557364     0.0000000000
 ----------------------------------------------------------------
 Nuclear Repulsion Energy =   196.2004502976 hartrees
 There are       24 alpha and       24 beta electrons

                       Distance Matrix (Angstroms)
             P (  1)   N (  2)   F (  3)
   N (  2)  1.611760
   F (  3)  2.423241  1.408859
   Cl(  4)  2.044811  2.769074  4.078824

 Requested basis set is 6-311++G(d,p)
 There are 38 shells and 104 basis functions
 A cutoff of  1.0D-14 yielded    675 shell pairs
 There are      5288 function pairs (      5716 Cartesian)
 Smallest overlap matrix eigenvalue = 1.93E-03
 Guess MOs from SCF MO coefficient file

 -----------------------------------------------------------------------
  General SCF calculation program by
  Eric Jon Sundstrom, Paul Horn, Yuezhi Mao, Dmitri Zuev, Alec White,
  David Stuck, Shaama M.S., Shane Yost, Joonho Lee, David Small,
  Daniel Levine, Susi Lehtola, Hugh Burton, Evgeny Epifanovsky
 -----------------------------------------------------------------------
 Hartree-Fock
 using 6 threads for integral computing
 -------------------------------------------------------
 OpenMP Integral computing Module                
 Release: version 2.0, May 2017, Q-Chem Inc. Pleasanton 
 -------------------------------------------------------
 A restricted SCF calculation will be
 performed using DIIS
 SCF converges when DIIS error is below 1.0e-08
 ---------------------------------------
  Cycle       Energy         DIIS error
 ---------------------------------------
    1    -954.0720782433      1.58e-05  
    2    -954.0720786538      6.08e-06  
    3    -954.0720786956      3.61e-06  
    4    -954.0720787133      5.66e-07  
    5    -954.0720787141      1.96e-07  
    6    -954.0720787143      9.00e-08  
    7    -954.0720787143      3.94e-08  
    8    -954.0720787143      1.94e-08  
    9    -954.0720787143      6.80e-09  Convergence criterion met
 ---------------------------------------
 SCF time:   CPU 3.67s  wall 1.00s 
 SCF   energy in the final basis set =     -954.0720787143
 Total energy in the final basis set =     -954.0720787143


 ------------------------------------------------------------------------------

   CCMAN2: suite of methods based on coupled cluster
           and equation of motion theories.

   Components:
   * libvmm-1.3-trunk
     by Evgeny Epifanovsky, Ilya Kaliman.
   * libtensor-2.5-trunk
     by Evgeny Epifanovsky, Michael Wormit, Dmitry Zuev, Sam Manzer, 
        Ilya Kaliman.
   * libcc-2.5-trunk
     by Evgeny Epifanovsky, Arik Landau, Tomasz Kus, Kirill Khistyaev, 
        Dmitry Zuev, Prashant Manohar, Xintian Feng, Anna Krylov, 
        Matthew Goldey, Alec White, Thomas Jagau, Kaushik Nanda, 
        Anastasia Gunina, Alexander Kunitsa, Joonho Lee.

   CCMAN original authors:
   Anna I. Krylov, C. David Sherrill, Steven R. Gwaltney,
   Edward F. C. Byrd (2000)
   Sergey V. Levchenko, Lyudmila V. Slipchenko, Tao Wang,
   Ana-Maria C. Cristian (2003)
   Piotr A. Pieniazek, C. Melania Oana, Evgeny Epifanovsky (2007)
   Prashant Manohar (2009)

 ------------------------------------------------------------------------------


 Allocating and initializing 30808MB of RAM...
 Calculation will run on 6 cores.


 Alpha MOs, Restricted
 -- Occupied --                  
-104.87  -80.08  -26.34  -15.70  -10.60   -8.07   -8.07   -8.07
  1 A     2 A     3 A     4 A     5 A     6 A     7 A     8 A                  
 -7.615  -5.507  -5.506  -5.506  -1.638  -1.191  -1.112  -0.808
  9 A    10 A    11 A    12 A    13 A    14 A    15 A    16 A                  
 -0.711  -0.708  -0.663  -0.552  -0.535  -0.508  -0.454  -0.430
 17 A    18 A    19 A    20 A    21 A    22 A    23 A    24 A                  
 -- Virtual --                   
 -0.006   0.051   0.054   0.074   0.080   0.115   0.127   0.144
 25 A    26 A    27 A    28 A    29 A    30 A    31 A    32 A                  
  0.145   0.174   0.200   0.208   0.218   0.236   0.277   0.318
 33 A    34 A    35 A    36 A    37 A    38 A    39 A    40 A                  
  0.367   0.367   0.374   0.382   0.418   0.476   0.546   0.587
 41 A    42 A    43 A    44 A    45 A    46 A    47 A    48 A                  
  0.589   0.628   0.755   0.796   0.817   0.847   0.896   0.939
 49 A    50 A    51 A    52 A    53 A    54 A    55 A    56 A                  
  1.037   1.060   1.115   1.130   1.154   1.182   1.193   1.264
 57 A    58 A    59 A    60 A    61 A    62 A    63 A    64 A                  
  1.392   1.479   1.559   1.619   1.628   1.760   1.847   1.979
 65 A    66 A    67 A    68 A    69 A    70 A    71 A    72 A                  
  2.251   2.280   2.379   2.385   2.581   2.592   2.620   2.720
 73 A    74 A    75 A    76 A    77 A    78 A    79 A    80 A                  
  2.885   4.029   4.131   4.196   4.203   4.236   4.371   4.453
 81 A    82 A    83 A    84 A    85 A    86 A    87 A    88 A                  
  5.284   6.906   6.941   7.110   7.472  10.340  14.687  14.785
 89 A    90 A    91 A    92 A    93 A    94 A    95 A    96 A                  
 14.855  26.656  26.704  27.009  36.635  68.748 166.081 219.195
 97 A    98 A    99 A   100 A   101 A   102 A   103 A   104 A                  

 Beta MOs, Restricted
 -- Occupied --                  
-104.87  -80.08  -26.34  -15.70  -10.60   -8.07   -8.07   -8.07
  1 A     2 A     3 A     4 A     5 A     6 A     7 A     8 A                  
 -7.615  -5.507  -5.506  -5.506  -1.638  -1.191  -1.112  -0.808
  9 A    10 A    11 A    12 A    13 A    14 A    15 A    16 A                  
 -0.711  -0.708  -0.663  -0.552  -0.535  -0.508  -0.454  -0.430
 17 A    18 A    19 A    20 A    21 A    22 A    23 A    24 A                  
 -- Virtual --                   
 -0.006   0.051   0.054   0.074   0.080   0.115   0.127   0.144
 25 A    26 A    27 A    28 A    29 A    30 A    31 A    32 A                  
  0.145   0.174   0.200   0.208   0.218   0.236   0.277   0.318
 33 A    34 A    35 A    36 A    37 A    38 A    39 A    40 A                  
  0.367   0.367   0.374   0.382   0.418   0.476   0.546   0.587
 41 A    42 A    43 A    44 A    45 A    46 A    47 A    48 A                  
  0.589   0.628   0.755   0.796   0.817   0.847   0.896   0.939
 49 A    50 A    51 A    52 A    53 A    54 A    55 A    56 A                  
  1.037   1.060   1.115   1.130   1.154   1.182   1.193   1.264
 57 A    58 A    59 A    60 A    61 A    62 A    63 A    64 A                  
  1.392   1.479   1.559   1.619   1.628   1.760   1.847   1.979
 65 A    66 A    67 A    68 A    69 A    70 A    71 A    72 A                  
  2.251   2.280   2.379   2.385   2.581   2.592   2.620   2.720
 73 A    74 A    75 A    76 A    77 A    78 A    79 A    80 A                  
  2.885   4.029   4.131   4.196   4.203   4.236   4.371   4.453
 81 A    82 A    83 A    84 A    85 A    86 A    87 A    88 A                  
  5.284   6.906   6.941   7.110   7.472  10.340  14.687  14.785
 89 A    90 A    91 A    92 A    93 A    94 A    95 A    96 A                  
 14.855  26.656  26.704  27.009  36.635  68.748 166.081 219.195
 97 A    98 A    99 A   100 A   101 A   102 A   103 A   104 A                  

 Occupation and symmetry of molecular orbitals

 Point group: C1 (1 irreducible representation).

                           A     All 
 -------------------------------------
 All molecular orbitals:
  - Alpha                  104   104 
  - Beta                   104   104 
 -------------------------------------
 Alpha orbitals:
  - Frozen occupied        12    12  
  - Active occupied        12    12  
  - Active virtual         80    80  
  - Frozen virtual         0     0   
 -------------------------------------
 Beta orbitals:
  - Frozen occupied        12    12  
  - Active occupied        12    12  
  - Active virtual         80    80  
  - Frozen virtual         0     0   
 -------------------------------------

 Import integrals:   CPU 0.00 s  wall 0.00 s

 Import integrals:   CPU 15.14 s  wall 2.63 s

 MP2 amplitudes:   CPU 0.03 s  wall 0.02 s

Running a double precision version
           CCSD T amplitudes will be solved using DIIS.

           Start     Size      MaxIter   EConv     TConv     
           3         7         100       1.00e-07  1.00e-05  
 ------------------------------------------------------------------------------
           Energy (a.u.)   Ediff      Tdiff       Comment
 ------------------------------------------------------------------------------
          -954.71177534                           
     1    -954.70671158   5.06e-03   7.47e-01     
     2    -954.73057212   2.39e-02   1.00e-01     
     3    -954.72933556   1.24e-03   4.73e-02     
     4    -954.73206987   2.73e-03   1.74e-02     Switched to DIIS steps.
     5    -954.73305529   9.85e-04   1.28e-02     
     6    -954.73314301   8.77e-05   3.54e-03     
     7    -954.73313871   4.30e-06   1.49e-03     
     8    -954.73313834   3.68e-07   3.84e-04     
     9    -954.73313987   1.53e-06   2.68e-04     
    10    -954.73313970   1.62e-07   8.38e-05     
    11    -954.73313984   1.38e-07   3.01e-05     
    12    -954.73313991   6.54e-08   1.63e-05     
    13    -954.73313987   3.43e-08   4.49e-06     
 ------------------------------------------------------------------------------
          -954.73313987                           CCSD T converged.

End of double precision
 SCF energy                 = -954.07207871
 MP2 energy                 = -954.71177534
 CCSD correlation energy     =   -0.66106116
 CCSD total energy           = -954.73313987

 CCSD  T1^2 = 0.0150  T2^2 = 0.2520  Leading amplitudes:

 Amplitude    Orbitals with energies
  0.0331       21 (A) A                  ->    25 (A) A                   
              -0.5345                         -0.0062                     
  0.0331       21 (A) B                  ->    25 (A) B                   
              -0.5345                         -0.0062                     
  0.0315       24 (A) A                  ->    25 (A) A                   
              -0.4297                         -0.0062                     
  0.0315       24 (A) B                  ->    25 (A) B                   
              -0.4297                         -0.0062                     

 Amplitude    Orbitals with energies
 -0.1184       24 (A) A      24 (A) B    ->    25 (A) A      25 (A) B     
              -0.4297       -0.4297           -0.0062       -0.0062       
  0.1184       24 (A) A      24 (A) B    ->    25 (A) B      25 (A) A     
              -0.4297       -0.4297           -0.0062       -0.0062       
  0.1184       24 (A) B      24 (A) A    ->    25 (A) A      25 (A) B     
              -0.4297       -0.4297           -0.0062       -0.0062       
 -0.1184       24 (A) B      24 (A) A    ->    25 (A) B      25 (A) A     
              -0.4297       -0.4297           -0.0062       -0.0062       

 Computing CCSD intemediates for later calculations in double precision
 Finished.

Running a double precision version
           CCSD Lambda amplitudes will be solved using DIIS.
           Start     Size      MaxIter   EConv     LConv     
           3         7         100       1.00e-07  1.00e-05  
 ------------------------------------------------------------------------------
            Enorm      Ldiff       Comment
 ------------------------------------------------------------------------------
     1     6.18e-02   4.18e-02     
     2     1.92e-02   8.07e-03     
     3     8.99e-03   1.74e-03     
     4     4.92e-03   1.51e-03     Switched to DIIS steps.
     5     1.53e-03   1.03e-03     
     6     7.56e-04   2.36e-04     
     7     2.51e-04   8.18e-05     
     8     1.18e-04   9.41e-06     
     9     3.99e-05   3.83e-06     
    10     1.70e-05   1.04e-06     
    11     7.64e-06   1.19e-07     
    12     2.94e-06   2.16e-07     
    13     1.47e-06   2.04e-07     
    14     6.06e-07   4.46e-08     
    15     2.59e-07   1.70e-08     
    16     1.39e-07   6.42e-09     
    17     5.87e-08   8.00e-09     
 ------------------------------------------------------------------------------
                                   CCSD Lambda converged.

 Computing density matrices in double precision...
           Orbital response amplitudes will be solved using DIIS.
           Start     Size      MaxIter   EConv     LConv     
           3         7         100       1.00e-06  1.00e-06  
 ------------------------------------------------------------------------------
            Enorm      Ldiff       Comment
 ------------------------------------------------------------------------------
     1     8.82e-02   1.11e-04     
     2     5.70e-02   1.83e-02     
     3     6.98e-02   2.08e-02     
     4     1.85e-02   2.01e-02     Switched to DIIS steps.
     5     4.27e-03   7.02e-03     
     6     1.27e-03   8.35e-04     
     7     4.77e-04   7.37e-05     
     8     1.31e-04   4.83e-05     
     9     3.42e-05   1.62e-05     
    10     1.02e-05   4.77e-07     
    11     2.63e-06   1.40e-06     
    12     7.79e-07   2.86e-08     
 ------------------------------------------------------------------------------
                                   Orbital response converged.

 Computing density matrices... Done.
 CCSD calculation:   CPU 457.76 s  wall 86.39 s

 Transferring MO TPDM to AO TPDM
 Transferring g2_o1o1o1o1
 Transferring g2_o1o1o1v1
 Transferring g2_o1o1v1v1
 Transferring g2_o1v1o1v1
 Transferring g2_o1v1v1v1
 Transferring g2_v1v1v1v1
 Adding separable TPDM
 Computing TPDM gradient
 --------------------------------------------------------
 2e gradient
  Atom          X               Y               Z
 --------------------------------------------------------
    1          3.043496       21.443737       -0.000000  
    2          5.183459      -14.003549       -0.000000  
    3         14.718793        0.176660        0.000000  
    4        -22.945748       -7.616848        0.000000  
 --------------------------------------------------------
 --------------------------------------------------------
 Final gradient
  Atom          X               Y               Z
 --------------------------------------------------------
    1          3.043496       21.443737       -0.000000  
    2          5.183459      -14.003549       -0.000000  
    3         14.718793        0.176660        0.000000  
    4        -22.945748       -7.616848        0.000000  
 --------------------------------------------------------
 Analytic gradient from two-electron contribution:   CPU 105.43 s  wall 20.40 s

 Total ccman2 time:   CPU 581.61 s  wall 110.34 s


 --------------------------------------------------------------

                    Orbital Energies (a.u.)
 --------------------------------------------------------------

 Alpha MOs
 -- Occupied --
******** -80.0762 -26.3380 -15.6962 -10.6011  -8.0693  -8.0663  -8.0661
 -7.6148  -5.5070  -5.5059  -5.5058  -1.6382  -1.1914  -1.1124  -0.8077
 -0.7113  -0.7078  -0.6628  -0.5525  -0.5345  -0.5080  -0.4538  -0.4297
 -- Virtual --
 -0.0062   0.0512   0.0540   0.0742   0.0795   0.1150   0.1269   0.1441
  0.1450   0.1735   0.1998   0.2078   0.2180   0.2361   0.2772   0.3184
  0.3671   0.3673   0.3740   0.3818   0.4178   0.4759   0.5463   0.5874
  0.5889   0.6277   0.7546   0.7956   0.8174   0.8468   0.8958   0.9386
  1.0368   1.0598   1.1149   1.1298   1.1535   1.1824   1.1931   1.2643
  1.3924   1.4793   1.5592   1.6190   1.6284   1.7603   1.8472   1.9787
  2.2510   2.2799   2.3793   2.3847   2.5807   2.5915   2.6202   2.7198
  2.8846   4.0287   4.1310   4.1962   4.2032   4.2356   4.3711   4.4532
  5.2841   6.9058   6.9408   7.1095   7.4724  10.3404  14.6871  14.7850
 14.8549  26.6560  26.7041  27.0094  36.6353  68.7479 166.0808 219.1954
 --------------------------------------------------------------

          Ground-State Mulliken Net Atomic Charges

     Atom                 Charge (a.u.)
  ----------------------------------------
      1 P                     0.374491
      2 N                    -0.244352
      3 F                    -0.042003
      4 Cl                   -0.088136
  ----------------------------------------
  Sum of atomic charges =    -0.000000

 -----------------------------------------------------------------
                    Cartesian Multipole Moments
 -----------------------------------------------------------------
    Charge (ESU x 10^10)
                 0.0000
    Dipole Moment (Debye)
         X       1.0106      Y      -2.0574      Z       0.0000
       Tot       2.2923
    Quadrupole Moments (Debye-Ang)
        XX     -40.3573     XY       1.1640     YY     -37.0292
        XZ      -0.0000     YZ      -0.0000     ZZ     -34.9947
    Octopole Moments (Debye-Ang^2)
       XXX      -1.9343    XXY       0.1961    XYY      -2.0184
       YYY       0.6616    XXZ       0.0000    XYZ      -0.0000
       YYZ       0.0000    XZZ      -4.1000    YZZ      -0.0570
       ZZZ       0.0000
    Hexadecapole Moments (Debye-Ang^3)
      XXXX    -482.8985   XXXY       6.9427   XXYY     -93.5949
      XYYY      -0.3840   YYYY    -103.7145   XXXZ      -0.0000
      XXYZ       0.0000   XYYZ      -0.0000   YYYZ      -0.0000
      XXZZ     -85.9386   XYZZ      -0.6129   YYZZ     -23.2008
      XZZZ       0.0000   YZZZ      -0.0000   ZZZZ     -39.9955
 -----------------------------------------------------------------
 DrvMan completing analytic gradient of the correlated energy
 Correlated dipole moment
            1
    1   0.3976163
    2  -0.8094612
    3   0.0000000
 Energy read as -954.733139874
 Full Analytical Gradient: (in a.u., or Hartree/Bohr)
             1             2             3             4
    1    0.00067646   -0.00007670   -0.00023476   -0.00036500
    2   -0.00009001    0.00036405   -0.00004584   -0.00022819
    3    0.00000000    0.00000000   -0.00000000   -0.00000000
 Gradient time:  CPU 0.84 s  wall 0.80 s
 ----------------------------------------------------------------
             Standard Nuclear Orientation (Angstroms)
    I     Atom           X                Y                Z
 ----------------------------------------------------------------
    1      P      -0.0856171960    -0.6880066556    -0.0000000000
    2      N      -1.0104548420     0.6306069184    -0.0000000000
    3      F      -2.3456618118     0.1810448763    -0.0000000000
    4      Cl      1.7325528318     0.2515557364     0.0000000000
 ----------------------------------------------------------------
 Nuclear Repulsion Energy =   196.1904935864 hartrees
 There are       24 alpha and       24 beta electrons

                       Distance Matrix (Angstroms)
             P (  1)   N (  2)   F (  3)
   N (  2)  1.610611
   F (  3)  2.421374  1.408859
   Cl(  4)  2.046587  2.769074  4.078824

 Requested basis set is 6-311++G(d,p)
 There are 38 shells and 104 basis functions
 A cutoff of  1.0D-14 yielded    675 shell pairs
 There are      5288 function pairs (      5716 Cartesian)
 Smallest overlap matrix eigenvalue = 1.93E-03
 Guess MOs from SCF MO coefficient file

 -----------------------------------------------------------------------
  General SCF calculation program by
  Eric Jon Sundstrom, Paul Horn, Yuezhi Mao, Dmitri Zuev, Alec White,
  David Stuck, Shaama M.S., Shane Yost, Joonho Lee, David Small,
  Daniel Levine, Susi Lehtola, Hugh Burton, Evgeny Epifanovsky
 -----------------------------------------------------------------------
 Hartree-Fock
 using 6 threads for integral computing
 -------------------------------------------------------
 OpenMP Integral computing Module                
 Release: version 2.0, May 2017, Q-Chem Inc. Pleasanton 
 -------------------------------------------------------
 A restricted SCF calculation will be
 performed using DIIS
 SCF converges when DIIS error is below 1.0e-08
 ---------------------------------------
  Cycle       Energy         DIIS error
 ---------------------------------------
    1    -954.0721543412      3.15e-05  
    2    -954.0721559833      1.22e-05  
    3    -954.0721561504      7.22e-06  
    4    -954.0721562212      1.13e-06  
    5    -954.0721562245      3.91e-07  
    6    -954.0721562249      1.79e-07  
    7    -954.0721562251      7.82e-08  
    8    -954.0721562251      3.84e-08  
    9    -954.0721562251      1.35e-08  
   10    -954.0721562251      4.68e-09  Convergence criterion met
 ---------------------------------------
 SCF time:   CPU 4.03s  wall 1.00s 
 SCF   energy in the final basis set =     -954.0721562251
 Total energy in the final basis set =     -954.0721562251


 ------------------------------------------------------------------------------

   CCMAN2: suite of methods based on coupled cluster
           and equation of motion theories.

   Components:
   * libvmm-1.3-trunk
     by Evgeny Epifanovsky, Ilya Kaliman.
   * libtensor-2.5-trunk
     by Evgeny Epifanovsky, Michael Wormit, Dmitry Zuev, Sam Manzer, 
        Ilya Kaliman.
   * libcc-2.5-trunk
     by Evgeny Epifanovsky, Arik Landau, Tomasz Kus, Kirill Khistyaev, 
        Dmitry Zuev, Prashant Manohar, Xintian Feng, Anna Krylov, 
        Matthew Goldey, Alec White, Thomas Jagau, Kaushik Nanda, 
        Anastasia Gunina, Alexander Kunitsa, Joonho Lee.

   CCMAN original authors:
   Anna I. Krylov, C. David Sherrill, Steven R. Gwaltney,
   Edward F. C. Byrd (2000)
   Sergey V. Levchenko, Lyudmila V. Slipchenko, Tao Wang,
   Ana-Maria C. Cristian (2003)
   Piotr A. Pieniazek, C. Melania Oana, Evgeny Epifanovsky (2007)
   Prashant Manohar (2009)

 ------------------------------------------------------------------------------


 Allocating and initializing 30808MB of RAM...
 Calculation will run on 6 cores.


 Alpha MOs, Restricted
 -- Occupied --                  
-104.87  -80.08  -26.34  -15.70  -10.60   -8.07   -8.07   -8.07
  1 A     2 A     3 A     4 A     5 A     6 A     7 A     8 A                  
 -7.615  -5.507  -5.506  -5.506  -1.638  -1.191  -1.112  -0.808
  9 A    10 A    11 A    12 A    13 A    14 A    15 A    16 A                  
 -0.711  -0.708  -0.663  -0.552  -0.534  -0.508  -0.454  -0.430
 17 A    18 A    19 A    20 A    21 A    22 A    23 A    24 A                  
 -- Virtual --                   
 -0.006   0.051   0.054   0.074   0.080   0.115   0.127   0.144
 25 A    26 A    27 A    28 A    29 A    30 A    31 A    32 A                  
  0.145   0.174   0.200   0.208   0.218   0.236   0.277   0.318
 33 A    34 A    35 A    36 A    37 A    38 A    39 A    40 A                  
  0.367   0.367   0.374   0.382   0.418   0.476   0.546   0.587
 41 A    42 A    43 A    44 A    45 A    46 A    47 A    48 A                  
  0.589   0.628   0.755   0.796   0.818   0.847   0.895   0.938
 49 A    50 A    51 A    52 A    53 A    54 A    55 A    56 A                  
  1.037   1.060   1.115   1.130   1.153   1.182   1.193   1.265
 57 A    58 A    59 A    60 A    61 A    62 A    63 A    64 A                  
  1.392   1.478   1.559   1.619   1.628   1.760   1.847   1.979
 65 A    66 A    67 A    68 A    69 A    70 A    71 A    72 A                  
  2.251   2.280   2.380   2.385   2.581   2.592   2.620   2.720
 73 A    74 A    75 A    76 A    77 A    78 A    79 A    80 A                  
  2.885   4.029   4.131   4.196   4.203   4.236   4.371   4.454
 81 A    82 A    83 A    84 A    85 A    86 A    87 A    88 A                  
  5.284   6.906   6.941   7.109   7.473  10.341  14.687  14.785
 89 A    90 A    91 A    92 A    93 A    94 A    95 A    96 A                  
 14.856  26.656  26.704  27.008  36.635  68.748 166.082 219.195
 97 A    98 A    99 A   100 A   101 A   102 A   103 A   104 A                  

 Beta MOs, Restricted
 -- Occupied --                  
-104.87  -80.08  -26.34  -15.70  -10.60   -8.07   -8.07   -8.07
  1 A     2 A     3 A     4 A     5 A     6 A     7 A     8 A                  
 -7.615  -5.507  -5.506  -5.506  -1.638  -1.191  -1.112  -0.808
  9 A    10 A    11 A    12 A    13 A    14 A    15 A    16 A                  
 -0.711  -0.708  -0.663  -0.552  -0.534  -0.508  -0.454  -0.430
 17 A    18 A    19 A    20 A    21 A    22 A    23 A    24 A                  
 -- Virtual --                   
 -0.006   0.051   0.054   0.074   0.080   0.115   0.127   0.144
 25 A    26 A    27 A    28 A    29 A    30 A    31 A    32 A                  
  0.145   0.174   0.200   0.208   0.218   0.236   0.277   0.318
 33 A    34 A    35 A    36 A    37 A    38 A    39 A    40 A                  
  0.367   0.367   0.374   0.382   0.418   0.476   0.546   0.587
 41 A    42 A    43 A    44 A    45 A    46 A    47 A    48 A                  
  0.589   0.628   0.755   0.796   0.818   0.847   0.895   0.938
 49 A    50 A    51 A    52 A    53 A    54 A    55 A    56 A                  
  1.037   1.060   1.115   1.130   1.153   1.182   1.193   1.265
 57 A    58 A    59 A    60 A    61 A    62 A    63 A    64 A                  
  1.392   1.478   1.559   1.619   1.628   1.760   1.847   1.979
 65 A    66 A    67 A    68 A    69 A    70 A    71 A    72 A                  
  2.251   2.280   2.380   2.385   2.581   2.592   2.620   2.720
 73 A    74 A    75 A    76 A    77 A    78 A    79 A    80 A                  
  2.885   4.029   4.131   4.196   4.203   4.236   4.371   4.454
 81 A    82 A    83 A    84 A    85 A    86 A    87 A    88 A                  
  5.284   6.906   6.941   7.109   7.473  10.341  14.687  14.785
 89 A    90 A    91 A    92 A    93 A    94 A    95 A    96 A                  
 14.856  26.656  26.704  27.008  36.635  68.748 166.082 219.195
 97 A    98 A    99 A   100 A   101 A   102 A   103 A   104 A                  

 Occupation and symmetry of molecular orbitals

 Point group: C1 (1 irreducible representation).

                           A     All 
 -------------------------------------
 All molecular orbitals:
  - Alpha                  104   104 
  - Beta                   104   104 
 -------------------------------------
 Alpha orbitals:
  - Frozen occupied        12    12  
  - Active occupied        12    12  
  - Active virtual         80    80  
  - Frozen virtual         0     0   
 -------------------------------------
 Beta orbitals:
  - Frozen occupied        12    12  
  - Active occupied        12    12  
  - Active virtual         80    80  
  - Frozen virtual         0     0   
 -------------------------------------

 Import integrals:   CPU 0.00 s  wall 0.00 s

 Import integrals:   CPU 15.13 s  wall 2.63 s

 MP2 amplitudes:   CPU 0.03 s  wall 0.02 s

Running a double precision version
           CCSD T amplitudes will be solved using DIIS.

           Start     Size      MaxIter   EConv     TConv     
           3         7         100       1.00e-07  1.00e-05  
 ------------------------------------------------------------------------------
           Energy (a.u.)   Ediff      Tdiff       Comment
 ------------------------------------------------------------------------------
          -954.71173840                           
     1    -954.70673160   5.01e-03   7.47e-01     
     2    -954.73056693   2.38e-02   9.99e-02     
     3    -954.72934127   1.23e-03   4.72e-02     
     4    -954.73207177   2.73e-03   1.73e-02     Switched to DIIS steps.
     5    -954.73305602   9.84e-04   1.28e-02     
     6    -954.73314341   8.74e-05   3.53e-03     
     7    -954.73313918   4.23e-06   1.48e-03     
     8    -954.73313881   3.61e-07   3.83e-04     
     9    -954.73314034   1.52e-06   2.67e-04     
    10    -954.73314018   1.57e-07   8.36e-05     
    11    -954.73314032   1.37e-07   3.01e-05     
    12    -954.73314038   6.54e-08   1.63e-05     
    13    -954.73314035   3.44e-08   4.48e-06     
 ------------------------------------------------------------------------------
          -954.73314035                           CCSD T converged.

End of double precision
 SCF energy                 = -954.07215623
 MP2 energy                 = -954.71173840
 CCSD correlation energy     =   -0.66098412
 CCSD total energy           = -954.73314035

 CCSD  T1^2 = 0.0150  T2^2 = 0.2519  Leading amplitudes:

 Amplitude    Orbitals with energies
  0.0332       21 (A) A                  ->    25 (A) A                   
              -0.5342                         -0.0062                     
  0.0332       21 (A) B                  ->    25 (A) B                   
              -0.5342                         -0.0062                     
 -0.0313       24 (A) A                  ->    25 (A) A                   
              -0.4300                         -0.0062                     
 -0.0313       24 (A) B                  ->    25 (A) B                   
              -0.4300                         -0.0062                     

 Amplitude    Orbitals with energies
 -0.1179       24 (A) A      24 (A) B    ->    25 (A) A      25 (A) B     
              -0.4300       -0.4300           -0.0062       -0.0062       
  0.1179       24 (A) A      24 (A) B    ->    25 (A) B      25 (A) A     
              -0.4300       -0.4300           -0.0062       -0.0062       
  0.1179       24 (A) B      24 (A) A    ->    25 (A) A      25 (A) B     
              -0.4300       -0.4300           -0.0062       -0.0062       
 -0.1179       24 (A) B      24 (A) A    ->    25 (A) B      25 (A) A     
              -0.4300       -0.4300           -0.0062       -0.0062       

 Computing CCSD intemediates for later calculations in double precision
 Finished.

Running a double precision version
           CCSD Lambda amplitudes will be solved using DIIS.
           Start     Size      MaxIter   EConv     LConv     
           3         7         100       1.00e-07  1.00e-05  
 ------------------------------------------------------------------------------
            Enorm      Ldiff       Comment
 ------------------------------------------------------------------------------
     1     6.17e-02   4.18e-02     
     2     1.92e-02   8.07e-03     
     3     8.97e-03   1.74e-03     
     4     4.91e-03   1.51e-03     Switched to DIIS steps.
     5     1.53e-03   1.03e-03     
     6     7.55e-04   2.35e-04     
     7     2.50e-04   8.14e-05     
     8     1.17e-04   9.32e-06     
     9     3.98e-05   3.85e-06     
    10     1.70e-05   1.04e-06     
    11     7.62e-06   1.19e-07     
    12     2.93e-06   2.14e-07     
    13     1.46e-06   2.04e-07     
    14     6.03e-07   4.45e-08     
    15     2.58e-07   1.68e-08     
    16     1.39e-07   6.45e-09     
    17     5.84e-08   7.98e-09     
 ------------------------------------------------------------------------------
                                   CCSD Lambda converged.

 Computing density matrices in double precision...
           Orbital response amplitudes will be solved using DIIS.
           Start     Size      MaxIter   EConv     LConv     
           3         7         100       1.00e-06  1.00e-06  
 ------------------------------------------------------------------------------
            Enorm      Ldiff       Comment
 ------------------------------------------------------------------------------
     1     8.81e-02   7.98e-05     
     2     5.69e-02   1.83e-02     
     3     6.97e-02   2.07e-02     
     4     1.84e-02   2.01e-02     Switched to DIIS steps.
     5     4.24e-03   6.96e-03     
     6     1.26e-03   8.31e-04     
     7     4.74e-04   7.23e-05     
     8     1.31e-04   4.78e-05     
     9     3.41e-05   1.61e-05     
    10     1.01e-05   5.03e-07     
    11     2.61e-06   1.39e-06     
    12     7.72e-07   2.74e-08     
 ------------------------------------------------------------------------------
                                   Orbital response converged.

 Computing density matrices... Done.
 CCSD calculation:   CPU 457.56 s  wall 86.69 s

 Transferring MO TPDM to AO TPDM
 Transferring g2_o1o1o1o1
 Transferring g2_o1o1o1v1
 Transferring g2_o1o1v1v1
 Transferring g2_o1v1o1v1
 Transferring g2_o1v1v1v1
 Transferring g2_v1v1v1v1
 Adding separable TPDM
 Computing TPDM gradient
 --------------------------------------------------------
 2e gradient
  Atom          X               Y               Z
 --------------------------------------------------------
    1          3.030590       21.451611        0.000000  
    2          5.176424      -14.024930       -0.000000  
    3         14.721368        0.172312        0.000000  
    4        -22.928382       -7.598993       -0.000000  
 --------------------------------------------------------
 --------------------------------------------------------
 Final gradient
  Atom          X               Y               Z
 --------------------------------------------------------
    1          3.030590       21.451611        0.000000  
    2          5.176424      -14.024930       -0.000000  
    3         14.721368        0.172312        0.000000  
    4        -22.928382       -7.598993       -0.000000  
 --------------------------------------------------------
 Analytic gradient from two-electron contribution:   CPU 103.43 s  wall 19.32 s

 Total ccman2 time:   CPU 578.55 s  wall 109.37 s


 --------------------------------------------------------------

                    Orbital Energies (a.u.)
 --------------------------------------------------------------

 Alpha MOs
 -- Occupied --
******** -80.0762 -26.3381 -15.6962 -10.6009  -8.0690  -8.0660  -8.0659
 -7.6149  -5.5071  -5.5059  -5.5058  -1.6384  -1.1914  -1.1123  -0.8078
 -0.7115  -0.7080  -0.6627  -0.5524  -0.5342  -0.5078  -0.4540  -0.4300
 -- Virtual --
 -0.0062   0.0511   0.0539   0.0742   0.0796   0.1149   0.1269   0.1442
  0.1451   0.1735   0.1998   0.2078   0.2179   0.2361   0.2772   0.3183
  0.3670   0.3672   0.3740   0.3818   0.4179   0.4761   0.5465   0.5874
  0.5889   0.6278   0.7549   0.7961   0.8179   0.8470   0.8954   0.9380
  1.0365   1.0597   1.1152   1.1299   1.1535   1.1820   1.1933   1.2651
  1.3922   1.4785   1.5590   1.6189   1.6284   1.7602   1.8468   1.9787
  2.2508   2.2798   2.3798   2.3849   2.5806   2.5917   2.6202   2.7197
  2.8855   4.0285   4.1309   4.1960   4.2031   4.2358   4.3710   4.4538
  5.2841   6.9056   6.9408   7.1095   7.4729  10.3406  14.6870  14.7851
 14.8556  26.6560  26.7040  27.0084  36.6353  68.7478 166.0815 219.1954
 --------------------------------------------------------------

          Ground-State Mulliken Net Atomic Charges

     Atom                 Charge (a.u.)
  ----------------------------------------
      1 P                     0.375105
      2 N                    -0.243866
      3 F                    -0.041927
      4 Cl                   -0.089313
  ----------------------------------------
  Sum of atomic charges =     0.000000

 -----------------------------------------------------------------
                    Cartesian Multipole Moments
 -----------------------------------------------------------------
    Charge (ESU x 10^10)
                 0.0000
    Dipole Moment (Debye)
         X       0.9983      Y      -2.0611      Z      -0.0000
       Tot       2.2901
    Quadrupole Moments (Debye-Ang)
        XX     -40.3681     XY       1.1649     YY     -37.0244
        XZ      -0.0000     YZ       0.0000     ZZ     -34.9937
    Octopole Moments (Debye-Ang^2)
       XXX      -1.9067    XXY       0.1959    XYY      -2.0048
       YYY       0.6516    XXZ      -0.0000    XYZ       0.0000
       YYZ       0.0000    XZZ      -4.0897    YZZ      -0.0603
       ZZZ      -0.0000
    Hexadecapole Moments (Debye-Ang^3)
      XXXX    -482.9954   XXXY       6.8968   XXYY     -93.6088
      XYYY      -0.4436   YYYY    -103.6875   XXXZ      -0.0000
      XXYZ       0.0000   XYYZ       0.0000   YYYZ       0.0000
      XXZZ     -85.9538   XYZZ      -0.6302   YYZZ     -23.1952
      XZZZ      -0.0000   YZZZ       0.0000   ZZZZ     -39.9900
 -----------------------------------------------------------------
 DrvMan completing analytic gradient of the correlated energy
 Correlated dipole moment
            1
    1   0.3927525
    2  -0.8109011
    3  -0.0000000
 Energy read as -954.733140348
 Full Analytical Gradient: (in a.u., or Hartree/Bohr)
             1             2             3             4
    1   -0.00042382    0.00035572   -0.00003456    0.00010266
    2    0.00023077   -0.00018962   -0.00010664    0.00006548
    3    0.00000000   -0.00000000    0.00000000    0.00000000
 Gradient time:  CPU 0.76 s  wall 0.77 s
 ----------------------------------------------------------------
             Standard Nuclear Orientation (Angstroms)
    I     Atom           X                Y                Z
 ----------------------------------------------------------------
    1      P      -0.0846171960    -0.6870066556    -0.0000000000
    2      N      -1.0104548420     0.6306069184    -0.0000000000
    3      F      -2.3456618118     0.1810448763    -0.0000000000
    4      Cl      1.7325528318     0.2515557364     0.0000000000
 ----------------------------------------------------------------
 Nuclear Repulsion Energy =   196.2321545702 hartrees
 There are       24 alpha and       24 beta electrons

                       Distance Matrix (Angstroms)
             P (  1)   N (  2)   F (  3)
   N (  2)  1.610367
   F (  3)  2.421949  1.408859
   Cl(  4)  2.045240  2.769074  4.078824

 Requested basis set is 6-311++G(d,p)
 There are 38 shells and 104 basis functions
 A cutoff of  1.0D-14 yielded    675 shell pairs
 There are      5288 function pairs (      5716 Cartesian)
 Smallest overlap matrix eigenvalue = 1.93E-03
 Guess MOs from SCF MO coefficient file

 -----------------------------------------------------------------------
  General SCF calculation program by
  Eric Jon Sundstrom, Paul Horn, Yuezhi Mao, Dmitri Zuev, Alec White,
  David Stuck, Shaama M.S., Shane Yost, Joonho Lee, David Small,
  Daniel Levine, Susi Lehtola, Hugh Burton, Evgeny Epifanovsky
 -----------------------------------------------------------------------
 Hartree-Fock
 using 6 threads for integral computing
 -------------------------------------------------------
 OpenMP Integral computing Module                
 Release: version 2.0, May 2017, Q-Chem Inc. Pleasanton 
 -------------------------------------------------------
 A restricted SCF calculation will be
 performed using DIIS
 SCF converges when DIIS error is below 1.0e-08
 ---------------------------------------
  Cycle       Energy         DIIS error
 ---------------------------------------
    1    -954.0721929398      1.95e-05  
    2    -954.0721936707      5.02e-06  
    3    -954.0721937386      1.71e-06  
    4    -954.0721937464      6.22e-07  
    5    -954.0721937476      3.04e-07  
    6    -954.0721937479      1.08e-07  
    7    -954.0721937480      5.29e-08  
    8    -954.0721937480      2.56e-08  
    9    -954.0721937481      1.06e-08  
   10    -954.0721937481      2.48e-09  Convergence criterion met
 ---------------------------------------
 SCF time:   CPU 4.27s  wall 1.00s 
 SCF   energy in the final basis set =     -954.0721937481
 Total energy in the final basis set =     -954.0721937481


 ------------------------------------------------------------------------------

   CCMAN2: suite of methods based on coupled cluster
           and equation of motion theories.

   Components:
   * libvmm-1.3-trunk
     by Evgeny Epifanovsky, Ilya Kaliman.
   * libtensor-2.5-trunk
     by Evgeny Epifanovsky, Michael Wormit, Dmitry Zuev, Sam Manzer, 
        Ilya Kaliman.
   * libcc-2.5-trunk
     by Evgeny Epifanovsky, Arik Landau, Tomasz Kus, Kirill Khistyaev, 
        Dmitry Zuev, Prashant Manohar, Xintian Feng, Anna Krylov, 
        Matthew Goldey, Alec White, Thomas Jagau, Kaushik Nanda, 
        Anastasia Gunina, Alexander Kunitsa, Joonho Lee.

   CCMAN original authors:
   Anna I. Krylov, C. David Sherrill, Steven R. Gwaltney,
   Edward F. C. Byrd (2000)
   Sergey V. Levchenko, Lyudmila V. Slipchenko, Tao Wang,
   Ana-Maria C. Cristian (2003)
   Piotr A. Pieniazek, C. Melania Oana, Evgeny Epifanovsky (2007)
   Prashant Manohar (2009)

 ------------------------------------------------------------------------------


 Allocating and initializing 30808MB of RAM...
 Calculation will run on 6 cores.


 Alpha MOs, Restricted
 -- Occupied --                  
-104.87  -80.08  -26.34  -15.70  -10.60   -8.07   -8.07   -8.07
  1 A     2 A     3 A     4 A     5 A     6 A     7 A     8 A                  
 -7.615  -5.507  -5.506  -5.506  -1.638  -1.192  -1.113  -0.808
  9 A    10 A    11 A    12 A    13 A    14 A    15 A    16 A                  
 -0.711  -0.708  -0.663  -0.552  -0.534  -0.508  -0.454  -0.430
 17 A    18 A    19 A    20 A    21 A    22 A    23 A    24 A                  
 -- Virtual --                   
 -0.006   0.051   0.054   0.074   0.080   0.115   0.127   0.144
 25 A    26 A    27 A    28 A    29 A    30 A    31 A    32 A                  
  0.145   0.174   0.200   0.208   0.218   0.236   0.277   0.318
 33 A    34 A    35 A    36 A    37 A    38 A    39 A    40 A                  
  0.367   0.367   0.374   0.382   0.418   0.476   0.546   0.587
 41 A    42 A    43 A    44 A    45 A    46 A    47 A    48 A                  
  0.589   0.628   0.755   0.796   0.818   0.847   0.896   0.938
 49 A    50 A    51 A    52 A    53 A    54 A    55 A    56 A                  
  1.037   1.060   1.115   1.130   1.154   1.182   1.193   1.265
 57 A    58 A    59 A    60 A    61 A    62 A    63 A    64 A                  
  1.392   1.479   1.559   1.619   1.628   1.760   1.847   1.979
 65 A    66 A    67 A    68 A    69 A    70 A    71 A    72 A                  
  2.251   2.280   2.380   2.385   2.581   2.592   2.620   2.720
 73 A    74 A    75 A    76 A    77 A    78 A    79 A    80 A                  
  2.886   4.029   4.131   4.196   4.203   4.236   4.371   4.454
 81 A    82 A    83 A    84 A    85 A    86 A    87 A    88 A                  
  5.284   6.906   6.941   7.110   7.473  10.340  14.687  14.785
 89 A    90 A    91 A    92 A    93 A    94 A    95 A    96 A                  
 14.856  26.656  26.704  27.009  36.635  68.748 166.082 219.195
 97 A    98 A    99 A   100 A   101 A   102 A   103 A   104 A                  

 Beta MOs, Restricted
 -- Occupied --                  
-104.87  -80.08  -26.34  -15.70  -10.60   -8.07   -8.07   -8.07
  1 A     2 A     3 A     4 A     5 A     6 A     7 A     8 A                  
 -7.615  -5.507  -5.506  -5.506  -1.638  -1.192  -1.113  -0.808
  9 A    10 A    11 A    12 A    13 A    14 A    15 A    16 A                  
 -0.711  -0.708  -0.663  -0.552  -0.534  -0.508  -0.454  -0.430
 17 A    18 A    19 A    20 A    21 A    22 A    23 A    24 A                  
 -- Virtual --                   
 -0.006   0.051   0.054   0.074   0.080   0.115   0.127   0.144
 25 A    26 A    27 A    28 A    29 A    30 A    31 A    32 A                  
  0.145   0.174   0.200   0.208   0.218   0.236   0.277   0.318
 33 A    34 A    35 A    36 A    37 A    38 A    39 A    40 A                  
  0.367   0.367   0.374   0.382   0.418   0.476   0.546   0.587
 41 A    42 A    43 A    44 A    45 A    46 A    47 A    48 A                  
  0.589   0.628   0.755   0.796   0.818   0.847   0.896   0.938
 49 A    50 A    51 A    52 A    53 A    54 A    55 A    56 A                  
  1.037   1.060   1.115   1.130   1.154   1.182   1.193   1.265
 57 A    58 A    59 A    60 A    61 A    62 A    63 A    64 A                  
  1.392   1.479   1.559   1.619   1.628   1.760   1.847   1.979
 65 A    66 A    67 A    68 A    69 A    70 A    71 A    72 A                  
  2.251   2.280   2.380   2.385   2.581   2.592   2.620   2.720
 73 A    74 A    75 A    76 A    77 A    78 A    79 A    80 A                  
  2.886   4.029   4.131   4.196   4.203   4.236   4.371   4.454
 81 A    82 A    83 A    84 A    85 A    86 A    87 A    88 A                  
  5.284   6.906   6.941   7.110   7.473  10.340  14.687  14.785
 89 A    90 A    91 A    92 A    93 A    94 A    95 A    96 A                  
 14.856  26.656  26.704  27.009  36.635  68.748 166.082 219.195
 97 A    98 A    99 A   100 A   101 A   102 A   103 A   104 A                  

 Occupation and symmetry of molecular orbitals

 Point group: C1 (1 irreducible representation).

                           A     All 
 -------------------------------------
 All molecular orbitals:
  - Alpha                  104   104 
  - Beta                   104   104 
 -------------------------------------
 Alpha orbitals:
  - Frozen occupied        12    12  
  - Active occupied        12    12  
  - Active virtual         80    80  
  - Frozen virtual         0     0   
 -------------------------------------
 Beta orbitals:
  - Frozen occupied        12    12  
  - Active occupied        12    12  
  - Active virtual         80    80  
  - Frozen virtual         0     0   
 -------------------------------------

 Import integrals:   CPU 0.00 s  wall 0.00 s

 Import integrals:   CPU 15.27 s  wall 2.66 s

 MP2 amplitudes:   CPU 0.03 s  wall 0.02 s

Running a double precision version
           CCSD T amplitudes will be solved using DIIS.

           Start     Size      MaxIter   EConv     TConv     
           3         7         100       1.00e-07  1.00e-05  
 ------------------------------------------------------------------------------
           Energy (a.u.)   Ediff      Tdiff       Comment
 ------------------------------------------------------------------------------
          -954.71173928                           
     1    -954.70674440   4.99e-03   7.47e-01     
     2    -954.73056722   2.38e-02   9.99e-02     
     3    -954.72934407   1.22e-03   4.72e-02     
     4    -954.73207224   2.73e-03   1.73e-02     Switched to DIIS steps.
     5    -954.73305564   9.83e-04   1.28e-02     
     6    -954.73314293   8.73e-05   3.53e-03     
     7    -954.73313873   4.20e-06   1.48e-03     
     8    -954.73313837   3.58e-07   3.83e-04     
     9    -954.73313990   1.53e-06   2.67e-04     
    10    -954.73313974   1.57e-07   8.34e-05     
    11    -954.73313988   1.36e-07   3.00e-05     
    12    -954.73313994   6.51e-08   1.63e-05     
    13    -954.73313991   3.46e-08   4.48e-06     
 ------------------------------------------------------------------------------
          -954.73313991                           CCSD T converged.

End of double precision
 SCF energy                 = -954.07219375
 MP2 energy                 = -954.71173928
 CCSD correlation energy     =   -0.66094616
 CCSD total energy           = -954.73313991

 CCSD  T1^2 = 0.0150  T2^2 = 0.2518  Leading amplitudes:

 Amplitude    Orbitals with energies
 -0.0331       21 (A) A                  ->    25 (A) A                   
              -0.5345                         -0.0061                     
 -0.0331       21 (A) B                  ->    25 (A) B                   
              -0.5345                         -0.0061                     
  0.0314       24 (A) A                  ->    25 (A) A                   
              -0.4300                         -0.0061                     
  0.0314       24 (A) B                  ->    25 (A) B                   
              -0.4300                         -0.0061                     

 Amplitude    Orbitals with energies
 -0.1179       24 (A) A      24 (A) B    ->    25 (A) A      25 (A) B     
              -0.4300       -0.4300           -0.0061       -0.0061       
  0.1179       24 (A) A      24 (A) B    ->    25 (A) B      25 (A) A     
              -0.4300       -0.4300           -0.0061       -0.0061       
  0.1179       24 (A) B      24 (A) A    ->    25 (A) A      25 (A) B     
              -0.4300       -0.4300           -0.0061       -0.0061       
 -0.1179       24 (A) B      24 (A) A    ->    25 (A) B      25 (A) A     
              -0.4300       -0.4300           -0.0061       -0.0061       

 Computing CCSD intemediates for later calculations in double precision
 Finished.

Running a double precision version
           CCSD Lambda amplitudes will be solved using DIIS.
           Start     Size      MaxIter   EConv     LConv     
           3         7         100       1.00e-07  1.00e-05  
 ------------------------------------------------------------------------------
            Enorm      Ldiff       Comment
 ------------------------------------------------------------------------------
     1     6.17e-02   4.17e-02     
     2     1.92e-02   8.07e-03     
     3     8.96e-03   1.74e-03     
     4     4.90e-03   1.51e-03     Switched to DIIS steps.
     5     1.52e-03   1.03e-03     
     6     7.54e-04   2.35e-04     
     7     2.50e-04   8.13e-05     
     8     1.17e-04   9.33e-06     
     9     3.97e-05   3.83e-06     
    10     1.69e-05   1.03e-06     
    11     7.60e-06   1.21e-07     
    12     2.92e-06   2.15e-07     
    13     1.46e-06   2.03e-07     
    14     6.02e-07   4.42e-08     
    15     2.57e-07   1.67e-08     
    16     1.38e-07   6.44e-09     
    17     5.83e-08   7.97e-09     
 ------------------------------------------------------------------------------
                                   CCSD Lambda converged.

 Computing density matrices in double precision...
           Orbital response amplitudes will be solved using DIIS.
           Start     Size      MaxIter   EConv     LConv     
           3         7         100       1.00e-06  1.00e-06  
 ------------------------------------------------------------------------------
            Enorm      Ldiff       Comment
 ------------------------------------------------------------------------------
     1     8.81e-02   6.39e-05     
     2     5.69e-02   1.82e-02     
     3     6.96e-02   2.07e-02     
     4     1.84e-02   2.00e-02     Switched to DIIS steps.
     5     4.24e-03   6.94e-03     
     6     1.25e-03   8.31e-04     
     7     4.73e-04   7.19e-05     
     8     1.30e-04   4.78e-05     
     9     3.40e-05   1.60e-05     
    10     1.01e-05   4.99e-07     
    11     2.60e-06   1.39e-06     
    12     7.70e-07   2.66e-08     
 ------------------------------------------------------------------------------
                                   Orbital response converged.

 Computing density matrices... Done.
 CCSD calculation:   CPU 457.88 s  wall 86.69 s

 Transferring MO TPDM to AO TPDM
 Transferring g2_o1o1o1o1
 Transferring g2_o1o1o1v1
 Transferring g2_o1o1v1v1
 Transferring g2_o1v1o1v1
 Transferring g2_o1v1v1v1
 Transferring g2_v1v1v1v1
 Adding separable TPDM
 Computing TPDM gradient
 --------------------------------------------------------
 2e gradient
  Atom          X               Y               Z
 --------------------------------------------------------
    1          3.033161       21.444877        0.000000  
    2          5.191319      -14.017788       -0.000000  
    3         14.723550        0.175876        0.000000  
    4        -22.948030       -7.602965       -0.000000  
 --------------------------------------------------------
 --------------------------------------------------------
 Final gradient
  Atom          X               Y               Z
 --------------------------------------------------------
    1          3.033161       21.444877        0.000000  
    2          5.191319      -14.017788       -0.000000  
    3         14.723550        0.175876        0.000000  
    4        -22.948030       -7.602965       -0.000000  
 --------------------------------------------------------
 Analytic gradient from two-electron contribution:   CPU 108.78 s  wall 21.15 s

 Total ccman2 time:   CPU 585.12 s  wall 111.69 s


 --------------------------------------------------------------

                    Orbital Energies (a.u.)
 --------------------------------------------------------------

 Alpha MOs
 -- Occupied --
******** -80.0761 -26.3381 -15.6961 -10.6011  -8.0692  -8.0662  -8.0660
 -7.6147  -5.5069  -5.5058  -5.5057  -1.6383  -1.1916  -1.1125  -0.8077
 -0.7114  -0.7079  -0.6628  -0.5525  -0.5345  -0.5079  -0.4538  -0.4300
 -- Virtual --
 -0.0061   0.0512   0.0540   0.0743   0.0796   0.1150   0.1269   0.1441
  0.1451   0.1736   0.1998   0.2079   0.2180   0.2361   0.2772   0.3184
  0.3671   0.3672   0.3740   0.3818   0.4179   0.4762   0.5463   0.5874
  0.5889   0.6277   0.7550   0.7958   0.8177   0.8471   0.8957   0.9382
  1.0366   1.0598   1.1150   1.1298   1.1536   1.1823   1.1934   1.2652
  1.3922   1.4791   1.5591   1.6191   1.6285   1.7604   1.8469   1.9789
  2.2509   2.2798   2.3800   2.3851   2.5806   2.5916   2.6202   2.7199
  2.8858   4.0286   4.1310   4.1961   4.2032   4.2360   4.3711   4.4540
  5.2842   6.9057   6.9408   7.1095   7.4733  10.3405  14.6871  14.7852
 14.8560  26.6560  26.7041  27.0092  36.6355  68.7478 166.0820 219.1954
 --------------------------------------------------------------

          Ground-State Mulliken Net Atomic Charges

     Atom                 Charge (a.u.)
  ----------------------------------------
      1 P                     0.374849
      2 N                    -0.244396
      3 F                    -0.041885
      4 Cl                   -0.088568
  ----------------------------------------
  Sum of atomic charges =    -0.000000

 -----------------------------------------------------------------
                    Cartesian Multipole Moments
 -----------------------------------------------------------------
    Charge (ESU x 10^10)
                -0.0000
    Dipole Moment (Debye)
         X       1.0069      Y      -2.0568      Z       0.0000
       Tot       2.2901
    Quadrupole Moments (Debye-Ang)
        XX     -40.3572     XY       1.1649     YY     -37.0320
        XZ      -0.0000     YZ      -0.0000     ZZ     -34.9911
    Octopole Moments (Debye-Ang^2)
       XXX      -1.9125    XXY       0.1826    XYY      -2.0099
       YYY       0.6248    XXZ       0.0000    XYZ      -0.0000
       YYZ       0.0000    XZZ      -4.0929    YZZ      -0.0701
       ZZZ      -0.0000
    Hexadecapole Moments (Debye-Ang^3)
      XXXX    -482.8879   XXXY       6.9164   XXYY     -93.5901
      XYYY      -0.4095   YYYY    -103.6148   XXXZ      -0.0000
      XXYZ       0.0000   XYYZ      -0.0000   YYYZ      -0.0000
      XXZZ     -85.9403   XYZZ      -0.6200   YYZZ     -23.1818
      XZZZ       0.0000   YZZZ      -0.0000   ZZZZ     -39.9844
 -----------------------------------------------------------------
 DrvMan completing analytic gradient of the correlated energy
 Correlated dipole moment
            1
    1   0.3961544
    2  -0.8092179
    3   0.0000000
 Energy read as -954.733139909
 Full Analytical Gradient: (in a.u., or Hartree/Bohr)
             1             2             3             4
    1   -0.00003506    0.00041909   -0.00015075   -0.00023328
    2    0.00069435   -0.00044848   -0.00005736   -0.00018851
    3    0.00000000    0.00000000   -0.00000000    0.00000000
 Gradient time:  CPU 0.81 s  wall 0.82 s
 ----------------------------------------------------------------
             Standard Nuclear Orientation (Angstroms)
    I     Atom           X                Y                Z
 ----------------------------------------------------------------
    1      P      -0.0846171960    -0.6890066556    -0.0000000000
    2      N      -1.0104548420     0.6306069184    -0.0000000000
    3      F      -2.3456618118     0.1810448763    -0.0000000000
    4      Cl      1.7325528318     0.2515557364     0.0000000000
 ----------------------------------------------------------------
 Nuclear Repulsion Energy =   196.1587643142 hartrees
 There are       24 alpha and       24 beta electrons

                       Distance Matrix (Angstroms)
             P (  1)   N (  2)   F (  3)
   N (  2)  1.612004
   F (  3)  2.422666  1.408859
   Cl(  4)  2.046158  2.769074  4.078824

 Requested basis set is 6-311++G(d,p)
 There are 38 shells and 104 basis functions
 A cutoff of  1.0D-14 yielded    675 shell pairs
 There are      5288 function pairs (      5716 Cartesian)
 Smallest overlap matrix eigenvalue = 1.93E-03
 Guess MOs from SCF MO coefficient file

 -----------------------------------------------------------------------
  General SCF calculation program by
  Eric Jon Sundstrom, Paul Horn, Yuezhi Mao, Dmitri Zuev, Alec White,
  David Stuck, Shaama M.S., Shane Yost, Joonho Lee, David Small,
  Daniel Levine, Susi Lehtola, Hugh Burton, Evgeny Epifanovsky
 -----------------------------------------------------------------------
 Hartree-Fock
 using 6 threads for integral computing
 -------------------------------------------------------
 OpenMP Integral computing Module                
 Release: version 2.0, May 2017, Q-Chem Inc. Pleasanton 
 -------------------------------------------------------
 A restricted SCF calculation will be
 performed using DIIS
 SCF converges when DIIS error is below 1.0e-08
 ---------------------------------------
  Cycle       Energy         DIIS error
 ---------------------------------------
    1    -954.0720392303      3.03e-05  
    2    -954.0720407375      1.25e-05  
    3    -954.0720409245      6.77e-06  
    4    -954.0720409981      1.62e-06  
    5    -954.0720410043      4.54e-07  
    6    -954.0720410052      1.80e-07  
    7    -954.0720410054      8.86e-08  
    8    -954.0720410055      3.80e-08  
    9    -954.0720410055      1.71e-08  
   10    -954.0720410055      5.49e-09  Convergence criterion met
 ---------------------------------------
 SCF time:   CPU 4.11s  wall 1.00s 
 SCF   energy in the final basis set =     -954.0720410055
 Total energy in the final basis set =     -954.0720410055


 ------------------------------------------------------------------------------

   CCMAN2: suite of methods based on coupled cluster
           and equation of motion theories.

   Components:
   * libvmm-1.3-trunk
     by Evgeny Epifanovsky, Ilya Kaliman.
   * libtensor-2.5-trunk
     by Evgeny Epifanovsky, Michael Wormit, Dmitry Zuev, Sam Manzer, 
        Ilya Kaliman.
   * libcc-2.5-trunk
     by Evgeny Epifanovsky, Arik Landau, Tomasz Kus, Kirill Khistyaev, 
        Dmitry Zuev, Prashant Manohar, Xintian Feng, Anna Krylov, 
        Matthew Goldey, Alec White, Thomas Jagau, Kaushik Nanda, 
        Anastasia Gunina, Alexander Kunitsa, Joonho Lee.

   CCMAN original authors:
   Anna I. Krylov, C. David Sherrill, Steven R. Gwaltney,
   Edward F. C. Byrd (2000)
   Sergey V. Levchenko, Lyudmila V. Slipchenko, Tao Wang,
   Ana-Maria C. Cristian (2003)
   Piotr A. Pieniazek, C. Melania Oana, Evgeny Epifanovsky (2007)
   Prashant Manohar (2009)

 ------------------------------------------------------------------------------


 Allocating and initializing 30808MB of RAM...
 Calculation will run on 6 cores.


 Alpha MOs, Restricted
 -- Occupied --                  
-104.87  -80.08  -26.34  -15.70  -10.60   -8.07   -8.07   -8.07
  1 A     2 A     3 A     4 A     5 A     6 A     7 A     8 A                  
 -7.615  -5.507  -5.506  -5.506  -1.638  -1.191  -1.112  -0.808
  9 A    10 A    11 A    12 A    13 A    14 A    15 A    16 A                  
 -0.711  -0.708  -0.663  -0.552  -0.534  -0.508  -0.454  -0.430
 17 A    18 A    19 A    20 A    21 A    22 A    23 A    24 A                  
 -- Virtual --                   
 -0.006   0.051   0.054   0.074   0.080   0.115   0.127   0.144
 25 A    26 A    27 A    28 A    29 A    30 A    31 A    32 A                  
  0.145   0.174   0.200   0.208   0.218   0.236   0.277   0.318
 33 A    34 A    35 A    36 A    37 A    38 A    39 A    40 A                  
  0.367   0.367   0.374   0.382   0.418   0.476   0.546   0.587
 41 A    42 A    43 A    44 A    45 A    46 A    47 A    48 A                  
  0.589   0.628   0.755   0.796   0.818   0.847   0.896   0.938
 49 A    50 A    51 A    52 A    53 A    54 A    55 A    56 A                  
  1.037   1.060   1.115   1.130   1.153   1.182   1.193   1.264
 57 A    58 A    59 A    60 A    61 A    62 A    63 A    64 A                  
  1.392   1.479   1.559   1.619   1.628   1.760   1.847   1.979
 65 A    66 A    67 A    68 A    69 A    70 A    71 A    72 A                  
  2.251   2.280   2.379   2.385   2.581   2.592   2.620   2.720
 73 A    74 A    75 A    76 A    77 A    78 A    79 A    80 A                  
  2.884   4.029   4.131   4.196   4.203   4.235   4.371   4.453
 81 A    82 A    83 A    84 A    85 A    86 A    87 A    88 A                  
  5.284   6.906   6.941   7.109   7.472  10.341  14.687  14.785
 89 A    90 A    91 A    92 A    93 A    94 A    95 A    96 A                  
 14.855  26.656  26.704  27.009  36.635  68.748 166.080 219.195
 97 A    98 A    99 A   100 A   101 A   102 A   103 A   104 A                  

 Beta MOs, Restricted
 -- Occupied --                  
-104.87  -80.08  -26.34  -15.70  -10.60   -8.07   -8.07   -8.07
  1 A     2 A     3 A     4 A     5 A     6 A     7 A     8 A                  
 -7.615  -5.507  -5.506  -5.506  -1.638  -1.191  -1.112  -0.808
  9 A    10 A    11 A    12 A    13 A    14 A    15 A    16 A                  
 -0.711  -0.708  -0.663  -0.552  -0.534  -0.508  -0.454  -0.430
 17 A    18 A    19 A    20 A    21 A    22 A    23 A    24 A                  
 -- Virtual --                   
 -0.006   0.051   0.054   0.074   0.080   0.115   0.127   0.144
 25 A    26 A    27 A    28 A    29 A    30 A    31 A    32 A                  
  0.145   0.174   0.200   0.208   0.218   0.236   0.277   0.318
 33 A    34 A    35 A    36 A    37 A    38 A    39 A    40 A                  
  0.367   0.367   0.374   0.382   0.418   0.476   0.546   0.587
 41 A    42 A    43 A    44 A    45 A    46 A    47 A    48 A                  
  0.589   0.628   0.755   0.796   0.818   0.847   0.896   0.938
 49 A    50 A    51 A    52 A    53 A    54 A    55 A    56 A                  
  1.037   1.060   1.115   1.130   1.153   1.182   1.193   1.264
 57 A    58 A    59 A    60 A    61 A    62 A    63 A    64 A                  
  1.392   1.479   1.559   1.619   1.628   1.760   1.847   1.979
 65 A    66 A    67 A    68 A    69 A    70 A    71 A    72 A                  
  2.251   2.280   2.379   2.385   2.581   2.592   2.620   2.720
 73 A    74 A    75 A    76 A    77 A    78 A    79 A    80 A                  
  2.884   4.029   4.131   4.196   4.203   4.235   4.371   4.453
 81 A    82 A    83 A    84 A    85 A    86 A    87 A    88 A                  
  5.284   6.906   6.941   7.109   7.472  10.341  14.687  14.785
 89 A    90 A    91 A    92 A    93 A    94 A    95 A    96 A                  
 14.855  26.656  26.704  27.009  36.635  68.748 166.080 219.195
 97 A    98 A    99 A   100 A   101 A   102 A   103 A   104 A                  

 Occupation and symmetry of molecular orbitals

 Point group: C1 (1 irreducible representation).

                           A     All 
 -------------------------------------
 All molecular orbitals:
  - Alpha                  104   104 
  - Beta                   104   104 
 -------------------------------------
 Alpha orbitals:
  - Frozen occupied        12    12  
  - Active occupied        12    12  
  - Active virtual         80    80  
  - Frozen virtual         0     0   
 -------------------------------------
 Beta orbitals:
  - Frozen occupied        12    12  
  - Active occupied        12    12  
  - Active virtual         80    80  
  - Frozen virtual         0     0   
 -------------------------------------

 Import integrals:   CPU 0.00 s  wall 0.00 s

 Import integrals:   CPU 15.75 s  wall 2.79 s

 MP2 amplitudes:   CPU 0.03 s  wall 0.02 s

Running a double precision version
           CCSD T amplitudes will be solved using DIIS.

           Start     Size      MaxIter   EConv     TConv     
           3         7         100       1.00e-07  1.00e-05  
 ------------------------------------------------------------------------------
           Energy (a.u.)   Ediff      Tdiff       Comment
 ------------------------------------------------------------------------------
          -954.71177433                           
     1    -954.70669862   5.08e-03   7.47e-01     
     2    -954.73057170   2.39e-02   1.00e-01     
     3    -954.72933261   1.24e-03   4.73e-02     
     4    -954.73206927   2.74e-03   1.74e-02     Switched to DIIS steps.
     5    -954.73305554   9.86e-04   1.28e-02     
     6    -954.73314334   8.78e-05   3.55e-03     
     7    -954.73313901   4.32e-06   1.49e-03     
     8    -954.73313864   3.71e-07   3.84e-04     
     9    -954.73314017   1.52e-06   2.68e-04     
    10    -954.73314000   1.62e-07   8.39e-05     
    11    -954.73314014   1.38e-07   3.02e-05     
    12    -954.73314021   6.57e-08   1.64e-05     
    13    -954.73314017   3.42e-08   4.49e-06     
 ------------------------------------------------------------------------------
          -954.73314017                           CCSD T converged.

End of double precision
 SCF energy                 = -954.07204101
 MP2 energy                 = -954.71177433
 CCSD correlation energy     =   -0.66109917
 CCSD total energy           = -954.73314017

 CCSD  T1^2 = 0.0151  T2^2 = 0.2521  Leading amplitudes:

 Amplitude    Orbitals with energies
 -0.0331       21 (A) A                  ->    25 (A) A                   
              -0.5343                         -0.0064                     
 -0.0331       21 (A) B                  ->    25 (A) B                   
              -0.5343                         -0.0064                     
  0.0315       24 (A) A                  ->    25 (A) A                   
              -0.4297                         -0.0064                     
  0.0315       24 (A) B                  ->    25 (A) B                   
              -0.4297                         -0.0064                     

 Amplitude    Orbitals with energies
 -0.1184       24 (A) A      24 (A) B    ->    25 (A) A      25 (A) B     
              -0.4297       -0.4297           -0.0064       -0.0064       
  0.1184       24 (A) A      24 (A) B    ->    25 (A) B      25 (A) A     
              -0.4297       -0.4297           -0.0064       -0.0064       
  0.1184       24 (A) B      24 (A) A    ->    25 (A) A      25 (A) B     
              -0.4297       -0.4297           -0.0064       -0.0064       
 -0.1184       24 (A) B      24 (A) A    ->    25 (A) B      25 (A) A     
              -0.4297       -0.4297           -0.0064       -0.0064       

 Computing CCSD intemediates for later calculations in double precision
 Finished.

Running a double precision version
           CCSD Lambda amplitudes will be solved using DIIS.
           Start     Size      MaxIter   EConv     LConv     
           3         7         100       1.00e-07  1.00e-05  
 ------------------------------------------------------------------------------
            Enorm      Ldiff       Comment
 ------------------------------------------------------------------------------
     1     6.19e-02   4.18e-02     
     2     1.92e-02   8.08e-03     
     3     8.99e-03   1.75e-03     
     4     4.92e-03   1.52e-03     Switched to DIIS steps.
     5     1.53e-03   1.03e-03     
     6     7.57e-04   2.36e-04     
     7     2.51e-04   8.19e-05     
     8     1.18e-04   9.40e-06     
     9     3.99e-05   3.85e-06     
    10     1.70e-05   1.04e-06     
    11     7.65e-06   1.17e-07     
    12     2.94e-06   2.15e-07     
    13     1.47e-06   2.05e-07     
    14     6.07e-07   4.49e-08     
    15     2.60e-07   1.72e-08     
    16     1.40e-07   6.44e-09     
    17     5.89e-08   8.01e-09     
 ------------------------------------------------------------------------------
                                   CCSD Lambda converged.

 Computing density matrices in double precision...
           Orbital response amplitudes will be solved using DIIS.
           Start     Size      MaxIter   EConv     LConv     
           3         7         100       1.00e-06  1.00e-06  
 ------------------------------------------------------------------------------
            Enorm      Ldiff       Comment
 ------------------------------------------------------------------------------
     1     8.82e-02   1.26e-04     
     2     5.70e-02   1.83e-02     
     3     6.99e-02   2.08e-02     
     4     1.86e-02   2.01e-02     Switched to DIIS steps.
     5     4.27e-03   7.03e-03     
     6     1.27e-03   8.36e-04     
     7     4.78e-04   7.42e-05     
     8     1.32e-04   4.83e-05     
     9     3.44e-05   1.63e-05     
    10     1.02e-05   4.80e-07     
    11     2.64e-06   1.40e-06     
    12     7.81e-07   2.94e-08     
 ------------------------------------------------------------------------------
                                   Orbital response converged.

 Computing density matrices... Done.
 CCSD calculation:   CPU 457.46 s  wall 86.62 s

 Transferring MO TPDM to AO TPDM
 Transferring g2_o1o1o1o1
 Transferring g2_o1o1o1v1
 Transferring g2_o1o1v1v1
 Transferring g2_o1v1o1v1
 Transferring g2_o1v1v1v1
 Transferring g2_v1v1v1v1
 Adding separable TPDM
 Computing TPDM gradient
 --------------------------------------------------------
 2e gradient
  Atom          X               Y               Z
 --------------------------------------------------------
    1          3.040895       21.450429        0.000000  
    2          5.168591      -14.010685        0.000000  
    3         14.716612        0.173106       -0.000000  
    4        -22.926099       -7.612850       -0.000000  
 --------------------------------------------------------
 --------------------------------------------------------
 Final gradient
  Atom          X               Y               Z
 --------------------------------------------------------
    1          3.040895       21.450429        0.000000  
    2          5.168591      -14.010685        0.000000  
    3         14.716612        0.173106       -0.000000  
    4        -22.926099       -7.612850       -0.000000  
 --------------------------------------------------------
 Analytic gradient from two-electron contribution:   CPU 104.70 s  wall 20.28 s

 Total ccman2 time:   CPU 580.68 s  wall 110.51 s


 --------------------------------------------------------------

                    Orbital Energies (a.u.)
 --------------------------------------------------------------

 Alpha MOs
 -- Occupied --
******** -80.0763 -26.3380 -15.6964 -10.6010  -8.0691  -8.0661  -8.0659
 -7.6150  -5.5071  -5.5060  -5.5059  -1.6383  -1.1912  -1.1122  -0.8078
 -0.7114  -0.7079  -0.6627  -0.5523  -0.5343  -0.5079  -0.4539  -0.4297
 -- Virtual --
 -0.0064   0.0511   0.0539   0.0742   0.0795   0.1149   0.1269   0.1441
  0.1451   0.1735   0.1998   0.2077   0.2180   0.2361   0.2772   0.3184
  0.3671   0.3672   0.3740   0.3817   0.4178   0.4758   0.5464   0.5874
  0.5889   0.6277   0.7546   0.7959   0.8176   0.8467   0.8955   0.9384
  1.0367   1.0597   1.1151   1.1299   1.1535   1.1821   1.1930   1.2641
  1.3924   1.4787   1.5591   1.6188   1.6284   1.7602   1.8471   1.9785
  2.2509   2.2798   2.3792   2.3846   2.5807   2.5917   2.6202   2.7196
  2.8843   4.0286   4.1309   4.1961   4.2032   4.2354   4.3710   4.4530
  5.2840   6.9057   6.9408   7.1095   7.4720  10.3405  14.6869  14.7849
 14.8545  26.6560  26.7041  27.0086  36.6351  68.7479 166.0804 219.1954
 --------------------------------------------------------------

          Ground-State Mulliken Net Atomic Charges

     Atom                 Charge (a.u.)
  ----------------------------------------
      1 P                     0.374748
      2 N                    -0.243821
      3 F                    -0.042046
      4 Cl                   -0.088881
  ----------------------------------------
  Sum of atomic charges =    -0.000000

 -----------------------------------------------------------------
                    Cartesian Multipole Moments
 -----------------------------------------------------------------
    Charge (ESU x 10^10)
                -0.0000
    Dipole Moment (Debye)
         X       1.0020      Y      -2.0617      Z       0.0000
       Tot       2.2923
    Quadrupole Moments (Debye-Ang)
        XX     -40.3683     XY       1.1640     YY     -37.0216
        XZ       0.0000     YZ       0.0000     ZZ     -34.9973
    Octopole Moments (Debye-Ang^2)
       XXX      -1.9286    XXY       0.2093    XYY      -2.0133
       YYY       0.6884    XXZ       0.0000    XYZ      -0.0000
       YYZ      -0.0000    XZZ      -4.0968    YZZ      -0.0472
       ZZZ       0.0000
    Hexadecapole Moments (Debye-Ang^3)
      XXXX    -483.0059   XXXY       6.9231   XXYY     -93.6137
      XYYY      -0.4181   YYYY    -103.7873   XXXZ       0.0000
      XXYZ      -0.0000   XYYZ       0.0000   YYYZ      -0.0000
      XXZZ     -85.9521   XYZZ      -0.6231   YYZZ     -23.2142
      XZZZ       0.0000   YZZZ      -0.0000   ZZZZ     -40.0010
 -----------------------------------------------------------------
 DrvMan completing analytic gradient of the correlated energy
 Correlated dipole moment
            1
    1   0.3942137
    2  -0.8111431
    3   0.0000000
 Energy read as -954.733140173
 Full Analytical Gradient: (in a.u., or Hartree/Bohr)
             1             2             3             4
    1    0.00028572   -0.00013844   -0.00011893   -0.00002835
    2   -0.00055337    0.00062224   -0.00009523    0.00002636
    3   -0.00000000   -0.00000000    0.00000000    0.00000000
 Gradient time:  CPU 0.80 s  wall 0.81 s
 ----------------------------------------------------------------
             Standard Nuclear Orientation (Angstroms)
    I     Atom           X                Y                Z
 ----------------------------------------------------------------
    1      P      -0.0846171960    -0.6880066556     0.0010000000
    2      N      -1.0104548420     0.6306069184    -0.0000000000
    3      F      -2.3456618118     0.1810448763    -0.0000000000
    4      Cl      1.7325528318     0.2515557364     0.0000000000
 ----------------------------------------------------------------
 Nuclear Repulsion Energy =   196.1954401372 hartrees
 There are       24 alpha and       24 beta electrons

                       Distance Matrix (Angstroms)
             P (  1)   N (  2)   F (  3)
   N (  2)  1.611185
   F (  3)  2.422308  1.408859
   Cl(  4)  2.045699  2.769074  4.078824

 Requested basis set is 6-311++G(d,p)
 There are 38 shells and 104 basis functions
 A cutoff of  1.0D-14 yielded    675 shell pairs
 There are      5288 function pairs (      5716 Cartesian)
 Smallest overlap matrix eigenvalue = 1.93E-03
 Guess MOs from SCF MO coefficient file

 -----------------------------------------------------------------------
  General SCF calculation program by
  Eric Jon Sundstrom, Paul Horn, Yuezhi Mao, Dmitri Zuev, Alec White,
  David Stuck, Shaama M.S., Shane Yost, Joonho Lee, David Small,
  Daniel Levine, Susi Lehtola, Hugh Burton, Evgeny Epifanovsky
 -----------------------------------------------------------------------
 Hartree-Fock
 using 6 threads for integral computing
 -------------------------------------------------------
 OpenMP Integral computing Module                
 Release: version 2.0, May 2017, Q-Chem Inc. Pleasanton 
 -------------------------------------------------------
 A restricted SCF calculation will be
 performed using DIIS
 SCF converges when DIIS error is below 1.0e-08
 ---------------------------------------
  Cycle       Energy         DIIS error
 ---------------------------------------
    1    -954.0721171465      1.89e-05  
    2    -954.0721178549      7.11e-06  
    3    -954.0721179453      4.43e-06  
    4    -954.0721179811      1.19e-06  
    5    -954.0721179875      5.14e-07  
    6    -954.0721179897      2.81e-07  
    7    -954.0721179906      1.12e-07  
    8    -954.0721179907      4.05e-08  
    9    -954.0721179907      1.38e-08  
   10    -954.0721179907      5.59e-09  Convergence criterion met
 ---------------------------------------
 SCF time:   CPU 4.24s  wall 1.00s 
 SCF   energy in the final basis set =     -954.0721179907
 Total energy in the final basis set =     -954.0721179907


 ------------------------------------------------------------------------------

   CCMAN2: suite of methods based on coupled cluster
           and equation of motion theories.

   Components:
   * libvmm-1.3-trunk
     by Evgeny Epifanovsky, Ilya Kaliman.
   * libtensor-2.5-trunk
     by Evgeny Epifanovsky, Michael Wormit, Dmitry Zuev, Sam Manzer, 
        Ilya Kaliman.
   * libcc-2.5-trunk
     by Evgeny Epifanovsky, Arik Landau, Tomasz Kus, Kirill Khistyaev, 
        Dmitry Zuev, Prashant Manohar, Xintian Feng, Anna Krylov, 
        Matthew Goldey, Alec White, Thomas Jagau, Kaushik Nanda, 
        Anastasia Gunina, Alexander Kunitsa, Joonho Lee.

   CCMAN original authors:
   Anna I. Krylov, C. David Sherrill, Steven R. Gwaltney,
   Edward F. C. Byrd (2000)
   Sergey V. Levchenko, Lyudmila V. Slipchenko, Tao Wang,
   Ana-Maria C. Cristian (2003)
   Piotr A. Pieniazek, C. Melania Oana, Evgeny Epifanovsky (2007)
   Prashant Manohar (2009)

 ------------------------------------------------------------------------------


 Allocating and initializing 30808MB of RAM...
 Calculation will run on 6 cores.


 Alpha MOs, Restricted
 -- Occupied --                  
-104.87  -80.08  -26.34  -15.70  -10.60   -8.07   -8.07   -8.07
  1 A     2 A     3 A     4 A     5 A     6 A     7 A     8 A                  
 -7.615  -5.507  -5.506  -5.506  -1.638  -1.191  -1.112  -0.808
  9 A    10 A    11 A    12 A    13 A    14 A    15 A    16 A                  
 -0.711  -0.708  -0.663  -0.552  -0.534  -0.508  -0.454  -0.430
 17 A    18 A    19 A    20 A    21 A    22 A    23 A    24 A                  
 -- Virtual --                   
 -0.006   0.051   0.054   0.074   0.080   0.115   0.127   0.144
 25 A    26 A    27 A    28 A    29 A    30 A    31 A    32 A                  
  0.145   0.174   0.200   0.208   0.218   0.236   0.277   0.318
 33 A    34 A    35 A    36 A    37 A    38 A    39 A    40 A                  
  0.367   0.367   0.374   0.382   0.418   0.476   0.546   0.587
 41 A    42 A    43 A    44 A    45 A    46 A    47 A    48 A                  
  0.589   0.628   0.755   0.796   0.818   0.847   0.896   0.938
 49 A    50 A    51 A    52 A    53 A    54 A    55 A    56 A                  
  1.037   1.060   1.115   1.130   1.154   1.182   1.193   1.265
 57 A    58 A    59 A    60 A    61 A    62 A    63 A    64 A                  
  1.392   1.479   1.559   1.619   1.628   1.760   1.847   1.979
 65 A    66 A    67 A    68 A    69 A    70 A    71 A    72 A                  
  2.251   2.280   2.380   2.385   2.581   2.592   2.620   2.720
 73 A    74 A    75 A    76 A    77 A    78 A    79 A    80 A                  
  2.885   4.029   4.131   4.196   4.203   4.236   4.371   4.453
 81 A    82 A    83 A    84 A    85 A    86 A    87 A    88 A                  
  5.284   6.906   6.941   7.110   7.473  10.341  14.687  14.785
 89 A    90 A    91 A    92 A    93 A    94 A    95 A    96 A                  
 14.855  26.656  26.704  27.009  36.635  68.748 166.081 219.195
 97 A    98 A    99 A   100 A   101 A   102 A   103 A   104 A                  

 Beta MOs, Restricted
 -- Occupied --                  
-104.87  -80.08  -26.34  -15.70  -10.60   -8.07   -8.07   -8.07
  1 A     2 A     3 A     4 A     5 A     6 A     7 A     8 A                  
 -7.615  -5.507  -5.506  -5.506  -1.638  -1.191  -1.112  -0.808
  9 A    10 A    11 A    12 A    13 A    14 A    15 A    16 A                  
 -0.711  -0.708  -0.663  -0.552  -0.534  -0.508  -0.454  -0.430
 17 A    18 A    19 A    20 A    21 A    22 A    23 A    24 A                  
 -- Virtual --                   
 -0.006   0.051   0.054   0.074   0.080   0.115   0.127   0.144
 25 A    26 A    27 A    28 A    29 A    30 A    31 A    32 A                  
  0.145   0.174   0.200   0.208   0.218   0.236   0.277   0.318
 33 A    34 A    35 A    36 A    37 A    38 A    39 A    40 A                  
  0.367   0.367   0.374   0.382   0.418   0.476   0.546   0.587
 41 A    42 A    43 A    44 A    45 A    46 A    47 A    48 A                  
  0.589   0.628   0.755   0.796   0.818   0.847   0.896   0.938
 49 A    50 A    51 A    52 A    53 A    54 A    55 A    56 A                  
  1.037   1.060   1.115   1.130   1.154   1.182   1.193   1.265
 57 A    58 A    59 A    60 A    61 A    62 A    63 A    64 A                  
  1.392   1.479   1.559   1.619   1.628   1.760   1.847   1.979
 65 A    66 A    67 A    68 A    69 A    70 A    71 A    72 A                  
  2.251   2.280   2.380   2.385   2.581   2.592   2.620   2.720
 73 A    74 A    75 A    76 A    77 A    78 A    79 A    80 A                  
  2.885   4.029   4.131   4.196   4.203   4.236   4.371   4.453
 81 A    82 A    83 A    84 A    85 A    86 A    87 A    88 A                  
  5.284   6.906   6.941   7.110   7.473  10.341  14.687  14.785
 89 A    90 A    91 A    92 A    93 A    94 A    95 A    96 A                  
 14.855  26.656  26.704  27.009  36.635  68.748 166.081 219.195
 97 A    98 A    99 A   100 A   101 A   102 A   103 A   104 A                  

 Occupation and symmetry of molecular orbitals

 Point group: C1 (1 irreducible representation).

                           A     All 
 -------------------------------------
 All molecular orbitals:
  - Alpha                  104   104 
  - Beta                   104   104 
 -------------------------------------
 Alpha orbitals:
  - Frozen occupied        12    12  
  - Active occupied        12    12  
  - Active virtual         80    80  
  - Frozen virtual         0     0   
 -------------------------------------
 Beta orbitals:
  - Frozen occupied        12    12  
  - Active occupied        12    12  
  - Active virtual         80    80  
  - Frozen virtual         0     0   
 -------------------------------------

 Import integrals:   CPU 0.00 s  wall 0.00 s

 Import integrals:   CPU 15.11 s  wall 2.63 s

 MP2 amplitudes:   CPU 0.03 s  wall 0.02 s

Running a double precision version
           CCSD T amplitudes will be solved using DIIS.

           Start     Size      MaxIter   EConv     TConv     
           3         7         100       1.00e-07  1.00e-05  
 ------------------------------------------------------------------------------
           Energy (a.u.)   Ediff      Tdiff       Comment
 ------------------------------------------------------------------------------
          -954.71175736                           
     1    -954.70672211   5.04e-03   7.47e-01     
     2    -954.73057003   2.38e-02   1.00e-01     
     3    -954.72933893   1.23e-03   4.73e-02     
     4    -954.73207133   2.73e-03   1.74e-02     Switched to DIIS steps.
     5    -954.73305617   9.85e-04   1.28e-02     
     6    -954.73314372   8.75e-05   3.54e-03     
     7    -954.73313945   4.26e-06   1.48e-03     
     8    -954.73313909   3.64e-07   3.84e-04     
     9    -954.73314061   1.52e-06   2.68e-04     
    10    -954.73314045   1.59e-07   8.37e-05     
    11    -954.73314059   1.37e-07   3.01e-05     
    12    -954.73314066   6.54e-08   1.63e-05     
    13    -954.73314062   3.44e-08   4.48e-06     
 ------------------------------------------------------------------------------
          -954.73314062                           CCSD T converged.

End of double precision
 SCF energy                 = -954.07211799
 MP2 energy                 = -954.71175736
 CCSD correlation energy     =   -0.66102263
 CCSD total energy           = -954.73314062

 CCSD  T1^2 = 0.0150  T2^2 = 0.2519  Leading amplitudes:

 Amplitude    Orbitals with energies
 -0.0331       21 (A) A                  ->    25 (A) A                   
              -0.5344                         -0.0062                     
 -0.0331       21 (A) B                  ->    25 (A) B                   
              -0.5344                         -0.0062                     
  0.0314       24 (A) A                  ->    25 (A) A                   
              -0.4299                         -0.0062                     
  0.0314       24 (A) B                  ->    25 (A) B                   
              -0.4299                         -0.0062                     

 Amplitude    Orbitals with energies
 -0.1181       24 (A) A      24 (A) B    ->    25 (A) A      25 (A) B     
              -0.4299       -0.4299           -0.0062       -0.0062       
  0.1181       24 (A) A      24 (A) B    ->    25 (A) B      25 (A) A     
              -0.4299       -0.4299           -0.0062       -0.0062       
  0.1181       24 (A) B      24 (A) A    ->    25 (A) A      25 (A) B     
              -0.4299       -0.4299           -0.0062       -0.0062       
 -0.1181       24 (A) B      24 (A) A    ->    25 (A) B      25 (A) A     
              -0.4299       -0.4299           -0.0062       -0.0062       

 Computing CCSD intemediates for later calculations in double precision
 Finished.

Running a double precision version
           CCSD Lambda amplitudes will be solved using DIIS.
           Start     Size      MaxIter   EConv     LConv     
           3         7         100       1.00e-07  1.00e-05  
 ------------------------------------------------------------------------------
            Enorm      Ldiff       Comment
 ------------------------------------------------------------------------------
     1     6.18e-02   4.18e-02     
     2     1.92e-02   8.07e-03     
     3     8.98e-03   1.74e-03     
     4     4.91e-03   1.51e-03     Switched to DIIS steps.
     5     1.53e-03   1.03e-03     
     6     7.56e-04   2.35e-04     
     7     2.51e-04   8.16e-05     
     8     1.17e-04   9.36e-06     
     9     3.98e-05   3.84e-06     
    10     1.70e-05   1.04e-06     
    11     7.63e-06   1.19e-07     
    12     2.93e-06   2.15e-07     
    13     1.47e-06   2.04e-07     
    14     6.04e-07   4.46e-08     
    15     2.59e-07   1.69e-08     
    16     1.39e-07   6.44e-09     
    17     5.86e-08   7.99e-09     
 ------------------------------------------------------------------------------
                                   CCSD Lambda converged.

 Computing density matrices in double precision...
           Orbital response amplitudes will be solved using DIIS.
           Start     Size      MaxIter   EConv     LConv     
           3         7         100       1.00e-06  1.00e-06  
 ------------------------------------------------------------------------------
            Enorm      Ldiff       Comment
 ------------------------------------------------------------------------------
     1     8.81e-02   9.39e-05     
     2     5.69e-02   1.83e-02     
     3     6.97e-02   2.08e-02     
     4     1.85e-02   2.01e-02     Switched to DIIS steps.
     5     4.25e-03   6.99e-03     
     6     1.26e-03   8.33e-04     
     7     4.75e-04   7.30e-05     
     8     1.31e-04   4.81e-05     
     9     3.42e-05   1.62e-05     
    10     1.01e-05   4.90e-07     
    11     2.62e-06   1.39e-06     
    12     7.76e-07   2.79e-08     
 ------------------------------------------------------------------------------
                                   Orbital response converged.

 Computing density matrices... Done.
 CCSD calculation:   CPU 457.04 s  wall 86.42 s

 Transferring MO TPDM to AO TPDM
 Transferring g2_o1o1o1o1
 Transferring g2_o1o1o1v1
 Transferring g2_o1o1v1v1
 Transferring g2_o1v1o1v1
 Transferring g2_o1v1v1v1
 Transferring g2_v1v1v1v1
 Adding separable TPDM
 Computing TPDM gradient
 --------------------------------------------------------
 2e gradient
  Atom          X               Y               Z
 --------------------------------------------------------
    1          3.037036       21.447662       -0.019661  
    2          5.179947      -14.014237        0.008006  
    3         14.720078        0.174489        0.002717  
    4        -22.937061       -7.607914        0.008938  
 --------------------------------------------------------
 --------------------------------------------------------
 Final gradient
  Atom          X               Y               Z
 --------------------------------------------------------
    1          3.037036       21.447662       -0.019661  
    2          5.179947      -14.014237        0.008006  
    3         14.720078        0.174489        0.002717  
    4        -22.937061       -7.607914        0.008938  
 --------------------------------------------------------
 Analytic gradient from two-electron contribution:   CPU 104.36 s  wall 19.68 s

 Total ccman2 time:   CPU 579.33 s  wall 109.58 s


 --------------------------------------------------------------

                    Orbital Energies (a.u.)
 --------------------------------------------------------------

 Alpha MOs
 -- Occupied --
******** -80.0762 -26.3381 -15.6962 -10.6010  -8.0691  -8.0661  -8.0660
 -7.6149  -5.5070  -5.5059  -5.5058  -1.6383  -1.1914  -1.1123  -0.8077
 -0.7114  -0.7079  -0.6628  -0.5524  -0.5344  -0.5079  -0.4539  -0.4299
 -- Virtual --
 -0.0062   0.0512   0.0539   0.0742   0.0795   0.1150   0.1269   0.1441
  0.1451   0.1735   0.1998   0.2078   0.2180   0.2361   0.2772   0.3184
  0.3671   0.3672   0.3740   0.3818   0.4178   0.4760   0.5464   0.5874
  0.5889   0.6277   0.7548   0.7958   0.8177   0.8469   0.8956   0.9383
  1.0367   1.0597   1.1151   1.1298   1.1535   1.1822   1.1932   1.2647
  1.3923   1.4789   1.5591   1.6189   1.6284   1.7603   1.8470   1.9787
  2.2509   2.2798   2.3796   2.3848   2.5807   2.5916   2.6202   2.7197
  2.8851   4.0286   4.1310   4.1961   4.2032   4.2357   4.3711   4.4535
  5.2841   6.9057   6.9408   7.1095   7.4727  10.3405  14.6870  14.7851
 14.8552  26.6560  26.7041  27.0089  36.6353  68.7479 166.0812 219.1954
 --------------------------------------------------------------

          Ground-State Mulliken Net Atomic Charges

     Atom                 Charge (a.u.)
  ----------------------------------------
      1 P                     0.374799
      2 N                    -0.244109
      3 F                    -0.041965
      4 Cl                   -0.088725
  ----------------------------------------
  Sum of atomic charges =    -0.000000

 -----------------------------------------------------------------
                    Cartesian Multipole Moments
 -----------------------------------------------------------------
    Charge (ESU x 10^10)
                 0.0000
    Dipole Moment (Debye)
         X       1.0045      Y      -2.0593      Z       0.0019
       Tot       2.2912
    Quadrupole Moments (Debye-Ang)
        XX     -40.3627     XY       1.1645     YY     -37.0268
        XZ      -0.0008     YZ       0.0004     ZZ     -34.9942
    Octopole Moments (Debye-Ang^2)
       XXX      -1.9205    XXY       0.1960    XYY      -2.0116
       YYY       0.6566    XXZ      -0.0133    XYZ      -0.0013
       YYZ      -0.0131    XZZ      -4.0949    YZZ      -0.0587
       ZZZ      -0.0340
    Hexadecapole Moments (Debye-Ang^3)
      XXXX    -482.9469   XXXY       6.9198   XXYY     -93.6019
      XYYY      -0.4138   YYYY    -103.7010   XXXZ      -0.0046
      XXYZ       0.0062   XYYZ       0.0007   YYYZ       0.0294
      XXZZ     -85.9462   XYZZ      -0.6216   YYZZ     -23.1980
      XZZZ       0.0032   YZZZ       0.0259   ZZZZ     -39.9928
 -----------------------------------------------------------------
 DrvMan completing analytic gradient of the correlated energy
 Correlated dipole moment
            1
    1   0.3951841
    2  -0.8101816
    3   0.0007534
 Energy read as -954.733140622
 Full Analytical Gradient: (in a.u., or Hartree/Bohr)
             1             2             3             4
    1    0.00012614    0.00013927   -0.00013478   -0.00013062
    2    0.00006920    0.00008804   -0.00007625   -0.00008099
    3    0.00000730    0.00001563   -0.00001379   -0.00000914
 Gradient time:  CPU 0.79 s  wall 0.80 s
 ----------------------------------------------------------------
             Standard Nuclear Orientation (Angstroms)
    I     Atom           X                Y                Z
 ----------------------------------------------------------------
    1      P      -0.0846171960    -0.6880066556    -0.0000000000
    2      N      -1.0094548420     0.6306069184    -0.0000000000
    3      F      -2.3456618118     0.1810448763    -0.0000000000
    4      Cl      1.7325528318     0.2515557364     0.0000000000
 ----------------------------------------------------------------
 Nuclear Repulsion Energy =   196.1999869211 hartrees
 There are       24 alpha and       24 beta electrons

                       Distance Matrix (Angstroms)
             P (  1)   N (  2)   F (  3)
   N (  2)  1.610611
   F (  3)  2.422307  1.409807
   Cl(  4)  2.045699  2.768083  4.078824

 Requested basis set is 6-311++G(d,p)
 There are 38 shells and 104 basis functions
 A cutoff of  1.0D-14 yielded    675 shell pairs
 There are      5288 function pairs (      5716 Cartesian)
 Smallest overlap matrix eigenvalue = 1.93E-03
 Guess MOs from SCF MO coefficient file

 -----------------------------------------------------------------------
  General SCF calculation program by
  Eric Jon Sundstrom, Paul Horn, Yuezhi Mao, Dmitri Zuev, Alec White,
  David Stuck, Shaama M.S., Shane Yost, Joonho Lee, David Small,
  Daniel Levine, Susi Lehtola, Hugh Burton, Evgeny Epifanovsky
 -----------------------------------------------------------------------
 Hartree-Fock
 using 6 threads for integral computing
 -------------------------------------------------------
 OpenMP Integral computing Module                
 Release: version 2.0, May 2017, Q-Chem Inc. Pleasanton 
 -------------------------------------------------------
 A restricted SCF calculation will be
 performed using DIIS
 SCF converges when DIIS error is below 1.0e-08
 ---------------------------------------
  Cycle       Energy         DIIS error
 ---------------------------------------
    1    -954.0721115373      2.56e-05  
    2    -954.0721126320      7.09e-06  
    3    -954.0721127463      3.99e-06  
    4    -954.0721127713      1.39e-06  
    5    -954.0721127788      5.55e-07  
    6    -954.0721127814      3.37e-07  
    7    -954.0721127823      1.37e-07  
    8    -954.0721127825      4.73e-08  
    9    -954.0721127825      2.13e-08  
   10    -954.0721127825      8.39e-09  Convergence criterion met
 ---------------------------------------
 SCF time:   CPU 4.12s  wall 1.00s 
 SCF   energy in the final basis set =     -954.0721127825
 Total energy in the final basis set =     -954.0721127825


 ------------------------------------------------------------------------------

   CCMAN2: suite of methods based on coupled cluster
           and equation of motion theories.

   Components:
   * libvmm-1.3-trunk
     by Evgeny Epifanovsky, Ilya Kaliman.
   * libtensor-2.5-trunk
     by Evgeny Epifanovsky, Michael Wormit, Dmitry Zuev, Sam Manzer, 
        Ilya Kaliman.
   * libcc-2.5-trunk
     by Evgeny Epifanovsky, Arik Landau, Tomasz Kus, Kirill Khistyaev, 
        Dmitry Zuev, Prashant Manohar, Xintian Feng, Anna Krylov, 
        Matthew Goldey, Alec White, Thomas Jagau, Kaushik Nanda, 
        Anastasia Gunina, Alexander Kunitsa, Joonho Lee.

   CCMAN original authors:
   Anna I. Krylov, C. David Sherrill, Steven R. Gwaltney,
   Edward F. C. Byrd (2000)
   Sergey V. Levchenko, Lyudmila V. Slipchenko, Tao Wang,
   Ana-Maria C. Cristian (2003)
   Piotr A. Pieniazek, C. Melania Oana, Evgeny Epifanovsky (2007)
   Prashant Manohar (2009)

 ------------------------------------------------------------------------------


 Allocating and initializing 30808MB of RAM...
 Calculation will run on 6 cores.


 Alpha MOs, Restricted
 -- Occupied --                  
-104.87  -80.08  -26.34  -15.70  -10.60   -8.07   -8.07   -8.07
  1 A     2 A     3 A     4 A     5 A     6 A     7 A     8 A                  
 -7.615  -5.507  -5.506  -5.506  -1.638  -1.192  -1.112  -0.807
  9 A    10 A    11 A    12 A    13 A    14 A    15 A    16 A                  
 -0.711  -0.708  -0.663  -0.552  -0.534  -0.508  -0.454  -0.430
 17 A    18 A    19 A    20 A    21 A    22 A    23 A    24 A                  
 -- Virtual --                   
 -0.006   0.051   0.054   0.074   0.080   0.115   0.127   0.144
 25 A    26 A    27 A    28 A    29 A    30 A    31 A    32 A                  
  0.145   0.173   0.200   0.208   0.218   0.236   0.277   0.318
 33 A    34 A    35 A    36 A    37 A    38 A    39 A    40 A                  
  0.367   0.367   0.374   0.382   0.418   0.476   0.546   0.587
 41 A    42 A    43 A    44 A    45 A    46 A    47 A    48 A                  
  0.589   0.628   0.755   0.796   0.818   0.847   0.895   0.938
 49 A    50 A    51 A    52 A    53 A    54 A    55 A    56 A                  
  1.037   1.060   1.115   1.130   1.154   1.182   1.193   1.265
 57 A    58 A    59 A    60 A    61 A    62 A    63 A    64 A                  
  1.392   1.479   1.559   1.619   1.629   1.760   1.847   1.979
 65 A    66 A    67 A    68 A    69 A    70 A    71 A    72 A                  
  2.251   2.279   2.380   2.385   2.580   2.592   2.620   2.720
 73 A    74 A    75 A    76 A    77 A    78 A    79 A    80 A                  
  2.886   4.028   4.131   4.196   4.203   4.236   4.370   4.453
 81 A    82 A    83 A    84 A    85 A    86 A    87 A    88 A                  
  5.282   6.906   6.941   7.108   7.473  10.341  14.687  14.785
 89 A    90 A    91 A    92 A    93 A    94 A    95 A    96 A                  
 14.856  26.656  26.704  27.009  36.635  68.748 166.082 219.195
 97 A    98 A    99 A   100 A   101 A   102 A   103 A   104 A                  

 Beta MOs, Restricted
 -- Occupied --                  
-104.87  -80.08  -26.34  -15.70  -10.60   -8.07   -8.07   -8.07
  1 A     2 A     3 A     4 A     5 A     6 A     7 A     8 A                  
 -7.615  -5.507  -5.506  -5.506  -1.638  -1.192  -1.112  -0.807
  9 A    10 A    11 A    12 A    13 A    14 A    15 A    16 A                  
 -0.711  -0.708  -0.663  -0.552  -0.534  -0.508  -0.454  -0.430
 17 A    18 A    19 A    20 A    21 A    22 A    23 A    24 A                  
 -- Virtual --                   
 -0.006   0.051   0.054   0.074   0.080   0.115   0.127   0.144
 25 A    26 A    27 A    28 A    29 A    30 A    31 A    32 A                  
  0.145   0.173   0.200   0.208   0.218   0.236   0.277   0.318
 33 A    34 A    35 A    36 A    37 A    38 A    39 A    40 A                  
  0.367   0.367   0.374   0.382   0.418   0.476   0.546   0.587
 41 A    42 A    43 A    44 A    45 A    46 A    47 A    48 A                  
  0.589   0.628   0.755   0.796   0.818   0.847   0.895   0.938
 49 A    50 A    51 A    52 A    53 A    54 A    55 A    56 A                  
  1.037   1.060   1.115   1.130   1.154   1.182   1.193   1.265
 57 A    58 A    59 A    60 A    61 A    62 A    63 A    64 A                  
  1.392   1.479   1.559   1.619   1.629   1.760   1.847   1.979
 65 A    66 A    67 A    68 A    69 A    70 A    71 A    72 A                  
  2.251   2.279   2.380   2.385   2.580   2.592   2.620   2.720
 73 A    74 A    75 A    76 A    77 A    78 A    79 A    80 A                  
  2.886   4.028   4.131   4.196   4.203   4.236   4.370   4.453
 81 A    82 A    83 A    84 A    85 A    86 A    87 A    88 A                  
  5.282   6.906   6.941   7.108   7.473  10.341  14.687  14.785
 89 A    90 A    91 A    92 A    93 A    94 A    95 A    96 A                  
 14.856  26.656  26.704  27.009  36.635  68.748 166.082 219.195
 97 A    98 A    99 A   100 A   101 A   102 A   103 A   104 A                  

 Occupation and symmetry of molecular orbitals

 Point group: C1 (1 irreducible representation).

                           A     All 
 -------------------------------------
 All molecular orbitals:
  - Alpha                  104   104 
  - Beta                   104   104 
 -------------------------------------
 Alpha orbitals:
  - Frozen occupied        12    12  
  - Active occupied        12    12  
  - Active virtual         80    80  
  - Frozen virtual         0     0   
 -------------------------------------
 Beta orbitals:
  - Frozen occupied        12    12  
  - Active occupied        12    12  
  - Active virtual         80    80  
  - Frozen virtual         0     0   
 -------------------------------------

 Import integrals:   CPU 0.00 s  wall 0.00 s

 Import integrals:   CPU 15.13 s  wall 2.63 s

 MP2 amplitudes:   CPU 0.03 s  wall 0.02 s

Running a double precision version
           CCSD T amplitudes will be solved using DIIS.

           Start     Size      MaxIter   EConv     TConv     
           3         7         100       1.00e-07  1.00e-05  
 ------------------------------------------------------------------------------
           Energy (a.u.)   Ediff      Tdiff       Comment
 ------------------------------------------------------------------------------
          -954.71174970                           
     1    -954.70671481   5.03e-03   7.47e-01     
     2    -954.73056861   2.39e-02   1.00e-01     
     3    -954.72933644   1.23e-03   4.73e-02     
     4    -954.73206993   2.73e-03   1.74e-02     Switched to DIIS steps.
     5    -954.73305500   9.85e-04   1.28e-02     
     6    -954.73314268   8.77e-05   3.54e-03     
     7    -954.73313852   4.15e-06   1.49e-03     
     8    -954.73313817   3.56e-07   3.84e-04     
     9    -954.73313971   1.54e-06   2.68e-04     
    10    -954.73313955   1.58e-07   8.37e-05     
    11    -954.73313969   1.38e-07   3.01e-05     
    12    -954.73313975   6.57e-08   1.63e-05     
    13    -954.73313972   3.47e-08   4.50e-06     
 ------------------------------------------------------------------------------
          -954.73313972                           CCSD T converged.

End of double precision
 SCF energy                 = -954.07211278
 MP2 energy                 = -954.71174970
 CCSD correlation energy     =   -0.66102694
 CCSD total energy           = -954.73313972

 CCSD  T1^2 = 0.0151  T2^2 = 0.2519  Leading amplitudes:

 Amplitude    Orbitals with energies
  0.0332       21 (A) A                  ->    25 (A) A                   
              -0.5344                         -0.0062                     
  0.0332       21 (A) B                  ->    25 (A) B                   
              -0.5344                         -0.0062                     
 -0.0314       24 (A) A                  ->    25 (A) A                   
              -0.4301                         -0.0062                     
 -0.0314       24 (A) B                  ->    25 (A) B                   
              -0.4301                         -0.0062                     

 Amplitude    Orbitals with energies
 -0.1179       24 (A) A      24 (A) B    ->    25 (A) A      25 (A) B     
              -0.4301       -0.4301           -0.0062       -0.0062       
  0.1179       24 (A) A      24 (A) B    ->    25 (A) B      25 (A) A     
              -0.4301       -0.4301           -0.0062       -0.0062       
  0.1179       24 (A) B      24 (A) A    ->    25 (A) A      25 (A) B     
              -0.4301       -0.4301           -0.0062       -0.0062       
 -0.1179       24 (A) B      24 (A) A    ->    25 (A) B      25 (A) A     
              -0.4301       -0.4301           -0.0062       -0.0062       

 Computing CCSD intemediates for later calculations in double precision
 Finished.

Running a double precision version
           CCSD Lambda amplitudes will be solved using DIIS.
           Start     Size      MaxIter   EConv     LConv     
           3         7         100       1.00e-07  1.00e-05  
 ------------------------------------------------------------------------------
            Enorm      Ldiff       Comment
 ------------------------------------------------------------------------------
     1     6.18e-02   4.18e-02     
     2     1.92e-02   8.08e-03     
     3     8.98e-03   1.74e-03     
     4     4.91e-03   1.51e-03     Switched to DIIS steps.
     5     1.53e-03   1.03e-03     
     6     7.56e-04   2.35e-04     
     7     2.51e-04   8.16e-05     
     8     1.17e-04   9.41e-06     
     9     3.99e-05   3.82e-06     
    10     1.70e-05   1.03e-06     
    11     7.63e-06   1.21e-07     
    12     2.93e-06   2.16e-07     
    13     1.47e-06   2.04e-07     
    14     6.05e-07   4.46e-08     
    15     2.59e-07   1.68e-08     
    16     1.39e-07   6.43e-09     
    17     5.85e-08   8.01e-09     
 ------------------------------------------------------------------------------
                                   CCSD Lambda converged.

 Computing density matrices in double precision...
           Orbital response amplitudes will be solved using DIIS.
           Start     Size      MaxIter   EConv     LConv     
           3         7         100       1.00e-06  1.00e-06  
 ------------------------------------------------------------------------------
            Enorm      Ldiff       Comment
 ------------------------------------------------------------------------------
     1     8.81e-02   9.47e-05     
     2     5.70e-02   1.82e-02     
     3     7.00e-02   2.08e-02     
     4     1.85e-02   2.02e-02     Switched to DIIS steps.
     5     4.24e-03   6.97e-03     
     6     1.26e-03   8.32e-04     
     7     4.74e-04   7.24e-05     
     8     1.31e-04   4.78e-05     
     9     3.41e-05   1.61e-05     
    10     1.01e-05   4.96e-07     
    11     2.63e-06   1.39e-06     
    12     7.81e-07   2.81e-08     
 ------------------------------------------------------------------------------
                                   Orbital response converged.

 Computing density matrices... Done.
 CCSD calculation:   CPU 456.79 s  wall 86.55 s

 Transferring MO TPDM to AO TPDM
 Transferring g2_o1o1o1o1
 Transferring g2_o1o1o1v1
 Transferring g2_o1o1v1v1
 Transferring g2_o1v1o1v1
 Transferring g2_o1v1v1v1
 Transferring g2_v1v1v1v1
 Adding separable TPDM
 Computing TPDM gradient
 --------------------------------------------------------
 2e gradient
  Atom          X               Y               Z
 --------------------------------------------------------
    1          3.040142       21.459981        0.000001  
    2          5.182953      -14.021253       -0.000001  
    3         14.716362        0.169766        0.000000  
    4        -22.939457       -7.608494       -0.000001  
 --------------------------------------------------------
 --------------------------------------------------------
 Final gradient
  Atom          X               Y               Z
 --------------------------------------------------------
    1          3.040142       21.459981        0.000001  
    2          5.182953      -14.021253       -0.000001  
    3         14.716362        0.169766        0.000000  
    4        -22.939457       -7.608494       -0.000001  
 --------------------------------------------------------
 Analytic gradient from two-electron contribution:   CPU 105.08 s  wall 20.49 s

 Total ccman2 time:   CPU 580.14 s  wall 110.61 s


 --------------------------------------------------------------

                    Orbital Energies (a.u.)
 --------------------------------------------------------------

 Alpha MOs
 -- Occupied --
******** -80.0762 -26.3379 -15.6962 -10.6010  -8.0692  -8.0662  -8.0660
 -7.6149  -5.5071  -5.5059  -5.5058  -1.6378  -1.1916  -1.1124  -0.8075
 -0.7112  -0.7076  -0.6626  -0.5525  -0.5344  -0.5079  -0.4540  -0.4301
 -- Virtual --
 -0.0062   0.0511   0.0539   0.0742   0.0795   0.1149   0.1269   0.1441
  0.1451   0.1735   0.1997   0.2078   0.2180   0.2361   0.2771   0.3182
  0.3671   0.3673   0.3740   0.3817   0.4178   0.4761   0.5463   0.5874
  0.5889   0.6277   0.7548   0.7958   0.8176   0.8470   0.8955   0.9381
  1.0366   1.0596   1.1150   1.1298   1.1535   1.1821   1.1934   1.2652
  1.3923   1.4789   1.5591   1.6190   1.6288   1.7603   1.8469   1.9787
  2.2510   2.2794   2.3799   2.3852   2.5805   2.5916   2.6201   2.7197
  2.8856   4.0283   4.1313   4.1963   4.2034   4.2361   4.3702   4.4531
  5.2823   6.9059   6.9410   7.1084   7.4730  10.3405  14.6870  14.7851
 14.8556  26.6560  26.7040  27.0089  36.6353  68.7480 166.0816 219.1954
 --------------------------------------------------------------

          Ground-State Mulliken Net Atomic Charges

     Atom                 Charge (a.u.)
  ----------------------------------------
      1 P                     0.375146
      2 N                    -0.243900
      3 F                    -0.042466
      4 Cl                   -0.088780
  ----------------------------------------
  Sum of atomic charges =    -0.000000

 -----------------------------------------------------------------
                    Cartesian Multipole Moments
 -----------------------------------------------------------------
    Charge (ESU x 10^10)
                -0.0000
    Dipole Moment (Debye)
         X       1.0079      Y      -2.0609      Z      -0.0000
       Tot       2.2942
    Quadrupole Moments (Debye-Ang)
        XX     -40.3718     XY       1.1655     YY     -37.0237
        XZ      -0.0000     YZ       0.0000     ZZ     -34.9922
    Octopole Moments (Debye-Ang^2)
       XXX      -1.9132    XXY       0.1938    XYY      -2.0161
       YYY       0.6538    XXZ       0.0000    XYZ      -0.0000
       YYZ      -0.0000    XZZ      -4.0978    YZZ      -0.0612
       ZZZ      -0.0000
    Hexadecapole Moments (Debye-Ang^3)
      XXXX    -482.9476   XXXY       6.9204   XXYY     -93.5934
      XYYY      -0.4246   YYYY    -103.6861   XXXZ       0.0000
      XXYZ       0.0000   XYYZ      -0.0000   YYYZ       0.0000
      XXZZ     -85.9415   XYZZ      -0.6239   YYZZ     -23.1934
      XZZZ       0.0000   YZZZ       0.0000   ZZZZ     -39.9837
 -----------------------------------------------------------------
 DrvMan completing analytic gradient of the correlated energy
 Correlated dipole moment
            1
    1   0.3965542
    2  -0.8108264
    3  -0.0000000
 Energy read as -954.733139718
 Full Analytical Gradient: (in a.u., or Hartree/Bohr)
             1             2             3             4
    1   -0.00009035    0.00082680   -0.00056627   -0.00017017
    2    0.00034886   -0.00009106   -0.00020166   -0.00005614
    3   -0.00000005    0.00000005   -0.00000001    0.00000001
 Gradient time:  CPU 0.78 s  wall 0.78 s
 ----------------------------------------------------------------
             Standard Nuclear Orientation (Angstroms)
    I     Atom           X                Y                Z
 ----------------------------------------------------------------
    1      P      -0.0846171960    -0.6880066556    -0.0000000000
    2      N      -1.0114548420     0.6306069184    -0.0000000000
    3      F      -2.3456618118     0.1810448763    -0.0000000000
    4      Cl      1.7325528318     0.2515557364     0.0000000000
 ----------------------------------------------------------------
 Nuclear Repulsion Energy =   196.1909532683 hartrees
 There are       24 alpha and       24 beta electrons

                       Distance Matrix (Angstroms)
             P (  1)   N (  2)   F (  3)
   N (  2)  1.611760
   F (  3)  2.422307  1.407911
   Cl(  4)  2.045699  2.770065  4.078824

 Requested basis set is 6-311++G(d,p)
 There are 38 shells and 104 basis functions
 A cutoff of  1.0D-14 yielded    675 shell pairs
 There are      5288 function pairs (      5716 Cartesian)
 Smallest overlap matrix eigenvalue = 1.93E-03
 Guess MOs from SCF MO coefficient file

 -----------------------------------------------------------------------
  General SCF calculation program by
  Eric Jon Sundstrom, Paul Horn, Yuezhi Mao, Dmitri Zuev, Alec White,
  David Stuck, Shaama M.S., Shane Yost, Joonho Lee, David Small,
  Daniel Levine, Susi Lehtola, Hugh Burton, Evgeny Epifanovsky
 -----------------------------------------------------------------------
 Hartree-Fock
 using 6 threads for integral computing
 -------------------------------------------------------
 OpenMP Integral computing Module                
 Release: version 2.0, May 2017, Q-Chem Inc. Pleasanton 
 -------------------------------------------------------
 A restricted SCF calculation will be
 performed using DIIS
 SCF converges when DIIS error is below 1.0e-08
 ---------------------------------------
  Cycle       Energy         DIIS error
 ---------------------------------------
    1    -954.0721185042      4.61e-05  
    2    -954.0721215566      1.24e-05  
    3    -954.0721218014      7.24e-06  
    4    -954.0721218685      2.10e-06  
    5    -954.0721218791      6.70e-07  
    6    -954.0721218818      4.39e-07  
    7    -954.0721218827      1.46e-07  
    8    -954.0721218828      6.11e-08  
    9    -954.0721218829      1.79e-08  
   10    -954.0721218829      6.55e-09  Convergence criterion met
 ---------------------------------------
 SCF time:   CPU 4.00s  wall 1.00s 
 SCF   energy in the final basis set =     -954.0721218829
 Total energy in the final basis set =     -954.0721218829


 ------------------------------------------------------------------------------

   CCMAN2: suite of methods based on coupled cluster
           and equation of motion theories.

   Components:
   * libvmm-1.3-trunk
     by Evgeny Epifanovsky, Ilya Kaliman.
   * libtensor-2.5-trunk
     by Evgeny Epifanovsky, Michael Wormit, Dmitry Zuev, Sam Manzer, 
        Ilya Kaliman.
   * libcc-2.5-trunk
     by Evgeny Epifanovsky, Arik Landau, Tomasz Kus, Kirill Khistyaev, 
        Dmitry Zuev, Prashant Manohar, Xintian Feng, Anna Krylov, 
        Matthew Goldey, Alec White, Thomas Jagau, Kaushik Nanda, 
        Anastasia Gunina, Alexander Kunitsa, Joonho Lee.

   CCMAN original authors:
   Anna I. Krylov, C. David Sherrill, Steven R. Gwaltney,
   Edward F. C. Byrd (2000)
   Sergey V. Levchenko, Lyudmila V. Slipchenko, Tao Wang,
   Ana-Maria C. Cristian (2003)
   Piotr A. Pieniazek, C. Melania Oana, Evgeny Epifanovsky (2007)
   Prashant Manohar (2009)

 ------------------------------------------------------------------------------


 Allocating and initializing 30808MB of RAM...
 Calculation will run on 6 cores.


 Alpha MOs, Restricted
 -- Occupied --                  
-104.87  -80.08  -26.34  -15.70  -10.60   -8.07   -8.07   -8.07
  1 A     2 A     3 A     4 A     5 A     6 A     7 A     8 A                  
 -7.615  -5.507  -5.506  -5.506  -1.639  -1.191  -1.112  -0.808
  9 A    10 A    11 A    12 A    13 A    14 A    15 A    16 A                  
 -0.712  -0.708  -0.663  -0.552  -0.534  -0.508  -0.454  -0.430
 17 A    18 A    19 A    20 A    21 A    22 A    23 A    24 A                  
 -- Virtual --                   
 -0.006   0.051   0.054   0.074   0.080   0.115   0.127   0.144
 25 A    26 A    27 A    28 A    29 A    30 A    31 A    32 A                  
  0.145   0.174   0.200   0.208   0.218   0.236   0.277   0.319
 33 A    34 A    35 A    36 A    37 A    38 A    39 A    40 A                  
  0.367   0.367   0.374   0.382   0.418   0.476   0.546   0.587
 41 A    42 A    43 A    44 A    45 A    46 A    47 A    48 A                  
  0.589   0.628   0.755   0.796   0.818   0.847   0.896   0.938
 49 A    50 A    51 A    52 A    53 A    54 A    55 A    56 A                  
  1.037   1.060   1.115   1.130   1.154   1.182   1.193   1.264
 57 A    58 A    59 A    60 A    61 A    62 A    63 A    64 A                  
  1.392   1.479   1.559   1.619   1.628   1.760   1.847   1.979
 65 A    66 A    67 A    68 A    69 A    70 A    71 A    72 A                  
  2.251   2.280   2.379   2.384   2.581   2.592   2.620   2.720
 73 A    74 A    75 A    76 A    77 A    78 A    79 A    80 A                  
  2.885   4.029   4.131   4.196   4.203   4.235   4.372   4.454
 81 A    82 A    83 A    84 A    85 A    86 A    87 A    88 A                  
  5.286   6.906   6.941   7.111   7.472  10.341  14.687  14.785
 89 A    90 A    91 A    92 A    93 A    94 A    95 A    96 A                  
 14.855  26.656  26.704  27.009  36.635  68.748 166.081 219.195
 97 A    98 A    99 A   100 A   101 A   102 A   103 A   104 A                  

 Beta MOs, Restricted
 -- Occupied --                  
-104.87  -80.08  -26.34  -15.70  -10.60   -8.07   -8.07   -8.07
  1 A     2 A     3 A     4 A     5 A     6 A     7 A     8 A                  
 -7.615  -5.507  -5.506  -5.506  -1.639  -1.191  -1.112  -0.808
  9 A    10 A    11 A    12 A    13 A    14 A    15 A    16 A                  
 -0.712  -0.708  -0.663  -0.552  -0.534  -0.508  -0.454  -0.430
 17 A    18 A    19 A    20 A    21 A    22 A    23 A    24 A                  
 -- Virtual --                   
 -0.006   0.051   0.054   0.074   0.080   0.115   0.127   0.144
 25 A    26 A    27 A    28 A    29 A    30 A    31 A    32 A                  
  0.145   0.174   0.200   0.208   0.218   0.236   0.277   0.319
 33 A    34 A    35 A    36 A    37 A    38 A    39 A    40 A                  
  0.367   0.367   0.374   0.382   0.418   0.476   0.546   0.587
 41 A    42 A    43 A    44 A    45 A    46 A    47 A    48 A                  
  0.589   0.628   0.755   0.796   0.818   0.847   0.896   0.938
 49 A    50 A    51 A    52 A    53 A    54 A    55 A    56 A                  
  1.037   1.060   1.115   1.130   1.154   1.182   1.193   1.264
 57 A    58 A    59 A    60 A    61 A    62 A    63 A    64 A                  
  1.392   1.479   1.559   1.619   1.628   1.760   1.847   1.979
 65 A    66 A    67 A    68 A    69 A    70 A    71 A    72 A                  
  2.251   2.280   2.379   2.384   2.581   2.592   2.620   2.720
 73 A    74 A    75 A    76 A    77 A    78 A    79 A    80 A                  
  2.885   4.029   4.131   4.196   4.203   4.235   4.372   4.454
 81 A    82 A    83 A    84 A    85 A    86 A    87 A    88 A                  
  5.286   6.906   6.941   7.111   7.472  10.341  14.687  14.785
 89 A    90 A    91 A    92 A    93 A    94 A    95 A    96 A                  
 14.855  26.656  26.704  27.009  36.635  68.748 166.081 219.195
 97 A    98 A    99 A   100 A   101 A   102 A   103 A   104 A                  

 Occupation and symmetry of molecular orbitals

 Point group: C1 (1 irreducible representation).

                           A     All 
 -------------------------------------
 All molecular orbitals:
  - Alpha                  104   104 
  - Beta                   104   104 
 -------------------------------------
 Alpha orbitals:
  - Frozen occupied        12    12  
  - Active occupied        12    12  
  - Active virtual         80    80  
  - Frozen virtual         0     0   
 -------------------------------------
 Beta orbitals:
  - Frozen occupied        12    12  
  - Active occupied        12    12  
  - Active virtual         80    80  
  - Frozen virtual         0     0   
 -------------------------------------

 Import integrals:   CPU 0.00 s  wall 0.00 s

 Import integrals:   CPU 15.15 s  wall 2.64 s

 MP2 amplitudes:   CPU 0.03 s  wall 0.02 s

Running a double precision version
           CCSD T amplitudes will be solved using DIIS.

           Start     Size      MaxIter   EConv     TConv     
           3         7         100       1.00e-07  1.00e-05  
 ------------------------------------------------------------------------------
           Energy (a.u.)   Ediff      Tdiff       Comment
 ------------------------------------------------------------------------------
          -954.71176377                           
     1    -954.70672807   5.04e-03   7.47e-01     
     2    -954.73057019   2.38e-02   1.00e-01     
     3    -954.72934011   1.23e-03   4.73e-02     
     4    -954.73207145   2.73e-03   1.74e-02     Switched to DIIS steps.
     5    -954.73305606   9.85e-04   1.28e-02     
     6    -954.73314347   8.74e-05   3.54e-03     
     7    -954.73313910   4.37e-06   1.48e-03     
     8    -954.73313872   3.73e-07   3.83e-04     
     9    -954.73314023   1.51e-06   2.67e-04     
    10    -954.73314007   1.61e-07   8.36e-05     
    11    -954.73314021   1.37e-07   3.01e-05     
    12    -954.73314027   6.51e-08   1.63e-05     
    13    -954.73314024   3.41e-08   4.47e-06     
 ------------------------------------------------------------------------------
          -954.73314024                           CCSD T converged.

End of double precision
 SCF energy                 = -954.07212188
 MP2 energy                 = -954.71176377
 CCSD correlation energy     =   -0.66101836
 CCSD total energy           = -954.73314024

 CCSD  T1^2 = 0.0150  T2^2 = 0.2520  Leading amplitudes:

 Amplitude    Orbitals with energies
  0.0331       21 (A) A                  ->    25 (A) A                   
              -0.5343                         -0.0062                     
  0.0331       21 (A) B                  ->    25 (A) B                   
              -0.5343                         -0.0062                     
 -0.0314       24 (A) A                  ->    25 (A) A                   
              -0.4297                         -0.0062                     
 -0.0314       24 (A) B                  ->    25 (A) B                   
              -0.4297                         -0.0062                     

 Amplitude    Orbitals with energies
 -0.1184       24 (A) A      24 (A) B    ->    25 (A) A      25 (A) B     
              -0.4297       -0.4297           -0.0062       -0.0062       
  0.1184       24 (A) A      24 (A) B    ->    25 (A) B      25 (A) A     
              -0.4297       -0.4297           -0.0062       -0.0062       
  0.1184       24 (A) B      24 (A) A    ->    25 (A) A      25 (A) B     
              -0.4297       -0.4297           -0.0062       -0.0062       
 -0.1184       24 (A) B      24 (A) A    ->    25 (A) B      25 (A) A     
              -0.4297       -0.4297           -0.0062       -0.0062       

 Computing CCSD intemediates for later calculations in double precision
 Finished.

Running a double precision version
           CCSD Lambda amplitudes will be solved using DIIS.
           Start     Size      MaxIter   EConv     LConv     
           3         7         100       1.00e-07  1.00e-05  
 ------------------------------------------------------------------------------
            Enorm      Ldiff       Comment
 ------------------------------------------------------------------------------
     1     6.18e-02   4.18e-02     
     2     1.92e-02   8.07e-03     
     3     8.98e-03   1.74e-03     
     4     4.91e-03   1.51e-03     Switched to DIIS steps.
     5     1.53e-03   1.03e-03     
     6     7.55e-04   2.35e-04     
     7     2.51e-04   8.15e-05     
     8     1.17e-04   9.31e-06     
     9     3.98e-05   3.85e-06     
    10     1.70e-05   1.04e-06     
    11     7.62e-06   1.17e-07     
    12     2.93e-06   2.14e-07     
    13     1.46e-06   2.04e-07     
    14     6.04e-07   4.46e-08     
    15     2.58e-07   1.70e-08     
    16     1.39e-07   6.44e-09     
    17     5.86e-08   7.97e-09     
 ------------------------------------------------------------------------------
                                   CCSD Lambda converged.

 Computing density matrices in double precision...
           Orbital response amplitudes will be solved using DIIS.
           Start     Size      MaxIter   EConv     LConv     
           3         7         100       1.00e-06  1.00e-06  
 ------------------------------------------------------------------------------
            Enorm      Ldiff       Comment
 ------------------------------------------------------------------------------
     1     8.81e-02   9.56e-05     
     2     5.69e-02   1.83e-02     
     3     6.95e-02   2.07e-02     
     4     1.85e-02   1.99e-02     Switched to DIIS steps.
     5     4.27e-03   7.00e-03     
     6     1.27e-03   8.34e-04     
     7     4.77e-04   7.36e-05     
     8     1.31e-04   4.83e-05     
     9     3.42e-05   1.62e-05     
    10     1.01e-05   4.84e-07     
    11     2.62e-06   1.39e-06     
    12     7.70e-07   2.78e-08     
 ------------------------------------------------------------------------------
                                   Orbital response converged.

 Computing density matrices... Done.
 CCSD calculation:   CPU 457.93 s  wall 86.51 s

 Transferring MO TPDM to AO TPDM
 Transferring g2_o1o1o1o1
 Transferring g2_o1o1o1v1
 Transferring g2_o1o1v1v1
 Transferring g2_o1v1o1v1
 Transferring g2_o1v1v1v1
 Transferring g2_v1v1v1v1
 Adding separable TPDM
 Computing TPDM gradient
 --------------------------------------------------------
 2e gradient
  Atom          X               Y               Z
 --------------------------------------------------------
    1          3.033951       21.435349       -0.000000  
    2          5.176923      -14.007237        0.000000  
    3         14.723802        0.179224        0.000000  
    4        -22.934675       -7.607336       -0.000000  
 --------------------------------------------------------
 --------------------------------------------------------
 Final gradient
  Atom          X               Y               Z
 --------------------------------------------------------
    1          3.033951       21.435349       -0.000000  
    2          5.176923      -14.007237        0.000000  
    3         14.723802        0.179224        0.000000  
    4        -22.934675       -7.607336       -0.000000  
 --------------------------------------------------------
 Analytic gradient from two-electron contribution:   CPU 103.88 s  wall 20.40 s

 Total ccman2 time:   CPU 579.71 s  wall 110.38 s


 --------------------------------------------------------------

                    Orbital Energies (a.u.)
 --------------------------------------------------------------

 Alpha MOs
 -- Occupied --
******** -80.0762 -26.3382 -15.6963 -10.6010  -8.0691  -8.0661  -8.0660
 -7.6148  -5.5070  -5.5058  -5.5057  -1.6388  -1.1912  -1.1123  -0.8080
 -0.7116  -0.7082  -0.6629  -0.5523  -0.5343  -0.5079  -0.4538  -0.4297
 -- Virtual --
 -0.0062   0.0512   0.0540   0.0742   0.0796   0.1150   0.1269   0.1441
  0.1451   0.1736   0.1999   0.2078   0.2179   0.2361   0.2773   0.3186
  0.3671   0.3672   0.3740   0.3818   0.4179   0.4759   0.5464   0.5873
  0.5889   0.6277   0.7547   0.7959   0.8177   0.8468   0.8957   0.9385
  1.0367   1.0599   1.1151   1.1299   1.1535   1.1822   1.1930   1.2641
  1.3923   1.4789   1.5591   1.6189   1.6280   1.7603   1.8472   1.9788
  2.2508   2.2802   2.3792   2.3845   2.5809   2.5916   2.6204   2.7198
  2.8846   4.0289   4.1306   4.1959   4.2029   4.2353   4.3719   4.4538
  5.2859   6.9055   6.9406   7.1106   7.4724  10.3405  14.6871  14.7851
 14.8549  26.6560  26.7041  27.0089  36.6354  68.7477 166.0808 219.1954
 --------------------------------------------------------------

          Ground-State Mulliken Net Atomic Charges

     Atom                 Charge (a.u.)
  ----------------------------------------
      1 P                     0.374450
      2 N                    -0.244318
      3 F                    -0.041463
      4 Cl                   -0.088670
  ----------------------------------------
  Sum of atomic charges =     0.000000

 -----------------------------------------------------------------
                    Cartesian Multipole Moments
 -----------------------------------------------------------------
    Charge (ESU x 10^10)
                -0.0000
    Dipole Moment (Debye)
         X       1.0010      Y      -2.0576      Z      -0.0000
       Tot       2.2882
    Quadrupole Moments (Debye-Ang)
        XX     -40.3536     XY       1.1635     YY     -37.0300
        XZ      -0.0000     YZ       0.0000     ZZ     -34.9963
    Octopole Moments (Debye-Ang^2)
       XXX      -1.9279    XXY       0.1982    XYY      -2.0071
       YYY       0.6595    XXZ       0.0000    XYZ      -0.0000
       YYZ      -0.0000    XZZ      -4.0919    YZZ      -0.0562
       ZZZ      -0.0000
    Hexadecapole Moments (Debye-Ang^3)
      XXXX    -482.9460   XXXY       6.9191   XXYY     -93.6103
      XYYY      -0.4029   YYYY    -103.7159   XXXZ       0.0000
      XXYZ       0.0000   XYYZ      -0.0000   YYYZ       0.0000
      XXZZ     -85.9509   XYZZ      -0.6192   YYZZ     -23.2026
      XZZZ       0.0000   YZZZ       0.0000   ZZZZ     -40.0018
 -----------------------------------------------------------------
 DrvMan completing analytic gradient of the correlated energy
 Correlated dipole moment
            1
    1   0.3938114
    2  -0.8095355
    3  -0.0000000
 Energy read as -954.733140240
 Full Analytical Gradient: (in a.u., or Hartree/Bohr)
             1             2             3             4
    1    0.00034209   -0.00055003    0.00029928   -0.00009134
    2   -0.00020866    0.00026439    0.00005021   -0.00010593
    3   -0.00000000    0.00000000   -0.00000000    0.00000000
 Gradient time:  CPU 0.79 s  wall 0.79 s
 ----------------------------------------------------------------
             Standard Nuclear Orientation (Angstroms)
    I     Atom           X                Y                Z
 ----------------------------------------------------------------
    1      P      -0.0846171960    -0.6880066556    -0.0000000000
    2      N      -1.0104548420     0.6316069184    -0.0000000000
    3      F      -2.3456618118     0.1810448763    -0.0000000000
    4      Cl      1.7325528318     0.2515557364     0.0000000000
 ----------------------------------------------------------------
 Nuclear Repulsion Energy =   196.1714571053 hartrees
 There are       24 alpha and       24 beta electrons

                       Distance Matrix (Angstroms)
             P (  1)   N (  2)   F (  3)
   N (  2)  1.612004
   F (  3)  2.422307  1.409178
   Cl(  4)  2.045699  2.769211  4.078824

 Requested basis set is 6-311++G(d,p)
 There are 38 shells and 104 basis functions
 A cutoff of  1.0D-14 yielded    675 shell pairs
 There are      5288 function pairs (      5716 Cartesian)
 Smallest overlap matrix eigenvalue = 1.93E-03
 Guess MOs from SCF MO coefficient file

 -----------------------------------------------------------------------
  General SCF calculation program by
  Eric Jon Sundstrom, Paul Horn, Yuezhi Mao, Dmitri Zuev, Alec White,
  David Stuck, Shaama M.S., Shane Yost, Joonho Lee, David Small,
  Daniel Levine, Susi Lehtola, Hugh Burton, Evgeny Epifanovsky
 -----------------------------------------------------------------------
 Hartree-Fock
 using 6 threads for integral computing
 -------------------------------------------------------
 OpenMP Integral computing Module                
 Release: version 2.0, May 2017, Q-Chem Inc. Pleasanton 
 -------------------------------------------------------
 A restricted SCF calculation will be
 performed using DIIS
 SCF converges when DIIS error is below 1.0e-08
 ---------------------------------------
  Cycle       Energy         DIIS error
 ---------------------------------------
    1    -954.0720321076      3.01e-05  
    2    -954.0720334857      7.27e-06  
    3    -954.0720336276      3.74e-06  
    4    -954.0720336496      1.36e-06  
    5    -954.0720336559      5.34e-07  
    6    -954.0720336570      2.52e-07  
    7    -954.0720336572      9.31e-08  
    8    -954.0720336573      4.26e-08  
    9    -954.0720336573      1.45e-08  
   10    -954.0720336573      3.42e-09  Convergence criterion met
 ---------------------------------------
 SCF time:   CPU 4.04s  wall 1.00s 
 SCF   energy in the final basis set =     -954.0720336573
 Total energy in the final basis set =     -954.0720336573


 ------------------------------------------------------------------------------

   CCMAN2: suite of methods based on coupled cluster
           and equation of motion theories.

   Components:
   * libvmm-1.3-trunk
     by Evgeny Epifanovsky, Ilya Kaliman.
   * libtensor-2.5-trunk
     by Evgeny Epifanovsky, Michael Wormit, Dmitry Zuev, Sam Manzer, 
        Ilya Kaliman.
   * libcc-2.5-trunk
     by Evgeny Epifanovsky, Arik Landau, Tomasz Kus, Kirill Khistyaev, 
        Dmitry Zuev, Prashant Manohar, Xintian Feng, Anna Krylov, 
        Matthew Goldey, Alec White, Thomas Jagau, Kaushik Nanda, 
        Anastasia Gunina, Alexander Kunitsa, Joonho Lee.

   CCMAN original authors:
   Anna I. Krylov, C. David Sherrill, Steven R. Gwaltney,
   Edward F. C. Byrd (2000)
   Sergey V. Levchenko, Lyudmila V. Slipchenko, Tao Wang,
   Ana-Maria C. Cristian (2003)
   Piotr A. Pieniazek, C. Melania Oana, Evgeny Epifanovsky (2007)
   Prashant Manohar (2009)

 ------------------------------------------------------------------------------


 Allocating and initializing 30808MB of RAM...
 Calculation will run on 6 cores.


 Alpha MOs, Restricted
 -- Occupied --                  
-104.87  -80.08  -26.34  -15.70  -10.60   -8.07   -8.07   -8.07
  1 A     2 A     3 A     4 A     5 A     6 A     7 A     8 A                  
 -7.615  -5.507  -5.506  -5.506  -1.638  -1.191  -1.112  -0.808
  9 A    10 A    11 A    12 A    13 A    14 A    15 A    16 A                  
 -0.711  -0.708  -0.663  -0.552  -0.534  -0.508  -0.454  -0.430
 17 A    18 A    19 A    20 A    21 A    22 A    23 A    24 A                  
 -- Virtual --                   
 -0.006   0.051   0.054   0.074   0.080   0.115   0.127   0.144
 25 A    26 A    27 A    28 A    29 A    30 A    31 A    32 A                  
  0.145   0.174   0.200   0.208   0.218   0.236   0.277   0.318
 33 A    34 A    35 A    36 A    37 A    38 A    39 A    40 A                  
  0.367   0.367   0.374   0.382   0.418   0.476   0.546   0.587
 41 A    42 A    43 A    44 A    45 A    46 A    47 A    48 A                  
  0.589   0.628   0.755   0.796   0.818   0.847   0.896   0.938
 49 A    50 A    51 A    52 A    53 A    54 A    55 A    56 A                  
  1.037   1.060   1.115   1.130   1.153   1.182   1.193   1.264
 57 A    58 A    59 A    60 A    61 A    62 A    63 A    64 A                  
  1.392   1.479   1.559   1.619   1.629   1.760   1.847   1.979
 65 A    66 A    67 A    68 A    69 A    70 A    71 A    72 A                  
  2.251   2.280   2.379   2.385   2.581   2.592   2.620   2.720
 73 A    74 A    75 A    76 A    77 A    78 A    79 A    80 A                  
  2.884   4.028   4.131   4.196   4.203   4.235   4.371   4.453
 81 A    82 A    83 A    84 A    85 A    86 A    87 A    88 A                  
  5.283   6.906   6.941   7.109   7.472  10.340  14.687  14.785
 89 A    90 A    91 A    92 A    93 A    94 A    95 A    96 A                  
 14.855  26.656  26.704  27.009  36.635  68.748 166.080 219.195
 97 A    98 A    99 A   100 A   101 A   102 A   103 A   104 A                  

 Beta MOs, Restricted
 -- Occupied --                  
-104.87  -80.08  -26.34  -15.70  -10.60   -8.07   -8.07   -8.07
  1 A     2 A     3 A     4 A     5 A     6 A     7 A     8 A                  
 -7.615  -5.507  -5.506  -5.506  -1.638  -1.191  -1.112  -0.808
  9 A    10 A    11 A    12 A    13 A    14 A    15 A    16 A                  
 -0.711  -0.708  -0.663  -0.552  -0.534  -0.508  -0.454  -0.430
 17 A    18 A    19 A    20 A    21 A    22 A    23 A    24 A                  
 -- Virtual --                   
 -0.006   0.051   0.054   0.074   0.080   0.115   0.127   0.144
 25 A    26 A    27 A    28 A    29 A    30 A    31 A    32 A                  
  0.145   0.174   0.200   0.208   0.218   0.236   0.277   0.318
 33 A    34 A    35 A    36 A    37 A    38 A    39 A    40 A                  
  0.367   0.367   0.374   0.382   0.418   0.476   0.546   0.587
 41 A    42 A    43 A    44 A    45 A    46 A    47 A    48 A                  
  0.589   0.628   0.755   0.796   0.818   0.847   0.896   0.938
 49 A    50 A    51 A    52 A    53 A    54 A    55 A    56 A                  
  1.037   1.060   1.115   1.130   1.153   1.182   1.193   1.264
 57 A    58 A    59 A    60 A    61 A    62 A    63 A    64 A                  
  1.392   1.479   1.559   1.619   1.629   1.760   1.847   1.979
 65 A    66 A    67 A    68 A    69 A    70 A    71 A    72 A                  
  2.251   2.280   2.379   2.385   2.581   2.592   2.620   2.720
 73 A    74 A    75 A    76 A    77 A    78 A    79 A    80 A                  
  2.884   4.028   4.131   4.196   4.203   4.235   4.371   4.453
 81 A    82 A    83 A    84 A    85 A    86 A    87 A    88 A                  
  5.283   6.906   6.941   7.109   7.472  10.340  14.687  14.785
 89 A    90 A    91 A    92 A    93 A    94 A    95 A    96 A                  
 14.855  26.656  26.704  27.009  36.635  68.748 166.080 219.195
 97 A    98 A    99 A   100 A   101 A   102 A   103 A   104 A                  

 Occupation and symmetry of molecular orbitals

 Point group: C1 (1 irreducible representation).

                           A     All 
 -------------------------------------
 All molecular orbitals:
  - Alpha                  104   104 
  - Beta                   104   104 
 -------------------------------------
 Alpha orbitals:
  - Frozen occupied        12    12  
  - Active occupied        12    12  
  - Active virtual         80    80  
  - Frozen virtual         0     0   
 -------------------------------------
 Beta orbitals:
  - Frozen occupied        12    12  
  - Active occupied        12    12  
  - Active virtual         80    80  
  - Frozen virtual         0     0   
 -------------------------------------

 Import integrals:   CPU 0.00 s  wall 0.00 s

 Import integrals:   CPU 15.11 s  wall 2.63 s

 MP2 amplitudes:   CPU 0.03 s  wall 0.02 s

Running a double precision version
           CCSD T amplitudes will be solved using DIIS.

           Start     Size      MaxIter   EConv     TConv     
           3         7         100       1.00e-07  1.00e-05  
 ------------------------------------------------------------------------------
           Energy (a.u.)   Ediff      Tdiff       Comment
 ------------------------------------------------------------------------------
          -954.71177766                           
     1    -954.70669484   5.08e-03   7.47e-01     
     2    -954.73057216   2.39e-02   1.00e-01     
     3    -954.72933135   1.24e-03   4.73e-02     
     4    -954.73206871   2.74e-03   1.74e-02     Switched to DIIS steps.
     5    -954.73305512   9.86e-04   1.28e-02     
     6    -954.73314302   8.79e-05   3.55e-03     
     7    -954.73313872   4.29e-06   1.49e-03     
     8    -954.73313836   3.67e-07   3.85e-04     
     9    -954.73313989   1.53e-06   2.68e-04     
    10    -954.73313973   1.62e-07   8.40e-05     
    11    -954.73313987   1.39e-07   3.02e-05     
    12    -954.73313993   6.60e-08   1.64e-05     
    13    -954.73313990   3.43e-08   4.49e-06     
 ------------------------------------------------------------------------------
          -954.73313990                           CCSD T converged.

End of double precision
 SCF energy                 = -954.07203366
 MP2 energy                 = -954.71177766
 CCSD correlation energy     =   -0.66110624
 CCSD total energy           = -954.73313990

 CCSD  T1^2 = 0.0151  T2^2 = 0.2521  Leading amplitudes:

 Amplitude    Orbitals with energies
 -0.0331       21 (A) A                  ->    25 (A) A                   
              -0.5344                         -0.0064                     
 -0.0331       21 (A) B                  ->    25 (A) B                   
              -0.5344                         -0.0064                     
 -0.0315       24 (A) A                  ->    25 (A) A                   
              -0.4298                         -0.0064                     
 -0.0315       24 (A) B                  ->    25 (A) B                   
              -0.4298                         -0.0064                     

 Amplitude    Orbitals with energies
 -0.1184       24 (A) A      24 (A) B    ->    25 (A) A      25 (A) B     
              -0.4298       -0.4298           -0.0064       -0.0064       
  0.1184       24 (A) A      24 (A) B    ->    25 (A) B      25 (A) A     
              -0.4298       -0.4298           -0.0064       -0.0064       
  0.1184       24 (A) B      24 (A) A    ->    25 (A) A      25 (A) B     
              -0.4298       -0.4298           -0.0064       -0.0064       
 -0.1184       24 (A) B      24 (A) A    ->    25 (A) B      25 (A) A     
              -0.4298       -0.4298           -0.0064       -0.0064       

 Computing CCSD intemediates for later calculations in double precision
 Finished.

Running a double precision version
           CCSD Lambda amplitudes will be solved using DIIS.
           Start     Size      MaxIter   EConv     LConv     
           3         7         100       1.00e-07  1.00e-05  
 ------------------------------------------------------------------------------
            Enorm      Ldiff       Comment
 ------------------------------------------------------------------------------
     1     6.19e-02   4.18e-02     
     2     1.92e-02   8.08e-03     
     3     8.99e-03   1.75e-03     
     4     4.92e-03   1.52e-03     Switched to DIIS steps.
     5     1.53e-03   1.03e-03     
     6     7.57e-04   2.36e-04     
     7     2.52e-04   8.20e-05     
     8     1.18e-04   9.46e-06     
     9     4.00e-05   3.82e-06     
    10     1.71e-05   1.04e-06     
    11     7.66e-06   1.20e-07     
    12     2.95e-06   2.17e-07     
    13     1.47e-06   2.05e-07     
    14     6.08e-07   4.50e-08     
    15     2.60e-07   1.72e-08     
    16     1.40e-07   6.44e-09     
    17     5.90e-08   8.03e-09     
 ------------------------------------------------------------------------------
                                   CCSD Lambda converged.

 Computing density matrices in double precision...
           Orbital response amplitudes will be solved using DIIS.
           Start     Size      MaxIter   EConv     LConv     
           3         7         100       1.00e-06  1.00e-06  
 ------------------------------------------------------------------------------
            Enorm      Ldiff       Comment
 ------------------------------------------------------------------------------
     1     8.82e-02   1.30e-04     
     2     5.70e-02   1.83e-02     
     3     7.00e-02   2.09e-02     
     4     1.86e-02   2.01e-02     Switched to DIIS steps.
     5     4.27e-03   7.04e-03     
     6     1.27e-03   8.36e-04     
     7     4.78e-04   7.41e-05     
     8     1.32e-04   4.83e-05     
     9     3.44e-05   1.63e-05     
    10     1.02e-05   4.80e-07     
    11     2.64e-06   1.40e-06     
    12     7.83e-07   2.93e-08     
 ------------------------------------------------------------------------------
                                   Orbital response converged.

 Computing density matrices... Done.
 CCSD calculation:   CPU 455.92 s  wall 86.42 s

 Transferring MO TPDM to AO TPDM
 Transferring g2_o1o1o1o1
 Transferring g2_o1o1o1v1
 Transferring g2_o1o1v1v1
 Transferring g2_o1v1o1v1
 Transferring g2_o1v1v1v1
 Transferring g2_v1v1v1v1
 Adding separable TPDM
 Computing TPDM gradient
 --------------------------------------------------------
 2e gradient
  Atom          X               Y               Z
 --------------------------------------------------------
    1          3.048046       21.444409       -0.000000  
    2          5.173298      -14.016856        0.000000  
    3         14.713997        0.178494        0.000000  
    4        -22.935340       -7.606047       -0.000000  
 --------------------------------------------------------
 --------------------------------------------------------
 Final gradient
  Atom          X               Y               Z
 --------------------------------------------------------
    1          3.048046       21.444409       -0.000000  
    2          5.173298      -14.016856        0.000000  
    3         14.713997        0.178494        0.000000  
    4        -22.935340       -7.606047       -0.000000  
 --------------------------------------------------------
 Analytic gradient from two-electron contribution:   CPU 104.65 s  wall 20.17 s

 Total ccman2 time:   CPU 578.59 s  wall 110.13 s


 --------------------------------------------------------------

                    Orbital Energies (a.u.)
 --------------------------------------------------------------

 Alpha MOs
 -- Occupied --
******** -80.0763 -26.3379 -15.6964 -10.6010  -8.0692  -8.0662  -8.0660
 -7.6150  -5.5071  -5.5060  -5.5059  -1.6381  -1.1913  -1.1123  -0.8077
 -0.7113  -0.7077  -0.6627  -0.5524  -0.5344  -0.5080  -0.4540  -0.4298
 -- Virtual --
 -0.0064   0.0512   0.0539   0.0742   0.0795   0.1150   0.1269   0.1441
  0.1451   0.1735   0.1997   0.2077   0.2180   0.2361   0.2772   0.3184
  0.3670   0.3673   0.3740   0.3817   0.4179   0.4758   0.5463   0.5873
  0.5889   0.6277   0.7546   0.7958   0.8175   0.8467   0.8956   0.9384
  1.0367   1.0596   1.1150   1.1298   1.1534   1.1822   1.1930   1.2640
  1.3924   1.4788   1.5591   1.6189   1.6285   1.7602   1.8471   1.9786
  2.2510   2.2797   2.3792   2.3846   2.5807   2.5916   2.6202   2.7196
  2.8843   4.0284   4.1311   4.1962   4.2033   4.2354   4.3708   4.4528
  5.2834   6.9058   6.9409   7.1091   7.4720  10.3405  14.6869  14.7849
 14.8545  26.6560  26.7040  27.0088  36.6351  68.7480 166.0804 219.1954
 --------------------------------------------------------------

          Ground-State Mulliken Net Atomic Charges

     Atom                 Charge (a.u.)
  ----------------------------------------
      1 P                     0.374772
      2 N                    -0.243829
      3 F                    -0.042252
      4 Cl                   -0.088690
  ----------------------------------------
  Sum of atomic charges =     0.000000

 -----------------------------------------------------------------
                    Cartesian Multipole Moments
 -----------------------------------------------------------------
    Charge (ESU x 10^10)
                 0.0000
    Dipole Moment (Debye)
         X       1.0065      Y      -2.0600      Z      -0.0000
       Tot       2.2927
    Quadrupole Moments (Debye-Ang)
        XX     -40.3696     XY       1.1645     YY     -37.0259
        XZ      -0.0000     YZ       0.0000     ZZ     -34.9964
    Octopole Moments (Debye-Ang^2)
       XXX      -1.9034    XXY       0.1886    XYY      -2.0081
       YYY       0.6319    XXZ       0.0000    XYZ      -0.0000
       YYZ      -0.0000    XZZ      -4.0924    YZZ      -0.0646
       ZZZ      -0.0000
    Hexadecapole Moments (Debye-Ang^3)
      XXXX    -483.0036   XXXY       6.9437   XXYY     -93.6110
      XYYY      -0.3942   YYYY    -103.7383   XXXZ       0.0000
      XXYZ       0.0000   XYYZ      -0.0000   YYYZ       0.0000
      XXZZ     -85.9509   XYZZ      -0.6156   YYZZ     -23.2056
      XZZZ       0.0000   YZZZ       0.0000   ZZZZ     -39.9977
 -----------------------------------------------------------------
 DrvMan completing analytic gradient of the correlated energy
 Correlated dipole moment
            1
    1   0.3959791
    2  -0.8104624
    3  -0.0000000
 Energy read as -954.733139898
 Full Analytical Gradient: (in a.u., or Hartree/Bohr)
             1             2             3             4
    1    0.00040211   -0.00003748   -0.00021763   -0.00014699
    2   -0.00046507    0.00069043   -0.00016478   -0.00006058
    3   -0.00000000    0.00000000   -0.00000000    0.00000000
 Gradient time:  CPU 0.75 s  wall 0.77 s
 ----------------------------------------------------------------
             Standard Nuclear Orientation (Angstroms)
    I     Atom           X                Y                Z
 ----------------------------------------------------------------
    1      P      -0.0846171960    -0.6880066556    -0.0000000000
    2      N      -1.0104548420     0.6296069184    -0.0000000000
    3      F      -2.3456618118     0.1810448763    -0.0000000000
    4      Cl      1.7325528318     0.2515557364     0.0000000000
 ----------------------------------------------------------------
 Nuclear Repulsion Energy =   196.2194595727 hartrees
 There are       24 alpha and       24 beta electrons

                       Distance Matrix (Angstroms)
             P (  1)   N (  2)   F (  3)
   N (  2)  1.610367
   F (  3)  2.422307  1.408540
   Cl(  4)  2.045699  2.768937  4.078824

 Requested basis set is 6-311++G(d,p)
 There are 38 shells and 104 basis functions
 A cutoff of  1.0D-14 yielded    675 shell pairs
 There are      5288 function pairs (      5716 Cartesian)
 Smallest overlap matrix eigenvalue = 1.93E-03
 Guess MOs from SCF MO coefficient file

 -----------------------------------------------------------------------
  General SCF calculation program by
  Eric Jon Sundstrom, Paul Horn, Yuezhi Mao, Dmitri Zuev, Alec White,
  David Stuck, Shaama M.S., Shane Yost, Joonho Lee, David Small,
  Daniel Levine, Susi Lehtola, Hugh Burton, Evgeny Epifanovsky
 -----------------------------------------------------------------------
 Hartree-Fock
 using 6 threads for integral computing
 -------------------------------------------------------
 OpenMP Integral computing Module                
 Release: version 2.0, May 2017, Q-Chem Inc. Pleasanton 
 -------------------------------------------------------
 A restricted SCF calculation will be
 performed using DIIS
 SCF converges when DIIS error is below 1.0e-08
 ---------------------------------------
  Cycle       Energy         DIIS error
 ---------------------------------------
    1    -954.0721985255      3.63e-05  
    2    -954.0722006938      1.40e-05  
    3    -954.0722009910      9.07e-06  
    4    -954.0722011212      2.03e-06  
    5    -954.0722011368      6.16e-07  
    6    -954.0722011383      1.98e-07  
    7    -954.0722011384      6.55e-08  
    8    -954.0722011385      3.16e-08  
    9    -954.0722011385      1.25e-08  
   10    -954.0722011385      4.45e-09  Convergence criterion met
 ---------------------------------------
 SCF time:   CPU 4.06s  wall 0.00s 
 SCF   energy in the final basis set =     -954.0722011385
 Total energy in the final basis set =     -954.0722011385


 ------------------------------------------------------------------------------

   CCMAN2: suite of methods based on coupled cluster
           and equation of motion theories.

   Components:
   * libvmm-1.3-trunk
     by Evgeny Epifanovsky, Ilya Kaliman.
   * libtensor-2.5-trunk
     by Evgeny Epifanovsky, Michael Wormit, Dmitry Zuev, Sam Manzer, 
        Ilya Kaliman.
   * libcc-2.5-trunk
     by Evgeny Epifanovsky, Arik Landau, Tomasz Kus, Kirill Khistyaev, 
        Dmitry Zuev, Prashant Manohar, Xintian Feng, Anna Krylov, 
        Matthew Goldey, Alec White, Thomas Jagau, Kaushik Nanda, 
        Anastasia Gunina, Alexander Kunitsa, Joonho Lee.

   CCMAN original authors:
   Anna I. Krylov, C. David Sherrill, Steven R. Gwaltney,
   Edward F. C. Byrd (2000)
   Sergey V. Levchenko, Lyudmila V. Slipchenko, Tao Wang,
   Ana-Maria C. Cristian (2003)
   Piotr A. Pieniazek, C. Melania Oana, Evgeny Epifanovsky (2007)
   Prashant Manohar (2009)

 ------------------------------------------------------------------------------


 Allocating and initializing 30808MB of RAM...
 Calculation will run on 6 cores.


 Alpha MOs, Restricted
 -- Occupied --                  
-104.87  -80.08  -26.34  -15.70  -10.60   -8.07   -8.07   -8.07
  1 A     2 A     3 A     4 A     5 A     6 A     7 A     8 A                  
 -7.615  -5.507  -5.506  -5.506  -1.639  -1.192  -1.112  -0.808
  9 A    10 A    11 A    12 A    13 A    14 A    15 A    16 A                  
 -0.712  -0.708  -0.663  -0.552  -0.534  -0.508  -0.454  -0.430
 17 A    18 A    19 A    20 A    21 A    22 A    23 A    24 A                  
 -- Virtual --                   
 -0.006   0.051   0.054   0.074   0.080   0.115   0.127   0.144
 25 A    26 A    27 A    28 A    29 A    30 A    31 A    32 A                  
  0.145   0.174   0.200   0.208   0.218   0.236   0.277   0.318
 33 A    34 A    35 A    36 A    37 A    38 A    39 A    40 A                  
  0.367   0.367   0.374   0.382   0.418   0.476   0.546   0.587
 41 A    42 A    43 A    44 A    45 A    46 A    47 A    48 A                  
  0.589   0.628   0.755   0.796   0.818   0.847   0.896   0.938
 49 A    50 A    51 A    52 A    53 A    54 A    55 A    56 A                  
  1.037   1.060   1.115   1.130   1.154   1.182   1.193   1.265
 57 A    58 A    59 A    60 A    61 A    62 A    63 A    64 A                  
  1.392   1.479   1.559   1.619   1.628   1.760   1.847   1.979
 65 A    66 A    67 A    68 A    69 A    70 A    71 A    72 A                  
  2.251   2.280   2.380   2.385   2.581   2.592   2.620   2.720
 73 A    74 A    75 A    76 A    77 A    78 A    79 A    80 A                  
  2.886   4.029   4.131   4.196   4.203   4.236   4.371   4.454
 81 A    82 A    83 A    84 A    85 A    86 A    87 A    88 A                  
  5.285   6.906   6.941   7.110   7.473  10.341  14.687  14.785
 89 A    90 A    91 A    92 A    93 A    94 A    95 A    96 A                  
 14.856  26.656  26.704  27.009  36.635  68.748 166.082 219.195
 97 A    98 A    99 A   100 A   101 A   102 A   103 A   104 A                  

 Beta MOs, Restricted
 -- Occupied --                  
-104.87  -80.08  -26.34  -15.70  -10.60   -8.07   -8.07   -8.07
  1 A     2 A     3 A     4 A     5 A     6 A     7 A     8 A                  
 -7.615  -5.507  -5.506  -5.506  -1.639  -1.192  -1.112  -0.808
  9 A    10 A    11 A    12 A    13 A    14 A    15 A    16 A                  
 -0.712  -0.708  -0.663  -0.552  -0.534  -0.508  -0.454  -0.430
 17 A    18 A    19 A    20 A    21 A    22 A    23 A    24 A                  
 -- Virtual --                   
 -0.006   0.051   0.054   0.074   0.080   0.115   0.127   0.144
 25 A    26 A    27 A    28 A    29 A    30 A    31 A    32 A                  
  0.145   0.174   0.200   0.208   0.218   0.236   0.277   0.318
 33 A    34 A    35 A    36 A    37 A    38 A    39 A    40 A                  
  0.367   0.367   0.374   0.382   0.418   0.476   0.546   0.587
 41 A    42 A    43 A    44 A    45 A    46 A    47 A    48 A                  
  0.589   0.628   0.755   0.796   0.818   0.847   0.896   0.938
 49 A    50 A    51 A    52 A    53 A    54 A    55 A    56 A                  
  1.037   1.060   1.115   1.130   1.154   1.182   1.193   1.265
 57 A    58 A    59 A    60 A    61 A    62 A    63 A    64 A                  
  1.392   1.479   1.559   1.619   1.628   1.760   1.847   1.979
 65 A    66 A    67 A    68 A    69 A    70 A    71 A    72 A                  
  2.251   2.280   2.380   2.385   2.581   2.592   2.620   2.720
 73 A    74 A    75 A    76 A    77 A    78 A    79 A    80 A                  
  2.886   4.029   4.131   4.196   4.203   4.236   4.371   4.454
 81 A    82 A    83 A    84 A    85 A    86 A    87 A    88 A                  
  5.285   6.906   6.941   7.110   7.473  10.341  14.687  14.785
 89 A    90 A    91 A    92 A    93 A    94 A    95 A    96 A                  
 14.856  26.656  26.704  27.009  36.635  68.748 166.082 219.195
 97 A    98 A    99 A   100 A   101 A   102 A   103 A   104 A                  

 Occupation and symmetry of molecular orbitals

 Point group: C1 (1 irreducible representation).

                           A     All 
 -------------------------------------
 All molecular orbitals:
  - Alpha                  104   104 
  - Beta                   104   104 
 -------------------------------------
 Alpha orbitals:
  - Frozen occupied        12    12  
  - Active occupied        12    12  
  - Active virtual         80    80  
  - Frozen virtual         0     0   
 -------------------------------------
 Beta orbitals:
  - Frozen occupied        12    12  
  - Active occupied        12    12  
  - Active virtual         80    80  
  - Frozen virtual         0     0   
 -------------------------------------

 Import integrals:   CPU 0.00 s  wall 0.00 s

 Import integrals:   CPU 15.14 s  wall 2.64 s

 MP2 amplitudes:   CPU 0.03 s  wall 0.02 s

Running a double precision version
           CCSD T amplitudes will be solved using DIIS.

           Start     Size      MaxIter   EConv     TConv     
           3         7         100       1.00e-07  1.00e-05  
 ------------------------------------------------------------------------------
           Energy (a.u.)   Ediff      Tdiff       Comment
 ------------------------------------------------------------------------------
          -954.71173600                           
     1    -954.70674820   4.99e-03   7.47e-01     
     2    -954.73056681   2.38e-02   9.99e-02     
     3    -954.72934536   1.22e-03   4.72e-02     
     4    -954.73207283   2.73e-03   1.73e-02     Switched to DIIS steps.
     5    -954.73305609   9.83e-04   1.28e-02     
     6    -954.73314329   8.72e-05   3.53e-03     
     7    -954.73313906   4.23e-06   1.48e-03     
     8    -954.73313870   3.62e-07   3.83e-04     
     9    -954.73314022   1.52e-06   2.67e-04     
    10    -954.73314006   1.57e-07   8.34e-05     
    11    -954.73314020   1.36e-07   3.00e-05     
    12    -954.73314026   6.49e-08   1.63e-05     
    13    -954.73314023   3.44e-08   4.47e-06     
 ------------------------------------------------------------------------------
          -954.73314023                           CCSD T converged.

End of double precision
 SCF energy                 = -954.07220114
 MP2 energy                 = -954.71173600
 CCSD correlation energy     =   -0.66093909
 CCSD total energy           = -954.73314023

 CCSD  T1^2 = 0.0150  T2^2 = 0.2518  Leading amplitudes:

 Amplitude    Orbitals with energies
  0.0331       21 (A) A                  ->    25 (A) A                   
              -0.5344                         -0.0061                     
  0.0331       21 (A) B                  ->    25 (A) B                   
              -0.5344                         -0.0061                     
 -0.0313       24 (A) A                  ->    25 (A) A                   
              -0.4300                         -0.0061                     
 -0.0313       24 (A) B                  ->    25 (A) B                   
              -0.4300                         -0.0061                     

 Amplitude    Orbitals with energies
 -0.1179       24 (A) A      24 (A) B    ->    25 (A) A      25 (A) B     
              -0.4300       -0.4300           -0.0061       -0.0061       
  0.1179       24 (A) A      24 (A) B    ->    25 (A) B      25 (A) A     
              -0.4300       -0.4300           -0.0061       -0.0061       
  0.1179       24 (A) B      24 (A) A    ->    25 (A) A      25 (A) B     
              -0.4300       -0.4300           -0.0061       -0.0061       
 -0.1179       24 (A) B      24 (A) A    ->    25 (A) B      25 (A) A     
              -0.4300       -0.4300           -0.0061       -0.0061       

 Computing CCSD intemediates for later calculations in double precision
 Finished.

Running a double precision version
           CCSD Lambda amplitudes will be solved using DIIS.
           Start     Size      MaxIter   EConv     LConv     
           3         7         100       1.00e-07  1.00e-05  
 ------------------------------------------------------------------------------
            Enorm      Ldiff       Comment
 ------------------------------------------------------------------------------
     1     6.17e-02   4.17e-02     
     2     1.92e-02   8.06e-03     
     3     8.96e-03   1.74e-03     
     4     4.90e-03   1.51e-03     Switched to DIIS steps.
     5     1.52e-03   1.02e-03     
     6     7.54e-04   2.34e-04     
     7     2.50e-04   8.11e-05     
     8     1.17e-04   9.27e-06     
     9     3.97e-05   3.85e-06     
    10     1.69e-05   1.04e-06     
    11     7.60e-06   1.18e-07     
    12     2.92e-06   2.13e-07     
    13     1.46e-06   2.03e-07     
    14     6.01e-07   4.41e-08     
    15     2.57e-07   1.67e-08     
    16     1.38e-07   6.44e-09     
    17     5.81e-08   7.95e-09     
 ------------------------------------------------------------------------------
                                   CCSD Lambda converged.

 Computing density matrices in double precision...
           Orbital response amplitudes will be solved using DIIS.
           Start     Size      MaxIter   EConv     LConv     
           3         7         100       1.00e-06  1.00e-06  
 ------------------------------------------------------------------------------
            Enorm      Ldiff       Comment
 ------------------------------------------------------------------------------
     1     8.80e-02   6.01e-05     
     2     5.68e-02   1.83e-02     
     3     6.95e-02   2.07e-02     
     4     1.84e-02   2.00e-02     Switched to DIIS steps.
     5     4.24e-03   6.94e-03     
     6     1.25e-03   8.31e-04     
     7     4.73e-04   7.19e-05     
     8     1.30e-04   4.78e-05     
     9     3.40e-05   1.60e-05     
    10     1.01e-05   4.99e-07     
    11     2.60e-06   1.39e-06     
    12     7.69e-07   2.67e-08     
 ------------------------------------------------------------------------------
                                   Orbital response converged.

 Computing density matrices... Done.
 CCSD calculation:   CPU 457.46 s  wall 86.69 s

 Transferring MO TPDM to AO TPDM
 Transferring g2_o1o1o1o1
 Transferring g2_o1o1o1v1
 Transferring g2_o1o1v1v1
 Transferring g2_o1v1o1v1
 Transferring g2_o1v1v1v1
 Transferring g2_v1v1v1v1
 Adding separable TPDM
 Computing TPDM gradient
 --------------------------------------------------------
 2e gradient
  Atom          X               Y               Z
 --------------------------------------------------------
    1          3.026007       21.450922        0.000000  
    2          5.186614      -14.011616        0.000000  
    3         14.726162        0.170478       -0.000000  
    4        -22.938783       -7.609784        0.000000  
 --------------------------------------------------------
 --------------------------------------------------------
 Final gradient
  Atom          X               Y               Z
 --------------------------------------------------------
    1          3.026007       21.450922        0.000000  
    2          5.186614      -14.011616        0.000000  
    3         14.726162        0.170478       -0.000000  
    4        -22.938783       -7.609784        0.000000  
 --------------------------------------------------------
 Analytic gradient from two-electron contribution:   CPU 105.67 s  wall 21.01 s

 Total ccman2 time:   CPU 581.37 s  wall 111.45 s


 --------------------------------------------------------------

                    Orbital Energies (a.u.)
 --------------------------------------------------------------

 Alpha MOs
 -- Occupied --
******** -80.0761 -26.3382 -15.6961 -10.6010  -8.0691  -8.0661  -8.0659
 -7.6148  -5.5069  -5.5058  -5.5057  -1.6385  -1.1915  -1.1124  -0.8078
 -0.7115  -0.7080  -0.6628  -0.5525  -0.5344  -0.5078  -0.4538  -0.4300
 -- Virtual --
 -0.0061   0.0512   0.0539   0.0743   0.0796   0.1150   0.1269   0.1441
  0.1451   0.1736   0.1999   0.2079   0.2180   0.2361   0.2772   0.3184
  0.3671   0.3672   0.3740   0.3818   0.4178   0.4763   0.5464   0.5875
  0.5889   0.6278   0.7550   0.7959   0.8178   0.8471   0.8956   0.9382
  1.0366   1.0599   1.1151   1.1299   1.1536   1.1822   1.1934   1.2653
  1.3922   1.4790   1.5591   1.6189   1.6283   1.7604   1.8469   1.9788
  2.2508   2.2800   2.3799   2.3850   2.5806   2.5917   2.6203   2.7199
  2.8858   4.0288   4.1308   4.1960   4.2030   4.2359   4.3713   4.4541
  5.2848   6.9056   6.9406   7.1099   7.4733  10.3405  14.6871  14.7852
 14.8559  26.6560  26.7041  27.0089  36.6355  68.7478 166.0819 219.1954
 --------------------------------------------------------------

          Ground-State Mulliken Net Atomic Charges

     Atom                 Charge (a.u.)
  ----------------------------------------
      1 P                     0.374825
      2 N                    -0.244388
      3 F                    -0.041679
      4 Cl                   -0.088759
  ----------------------------------------
  Sum of atomic charges =     0.000000

 -----------------------------------------------------------------
                    Cartesian Multipole Moments
 -----------------------------------------------------------------
    Charge (ESU x 10^10)
                 0.0000
    Dipole Moment (Debye)
         X       1.0024      Y      -2.0586      Z       0.0000
       Tot       2.2897
    Quadrupole Moments (Debye-Ang)
        XX     -40.3558     XY       1.1645     YY     -37.0277
        XZ       0.0000     YZ       0.0000     ZZ     -34.9921
    Octopole Moments (Debye-Ang^2)
       XXX      -1.9376    XXY       0.2034    XYY      -2.0151
       YYY       0.6813    XXZ       0.0000    XYZ       0.0000
       YYZ       0.0000    XZZ      -4.0973    YZZ      -0.0528
       ZZZ       0.0000
    Hexadecapole Moments (Debye-Ang^3)
      XXXX    -482.8903   XXXY       6.8958   XXYY     -93.5928
      XYYY      -0.4334   YYYY    -103.6637   XXXZ       0.0000
      XXYZ       0.0000   XYYZ       0.0000   YYYZ       0.0000
      XXZZ     -85.9415   XYZZ      -0.6275   YYZZ     -23.1904
      XZZZ       0.0000   YZZZ       0.0000   ZZZZ     -39.9877
 -----------------------------------------------------------------
 DrvMan completing analytic gradient of the correlated energy
 Correlated dipole moment
            1
    1   0.3943880
    2  -0.8098986
    3   0.0000000
 Energy read as -954.733140226
 Full Analytical Gradient: (in a.u., or Hartree/Bohr)
             1             2             3             4
    1   -0.00015156    0.00031795   -0.00005189   -0.00011450
    2    0.00060566   -0.00051621    0.00001205   -0.00010150
    3   -0.00000000   -0.00000000    0.00000000   -0.00000000
 Gradient time:  CPU 0.74 s  wall 0.75 s
 ----------------------------------------------------------------
             Standard Nuclear Orientation (Angstroms)
    I     Atom           X                Y                Z
 ----------------------------------------------------------------
    1      P      -0.0846171960    -0.6880066556    -0.0000000000
    2      N      -1.0104548420     0.6306069184     0.0010000000
    3      F      -2.3456618118     0.1810448763    -0.0000000000
    4      Cl      1.7325528318     0.2515557364     0.0000000000
 ----------------------------------------------------------------
 Nuclear Repulsion Energy =   196.1954430876 hartrees
 There are       24 alpha and       24 beta electrons

                       Distance Matrix (Angstroms)
             P (  1)   N (  2)   F (  3)
   N (  2)  1.611185
   F (  3)  2.422307  1.408859
   Cl(  4)  2.045699  2.769074  4.078824

 Requested basis set is 6-311++G(d,p)
 There are 38 shells and 104 basis functions
 A cutoff of  1.0D-14 yielded    675 shell pairs
 There are      5288 function pairs (      5716 Cartesian)
 Smallest overlap matrix eigenvalue = 1.93E-03
 Guess MOs from SCF MO coefficient file

 -----------------------------------------------------------------------
  General SCF calculation program by
  Eric Jon Sundstrom, Paul Horn, Yuezhi Mao, Dmitri Zuev, Alec White,
  David Stuck, Shaama M.S., Shane Yost, Joonho Lee, David Small,
  Daniel Levine, Susi Lehtola, Hugh Burton, Evgeny Epifanovsky
 -----------------------------------------------------------------------
 Hartree-Fock
 using 6 threads for integral computing
 -------------------------------------------------------
 OpenMP Integral computing Module                
 Release: version 2.0, May 2017, Q-Chem Inc. Pleasanton 
 -------------------------------------------------------
 A restricted SCF calculation will be
 performed using DIIS
 SCF converges when DIIS error is below 1.0e-08
 ---------------------------------------
  Cycle       Energy         DIIS error
 ---------------------------------------
    1    -954.0721167232      2.34e-05  
    2    -954.0721177387      8.25e-06  
    3    -954.0721178806      5.70e-06  
    4    -954.0721179359      1.49e-06  
    5    -954.0721179472      5.61e-07  
    6    -954.0721179494      2.90e-07  
    7    -954.0721179502      1.43e-07  
    8    -954.0721179504      6.14e-08  
    9    -954.0721179504      2.26e-08  
   10    -954.0721179504      6.39e-09  Convergence criterion met
 ---------------------------------------
 SCF time:   CPU 4.12s  wall 1.00s 
 SCF   energy in the final basis set =     -954.0721179504
 Total energy in the final basis set =     -954.0721179504


 ------------------------------------------------------------------------------

   CCMAN2: suite of methods based on coupled cluster
           and equation of motion theories.

   Components:
   * libvmm-1.3-trunk
     by Evgeny Epifanovsky, Ilya Kaliman.
   * libtensor-2.5-trunk
     by Evgeny Epifanovsky, Michael Wormit, Dmitry Zuev, Sam Manzer, 
        Ilya Kaliman.
   * libcc-2.5-trunk
     by Evgeny Epifanovsky, Arik Landau, Tomasz Kus, Kirill Khistyaev, 
        Dmitry Zuev, Prashant Manohar, Xintian Feng, Anna Krylov, 
        Matthew Goldey, Alec White, Thomas Jagau, Kaushik Nanda, 
        Anastasia Gunina, Alexander Kunitsa, Joonho Lee.

   CCMAN original authors:
   Anna I. Krylov, C. David Sherrill, Steven R. Gwaltney,
   Edward F. C. Byrd (2000)
   Sergey V. Levchenko, Lyudmila V. Slipchenko, Tao Wang,
   Ana-Maria C. Cristian (2003)
   Piotr A. Pieniazek, C. Melania Oana, Evgeny Epifanovsky (2007)
   Prashant Manohar (2009)

 ------------------------------------------------------------------------------


 Allocating and initializing 30808MB of RAM...
 Calculation will run on 6 cores.


 Alpha MOs, Restricted
 -- Occupied --                  
-104.87  -80.08  -26.34  -15.70  -10.60   -8.07   -8.07   -8.07
  1 A     2 A     3 A     4 A     5 A     6 A     7 A     8 A                  
 -7.615  -5.507  -5.506  -5.506  -1.638  -1.191  -1.112  -0.808
  9 A    10 A    11 A    12 A    13 A    14 A    15 A    16 A                  
 -0.711  -0.708  -0.663  -0.552  -0.534  -0.508  -0.454  -0.430
 17 A    18 A    19 A    20 A    21 A    22 A    23 A    24 A                  
 -- Virtual --                   
 -0.006   0.051   0.054   0.074   0.080   0.115   0.127   0.144
 25 A    26 A    27 A    28 A    29 A    30 A    31 A    32 A                  
  0.145   0.174   0.200   0.208   0.218   0.236   0.277   0.318
 33 A    34 A    35 A    36 A    37 A    38 A    39 A    40 A                  
  0.367   0.367   0.374   0.382   0.418   0.476   0.546   0.587
 41 A    42 A    43 A    44 A    45 A    46 A    47 A    48 A                  
  0.589   0.628   0.755   0.796   0.818   0.847   0.896   0.938
 49 A    50 A    51 A    52 A    53 A    54 A    55 A    56 A                  
  1.037   1.060   1.115   1.130   1.154   1.182   1.193   1.265
 57 A    58 A    59 A    60 A    61 A    62 A    63 A    64 A                  
  1.392   1.479   1.559   1.619   1.628   1.760   1.847   1.979
 65 A    66 A    67 A    68 A    69 A    70 A    71 A    72 A                  
  2.251   2.280   2.380   2.385   2.581   2.592   2.620   2.720
 73 A    74 A    75 A    76 A    77 A    78 A    79 A    80 A                  
  2.885   4.029   4.131   4.196   4.203   4.236   4.371   4.453
 81 A    82 A    83 A    84 A    85 A    86 A    87 A    88 A                  
  5.284   6.906   6.941   7.110   7.473  10.341  14.687  14.785
 89 A    90 A    91 A    92 A    93 A    94 A    95 A    96 A                  
 14.855  26.656  26.704  27.009  36.635  68.748 166.081 219.195
 97 A    98 A    99 A   100 A   101 A   102 A   103 A   104 A                  

 Beta MOs, Restricted
 -- Occupied --                  
-104.87  -80.08  -26.34  -15.70  -10.60   -8.07   -8.07   -8.07
  1 A     2 A     3 A     4 A     5 A     6 A     7 A     8 A                  
 -7.615  -5.507  -5.506  -5.506  -1.638  -1.191  -1.112  -0.808
  9 A    10 A    11 A    12 A    13 A    14 A    15 A    16 A                  
 -0.711  -0.708  -0.663  -0.552  -0.534  -0.508  -0.454  -0.430
 17 A    18 A    19 A    20 A    21 A    22 A    23 A    24 A                  
 -- Virtual --                   
 -0.006   0.051   0.054   0.074   0.080   0.115   0.127   0.144
 25 A    26 A    27 A    28 A    29 A    30 A    31 A    32 A                  
  0.145   0.174   0.200   0.208   0.218   0.236   0.277   0.318
 33 A    34 A    35 A    36 A    37 A    38 A    39 A    40 A                  
  0.367   0.367   0.374   0.382   0.418   0.476   0.546   0.587
 41 A    42 A    43 A    44 A    45 A    46 A    47 A    48 A                  
  0.589   0.628   0.755   0.796   0.818   0.847   0.896   0.938
 49 A    50 A    51 A    52 A    53 A    54 A    55 A    56 A                  
  1.037   1.060   1.115   1.130   1.154   1.182   1.193   1.265
 57 A    58 A    59 A    60 A    61 A    62 A    63 A    64 A                  
  1.392   1.479   1.559   1.619   1.628   1.760   1.847   1.979
 65 A    66 A    67 A    68 A    69 A    70 A    71 A    72 A                  
  2.251   2.280   2.380   2.385   2.581   2.592   2.620   2.720
 73 A    74 A    75 A    76 A    77 A    78 A    79 A    80 A                  
  2.885   4.029   4.131   4.196   4.203   4.236   4.371   4.453
 81 A    82 A    83 A    84 A    85 A    86 A    87 A    88 A                  
  5.284   6.906   6.941   7.110   7.473  10.341  14.687  14.785
 89 A    90 A    91 A    92 A    93 A    94 A    95 A    96 A                  
 14.855  26.656  26.704  27.009  36.635  68.748 166.081 219.195
 97 A    98 A    99 A   100 A   101 A   102 A   103 A   104 A                  

 Occupation and symmetry of molecular orbitals

 Point group: C1 (1 irreducible representation).

                           A     All 
 -------------------------------------
 All molecular orbitals:
  - Alpha                  104   104 
  - Beta                   104   104 
 -------------------------------------
 Alpha orbitals:
  - Frozen occupied        12    12  
  - Active occupied        12    12  
  - Active virtual         80    80  
  - Frozen virtual         0     0   
 -------------------------------------
 Beta orbitals:
  - Frozen occupied        12    12  
  - Active occupied        12    12  
  - Active virtual         80    80  
  - Frozen virtual         0     0   
 -------------------------------------

 Import integrals:   CPU 0.00 s  wall 0.00 s

 Import integrals:   CPU 15.11 s  wall 2.63 s

 MP2 amplitudes:   CPU 0.03 s  wall 0.02 s

Running a double precision version
           CCSD T amplitudes will be solved using DIIS.

           Start     Size      MaxIter   EConv     TConv     
           3         7         100       1.00e-07  1.00e-05  
 ------------------------------------------------------------------------------
           Energy (a.u.)   Ediff      Tdiff       Comment
 ------------------------------------------------------------------------------
          -954.71175734                           
     1    -954.70672208   5.04e-03   7.47e-01     
     2    -954.73057001   2.38e-02   1.00e-01     
     3    -954.72933891   1.23e-03   4.73e-02     
     4    -954.73207131   2.73e-03   1.74e-02     Switched to DIIS steps.
     5    -954.73305615   9.85e-04   1.28e-02     
     6    -954.73314370   8.75e-05   3.54e-03     
     7    -954.73313943   4.26e-06   1.48e-03     
     8    -954.73313907   3.65e-07   3.84e-04     
     9    -954.73314059   1.52e-06   2.68e-04     
    10    -954.73314043   1.59e-07   8.37e-05     
    11    -954.73314057   1.37e-07   3.01e-05     
    12    -954.73314064   6.54e-08   1.63e-05     
    13    -954.73314060   3.44e-08   4.48e-06     
 ------------------------------------------------------------------------------
          -954.73314060                           CCSD T converged.

End of double precision
 SCF energy                 = -954.07211795
 MP2 energy                 = -954.71175734
 CCSD correlation energy     =   -0.66102265
 CCSD total energy           = -954.73314060

 CCSD  T1^2 = 0.0150  T2^2 = 0.2519  Leading amplitudes:

 Amplitude    Orbitals with energies
 -0.0331       21 (A) A                  ->    25 (A) A                   
              -0.5344                         -0.0062                     
 -0.0331       21 (A) B                  ->    25 (A) B                   
              -0.5344                         -0.0062                     
 -0.0314       24 (A) A                  ->    25 (A) A                   
              -0.4299                         -0.0062                     
 -0.0314       24 (A) B                  ->    25 (A) B                   
              -0.4299                         -0.0062                     

 Amplitude    Orbitals with energies
 -0.1181       24 (A) A      24 (A) B    ->    25 (A) A      25 (A) B     
              -0.4299       -0.4299           -0.0062       -0.0062       
  0.1181       24 (A) A      24 (A) B    ->    25 (A) B      25 (A) A     
              -0.4299       -0.4299           -0.0062       -0.0062       
  0.1181       24 (A) B      24 (A) A    ->    25 (A) A      25 (A) B     
              -0.4299       -0.4299           -0.0062       -0.0062       
 -0.1181       24 (A) B      24 (A) A    ->    25 (A) B      25 (A) A     
              -0.4299       -0.4299           -0.0062       -0.0062       

 Computing CCSD intemediates for later calculations in double precision
 Finished.

Running a double precision version
           CCSD Lambda amplitudes will be solved using DIIS.
           Start     Size      MaxIter   EConv     LConv     
           3         7         100       1.00e-07  1.00e-05  
 ------------------------------------------------------------------------------
            Enorm      Ldiff       Comment
 ------------------------------------------------------------------------------
     1     6.18e-02   4.18e-02     
     2     1.92e-02   8.07e-03     
     3     8.98e-03   1.74e-03     
     4     4.91e-03   1.51e-03     Switched to DIIS steps.
     5     1.53e-03   1.03e-03     
     6     7.56e-04   2.35e-04     
     7     2.51e-04   8.16e-05     
     8     1.17e-04   9.36e-06     
     9     3.98e-05   3.84e-06     
    10     1.70e-05   1.04e-06     
    11     7.63e-06   1.19e-07     
    12     2.93e-06   2.15e-07     
    13     1.47e-06   2.04e-07     
    14     6.05e-07   4.46e-08     
    15     2.59e-07   1.69e-08     
    16     1.39e-07   6.44e-09     
    17     5.86e-08   7.99e-09     
 ------------------------------------------------------------------------------
                                   CCSD Lambda converged.

 Computing density matrices in double precision...
           Orbital response amplitudes will be solved using DIIS.
           Start     Size      MaxIter   EConv     LConv     
           3         7         100       1.00e-06  1.00e-06  
 ------------------------------------------------------------------------------
            Enorm      Ldiff       Comment
 ------------------------------------------------------------------------------
     1     8.81e-02   9.04e-05     
     2     5.69e-02   1.83e-02     
     3     6.97e-02   2.08e-02     
     4     1.85e-02   2.00e-02     Switched to DIIS steps.
     5     4.25e-03   6.99e-03     
     6     1.26e-03   8.33e-04     
     7     4.75e-04   7.31e-05     
     8     1.31e-04   4.81e-05     
     9     3.42e-05   1.62e-05     
    10     1.01e-05   4.89e-07     
    11     2.63e-06   1.39e-06     
    12     7.76e-07   2.79e-08     
 ------------------------------------------------------------------------------
                                   Orbital response converged.

 Computing density matrices... Done.
 CCSD calculation:   CPU 456.36 s  wall 86.46 s

 Transferring MO TPDM to AO TPDM
 Transferring g2_o1o1o1o1
 Transferring g2_o1o1o1v1
 Transferring g2_o1o1v1v1
 Transferring g2_o1v1o1v1
 Transferring g2_o1v1v1v1
 Transferring g2_v1v1v1v1
 Adding separable TPDM
 Computing TPDM gradient
 --------------------------------------------------------
 2e gradient
  Atom          X               Y               Z
 --------------------------------------------------------
    1          3.037040       21.447664        0.008304  
    2          5.179952      -14.014235       -0.016024  
    3         14.720074        0.174486        0.005598  
    4        -22.937066       -7.607916        0.002122  
 --------------------------------------------------------
 --------------------------------------------------------
 Final gradient
  Atom          X               Y               Z
 --------------------------------------------------------
    1          3.037040       21.447664        0.008304  
    2          5.179952      -14.014235       -0.016024  
    3         14.720074        0.174486        0.005598  
    4        -22.937066       -7.607916        0.002122  
 --------------------------------------------------------
 Analytic gradient from two-electron contribution:   CPU 104.47 s  wall 19.85 s

 Total ccman2 time:   CPU 579.00 s  wall 109.93 s


 --------------------------------------------------------------

                    Orbital Energies (a.u.)
 --------------------------------------------------------------

 Alpha MOs
 -- Occupied --
******** -80.0762 -26.3381 -15.6962 -10.6010  -8.0691  -8.0661  -8.0660
 -7.6149  -5.5070  -5.5059  -5.5058  -1.6383  -1.1914  -1.1123  -0.8077
 -0.7114  -0.7079  -0.6628  -0.5524  -0.5344  -0.5079  -0.4539  -0.4299
 -- Virtual --
 -0.0062   0.0512   0.0539   0.0742   0.0795   0.1150   0.1269   0.1441
  0.1451   0.1735   0.1998   0.2078   0.2180   0.2361   0.2772   0.3184
  0.3671   0.3672   0.3740   0.3818   0.4178   0.4760   0.5464   0.5874
  0.5889   0.6277   0.7548   0.7958   0.8177   0.8469   0.8956   0.9383
  1.0367   1.0597   1.1151   1.1298   1.1535   1.1822   1.1932   1.2647
  1.3923   1.4789   1.5591   1.6189   1.6284   1.7603   1.8470   1.9787
  2.2509   2.2798   2.3796   2.3848   2.5807   2.5916   2.6202   2.7197
  2.8851   4.0286   4.1310   4.1961   4.2032   4.2357   4.3711   4.4535
  5.2841   6.9057   6.9408   7.1095   7.4727  10.3405  14.6870  14.7851
 14.8552  26.6560  26.7041  27.0089  36.6353  68.7479 166.0812 219.1954
 --------------------------------------------------------------

          Ground-State Mulliken Net Atomic Charges

     Atom                 Charge (a.u.)
  ----------------------------------------
      1 P                     0.374799
      2 N                    -0.244108
      3 F                    -0.041966
      4 Cl                   -0.088725
  ----------------------------------------
  Sum of atomic charges =    -0.000000

 -----------------------------------------------------------------
                    Cartesian Multipole Moments
 -----------------------------------------------------------------
    Charge (ESU x 10^10)
                -0.0000
    Dipole Moment (Debye)
         X       1.0045      Y      -2.0593      Z      -0.0008
       Tot       2.2912
    Quadrupole Moments (Debye-Ang)
        XX     -40.3627     XY       1.1645     YY     -37.0268
        XZ       0.0007     YZ      -0.0028     ZZ     -34.9942
    Octopole Moments (Debye-Ang^2)
       XXX      -1.9205    XXY       0.1960    XYY      -2.0116
       YYY       0.6566    XXZ      -0.0071    XYZ       0.0014
       YYZ      -0.0067    XZZ      -4.0949    YZZ      -0.0587
       ZZZ      -0.0178
    Hexadecapole Moments (Debye-Ang^3)
      XXXX    -482.9469   XXXY       6.9198   XXYY     -93.6019
      XYYY      -0.4138   YYYY    -103.7010   XXXZ       0.0166
      XXYZ      -0.0052   XYYZ       0.0073   YYYZ      -0.0176
      XXZZ     -85.9462   XYZZ      -0.6216   YYZZ     -23.1980
      XZZZ       0.0177   YZZZ      -0.0141   ZZZZ     -39.9928
 -----------------------------------------------------------------
 DrvMan completing analytic gradient of the correlated energy
 Correlated dipole moment
            1
    1   0.3951858
    2  -0.8101813
    3  -0.0003116
 Energy read as -954.733140601
 Full Analytical Gradient: (in a.u., or Hartree/Bohr)
             1             2             3             4
    1    0.00012618    0.00013940   -0.00013491   -0.00013068
    2    0.00006927    0.00008802   -0.00007627   -0.00008102
    3    0.00001563    0.00003356   -0.00002957   -0.00001962
 Gradient time:  CPU 0.78 s  wall 0.79 s
 ----------------------------------------------------------------
             Standard Nuclear Orientation (Angstroms)
    I     Atom           X                Y                Z
 ----------------------------------------------------------------
    1      P      -0.0846171960    -0.6880066556    -0.0000000000
    2      N      -1.0104548420     0.6306069184    -0.0000000000
    3      F      -2.3446618118     0.1810448763    -0.0000000000
    4      Cl      1.7325528318     0.2515557364     0.0000000000
 ----------------------------------------------------------------
 Nuclear Repulsion Energy =   196.2276209939 hartrees
 There are       24 alpha and       24 beta electrons

                       Distance Matrix (Angstroms)
             P (  1)   N (  2)   F (  3)
   N (  2)  1.611185
   F (  3)  2.421374  1.407911
   Cl(  4)  2.045699  2.769074  4.077824

 Requested basis set is 6-311++G(d,p)
 There are 38 shells and 104 basis functions
 A cutoff of  1.0D-14 yielded    675 shell pairs
 There are      5288 function pairs (      5716 Cartesian)
 Smallest overlap matrix eigenvalue = 1.92E-03
 Guess MOs from SCF MO coefficient file

 -----------------------------------------------------------------------
  General SCF calculation program by
  Eric Jon Sundstrom, Paul Horn, Yuezhi Mao, Dmitri Zuev, Alec White,
  David Stuck, Shaama M.S., Shane Yost, Joonho Lee, David Small,
  Daniel Levine, Susi Lehtola, Hugh Burton, Evgeny Epifanovsky
 -----------------------------------------------------------------------
 Hartree-Fock
 using 6 threads for integral computing
 -------------------------------------------------------
 OpenMP Integral computing Module                
 Release: version 2.0, May 2017, Q-Chem Inc. Pleasanton 
 -------------------------------------------------------
 A restricted SCF calculation will be
 performed using DIIS
 SCF converges when DIIS error is below 1.0e-08
 ---------------------------------------
  Cycle       Energy         DIIS error
 ---------------------------------------
    1    -954.0721642236      2.48e-05  
    2    -954.0721651988      6.15e-06  
    3    -954.0721653212      2.76e-06  
    4    -954.0721653400      1.28e-06  
    5    -954.0721653479      6.57e-07  
    6    -954.0721653503      3.49e-07  
    7    -954.0721653512      1.62e-07  
    8    -954.0721653514      5.33e-08  
    9    -954.0721653515      1.84e-08  
   10    -954.0721653515      7.00e-09  Convergence criterion met
 ---------------------------------------
 SCF time:   CPU 4.09s  wall 1.00s 
 SCF   energy in the final basis set =     -954.0721653515
 Total energy in the final basis set =     -954.0721653515


 ------------------------------------------------------------------------------

   CCMAN2: suite of methods based on coupled cluster
           and equation of motion theories.

   Components:
   * libvmm-1.3-trunk
     by Evgeny Epifanovsky, Ilya Kaliman.
   * libtensor-2.5-trunk
     by Evgeny Epifanovsky, Michael Wormit, Dmitry Zuev, Sam Manzer, 
        Ilya Kaliman.
   * libcc-2.5-trunk
     by Evgeny Epifanovsky, Arik Landau, Tomasz Kus, Kirill Khistyaev, 
        Dmitry Zuev, Prashant Manohar, Xintian Feng, Anna Krylov, 
        Matthew Goldey, Alec White, Thomas Jagau, Kaushik Nanda, 
        Anastasia Gunina, Alexander Kunitsa, Joonho Lee.

   CCMAN original authors:
   Anna I. Krylov, C. David Sherrill, Steven R. Gwaltney,
   Edward F. C. Byrd (2000)
   Sergey V. Levchenko, Lyudmila V. Slipchenko, Tao Wang,
   Ana-Maria C. Cristian (2003)
   Piotr A. Pieniazek, C. Melania Oana, Evgeny Epifanovsky (2007)
   Prashant Manohar (2009)

 ------------------------------------------------------------------------------


 Allocating and initializing 30808MB of RAM...
 Calculation will run on 6 cores.


 Alpha MOs, Restricted
 -- Occupied --                  
-104.87  -80.08  -26.34  -15.70  -10.60   -8.07   -8.07   -8.07
  1 A     2 A     3 A     4 A     5 A     6 A     7 A     8 A                  
 -7.615  -5.507  -5.506  -5.506  -1.639  -1.191  -1.112  -0.808
  9 A    10 A    11 A    12 A    13 A    14 A    15 A    16 A                  
 -0.712  -0.708  -0.663  -0.552  -0.534  -0.508  -0.454  -0.430
 17 A    18 A    19 A    20 A    21 A    22 A    23 A    24 A                  
 -- Virtual --                   
 -0.006   0.051   0.054   0.074   0.080   0.115   0.127   0.144
 25 A    26 A    27 A    28 A    29 A    30 A    31 A    32 A                  
  0.145   0.174   0.200   0.208   0.218   0.236   0.277   0.319
 33 A    34 A    35 A    36 A    37 A    38 A    39 A    40 A                  
  0.367   0.367   0.374   0.382   0.418   0.476   0.546   0.587
 41 A    42 A    43 A    44 A    45 A    46 A    47 A    48 A                  
  0.589   0.628   0.755   0.796   0.818   0.847   0.896   0.938
 49 A    50 A    51 A    52 A    53 A    54 A    55 A    56 A                  
  1.037   1.060   1.115   1.130   1.154   1.182   1.193   1.265
 57 A    58 A    59 A    60 A    61 A    62 A    63 A    64 A                  
  1.392   1.479   1.559   1.619   1.628   1.760   1.847   1.979
 65 A    66 A    67 A    68 A    69 A    70 A    71 A    72 A                  
  2.251   2.280   2.380   2.385   2.581   2.592   2.620   2.720
 73 A    74 A    75 A    76 A    77 A    78 A    79 A    80 A                  
  2.885   4.029   4.131   4.196   4.203   4.235   4.372   4.454
 81 A    82 A    83 A    84 A    85 A    86 A    87 A    88 A                  
  5.286   6.906   6.941   7.111   7.473  10.341  14.687  14.785
 89 A    90 A    91 A    92 A    93 A    94 A    95 A    96 A                  
 14.855  26.656  26.704  27.009  36.635  68.748 166.081 219.195
 97 A    98 A    99 A   100 A   101 A   102 A   103 A   104 A                  

 Beta MOs, Restricted
 -- Occupied --                  
-104.87  -80.08  -26.34  -15.70  -10.60   -8.07   -8.07   -8.07
  1 A     2 A     3 A     4 A     5 A     6 A     7 A     8 A                  
 -7.615  -5.507  -5.506  -5.506  -1.639  -1.191  -1.112  -0.808
  9 A    10 A    11 A    12 A    13 A    14 A    15 A    16 A                  
 -0.712  -0.708  -0.663  -0.552  -0.534  -0.508  -0.454  -0.430
 17 A    18 A    19 A    20 A    21 A    22 A    23 A    24 A                  
 -- Virtual --                   
 -0.006   0.051   0.054   0.074   0.080   0.115   0.127   0.144
 25 A    26 A    27 A    28 A    29 A    30 A    31 A    32 A                  
  0.145   0.174   0.200   0.208   0.218   0.236   0.277   0.319
 33 A    34 A    35 A    36 A    37 A    38 A    39 A    40 A                  
  0.367   0.367   0.374   0.382   0.418   0.476   0.546   0.587
 41 A    42 A    43 A    44 A    45 A    46 A    47 A    48 A                  
  0.589   0.628   0.755   0.796   0.818   0.847   0.896   0.938
 49 A    50 A    51 A    52 A    53 A    54 A    55 A    56 A                  
  1.037   1.060   1.115   1.130   1.154   1.182   1.193   1.265
 57 A    58 A    59 A    60 A    61 A    62 A    63 A    64 A                  
  1.392   1.479   1.559   1.619   1.628   1.760   1.847   1.979
 65 A    66 A    67 A    68 A    69 A    70 A    71 A    72 A                  
  2.251   2.280   2.380   2.385   2.581   2.592   2.620   2.720
 73 A    74 A    75 A    76 A    77 A    78 A    79 A    80 A                  
  2.885   4.029   4.131   4.196   4.203   4.235   4.372   4.454
 81 A    82 A    83 A    84 A    85 A    86 A    87 A    88 A                  
  5.286   6.906   6.941   7.111   7.473  10.341  14.687  14.785
 89 A    90 A    91 A    92 A    93 A    94 A    95 A    96 A                  
 14.855  26.656  26.704  27.009  36.635  68.748 166.081 219.195
 97 A    98 A    99 A   100 A   101 A   102 A   103 A   104 A                  

 Occupation and symmetry of molecular orbitals

 Point group: C1 (1 irreducible representation).

                           A     All 
 -------------------------------------
 All molecular orbitals:
  - Alpha                  104   104 
  - Beta                   104   104 
 -------------------------------------
 Alpha orbitals:
  - Frozen occupied        12    12  
  - Active occupied        12    12  
  - Active virtual         80    80  
  - Frozen virtual         0     0   
 -------------------------------------
 Beta orbitals:
  - Frozen occupied        12    12  
  - Active occupied        12    12  
  - Active virtual         80    80  
  - Frozen virtual         0     0   
 -------------------------------------

 Import integrals:   CPU 0.00 s  wall 0.00 s

 Import integrals:   CPU 16.19 s  wall 2.97 s

 MP2 amplitudes:   CPU 0.03 s  wall 0.02 s

Running a double precision version
           CCSD T amplitudes will be solved using DIIS.

           Start     Size      MaxIter   EConv     TConv     
           3         7         100       1.00e-07  1.00e-05  
 ------------------------------------------------------------------------------
           Energy (a.u.)   Ediff      Tdiff       Comment
 ------------------------------------------------------------------------------
          -954.71175132                           
     1    -954.70674160   5.01e-03   7.47e-01     
     2    -954.73056852   2.38e-02   9.99e-02     
     3    -954.72934361   1.22e-03   4.72e-02     
     4    -954.73207251   2.73e-03   1.73e-02     Switched to DIIS steps.
     5    -954.73305630   9.84e-04   1.28e-02     
     6    -954.73314355   8.73e-05   3.53e-03     
     7    -954.73313922   4.34e-06   1.48e-03     
     8    -954.73313885   3.69e-07   3.83e-04     
     9    -954.73314036   1.51e-06   2.67e-04     
    10    -954.73314020   1.59e-07   8.35e-05     
    11    -954.73314033   1.36e-07   3.00e-05     
    12    -954.73314040   6.51e-08   1.63e-05     
    13    -954.73314037   3.42e-08   4.47e-06     
 ------------------------------------------------------------------------------
          -954.73314037                           CCSD T converged.

End of double precision
 SCF energy                 = -954.07216535
 MP2 energy                 = -954.71175132
 CCSD correlation energy     =   -0.66097501
 CCSD total energy           = -954.73314037

 CCSD  T1^2 = 0.0150  T2^2 = 0.2519  Leading amplitudes:

 Amplitude    Orbitals with energies
  0.0331       21 (A) A                  ->    25 (A) A                   
              -0.5343                         -0.0061                     
  0.0331       21 (A) B                  ->    25 (A) B                   
              -0.5343                         -0.0061                     
  0.0314       24 (A) A                  ->    25 (A) A                   
              -0.4297                         -0.0061                     
  0.0314       24 (A) B                  ->    25 (A) B                   
              -0.4297                         -0.0061                     

 Amplitude    Orbitals with energies
 -0.1182       24 (A) A      24 (A) B    ->    25 (A) A      25 (A) B     
              -0.4297       -0.4297           -0.0061       -0.0061       
  0.1182       24 (A) A      24 (A) B    ->    25 (A) B      25 (A) A     
              -0.4297       -0.4297           -0.0061       -0.0061       
  0.1182       24 (A) B      24 (A) A    ->    25 (A) A      25 (A) B     
              -0.4297       -0.4297           -0.0061       -0.0061       
 -0.1182       24 (A) B      24 (A) A    ->    25 (A) B      25 (A) A     
              -0.4297       -0.4297           -0.0061       -0.0061       

 Computing CCSD intemediates for later calculations in double precision
 Finished.

Running a double precision version
           CCSD Lambda amplitudes will be solved using DIIS.
           Start     Size      MaxIter   EConv     LConv     
           3         7         100       1.00e-07  1.00e-05  
 ------------------------------------------------------------------------------
            Enorm      Ldiff       Comment
 ------------------------------------------------------------------------------
     1     6.18e-02   4.18e-02     
     2     1.92e-02   8.06e-03     
     3     8.97e-03   1.74e-03     
     4     4.91e-03   1.51e-03     Switched to DIIS steps.
     5     1.52e-03   1.03e-03     
     6     7.54e-04   2.35e-04     
     7     2.50e-04   8.14e-05     
     8     1.17e-04   9.30e-06     
     9     3.98e-05   3.85e-06     
    10     1.70e-05   1.04e-06     
    11     7.61e-06   1.18e-07     
    12     2.93e-06   2.14e-07     
    13     1.46e-06   2.04e-07     
    14     6.03e-07   4.44e-08     
    15     2.58e-07   1.69e-08     
    16     1.39e-07   6.47e-09     
    17     5.86e-08   7.98e-09     
 ------------------------------------------------------------------------------
                                   CCSD Lambda converged.

 Computing density matrices in double precision...
           Orbital response amplitudes will be solved using DIIS.
           Start     Size      MaxIter   EConv     LConv     
           3         7         100       1.00e-06  1.00e-06  
 ------------------------------------------------------------------------------
            Enorm      Ldiff       Comment
 ------------------------------------------------------------------------------
     1     8.81e-02   7.68e-05     
     2     5.68e-02   1.83e-02     
     3     6.94e-02   2.07e-02     
     4     1.85e-02   1.99e-02     Switched to DIIS steps.
     5     4.25e-03   6.97e-03     
     6     1.26e-03   8.33e-04     
     7     4.75e-04   7.29e-05     
     8     1.31e-04   4.81e-05     
     9     3.41e-05   1.62e-05     
    10     1.01e-05   4.91e-07     
    11     2.61e-06   1.39e-06     
    12     7.67e-07   2.72e-08     
 ------------------------------------------------------------------------------
                                   Orbital response converged.

 Computing density matrices... Done.
 CCSD calculation:   CPU 457.26 s  wall 86.77 s

 Transferring MO TPDM to AO TPDM
 Transferring g2_o1o1o1o1
 Transferring g2_o1o1o1v1
 Transferring g2_o1o1v1v1
 Transferring g2_o1v1o1v1
 Transferring g2_o1v1v1v1
 Transferring g2_v1v1v1v1
 Adding separable TPDM
 Computing TPDM gradient
 --------------------------------------------------------
 2e gradient
  Atom          X               Y               Z
 --------------------------------------------------------
    1          3.035814       21.450064       -0.000000  
    2          5.176573      -14.019082        0.000000  
    3         14.725628        0.177067       -0.000000  
    4        -22.938014       -7.608049        0.000000  
 --------------------------------------------------------
 --------------------------------------------------------
 Final gradient
  Atom          X               Y               Z
 --------------------------------------------------------
    1          3.035814       21.450064       -0.000000  
    2          5.176573      -14.019082        0.000000  
    3         14.725628        0.177067       -0.000000  
    4        -22.938014       -7.608049        0.000000  
 --------------------------------------------------------
 Analytic gradient from two-electron contribution:   CPU 106.31 s  wall 20.92 s

 Total ccman2 time:   CPU 582.45 s  wall 111.47 s


 --------------------------------------------------------------

                    Orbital Energies (a.u.)
 --------------------------------------------------------------

 Alpha MOs
 -- Occupied --
******** -80.0761 -26.3382 -15.6962 -10.6009  -8.0691  -8.0661  -8.0659
 -7.6148  -5.5070  -5.5058  -5.5057  -1.6389  -1.1913  -1.1123  -0.8080
 -0.7117  -0.7082  -0.6629  -0.5523  -0.5343  -0.5079  -0.4538  -0.4297
 -- Virtual --
 -0.0061   0.0512   0.0540   0.0742   0.0796   0.1150   0.1269   0.1442
  0.1451   0.1737   0.1999   0.2078   0.2179   0.2361   0.2773   0.3186
  0.3671   0.3672   0.3740   0.3818   0.4179   0.4760   0.5464   0.5873
  0.5890   0.6278   0.7548   0.7959   0.8178   0.8469   0.8957   0.9383
  1.0367   1.0597   1.1151   1.1299   1.1536   1.1823   1.1932   1.2647
  1.3923   1.4789   1.5590   1.6190   1.6281   1.7604   1.8471   1.9788
  2.2508   2.2802   2.3795   2.3847   2.5809   2.5917   2.6204   2.7198
  2.8851   4.0290   4.1306   4.1959   4.2030   4.2355   4.3719   4.4543
  5.2859   6.9055   6.9407   7.1107   7.4728  10.3406  14.6871  14.7852
 14.8554  26.6561  26.7041  27.0090  36.6355  68.7477 166.0813 219.1955
 --------------------------------------------------------------

          Ground-State Mulliken Net Atomic Charges

     Atom                 Charge (a.u.)
  ----------------------------------------
      1 P                     0.374660
      2 N                    -0.244306
      3 F                    -0.041473
      4 Cl                   -0.088881
  ----------------------------------------
  Sum of atomic charges =    -0.000000

 -----------------------------------------------------------------
                    Cartesian Multipole Moments
 -----------------------------------------------------------------
    Charge (ESU x 10^10)
                -0.0000
    Dipole Moment (Debye)
         X       0.9992      Y      -2.0586      Z       0.0000
       Tot       2.2883
    Quadrupole Moments (Debye-Ang)
        XX     -40.3529     XY       1.1624     YY     -37.0275
        XZ       0.0000     YZ      -0.0000     ZZ     -34.9942
    Octopole Moments (Debye-Ang^2)
       XXX      -1.9762    XXY       0.2003    XYY      -2.0195
       YYY       0.6581    XXZ      -0.0000    XYZ       0.0000
       YYZ       0.0000    XZZ      -4.1043    YZZ      -0.0573
       ZZZ       0.0000
    Hexadecapole Moments (Debye-Ang^3)
      XXXX    -482.7326   XXXY       6.9047   XXYY     -93.5720
      XYYY      -0.4208   YYYY    -103.7068   XXXZ      -0.0000
      XXYZ      -0.0000   XYYZ       0.0000   YYYZ      -0.0000
      XXZZ     -85.9163   XYZZ      -0.6241   YYZZ     -23.1996
      XZZZ      -0.0000   YZZZ      -0.0000   ZZZZ     -39.9951
 -----------------------------------------------------------------
 DrvMan completing analytic gradient of the correlated energy
 Correlated dipole moment
            1
    1   0.3931063
    2  -0.8099172
    3   0.0000000
 Energy read as -954.733140365
 Full Analytical Gradient: (in a.u., or Hartree/Bohr)
             1             2             3             4
    1    0.00002580   -0.00029475    0.00041625   -0.00014730
    2    0.00005360    0.00000447    0.00001366   -0.00007173
    3    0.00000003   -0.00000005    0.00000002   -0.00000001
 Gradient time:  CPU 0.80 s  wall 0.81 s
 ----------------------------------------------------------------
             Standard Nuclear Orientation (Angstroms)
    I     Atom           X                Y                Z
 ----------------------------------------------------------------
    1      P      -0.0846171960    -0.6880066556    -0.0000000000
    2      N      -1.0104548420     0.6306069184    -0.0000000000
    3      F      -2.3466618118     0.1810448763    -0.0000000000
    4      Cl      1.7325528318     0.2515557364     0.0000000000
 ----------------------------------------------------------------
 Nuclear Repulsion Energy =   196.1633240522 hartrees
 There are       24 alpha and       24 beta electrons

                       Distance Matrix (Angstroms)
             P (  1)   N (  2)   F (  3)
   N (  2)  1.611185
   F (  3)  2.423241  1.409807
   Cl(  4)  2.045699  2.769074  4.079824

 Requested basis set is 6-311++G(d,p)
 There are 38 shells and 104 basis functions
 A cutoff of  1.0D-14 yielded    675 shell pairs
 There are      5288 function pairs (      5716 Cartesian)
 Smallest overlap matrix eigenvalue = 1.93E-03
 Guess MOs from SCF MO coefficient file

 -----------------------------------------------------------------------
  General SCF calculation program by
  Eric Jon Sundstrom, Paul Horn, Yuezhi Mao, Dmitri Zuev, Alec White,
  David Stuck, Shaama M.S., Shane Yost, Joonho Lee, David Small,
  Daniel Levine, Susi Lehtola, Hugh Burton, Evgeny Epifanovsky
 -----------------------------------------------------------------------
 Hartree-Fock
 using 6 threads for integral computing
 -------------------------------------------------------
 OpenMP Integral computing Module                
 Release: version 2.0, May 2017, Q-Chem Inc. Pleasanton 
 -------------------------------------------------------
 A restricted SCF calculation will be
 performed using DIIS
 SCF converges when DIIS error is below 1.0e-08
 ---------------------------------------
  Cycle       Energy         DIIS error
 ---------------------------------------
    1    -954.0720674173      3.99e-05  
    2    -954.0720694234      8.67e-06  
    3    -954.0720695939      4.35e-06  
    4    -954.0720696213      1.41e-06  
    5    -954.0720696292      8.34e-07  
    6    -954.0720696316      4.09e-07  
    7    -954.0720696324      1.51e-07  
    8    -954.0720696326      4.31e-08  
    9    -954.0720696326      1.64e-08  
   10    -954.0720696326      5.43e-09  Convergence criterion met
 ---------------------------------------
 SCF time:   CPU 4.09s  wall 1.00s 
 SCF   energy in the final basis set =     -954.0720696326
 Total energy in the final basis set =     -954.0720696326


 ------------------------------------------------------------------------------

   CCMAN2: suite of methods based on coupled cluster
           and equation of motion theories.

   Components:
   * libvmm-1.3-trunk
     by Evgeny Epifanovsky, Ilya Kaliman.
   * libtensor-2.5-trunk
     by Evgeny Epifanovsky, Michael Wormit, Dmitry Zuev, Sam Manzer, 
        Ilya Kaliman.
   * libcc-2.5-trunk
     by Evgeny Epifanovsky, Arik Landau, Tomasz Kus, Kirill Khistyaev, 
        Dmitry Zuev, Prashant Manohar, Xintian Feng, Anna Krylov, 
        Matthew Goldey, Alec White, Thomas Jagau, Kaushik Nanda, 
        Anastasia Gunina, Alexander Kunitsa, Joonho Lee.

   CCMAN original authors:
   Anna I. Krylov, C. David Sherrill, Steven R. Gwaltney,
   Edward F. C. Byrd (2000)
   Sergey V. Levchenko, Lyudmila V. Slipchenko, Tao Wang,
   Ana-Maria C. Cristian (2003)
   Piotr A. Pieniazek, C. Melania Oana, Evgeny Epifanovsky (2007)
   Prashant Manohar (2009)

 ------------------------------------------------------------------------------


 Allocating and initializing 30808MB of RAM...
 Calculation will run on 6 cores.


 Alpha MOs, Restricted
 -- Occupied --                  
-104.87  -80.08  -26.34  -15.70  -10.60   -8.07   -8.07   -8.07
  1 A     2 A     3 A     4 A     5 A     6 A     7 A     8 A                  
 -7.615  -5.507  -5.506  -5.506  -1.638  -1.191  -1.112  -0.808
  9 A    10 A    11 A    12 A    13 A    14 A    15 A    16 A                  
 -0.711  -0.708  -0.663  -0.553  -0.534  -0.508  -0.454  -0.430
 17 A    18 A    19 A    20 A    21 A    22 A    23 A    24 A                  
 -- Virtual --                   
 -0.006   0.051   0.054   0.074   0.080   0.115   0.127   0.144
 25 A    26 A    27 A    28 A    29 A    30 A    31 A    32 A                  
  0.145   0.173   0.200   0.208   0.218   0.236   0.277   0.318
 33 A    34 A    35 A    36 A    37 A    38 A    39 A    40 A                  
  0.367   0.367   0.374   0.382   0.418   0.476   0.546   0.587
 41 A    42 A    43 A    44 A    45 A    46 A    47 A    48 A                  
  0.589   0.628   0.755   0.796   0.817   0.847   0.895   0.938
 49 A    50 A    51 A    52 A    53 A    54 A    55 A    56 A                  
  1.037   1.060   1.115   1.130   1.153   1.182   1.193   1.265
 57 A    58 A    59 A    60 A    61 A    62 A    63 A    64 A                  
  1.392   1.479   1.559   1.619   1.629   1.760   1.847   1.979
 65 A    66 A    67 A    68 A    69 A    70 A    71 A    72 A                  
  2.251   2.279   2.380   2.385   2.580   2.592   2.620   2.720
 73 A    74 A    75 A    76 A    77 A    78 A    79 A    80 A                  
  2.885   4.028   4.131   4.196   4.203   4.236   4.370   4.453
 81 A    82 A    83 A    84 A    85 A    86 A    87 A    88 A                  
  5.282   6.906   6.941   7.108   7.473  10.340  14.687  14.785
 89 A    90 A    91 A    92 A    93 A    94 A    95 A    96 A                  
 14.855  26.656  26.704  27.009  36.635  68.748 166.081 219.195
 97 A    98 A    99 A   100 A   101 A   102 A   103 A   104 A                  

 Beta MOs, Restricted
 -- Occupied --                  
-104.87  -80.08  -26.34  -15.70  -10.60   -8.07   -8.07   -8.07
  1 A     2 A     3 A     4 A     5 A     6 A     7 A     8 A                  
 -7.615  -5.507  -5.506  -5.506  -1.638  -1.191  -1.112  -0.808
  9 A    10 A    11 A    12 A    13 A    14 A    15 A    16 A                  
 -0.711  -0.708  -0.663  -0.553  -0.534  -0.508  -0.454  -0.430
 17 A    18 A    19 A    20 A    21 A    22 A    23 A    24 A                  
 -- Virtual --                   
 -0.006   0.051   0.054   0.074   0.080   0.115   0.127   0.144
 25 A    26 A    27 A    28 A    29 A    30 A    31 A    32 A                  
  0.145   0.173   0.200   0.208   0.218   0.236   0.277   0.318
 33 A    34 A    35 A    36 A    37 A    38 A    39 A    40 A                  
  0.367   0.367   0.374   0.382   0.418   0.476   0.546   0.587
 41 A    42 A    43 A    44 A    45 A    46 A    47 A    48 A                  
  0.589   0.628   0.755   0.796   0.817   0.847   0.895   0.938
 49 A    50 A    51 A    52 A    53 A    54 A    55 A    56 A                  
  1.037   1.060   1.115   1.130   1.153   1.182   1.193   1.265
 57 A    58 A    59 A    60 A    61 A    62 A    63 A    64 A                  
  1.392   1.479   1.559   1.619   1.629   1.760   1.847   1.979
 65 A    66 A    67 A    68 A    69 A    70 A    71 A    72 A                  
  2.251   2.279   2.380   2.385   2.580   2.592   2.620   2.720
 73 A    74 A    75 A    76 A    77 A    78 A    79 A    80 A                  
  2.885   4.028   4.131   4.196   4.203   4.236   4.370   4.453
 81 A    82 A    83 A    84 A    85 A    86 A    87 A    88 A                  
  5.282   6.906   6.941   7.108   7.473  10.340  14.687  14.785
 89 A    90 A    91 A    92 A    93 A    94 A    95 A    96 A                  
 14.855  26.656  26.704  27.009  36.635  68.748 166.081 219.195
 97 A    98 A    99 A   100 A   101 A   102 A   103 A   104 A                  

 Occupation and symmetry of molecular orbitals

 Point group: C1 (1 irreducible representation).

                           A     All 
 -------------------------------------
 All molecular orbitals:
  - Alpha                  104   104 
  - Beta                   104   104 
 -------------------------------------
 Alpha orbitals:
  - Frozen occupied        12    12  
  - Active occupied        12    12  
  - Active virtual         80    80  
  - Frozen virtual         0     0   
 -------------------------------------
 Beta orbitals:
  - Frozen occupied        12    12  
  - Active occupied        12    12  
  - Active virtual         80    80  
  - Frozen virtual         0     0   
 -------------------------------------

 Import integrals:   CPU 0.00 s  wall 0.00 s

 Import integrals:   CPU 15.14 s  wall 2.64 s

 MP2 amplitudes:   CPU 0.03 s  wall 0.02 s

Running a double precision version
           CCSD T amplitudes will be solved using DIIS.

           Start     Size      MaxIter   EConv     TConv     
           3         7         100       1.00e-07  1.00e-05  
 ------------------------------------------------------------------------------
           Energy (a.u.)   Ediff      Tdiff       Comment
 ------------------------------------------------------------------------------
          -954.71176238                           
     1    -954.70670157   5.06e-03   7.47e-01     
     2    -954.73057053   2.39e-02   1.00e-01     
     3    -954.72933322   1.24e-03   4.73e-02     
     4    -954.73206914   2.74e-03   1.74e-02     Switched to DIIS steps.
     5    -954.73305502   9.86e-04   1.28e-02     
     6    -954.73314286   8.78e-05   3.54e-03     
     7    -954.73313867   4.19e-06   1.49e-03     
     8    -954.73313831   3.60e-07   3.85e-04     
     9    -954.73313985   1.54e-06   2.68e-04     
    10    -954.73313969   1.60e-07   8.38e-05     
    11    -954.73313983   1.38e-07   3.02e-05     
    12    -954.73313990   6.57e-08   1.64e-05     
    13    -954.73313986   3.45e-08   4.50e-06     
 ------------------------------------------------------------------------------
          -954.73313986                           CCSD T converged.

End of double precision
 SCF energy                 = -954.07206963
 MP2 energy                 = -954.71176238
 CCSD correlation energy     =   -0.66107023
 CCSD total energy           = -954.73313986

 CCSD  T1^2 = 0.0151  T2^2 = 0.2520  Leading amplitudes:

 Amplitude    Orbitals with energies
  0.0332       21 (A) A                  ->    25 (A) A                   
              -0.5344                         -0.0063                     
  0.0332       21 (A) B                  ->    25 (A) B                   
              -0.5344                         -0.0063                     
  0.0315       24 (A) A                  ->    25 (A) A                   
              -0.4300                         -0.0063                     
  0.0315       24 (A) B                  ->    25 (A) B                   
              -0.4300                         -0.0063                     

 Amplitude    Orbitals with energies
 -0.1181       24 (A) A      24 (A) B    ->    25 (A) A      25 (A) B     
              -0.4300       -0.4300           -0.0063       -0.0063       
  0.1181       24 (A) A      24 (A) B    ->    25 (A) B      25 (A) A     
              -0.4300       -0.4300           -0.0063       -0.0063       
  0.1181       24 (A) B      24 (A) A    ->    25 (A) A      25 (A) B     
              -0.4300       -0.4300           -0.0063       -0.0063       
 -0.1181       24 (A) B      24 (A) A    ->    25 (A) B      25 (A) A     
              -0.4300       -0.4300           -0.0063       -0.0063       

 Computing CCSD intemediates for later calculations in double precision
 Finished.

Running a double precision version
           CCSD Lambda amplitudes will be solved using DIIS.
           Start     Size      MaxIter   EConv     LConv     
           3         7         100       1.00e-07  1.00e-05  
 ------------------------------------------------------------------------------
            Enorm      Ldiff       Comment
 ------------------------------------------------------------------------------
     1     6.18e-02   4.18e-02     
     2     1.92e-02   8.08e-03     
     3     8.99e-03   1.74e-03     
     4     4.92e-03   1.51e-03     Switched to DIIS steps.
     5     1.53e-03   1.03e-03     
     6     7.57e-04   2.36e-04     
     7     2.51e-04   8.17e-05     
     8     1.18e-04   9.43e-06     
     9     3.99e-05   3.83e-06     
    10     1.70e-05   1.04e-06     
    11     7.64e-06   1.20e-07     
    12     2.94e-06   2.16e-07     
    13     1.47e-06   2.04e-07     
    14     6.06e-07   4.47e-08     
    15     2.59e-07   1.69e-08     
    16     1.39e-07   6.40e-09     
    17     5.86e-08   8.00e-09     
 ------------------------------------------------------------------------------
                                   CCSD Lambda converged.

 Computing density matrices in double precision...
           Orbital response amplitudes will be solved using DIIS.
           Start     Size      MaxIter   EConv     LConv     
           3         7         100       1.00e-06  1.00e-06  
 ------------------------------------------------------------------------------
            Enorm      Ldiff       Comment
 ------------------------------------------------------------------------------
     1     8.82e-02   1.13e-04     
     2     5.71e-02   1.82e-02     
     3     7.01e-02   2.09e-02     
     4     1.85e-02   2.02e-02     Switched to DIIS steps.
     5     4.25e-03   7.00e-03     
     6     1.26e-03   8.34e-04     
     7     4.75e-04   7.31e-05     
     8     1.31e-04   4.80e-05     
     9     3.42e-05   1.62e-05     
    10     1.02e-05   4.89e-07     
    11     2.64e-06   1.40e-06     
    12     7.84e-07   2.87e-08     
 ------------------------------------------------------------------------------
                                   Orbital response converged.

 Computing density matrices... Done.
 CCSD calculation:   CPU 457.03 s  wall 86.52 s

 Transferring MO TPDM to AO TPDM
 Transferring g2_o1o1o1o1
 Transferring g2_o1o1o1v1
 Transferring g2_o1o1v1v1
 Transferring g2_o1v1o1v1
 Transferring g2_o1v1v1v1
 Transferring g2_v1v1v1v1
 Adding separable TPDM
 Computing TPDM gradient
 --------------------------------------------------------
 2e gradient
  Atom          X               Y               Z
 --------------------------------------------------------
    1          3.038263       21.445277        0.000000  
    2          5.183329      -14.009414       -0.000000  
    3         14.714527        0.171920       -0.000000  
    4        -22.936118       -7.607782        0.000000  
 --------------------------------------------------------
 --------------------------------------------------------
 Final gradient
  Atom          X               Y               Z
 --------------------------------------------------------
    1          3.038263       21.445277        0.000000  
    2          5.183329      -14.009414       -0.000000  
    3         14.714527        0.171920       -0.000000  
    4        -22.936118       -7.607782        0.000000  
 --------------------------------------------------------
 Analytic gradient from two-electron contribution:   CPU 105.54 s  wall 20.51 s

 Total ccman2 time:   CPU 580.86 s  wall 110.60 s


 --------------------------------------------------------------

                    Orbital Energies (a.u.)
 --------------------------------------------------------------

 Alpha MOs
 -- Occupied --
******** -80.0763 -26.3379 -15.6963 -10.6011  -8.0692  -8.0662  -8.0660
 -7.6149  -5.5071  -5.5060  -5.5059  -1.6378  -1.1915  -1.1124  -0.8075
 -0.7111  -0.7076  -0.6627  -0.5525  -0.5344  -0.5079  -0.4539  -0.4300
 -- Virtual --
 -0.0063   0.0511   0.0539   0.0742   0.0795   0.1149   0.1269   0.1441
  0.1450   0.1734   0.1997   0.2078   0.2180   0.2361   0.2771   0.3182
  0.3671   0.3673   0.3740   0.3817   0.4178   0.4760   0.5463   0.5874
  0.5889   0.6277   0.7547   0.7958   0.8175   0.8468   0.8955   0.9383
  1.0366   1.0598   1.1150   1.1298   1.1535   1.1821   1.1932   1.2646
  1.3923   1.4789   1.5591   1.6189   1.6288   1.7602   1.8469   1.9787
  2.2510   2.2794   2.3796   2.3849   2.5805   2.5916   2.6201   2.7197
  2.8850   4.0282   4.1313   4.1963   4.2034   4.2359   4.3702   4.4527
  5.2823   6.9059   6.9409   7.1083   7.4726  10.3404  14.6869  14.7850
 14.8551  26.6559  26.7040  27.0088  36.6352  68.7480 166.0810 219.1953
 --------------------------------------------------------------

          Ground-State Mulliken Net Atomic Charges

     Atom                 Charge (a.u.)
  ----------------------------------------
      1 P                     0.374936
      2 N                    -0.243912
      3 F                    -0.042456
      4 Cl                   -0.088568
  ----------------------------------------
  Sum of atomic charges =    -0.000000

 -----------------------------------------------------------------
                    Cartesian Multipole Moments
 -----------------------------------------------------------------
    Charge (ESU x 10^10)
                -0.0000
    Dipole Moment (Debye)
         X       1.0097      Y      -2.0599      Z       0.0000
       Tot       2.2941
    Quadrupole Moments (Debye-Ang)
        XX     -40.3725     XY       1.1666     YY     -37.0261
        XZ       0.0000     YZ      -0.0000     ZZ     -34.9942
    Octopole Moments (Debye-Ang^2)
       XXX      -1.8649    XXY       0.1917    XYY      -2.0037
       YYY       0.6551    XXZ      -0.0000    XYZ       0.0000
       YYZ       0.0000    XZZ      -4.0854    YZZ      -0.0601
       ZZZ       0.0000
    Hexadecapole Moments (Debye-Ang^3)
      XXXX    -483.1612   XXXY       6.9348   XXYY     -93.6317
      XYYY      -0.4068   YYYY    -103.6952   XXXZ      -0.0000
      XXYZ      -0.0000   XYYZ       0.0000   YYYZ      -0.0000
      XXZZ     -85.9761   XYZZ      -0.6191   YYZZ     -23.1964
      XZZZ      -0.0000   YZZZ      -0.0000   ZZZZ     -39.9904
 -----------------------------------------------------------------
 DrvMan completing analytic gradient of the correlated energy
 Correlated dipole moment
            1
    1   0.3972601
    2  -0.8104446
    3   0.0000000
 Energy read as -954.733139861
 Full Analytical Gradient: (in a.u., or Hartree/Bohr)
             1             2             3             4
    1    0.00022599    0.00057082   -0.00068271   -0.00011410
    2    0.00008543    0.00017018   -0.00016527   -0.00009033
    3    0.00000000   -0.00000000    0.00000000   -0.00000000
 Gradient time:  CPU 0.81 s  wall 0.82 s
 ----------------------------------------------------------------
             Standard Nuclear Orientation (Angstroms)
    I     Atom           X                Y                Z
 ----------------------------------------------------------------
    1      P      -0.0846171960    -0.6880066556    -0.0000000000
    2      N      -1.0104548420     0.6306069184    -0.0000000000
    3      F      -2.3456618118     0.1820448763    -0.0000000000
    4      Cl      1.7325528318     0.2515557364     0.0000000000
 ----------------------------------------------------------------
 Nuclear Repulsion Energy =   196.1965264754 hartrees
 There are       24 alpha and       24 beta electrons

                       Distance Matrix (Angstroms)
             P (  1)   N (  2)   F (  3)
   N (  2)  1.611185
   F (  3)  2.422666  1.408540
   Cl(  4)  2.045699  2.769074  4.078807

 Requested basis set is 6-311++G(d,p)
 There are 38 shells and 104 basis functions
 A cutoff of  1.0D-14 yielded    675 shell pairs
 There are      5288 function pairs (      5716 Cartesian)
 Smallest overlap matrix eigenvalue = 1.93E-03
 Guess MOs from SCF MO coefficient file

 -----------------------------------------------------------------------
  General SCF calculation program by
  Eric Jon Sundstrom, Paul Horn, Yuezhi Mao, Dmitri Zuev, Alec White,
  David Stuck, Shaama M.S., Shane Yost, Joonho Lee, David Small,
  Daniel Levine, Susi Lehtola, Hugh Burton, Evgeny Epifanovsky
 -----------------------------------------------------------------------
 Hartree-Fock
 using 6 threads for integral computing
 -------------------------------------------------------
 OpenMP Integral computing Module                
 Release: version 2.0, May 2017, Q-Chem Inc. Pleasanton 
 -------------------------------------------------------
 A restricted SCF calculation will be
 performed using DIIS
 SCF converges when DIIS error is below 1.0e-08
 ---------------------------------------
  Cycle       Energy         DIIS error
 ---------------------------------------
    1    -954.0721314302      2.73e-05  
    2    -954.0721324406      6.17e-06  
    3    -954.0721325433      2.81e-06  
    4    -954.0721325570      1.16e-06  
    5    -954.0721325617      5.46e-07  
    6    -954.0721325628      2.44e-07  
    7    -954.0721325631      9.97e-08  
    8    -954.0721325631      3.94e-08  
    9    -954.0721325631      1.28e-08  
   10    -954.0721325631      3.63e-09  Convergence criterion met
 ---------------------------------------
 SCF time:   CPU 4.06s  wall 1.00s 
 SCF   energy in the final basis set =     -954.0721325631
 Total energy in the final basis set =     -954.0721325631


 ------------------------------------------------------------------------------

   CCMAN2: suite of methods based on coupled cluster
           and equation of motion theories.

   Components:
   * libvmm-1.3-trunk
     by Evgeny Epifanovsky, Ilya Kaliman.
   * libtensor-2.5-trunk
     by Evgeny Epifanovsky, Michael Wormit, Dmitry Zuev, Sam Manzer, 
        Ilya Kaliman.
   * libcc-2.5-trunk
     by Evgeny Epifanovsky, Arik Landau, Tomasz Kus, Kirill Khistyaev, 
        Dmitry Zuev, Prashant Manohar, Xintian Feng, Anna Krylov, 
        Matthew Goldey, Alec White, Thomas Jagau, Kaushik Nanda, 
        Anastasia Gunina, Alexander Kunitsa, Joonho Lee.

   CCMAN original authors:
   Anna I. Krylov, C. David Sherrill, Steven R. Gwaltney,
   Edward F. C. Byrd (2000)
   Sergey V. Levchenko, Lyudmila V. Slipchenko, Tao Wang,
   Ana-Maria C. Cristian (2003)
   Piotr A. Pieniazek, C. Melania Oana, Evgeny Epifanovsky (2007)
   Prashant Manohar (2009)

 ------------------------------------------------------------------------------


 Allocating and initializing 30808MB of RAM...
 Calculation will run on 6 cores.


 Alpha MOs, Restricted
 -- Occupied --                  
-104.87  -80.08  -26.34  -15.70  -10.60   -8.07   -8.07   -8.07
  1 A     2 A     3 A     4 A     5 A     6 A     7 A     8 A                  
 -7.615  -5.507  -5.506  -5.506  -1.638  -1.191  -1.112  -0.808
  9 A    10 A    11 A    12 A    13 A    14 A    15 A    16 A                  
 -0.711  -0.708  -0.663  -0.552  -0.534  -0.508  -0.454  -0.430
 17 A    18 A    19 A    20 A    21 A    22 A    23 A    24 A                  
 -- Virtual --                   
 -0.006   0.051   0.054   0.074   0.080   0.115   0.127   0.144
 25 A    26 A    27 A    28 A    29 A    30 A    31 A    32 A                  
  0.145   0.174   0.200   0.208   0.218   0.236   0.277   0.318
 33 A    34 A    35 A    36 A    37 A    38 A    39 A    40 A                  
  0.367   0.367   0.374   0.382   0.418   0.476   0.546   0.587
 41 A    42 A    43 A    44 A    45 A    46 A    47 A    48 A                  
  0.589   0.628   0.755   0.796   0.818   0.847   0.896   0.938
 49 A    50 A    51 A    52 A    53 A    54 A    55 A    56 A                  
  1.037   1.060   1.115   1.130   1.154   1.182   1.193   1.265
 57 A    58 A    59 A    60 A    61 A    62 A    63 A    64 A                  
  1.392   1.479   1.559   1.619   1.628   1.760   1.847   1.979
 65 A    66 A    67 A    68 A    69 A    70 A    71 A    72 A                  
  2.251   2.280   2.380   2.385   2.581   2.592   2.620   2.720
 73 A    74 A    75 A    76 A    77 A    78 A    79 A    80 A                  
  2.885   4.029   4.131   4.196   4.203   4.236   4.371   4.454
 81 A    82 A    83 A    84 A    85 A    86 A    87 A    88 A                  
  5.285   6.906   6.941   7.110   7.473  10.341  14.687  14.785
 89 A    90 A    91 A    92 A    93 A    94 A    95 A    96 A                  
 14.855  26.656  26.704  27.009  36.635  68.748 166.081 219.195
 97 A    98 A    99 A   100 A   101 A   102 A   103 A   104 A                  

 Beta MOs, Restricted
 -- Occupied --                  
-104.87  -80.08  -26.34  -15.70  -10.60   -8.07   -8.07   -8.07
  1 A     2 A     3 A     4 A     5 A     6 A     7 A     8 A                  
 -7.615  -5.507  -5.506  -5.506  -1.638  -1.191  -1.112  -0.808
  9 A    10 A    11 A    12 A    13 A    14 A    15 A    16 A                  
 -0.711  -0.708  -0.663  -0.552  -0.534  -0.508  -0.454  -0.430
 17 A    18 A    19 A    20 A    21 A    22 A    23 A    24 A                  
 -- Virtual --                   
 -0.006   0.051   0.054   0.074   0.080   0.115   0.127   0.144
 25 A    26 A    27 A    28 A    29 A    30 A    31 A    32 A                  
  0.145   0.174   0.200   0.208   0.218   0.236   0.277   0.318
 33 A    34 A    35 A    36 A    37 A    38 A    39 A    40 A                  
  0.367   0.367   0.374   0.382   0.418   0.476   0.546   0.587
 41 A    42 A    43 A    44 A    45 A    46 A    47 A    48 A                  
  0.589   0.628   0.755   0.796   0.818   0.847   0.896   0.938
 49 A    50 A    51 A    52 A    53 A    54 A    55 A    56 A                  
  1.037   1.060   1.115   1.130   1.154   1.182   1.193   1.265
 57 A    58 A    59 A    60 A    61 A    62 A    63 A    64 A                  
  1.392   1.479   1.559   1.619   1.628   1.760   1.847   1.979
 65 A    66 A    67 A    68 A    69 A    70 A    71 A    72 A                  
  2.251   2.280   2.380   2.385   2.581   2.592   2.620   2.720
 73 A    74 A    75 A    76 A    77 A    78 A    79 A    80 A                  
  2.885   4.029   4.131   4.196   4.203   4.236   4.371   4.454
 81 A    82 A    83 A    84 A    85 A    86 A    87 A    88 A                  
  5.285   6.906   6.941   7.110   7.473  10.341  14.687  14.785
 89 A    90 A    91 A    92 A    93 A    94 A    95 A    96 A                  
 14.855  26.656  26.704  27.009  36.635  68.748 166.081 219.195
 97 A    98 A    99 A   100 A   101 A   102 A   103 A   104 A                  

 Occupation and symmetry of molecular orbitals

 Point group: C1 (1 irreducible representation).

                           A     All 
 -------------------------------------
 All molecular orbitals:
  - Alpha                  104   104 
  - Beta                   104   104 
 -------------------------------------
 Alpha orbitals:
  - Frozen occupied        12    12  
  - Active occupied        12    12  
  - Active virtual         80    80  
  - Frozen virtual         0     0   
 -------------------------------------
 Beta orbitals:
  - Frozen occupied        12    12  
  - Active occupied        12    12  
  - Active virtual         80    80  
  - Frozen virtual         0     0   
 -------------------------------------

 Import integrals:   CPU 0.00 s  wall 0.00 s

 Import integrals:   CPU 15.21 s  wall 2.65 s

 MP2 amplitudes:   CPU 0.03 s  wall 0.02 s

Running a double precision version
           CCSD T amplitudes will be solved using DIIS.

           Start     Size      MaxIter   EConv     TConv     
           3         7         100       1.00e-07  1.00e-05  
 ------------------------------------------------------------------------------
           Energy (a.u.)   Ediff      Tdiff       Comment
 ------------------------------------------------------------------------------
          -954.71175591                           
     1    -954.70672845   5.03e-03   7.47e-01     
     2    -954.73056983   2.38e-02   1.00e-01     
     3    -954.72934063   1.23e-03   4.73e-02     
     4    -954.73207188   2.73e-03   1.74e-02     Switched to DIIS steps.
     5    -954.73305639   9.85e-04   1.28e-02     
     6    -954.73314384   8.74e-05   3.54e-03     
     7    -954.73313955   4.29e-06   1.48e-03     
     8    -954.73313918   3.67e-07   3.83e-04     
     9    -954.73314070   1.52e-06   2.67e-04     
    10    -954.73314054   1.60e-07   8.36e-05     
    11    -954.73314067   1.37e-07   3.01e-05     
    12    -954.73314074   6.52e-08   1.63e-05     
    13    -954.73314070   3.42e-08   4.48e-06     
 ------------------------------------------------------------------------------
          -954.73314070                           CCSD T converged.

End of double precision
 SCF energy                 = -954.07213256
 MP2 energy                 = -954.71175591
 CCSD correlation energy     =   -0.66100814
 CCSD total energy           = -954.73314070

 CCSD  T1^2 = 0.0150  T2^2 = 0.2519  Leading amplitudes:

 Amplitude    Orbitals with energies
  0.0331       21 (A) A                  ->    25 (A) A                   
              -0.5343                         -0.0062                     
  0.0331       21 (A) B                  ->    25 (A) B                   
              -0.5343                         -0.0062                     
 -0.0314       24 (A) A                  ->    25 (A) A                   
              -0.4298                         -0.0062                     
 -0.0314       24 (A) B                  ->    25 (A) B                   
              -0.4298                         -0.0062                     

 Amplitude    Orbitals with energies
 -0.1181       24 (A) A      24 (A) B    ->    25 (A) A      25 (A) B     
              -0.4298       -0.4298           -0.0062       -0.0062       
  0.1181       24 (A) A      24 (A) B    ->    25 (A) B      25 (A) A     
              -0.4298       -0.4298           -0.0062       -0.0062       
  0.1181       24 (A) B      24 (A) A    ->    25 (A) A      25 (A) B     
              -0.4298       -0.4298           -0.0062       -0.0062       
 -0.1181       24 (A) B      24 (A) A    ->    25 (A) B      25 (A) A     
              -0.4298       -0.4298           -0.0062       -0.0062       

 Computing CCSD intemediates for later calculations in double precision
 Finished.

Running a double precision version
           CCSD Lambda amplitudes will be solved using DIIS.
           Start     Size      MaxIter   EConv     LConv     
           3         7         100       1.00e-07  1.00e-05  
 ------------------------------------------------------------------------------
            Enorm      Ldiff       Comment
 ------------------------------------------------------------------------------
     1     6.18e-02   4.18e-02     
     2     1.92e-02   8.07e-03     
     3     8.97e-03   1.74e-03     
     4     4.91e-03   1.51e-03     Switched to DIIS steps.
     5     1.53e-03   1.03e-03     
     6     7.55e-04   2.35e-04     
     7     2.51e-04   8.14e-05     
     8     1.17e-04   9.32e-06     
     9     3.98e-05   3.85e-06     
    10     1.70e-05   1.04e-06     
    11     7.62e-06   1.17e-07     
    12     2.93e-06   2.14e-07     
    13     1.46e-06   2.04e-07     
    14     6.03e-07   4.44e-08     
    15     2.58e-07   1.69e-08     
    16     1.39e-07   6.44e-09     
    17     5.84e-08   7.97e-09     
 ------------------------------------------------------------------------------
                                   CCSD Lambda converged.

 Computing density matrices in double precision...
           Orbital response amplitudes will be solved using DIIS.
           Start     Size      MaxIter   EConv     LConv     
           3         7         100       1.00e-06  1.00e-06  
 ------------------------------------------------------------------------------
            Enorm      Ldiff       Comment
 ------------------------------------------------------------------------------
     1     8.81e-02   8.86e-05     
     2     5.69e-02   1.83e-02     
     3     6.96e-02   2.07e-02     
     4     1.85e-02   2.00e-02     Switched to DIIS steps.
     5     4.25e-03   6.98e-03     
     6     1.26e-03   8.33e-04     
     7     4.75e-04   7.30e-05     
     8     1.31e-04   4.81e-05     
     9     3.42e-05   1.61e-05     
    10     1.01e-05   4.88e-07     
    11     2.62e-06   1.39e-06     
    12     7.73e-07   2.78e-08     
 ------------------------------------------------------------------------------
                                   Orbital response converged.

 Computing density matrices... Done.
 CCSD calculation:   CPU 456.65 s  wall 86.43 s

 Transferring MO TPDM to AO TPDM
 Transferring g2_o1o1o1o1
 Transferring g2_o1o1o1v1
 Transferring g2_o1o1v1v1
 Transferring g2_o1v1o1v1
 Transferring g2_o1v1v1v1
 Transferring g2_v1v1v1v1
 Adding separable TPDM
 Computing TPDM gradient
 --------------------------------------------------------
 2e gradient
  Atom          X               Y               Z
 --------------------------------------------------------
    1          3.037783       21.448340        0.000000  
    2          5.176403      -14.009133       -0.000000  
    3         14.722812        0.168548       -0.000000  
    4        -22.936998       -7.607755        0.000000  
 --------------------------------------------------------
 --------------------------------------------------------
 Final gradient
  Atom          X               Y               Z
 --------------------------------------------------------
    1          3.037783       21.448340        0.000000  
    2          5.176403      -14.009133       -0.000000  
    3         14.722812        0.168548       -0.000000  
    4        -22.936998       -7.607755        0.000000  
 --------------------------------------------------------
 Analytic gradient from two-electron contribution:   CPU 105.50 s  wall 20.27 s

 Total ccman2 time:   CPU 580.01 s  wall 110.19 s


 --------------------------------------------------------------

                    Orbital Energies (a.u.)
 --------------------------------------------------------------

 Alpha MOs
 -- Occupied --
******** -80.0762 -26.3381 -15.6962 -10.6010  -8.0691  -8.0661  -8.0660
 -7.6148  -5.5070  -5.5059  -5.5058  -1.6385  -1.1914  -1.1123  -0.8078
 -0.7115  -0.7080  -0.6628  -0.5524  -0.5343  -0.5079  -0.4538  -0.4298
 -- Virtual --
 -0.0062   0.0512   0.0539   0.0742   0.0796   0.1150   0.1269   0.1441
  0.1451   0.1735   0.1999   0.2078   0.2180   0.2361   0.2772   0.3184
  0.3671   0.3672   0.3740   0.3818   0.4178   0.4760   0.5464   0.5874
  0.5889   0.6278   0.7548   0.7959   0.8177   0.8469   0.8956   0.9384
  1.0367   1.0598   1.1151   1.1299   1.1536   1.1822   1.1932   1.2647
  1.3923   1.4789   1.5591   1.6189   1.6283   1.7603   1.8471   1.9787
  2.2508   2.2800   2.3795   2.3848   2.5807   2.5917   2.6203   2.7198
  2.8851   4.0288   4.1308   4.1960   4.2031   4.2357   4.3713   4.4537
  5.2847   6.9056   6.9407   7.1099   7.4727  10.3405  14.6871  14.7851
 14.8553  26.6560  26.7041  27.0089  36.6354  68.7478 166.0812 219.1954
 --------------------------------------------------------------

          Ground-State Mulliken Net Atomic Charges

     Atom                 Charge (a.u.)
  ----------------------------------------
      1 P                     0.374689
      2 N                    -0.244247
      3 F                    -0.041762
      4 Cl                   -0.088680
  ----------------------------------------
  Sum of atomic charges =    -0.000000

 -----------------------------------------------------------------
                    Cartesian Multipole Moments
 -----------------------------------------------------------------
    Charge (ESU x 10^10)
                -0.0000
    Dipole Moment (Debye)
         X       1.0025      Y      -2.0595      Z       0.0000
       Tot       2.2906
    Quadrupole Moments (Debye-Ang)
        XX     -40.3579     XY       1.1654     YY     -37.0282
        XZ       0.0000     YZ      -0.0000     ZZ     -34.9944
    Octopole Moments (Debye-Ang^2)
       XXX      -1.9328    XXY       0.1894    XYY      -2.0126
       YYY       0.6431    XXZ      -0.0000    XYZ       0.0000
       YYZ       0.0000    XZZ      -4.0963    YZZ      -0.0628
       ZZZ       0.0000
    Hexadecapole Moments (Debye-Ang^3)
      XXXX    -482.9129   XXXY       6.9589   XXYY     -93.6029
      XYYY      -0.3803   YYYY    -103.7174   XXXZ      -0.0000
      XXYZ      -0.0000   XYYZ       0.0000   YYYZ      -0.0000
      XXZZ     -85.9436   XYZZ      -0.6105   YYZZ     -23.2009
      XZZZ       0.0000   YZZZ      -0.0000   ZZZZ     -39.9946
 -----------------------------------------------------------------
 DrvMan completing analytic gradient of the correlated energy
 Correlated dipole moment
            1
    1   0.3944153
    2  -0.8102869
    3   0.0000000
 Energy read as -954.733140705
 Full Analytical Gradient: (in a.u., or Hartree/Bohr)
             1             2             3             4
    1    0.00015654    0.00001339   -0.00004531   -0.00012461
    2    0.00008838   -0.00000054   -0.00000495   -0.00008288
    3    0.00000000   -0.00000000    0.00000000   -0.00000000
 Gradient time:  CPU 0.82 s  wall 0.85 s
 ----------------------------------------------------------------
             Standard Nuclear Orientation (Angstroms)
    I     Atom           X                Y                Z
 ----------------------------------------------------------------
    1      P      -0.0846171960    -0.6880066556    -0.0000000000
    2      N      -1.0104548420     0.6306069184    -0.0000000000
    3      F      -2.3456618118     0.1800448763    -0.0000000000
    4      Cl      1.7325528318     0.2515557364     0.0000000000
 ----------------------------------------------------------------
 Nuclear Repulsion Energy =   196.1943753147 hartrees
 There are       24 alpha and       24 beta electrons

                       Distance Matrix (Angstroms)
             P (  1)   N (  2)   F (  3)
   N (  2)  1.611185
   F (  3)  2.421949  1.409178
   Cl(  4)  2.045699  2.769074  4.078842

 Requested basis set is 6-311++G(d,p)
 There are 38 shells and 104 basis functions
 A cutoff of  1.0D-14 yielded    675 shell pairs
 There are      5288 function pairs (      5716 Cartesian)
 Smallest overlap matrix eigenvalue = 1.93E-03
 Guess MOs from SCF MO coefficient file

 -----------------------------------------------------------------------
  General SCF calculation program by
  Eric Jon Sundstrom, Paul Horn, Yuezhi Mao, Dmitri Zuev, Alec White,
  David Stuck, Shaama M.S., Shane Yost, Joonho Lee, David Small,
  Daniel Levine, Susi Lehtola, Hugh Burton, Evgeny Epifanovsky
 -----------------------------------------------------------------------
 Hartree-Fock
 using 6 threads for integral computing
 -------------------------------------------------------
 OpenMP Integral computing Module                
 Release: version 2.0, May 2017, Q-Chem Inc. Pleasanton 
 -------------------------------------------------------
 A restricted SCF calculation will be
 performed using DIIS
 SCF converges when DIIS error is below 1.0e-08
 ---------------------------------------
  Cycle       Energy         DIIS error
 ---------------------------------------
    1    -954.0721020242      2.49e-05  
    2    -954.0721031309      7.10e-06  
    3    -954.0721033059      2.52e-06  
    4    -954.0721033259      1.50e-06  
    5    -954.0721033302      3.23e-07  
    6    -954.0721033306      1.24e-07  
    7    -954.0721033306      6.15e-08  
    8    -954.0721033306      2.30e-08  
    9    -954.0721033306      1.06e-08  
   10    -954.0721033306      2.74e-09  Convergence criterion met
 ---------------------------------------
 SCF time:   CPU 4.06s  wall 1.00s 
 SCF   energy in the final basis set =     -954.0721033306
 Total energy in the final basis set =     -954.0721033306


 ------------------------------------------------------------------------------

   CCMAN2: suite of methods based on coupled cluster
           and equation of motion theories.

   Components:
   * libvmm-1.3-trunk
     by Evgeny Epifanovsky, Ilya Kaliman.
   * libtensor-2.5-trunk
     by Evgeny Epifanovsky, Michael Wormit, Dmitry Zuev, Sam Manzer, 
        Ilya Kaliman.
   * libcc-2.5-trunk
     by Evgeny Epifanovsky, Arik Landau, Tomasz Kus, Kirill Khistyaev, 
        Dmitry Zuev, Prashant Manohar, Xintian Feng, Anna Krylov, 
        Matthew Goldey, Alec White, Thomas Jagau, Kaushik Nanda, 
        Anastasia Gunina, Alexander Kunitsa, Joonho Lee.

   CCMAN original authors:
   Anna I. Krylov, C. David Sherrill, Steven R. Gwaltney,
   Edward F. C. Byrd (2000)
   Sergey V. Levchenko, Lyudmila V. Slipchenko, Tao Wang,
   Ana-Maria C. Cristian (2003)
   Piotr A. Pieniazek, C. Melania Oana, Evgeny Epifanovsky (2007)
   Prashant Manohar (2009)

 ------------------------------------------------------------------------------


 Allocating and initializing 30808MB of RAM...
 Calculation will run on 6 cores.


 Alpha MOs, Restricted
 -- Occupied --                  
-104.87  -80.08  -26.34  -15.70  -10.60   -8.07   -8.07   -8.07
  1 A     2 A     3 A     4 A     5 A     6 A     7 A     8 A                  
 -7.615  -5.507  -5.506  -5.506  -1.638  -1.191  -1.112  -0.808
  9 A    10 A    11 A    12 A    13 A    14 A    15 A    16 A                  
 -0.711  -0.708  -0.663  -0.552  -0.534  -0.508  -0.454  -0.430
 17 A    18 A    19 A    20 A    21 A    22 A    23 A    24 A                  
 -- Virtual --                   
 -0.006   0.051   0.054   0.074   0.080   0.115   0.127   0.144
 25 A    26 A    27 A    28 A    29 A    30 A    31 A    32 A                  
  0.145   0.174   0.200   0.208   0.218   0.236   0.277   0.318
 33 A    34 A    35 A    36 A    37 A    38 A    39 A    40 A                  
  0.367   0.367   0.374   0.382   0.418   0.476   0.546   0.587
 41 A    42 A    43 A    44 A    45 A    46 A    47 A    48 A                  
  0.589   0.628   0.755   0.796   0.818   0.847   0.896   0.938
 49 A    50 A    51 A    52 A    53 A    54 A    55 A    56 A                  
  1.037   1.060   1.115   1.130   1.153   1.182   1.193   1.265
 57 A    58 A    59 A    60 A    61 A    62 A    63 A    64 A                  
  1.392   1.479   1.559   1.619   1.629   1.760   1.847   1.979
 65 A    66 A    67 A    68 A    69 A    70 A    71 A    72 A                  
  2.251   2.280   2.380   2.385   2.581   2.592   2.620   2.720
 73 A    74 A    75 A    76 A    77 A    78 A    79 A    80 A                  
  2.885   4.028   4.131   4.196   4.203   4.236   4.371   4.453
 81 A    82 A    83 A    84 A    85 A    86 A    87 A    88 A                  
  5.283   6.906   6.941   7.109   7.473  10.340  14.687  14.785
 89 A    90 A    91 A    92 A    93 A    94 A    95 A    96 A                  
 14.855  26.656  26.704  27.009  36.635  68.748 166.081 219.195
 97 A    98 A    99 A   100 A   101 A   102 A   103 A   104 A                  

 Beta MOs, Restricted
 -- Occupied --                  
-104.87  -80.08  -26.34  -15.70  -10.60   -8.07   -8.07   -8.07
  1 A     2 A     3 A     4 A     5 A     6 A     7 A     8 A                  
 -7.615  -5.507  -5.506  -5.506  -1.638  -1.191  -1.112  -0.808
  9 A    10 A    11 A    12 A    13 A    14 A    15 A    16 A                  
 -0.711  -0.708  -0.663  -0.552  -0.534  -0.508  -0.454  -0.430
 17 A    18 A    19 A    20 A    21 A    22 A    23 A    24 A                  
 -- Virtual --                   
 -0.006   0.051   0.054   0.074   0.080   0.115   0.127   0.144
 25 A    26 A    27 A    28 A    29 A    30 A    31 A    32 A                  
  0.145   0.174   0.200   0.208   0.218   0.236   0.277   0.318
 33 A    34 A    35 A    36 A    37 A    38 A    39 A    40 A                  
  0.367   0.367   0.374   0.382   0.418   0.476   0.546   0.587
 41 A    42 A    43 A    44 A    45 A    46 A    47 A    48 A                  
  0.589   0.628   0.755   0.796   0.818   0.847   0.896   0.938
 49 A    50 A    51 A    52 A    53 A    54 A    55 A    56 A                  
  1.037   1.060   1.115   1.130   1.153   1.182   1.193   1.265
 57 A    58 A    59 A    60 A    61 A    62 A    63 A    64 A                  
  1.392   1.479   1.559   1.619   1.629   1.760   1.847   1.979
 65 A    66 A    67 A    68 A    69 A    70 A    71 A    72 A                  
  2.251   2.280   2.380   2.385   2.581   2.592   2.620   2.720
 73 A    74 A    75 A    76 A    77 A    78 A    79 A    80 A                  
  2.885   4.028   4.131   4.196   4.203   4.236   4.371   4.453
 81 A    82 A    83 A    84 A    85 A    86 A    87 A    88 A                  
  5.283   6.906   6.941   7.109   7.473  10.340  14.687  14.785
 89 A    90 A    91 A    92 A    93 A    94 A    95 A    96 A                  
 14.855  26.656  26.704  27.009  36.635  68.748 166.081 219.195
 97 A    98 A    99 A   100 A   101 A   102 A   103 A   104 A                  

 Occupation and symmetry of molecular orbitals

 Point group: C1 (1 irreducible representation).

                           A     All 
 -------------------------------------
 All molecular orbitals:
  - Alpha                  104   104 
  - Beta                   104   104 
 -------------------------------------
 Alpha orbitals:
  - Frozen occupied        12    12  
  - Active occupied        12    12  
  - Active virtual         80    80  
  - Frozen virtual         0     0   
 -------------------------------------
 Beta orbitals:
  - Frozen occupied        12    12  
  - Active occupied        12    12  
  - Active virtual         80    80  
  - Frozen virtual         0     0   
 -------------------------------------

 Import integrals:   CPU 0.00 s  wall 0.00 s

 Import integrals:   CPU 15.52 s  wall 2.79 s

 MP2 amplitudes:   CPU 0.05 s  wall 0.03 s

Running a double precision version
           CCSD T amplitudes will be solved using DIIS.

           Start     Size      MaxIter   EConv     TConv     
           3         7         100       1.00e-07  1.00e-05  
 ------------------------------------------------------------------------------
           Energy (a.u.)   Ediff      Tdiff       Comment
 ------------------------------------------------------------------------------
          -954.71175869                           
     1    -954.70671565   5.04e-03   7.47e-01     
     2    -954.73057012   2.39e-02   1.00e-01     
     3    -954.72933711   1.23e-03   4.73e-02     
     4    -954.73207067   2.73e-03   1.74e-02     Switched to DIIS steps.
     5    -954.73305583   9.85e-04   1.28e-02     
     6    -954.73314348   8.76e-05   3.54e-03     
     7    -954.73313924   4.24e-06   1.49e-03     
     8    -954.73313888   3.62e-07   3.84e-04     
     9    -954.73314041   1.53e-06   2.68e-04     
    10    -954.73314025   1.59e-07   8.38e-05     
    11    -954.73314039   1.38e-07   3.01e-05     
    12    -954.73314046   6.57e-08   1.63e-05     
    13    -954.73314042   3.45e-08   4.49e-06     
 ------------------------------------------------------------------------------
          -954.73314042                           CCSD T converged.

End of double precision
 SCF energy                 = -954.07210333
 MP2 energy                 = -954.71175869
 CCSD correlation energy     =   -0.66103709
 CCSD total energy           = -954.73314042

 CCSD  T1^2 = 0.0150  T2^2 = 0.2520  Leading amplitudes:

 Amplitude    Orbitals with energies
  0.0332       21 (A) A                  ->    25 (A) A                   
              -0.5344                         -0.0062                     
  0.0332       21 (A) B                  ->    25 (A) B                   
              -0.5344                         -0.0062                     
  0.0315       24 (A) A                  ->    25 (A) A                   
              -0.4299                         -0.0062                     
  0.0315       24 (A) B                  ->    25 (A) B                   
              -0.4299                         -0.0062                     

 Amplitude    Orbitals with energies
 -0.1181       24 (A) A      24 (A) B    ->    25 (A) A      25 (A) B     
              -0.4299       -0.4299           -0.0062       -0.0062       
  0.1181       24 (A) A      24 (A) B    ->    25 (A) B      25 (A) A     
              -0.4299       -0.4299           -0.0062       -0.0062       
  0.1181       24 (A) B      24 (A) A    ->    25 (A) A      25 (A) B     
              -0.4299       -0.4299           -0.0062       -0.0062       
 -0.1181       24 (A) B      24 (A) A    ->    25 (A) B      25 (A) A     
              -0.4299       -0.4299           -0.0062       -0.0062       

 Computing CCSD intemediates for later calculations in double precision
 Finished.

Running a double precision version
           CCSD Lambda amplitudes will be solved using DIIS.
           Start     Size      MaxIter   EConv     LConv     
           3         7         100       1.00e-07  1.00e-05  
 ------------------------------------------------------------------------------
            Enorm      Ldiff       Comment
 ------------------------------------------------------------------------------
     1     6.18e-02   4.18e-02     
     2     1.92e-02   8.08e-03     
     3     8.98e-03   1.74e-03     
     4     4.91e-03   1.51e-03     Switched to DIIS steps.
     5     1.53e-03   1.03e-03     
     6     7.56e-04   2.36e-04     
     7     2.51e-04   8.17e-05     
     8     1.18e-04   9.41e-06     
     9     3.99e-05   3.82e-06     
    10     1.70e-05   1.03e-06     
    11     7.64e-06   1.21e-07     
    12     2.94e-06   2.16e-07     
    13     1.47e-06   2.04e-07     
    14     6.05e-07   4.47e-08     
    15     2.59e-07   1.69e-08     
    16     1.39e-07   6.44e-09     
    17     5.87e-08   8.01e-09     
 ------------------------------------------------------------------------------
                                   CCSD Lambda converged.

 Computing density matrices in double precision...
           Orbital response amplitudes will be solved using DIIS.
           Start     Size      MaxIter   EConv     LConv     
           3         7         100       1.00e-06  1.00e-06  
 ------------------------------------------------------------------------------
            Enorm      Ldiff       Comment
 ------------------------------------------------------------------------------
     1     8.81e-02   1.01e-04     
     2     5.70e-02   1.82e-02     
     3     6.99e-02   2.08e-02     
     4     1.85e-02   2.01e-02     Switched to DIIS steps.
     5     4.25e-03   7.00e-03     
     6     1.26e-03   8.33e-04     
     7     4.75e-04   7.30e-05     
     8     1.31e-04   4.80e-05     
     9     3.42e-05   1.62e-05     
    10     1.01e-05   4.91e-07     
    11     2.63e-06   1.39e-06     
    12     7.78e-07   2.81e-08     
 ------------------------------------------------------------------------------
                                   Orbital response converged.

 Computing density matrices... Done.
 CCSD calculation:   CPU 456.71 s  wall 86.54 s

 Transferring MO TPDM to AO TPDM
 Transferring g2_o1o1o1o1
 Transferring g2_o1o1o1v1
 Transferring g2_o1o1v1v1
 Transferring g2_o1v1o1v1
 Transferring g2_o1v1v1v1
 Transferring g2_v1v1v1v1
 Adding separable TPDM
 Computing TPDM gradient
 --------------------------------------------------------
 2e gradient
  Atom          X               Y               Z
 --------------------------------------------------------
    1          3.036286       21.446996        0.000000  
    2          5.183502      -14.019343       -0.000000  
    3         14.717346        0.180423        0.000000  
    4        -22.937134       -7.608075       -0.000000  
 --------------------------------------------------------
 --------------------------------------------------------
 Final gradient
  Atom          X               Y               Z
 --------------------------------------------------------
    1          3.036286       21.446996        0.000000  
    2          5.183502      -14.019343       -0.000000  
    3         14.717346        0.180423        0.000000  
    4        -22.937134       -7.608075       -0.000000  
 --------------------------------------------------------
 Analytic gradient from two-electron contribution:   CPU 104.18 s  wall 20.18 s

 Total ccman2 time:   CPU 579.76 s  wall 110.50 s


 --------------------------------------------------------------

                    Orbital Energies (a.u.)
 --------------------------------------------------------------

 Alpha MOs
 -- Occupied --
******** -80.0762 -26.3380 -15.6963 -10.6010  -8.0692  -8.0662  -8.0660
 -7.6149  -5.5071  -5.5059  -5.5058  -1.6382  -1.1914  -1.1124  -0.8077
 -0.7113  -0.7078  -0.6627  -0.5524  -0.5344  -0.5079  -0.4539  -0.4299
 -- Virtual --
 -0.0062   0.0512   0.0539   0.0742   0.0795   0.1150   0.1269   0.1441
  0.1451   0.1735   0.1997   0.2078   0.2180   0.2361   0.2772   0.3183
  0.3671   0.3672   0.3740   0.3817   0.4179   0.4760   0.5463   0.5873
  0.5889   0.6277   0.7548   0.7958   0.8176   0.8469   0.8956   0.9382
  1.0366   1.0597   1.1150   1.1298   1.1535   1.1822   1.1932   1.2646
  1.3923   1.4788   1.5591   1.6190   1.6286   1.7603   1.8470   1.9787
  2.2510   2.2797   2.3796   2.3848   2.5806   2.5916   2.6202   2.7197
  2.8850   4.0284   4.1311   4.1961   4.2033   4.2357   4.3708   4.4533
  5.2835   6.9057   6.9409   7.1091   7.4726  10.3405  14.6870  14.7850
 14.8552  26.6560  26.7040  27.0089  36.6353  68.7479 166.0811 219.1954
 --------------------------------------------------------------

          Ground-State Mulliken Net Atomic Charges

     Atom                 Charge (a.u.)
  ----------------------------------------
      1 P                     0.374909
      2 N                    -0.243970
      3 F                    -0.042169
      4 Cl                   -0.088770
  ----------------------------------------
  Sum of atomic charges =    -0.000000

 -----------------------------------------------------------------
                    Cartesian Multipole Moments
 -----------------------------------------------------------------
    Charge (ESU x 10^10)
                 0.0000
    Dipole Moment (Debye)
         X       1.0064      Y      -2.0590      Z       0.0000
       Tot       2.2918
    Quadrupole Moments (Debye-Ang)
        XX     -40.3676     XY       1.1636     YY     -37.0254
        XZ       0.0000     YZ       0.0000     ZZ     -34.9940
    Octopole Moments (Debye-Ang^2)
       XXX      -1.9082    XXY       0.2026    XYY      -2.0106
       YYY       0.6701    XXZ       0.0000    XYZ      -0.0000
       YYZ       0.0000    XZZ      -4.0934    YZZ      -0.0545
       ZZZ       0.0000
    Hexadecapole Moments (Debye-Ang^3)
      XXXX    -482.9810   XXXY       6.8806   XXYY     -93.6009
      XYYY      -0.4473   YYYY    -103.6846   XXXZ       0.0000
      XXYZ       0.0000   XYYZ       0.0000   YYYZ       0.0000
      XXZZ     -85.9488   XYZZ      -0.6327   YYZZ     -23.1951
      XZZZ       0.0000   YZZZ       0.0000   ZZZZ     -39.9909
 -----------------------------------------------------------------
 DrvMan completing analytic gradient of the correlated energy
 Correlated dipole moment
            1
    1   0.3959540
    2  -0.8100753
    3   0.0000000
 Energy read as -954.733140421
 Full Analytical Gradient: (in a.u., or Hartree/Bohr)
             1             2             3             4
    1    0.00009574    0.00026527   -0.00022426   -0.00013675
    2    0.00005052    0.00017627   -0.00014759   -0.00007920
    3   -0.00000000    0.00000000   -0.00000000   -0.00000000
 Gradient time:  CPU 0.80 s  wall 0.83 s
 ----------------------------------------------------------------
             Standard Nuclear Orientation (Angstroms)
    I     Atom           X                Y                Z
 ----------------------------------------------------------------
    1      P      -0.0846171960    -0.6880066556    -0.0000000000
    2      N      -1.0104548420     0.6306069184    -0.0000000000
    3      F      -2.3456618118     0.1810448763     0.0010000000
    4      Cl      1.7325528318     0.2515557364     0.0000000000
 ----------------------------------------------------------------
 Nuclear Repulsion Energy =   196.1954481032 hartrees
 There are       24 alpha and       24 beta electrons

                       Distance Matrix (Angstroms)
             P (  1)   N (  2)   F (  3)
   N (  2)  1.611185
   F (  3)  2.422308  1.408859
   Cl(  4)  2.045699  2.769074  4.078824

 Requested basis set is 6-311++G(d,p)
 There are 38 shells and 104 basis functions
 A cutoff of  1.0D-14 yielded    675 shell pairs
 There are      5288 function pairs (      5716 Cartesian)
 Smallest overlap matrix eigenvalue = 1.93E-03
 Guess MOs from SCF MO coefficient file

 -----------------------------------------------------------------------
  General SCF calculation program by
  Eric Jon Sundstrom, Paul Horn, Yuezhi Mao, Dmitri Zuev, Alec White,
  David Stuck, Shaama M.S., Shane Yost, Joonho Lee, David Small,
  Daniel Levine, Susi Lehtola, Hugh Burton, Evgeny Epifanovsky
 -----------------------------------------------------------------------
 Hartree-Fock
 using 6 threads for integral computing
 -------------------------------------------------------
 OpenMP Integral computing Module                
 Release: version 2.0, May 2017, Q-Chem Inc. Pleasanton 
 -------------------------------------------------------
 A restricted SCF calculation will be
 performed using DIIS
 SCF converges when DIIS error is below 1.0e-08
 ---------------------------------------
  Cycle       Energy         DIIS error
 ---------------------------------------
    1    -954.0721173700      1.66e-05  
    2    -954.0721178865      4.79e-06  
    3    -954.0721179714      1.62e-06  
    4    -954.0721179812      9.03e-07  
    5    -954.0721179827      2.26e-07  
    6    -954.0721179829      9.19e-08  
    7    -954.0721179830      5.49e-08  
    8    -954.0721179830      2.34e-08  
    9    -954.0721179830      9.15e-09  Convergence criterion met
 ---------------------------------------
 SCF time:   CPU 3.76s  wall 1.00s 
 SCF   energy in the final basis set =     -954.0721179830
 Total energy in the final basis set =     -954.0721179830


 ------------------------------------------------------------------------------

   CCMAN2: suite of methods based on coupled cluster
           and equation of motion theories.

   Components:
   * libvmm-1.3-trunk
     by Evgeny Epifanovsky, Ilya Kaliman.
   * libtensor-2.5-trunk
     by Evgeny Epifanovsky, Michael Wormit, Dmitry Zuev, Sam Manzer, 
        Ilya Kaliman.
   * libcc-2.5-trunk
     by Evgeny Epifanovsky, Arik Landau, Tomasz Kus, Kirill Khistyaev, 
        Dmitry Zuev, Prashant Manohar, Xintian Feng, Anna Krylov, 
        Matthew Goldey, Alec White, Thomas Jagau, Kaushik Nanda, 
        Anastasia Gunina, Alexander Kunitsa, Joonho Lee.

   CCMAN original authors:
   Anna I. Krylov, C. David Sherrill, Steven R. Gwaltney,
   Edward F. C. Byrd (2000)
   Sergey V. Levchenko, Lyudmila V. Slipchenko, Tao Wang,
   Ana-Maria C. Cristian (2003)
   Piotr A. Pieniazek, C. Melania Oana, Evgeny Epifanovsky (2007)
   Prashant Manohar (2009)

 ------------------------------------------------------------------------------


 Allocating and initializing 30808MB of RAM...
 Calculation will run on 6 cores.


 Alpha MOs, Restricted
 -- Occupied --                  
-104.87  -80.08  -26.34  -15.70  -10.60   -8.07   -8.07   -8.07
  1 A     2 A     3 A     4 A     5 A     6 A     7 A     8 A                  
 -7.615  -5.507  -5.506  -5.506  -1.638  -1.191  -1.112  -0.808
  9 A    10 A    11 A    12 A    13 A    14 A    15 A    16 A                  
 -0.711  -0.708  -0.663  -0.552  -0.534  -0.508  -0.454  -0.430
 17 A    18 A    19 A    20 A    21 A    22 A    23 A    24 A                  
 -- Virtual --                   
 -0.006   0.051   0.054   0.074   0.080   0.115   0.127   0.144
 25 A    26 A    27 A    28 A    29 A    30 A    31 A    32 A                  
  0.145   0.174   0.200   0.208   0.218   0.236   0.277   0.318
 33 A    34 A    35 A    36 A    37 A    38 A    39 A    40 A                  
  0.367   0.367   0.374   0.382   0.418   0.476   0.546   0.587
 41 A    42 A    43 A    44 A    45 A    46 A    47 A    48 A                  
  0.589   0.628   0.755   0.796   0.818   0.847   0.896   0.938
 49 A    50 A    51 A    52 A    53 A    54 A    55 A    56 A                  
  1.037   1.060   1.115   1.130   1.154   1.182   1.193   1.265
 57 A    58 A    59 A    60 A    61 A    62 A    63 A    64 A                  
  1.392   1.479   1.559   1.619   1.628   1.760   1.847   1.979
 65 A    66 A    67 A    68 A    69 A    70 A    71 A    72 A                  
  2.251   2.280   2.380   2.385   2.581   2.592   2.620   2.720
 73 A    74 A    75 A    76 A    77 A    78 A    79 A    80 A                  
  2.885   4.029   4.131   4.196   4.203   4.236   4.371   4.453
 81 A    82 A    83 A    84 A    85 A    86 A    87 A    88 A                  
  5.284   6.906   6.941   7.110   7.473  10.341  14.687  14.785
 89 A    90 A    91 A    92 A    93 A    94 A    95 A    96 A                  
 14.855  26.656  26.704  27.009  36.635  68.748 166.081 219.195
 97 A    98 A    99 A   100 A   101 A   102 A   103 A   104 A                  

 Beta MOs, Restricted
 -- Occupied --                  
-104.87  -80.08  -26.34  -15.70  -10.60   -8.07   -8.07   -8.07
  1 A     2 A     3 A     4 A     5 A     6 A     7 A     8 A                  
 -7.615  -5.507  -5.506  -5.506  -1.638  -1.191  -1.112  -0.808
  9 A    10 A    11 A    12 A    13 A    14 A    15 A    16 A                  
 -0.711  -0.708  -0.663  -0.552  -0.534  -0.508  -0.454  -0.430
 17 A    18 A    19 A    20 A    21 A    22 A    23 A    24 A                  
 -- Virtual --                   
 -0.006   0.051   0.054   0.074   0.080   0.115   0.127   0.144
 25 A    26 A    27 A    28 A    29 A    30 A    31 A    32 A                  
  0.145   0.174   0.200   0.208   0.218   0.236   0.277   0.318
 33 A    34 A    35 A    36 A    37 A    38 A    39 A    40 A                  
  0.367   0.367   0.374   0.382   0.418   0.476   0.546   0.587
 41 A    42 A    43 A    44 A    45 A    46 A    47 A    48 A                  
  0.589   0.628   0.755   0.796   0.818   0.847   0.896   0.938
 49 A    50 A    51 A    52 A    53 A    54 A    55 A    56 A                  
  1.037   1.060   1.115   1.130   1.154   1.182   1.193   1.265
 57 A    58 A    59 A    60 A    61 A    62 A    63 A    64 A                  
  1.392   1.479   1.559   1.619   1.628   1.760   1.847   1.979
 65 A    66 A    67 A    68 A    69 A    70 A    71 A    72 A                  
  2.251   2.280   2.380   2.385   2.581   2.592   2.620   2.720
 73 A    74 A    75 A    76 A    77 A    78 A    79 A    80 A                  
  2.885   4.029   4.131   4.196   4.203   4.236   4.371   4.453
 81 A    82 A    83 A    84 A    85 A    86 A    87 A    88 A                  
  5.284   6.906   6.941   7.110   7.473  10.341  14.687  14.785
 89 A    90 A    91 A    92 A    93 A    94 A    95 A    96 A                  
 14.855  26.656  26.704  27.009  36.635  68.748 166.081 219.195
 97 A    98 A    99 A   100 A   101 A   102 A   103 A   104 A                  

 Occupation and symmetry of molecular orbitals

 Point group: C1 (1 irreducible representation).

                           A     All 
 -------------------------------------
 All molecular orbitals:
  - Alpha                  104   104 
  - Beta                   104   104 
 -------------------------------------
 Alpha orbitals:
  - Frozen occupied        12    12  
  - Active occupied        12    12  
  - Active virtual         80    80  
  - Frozen virtual         0     0   
 -------------------------------------
 Beta orbitals:
  - Frozen occupied        12    12  
  - Active occupied        12    12  
  - Active virtual         80    80  
  - Frozen virtual         0     0   
 -------------------------------------

 Import integrals:   CPU 0.00 s  wall 0.00 s

 Import integrals:   CPU 15.14 s  wall 2.64 s

 MP2 amplitudes:   CPU 0.03 s  wall 0.02 s

Running a double precision version
           CCSD T amplitudes will be solved using DIIS.

           Start     Size      MaxIter   EConv     TConv     
           3         7         100       1.00e-07  1.00e-05  
 ------------------------------------------------------------------------------
           Energy (a.u.)   Ediff      Tdiff       Comment
 ------------------------------------------------------------------------------
          -954.71175734                           
     1    -954.70672210   5.04e-03   7.47e-01     
     2    -954.73057001   2.38e-02   1.00e-01     
     3    -954.72933891   1.23e-03   4.73e-02     
     4    -954.73207132   2.73e-03   1.74e-02     Switched to DIIS steps.
     5    -954.73305615   9.85e-04   1.28e-02     
     6    -954.73314370   8.75e-05   3.54e-03     
     7    -954.73313944   4.26e-06   1.48e-03     
     8    -954.73313907   3.64e-07   3.84e-04     
     9    -954.73314060   1.52e-06   2.68e-04     
    10    -954.73314044   1.59e-07   8.37e-05     
    11    -954.73314057   1.37e-07   3.01e-05     
    12    -954.73314064   6.54e-08   1.63e-05     
    13    -954.73314061   3.44e-08   4.48e-06     
 ------------------------------------------------------------------------------
          -954.73314061                           CCSD T converged.

End of double precision
 SCF energy                 = -954.07211798
 MP2 energy                 = -954.71175734
 CCSD correlation energy     =   -0.66102262
 CCSD total energy           = -954.73314061

 CCSD  T1^2 = 0.0150  T2^2 = 0.2519  Leading amplitudes:

 Amplitude    Orbitals with energies
  0.0331       21 (A) A                  ->    25 (A) A                   
              -0.5344                         -0.0062                     
  0.0331       21 (A) B                  ->    25 (A) B                   
              -0.5344                         -0.0062                     
  0.0314       24 (A) A                  ->    25 (A) A                   
              -0.4299                         -0.0062                     
  0.0314       24 (A) B                  ->    25 (A) B                   
              -0.4299                         -0.0062                     

 Amplitude    Orbitals with energies
 -0.1181       24 (A) A      24 (A) B    ->    25 (A) A      25 (A) B     
              -0.4299       -0.4299           -0.0062       -0.0062       
  0.1181       24 (A) A      24 (A) B    ->    25 (A) B      25 (A) A     
              -0.4299       -0.4299           -0.0062       -0.0062       
  0.1181       24 (A) B      24 (A) A    ->    25 (A) A      25 (A) B     
              -0.4299       -0.4299           -0.0062       -0.0062       
 -0.1181       24 (A) B      24 (A) A    ->    25 (A) B      25 (A) A     
              -0.4299       -0.4299           -0.0062       -0.0062       

 Computing CCSD intemediates for later calculations in double precision
 Finished.

Running a double precision version
           CCSD Lambda amplitudes will be solved using DIIS.
           Start     Size      MaxIter   EConv     LConv     
           3         7         100       1.00e-07  1.00e-05  
 ------------------------------------------------------------------------------
            Enorm      Ldiff       Comment
 ------------------------------------------------------------------------------
     1     6.18e-02   4.18e-02     
     2     1.92e-02   8.07e-03     
     3     8.98e-03   1.74e-03     
     4     4.91e-03   1.51e-03     Switched to DIIS steps.
     5     1.53e-03   1.03e-03     
     6     7.56e-04   2.35e-04     
     7     2.51e-04   8.16e-05     
     8     1.17e-04   9.36e-06     
     9     3.98e-05   3.84e-06     
    10     1.70e-05   1.04e-06     
    11     7.63e-06   1.19e-07     
    12     2.93e-06   2.15e-07     
    13     1.47e-06   2.04e-07     
    14     6.05e-07   4.46e-08     
    15     2.59e-07   1.69e-08     
    16     1.39e-07   6.44e-09     
    17     5.86e-08   7.99e-09     
 ------------------------------------------------------------------------------
                                   CCSD Lambda converged.

 Computing density matrices in double precision...
           Orbital response amplitudes will be solved using DIIS.
           Start     Size      MaxIter   EConv     LConv     
           3         7         100       1.00e-06  1.00e-06  
 ------------------------------------------------------------------------------
            Enorm      Ldiff       Comment
 ------------------------------------------------------------------------------
     1     8.81e-02   9.13e-05     
     2     5.69e-02   1.83e-02     
     3     6.97e-02   2.08e-02     
     4     1.85e-02   2.00e-02     Switched to DIIS steps.
     5     4.25e-03   6.99e-03     
     6     1.26e-03   8.33e-04     
     7     4.75e-04   7.31e-05     
     8     1.31e-04   4.81e-05     
     9     3.42e-05   1.62e-05     
    10     1.01e-05   4.89e-07     
    11     2.62e-06   1.39e-06     
    12     7.76e-07   2.79e-08     
 ------------------------------------------------------------------------------
                                   Orbital response converged.

 Computing density matrices... Done.
 CCSD calculation:   CPU 458.70 s  wall 86.78 s

 Transferring MO TPDM to AO TPDM
 Transferring g2_o1o1o1o1
 Transferring g2_o1o1o1v1
 Transferring g2_o1o1v1v1
 Transferring g2_o1v1o1v1
 Transferring g2_o1v1v1v1
 Transferring g2_v1v1v1v1
 Adding separable TPDM
 Computing TPDM gradient
 --------------------------------------------------------
 2e gradient
  Atom          X               Y               Z
 --------------------------------------------------------
    1          3.037036       21.447670        0.002431  
    2          5.179955      -14.014240        0.005940  
    3         14.720075        0.174487       -0.008586  
    4        -22.937067       -7.607916        0.000215  
 --------------------------------------------------------
 --------------------------------------------------------
 Final gradient
  Atom          X               Y               Z
 --------------------------------------------------------
    1          3.037036       21.447670        0.002431  
    2          5.179955      -14.014240        0.005940  
    3         14.720075        0.174487       -0.008586  
    4        -22.937067       -7.607916        0.000215  
 --------------------------------------------------------
 Analytic gradient from two-electron contribution:   CPU 105.16 s  wall 20.32 s

 Total ccman2 time:   CPU 581.35 s  wall 110.50 s


 --------------------------------------------------------------

                    Orbital Energies (a.u.)
 --------------------------------------------------------------

 Alpha MOs
 -- Occupied --
******** -80.0762 -26.3381 -15.6962 -10.6010  -8.0691  -8.0661  -8.0660
 -7.6149  -5.5070  -5.5059  -5.5058  -1.6383  -1.1914  -1.1123  -0.8077
 -0.7114  -0.7079  -0.6628  -0.5524  -0.5344  -0.5079  -0.4539  -0.4299
 -- Virtual --
 -0.0062   0.0512   0.0539   0.0742   0.0795   0.1150   0.1269   0.1441
  0.1451   0.1735   0.1998   0.2078   0.2180   0.2361   0.2772   0.3184
  0.3671   0.3672   0.3740   0.3818   0.4178   0.4760   0.5464   0.5874
  0.5889   0.6277   0.7548   0.7958   0.8177   0.8469   0.8956   0.9383
  1.0367   1.0597   1.1151   1.1298   1.1535   1.1822   1.1932   1.2647
  1.3923   1.4789   1.5591   1.6189   1.6284   1.7603   1.8470   1.9787
  2.2509   2.2798   2.3796   2.3848   2.5807   2.5916   2.6202   2.7197
  2.8851   4.0286   4.1310   4.1961   4.2032   4.2357   4.3711   4.4535
  5.2841   6.9057   6.9408   7.1095   7.4727  10.3405  14.6870  14.7851
 14.8552  26.6560  26.7041  27.0089  36.6353  68.7479 166.0812 219.1954
 --------------------------------------------------------------

          Ground-State Mulliken Net Atomic Charges

     Atom                 Charge (a.u.)
  ----------------------------------------
      1 P                     0.374799
      2 N                    -0.244109
      3 F                    -0.041965
      4 Cl                   -0.088725
  ----------------------------------------
  Sum of atomic charges =     0.000000

 -----------------------------------------------------------------
                    Cartesian Multipole Moments
 -----------------------------------------------------------------
    Charge (ESU x 10^10)
                -0.0000
    Dipole Moment (Debye)
         X       1.0045      Y      -2.0593      Z      -0.0006
       Tot       2.2912
    Quadrupole Moments (Debye-Ang)
        XX     -40.3627     XY       1.1645     YY     -37.0268
        XZ       0.0016     YZ       0.0005     ZZ     -34.9942
    Octopole Moments (Debye-Ang^2)
       XXX      -1.9205    XXY       0.1960    XYY      -2.0116
       YYY       0.6566    XXZ      -0.0080    XYZ       0.0001
       YYZ      -0.0049    XZZ      -4.0949    YZZ      -0.0587
       ZZZ      -0.0144
    Hexadecapole Moments (Debye-Ang^3)
      XXXX    -482.9469   XXXY       6.9198   XXYY     -93.6019
      XYYY      -0.4138   YYYY    -103.7010   XXXZ       0.0452
      XXYZ      -0.0012   XYYZ       0.0112   YYYZ      -0.0009
      XXZZ     -85.9462   XYZZ      -0.6216   YYZZ     -23.1980
      XZZZ       0.0349   YZZZ      -0.0017   ZZZZ     -39.9928
 -----------------------------------------------------------------
 DrvMan completing analytic gradient of the correlated energy
 Correlated dipole moment
            1
    1   0.3951852
    2  -0.8101815
    3  -0.0002230
 Energy read as -954.733140605
 Full Analytical Gradient: (in a.u., or Hartree/Bohr)
             1             2             3             4
    1    0.00012610    0.00013955   -0.00013497   -0.00013067
    2    0.00006946    0.00008784   -0.00007627   -0.00008103
    3   -0.00001375   -0.00002963    0.00002609    0.00001729
 Gradient time:  CPU 0.80 s  wall 0.83 s
 ----------------------------------------------------------------
             Standard Nuclear Orientation (Angstroms)
    I     Atom           X                Y                Z
 ----------------------------------------------------------------
    1      P      -0.0846171960    -0.6880066556    -0.0000000000
    2      N      -1.0104548420     0.6306069184    -0.0000000000
    3      F      -2.3456618118     0.1810448763    -0.0000000000
    4      Cl      1.7335528318     0.2515557364     0.0000000000
 ----------------------------------------------------------------
 Nuclear Repulsion Energy =   196.1538283707 hartrees
 There are       24 alpha and       24 beta electrons

                       Distance Matrix (Angstroms)
             P (  1)   N (  2)   F (  3)
   N (  2)  1.611185
   F (  3)  2.422307  1.408859
   Cl(  4)  2.046587  2.770065  4.079824

 Requested basis set is 6-311++G(d,p)
 There are 38 shells and 104 basis functions
 A cutoff of  1.0D-14 yielded    675 shell pairs
 There are      5288 function pairs (      5716 Cartesian)
 Smallest overlap matrix eigenvalue = 1.93E-03
 Guess MOs from SCF MO coefficient file

 -----------------------------------------------------------------------
  General SCF calculation program by
  Eric Jon Sundstrom, Paul Horn, Yuezhi Mao, Dmitri Zuev, Alec White,
  David Stuck, Shaama M.S., Shane Yost, Joonho Lee, David Small,
  Daniel Levine, Susi Lehtola, Hugh Burton, Evgeny Epifanovsky
 -----------------------------------------------------------------------
 Hartree-Fock
 using 6 threads for integral computing
 -------------------------------------------------------
 OpenMP Integral computing Module                
 Release: version 2.0, May 2017, Q-Chem Inc. Pleasanton 
 -------------------------------------------------------
 A restricted SCF calculation will be
 performed using DIIS
 SCF converges when DIIS error is below 1.0e-08
 ---------------------------------------
  Cycle       Energy         DIIS error
 ---------------------------------------
    1    -954.0721126945      1.49e-05  
    2    -954.0721131180      4.12e-06  
    3    -954.0721131723      1.83e-06  
    4    -954.0721131804      8.30e-07  
    5    -954.0721131824      3.57e-07  
    6    -954.0721131828      1.22e-07  
    7    -954.0721131829      6.92e-08  
    8    -954.0721131829      3.21e-08  
    9    -954.0721131829      1.14e-08  
   10    -954.0721131829      3.97e-09  Convergence criterion met
 ---------------------------------------
 SCF time:   CPU 4.11s  wall 1.00s 
 SCF   energy in the final basis set =     -954.0721131829
 Total energy in the final basis set =     -954.0721131829


 ------------------------------------------------------------------------------

   CCMAN2: suite of methods based on coupled cluster
           and equation of motion theories.

   Components:
   * libvmm-1.3-trunk
     by Evgeny Epifanovsky, Ilya Kaliman.
   * libtensor-2.5-trunk
     by Evgeny Epifanovsky, Michael Wormit, Dmitry Zuev, Sam Manzer, 
        Ilya Kaliman.
   * libcc-2.5-trunk
     by Evgeny Epifanovsky, Arik Landau, Tomasz Kus, Kirill Khistyaev, 
        Dmitry Zuev, Prashant Manohar, Xintian Feng, Anna Krylov, 
        Matthew Goldey, Alec White, Thomas Jagau, Kaushik Nanda, 
        Anastasia Gunina, Alexander Kunitsa, Joonho Lee.

   CCMAN original authors:
   Anna I. Krylov, C. David Sherrill, Steven R. Gwaltney,
   Edward F. C. Byrd (2000)
   Sergey V. Levchenko, Lyudmila V. Slipchenko, Tao Wang,
   Ana-Maria C. Cristian (2003)
   Piotr A. Pieniazek, C. Melania Oana, Evgeny Epifanovsky (2007)
   Prashant Manohar (2009)

 ------------------------------------------------------------------------------


 Allocating and initializing 30808MB of RAM...
 Calculation will run on 6 cores.


 Alpha MOs, Restricted
 -- Occupied --                  
-104.87  -80.08  -26.34  -15.70  -10.60   -8.07   -8.07   -8.07
  1 A     2 A     3 A     4 A     5 A     6 A     7 A     8 A                  
 -7.615  -5.507  -5.506  -5.506  -1.638  -1.191  -1.112  -0.808
  9 A    10 A    11 A    12 A    13 A    14 A    15 A    16 A                  
 -0.711  -0.708  -0.663  -0.552  -0.534  -0.508  -0.454  -0.430
 17 A    18 A    19 A    20 A    21 A    22 A    23 A    24 A                  
 -- Virtual --                   
 -0.006   0.051   0.054   0.074   0.080   0.115   0.127   0.144
 25 A    26 A    27 A    28 A    29 A    30 A    31 A    32 A                  
  0.145   0.173   0.200   0.208   0.218   0.236   0.277   0.318
 33 A    34 A    35 A    36 A    37 A    38 A    39 A    40 A                  
  0.367   0.367   0.374   0.382   0.418   0.476   0.546   0.587
 41 A    42 A    43 A    44 A    45 A    46 A    47 A    48 A                  
  0.589   0.628   0.755   0.796   0.818   0.847   0.895   0.938
 49 A    50 A    51 A    52 A    53 A    54 A    55 A    56 A                  
  1.037   1.060   1.115   1.130   1.153   1.182   1.193   1.264
 57 A    58 A    59 A    60 A    61 A    62 A    63 A    64 A                  
  1.392   1.478   1.559   1.619   1.628   1.760   1.847   1.979
 65 A    66 A    67 A    68 A    69 A    70 A    71 A    72 A                  
  2.251   2.280   2.380   2.385   2.581   2.592   2.620   2.720
 73 A    74 A    75 A    76 A    77 A    78 A    79 A    80 A                  
  2.885   4.028   4.131   4.196   4.203   4.236   4.371   4.453
 81 A    82 A    83 A    84 A    85 A    86 A    87 A    88 A                  
  5.284   6.906   6.941   7.109   7.473  10.341  14.687  14.785
 89 A    90 A    91 A    92 A    93 A    94 A    95 A    96 A                  
 14.855  26.656  26.704  27.008  36.635  68.748 166.081 219.195
 97 A    98 A    99 A   100 A   101 A   102 A   103 A   104 A                  

 Beta MOs, Restricted
 -- Occupied --                  
-104.87  -80.08  -26.34  -15.70  -10.60   -8.07   -8.07   -8.07
  1 A     2 A     3 A     4 A     5 A     6 A     7 A     8 A                  
 -7.615  -5.507  -5.506  -5.506  -1.638  -1.191  -1.112  -0.808
  9 A    10 A    11 A    12 A    13 A    14 A    15 A    16 A                  
 -0.711  -0.708  -0.663  -0.552  -0.534  -0.508  -0.454  -0.430
 17 A    18 A    19 A    20 A    21 A    22 A    23 A    24 A                  
 -- Virtual --                   
 -0.006   0.051   0.054   0.074   0.080   0.115   0.127   0.144
 25 A    26 A    27 A    28 A    29 A    30 A    31 A    32 A                  
  0.145   0.173   0.200   0.208   0.218   0.236   0.277   0.318
 33 A    34 A    35 A    36 A    37 A    38 A    39 A    40 A                  
  0.367   0.367   0.374   0.382   0.418   0.476   0.546   0.587
 41 A    42 A    43 A    44 A    45 A    46 A    47 A    48 A                  
  0.589   0.628   0.755   0.796   0.818   0.847   0.895   0.938
 49 A    50 A    51 A    52 A    53 A    54 A    55 A    56 A                  
  1.037   1.060   1.115   1.130   1.153   1.182   1.193   1.264
 57 A    58 A    59 A    60 A    61 A    62 A    63 A    64 A                  
  1.392   1.478   1.559   1.619   1.628   1.760   1.847   1.979
 65 A    66 A    67 A    68 A    69 A    70 A    71 A    72 A                  
  2.251   2.280   2.380   2.385   2.581   2.592   2.620   2.720
 73 A    74 A    75 A    76 A    77 A    78 A    79 A    80 A                  
  2.885   4.028   4.131   4.196   4.203   4.236   4.371   4.453
 81 A    82 A    83 A    84 A    85 A    86 A    87 A    88 A                  
  5.284   6.906   6.941   7.109   7.473  10.341  14.687  14.785
 89 A    90 A    91 A    92 A    93 A    94 A    95 A    96 A                  
 14.855  26.656  26.704  27.008  36.635  68.748 166.081 219.195
 97 A    98 A    99 A   100 A   101 A   102 A   103 A   104 A                  

 Occupation and symmetry of molecular orbitals

 Point group: C1 (1 irreducible representation).

                           A     All 
 -------------------------------------
 All molecular orbitals:
  - Alpha                  104   104 
  - Beta                   104   104 
 -------------------------------------
 Alpha orbitals:
  - Frozen occupied        12    12  
  - Active occupied        12    12  
  - Active virtual         80    80  
  - Frozen virtual         0     0   
 -------------------------------------
 Beta orbitals:
  - Frozen occupied        12    12  
  - Active occupied        12    12  
  - Active virtual         80    80  
  - Frozen virtual         0     0   
 -------------------------------------

 Import integrals:   CPU 0.00 s  wall 0.00 s

 Import integrals:   CPU 15.17 s  wall 2.64 s

 MP2 amplitudes:   CPU 0.03 s  wall 0.02 s

Running a double precision version
           CCSD T amplitudes will be solved using DIIS.

           Start     Size      MaxIter   EConv     TConv     
           3         7         100       1.00e-07  1.00e-05  
 ------------------------------------------------------------------------------
           Energy (a.u.)   Ediff      Tdiff       Comment
 ------------------------------------------------------------------------------
          -954.71175119                           
     1    -954.70671848   5.03e-03   7.47e-01     
     2    -954.73056896   2.39e-02   1.00e-01     
     3    -954.72933815   1.23e-03   4.73e-02     
     4    -954.73207109   2.73e-03   1.74e-02     Switched to DIIS steps.
     5    -954.73305617   9.85e-04   1.28e-02     
     6    -954.73314370   8.75e-05   3.54e-03     
     7    -954.73313944   4.26e-06   1.48e-03     
     8    -954.73313907   3.66e-07   3.84e-04     
     9    -954.73314060   1.52e-06   2.67e-04     
    10    -954.73314044   1.59e-07   8.36e-05     
    11    -954.73314057   1.37e-07   3.01e-05     
    12    -954.73314064   6.54e-08   1.63e-05     
    13    -954.73314061   3.42e-08   4.48e-06     
 ------------------------------------------------------------------------------
          -954.73314061                           CCSD T converged.

End of double precision
 SCF energy                 = -954.07211318
 MP2 energy                 = -954.71175119
 CCSD correlation energy     =   -0.66102742
 CCSD total energy           = -954.73314061

 CCSD  T1^2 = 0.0150  T2^2 = 0.2520  Leading amplitudes:

 Amplitude    Orbitals with energies
  0.0332       21 (A) A                  ->    25 (A) A                   
              -0.5342                         -0.0062                     
  0.0332       21 (A) B                  ->    25 (A) B                   
              -0.5342                         -0.0062                     
  0.0314       24 (A) A                  ->    25 (A) A                   
              -0.4299                         -0.0062                     
  0.0314       24 (A) B                  ->    25 (A) B                   
              -0.4299                         -0.0062                     

 Amplitude    Orbitals with energies
 -0.1181       24 (A) A      24 (A) B    ->    25 (A) A      25 (A) B     
              -0.4299       -0.4299           -0.0062       -0.0062       
  0.1181       24 (A) A      24 (A) B    ->    25 (A) B      25 (A) A     
              -0.4299       -0.4299           -0.0062       -0.0062       
  0.1181       24 (A) B      24 (A) A    ->    25 (A) A      25 (A) B     
              -0.4299       -0.4299           -0.0062       -0.0062       
 -0.1181       24 (A) B      24 (A) A    ->    25 (A) B      25 (A) A     
              -0.4299       -0.4299           -0.0062       -0.0062       

 Computing CCSD intemediates for later calculations in double precision
 Finished.

Running a double precision version
           CCSD Lambda amplitudes will be solved using DIIS.
           Start     Size      MaxIter   EConv     LConv     
           3         7         100       1.00e-07  1.00e-05  
 ------------------------------------------------------------------------------
            Enorm      Ldiff       Comment
 ------------------------------------------------------------------------------
     1     6.18e-02   4.18e-02     
     2     1.92e-02   8.07e-03     
     3     8.98e-03   1.74e-03     
     4     4.91e-03   1.51e-03     Switched to DIIS steps.
     5     1.53e-03   1.03e-03     
     6     7.55e-04   2.35e-04     
     7     2.51e-04   8.15e-05     
     8     1.17e-04   9.33e-06     
     9     3.98e-05   3.85e-06     
    10     1.70e-05   1.04e-06     
    11     7.63e-06   1.17e-07     
    12     2.93e-06   2.14e-07     
    13     1.47e-06   2.04e-07     
    14     6.04e-07   4.46e-08     
    15     2.58e-07   1.69e-08     
    16     1.39e-07   6.42e-09     
    17     5.85e-08   7.97e-09     
 ------------------------------------------------------------------------------
                                   CCSD Lambda converged.

 Computing density matrices in double precision...
           Orbital response amplitudes will be solved using DIIS.
           Start     Size      MaxIter   EConv     LConv     
           3         7         100       1.00e-06  1.00e-06  
 ------------------------------------------------------------------------------
            Enorm      Ldiff       Comment
 ------------------------------------------------------------------------------
     1     8.81e-02   9.86e-05     
     2     5.70e-02   1.83e-02     
     3     6.98e-02   2.08e-02     
     4     1.85e-02   2.01e-02     Switched to DIIS steps.
     5     4.25e-03   6.99e-03     
     6     1.26e-03   8.33e-04     
     7     4.75e-04   7.30e-05     
     8     1.31e-04   4.80e-05     
     9     3.42e-05   1.62e-05     
    10     1.01e-05   4.96e-07     
    11     2.62e-06   1.39e-06     
    12     7.75e-07   2.80e-08     
 ------------------------------------------------------------------------------
                                   Orbital response converged.

 Computing density matrices... Done.
 CCSD calculation:   CPU 456.67 s  wall 86.56 s

 Transferring MO TPDM to AO TPDM
 Transferring g2_o1o1o1o1
 Transferring g2_o1o1o1v1
 Transferring g2_o1o1v1v1
 Transferring g2_o1v1o1v1
 Transferring g2_o1v1v1v1
 Transferring g2_v1v1v1v1
 Adding separable TPDM
 Computing TPDM gradient
 --------------------------------------------------------
 2e gradient
  Atom          X               Y               Z
 --------------------------------------------------------
    1          3.028709       21.436904        0.000000  
    2          5.176796      -14.013093        0.000000  
    3         14.719537        0.174470       -0.000000  
    4        -22.925042       -7.598281       -0.000000  
 --------------------------------------------------------
 --------------------------------------------------------
 Final gradient
  Atom          X               Y               Z
 --------------------------------------------------------
    1          3.028709       21.436904        0.000000  
    2          5.176796      -14.013093        0.000000  
    3         14.719537        0.174470       -0.000000  
    4        -22.925042       -7.598281       -0.000000  
 --------------------------------------------------------
 Analytic gradient from two-electron contribution:   CPU 104.12 s  wall 19.80 s

 Total ccman2 time:   CPU 578.93 s  wall 109.94 s


 --------------------------------------------------------------

                    Orbital Energies (a.u.)
 --------------------------------------------------------------

 Alpha MOs
 -- Occupied --
******** -80.0763 -26.3381 -15.6963 -10.6010  -8.0691  -8.0661  -8.0659
 -7.6149  -5.5071  -5.5060  -5.5059  -1.6384  -1.1912  -1.1123  -0.8078
 -0.7114  -0.7080  -0.6628  -0.5524  -0.5342  -0.5078  -0.4539  -0.4299
 -- Virtual --
 -0.0062   0.0511   0.0539   0.0742   0.0795   0.1149   0.1269   0.1441
  0.1451   0.1735   0.1998   0.2078   0.2179   0.2361   0.2772   0.3184
  0.3670   0.3672   0.3740   0.3817   0.4178   0.4760   0.5465   0.5874
  0.5889   0.6277   0.7548   0.7960   0.8178   0.8469   0.8953   0.9382
  1.0366   1.0599   1.1151   1.1299   1.1535   1.1820   1.1930   1.2644
  1.3922   1.4784   1.5590   1.6188   1.6283   1.7602   1.8469   1.9787
  2.2508   2.2797   2.3795   2.3847   2.5806   2.5917   2.6202   2.7196
  2.8849   4.0284   4.1309   4.1960   4.2031   4.2356   4.3710   4.4534
  5.2840   6.9056   6.9407   7.1094   7.4725  10.3405  14.6870  14.7850
 14.8552  26.6560  26.7040  27.0083  36.6352  68.7478 166.0810 219.1954
 --------------------------------------------------------------

          Ground-State Mulliken Net Atomic Charges

     Atom                 Charge (a.u.)
  ----------------------------------------
      1 P                     0.374896
      2 N                    -0.243878
      3 F                    -0.041917
      4 Cl                   -0.089102
  ----------------------------------------
  Sum of atomic charges =     0.000000

 -----------------------------------------------------------------
                    Cartesian Multipole Moments
 -----------------------------------------------------------------
    Charge (ESU x 10^10)
                 0.0000
    Dipole Moment (Debye)
         X       1.0001      Y      -2.0601      Z      -0.0000
       Tot       2.2900
    Quadrupole Moments (Debye-Ang)
        XX     -40.3668     XY       1.1639     YY     -37.0268
        XZ      -0.0000     YZ       0.0000     ZZ     -34.9958
    Octopole Moments (Debye-Ang^2)
       XXX      -1.9796    XXY       0.1961    XYY      -2.0294
       YYY       0.6530    XXZ      -0.0000    XYZ      -0.0000
       YYZ      -0.0000    XZZ      -4.1123    YZZ      -0.0592
       ZZZ      -0.0000
    Hexadecapole Moments (Debye-Ang^3)
      XXXX    -483.2166   XXXY       6.9118   XXYY     -93.6511
      XYYY      -0.4251   YYYY    -103.6966   XXXZ       0.0000
      XXYZ       0.0000   XYYZ      -0.0000   YYYZ       0.0000
      XXZZ     -85.9966   XYZZ      -0.6254   YYZZ     -23.1982
      XZZZ       0.0000   YZZZ       0.0000   ZZZZ     -39.9966
 -----------------------------------------------------------------
 DrvMan completing analytic gradient of the correlated energy
 Correlated dipole moment
            1
    1   0.3934580
    2  -0.8105196
    3  -0.0000000
 Energy read as -954.733140605
 Full Analytical Gradient: (in a.u., or Hartree/Bohr)
             1             2             3             4
    1   -0.00010724    0.00010005   -0.00015137    0.00015857
    2   -0.00003273    0.00007160   -0.00007018    0.00003131
    3   -0.00000003    0.00000002   -0.00000001    0.00000001
 Gradient time:  CPU 0.80 s  wall 0.82 s
 ----------------------------------------------------------------
             Standard Nuclear Orientation (Angstroms)
    I     Atom           X                Y                Z
 ----------------------------------------------------------------
    1      P      -0.0846171960    -0.6880066556    -0.0000000000
    2      N      -1.0104548420     0.6306069184    -0.0000000000
    3      F      -2.3456618118     0.1810448763    -0.0000000000
    4      Cl      1.7315528318     0.2515557364     0.0000000000
 ----------------------------------------------------------------
 Nuclear Repulsion Energy =   196.2371156765 hartrees
 There are       24 alpha and       24 beta electrons

                       Distance Matrix (Angstroms)
             P (  1)   N (  2)   F (  3)
   N (  2)  1.611185
   F (  3)  2.422307  1.408859
   Cl(  4)  2.044811  2.768083  4.077824

 Requested basis set is 6-311++G(d,p)
 There are 38 shells and 104 basis functions
 A cutoff of  1.0D-14 yielded    675 shell pairs
 There are      5288 function pairs (      5716 Cartesian)
 Smallest overlap matrix eigenvalue = 1.93E-03
 Guess MOs from SCF MO coefficient file

 -----------------------------------------------------------------------
  General SCF calculation program by
  Eric Jon Sundstrom, Paul Horn, Yuezhi Mao, Dmitri Zuev, Alec White,
  David Stuck, Shaama M.S., Shane Yost, Joonho Lee, David Small,
  Daniel Levine, Susi Lehtola, Hugh Burton, Evgeny Epifanovsky
 -----------------------------------------------------------------------
 Hartree-Fock
 using 6 threads for integral computing
 -------------------------------------------------------
 OpenMP Integral computing Module                
 Release: version 2.0, May 2017, Q-Chem Inc. Pleasanton 
 -------------------------------------------------------
 A restricted SCF calculation will be
 performed using DIIS
 SCF converges when DIIS error is below 1.0e-08
 ---------------------------------------
  Cycle       Energy         DIIS error
 ---------------------------------------
    1    -954.0721214831      2.00e-05  
    2    -954.0721222175      5.14e-06  
    3    -954.0721222780      2.48e-06  
    4    -954.0721222884      8.58e-07  
    5    -954.0721222903      3.84e-07  
    6    -954.0721222908      1.65e-07  
    7    -954.0721222909      9.09e-08  
    8    -954.0721222910      3.36e-08  
    9    -954.0721222910      9.03e-09  Convergence criterion met
 ---------------------------------------
 SCF time:   CPU 3.66s  wall 1.00s 
 SCF   energy in the final basis set =     -954.0721222910
 Total energy in the final basis set =     -954.0721222910


 ------------------------------------------------------------------------------

   CCMAN2: suite of methods based on coupled cluster
           and equation of motion theories.

   Components:
   * libvmm-1.3-trunk
     by Evgeny Epifanovsky, Ilya Kaliman.
   * libtensor-2.5-trunk
     by Evgeny Epifanovsky, Michael Wormit, Dmitry Zuev, Sam Manzer, 
        Ilya Kaliman.
   * libcc-2.5-trunk
     by Evgeny Epifanovsky, Arik Landau, Tomasz Kus, Kirill Khistyaev, 
        Dmitry Zuev, Prashant Manohar, Xintian Feng, Anna Krylov, 
        Matthew Goldey, Alec White, Thomas Jagau, Kaushik Nanda, 
        Anastasia Gunina, Alexander Kunitsa, Joonho Lee.

   CCMAN original authors:
   Anna I. Krylov, C. David Sherrill, Steven R. Gwaltney,
   Edward F. C. Byrd (2000)
   Sergey V. Levchenko, Lyudmila V. Slipchenko, Tao Wang,
   Ana-Maria C. Cristian (2003)
   Piotr A. Pieniazek, C. Melania Oana, Evgeny Epifanovsky (2007)
   Prashant Manohar (2009)

 ------------------------------------------------------------------------------


 Allocating and initializing 30808MB of RAM...
 Calculation will run on 6 cores.


 Alpha MOs, Restricted
 -- Occupied --                  
-104.87  -80.08  -26.34  -15.70  -10.60   -8.07   -8.07   -8.07
  1 A     2 A     3 A     4 A     5 A     6 A     7 A     8 A                  
 -7.615  -5.507  -5.506  -5.506  -1.638  -1.192  -1.112  -0.808
  9 A    10 A    11 A    12 A    13 A    14 A    15 A    16 A                  
 -0.711  -0.708  -0.663  -0.552  -0.535  -0.508  -0.454  -0.430
 17 A    18 A    19 A    20 A    21 A    22 A    23 A    24 A                  
 -- Virtual --                   
 -0.006   0.051   0.054   0.074   0.080   0.115   0.127   0.144
 25 A    26 A    27 A    28 A    29 A    30 A    31 A    32 A                  
  0.145   0.174   0.200   0.208   0.218   0.236   0.277   0.318
 33 A    34 A    35 A    36 A    37 A    38 A    39 A    40 A                  
  0.367   0.367   0.374   0.382   0.418   0.476   0.546   0.587
 41 A    42 A    43 A    44 A    45 A    46 A    47 A    48 A                  
  0.589   0.628   0.755   0.796   0.818   0.847   0.896   0.938
 49 A    50 A    51 A    52 A    53 A    54 A    55 A    56 A                  
  1.037   1.060   1.115   1.130   1.154   1.182   1.193   1.265
 57 A    58 A    59 A    60 A    61 A    62 A    63 A    64 A                  
  1.392   1.479   1.559   1.619   1.628   1.760   1.847   1.979
 65 A    66 A    67 A    68 A    69 A    70 A    71 A    72 A                  
  2.251   2.280   2.380   2.385   2.581   2.592   2.620   2.720
 73 A    74 A    75 A    76 A    77 A    78 A    79 A    80 A                  
  2.885   4.029   4.131   4.196   4.203   4.236   4.371   4.454
 81 A    82 A    83 A    84 A    85 A    86 A    87 A    88 A                  
  5.284   6.906   6.941   7.110   7.473  10.341  14.687  14.785
 89 A    90 A    91 A    92 A    93 A    94 A    95 A    96 A                  
 14.855  26.656  26.704  27.009  36.635  68.748 166.081 219.195
 97 A    98 A    99 A   100 A   101 A   102 A   103 A   104 A                  

 Beta MOs, Restricted
 -- Occupied --                  
-104.87  -80.08  -26.34  -15.70  -10.60   -8.07   -8.07   -8.07
  1 A     2 A     3 A     4 A     5 A     6 A     7 A     8 A                  
 -7.615  -5.507  -5.506  -5.506  -1.638  -1.192  -1.112  -0.808
  9 A    10 A    11 A    12 A    13 A    14 A    15 A    16 A                  
 -0.711  -0.708  -0.663  -0.552  -0.535  -0.508  -0.454  -0.430
 17 A    18 A    19 A    20 A    21 A    22 A    23 A    24 A                  
 -- Virtual --                   
 -0.006   0.051   0.054   0.074   0.080   0.115   0.127   0.144
 25 A    26 A    27 A    28 A    29 A    30 A    31 A    32 A                  
  0.145   0.174   0.200   0.208   0.218   0.236   0.277   0.318
 33 A    34 A    35 A    36 A    37 A    38 A    39 A    40 A                  
  0.367   0.367   0.374   0.382   0.418   0.476   0.546   0.587
 41 A    42 A    43 A    44 A    45 A    46 A    47 A    48 A                  
  0.589   0.628   0.755   0.796   0.818   0.847   0.896   0.938
 49 A    50 A    51 A    52 A    53 A    54 A    55 A    56 A                  
  1.037   1.060   1.115   1.130   1.154   1.182   1.193   1.265
 57 A    58 A    59 A    60 A    61 A    62 A    63 A    64 A                  
  1.392   1.479   1.559   1.619   1.628   1.760   1.847   1.979
 65 A    66 A    67 A    68 A    69 A    70 A    71 A    72 A                  
  2.251   2.280   2.380   2.385   2.581   2.592   2.620   2.720
 73 A    74 A    75 A    76 A    77 A    78 A    79 A    80 A                  
  2.885   4.029   4.131   4.196   4.203   4.236   4.371   4.454
 81 A    82 A    83 A    84 A    85 A    86 A    87 A    88 A                  
  5.284   6.906   6.941   7.110   7.473  10.341  14.687  14.785
 89 A    90 A    91 A    92 A    93 A    94 A    95 A    96 A                  
 14.855  26.656  26.704  27.009  36.635  68.748 166.081 219.195
 97 A    98 A    99 A   100 A   101 A   102 A   103 A   104 A                  

 Occupation and symmetry of molecular orbitals

 Point group: C1 (1 irreducible representation).

                           A     All 
 -------------------------------------
 All molecular orbitals:
  - Alpha                  104   104 
  - Beta                   104   104 
 -------------------------------------
 Alpha orbitals:
  - Frozen occupied        12    12  
  - Active occupied        12    12  
  - Active virtual         80    80  
  - Frozen virtual         0     0   
 -------------------------------------
 Beta orbitals:
  - Frozen occupied        12    12  
  - Active occupied        12    12  
  - Active virtual         80    80  
  - Frozen virtual         0     0   
 -------------------------------------

 Import integrals:   CPU 0.00 s  wall 0.00 s

 Import integrals:   CPU 15.22 s  wall 2.66 s

 MP2 amplitudes:   CPU 0.03 s  wall 0.02 s

Running a double precision version
           CCSD T amplitudes will be solved using DIIS.

           Start     Size      MaxIter   EConv     TConv     
           3         7         100       1.00e-07  1.00e-05  
 ------------------------------------------------------------------------------
           Energy (a.u.)   Ediff      Tdiff       Comment
 ------------------------------------------------------------------------------
          -954.71176300                           
     1    -954.70672522   5.04e-03   7.47e-01     
     2    -954.73057057   2.38e-02   1.00e-01     
     3    -954.72933918   1.23e-03   4.73e-02     
     4    -954.73207105   2.73e-03   1.74e-02     Switched to DIIS steps.
     5    -954.73305564   9.85e-04   1.28e-02     
     6    -954.73314320   8.76e-05   3.54e-03     
     7    -954.73313894   4.26e-06   1.49e-03     
     8    -954.73313858   3.63e-07   3.84e-04     
     9    -954.73314010   1.53e-06   2.68e-04     
    10    -954.73313994   1.60e-07   8.37e-05     
    11    -954.73314008   1.37e-07   3.01e-05     
    12    -954.73314015   6.54e-08   1.63e-05     
    13    -954.73314011   3.45e-08   4.48e-06     
 ------------------------------------------------------------------------------
          -954.73314011                           CCSD T converged.

End of double precision
 SCF energy                 = -954.07212229
 MP2 energy                 = -954.71176300
 CCSD correlation energy     =   -0.66101782
 CCSD total energy           = -954.73314011

 CCSD  T1^2 = 0.0150  T2^2 = 0.2519  Leading amplitudes:

 Amplitude    Orbitals with energies
  0.0331       21 (A) A                  ->    25 (A) A                   
              -0.5345                         -0.0062                     
  0.0331       21 (A) B                  ->    25 (A) B                   
              -0.5345                         -0.0062                     
 -0.0315       24 (A) A                  ->    25 (A) A                   
              -0.4298                         -0.0062                     
 -0.0315       24 (A) B                  ->    25 (A) B                   
              -0.4298                         -0.0062                     

 Amplitude    Orbitals with energies
 -0.1181       24 (A) A      24 (A) B    ->    25 (A) A      25 (A) B     
              -0.4298       -0.4298           -0.0062       -0.0062       
  0.1181       24 (A) A      24 (A) B    ->    25 (A) B      25 (A) A     
              -0.4298       -0.4298           -0.0062       -0.0062       
  0.1181       24 (A) B      24 (A) A    ->    25 (A) A      25 (A) B     
              -0.4298       -0.4298           -0.0062       -0.0062       
 -0.1181       24 (A) B      24 (A) A    ->    25 (A) B      25 (A) A     
              -0.4298       -0.4298           -0.0062       -0.0062       

 Computing CCSD intemediates for later calculations in double precision
 Finished.

Running a double precision version
           CCSD Lambda amplitudes will be solved using DIIS.
           Start     Size      MaxIter   EConv     LConv     
           3         7         100       1.00e-07  1.00e-05  
 ------------------------------------------------------------------------------
            Enorm      Ldiff       Comment
 ------------------------------------------------------------------------------
     1     6.18e-02   4.18e-02     
     2     1.92e-02   8.07e-03     
     3     8.98e-03   1.74e-03     
     4     4.91e-03   1.51e-03     Switched to DIIS steps.
     5     1.53e-03   1.03e-03     
     6     7.56e-04   2.36e-04     
     7     2.51e-04   8.16e-05     
     8     1.17e-04   9.39e-06     
     9     3.98e-05   3.82e-06     
    10     1.70e-05   1.03e-06     
    11     7.63e-06   1.21e-07     
    12     2.93e-06   2.16e-07     
    13     1.47e-06   2.04e-07     
    14     6.05e-07   4.45e-08     
    15     2.59e-07   1.69e-08     
    16     1.39e-07   6.45e-09     
    17     5.87e-08   8.01e-09     
 ------------------------------------------------------------------------------
                                   CCSD Lambda converged.

 Computing density matrices in double precision...
           Orbital response amplitudes will be solved using DIIS.
           Start     Size      MaxIter   EConv     LConv     
           3         7         100       1.00e-06  1.00e-06  
 ------------------------------------------------------------------------------
            Enorm      Ldiff       Comment
 ------------------------------------------------------------------------------
     1     8.81e-02   9.17e-05     
     2     5.69e-02   1.83e-02     
     3     6.97e-02   2.07e-02     
     4     1.85e-02   2.00e-02     Switched to DIIS steps.
     5     4.25e-03   6.99e-03     
     6     1.26e-03   8.33e-04     
     7     4.75e-04   7.30e-05     
     8     1.31e-04   4.81e-05     
     9     3.41e-05   1.62e-05     
    10     1.01e-05   4.84e-07     
    11     2.62e-06   1.39e-06     
    12     7.76e-07   2.80e-08     
 ------------------------------------------------------------------------------
                                   Orbital response converged.

 Computing density matrices... Done.
 CCSD calculation:   CPU 456.98 s  wall 86.56 s

 Transferring MO TPDM to AO TPDM
 Transferring g2_o1o1o1o1
 Transferring g2_o1o1o1v1
 Transferring g2_o1o1v1v1
 Transferring g2_o1v1o1v1
 Transferring g2_o1v1v1v1
 Transferring g2_v1v1v1v1
 Adding separable TPDM
 Computing TPDM gradient
 --------------------------------------------------------
 2e gradient
  Atom          X               Y               Z
 --------------------------------------------------------
    1          3.045359       21.458447       -0.000000  
    2          5.183106      -14.015393        0.000000  
    3         14.720624        0.174507        0.000000  
    4        -22.949088       -7.617561       -0.000000  
 --------------------------------------------------------
 --------------------------------------------------------
 Final gradient
  Atom          X               Y               Z
 --------------------------------------------------------
    1          3.045359       21.458447       -0.000000  
    2          5.183106      -14.015393        0.000000  
    3         14.720624        0.174507        0.000000  
    4        -22.949088       -7.617561       -0.000000  
 --------------------------------------------------------
 Analytic gradient from two-electron contribution:   CPU 105.62 s  wall 20.64 s

 Total ccman2 time:   CPU 580.07 s  wall 110.61 s


 --------------------------------------------------------------

                    Orbital Energies (a.u.)
 --------------------------------------------------------------

 Alpha MOs
 -- Occupied --
******** -80.0761 -26.3380 -15.6962 -10.6011  -8.0692  -8.0662  -8.0660
 -7.6148  -5.5070  -5.5058  -5.5057  -1.6383  -1.1915  -1.1124  -0.8077
 -0.7114  -0.7078  -0.6628  -0.5524  -0.5345  -0.5080  -0.4538  -0.4298
 -- Virtual --
 -0.0062   0.0512   0.0540   0.0742   0.0795   0.1150   0.1269   0.1441
  0.1451   0.1736   0.1998   0.2078   0.2180   0.2361   0.2772   0.3184
  0.3671   0.3673   0.3740   0.3818   0.4179   0.4760   0.5463   0.5874
  0.5889   0.6277   0.7547   0.7956   0.8175   0.8469   0.8958   0.9384
  1.0367   1.0596   1.1150   1.1298   1.1536   1.1824   1.1934   1.2649
  1.3924   1.4794   1.5592   1.6190   1.6285   1.7604   1.8471   1.9787
  2.2510   2.2799   2.3796   2.3849   2.5808   2.5916   2.6202   2.7199
  2.8852   4.0288   4.1310   4.1961   4.2032   4.2358   4.3711   4.4536
  5.2842   6.9058   6.9409   7.1096   7.4728  10.3405  14.6871  14.7851
 14.8553  26.6560  26.7041  27.0095  36.6354  68.7479 166.0813 219.1954
 --------------------------------------------------------------

          Ground-State Mulliken Net Atomic Charges

     Atom                 Charge (a.u.)
  ----------------------------------------
      1 P                     0.374701
      2 N                    -0.244340
      3 F                    -0.042013
      4 Cl                   -0.088347
  ----------------------------------------
  Sum of atomic charges =    -0.000000

 -----------------------------------------------------------------
                    Cartesian Multipole Moments
 -----------------------------------------------------------------
    Charge (ESU x 10^10)
                -0.0000
    Dipole Moment (Debye)
         X       1.0088      Y      -2.0584      Z      -0.0000
       Tot       2.2923
    Quadrupole Moments (Debye-Ang)
        XX     -40.3586     XY       1.1650     YY     -37.0268
        XZ      -0.0000     YZ       0.0000     ZZ     -34.9926
    Octopole Moments (Debye-Ang^2)
       XXX      -1.8615    XXY       0.1958    XYY      -1.9938
       YYY       0.6603    XXZ       0.0000    XYZ      -0.0000
       YYZ      -0.0000    XZZ      -4.0774    YZZ      -0.0581
       ZZZ      -0.0000
    Hexadecapole Moments (Debye-Ang^3)
      XXXX    -482.6774   XXXY       6.9277   XXYY     -93.5526
      XYYY      -0.4025   YYYY    -103.7054   XXXZ       0.0000
      XXYZ       0.0000   XYYZ      -0.0000   YYYZ       0.0000
      XXZZ     -85.8958   XYZZ      -0.6178   YYZZ     -23.1978
      XZZZ       0.0000   YZZZ       0.0000   ZZZZ     -39.9888
 -----------------------------------------------------------------
 DrvMan completing analytic gradient of the correlated energy
 Correlated dipole moment
            1
    1   0.3969118
    2  -0.8098430
    3  -0.0000000
 Energy read as -954.733140112
 Full Analytical Gradient: (in a.u., or Hartree/Bohr)
             1             2             3             4
    1    0.00036041    0.00017888   -0.00011820   -0.00042110
    2    0.00017223    0.00010406   -0.00008230   -0.00019398
    3   -0.00000000    0.00000000   -0.00000000    0.00000000
 Gradient time:  CPU 0.81 s  wall 0.84 s
 ----------------------------------------------------------------
             Standard Nuclear Orientation (Angstroms)
    I     Atom           X                Y                Z
 ----------------------------------------------------------------
    1      P      -0.0846171960    -0.6880066556    -0.0000000000
    2      N      -1.0104548420     0.6306069184    -0.0000000000
    3      F      -2.3456618118     0.1810448763    -0.0000000000
    4      Cl      1.7325528318     0.2525557364     0.0000000000
 ----------------------------------------------------------------
 Nuclear Repulsion Energy =   196.1816828099 hartrees
 There are       24 alpha and       24 beta electrons

                       Distance Matrix (Angstroms)
             P (  1)   N (  2)   F (  3)
   N (  2)  1.611185
   F (  3)  2.422307  1.408859
   Cl(  4)  2.046158  2.768937  4.078842

 Requested basis set is 6-311++G(d,p)
 There are 38 shells and 104 basis functions
 A cutoff of  1.0D-14 yielded    675 shell pairs
 There are      5288 function pairs (      5716 Cartesian)
 Smallest overlap matrix eigenvalue = 1.93E-03
 Guess MOs from SCF MO coefficient file

 -----------------------------------------------------------------------
  General SCF calculation program by
  Eric Jon Sundstrom, Paul Horn, Yuezhi Mao, Dmitri Zuev, Alec White,
  David Stuck, Shaama M.S., Shane Yost, Joonho Lee, David Small,
  Daniel Levine, Susi Lehtola, Hugh Burton, Evgeny Epifanovsky
 -----------------------------------------------------------------------
 Hartree-Fock
 using 6 threads for integral computing
 -------------------------------------------------------
 OpenMP Integral computing Module                
 Release: version 2.0, May 2017, Q-Chem Inc. Pleasanton 
 -------------------------------------------------------
 A restricted SCF calculation will be
 performed using DIIS
 SCF converges when DIIS error is below 1.0e-08
 ---------------------------------------
  Cycle       Energy         DIIS error
 ---------------------------------------
    1    -954.0721102398      1.49e-05  
    2    -954.0721106512      3.73e-06  
    3    -954.0721106854      1.70e-06  
    4    -954.0721106904      5.78e-07  
    5    -954.0721106912      2.78e-07  
    6    -954.0721106914      1.10e-07  
    7    -954.0721106915      6.52e-08  
    8    -954.0721106915      2.49e-08  
    9    -954.0721106915      4.61e-09  Convergence criterion met
 ---------------------------------------
 SCF time:   CPU 3.63s  wall 1.00s 
 SCF   energy in the final basis set =     -954.0721106915
 Total energy in the final basis set =     -954.0721106915


 ------------------------------------------------------------------------------

   CCMAN2: suite of methods based on coupled cluster
           and equation of motion theories.

   Components:
   * libvmm-1.3-trunk
     by Evgeny Epifanovsky, Ilya Kaliman.
   * libtensor-2.5-trunk
     by Evgeny Epifanovsky, Michael Wormit, Dmitry Zuev, Sam Manzer, 
        Ilya Kaliman.
   * libcc-2.5-trunk
     by Evgeny Epifanovsky, Arik Landau, Tomasz Kus, Kirill Khistyaev, 
        Dmitry Zuev, Prashant Manohar, Xintian Feng, Anna Krylov, 
        Matthew Goldey, Alec White, Thomas Jagau, Kaushik Nanda, 
        Anastasia Gunina, Alexander Kunitsa, Joonho Lee.

   CCMAN original authors:
   Anna I. Krylov, C. David Sherrill, Steven R. Gwaltney,
   Edward F. C. Byrd (2000)
   Sergey V. Levchenko, Lyudmila V. Slipchenko, Tao Wang,
   Ana-Maria C. Cristian (2003)
   Piotr A. Pieniazek, C. Melania Oana, Evgeny Epifanovsky (2007)
   Prashant Manohar (2009)

 ------------------------------------------------------------------------------


 Allocating and initializing 30808MB of RAM...
 Calculation will run on 6 cores.


 Alpha MOs, Restricted
 -- Occupied --                  
-104.87  -80.08  -26.34  -15.70  -10.60   -8.07   -8.07   -8.07
  1 A     2 A     3 A     4 A     5 A     6 A     7 A     8 A                  
 -7.615  -5.507  -5.506  -5.506  -1.638  -1.191  -1.112  -0.808
  9 A    10 A    11 A    12 A    13 A    14 A    15 A    16 A                  
 -0.711  -0.708  -0.663  -0.552  -0.534  -0.508  -0.454  -0.430
 17 A    18 A    19 A    20 A    21 A    22 A    23 A    24 A                  
 -- Virtual --                   
 -0.006   0.051   0.054   0.074   0.080   0.115   0.127   0.144
 25 A    26 A    27 A    28 A    29 A    30 A    31 A    32 A                  
  0.145   0.174   0.200   0.208   0.218   0.236   0.277   0.318
 33 A    34 A    35 A    36 A    37 A    38 A    39 A    40 A                  
  0.367   0.367   0.374   0.382   0.418   0.476   0.546   0.587
 41 A    42 A    43 A    44 A    45 A    46 A    47 A    48 A                  
  0.589   0.628   0.755   0.796   0.818   0.847   0.895   0.938
 49 A    50 A    51 A    52 A    53 A    54 A    55 A    56 A                  
  1.037   1.060   1.115   1.130   1.154   1.182   1.193   1.265
 57 A    58 A    59 A    60 A    61 A    62 A    63 A    64 A                  
  1.392   1.479   1.559   1.619   1.628   1.760   1.847   1.979
 65 A    66 A    67 A    68 A    69 A    70 A    71 A    72 A                  
  2.251   2.280   2.380   2.385   2.581   2.592   2.620   2.720
 73 A    74 A    75 A    76 A    77 A    78 A    79 A    80 A                  
  2.885   4.029   4.131   4.196   4.203   4.236   4.371   4.453
 81 A    82 A    83 A    84 A    85 A    86 A    87 A    88 A                  
  5.284   6.906   6.941   7.109   7.473  10.341  14.687  14.785
 89 A    90 A    91 A    92 A    93 A    94 A    95 A    96 A                  
 14.855  26.656  26.704  27.009  36.635  68.748 166.081 219.195
 97 A    98 A    99 A   100 A   101 A   102 A   103 A   104 A                  

 Beta MOs, Restricted
 -- Occupied --                  
-104.87  -80.08  -26.34  -15.70  -10.60   -8.07   -8.07   -8.07
  1 A     2 A     3 A     4 A     5 A     6 A     7 A     8 A                  
 -7.615  -5.507  -5.506  -5.506  -1.638  -1.191  -1.112  -0.808
  9 A    10 A    11 A    12 A    13 A    14 A    15 A    16 A                  
 -0.711  -0.708  -0.663  -0.552  -0.534  -0.508  -0.454  -0.430
 17 A    18 A    19 A    20 A    21 A    22 A    23 A    24 A                  
 -- Virtual --                   
 -0.006   0.051   0.054   0.074   0.080   0.115   0.127   0.144
 25 A    26 A    27 A    28 A    29 A    30 A    31 A    32 A                  
  0.145   0.174   0.200   0.208   0.218   0.236   0.277   0.318
 33 A    34 A    35 A    36 A    37 A    38 A    39 A    40 A                  
  0.367   0.367   0.374   0.382   0.418   0.476   0.546   0.587
 41 A    42 A    43 A    44 A    45 A    46 A    47 A    48 A                  
  0.589   0.628   0.755   0.796   0.818   0.847   0.895   0.938
 49 A    50 A    51 A    52 A    53 A    54 A    55 A    56 A                  
  1.037   1.060   1.115   1.130   1.154   1.182   1.193   1.265
 57 A    58 A    59 A    60 A    61 A    62 A    63 A    64 A                  
  1.392   1.479   1.559   1.619   1.628   1.760   1.847   1.979
 65 A    66 A    67 A    68 A    69 A    70 A    71 A    72 A                  
  2.251   2.280   2.380   2.385   2.581   2.592   2.620   2.720
 73 A    74 A    75 A    76 A    77 A    78 A    79 A    80 A                  
  2.885   4.029   4.131   4.196   4.203   4.236   4.371   4.453
 81 A    82 A    83 A    84 A    85 A    86 A    87 A    88 A                  
  5.284   6.906   6.941   7.109   7.473  10.341  14.687  14.785
 89 A    90 A    91 A    92 A    93 A    94 A    95 A    96 A                  
 14.855  26.656  26.704  27.009  36.635  68.748 166.081 219.195
 97 A    98 A    99 A   100 A   101 A   102 A   103 A   104 A                  

 Occupation and symmetry of molecular orbitals

 Point group: C1 (1 irreducible representation).

                           A     All 
 -------------------------------------
 All molecular orbitals:
  - Alpha                  104   104 
  - Beta                   104   104 
 -------------------------------------
 Alpha orbitals:
  - Frozen occupied        12    12  
  - Active occupied        12    12  
  - Active virtual         80    80  
  - Frozen virtual         0     0   
 -------------------------------------
 Beta orbitals:
  - Frozen occupied        12    12  
  - Active occupied        12    12  
  - Active virtual         80    80  
  - Frozen virtual         0     0   
 -------------------------------------

 Import integrals:   CPU 0.00 s  wall 0.00 s

 Import integrals:   CPU 15.20 s  wall 2.65 s

 MP2 amplitudes:   CPU 0.03 s  wall 0.02 s

Running a double precision version
           CCSD T amplitudes will be solved using DIIS.

           Start     Size      MaxIter   EConv     TConv     
           3         7         100       1.00e-07  1.00e-05  
 ------------------------------------------------------------------------------
           Energy (a.u.)   Ediff      Tdiff       Comment
 ------------------------------------------------------------------------------
          -954.71175536                           
     1    -954.70671943   5.04e-03   7.47e-01     
     2    -954.73056967   2.39e-02   1.00e-01     
     3    -954.72933837   1.23e-03   4.73e-02     
     4    -954.73207123   2.73e-03   1.74e-02     Switched to DIIS steps.
     5    -954.73305625   9.85e-04   1.28e-02     
     6    -954.73314380   8.75e-05   3.54e-03     
     7    -954.73313953   4.27e-06   1.48e-03     
     8    -954.73313917   3.66e-07   3.84e-04     
     9    -954.73314069   1.52e-06   2.67e-04     
    10    -954.73314053   1.59e-07   8.37e-05     
    11    -954.73314067   1.37e-07   3.01e-05     
    12    -954.73314073   6.54e-08   1.63e-05     
    13    -954.73314070   3.43e-08   4.48e-06     
 ------------------------------------------------------------------------------
          -954.73314070                           CCSD T converged.

End of double precision
 SCF energy                 = -954.07211069
 MP2 energy                 = -954.71175536
 CCSD correlation energy     =   -0.66103001
 CCSD total energy           = -954.73314070

 CCSD  T1^2 = 0.0150  T2^2 = 0.2520  Leading amplitudes:

 Amplitude    Orbitals with energies
 -0.0331       21 (A) A                  ->    25 (A) A                   
              -0.5343                         -0.0062                     
 -0.0331       21 (A) B                  ->    25 (A) B                   
              -0.5343                         -0.0062                     
 -0.0314       24 (A) A                  ->    25 (A) A                   
              -0.4299                         -0.0062                     
 -0.0314       24 (A) B                  ->    25 (A) B                   
              -0.4299                         -0.0062                     

 Amplitude    Orbitals with energies
 -0.1181       24 (A) A      24 (A) B    ->    25 (A) A      25 (A) B     
              -0.4299       -0.4299           -0.0062       -0.0062       
  0.1181       24 (A) A      24 (A) B    ->    25 (A) B      25 (A) A     
              -0.4299       -0.4299           -0.0062       -0.0062       
  0.1181       24 (A) B      24 (A) A    ->    25 (A) A      25 (A) B     
              -0.4299       -0.4299           -0.0062       -0.0062       
 -0.1181       24 (A) B      24 (A) A    ->    25 (A) B      25 (A) A     
              -0.4299       -0.4299           -0.0062       -0.0062       

 Computing CCSD intemediates for later calculations in double precision
 Finished.

Running a double precision version
           CCSD Lambda amplitudes will be solved using DIIS.
           Start     Size      MaxIter   EConv     LConv     
           3         7         100       1.00e-07  1.00e-05  
 ------------------------------------------------------------------------------
            Enorm      Ldiff       Comment
 ------------------------------------------------------------------------------
     1     6.18e-02   4.18e-02     
     2     1.92e-02   8.07e-03     
     3     8.98e-03   1.74e-03     
     4     4.91e-03   1.51e-03     Switched to DIIS steps.
     5     1.53e-03   1.03e-03     
     6     7.56e-04   2.35e-04     
     7     2.51e-04   8.15e-05     
     8     1.17e-04   9.35e-06     
     9     3.98e-05   3.85e-06     
    10     1.70e-05   1.04e-06     
    11     7.63e-06   1.18e-07     
    12     2.93e-06   2.15e-07     
    13     1.47e-06   2.04e-07     
    14     6.05e-07   4.46e-08     
    15     2.59e-07   1.69e-08     
    16     1.39e-07   6.44e-09     
    17     5.86e-08   7.99e-09     
 ------------------------------------------------------------------------------
                                   CCSD Lambda converged.

 Computing density matrices in double precision...
           Orbital response amplitudes will be solved using DIIS.
           Start     Size      MaxIter   EConv     LConv     
           3         7         100       1.00e-06  1.00e-06  
 ------------------------------------------------------------------------------
            Enorm      Ldiff       Comment
 ------------------------------------------------------------------------------
     1     8.81e-02   9.76e-05     
     2     5.69e-02   1.83e-02     
     3     6.98e-02   2.08e-02     
     4     1.85e-02   2.01e-02     Switched to DIIS steps.
     5     4.26e-03   6.99e-03     
     6     1.26e-03   8.33e-04     
     7     4.75e-04   7.31e-05     
     8     1.31e-04   4.80e-05     
     9     3.42e-05   1.62e-05     
    10     1.01e-05   4.91e-07     
    11     2.62e-06   1.40e-06     
    12     7.76e-07   2.82e-08     
 ------------------------------------------------------------------------------
                                   Orbital response converged.

 Computing density matrices... Done.
 CCSD calculation:   CPU 456.38 s  wall 86.22 s

 Transferring MO TPDM to AO TPDM
 Transferring g2_o1o1o1o1
 Transferring g2_o1o1o1v1
 Transferring g2_o1o1v1v1
 Transferring g2_o1v1o1v1
 Transferring g2_o1v1v1v1
 Transferring g2_v1v1v1v1
 Adding separable TPDM
 Computing TPDM gradient
 --------------------------------------------------------
 2e gradient
  Atom          X               Y               Z
 --------------------------------------------------------
    1          3.029134       21.453023       -0.000000  
    2          5.178795      -14.013176        0.000000  
    3         14.719960        0.175033        0.000000  
    4        -22.927889       -7.614880       -0.000000  
 --------------------------------------------------------
 --------------------------------------------------------
 Final gradient
  Atom          X               Y               Z
 --------------------------------------------------------
    1          3.029134       21.453023       -0.000000  
    2          5.178795      -14.013176        0.000000  
    3         14.719960        0.175033        0.000000  
    4        -22.927889       -7.614880       -0.000000  
 --------------------------------------------------------
 Analytic gradient from two-electron contribution:   CPU 104.74 s  wall 20.39 s

 Total ccman2 time:   CPU 579.96 s  wall 110.33 s


 --------------------------------------------------------------

                    Orbital Energies (a.u.)
 --------------------------------------------------------------

 Alpha MOs
 -- Occupied --
******** -80.0763 -26.3381 -15.6963 -10.6010  -8.0691  -8.0661  -8.0659
 -7.6149  -5.5071  -5.5059  -5.5058  -1.6384  -1.1913  -1.1123  -0.8077
 -0.7114  -0.7079  -0.6628  -0.5524  -0.5343  -0.5078  -0.4539  -0.4299
 -- Virtual --
 -0.0062   0.0511   0.0539   0.0742   0.0795   0.1149   0.1269   0.1441
  0.1451   0.1735   0.1998   0.2078   0.2180   0.2361   0.2772   0.3184
  0.3671   0.3672   0.3740   0.3817   0.4178   0.4760   0.5464   0.5874
  0.5889   0.6278   0.7547   0.7960   0.8177   0.8469   0.8955   0.9383
  1.0366   1.0597   1.1151   1.1299   1.1535   1.1821   1.1932   1.2647
  1.3923   1.4787   1.5591   1.6188   1.6284   1.7602   1.8470   1.9786
  2.2509   2.2798   2.3795   2.3848   2.5807   2.5917   2.6202   2.7197
  2.8850   4.0286   4.1309   4.1961   4.2031   4.2357   4.3710   4.4535
  5.2841   6.9057   6.9408   7.1095   7.4726  10.3406  14.6870  14.7850
 14.8552  26.6560  26.7041  27.0086  36.6353  68.7478 166.0811 219.1954
 --------------------------------------------------------------

          Ground-State Mulliken Net Atomic Charges

     Atom                 Charge (a.u.)
  ----------------------------------------
      1 P                     0.374885
      2 N                    -0.243962
      3 F                    -0.041962
      4 Cl                   -0.088961
  ----------------------------------------
  Sum of atomic charges =    -0.000000

 -----------------------------------------------------------------
                    Cartesian Multipole Moments
 -----------------------------------------------------------------
    Charge (ESU x 10^10)
                -0.0000
    Dipole Moment (Debye)
         X       1.0019      Y      -2.0607      Z      -0.0000
       Tot       2.2914
    Quadrupole Moments (Debye-Ang)
        XX     -40.3663     XY       1.1641     YY     -37.0251
        XZ      -0.0000     YZ       0.0000     ZZ     -34.9949
    Octopole Moments (Debye-Ang^2)
       XXX      -1.9333    XXY       0.1829    XYY      -2.0134
       YYY       0.6155    XXZ       0.0000    XYZ      -0.0000
       YYZ      -0.0000    XZZ      -4.0978    YZZ      -0.0722
       ZZZ      -0.0000
    Hexadecapole Moments (Debye-Ang^3)
      XXXX    -482.9833   XXXY       6.8582   XXYY     -93.6032
      XYYY      -0.4772   YYYY    -103.7310   XXXZ       0.0000
      XXYZ       0.0000   XYYZ      -0.0000   YYYZ       0.0000
      XXZZ     -85.9499   XYZZ      -0.6443   YYZZ     -23.2038
      XZZZ       0.0000   YZZZ       0.0000   ZZZZ     -39.9942
 -----------------------------------------------------------------
 DrvMan completing analytic gradient of the correlated energy
 Correlated dipole moment
            1
    1   0.3941878
    2  -0.8107565
    3  -0.0000000
 Energy read as -954.733140699
 Full Analytical Gradient: (in a.u., or Hartree/Bohr)
             1             2             3             4
    1   -0.00002062    0.00016426   -0.00012549   -0.00001815
    2   -0.00003796    0.00010828   -0.00007809    0.00000777
    3   -0.00000000    0.00000000   -0.00000000    0.00000000
 Gradient time:  CPU 0.79 s  wall 0.82 s
 ----------------------------------------------------------------
             Standard Nuclear Orientation (Angstroms)
    I     Atom           X                Y                Z
 ----------------------------------------------------------------
    1      P      -0.0846171960    -0.6880066556    -0.0000000000
    2      N      -1.0104548420     0.6306069184    -0.0000000000
    3      F      -2.3456618118     0.1810448763    -0.0000000000
    4      Cl      1.7325528318     0.2505557364     0.0000000000
 ----------------------------------------------------------------
 Nuclear Repulsion Energy =   196.2092217591 hartrees
 There are       24 alpha and       24 beta electrons

                       Distance Matrix (Angstroms)
             P (  1)   N (  2)   F (  3)
   N (  2)  1.611185
   F (  3)  2.422307  1.408859
   Cl(  4)  2.045240  2.769211  4.078807

 Requested basis set is 6-311++G(d,p)
 There are 38 shells and 104 basis functions
 A cutoff of  1.0D-14 yielded    675 shell pairs
 There are      5288 function pairs (      5716 Cartesian)
 Smallest overlap matrix eigenvalue = 1.93E-03
 Guess MOs from SCF MO coefficient file

 -----------------------------------------------------------------------
  General SCF calculation program by
  Eric Jon Sundstrom, Paul Horn, Yuezhi Mao, Dmitri Zuev, Alec White,
  David Stuck, Shaama M.S., Shane Yost, Joonho Lee, David Small,
  Daniel Levine, Susi Lehtola, Hugh Burton, Evgeny Epifanovsky
 -----------------------------------------------------------------------
 Hartree-Fock
 using 6 threads for integral computing
 -------------------------------------------------------
 OpenMP Integral computing Module                
 Release: version 2.0, May 2017, Q-Chem Inc. Pleasanton 
 -------------------------------------------------------
 A restricted SCF calculation will be
 performed using DIIS
 SCF converges when DIIS error is below 1.0e-08
 ---------------------------------------
  Cycle       Energy         DIIS error
 ---------------------------------------
    1    -954.0721246724      1.43e-05  
    2    -954.0721251287      3.76e-06  
    3    -954.0721251795      1.36e-06  
    4    -954.0721251848      4.89e-07  
    5    -954.0721251856      2.52e-07  
    6    -954.0721251858      7.01e-08  
    7    -954.0721251858      4.53e-08  
    8    -954.0721251858      1.80e-08  
    9    -954.0721251858      6.50e-09  Convergence criterion met
 ---------------------------------------
 SCF time:   CPU 3.69s  wall 1.00s 
 SCF   energy in the final basis set =     -954.0721251858
 Total energy in the final basis set =     -954.0721251858


 ------------------------------------------------------------------------------

   CCMAN2: suite of methods based on coupled cluster
           and equation of motion theories.

   Components:
   * libvmm-1.3-trunk
     by Evgeny Epifanovsky, Ilya Kaliman.
   * libtensor-2.5-trunk
     by Evgeny Epifanovsky, Michael Wormit, Dmitry Zuev, Sam Manzer, 
        Ilya Kaliman.
   * libcc-2.5-trunk
     by Evgeny Epifanovsky, Arik Landau, Tomasz Kus, Kirill Khistyaev, 
        Dmitry Zuev, Prashant Manohar, Xintian Feng, Anna Krylov, 
        Matthew Goldey, Alec White, Thomas Jagau, Kaushik Nanda, 
        Anastasia Gunina, Alexander Kunitsa, Joonho Lee.

   CCMAN original authors:
   Anna I. Krylov, C. David Sherrill, Steven R. Gwaltney,
   Edward F. C. Byrd (2000)
   Sergey V. Levchenko, Lyudmila V. Slipchenko, Tao Wang,
   Ana-Maria C. Cristian (2003)
   Piotr A. Pieniazek, C. Melania Oana, Evgeny Epifanovsky (2007)
   Prashant Manohar (2009)

 ------------------------------------------------------------------------------


 Allocating and initializing 30808MB of RAM...
 Calculation will run on 6 cores.


 Alpha MOs, Restricted
 -- Occupied --                  
-104.87  -80.08  -26.34  -15.70  -10.60   -8.07   -8.07   -8.07
  1 A     2 A     3 A     4 A     5 A     6 A     7 A     8 A                  
 -7.615  -5.507  -5.506  -5.506  -1.638  -1.191  -1.112  -0.808
  9 A    10 A    11 A    12 A    13 A    14 A    15 A    16 A                  
 -0.711  -0.708  -0.663  -0.552  -0.534  -0.508  -0.454  -0.430
 17 A    18 A    19 A    20 A    21 A    22 A    23 A    24 A                  
 -- Virtual --                   
 -0.006   0.051   0.054   0.074   0.080   0.115   0.127   0.144
 25 A    26 A    27 A    28 A    29 A    30 A    31 A    32 A                  
  0.145   0.174   0.200   0.208   0.218   0.236   0.277   0.318
 33 A    34 A    35 A    36 A    37 A    38 A    39 A    40 A                  
  0.367   0.367   0.374   0.382   0.418   0.476   0.546   0.587
 41 A    42 A    43 A    44 A    45 A    46 A    47 A    48 A                  
  0.589   0.628   0.755   0.796   0.818   0.847   0.896   0.938
 49 A    50 A    51 A    52 A    53 A    54 A    55 A    56 A                  
  1.037   1.060   1.115   1.130   1.154   1.182   1.193   1.265
 57 A    58 A    59 A    60 A    61 A    62 A    63 A    64 A                  
  1.392   1.479   1.559   1.619   1.628   1.760   1.847   1.979
 65 A    66 A    67 A    68 A    69 A    70 A    71 A    72 A                  
  2.251   2.280   2.380   2.385   2.581   2.592   2.620   2.720
 73 A    74 A    75 A    76 A    77 A    78 A    79 A    80 A                  
  2.885   4.029   4.131   4.196   4.203   4.236   4.371   4.454
 81 A    82 A    83 A    84 A    85 A    86 A    87 A    88 A                  
  5.284   6.906   6.941   7.110   7.473  10.340  14.687  14.785
 89 A    90 A    91 A    92 A    93 A    94 A    95 A    96 A                  
 14.855  26.656  26.704  27.009  36.635  68.748 166.081 219.195
 97 A    98 A    99 A   100 A   101 A   102 A   103 A   104 A                  

 Beta MOs, Restricted
 -- Occupied --                  
-104.87  -80.08  -26.34  -15.70  -10.60   -8.07   -8.07   -8.07
  1 A     2 A     3 A     4 A     5 A     6 A     7 A     8 A                  
 -7.615  -5.507  -5.506  -5.506  -1.638  -1.191  -1.112  -0.808
  9 A    10 A    11 A    12 A    13 A    14 A    15 A    16 A                  
 -0.711  -0.708  -0.663  -0.552  -0.534  -0.508  -0.454  -0.430
 17 A    18 A    19 A    20 A    21 A    22 A    23 A    24 A                  
 -- Virtual --                   
 -0.006   0.051   0.054   0.074   0.080   0.115   0.127   0.144
 25 A    26 A    27 A    28 A    29 A    30 A    31 A    32 A                  
  0.145   0.174   0.200   0.208   0.218   0.236   0.277   0.318
 33 A    34 A    35 A    36 A    37 A    38 A    39 A    40 A                  
  0.367   0.367   0.374   0.382   0.418   0.476   0.546   0.587
 41 A    42 A    43 A    44 A    45 A    46 A    47 A    48 A                  
  0.589   0.628   0.755   0.796   0.818   0.847   0.896   0.938
 49 A    50 A    51 A    52 A    53 A    54 A    55 A    56 A                  
  1.037   1.060   1.115   1.130   1.154   1.182   1.193   1.265
 57 A    58 A    59 A    60 A    61 A    62 A    63 A    64 A                  
  1.392   1.479   1.559   1.619   1.628   1.760   1.847   1.979
 65 A    66 A    67 A    68 A    69 A    70 A    71 A    72 A                  
  2.251   2.280   2.380   2.385   2.581   2.592   2.620   2.720
 73 A    74 A    75 A    76 A    77 A    78 A    79 A    80 A                  
  2.885   4.029   4.131   4.196   4.203   4.236   4.371   4.454
 81 A    82 A    83 A    84 A    85 A    86 A    87 A    88 A                  
  5.284   6.906   6.941   7.110   7.473  10.340  14.687  14.785
 89 A    90 A    91 A    92 A    93 A    94 A    95 A    96 A                  
 14.855  26.656  26.704  27.009  36.635  68.748 166.081 219.195
 97 A    98 A    99 A   100 A   101 A   102 A   103 A   104 A                  

 Occupation and symmetry of molecular orbitals

 Point group: C1 (1 irreducible representation).

                           A     All 
 -------------------------------------
 All molecular orbitals:
  - Alpha                  104   104 
  - Beta                   104   104 
 -------------------------------------
 Alpha orbitals:
  - Frozen occupied        12    12  
  - Active occupied        12    12  
  - Active virtual         80    80  
  - Frozen virtual         0     0   
 -------------------------------------
 Beta orbitals:
  - Frozen occupied        12    12  
  - Active occupied        12    12  
  - Active virtual         80    80  
  - Frozen virtual         0     0   
 -------------------------------------

 Import integrals:   CPU 0.00 s  wall 0.00 s

 Import integrals:   CPU 15.23 s  wall 2.65 s

 MP2 amplitudes:   CPU 0.03 s  wall 0.02 s

Running a double precision version
           CCSD T amplitudes will be solved using DIIS.

           Start     Size      MaxIter   EConv     TConv     
           3         7         100       1.00e-07  1.00e-05  
 ------------------------------------------------------------------------------
           Energy (a.u.)   Ediff      Tdiff       Comment
 ------------------------------------------------------------------------------
          -954.71175920                           
     1    -954.70672466   5.03e-03   7.47e-01     
     2    -954.73057025   2.38e-02   1.00e-01     
     3    -954.72933934   1.23e-03   4.73e-02     
     4    -954.73207129   2.73e-03   1.74e-02     Switched to DIIS steps.
     5    -954.73305594   9.85e-04   1.28e-02     
     6    -954.73314348   8.75e-05   3.54e-03     
     7    -954.73313922   4.26e-06   1.49e-03     
     8    -954.73313886   3.63e-07   3.84e-04     
     9    -954.73314039   1.53e-06   2.68e-04     
    10    -954.73314023   1.60e-07   8.37e-05     
    11    -954.73314036   1.37e-07   3.01e-05     
    12    -954.73314043   6.54e-08   1.63e-05     
    13    -954.73314040   3.44e-08   4.48e-06     
 ------------------------------------------------------------------------------
          -954.73314040                           CCSD T converged.

End of double precision
 SCF energy                 = -954.07212519
 MP2 energy                 = -954.71175920
 CCSD correlation energy     =   -0.66101521
 CCSD total energy           = -954.73314040

 CCSD  T1^2 = 0.0150  T2^2 = 0.2519  Leading amplitudes:

 Amplitude    Orbitals with energies
 -0.0331       21 (A) A                  ->    25 (A) A                   
              -0.5344                         -0.0062                     
 -0.0331       21 (A) B                  ->    25 (A) B                   
              -0.5344                         -0.0062                     
 -0.0314       24 (A) A                  ->    25 (A) A                   
              -0.4299                         -0.0062                     
 -0.0314       24 (A) B                  ->    25 (A) B                   
              -0.4299                         -0.0062                     

 Amplitude    Orbitals with energies
 -0.1181       24 (A) A      24 (A) B    ->    25 (A) A      25 (A) B     
              -0.4299       -0.4299           -0.0062       -0.0062       
  0.1181       24 (A) A      24 (A) B    ->    25 (A) B      25 (A) A     
              -0.4299       -0.4299           -0.0062       -0.0062       
  0.1181       24 (A) B      24 (A) A    ->    25 (A) A      25 (A) B     
              -0.4299       -0.4299           -0.0062       -0.0062       
 -0.1181       24 (A) B      24 (A) A    ->    25 (A) B      25 (A) A     
              -0.4299       -0.4299           -0.0062       -0.0062       

 Computing CCSD intemediates for later calculations in double precision
 Finished.

Running a double precision version
           CCSD Lambda amplitudes will be solved using DIIS.
           Start     Size      MaxIter   EConv     LConv     
           3         7         100       1.00e-07  1.00e-05  
 ------------------------------------------------------------------------------
            Enorm      Ldiff       Comment
 ------------------------------------------------------------------------------
     1     6.18e-02   4.18e-02     
     2     1.92e-02   8.07e-03     
     3     8.98e-03   1.74e-03     
     4     4.91e-03   1.51e-03     Switched to DIIS steps.
     5     1.53e-03   1.03e-03     
     6     7.56e-04   2.35e-04     
     7     2.51e-04   8.16e-05     
     8     1.17e-04   9.38e-06     
     9     3.98e-05   3.83e-06     
    10     1.70e-05   1.03e-06     
    11     7.63e-06   1.20e-07     
    12     2.93e-06   2.15e-07     
    13     1.46e-06   2.04e-07     
    14     6.04e-07   4.45e-08     
    15     2.58e-07   1.69e-08     
    16     1.39e-07   6.43e-09     
    17     5.86e-08   7.99e-09     
 ------------------------------------------------------------------------------
                                   CCSD Lambda converged.

 Computing density matrices in double precision...
           Orbital response amplitudes will be solved using DIIS.
           Start     Size      MaxIter   EConv     LConv     
           3         7         100       1.00e-06  1.00e-06  
 ------------------------------------------------------------------------------
            Enorm      Ldiff       Comment
 ------------------------------------------------------------------------------
     1     8.81e-02   9.25e-05     
     2     5.69e-02   1.83e-02     
     3     6.97e-02   2.08e-02     
     4     1.85e-02   2.00e-02     Switched to DIIS steps.
     5     4.25e-03   6.99e-03     
     6     1.26e-03   8.33e-04     
     7     4.75e-04   7.30e-05     
     8     1.31e-04   4.81e-05     
     9     3.41e-05   1.61e-05     
    10     1.01e-05   4.89e-07     
    11     2.62e-06   1.39e-06     
    12     7.75e-07   2.77e-08     
 ------------------------------------------------------------------------------
                                   Orbital response converged.

 Computing density matrices... Done.
 CCSD calculation:   CPU 457.89 s  wall 86.66 s

 Transferring MO TPDM to AO TPDM
 Transferring g2_o1o1o1o1
 Transferring g2_o1o1o1v1
 Transferring g2_o1o1v1v1
 Transferring g2_o1v1o1v1
 Transferring g2_o1v1v1v1
 Transferring g2_v1v1v1v1
 Adding separable TPDM
 Computing TPDM gradient
 --------------------------------------------------------
 2e gradient
  Atom          X               Y               Z
 --------------------------------------------------------
    1          3.044934       21.442303       -0.000000  
    2          5.181106      -14.015308        0.000000  
    3         14.720200        0.173943       -0.000000  
    4        -22.946240       -7.600939       -0.000000  
 --------------------------------------------------------
 --------------------------------------------------------
 Final gradient
  Atom          X               Y               Z
 --------------------------------------------------------
    1          3.044934       21.442303       -0.000000  
    2          5.181106      -14.015308        0.000000  
    3         14.720200        0.173943       -0.000000  
    4        -22.946240       -7.600939       -0.000000  
 --------------------------------------------------------
 Analytic gradient from two-electron contribution:   CPU 106.15 s  wall 20.30 s

 Total ccman2 time:   CPU 581.73 s  wall 110.40 s


 --------------------------------------------------------------

                    Orbital Energies (a.u.)
 --------------------------------------------------------------

 Alpha MOs
 -- Occupied --
******** -80.0762 -26.3380 -15.6962 -10.6011  -8.0692  -8.0662  -8.0660
 -7.6148  -5.5070  -5.5059  -5.5058  -1.6383  -1.1914  -1.1124  -0.8077
 -0.7114  -0.7079  -0.6628  -0.5524  -0.5344  -0.5080  -0.4538  -0.4299
 -- Virtual --
 -0.0062   0.0512   0.0540   0.0742   0.0795   0.1150   0.1269   0.1441
  0.1451   0.1736   0.1998   0.2078   0.2180   0.2361   0.2772   0.3184
  0.3671   0.3673   0.3740   0.3818   0.4179   0.4760   0.5463   0.5874
  0.5889   0.6277   0.7548   0.7957   0.8176   0.8469   0.8957   0.9383
  1.0367   1.0598   1.1150   1.1298   1.1535   1.1823   1.1932   1.2646
  1.3923   1.4791   1.5591   1.6190   1.6284   1.7603   1.8470   1.9788
  2.2509   2.2798   2.3796   2.3848   2.5807   2.5916   2.6202   2.7198
  2.8851   4.0286   4.1310   4.1961   4.2032   4.2357   4.3711   4.4535
  5.2841   6.9057   6.9408   7.1095   7.4727  10.3405  14.6871  14.7851
 14.8553  26.6560  26.7041  27.0092  36.6354  68.7479 166.0812 219.1954
 --------------------------------------------------------------

          Ground-State Mulliken Net Atomic Charges

     Atom                 Charge (a.u.)
  ----------------------------------------
      1 P                     0.374712
      2 N                    -0.244256
      3 F                    -0.041968
      4 Cl                   -0.088489
  ----------------------------------------
  Sum of atomic charges =     0.000000

 -----------------------------------------------------------------
                    Cartesian Multipole Moments
 -----------------------------------------------------------------
    Charge (ESU x 10^10)
                -0.0000
    Dipole Moment (Debye)
         X       1.0070      Y      -2.0578      Z      -0.0000
       Tot       2.2910
    Quadrupole Moments (Debye-Ang)
        XX     -40.3592     XY       1.1649     YY     -37.0285
        XZ      -0.0000     YZ       0.0000     ZZ     -34.9935
    Octopole Moments (Debye-Ang^2)
       XXX      -1.9077    XXY       0.2090    XYY      -2.0098
       YYY       0.6977    XXZ       0.0000    XYZ      -0.0000
       YYZ      -0.0000    XZZ      -4.0919    YZZ      -0.0452
       ZZZ      -0.0000
    Hexadecapole Moments (Debye-Ang^3)
      XXXX    -482.9105   XXXY       6.9813   XXYY     -93.6006
      XYYY      -0.3504   YYYY    -103.6711   XXXZ       0.0000
      XXYZ       0.0000   XYYZ      -0.0000   YYYZ       0.0000
      XXZZ     -85.9425   XYZZ      -0.5988   YYZZ     -23.1922
      XZZZ      -0.0000   YZZZ       0.0000   ZZZZ     -39.9913
 -----------------------------------------------------------------
 DrvMan completing analytic gradient of the correlated energy
 Correlated dipole moment
            1
    1   0.3961814
    2  -0.8096068
    3  -0.0000000
 Energy read as -954.733140396
 Full Analytical Gradient: (in a.u., or Hartree/Bohr)
             1             2             3             4
    1    0.00027305    0.00011449   -0.00014411   -0.00024343
    2    0.00017691    0.00006734   -0.00007439   -0.00016986
    3   -0.00000000    0.00000000   -0.00000000    0.00000000
 Gradient time:  CPU 0.80 s  wall 0.82 s
 ----------------------------------------------------------------
             Standard Nuclear Orientation (Angstroms)
    I     Atom           X                Y                Z
 ----------------------------------------------------------------
    1      P      -0.0846171960    -0.6880066556    -0.0000000000
    2      N      -1.0104548420     0.6306069184    -0.0000000000
    3      F      -2.3456618118     0.1810448763    -0.0000000000
    4      Cl      1.7325528318     0.2515557364     0.0010000000
 ----------------------------------------------------------------
 Nuclear Repulsion Energy =   196.1954472132 hartrees
 There are       24 alpha and       24 beta electrons

                       Distance Matrix (Angstroms)
             P (  1)   N (  2)   F (  3)
   N (  2)  1.611185
   F (  3)  2.422307  1.408859
   Cl(  4)  2.045699  2.769074  4.078824

 Requested basis set is 6-311++G(d,p)
 There are 38 shells and 104 basis functions
 A cutoff of  1.0D-14 yielded    675 shell pairs
 There are      5288 function pairs (      5716 Cartesian)
 Smallest overlap matrix eigenvalue = 1.93E-03
 Guess MOs from SCF MO coefficient file

 -----------------------------------------------------------------------
  General SCF calculation program by
  Eric Jon Sundstrom, Paul Horn, Yuezhi Mao, Dmitri Zuev, Alec White,
  David Stuck, Shaama M.S., Shane Yost, Joonho Lee, David Small,
  Daniel Levine, Susi Lehtola, Hugh Burton, Evgeny Epifanovsky
 -----------------------------------------------------------------------
 Hartree-Fock
 using 6 threads for integral computing
 -------------------------------------------------------
 OpenMP Integral computing Module                
 Release: version 2.0, May 2017, Q-Chem Inc. Pleasanton 
 -------------------------------------------------------
 A restricted SCF calculation will be
 performed using DIIS
 SCF converges when DIIS error is below 1.0e-08
 ---------------------------------------
  Cycle       Energy         DIIS error
 ---------------------------------------
    1    -954.0721177812      9.11e-06  
    2    -954.0721179853      2.50e-06  
    3    -954.0721180113      8.35e-07  
    4    -954.0721180138      3.24e-07  
    5    -954.0721180142      1.62e-07  
    6    -954.0721180143      6.15e-08  
    7    -954.0721180143      3.99e-08  
    8    -954.0721180143      1.83e-08  
    9    -954.0721180143      6.09e-09  Convergence criterion met
 ---------------------------------------
 SCF time:   CPU 3.72s  wall 1.00s 
 SCF   energy in the final basis set =     -954.0721180143
 Total energy in the final basis set =     -954.0721180143


 ------------------------------------------------------------------------------

   CCMAN2: suite of methods based on coupled cluster
           and equation of motion theories.

   Components:
   * libvmm-1.3-trunk
     by Evgeny Epifanovsky, Ilya Kaliman.
   * libtensor-2.5-trunk
     by Evgeny Epifanovsky, Michael Wormit, Dmitry Zuev, Sam Manzer, 
        Ilya Kaliman.
   * libcc-2.5-trunk
     by Evgeny Epifanovsky, Arik Landau, Tomasz Kus, Kirill Khistyaev, 
        Dmitry Zuev, Prashant Manohar, Xintian Feng, Anna Krylov, 
        Matthew Goldey, Alec White, Thomas Jagau, Kaushik Nanda, 
        Anastasia Gunina, Alexander Kunitsa, Joonho Lee.

   CCMAN original authors:
   Anna I. Krylov, C. David Sherrill, Steven R. Gwaltney,
   Edward F. C. Byrd (2000)
   Sergey V. Levchenko, Lyudmila V. Slipchenko, Tao Wang,
   Ana-Maria C. Cristian (2003)
   Piotr A. Pieniazek, C. Melania Oana, Evgeny Epifanovsky (2007)
   Prashant Manohar (2009)

 ------------------------------------------------------------------------------


 Allocating and initializing 30808MB of RAM...
 Calculation will run on 6 cores.


 Alpha MOs, Restricted
 -- Occupied --                  
-104.87  -80.08  -26.34  -15.70  -10.60   -8.07   -8.07   -8.07
  1 A     2 A     3 A     4 A     5 A     6 A     7 A     8 A                  
 -7.615  -5.507  -5.506  -5.506  -1.638  -1.191  -1.112  -0.808
  9 A    10 A    11 A    12 A    13 A    14 A    15 A    16 A                  
 -0.711  -0.708  -0.663  -0.552  -0.534  -0.508  -0.454  -0.430
 17 A    18 A    19 A    20 A    21 A    22 A    23 A    24 A                  
 -- Virtual --                   
 -0.006   0.051   0.054   0.074   0.080   0.115   0.127   0.144
 25 A    26 A    27 A    28 A    29 A    30 A    31 A    32 A                  
  0.145   0.174   0.200   0.208   0.218   0.236   0.277   0.318
 33 A    34 A    35 A    36 A    37 A    38 A    39 A    40 A                  
  0.367   0.367   0.374   0.382   0.418   0.476   0.546   0.587
 41 A    42 A    43 A    44 A    45 A    46 A    47 A    48 A                  
  0.589   0.628   0.755   0.796   0.818   0.847   0.896   0.938
 49 A    50 A    51 A    52 A    53 A    54 A    55 A    56 A                  
  1.037   1.060   1.115   1.130   1.154   1.182   1.193   1.265
 57 A    58 A    59 A    60 A    61 A    62 A    63 A    64 A                  
  1.392   1.479   1.559   1.619   1.628   1.760   1.847   1.979
 65 A    66 A    67 A    68 A    69 A    70 A    71 A    72 A                  
  2.251   2.280   2.380   2.385   2.581   2.592   2.620   2.720
 73 A    74 A    75 A    76 A    77 A    78 A    79 A    80 A                  
  2.885   4.029   4.131   4.196   4.203   4.236   4.371   4.453
 81 A    82 A    83 A    84 A    85 A    86 A    87 A    88 A                  
  5.284   6.906   6.941   7.110   7.473  10.341  14.687  14.785
 89 A    90 A    91 A    92 A    93 A    94 A    95 A    96 A                  
 14.855  26.656  26.704  27.009  36.635  68.748 166.081 219.195
 97 A    98 A    99 A   100 A   101 A   102 A   103 A   104 A                  

 Beta MOs, Restricted
 -- Occupied --                  
-104.87  -80.08  -26.34  -15.70  -10.60   -8.07   -8.07   -8.07
  1 A     2 A     3 A     4 A     5 A     6 A     7 A     8 A                  
 -7.615  -5.507  -5.506  -5.506  -1.638  -1.191  -1.112  -0.808
  9 A    10 A    11 A    12 A    13 A    14 A    15 A    16 A                  
 -0.711  -0.708  -0.663  -0.552  -0.534  -0.508  -0.454  -0.430
 17 A    18 A    19 A    20 A    21 A    22 A    23 A    24 A                  
 -- Virtual --                   
 -0.006   0.051   0.054   0.074   0.080   0.115   0.127   0.144
 25 A    26 A    27 A    28 A    29 A    30 A    31 A    32 A                  
  0.145   0.174   0.200   0.208   0.218   0.236   0.277   0.318
 33 A    34 A    35 A    36 A    37 A    38 A    39 A    40 A                  
  0.367   0.367   0.374   0.382   0.418   0.476   0.546   0.587
 41 A    42 A    43 A    44 A    45 A    46 A    47 A    48 A                  
  0.589   0.628   0.755   0.796   0.818   0.847   0.896   0.938
 49 A    50 A    51 A    52 A    53 A    54 A    55 A    56 A                  
  1.037   1.060   1.115   1.130   1.154   1.182   1.193   1.265
 57 A    58 A    59 A    60 A    61 A    62 A    63 A    64 A                  
  1.392   1.479   1.559   1.619   1.628   1.760   1.847   1.979
 65 A    66 A    67 A    68 A    69 A    70 A    71 A    72 A                  
  2.251   2.280   2.380   2.385   2.581   2.592   2.620   2.720
 73 A    74 A    75 A    76 A    77 A    78 A    79 A    80 A                  
  2.885   4.029   4.131   4.196   4.203   4.236   4.371   4.453
 81 A    82 A    83 A    84 A    85 A    86 A    87 A    88 A                  
  5.284   6.906   6.941   7.110   7.473  10.341  14.687  14.785
 89 A    90 A    91 A    92 A    93 A    94 A    95 A    96 A                  
 14.855  26.656  26.704  27.009  36.635  68.748 166.081 219.195
 97 A    98 A    99 A   100 A   101 A   102 A   103 A   104 A                  

 Occupation and symmetry of molecular orbitals

 Point group: C1 (1 irreducible representation).

                           A     All 
 -------------------------------------
 All molecular orbitals:
  - Alpha                  104   104 
  - Beta                   104   104 
 -------------------------------------
 Alpha orbitals:
  - Frozen occupied        12    12  
  - Active occupied        12    12  
  - Active virtual         80    80  
  - Frozen virtual         0     0   
 -------------------------------------
 Beta orbitals:
  - Frozen occupied        12    12  
  - Active occupied        12    12  
  - Active virtual         80    80  
  - Frozen virtual         0     0   
 -------------------------------------

 Import integrals:   CPU 0.00 s  wall 0.00 s

 Import integrals:   CPU 15.18 s  wall 2.65 s

 MP2 amplitudes:   CPU 0.03 s  wall 0.02 s

Running a double precision version
           CCSD T amplitudes will be solved using DIIS.

           Start     Size      MaxIter   EConv     TConv     
           3         7         100       1.00e-07  1.00e-05  
 ------------------------------------------------------------------------------
           Energy (a.u.)   Ediff      Tdiff       Comment
 ------------------------------------------------------------------------------
          -954.71175735                           
     1    -954.70672212   5.04e-03   7.47e-01     
     2    -954.73057003   2.38e-02   1.00e-01     
     3    -954.72933893   1.23e-03   4.73e-02     
     4    -954.73207133   2.73e-03   1.74e-02     Switched to DIIS steps.
     5    -954.73305617   9.85e-04   1.28e-02     
     6    -954.73314371   8.75e-05   3.54e-03     
     7    -954.73313945   4.26e-06   1.48e-03     
     8    -954.73313909   3.65e-07   3.84e-04     
     9    -954.73314061   1.52e-06   2.68e-04     
    10    -954.73314045   1.59e-07   8.37e-05     
    11    -954.73314059   1.37e-07   3.01e-05     
    12    -954.73314065   6.54e-08   1.63e-05     
    13    -954.73314062   3.44e-08   4.48e-06     
 ------------------------------------------------------------------------------
          -954.73314062                           CCSD T converged.

End of double precision
 SCF energy                 = -954.07211801
 MP2 energy                 = -954.71175735
 CCSD correlation energy     =   -0.66102261
 CCSD total energy           = -954.73314062

 CCSD  T1^2 = 0.0150  T2^2 = 0.2519  Leading amplitudes:

 Amplitude    Orbitals with energies
  0.0331       21 (A) A                  ->    25 (A) A                   
              -0.5344                         -0.0062                     
  0.0331       21 (A) B                  ->    25 (A) B                   
              -0.5344                         -0.0062                     
  0.0314       24 (A) A                  ->    25 (A) A                   
              -0.4299                         -0.0062                     
  0.0314       24 (A) B                  ->    25 (A) B                   
              -0.4299                         -0.0062                     

 Amplitude    Orbitals with energies
 -0.1181       24 (A) A      24 (A) B    ->    25 (A) A      25 (A) B     
              -0.4299       -0.4299           -0.0062       -0.0062       
  0.1181       24 (A) A      24 (A) B    ->    25 (A) B      25 (A) A     
              -0.4299       -0.4299           -0.0062       -0.0062       
  0.1181       24 (A) B      24 (A) A    ->    25 (A) A      25 (A) B     
              -0.4299       -0.4299           -0.0062       -0.0062       
 -0.1181       24 (A) B      24 (A) A    ->    25 (A) B      25 (A) A     
              -0.4299       -0.4299           -0.0062       -0.0062       

 Computing CCSD intemediates for later calculations in double precision
 Finished.

Running a double precision version
           CCSD Lambda amplitudes will be solved using DIIS.
           Start     Size      MaxIter   EConv     LConv     
           3         7         100       1.00e-07  1.00e-05  
 ------------------------------------------------------------------------------
            Enorm      Ldiff       Comment
 ------------------------------------------------------------------------------
     1     6.18e-02   4.18e-02     
     2     1.92e-02   8.07e-03     
     3     8.98e-03   1.74e-03     
     4     4.91e-03   1.51e-03     Switched to DIIS steps.
     5     1.53e-03   1.03e-03     
     6     7.56e-04   2.35e-04     
     7     2.51e-04   8.16e-05     
     8     1.17e-04   9.36e-06     
     9     3.98e-05   3.84e-06     
    10     1.70e-05   1.04e-06     
    11     7.63e-06   1.19e-07     
    12     2.93e-06   2.15e-07     
    13     1.47e-06   2.04e-07     
    14     6.04e-07   4.46e-08     
    15     2.59e-07   1.69e-08     
    16     1.39e-07   6.44e-09     
    17     5.86e-08   7.99e-09     
 ------------------------------------------------------------------------------
                                   CCSD Lambda converged.

 Computing density matrices in double precision...
           Orbital response amplitudes will be solved using DIIS.
           Start     Size      MaxIter   EConv     LConv     
           3         7         100       1.00e-06  1.00e-06  
 ------------------------------------------------------------------------------
            Enorm      Ldiff       Comment
 ------------------------------------------------------------------------------
     1     8.81e-02   9.33e-05     
     2     5.69e-02   1.83e-02     
     3     6.97e-02   2.08e-02     
     4     1.85e-02   2.01e-02     Switched to DIIS steps.
     5     4.25e-03   6.99e-03     
     6     1.26e-03   8.33e-04     
     7     4.75e-04   7.30e-05     
     8     1.31e-04   4.81e-05     
     9     3.42e-05   1.62e-05     
    10     1.01e-05   4.90e-07     
    11     2.62e-06   1.39e-06     
    12     7.76e-07   2.79e-08     
 ------------------------------------------------------------------------------
                                   Orbital response converged.

 Computing density matrices... Done.
 CCSD calculation:   CPU 458.41 s  wall 86.80 s

 Transferring MO TPDM to AO TPDM
 Transferring g2_o1o1o1o1
 Transferring g2_o1o1o1v1
 Transferring g2_o1o1v1v1
 Transferring g2_o1v1o1v1
 Transferring g2_o1v1v1v1
 Transferring g2_v1v1v1v1
 Adding separable TPDM
 Computing TPDM gradient
 --------------------------------------------------------
 2e gradient
  Atom          X               Y               Z
 --------------------------------------------------------
    1          3.037031       21.447666        0.008926  
    2          5.179950      -14.014241        0.002078  
    3         14.720080        0.174488        0.000270  
    4        -22.937062       -7.607913       -0.011275  
 --------------------------------------------------------
 --------------------------------------------------------
 Final gradient
  Atom          X               Y               Z
 --------------------------------------------------------
    1          3.037031       21.447666        0.008926  
    2          5.179950      -14.014241        0.002078  
    3         14.720080        0.174488        0.000270  
    4        -22.937062       -7.607913       -0.011275  
 --------------------------------------------------------
 Analytic gradient from two-electron contribution:   CPU 108.12 s  wall 21.26 s

 Total ccman2 time:   CPU 584.88 s  wall 111.62 s


 --------------------------------------------------------------

                    Orbital Energies (a.u.)
 --------------------------------------------------------------

 Alpha MOs
 -- Occupied --
******** -80.0762 -26.3381 -15.6962 -10.6010  -8.0691  -8.0661  -8.0660
 -7.6149  -5.5070  -5.5059  -5.5058  -1.6383  -1.1914  -1.1123  -0.8077
 -0.7114  -0.7079  -0.6628  -0.5524  -0.5344  -0.5079  -0.4539  -0.4299
 -- Virtual --
 -0.0062   0.0512   0.0539   0.0742   0.0795   0.1150   0.1269   0.1441
  0.1451   0.1735   0.1998   0.2078   0.2180   0.2361   0.2772   0.3184
  0.3671   0.3672   0.3740   0.3818   0.4178   0.4760   0.5464   0.5874
  0.5889   0.6277   0.7548   0.7958   0.8177   0.8469   0.8956   0.9383
  1.0367   1.0597   1.1151   1.1298   1.1535   1.1822   1.1932   1.2647
  1.3923   1.4789   1.5591   1.6189   1.6284   1.7603   1.8470   1.9787
  2.2509   2.2798   2.3796   2.3848   2.5807   2.5916   2.6202   2.7197
  2.8851   4.0286   4.1310   4.1961   4.2032   4.2357   4.3711   4.4535
  5.2841   6.9057   6.9408   7.1095   7.4727  10.3405  14.6870  14.7851
 14.8552  26.6560  26.7041  27.0089  36.6353  68.7479 166.0812 219.1954
 --------------------------------------------------------------

          Ground-State Mulliken Net Atomic Charges

     Atom                 Charge (a.u.)
  ----------------------------------------
      1 P                     0.374799
      2 N                    -0.244109
      3 F                    -0.041965
      4 Cl                   -0.088725
  ----------------------------------------
  Sum of atomic charges =    -0.000000

 -----------------------------------------------------------------
                    Cartesian Multipole Moments
 -----------------------------------------------------------------
    Charge (ESU x 10^10)
                -0.0000
    Dipole Moment (Debye)
         X       1.0045      Y      -2.0593      Z      -0.0006
       Tot       2.2912
    Quadrupole Moments (Debye-Ang)
        XX     -40.3627     XY       1.1645     YY     -37.0268
        XZ      -0.0005     YZ      -0.0002     ZZ     -34.9942
    Octopole Moments (Debye-Ang^2)
       XXX      -1.9205    XXY       0.1960    XYY      -2.0116
       YYY       0.6566    XXZ      -0.0120    XYZ       0.0010
       YYZ      -0.0124    XZZ      -4.0949    YZZ      -0.0587
       ZZZ      -0.0387
    Hexadecapole Moments (Debye-Ang^3)
      XXXX    -482.9469   XXXY       6.9198   XXYY     -93.6019
      XYYY      -0.4138   YYYY    -103.7010   XXXZ      -0.0592
      XXYZ       0.0004   XYYZ      -0.0212   YYYZ      -0.0103
      XXZZ     -85.9462   XYZZ      -0.6216   YYZZ     -23.1980
      XZZZ      -0.0681   YZZZ      -0.0103   ZZZZ     -39.9928
 -----------------------------------------------------------------
 DrvMan completing analytic gradient of the correlated energy
 Correlated dipole moment
            1
    1   0.3951842
    2  -0.8101814
    3  -0.0002188
 Energy read as -954.733140620
 Full Analytical Gradient: (in a.u., or Hartree/Bohr)
             1             2             3             4
    1    0.00012603    0.00013938   -0.00013480   -0.00013060
    2    0.00006944    0.00008780   -0.00007624   -0.00008100
    3   -0.00000917   -0.00001958    0.00001729    0.00001146
 Gradient time:  CPU 0.80 s  wall 0.80 s
Dipole drv :
gprntSymmMtrx error report: 
 Final Hessian.
            1           2           3           4           5           6
    1   0.2911202  -0.0848757   0.0000000  -0.1144165   0.1464938   0.0000000
    2  -0.0848757   0.3301338   0.0000000   0.1475152  -0.2833014   0.0000000
    3   0.0000000   0.0000000   0.0038622  -0.0000063   0.0000000   0.0082714
    4  -0.1144165   0.1475152  -0.0000063   0.3642936  -0.0940460   0.0000000
    5   0.1464938  -0.2833014   0.0000000  -0.0940460   0.3192640   0.0000000
    6   0.0000000   0.0000000   0.0082714   0.0000000   0.0000000   0.0177606
    7  -0.0529694  -0.0084199   0.0000044  -0.2290181  -0.0438483  -0.0000063
    8   0.0160861   0.0100179   0.0000000  -0.0666434  -0.0467847   0.0000000
    9   0.0000000   0.0000000  -0.0072871   0.0000000   0.0000000  -0.0156638
   10  -0.1237362  -0.0542245  -0.0000034  -0.0208590  -0.0085935   0.0000032
   11  -0.0777031  -0.0568526   0.0000000   0.0131720   0.0108295   0.0000000
   12   0.0000000   0.0000000  -0.0048431   0.0000000   0.0000000  -0.0103724
            7           8           9          10          11          12
    1  -0.0529694   0.0160861   0.0000000  -0.1237362  -0.0777031   0.0000000
    2  -0.0084199   0.0100179   0.0000000  -0.0542245  -0.0568526   0.0000000
    3   0.0000044   0.0000000  -0.0072871  -0.0000034   0.0000000  -0.0048431
    4  -0.2290181  -0.0666434   0.0000000  -0.0208590   0.0131720   0.0000000
    5  -0.0438483  -0.0467847   0.0000000  -0.0085935   0.0108295   0.0000000
[truncated: 11,932 more chars]
