# Supplementary material for: Geometric and energetic data from ab initio calculations of haloethene, haloimine, halomethylenephosphine, haloiminophosphine, halodiazene, halodiphosphene and halocyclopropane
Source: Data Brief. 2019 Nov 2;27:104738. doi: 10.1016/j.dib.2019.104738 (PMC6861602; doi:10.1016/j.dib.2019.104738)
Supplement: Multimedia component 7 [file mmc7.zip › NP/CCSD/freq/FENPECl.out]

Q-Chem Developer Version!
                  Welcome to Q-Chem
     A Quantum Leap Into The Future Of Chemistry


 Q-Chem 5.1, Q-Chem, Inc., Pleasanton, CA (2018)

 Yihan Shao,  Zhengting Gan,  E. Epifanovsky,  A. T. B. Gilbert,  M. Wormit,  
 J. Kussmann,  A. W. Lange,  A. Behn,  Jia Deng,  Xintian Feng,  D. Ghosh,  
 M. Goldey,  P. R. Horn,  L. D. Jacobson,  I. Kaliman,  T. Kus,  A. Landau,  
 Jie Liu,  E. I. Proynov,  R. M. Richard,  R. P. Steele,  E. J. Sundstrom,  
 H. L. Woodcock III,  P. M. Zimmerman,  D. Zuev,  B. Albrecht,  E. Alguire,  
 S. A. Baeppler,  D. Barton,  Z. Benda,  Y. A. Bernard,  E. J. Berquist,  
 K. B. Bravaya,  H. Burton,  D. Casanova,  Chun-Min Chang,  Yunqing Chen,  
 A. Chien,  K. D. Closser,  M. P. Coons,  S. Coriani,  S. Dasgupta,  
 A. L. Dempwolff,  M. Diedenhofen,  Hainam Do,  R. G. Edgar,  Po-Tung Fang,  
 S. Faraji,  S. Fatehi,  Qingguo Feng,  K. D. Fenk,  J. Fosso-Tande,  
 J. Gayvert,  Qinghui Ge,  A. Ghysels,  G. Gidofalvi,  J. Gomes,  
 J. Gonthier,  A. Gunina,  D. Hait,  M. W. D. Hanson-Heine,  
 P. H. P. Harbach,  A. W. Hauser,  J. E. Herr,  E. G. Hohenstein,  
 Z. C. Holden,  Kerwin Hui,  B. C. Huynh,  T.-C. Jagau,  Hyunjun Ji,  
 B. Kaduk,  K. Khistyaev,  Jaehoon Kim,  P. Klunzinger,  K. Koh,  
 D. Kosenkov,  L. Koulias,  T. Kowalczyk,  C. M. Krauter,  A. Kunitsa,  
 Ka Un Lao,  A. Laurent,  K. V. Lawler,  Joonho Lee,  D. Lefrancois,  
 S. Lehtola,  D. S. Levine,  Yi-Pei Li,  You-Sheng Lin,  Fenglai Liu,  
 E. Livshits,  A. Luenser,  P. Manohar,  E. Mansoor,  S. F. Manzer,  
 Shan-Ping Mao,  Yuezhi Mao,  N. Mardirossian,  A. V. Marenich,  
 T. Markovich,  L. A. Martinez-Martinez,  S. A. Maurer,  N. J. Mayhall,  
 S. C. McKenzie,  J.-M. Mewes,  A. F. Morrison,  J. W. Mullinax,  K. Nanda,  
 T. S. Nguyen-Beck,  R. Olivares-Amaya,  J. A. Parkhill,  T. M. Perrine,  
 F. Plasser,  P. Pokhilko,  S. Prager,  A. Prociuk,  E. Ramos,  D. R. Rehn,  
 F. Rob,  M. Schneider,  N. Sergueev,  S. M. Sharada,  S. Sharma,  
 D. W. Small,  T. Stauch,  T. Stein,  Yu-Chuan Su,  A. J. W. Thom,  
 A. Tkatchenko,  T. Tsuchimochi,  N. M. Tubman,  L. Vogt,  M. L. Vidal,  
 O. Vydrov,  M. A. Watson,  J. Wenzel,  M. de Wergifosse,  T. A. Wesolowski,  
 A. White,  J. Witte,  A. Yamada,  Jun Yang,  K. Yao,  S. Yeganeh,  
 S. R. Yost,  Zhi-Qiang You,  A. Zech,  Igor Ying Zhang,  Xing Zhang,  
 Yan Zhao,  Ying Zhu,  B. R. Brooks,  G. K. L. Chan,  C. J. Cramer,  
 M. S. Gordon,  W. J. Hehre,  A. Klamt,  M. W. Schmidt,  C. D. Sherrill,  
 D. G. Truhlar,  A. Aspuru-Guzik,  R. Baer,  A. T. Bell,  N. A. Besley,  
 Jeng-Da Chai,  A. E. DePrince, III,  R. A. DiStasio Jr.,  A. Dreuw,  
 B. D. Dunietz,  T. R. Furlani,  Chao-Ping Hsu,  Yousung Jung,  Jing Kong,  
 D. S. Lambrecht,  WanZhen Liang,  C. Ochsenfeld,  V. A. Rassolov,  
 L. V. Slipchenko,  J. E. Subotnik,  T. Van Voorhis,  J. M. Herbert,  
 A. I. Krylov,  P. M. W. Gill,  M. Head-Gordon

 Contributors to earlier versions of Q-Chem not listed above: 
 R. D. Adamson,  B. Austin,  J. Baker,  G. J. O. Beran,  K. Brandhorst,  
 S. T. Brown,  E. F. C. Byrd,  A. K. Chakraborty,  C.-L. Cheng,  
 Siu Hung Chien,  D. M. Chipman,  D. L. Crittenden,  H. Dachsel,  
 R. J. Doerksen,  A. D. Dutoi,  L. Fusti-Molnar,  W. A. Goddard III,  
 A. Golubeva-Zadorozhnaya,  S. R. Gwaltney,  G. Hawkins,  A. Heyden,  
 S. Hirata,  G. Kedziora,  F. J. Keil,  C. Kelley,  Jihan Kim,  R. A. King,  
 R. Z. Khaliullin,  P. P. Korambath,  W. Kurlancheek,  A. M. Lee,  M. S. Lee,  
 S. V. Levchenko,  Ching Yeh Lin,  D. Liotard,  R. C. Lochan,  I. Lotan,  
 P. E. Maslen,  N. Nair,  D. P. O'Neill,  D. Neuhauser,  E. Neuscamman,  
 C. M. Oana,  R. Olson,  B. Peters,  R. Peverati,  P. A. Pieniazek,  
 Y. M. Rhee,  J. Ritchie,  M. A. Rohrdanz,  E. Rosta,  N. J. Russ,  
 H. F. Schaefer III,  N. E. Schultz,  N. Shenvi,  A. C. Simmonett,  A. Sodt,  
 D. Stuck,  K. S. Thanthiriwatte,  V. Vanovschi,  Tao Wang,  A. Warshel,  
 C. F. Williams,  Q. Wu,  X. Xu,  W. Zhang

 Please cite Q-Chem as follows:
 Y. Shao et al., Mol. Phys. 113, 184-215 (2015)
 DOI: 10.1080/00268976.2014.952696

 Q-Chem 5.1.2 for Intel X86 EM64T Linux

 Parts of Q-Chem use Armadillo 8.300.2 (Tropical Shenanigans).
 http://arma.sourceforge.net/

 Q-Chem begins on Tue May  7 15:45:55 2019  

Host: 
0

     Scratch files written to /scratch/taweetham/qchem14244//
Input Ideriv = 1
Curr. Ideriv = -1
Max.  Ideriv = 1


!!********************************************.
!!******************Warning*******************.
!!Desired Analytical derivatives not available.
!!Finite difference job might take a long time.
!!********************************************.
!!********************************************.


 2-order derivative to be evaluated numerically with 1-order analytical derivatives

Checking the input file for inconsistencies... 	...done.

--------------------------------------------------------------
User input:
--------------------------------------------------------------
F=Cl_Z.out
$molecule
0 1
P 
N  1 1.590980
F  2 1.376189 1 119.076140
Cl 1 2.058060 2 108.187710 3 -0.000000 0
$end

$rem
   JOB_TYPE 	FREQUENCY
   BASIS 		6-311++G**
   METHOD	ccsd
   MEM_TOTAL	31000
   N_FROZEN_CORE      FC
$end

--------------------------------------------------------------
 ----------------------------------------------------------------
             Standard Nuclear Orientation (Angstroms)
    I     Atom           X                Y                Z
 ----------------------------------------------------------------
    1      P      -0.0204887823    -1.0127507554     0.0000000000
    2      N      -1.4484206424    -0.3111611578    -0.0000000000
    3      F      -1.5182798520     1.0632535738    -0.0000000000
    4      Cl      1.4182820530     0.4588298395     0.0000000000
 ----------------------------------------------------------------
 Molecular Point Group                 Cs    NOp =  2
 Largest Abelian Subgroup              Cs    NOp =  2
 Nuclear Repulsion Energy =   200.8423106702 hartrees
 There are       24 alpha and       24 beta electrons
 Requested basis set is 6-311++G(d,p)
 There are 38 shells and 104 basis functions
 Total memory of 31000 MB is distributed as follows: 
   MEM_STATIC is set to 192 MB
   QALLOC/CCMAN JOB total memory use is  30808 MB
 Warning: actual memory use might exceed 31000 MB

 Total QAlloc Memory Limit  31000 MB
 Mega-Array Size       188 MB
 MEM_STATIC part       192 MB

                       Distance Matrix (Angstroms)
             P (  1)   N (  2)   F (  3)
   N (  2)  1.590980
   F (  3)  2.559916  1.376189
   Cl(  4)  2.058060  2.968311  2.998120

 A cutoff of  1.0D-14 yielded    681 shell pairs
 There are      5368 function pairs (      5806 Cartesian)

 -------------------------------------------------------
 OpenMP Integral Computing Module                       
 Release: version 1.0, May 2013, Q-Chem Inc. Pittsburgh 
 -------------------------------------------------------
 Integral Job Info:
 Integral job number is                      11
 Integral operator is                         1
 short-range coefficients                     0
 long-range coefficients              100000000
 Omega coefficients                           0
 if combine SR and LR in K                    0
 Integral screening is                        0
 Integral computing path is                   2
 max size of driver memory is            800000
 size of driver memory is                593474
 size of scratch memory is              8114252
 max col of scratch BK array               1296
 max len of scratch array in speh3          155
 max len of scratch index in speh4           18
 max int batch size is                      520
 min int batch size is                       52
 fixed nKL is                                52
 max L of basis functions is                  2
 order of int derivative is                   0
 number of shells is                         38
 number of basis is                         108
 number of cartesian basis is               108
 number of contracted shell pairs           681
 number of primitive shell pairs           2013
 maxK2 (contraction) of shell pair           36
 max number of K2 of shell pair               1
 max number of CS2 of shell pair             65
 max number of PS2 of shell pair            192
 mem total for path MDJ                  512850
 -------------------------------------------------------
 Smallest overlap matrix eigenvalue = 1.92E-03
 Guess from superposition of atomic densities
 Warning:  Energy on first SCF cycle will be non-variational
 SAD guess density has 48.000000 electrons

 -----------------------------------------------------------------------
  General SCF calculation program by
  Eric Jon Sundstrom, Paul Horn, Yuezhi Mao, Dmitri Zuev, Alec White,
  David Stuck, Shaama M.S., Shane Yost, Joonho Lee, David Small,
  Daniel Levine, Susi Lehtola, Hugh Burton, Evgeny Epifanovsky
 -----------------------------------------------------------------------
 Hartree-Fock
 using 6 threads for integral computing
 -------------------------------------------------------
 OpenMP Integral computing Module                
 Release: version 2.0, May 2017, Q-Chem Inc. Pleasanton 
 -------------------------------------------------------
 A restricted SCF calculation will be
 performed using DIIS
 SCF converges when DIIS error is below 1.0e-08
 ---------------------------------------
  Cycle       Energy         DIIS error
 ---------------------------------------
    1    -954.4372551855      4.92e-02  
    2    -954.0092982055      6.65e-03  
    3    -954.0611297454      3.64e-03  
    4    -954.0749690729      9.00e-04  
    5    -954.0763162159      3.57e-04  
    6    -954.0766211482      1.33e-04  
    7    -954.0766699713      4.87e-05  
    8    -954.0766825943      2.86e-05  
    9    -954.0766853273      9.44e-06  
   10    -954.0766858673      4.03e-06  
   11    -954.0766859681      1.33e-06  
   12    -954.0766859788      2.39e-07  
   13    -954.0766859791      5.86e-08  
   14    -954.0766859792      1.39e-08  
   15    -954.0766859792      3.68e-09  Convergence criterion met
 ---------------------------------------
 SCF time:   CPU 6.07s  wall 2.00s 
 SCF   energy in the final basis set =     -954.0766859792
 Total energy in the final basis set =     -954.0766859792


 ------------------------------------------------------------------------------

   CCMAN2: suite of methods based on coupled cluster
           and equation of motion theories.

   Components:
   * libvmm-1.3-trunk
     by Evgeny Epifanovsky, Ilya Kaliman.
   * libtensor-2.5-trunk
     by Evgeny Epifanovsky, Michael Wormit, Dmitry Zuev, Sam Manzer, 
        Ilya Kaliman.
   * libcc-2.5-trunk
     by Evgeny Epifanovsky, Arik Landau, Tomasz Kus, Kirill Khistyaev, 
        Dmitry Zuev, Prashant Manohar, Xintian Feng, Anna Krylov, 
        Matthew Goldey, Alec White, Thomas Jagau, Kaushik Nanda, 
        Anastasia Gunina, Alexander Kunitsa, Joonho Lee.

   CCMAN original authors:
   Anna I. Krylov, C. David Sherrill, Steven R. Gwaltney,
   Edward F. C. Byrd (2000)
   Sergey V. Levchenko, Lyudmila V. Slipchenko, Tao Wang,
   Ana-Maria C. Cristian (2003)
   Piotr A. Pieniazek, C. Melania Oana, Evgeny Epifanovsky (2007)
   Prashant Manohar (2009)

 ------------------------------------------------------------------------------


 Allocating and initializing 30808MB of RAM...
 Calculation will run on 6 cores.


 Alpha MOs, Restricted
 -- Occupied --                  
-104.87  -80.07  -26.35  -15.69  -10.60   -8.07   -8.06   -8.06
  1 A'    2 A'    3 A'    4 A'    5 A'    6 A'    1 A"    7 A'                 
 -7.611  -5.504  -5.502  -5.502  -1.654  -1.184  -1.120  -0.816
  8 A'    9 A'    2 A"   10 A'   11 A'   12 A'   13 A'   14 A'                 
 -0.723  -0.717  -0.680  -0.530  -0.528  -0.493  -0.464  -0.436
 15 A'    3 A"   16 A'   17 A'    4 A"   18 A'   19 A'    5 A"                 
 -- Virtual --                   
  0.004   0.048   0.055   0.077   0.080   0.109   0.122   0.143
  6 A"   20 A'   21 A'   22 A'    7 A"   23 A'   24 A'    8 A"                 
  0.144   0.176   0.205   0.221   0.224   0.234   0.284   0.315
 25 A'   26 A'   27 A'    9 A"   28 A'   29 A'   30 A'   31 A'                 
  0.364   0.370   0.383   0.383   0.415   0.477   0.541   0.566
 32 A'   10 A"   33 A'   11 A"   34 A'   35 A'   36 A'   37 A'                 
  0.592   0.621   0.779   0.800   0.853   0.868   0.894   0.978
 12 A"   38 A'   39 A'   13 A"   14 A"   40 A'   41 A'   42 A'                 
  1.036   1.091   1.117   1.125   1.142   1.177   1.181   1.268
 15 A"   43 A'   16 A"   44 A'   45 A'   46 A'   17 A"   47 A'                 
  1.399   1.485   1.570   1.591   1.621   1.767   1.871   1.989
 48 A'   49 A'   18 A"   50 A'   51 A'   19 A"   52 A'   53 A'                 
  2.240   2.263   2.377   2.379   2.585   2.591   2.638   2.726
 20 A"   54 A'   21 A"   55 A'   56 A'   22 A"   57 A'   58 A'                 
  2.879   4.040   4.116   4.189   4.195   4.257   4.402   4.466
 59 A'   60 A'   23 A"   24 A"   61 A'   62 A'   25 A"   63 A'                 
  5.349   6.902   6.933   7.145   7.497  10.335  14.691  14.794
 64 A'   26 A"   65 A'   66 A'   67 A'   68 A'   27 A"   69 A'                 
 14.879  26.656  26.712  27.002  36.637  68.730 166.096 219.189
 70 A'   28 A"   71 A'   72 A'   73 A'   74 A'   75 A'   76 A'                 

 Beta MOs, Restricted
 -- Occupied --                  
-104.87  -80.07  -26.35  -15.69  -10.60   -8.07   -8.06   -8.06
  1 A'    2 A'    3 A'    4 A'    5 A'    6 A'    1 A"    7 A'                 
 -7.611  -5.504  -5.502  -5.502  -1.654  -1.184  -1.120  -0.816
  8 A'    9 A'    2 A"   10 A'   11 A'   12 A'   13 A'   14 A'                 
 -0.723  -0.717  -0.680  -0.530  -0.528  -0.493  -0.464  -0.436
 15 A'    3 A"   16 A'   17 A'    4 A"   18 A'   19 A'    5 A"                 
 -- Virtual --                   
  0.004   0.048   0.055   0.077   0.080   0.109   0.122   0.143
  6 A"   20 A'   21 A'   22 A'    7 A"   23 A'   24 A'    8 A"                 
  0.144   0.176   0.205   0.221   0.224   0.234   0.284   0.315
 25 A'   26 A'   27 A'    9 A"   28 A'   29 A'   30 A'   31 A'                 
  0.364   0.370   0.383   0.383   0.415   0.477   0.541   0.566
 32 A'   10 A"   33 A'   11 A"   34 A'   35 A'   36 A'   37 A'                 
  0.592   0.621   0.779   0.800   0.853   0.868   0.894   0.978
 12 A"   38 A'   39 A'   13 A"   14 A"   40 A'   41 A'   42 A'                 
  1.036   1.091   1.117   1.125   1.142   1.177   1.181   1.268
 15 A"   43 A'   16 A"   44 A'   45 A'   46 A'   17 A"   47 A'                 
  1.399   1.485   1.570   1.591   1.621   1.767   1.871   1.989
 48 A'   49 A'   18 A"   50 A'   51 A'   19 A"   52 A'   53 A'                 
  2.240   2.263   2.377   2.379   2.585   2.591   2.638   2.726
 20 A"   54 A'   21 A"   55 A'   56 A'   22 A"   57 A'   58 A'                 
  2.879   4.040   4.116   4.189   4.195   4.257   4.402   4.466
 59 A'   60 A'   23 A"   24 A"   61 A'   62 A'   25 A"   63 A'                 
  5.349   6.902   6.933   7.145   7.497  10.335  14.691  14.794
 64 A'   26 A"   65 A'   66 A'   67 A'   68 A'   27 A"   69 A'                 
 14.879  26.656  26.712  27.002  36.637  68.730 166.096 219.189
 70 A'   28 A"   71 A'   72 A'   73 A'   74 A'   75 A'   76 A'                 

 Occupation and symmetry of molecular orbitals

 Point group: Cs (2 irreducible representations).

                           A'   A"    All 
 ------------------------------------------
 All molecular orbitals:
  - Alpha                  76   28    104 
  - Beta                   76   28    104 
 ------------------------------------------
 Alpha orbitals:
  - Frozen occupied        10   2     12  
  - Active occupied        9    3     12  
  - Active virtual         57   23    80  
  - Frozen virtual         0    0     0   
 ------------------------------------------
 Beta orbitals:
  - Frozen occupied        10   2     12  
  - Active occupied        9    3     12  
  - Active virtual         57   23    80  
  - Frozen virtual         0    0     0   
 ------------------------------------------

 Import integrals:   CPU 0.00 s  wall 0.00 s

 Import integrals:   CPU 14.79 s  wall 2.66 s

 MP2 amplitudes:   CPU 0.12 s  wall 0.11 s

Running a double precision version
           CCSD T amplitudes will be solved using DIIS.

           Start     Size      MaxIter   EConv     TConv     
           3         7         100       1.00e-07  1.00e-05  
 ------------------------------------------------------------------------------
           Energy (a.u.)   Ediff      Tdiff       Comment
 ------------------------------------------------------------------------------
          -954.71568265                           
     1    -954.71048334   5.20e-03   7.44e-01     
     2    -954.73415473   2.37e-02   9.94e-02     
     3    -954.73277854   1.38e-03   4.67e-02     
     4    -954.73547736   2.70e-03   1.90e-02     Switched to DIIS steps.
     5    -954.73649770   1.02e-03   1.27e-02     
     6    -954.73659040   9.27e-05   3.35e-03     
     7    -954.73659293   2.53e-06   1.48e-03     
     8    -954.73659497   2.04e-06   4.09e-04     
     9    -954.73659760   2.63e-06   2.61e-04     
    10    -954.73659769   9.59e-08   7.40e-05     
    11    -954.73659783   1.32e-07   2.79e-05     
    12    -954.73659789   6.71e-08   1.58e-05     
    13    -954.73659784   5.39e-08   5.30e-06     
 ------------------------------------------------------------------------------
          -954.73659784                           CCSD T converged.

End of double precision
 SCF energy                 = -954.07668598
 MP2 energy                 = -954.71568265
 CCSD correlation energy     =   -0.65991186
 CCSD total energy           = -954.73659784

 CCSD  T1^2 = 0.0161  T2^2 = 0.2482  Leading amplitudes:

 Amplitude    Orbitals with energies
  0.0353       4 (A") A                  ->    6 (A") A                   
              -0.5281                          0.0039                     
  0.0353       4 (A") B                  ->    6 (A") B                   
              -0.5281                          0.0039                     
 -0.0258       5 (A") A                  ->    6 (A") A                   
              -0.4360                          0.0039                     
 -0.0258       5 (A") B                  ->    6 (A") B                   
              -0.4360                          0.0039                     

 Amplitude    Orbitals with energies
 -0.1133       5 (A") A      5 (A") B    ->    6 (A") A      6 (A") B     
              -0.4360       -0.4360            0.0039        0.0039       
  0.1133       5 (A") A      5 (A") B    ->    6 (A") B      6 (A") A     
              -0.4360       -0.4360            0.0039        0.0039       
  0.1133       5 (A") B      5 (A") A    ->    6 (A") A      6 (A") B     
              -0.4360       -0.4360            0.0039        0.0039       
 -0.1133       5 (A") B      5 (A") A    ->    6 (A") B      6 (A") A     
              -0.4360       -0.4360            0.0039        0.0039       

 Computing CCSD intemediates for later calculations in double precision
 Finished.

Running a double precision version
           CCSD Lambda amplitudes will be solved using DIIS.
           Start     Size      MaxIter   EConv     LConv     
           3         7         100       1.00e-07  1.00e-05  
 ------------------------------------------------------------------------------
            Enorm      Ldiff       Comment
 ------------------------------------------------------------------------------
     1     6.10e-02   4.09e-02     
     2     1.95e-02   8.14e-03     
     3     9.24e-03   1.55e-03     
     4     4.98e-03   1.54e-03     Switched to DIIS steps.
     5     1.52e-03   1.02e-03     
     6     7.56e-04   2.26e-04     
     7     2.41e-04   7.60e-05     
     8     1.13e-04   7.59e-06     
     9     4.00e-05   3.99e-06     
    10     1.83e-05   1.12e-06     
    11     9.04e-06   5.23e-08     
    12     3.85e-06   1.64e-07     
    13     1.99e-06   1.87e-07     
    14     8.67e-07   1.12e-10     
    15     4.11e-07   1.02e-08     
    16     2.14e-07   2.87e-08     
    17     9.61e-08   1.96e-08     
 ------------------------------------------------------------------------------
                                   CCSD Lambda converged.

 Computing density matrices in double precision...
           Orbital response amplitudes will be solved using DIIS.
           Start     Size      MaxIter   EConv     LConv     
           3         7         100       1.00e-06  1.00e-06  
 ------------------------------------------------------------------------------
            Enorm      Ldiff       Comment
 ------------------------------------------------------------------------------
     1     8.87e-02   9.22e-04     
     2     5.50e-02   2.35e-02     
     3     5.51e-02   1.98e-02     
     4     1.32e-02   1.67e-02     Switched to DIIS steps.
     5     4.24e-03   3.53e-03     
     6     1.07e-03   8.17e-04     
     7     4.23e-04   3.20e-05     
     8     8.64e-05   5.82e-05     
     9     2.33e-05   6.46e-06     
    10     5.36e-06   1.73e-06     
    11     8.46e-07   5.12e-07     
 ------------------------------------------------------------------------------
                                   Orbital response converged.

 Computing density matrices... Done.
 CCSD calculation:   CPU 147.18 s  wall 28.94 s

 Transferring MO TPDM to AO TPDM
 Transferring g2_o1o1o1o1
 Transferring g2_o1o1o1v1
 Transferring g2_o1o1v1v1
 Transferring g2_o1v1o1v1
 Transferring g2_o1v1v1v1
 Transferring g2_v1v1v1v1
 Adding separable TPDM
 Computing TPDM gradient
 --------------------------------------------------------
 2e gradient
  Atom          X               Y               Z
 --------------------------------------------------------
    1         -2.428225       23.741433       -0.000000  
    2         15.234209        1.962984        0.000000  
    3          8.228583      -13.237974       -0.000000  
    4        -21.034567      -12.466443        0.000000  
 --------------------------------------------------------
 --------------------------------------------------------
 Final gradient
  Atom          X               Y               Z
 --------------------------------------------------------
    1         -2.428225       23.741433       -0.000000  
    2         15.234209        1.962984        0.000000  
    3          8.228583      -13.237974       -0.000000  
    4        -21.034567      -12.466443        0.000000  
 --------------------------------------------------------
 Analytic gradient from two-electron contribution:   CPU 105.75 s  wall 20.98 s

 Total ccman2 time:   CPU 272.50 s  wall 53.87 s


 --------------------------------------------------------------
             Orbital Energies (a.u.) and Symmetries
 --------------------------------------------------------------

 Alpha MOs, Restricted
 -- Occupied --                  
-104.87  -80.07  -26.35  -15.69  -10.60   -8.07   -8.06   -7.61
  1 A'    2 A'    3 A'    4 A'    5 A'    6 A'    7 A'    8 A'                 
 -5.504  -5.502  -8.064  -5.502  -1.654  -1.184  -1.120  -0.816
  9 A'   10 A'    1 A"    2 A"   11 A'   12 A'   13 A'   14 A'                 
 -0.723  -0.680  -0.530  -0.493  -0.464  -0.717  -0.528  -0.436
 15 A'   16 A'   17 A'   18 A'   19 A'    3 A"    4 A"    5 A"                 
 -- Virtual --                   
  0.048   0.055   0.077   0.109   0.122   0.144   0.176   0.205
 20 A'   21 A'   22 A'   23 A'   24 A'   25 A'   26 A'   27 A'                 
  0.224   0.234   0.284   0.315   0.364   0.383   0.415   0.477
 28 A'   29 A'   30 A'   31 A'   32 A'   33 A'   34 A'   35 A'                 
  0.541   0.566   0.621   0.779   0.868   0.894   0.978   1.091
 36 A'   37 A'   38 A'   39 A'   40 A'   41 A'   42 A'   43 A'                 
  1.125   1.142   1.177   1.268   1.399   1.485   1.591   1.621
 44 A'   45 A'   46 A'   47 A'   48 A'   49 A'   50 A'   51 A'                 
  1.871   1.989   2.263   2.379   2.585   2.638   2.726   2.879
 52 A'   53 A'   54 A'   55 A'   56 A'   57 A'   58 A'   59 A'                 
  4.040   4.195   4.257   4.466   5.349   6.933   7.145   7.497
 60 A'   61 A'   62 A'   63 A'   64 A'   65 A'   66 A'   67 A'                 
 10.335  14.794  14.879  26.712  27.002  36.637  68.730 166.096
 68 A'   69 A'   70 A'   71 A'   72 A'   73 A'   74 A'   75 A'                 
219.189   0.004   0.080   0.143   0.221   0.370   0.383   0.592
 76 A'    6 A"    7 A"    8 A"    9 A"   10 A"   11 A"   12 A"                 
  0.800   0.853   1.036   1.117   1.181   1.570   1.767   2.240
 13 A"   14 A"   15 A"   16 A"   17 A"   18 A"   19 A"   20 A"                 
  2.377   2.591   4.116   4.189   4.402   6.902  14.691  26.656
 21 A"   22 A"   23 A"   24 A"   25 A"   26 A"   27 A"   28 A"                 

 Beta MOs, Restricted
 -- Occupied --                  
-104.87  -80.07  -26.35  -15.69  -10.60   -8.07   -8.06   -7.61
  1 A'    2 A'    3 A'    4 A'    5 A'    6 A'    7 A'    8 A'                 
 -5.504  -5.502  -8.064  -5.502  -1.654  -1.184  -1.120  -0.816
  9 A'   10 A'    1 A"    2 A"   11 A'   12 A'   13 A'   14 A'                 
 -0.723  -0.680  -0.530  -0.493  -0.464  -0.717  -0.528  -0.436
 15 A'   16 A'   17 A'   18 A'   19 A'    3 A"    4 A"    5 A"                 
 -- Virtual --                   
  0.048   0.055   0.077   0.109   0.122   0.144   0.176   0.205
 20 A'   21 A'   22 A'   23 A'   24 A'   25 A'   26 A'   27 A'                 
  0.224   0.234   0.284   0.315   0.364   0.383   0.415   0.477
 28 A'   29 A'   30 A'   31 A'   32 A'   33 A'   34 A'   35 A'                 
  0.541   0.566   0.621   0.779   0.868   0.894   0.978   1.091
 36 A'   37 A'   38 A'   39 A'   40 A'   41 A'   42 A'   43 A'                 
  1.125   1.142   1.177   1.268   1.399   1.485   1.591   1.621
 44 A'   45 A'   46 A'   47 A'   48 A'   49 A'   50 A'   51 A'                 
  1.871   1.989   2.263   2.379   2.585   2.638   2.726   2.879
 52 A'   53 A'   54 A'   55 A'   56 A'   57 A'   58 A'   59 A'                 
  4.040   4.195   4.257   4.466   5.349   6.933   7.145   7.497
 60 A'   61 A'   62 A'   63 A'   64 A'   65 A'   66 A'   67 A'                 
 10.335  14.794  14.879  26.712  27.002  36.637  68.730 166.096
 68 A'   69 A'   70 A'   71 A'   72 A'   73 A'   74 A'   75 A'                 
219.189   0.004   0.080   0.143   0.221   0.370   0.383   0.592
 76 A'    6 A"    7 A"    8 A"    9 A"   10 A"   11 A"   12 A"                 
  0.800   0.853   1.036   1.117   1.181   1.570   1.767   2.240
 13 A"   14 A"   15 A"   16 A"   17 A"   18 A"   19 A"   20 A"                 
  2.377   2.591   4.116   4.189   4.402   6.902  14.691  26.656
 21 A"   22 A"   23 A"   24 A"   25 A"   26 A"   27 A"   28 A"                 
 --------------------------------------------------------------

          Ground-State Mulliken Net Atomic Charges

     Atom                 Charge (a.u.)
  ----------------------------------------
      1 P                     0.341103
      2 N                    -0.170946
      3 F                    -0.050365
      4 Cl                   -0.119792
  ----------------------------------------
  Sum of atomic charges =     0.000000

 -----------------------------------------------------------------
                    Cartesian Multipole Moments
 -----------------------------------------------------------------
    Charge (ESU x 10^10)
                 0.0000
    Dipole Moment (Debye)
         X       1.3270      Y      -1.5334      Z      -0.0000
       Tot       2.0278
    Quadrupole Moments (Debye-Ang)
        XX     -40.5830     XY      -0.3693     YY     -35.9468
        XZ      -0.0000     YZ       0.0000     ZZ     -34.9701
    Octopole Moments (Debye-Ang^2)
       XXX       1.3900    XXY       4.8704    XYY       0.2431
       YYY       9.7751    XXZ      -0.0000    XYZ       0.0000
       YYZ      -0.0000    XZZ      -2.1590    YZZ       2.6643
       ZZZ      -0.0000
    Hexadecapole Moments (Debye-Ang^3)
      XXXX    -353.2913   XXXY     -10.5346   XXYY     -84.6203
      XYYY      -7.2461   YYYY    -172.6748   XXXZ      -0.0000
      XXYZ      -0.0000   XYYZ      -0.0000   YYYZ       0.0000
      XXZZ     -63.9948   XYZZ      -4.1862   YYZZ     -35.3565
      XZZZ      -0.0000   YZZZ       0.0000   ZZZZ     -39.9431
 -----------------------------------------------------------------
 DrvMan completing analytic gradient of the correlated energy
 Correlated dipole moment
            1
    1   0.5220723
    2  -0.6032787
    3  -0.0000000
 Energy read as -954.736597839
 Full Analytical Gradient: (in a.u., or Hartree/Bohr)
             1             2             3             4
    1   -0.00004175    0.00007407   -0.00002882   -0.00000349
    2   -0.00001673    0.00042801   -0.00040519   -0.00000608
    3   -0.00000000    0.00000000    0.00000000    0.00000000
 Gradient time:  CPU 0.79 s  wall 0.80 s
 ######################################################
 ######################################################
 # Starting finite difference calculation for IDERIV  #
 Finite diff step size:  1.88973e-03 a.u.
 ----------------------------------------------------------------
             Standard Nuclear Orientation (Angstroms)
    I     Atom           X                Y                Z
 ----------------------------------------------------------------
    1      P      -0.0194887823    -1.0127507554     0.0000000000
    2      N      -1.4484206424    -0.3111611578    -0.0000000000
    3      F      -1.5182798520     1.0632535738    -0.0000000000
    4      Cl      1.4182820530     0.4588298395     0.0000000000
 ----------------------------------------------------------------
 Nuclear Repulsion Energy =   200.8385160259 hartrees
 There are       24 alpha and       24 beta electrons

                       Distance Matrix (Angstroms)
             P (  1)   N (  2)   F (  3)
   N (  2)  1.591878
   F (  3)  2.560502  1.376189
   Cl(  4)  2.057361  2.968311  2.998120

 Requested basis set is 6-311++G(d,p)
 There are 38 shells and 104 basis functions
 A cutoff of  1.0D-14 yielded    681 shell pairs
 There are      5368 function pairs (      5806 Cartesian)
 Smallest overlap matrix eigenvalue = 1.92E-03
 Guess MOs from SCF MO coefficient file

 -----------------------------------------------------------------------
  General SCF calculation program by
  Eric Jon Sundstrom, Paul Horn, Yuezhi Mao, Dmitri Zuev, Alec White,
  David Stuck, Shaama M.S., Shane Yost, Joonho Lee, David Small,
  Daniel Levine, Susi Lehtola, Hugh Burton, Evgeny Epifanovsky
 -----------------------------------------------------------------------
 Hartree-Fock
 using 6 threads for integral computing
 -------------------------------------------------------
 OpenMP Integral computing Module                
 Release: version 2.0, May 2017, Q-Chem Inc. Pleasanton 
 -------------------------------------------------------
 A restricted SCF calculation will be
 performed using DIIS
 SCF converges when DIIS error is below 1.0e-08
 ---------------------------------------
  Cycle       Energy         DIIS error
 ---------------------------------------
    1    -954.0766265933      1.79e-05  
    2    -954.0766270915      7.76e-06  
    3    -954.0766271595      4.04e-06  
    4    -954.0766271849      7.88e-07  
    5    -954.0766271869      2.79e-07  
    6    -954.0766271873      1.22e-07  
    7    -954.0766271874      5.19e-08  
    8    -954.0766271874      1.91e-08  
    9    -954.0766271874      7.69e-09  Convergence criterion met
 ---------------------------------------
 SCF time:   CPU 3.65s  wall 1.00s 
 SCF   energy in the final basis set =     -954.0766271874
 Total energy in the final basis set =     -954.0766271874


 ------------------------------------------------------------------------------

   CCMAN2: suite of methods based on coupled cluster
           and equation of motion theories.

   Components:
   * libvmm-1.3-trunk
     by Evgeny Epifanovsky, Ilya Kaliman.
   * libtensor-2.5-trunk
     by Evgeny Epifanovsky, Michael Wormit, Dmitry Zuev, Sam Manzer, 
        Ilya Kaliman.
   * libcc-2.5-trunk
     by Evgeny Epifanovsky, Arik Landau, Tomasz Kus, Kirill Khistyaev, 
        Dmitry Zuev, Prashant Manohar, Xintian Feng, Anna Krylov, 
        Matthew Goldey, Alec White, Thomas Jagau, Kaushik Nanda, 
        Anastasia Gunina, Alexander Kunitsa, Joonho Lee.

   CCMAN original authors:
   Anna I. Krylov, C. David Sherrill, Steven R. Gwaltney,
   Edward F. C. Byrd (2000)
   Sergey V. Levchenko, Lyudmila V. Slipchenko, Tao Wang,
   Ana-Maria C. Cristian (2003)
   Piotr A. Pieniazek, C. Melania Oana, Evgeny Epifanovsky (2007)
   Prashant Manohar (2009)

 ------------------------------------------------------------------------------


 Allocating and initializing 30808MB of RAM...
 Calculation will run on 6 cores.


 Alpha MOs, Restricted
 -- Occupied --                  
-104.87  -80.07  -26.35  -15.69  -10.60   -8.07   -8.06   -8.06
  1 A     2 A     3 A     4 A     5 A     6 A     7 A     8 A                  
 -7.611  -5.504  -5.502  -5.502  -1.653  -1.184  -1.120  -0.816
  9 A    10 A    11 A    12 A    13 A    14 A    15 A    16 A                  
 -0.723  -0.717  -0.680  -0.530  -0.528  -0.493  -0.464  -0.436
 17 A    18 A    19 A    20 A    21 A    22 A    23 A    24 A                  
 -- Virtual --                   
  0.004   0.048   0.055   0.077   0.080   0.109   0.122   0.143
 25 A    26 A    27 A    28 A    29 A    30 A    31 A    32 A                  
  0.144   0.176   0.205   0.222   0.224   0.234   0.284   0.315
 33 A    34 A    35 A    36 A    37 A    38 A    39 A    40 A                  
  0.364   0.371   0.383   0.383   0.415   0.477   0.540   0.566
 41 A    42 A    43 A    44 A    45 A    46 A    47 A    48 A                  
  0.592   0.621   0.779   0.800   0.853   0.867   0.895   0.978
 49 A    50 A    51 A    52 A    53 A    54 A    55 A    56 A                  
  1.036   1.091   1.117   1.125   1.142   1.177   1.181   1.267
 57 A    58 A    59 A    60 A    61 A    62 A    63 A    64 A                  
  1.399   1.485   1.570   1.591   1.621   1.767   1.872   1.989
 65 A    66 A    67 A    68 A    69 A    70 A    71 A    72 A                  
  2.240   2.263   2.377   2.379   2.585   2.591   2.638   2.726
 73 A    74 A    75 A    76 A    77 A    78 A    79 A    80 A                  
  2.878   4.040   4.116   4.189   4.195   4.256   4.402   4.466
 81 A    82 A    83 A    84 A    85 A    86 A    87 A    88 A                  
  5.349   6.902   6.933   7.145   7.496  10.335  14.691  14.794
 89 A    90 A    91 A    92 A    93 A    94 A    95 A    96 A                  
 14.878  26.656  26.712  27.003  36.637  68.730 166.095 219.188
 97 A    98 A    99 A   100 A   101 A   102 A   103 A   104 A                  

 Beta MOs, Restricted
 -- Occupied --                  
-104.87  -80.07  -26.35  -15.69  -10.60   -8.07   -8.06   -8.06
  1 A     2 A     3 A     4 A     5 A     6 A     7 A     8 A                  
 -7.611  -5.504  -5.502  -5.502  -1.653  -1.184  -1.120  -0.816
  9 A    10 A    11 A    12 A    13 A    14 A    15 A    16 A                  
 -0.723  -0.717  -0.680  -0.530  -0.528  -0.493  -0.464  -0.436
 17 A    18 A    19 A    20 A    21 A    22 A    23 A    24 A                  
 -- Virtual --                   
  0.004   0.048   0.055   0.077   0.080   0.109   0.122   0.143
 25 A    26 A    27 A    28 A    29 A    30 A    31 A    32 A                  
  0.144   0.176   0.205   0.222   0.224   0.234   0.284   0.315
 33 A    34 A    35 A    36 A    37 A    38 A    39 A    40 A                  
  0.364   0.371   0.383   0.383   0.415   0.477   0.540   0.566
 41 A    42 A    43 A    44 A    45 A    46 A    47 A    48 A                  
  0.592   0.621   0.779   0.800   0.853   0.867   0.895   0.978
 49 A    50 A    51 A    52 A    53 A    54 A    55 A    56 A                  
  1.036   1.091   1.117   1.125   1.142   1.177   1.181   1.267
 57 A    58 A    59 A    60 A    61 A    62 A    63 A    64 A                  
  1.399   1.485   1.570   1.591   1.621   1.767   1.872   1.989
 65 A    66 A    67 A    68 A    69 A    70 A    71 A    72 A                  
  2.240   2.263   2.377   2.379   2.585   2.591   2.638   2.726
 73 A    74 A    75 A    76 A    77 A    78 A    79 A    80 A                  
  2.878   4.040   4.116   4.189   4.195   4.256   4.402   4.466
 81 A    82 A    83 A    84 A    85 A    86 A    87 A    88 A                  
  5.349   6.902   6.933   7.145   7.496  10.335  14.691  14.794
 89 A    90 A    91 A    92 A    93 A    94 A    95 A    96 A                  
 14.878  26.656  26.712  27.003  36.637  68.730 166.095 219.188
 97 A    98 A    99 A   100 A   101 A   102 A   103 A   104 A                  

 Occupation and symmetry of molecular orbitals

 Point group: C1 (1 irreducible representation).

                           A     All 
 -------------------------------------
 All molecular orbitals:
  - Alpha                  104   104 
  - Beta                   104   104 
 -------------------------------------
 Alpha orbitals:
  - Frozen occupied        12    12  
  - Active occupied        12    12  
  - Active virtual         80    80  
  - Frozen virtual         0     0   
 -------------------------------------
 Beta orbitals:
  - Frozen occupied        12    12  
  - Active occupied        12    12  
  - Active virtual         80    80  
  - Frozen virtual         0     0   
 -------------------------------------

 Import integrals:   CPU 0.00 s  wall 0.00 s

 Import integrals:   CPU 15.55 s  wall 2.75 s

 MP2 amplitudes:   CPU 0.15 s  wall 0.07 s

Running a double precision version
           CCSD T amplitudes will be solved using DIIS.

           Start     Size      MaxIter   EConv     TConv     
           3         7         100       1.00e-07  1.00e-05  
 ------------------------------------------------------------------------------
           Energy (a.u.)   Ediff      Tdiff       Comment
 ------------------------------------------------------------------------------
          -954.71570126                           
     1    -954.71046741   5.23e-03   7.44e-01     
     2    -954.73415725   2.37e-02   9.94e-02     
     3    -954.73277425   1.38e-03   4.67e-02     
     4    -954.73547602   2.70e-03   1.90e-02     Switched to DIIS steps.
     5    -954.73649705   1.02e-03   1.27e-02     
     6    -954.73658991   9.29e-05   3.35e-03     
     7    -954.73659238   2.47e-06   1.48e-03     
     8    -954.73659440   2.02e-06   4.09e-04     
     9    -954.73659702   2.62e-06   2.61e-04     
    10    -954.73659711   9.21e-08   7.41e-05     
    11    -954.73659724   1.32e-07   2.79e-05     
    12    -954.73659731   6.68e-08   1.58e-05     
    13    -954.73659726   5.37e-08   5.28e-06     
 ------------------------------------------------------------------------------
          -954.73659726                           CCSD T converged.

End of double precision
 SCF energy                 = -954.07662719
 MP2 energy                 = -954.71570126
 CCSD correlation energy     =   -0.65997007
 CCSD total energy           = -954.73659726

 CCSD  T1^2 = 0.0161  T2^2 = 0.2483  Leading amplitudes:

 Amplitude    Orbitals with energies
 -0.0352       21 (A) A                  ->    25 (A) A                   
              -0.5282                          0.0038                     
 -0.0352       21 (A) B                  ->    25 (A) B                   
              -0.5282                          0.0038                     
  0.0259       24 (A) A                  ->    25 (A) A                   
              -0.4358                          0.0038                     
  0.0259       24 (A) B                  ->    25 (A) B                   
              -0.4358                          0.0038                     

 Amplitude    Orbitals with energies
 -0.1136       24 (A) A      24 (A) B    ->    25 (A) A      25 (A) B     
              -0.4358       -0.4358            0.0038        0.0038       
  0.1136       24 (A) A      24 (A) B    ->    25 (A) B      25 (A) A     
              -0.4358       -0.4358            0.0038        0.0038       
  0.1136       24 (A) B      24 (A) A    ->    25 (A) A      25 (A) B     
              -0.4358       -0.4358            0.0038        0.0038       
 -0.1136       24 (A) B      24 (A) A    ->    25 (A) B      25 (A) A     
              -0.4358       -0.4358            0.0038        0.0038       

 Computing CCSD intemediates for later calculations in double precision
 Finished.

Running a double precision version
           CCSD Lambda amplitudes will be solved using DIIS.
           Start     Size      MaxIter   EConv     LConv     
           3         7         100       1.00e-07  1.00e-05  
 ------------------------------------------------------------------------------
            Enorm      Ldiff       Comment
 ------------------------------------------------------------------------------
     1     6.10e-02   4.09e-02     
     2     1.95e-02   8.14e-03     
     3     9.25e-03   1.55e-03     
     4     4.98e-03   1.54e-03     Switched to DIIS steps.
     5     1.52e-03   1.02e-03     
     6     7.56e-04   2.27e-04     
     7     2.41e-04   7.62e-05     
     8     1.13e-04   7.61e-06     
     9     4.00e-05   3.99e-06     
    10     1.83e-05   1.13e-06     
    11     9.01e-06   4.99e-08     
    12     3.84e-06   1.63e-07     
    13     1.99e-06   1.87e-07     
    14     8.66e-07   7.49e-10     
    15     4.11e-07   9.80e-09     
    16     2.14e-07   2.85e-08     
    17     9.59e-08   1.95e-08     
 ------------------------------------------------------------------------------
                                   CCSD Lambda converged.

 Computing density matrices in double precision...
           Orbital response amplitudes will be solved using DIIS.
           Start     Size      MaxIter   EConv     LConv     
           3         7         100       1.00e-06  1.00e-06  
 ------------------------------------------------------------------------------
            Enorm      Ldiff       Comment
 ------------------------------------------------------------------------------
     1     8.88e-02   9.46e-04     
     2     5.51e-02   2.35e-02     
     3     5.52e-02   1.98e-02     
     4     1.33e-02   1.68e-02     Switched to DIIS steps.
     5     4.26e-03   3.56e-03     
     6     1.08e-03   8.19e-04     
     7     4.25e-04   3.33e-05     
     8     8.68e-05   5.84e-05     
     9     2.34e-05   6.53e-06     
    10     5.39e-06   1.73e-06     
    11     8.63e-07   5.22e-07     
 ------------------------------------------------------------------------------
                                   Orbital response converged.

 Computing density matrices... Done.
 CCSD calculation:   CPU 455.56 s  wall 86.18 s

 Transferring MO TPDM to AO TPDM
 Transferring g2_o1o1o1o1
 Transferring g2_o1o1o1v1
 Transferring g2_o1o1v1v1
 Transferring g2_o1v1o1v1
 Transferring g2_o1v1v1v1
 Transferring g2_v1v1v1v1
 Adding separable TPDM
 Computing TPDM gradient
 --------------------------------------------------------
 2e gradient
  Atom          X               Y               Z
 --------------------------------------------------------
    1         -2.419049       23.740558        0.000000  
    2         15.226366        1.971577       -0.000000  
    3          8.229098      -13.234189        0.000000  
    4        -21.036414      -12.477946        0.000000  
 --------------------------------------------------------
 --------------------------------------------------------
 Final gradient
  Atom          X               Y               Z
 --------------------------------------------------------
    1         -2.419049       23.740558        0.000000  
    2         15.226366        1.971577       -0.000000  
    3          8.229098      -13.234189        0.000000  
    4        -21.036414      -12.477946        0.000000  
 --------------------------------------------------------
 Analytic gradient from two-electron contribution:   CPU 106.47 s  wall 20.17 s

 Total ccman2 time:   CPU 580.60 s  wall 109.99 s


 --------------------------------------------------------------

                    Orbital Energies (a.u.)
 --------------------------------------------------------------

 Alpha MOs
 -- Occupied --
******** -80.0729 -26.3490 -15.6948 -10.5986  -8.0666  -8.0638  -8.0635
 -7.6113  -5.5039  -5.5020  -5.5017  -1.6535  -1.1841  -1.1199  -0.8158
 -0.7225  -0.7174  -0.6800  -0.5303  -0.5282  -0.4927  -0.4643  -0.4358
 -- Virtual --
  0.0038   0.0478   0.0553   0.0768   0.0800   0.1088   0.1224   0.1433
  0.1443   0.1759   0.2049   0.2215   0.2236   0.2344   0.2840   0.3151
  0.3637   0.3705   0.3825   0.3829   0.4149   0.4770   0.5404   0.5661
  0.5916   0.6212   0.7788   0.8001   0.8529   0.8674   0.8946   0.9778
  1.0364   1.0912   1.1169   1.1249   1.1416   1.1772   1.1807   1.2672
  1.3990   1.4853   1.5701   1.5909   1.6210   1.7666   1.8717   1.9892
  2.2403   2.2626   2.3766   2.3792   2.5851   2.5913   2.6382   2.7256
  2.8780   4.0405   4.1161   4.1893   4.1955   4.2564   4.4024   4.4655
  5.3488   6.9022   6.9327   7.1449   7.4963  10.3347  14.6912  14.7940
 14.8783  26.6564  26.7117  27.0025  36.6371  68.7304 166.0953 219.1885
 --------------------------------------------------------------

          Ground-State Mulliken Net Atomic Charges

     Atom                 Charge (a.u.)
  ----------------------------------------
      1 P                     0.340810
      2 N                    -0.171176
      3 F                    -0.050407
      4 Cl                   -0.119226
  ----------------------------------------
  Sum of atomic charges =    -0.000000

 -----------------------------------------------------------------
                    Cartesian Multipole Moments
 -----------------------------------------------------------------
    Charge (ESU x 10^10)
                -0.0000
    Dipole Moment (Debye)
         X       1.3324      Y      -1.5311      Z       0.0000
       Tot       2.0297
    Quadrupole Moments (Debye-Ang)
        XX     -40.5807     XY      -0.3694     YY     -35.9492
        XZ      -0.0000     YZ      -0.0000     ZZ     -34.9721
    Octopole Moments (Debye-Ang^2)
       XXX       1.3731    XXY       4.8726    XYY       0.2372
       YYY       9.7836    XXZ       0.0000    XYZ      -0.0000
       YYZ       0.0000    XZZ      -2.1649    YZZ       2.6689
       ZZZ       0.0000
    Hexadecapole Moments (Debye-Ang^3)
      XXXX    -353.2794   XXXY     -10.5000   XXYY     -84.6199
      XYYY      -7.2031   YYYY    -172.6867   XXXZ      -0.0000
      XXYZ      -0.0000   XYYZ      -0.0000   YYYZ      -0.0000
      XXZZ     -63.9934   XYZZ      -4.1748   YYZZ     -35.3617
      XZZZ      -0.0000   YZZZ      -0.0000   ZZZZ     -39.9498
 -----------------------------------------------------------------
 DrvMan completing analytic gradient of the correlated energy
 Correlated dipole moment
            1
    1   0.5242200
    2  -0.6023779
    3   0.0000000
 Energy read as -954.736597257
 Full Analytical Gradient: (in a.u., or Hartree/Bohr)
             1             2             3             4
    1    0.00065989   -0.00045621   -0.00007175   -0.00013194
    2   -0.00019821    0.00074445   -0.00040386   -0.00014238
    3    0.00000000   -0.00000000    0.00000000   -0.00000000
 Gradient time:  CPU 0.78 s  wall 0.80 s
 ----------------------------------------------------------------
             Standard Nuclear Orientation (Angstroms)
    I     Atom           X                Y                Z
 ----------------------------------------------------------------
    1      P      -0.0214887823    -1.0127507554     0.0000000000
    2      N      -1.4484206424    -0.3111611578    -0.0000000000
    3      F      -1.5182798520     1.0632535738    -0.0000000000
    4      Cl      1.4182820530     0.4588298395     0.0000000000
 ----------------------------------------------------------------
 Nuclear Repulsion Energy =   200.8461321915 hartrees
 There are       24 alpha and       24 beta electrons

                       Distance Matrix (Angstroms)
             P (  1)   N (  2)   F (  3)
   N (  2)  1.590083
   F (  3)  2.559331  1.376189
   Cl(  4)  2.058759  2.968311  2.998120

 Requested basis set is 6-311++G(d,p)
 There are 38 shells and 104 basis functions
 A cutoff of  1.0D-14 yielded    681 shell pairs
 There are      5368 function pairs (      5806 Cartesian)
 Smallest overlap matrix eigenvalue = 1.92E-03
 Guess MOs from SCF MO coefficient file

 -----------------------------------------------------------------------
  General SCF calculation program by
  Eric Jon Sundstrom, Paul Horn, Yuezhi Mao, Dmitri Zuev, Alec White,
  David Stuck, Shaama M.S., Shane Yost, Joonho Lee, David Small,
  Daniel Levine, Susi Lehtola, Hugh Burton, Evgeny Epifanovsky
 -----------------------------------------------------------------------
 Hartree-Fock
 using 6 threads for integral computing
 -------------------------------------------------------
 OpenMP Integral computing Module                
 Release: version 2.0, May 2017, Q-Chem Inc. Pleasanton 
 -------------------------------------------------------
 A restricted SCF calculation will be
 performed using DIIS
 SCF converges when DIIS error is below 1.0e-08
 ---------------------------------------
  Cycle       Energy         DIIS error
 ---------------------------------------
    1    -954.0767409749      3.58e-05  
    2    -954.0767429686      1.55e-05  
    3    -954.0767432402      8.06e-06  
    4    -954.0767433416      1.58e-06  
    5    -954.0767433496      5.59e-07  
    6    -954.0767433512      2.45e-07  
    7    -954.0767433515      1.04e-07  
    8    -954.0767433515      3.82e-08  
    9    -954.0767433515      1.53e-08  
   10    -954.0767433515      5.31e-09  Convergence criterion met
 ---------------------------------------
 SCF time:   CPU 4.06s  wall 1.00s 
 SCF   energy in the final basis set =     -954.0767433515
 Total energy in the final basis set =     -954.0767433515


 ------------------------------------------------------------------------------

   CCMAN2: suite of methods based on coupled cluster
           and equation of motion theories.

   Components:
   * libvmm-1.3-trunk
     by Evgeny Epifanovsky, Ilya Kaliman.
   * libtensor-2.5-trunk
     by Evgeny Epifanovsky, Michael Wormit, Dmitry Zuev, Sam Manzer, 
        Ilya Kaliman.
   * libcc-2.5-trunk
     by Evgeny Epifanovsky, Arik Landau, Tomasz Kus, Kirill Khistyaev, 
        Dmitry Zuev, Prashant Manohar, Xintian Feng, Anna Krylov, 
        Matthew Goldey, Alec White, Thomas Jagau, Kaushik Nanda, 
        Anastasia Gunina, Alexander Kunitsa, Joonho Lee.

   CCMAN original authors:
   Anna I. Krylov, C. David Sherrill, Steven R. Gwaltney,
   Edward F. C. Byrd (2000)
   Sergey V. Levchenko, Lyudmila V. Slipchenko, Tao Wang,
   Ana-Maria C. Cristian (2003)
   Piotr A. Pieniazek, C. Melania Oana, Evgeny Epifanovsky (2007)
   Prashant Manohar (2009)

 ------------------------------------------------------------------------------


 Allocating and initializing 30808MB of RAM...
 Calculation will run on 6 cores.


 Alpha MOs, Restricted
 -- Occupied --                  
-104.87  -80.07  -26.35  -15.69  -10.60   -8.07   -8.06   -8.06
  1 A     2 A     3 A     4 A     5 A     6 A     7 A     8 A                  
 -7.611  -5.504  -5.502  -5.502  -1.654  -1.184  -1.120  -0.816
  9 A    10 A    11 A    12 A    13 A    14 A    15 A    16 A                  
 -0.723  -0.718  -0.680  -0.530  -0.528  -0.493  -0.464  -0.436
 17 A    18 A    19 A    20 A    21 A    22 A    23 A    24 A                  
 -- Virtual --                   
  0.004   0.048   0.055   0.077   0.080   0.109   0.122   0.143
 25 A    26 A    27 A    28 A    29 A    30 A    31 A    32 A                  
  0.144   0.176   0.205   0.221   0.224   0.234   0.284   0.315
 33 A    34 A    35 A    36 A    37 A    38 A    39 A    40 A                  
  0.364   0.370   0.383   0.383   0.415   0.477   0.541   0.566
 41 A    42 A    43 A    44 A    45 A    46 A    47 A    48 A                  
  0.592   0.621   0.779   0.801   0.853   0.868   0.894   0.977
 49 A    50 A    51 A    52 A    53 A    54 A    55 A    56 A                  
  1.036   1.091   1.117   1.125   1.142   1.177   1.180   1.269
 57 A    58 A    59 A    60 A    61 A    62 A    63 A    64 A                  
  1.399   1.485   1.570   1.591   1.621   1.767   1.871   1.989
 65 A    66 A    67 A    68 A    69 A    70 A    71 A    72 A                  
  2.240   2.263   2.377   2.380   2.585   2.591   2.638   2.726
 73 A    74 A    75 A    76 A    77 A    78 A    79 A    80 A                  
  2.879   4.040   4.116   4.189   4.195   4.257   4.402   4.466
 81 A    82 A    83 A    84 A    85 A    86 A    87 A    88 A                  
  5.349   6.902   6.933   7.145   7.497  10.335  14.691  14.794
 89 A    90 A    91 A    92 A    93 A    94 A    95 A    96 A                  
 14.880  26.657  26.712  27.002  36.637  68.730 166.097 219.189
 97 A    98 A    99 A   100 A   101 A   102 A   103 A   104 A                  

 Beta MOs, Restricted
 -- Occupied --                  
-104.87  -80.07  -26.35  -15.69  -10.60   -8.07   -8.06   -8.06
  1 A     2 A     3 A     4 A     5 A     6 A     7 A     8 A                  
 -7.611  -5.504  -5.502  -5.502  -1.654  -1.184  -1.120  -0.816
  9 A    10 A    11 A    12 A    13 A    14 A    15 A    16 A                  
 -0.723  -0.718  -0.680  -0.530  -0.528  -0.493  -0.464  -0.436
 17 A    18 A    19 A    20 A    21 A    22 A    23 A    24 A                  
 -- Virtual --                   
  0.004   0.048   0.055   0.077   0.080   0.109   0.122   0.143
 25 A    26 A    27 A    28 A    29 A    30 A    31 A    32 A                  
  0.144   0.176   0.205   0.221   0.224   0.234   0.284   0.315
 33 A    34 A    35 A    36 A    37 A    38 A    39 A    40 A                  
  0.364   0.370   0.383   0.383   0.415   0.477   0.541   0.566
 41 A    42 A    43 A    44 A    45 A    46 A    47 A    48 A                  
  0.592   0.621   0.779   0.801   0.853   0.868   0.894   0.977
 49 A    50 A    51 A    52 A    53 A    54 A    55 A    56 A                  
  1.036   1.091   1.117   1.125   1.142   1.177   1.180   1.269
 57 A    58 A    59 A    60 A    61 A    62 A    63 A    64 A                  
  1.399   1.485   1.570   1.591   1.621   1.767   1.871   1.989
 65 A    66 A    67 A    68 A    69 A    70 A    71 A    72 A                  
  2.240   2.263   2.377   2.380   2.585   2.591   2.638   2.726
 73 A    74 A    75 A    76 A    77 A    78 A    79 A    80 A                  
  2.879   4.040   4.116   4.189   4.195   4.257   4.402   4.466
 81 A    82 A    83 A    84 A    85 A    86 A    87 A    88 A                  
  5.349   6.902   6.933   7.145   7.497  10.335  14.691  14.794
 89 A    90 A    91 A    92 A    93 A    94 A    95 A    96 A                  
 14.880  26.657  26.712  27.002  36.637  68.730 166.097 219.189
 97 A    98 A    99 A   100 A   101 A   102 A   103 A   104 A                  

 Occupation and symmetry of molecular orbitals

 Point group: C1 (1 irreducible representation).

                           A     All 
 -------------------------------------
 All molecular orbitals:
  - Alpha                  104   104 
  - Beta                   104   104 
 -------------------------------------
 Alpha orbitals:
  - Frozen occupied        12    12  
  - Active occupied        12    12  
  - Active virtual         80    80  
  - Frozen virtual         0     0   
 -------------------------------------
 Beta orbitals:
  - Frozen occupied        12    12  
  - Active occupied        12    12  
  - Active virtual         80    80  
  - Frozen virtual         0     0   
 -------------------------------------

 Import integrals:   CPU 0.00 s  wall 0.00 s

 Import integrals:   CPU 15.46 s  wall 2.69 s

 MP2 amplitudes:   CPU 0.03 s  wall 0.02 s

Running a double precision version
           CCSD T amplitudes will be solved using DIIS.

           Start     Size      MaxIter   EConv     TConv     
           3         7         100       1.00e-07  1.00e-05  
 ------------------------------------------------------------------------------
           Energy (a.u.)   Ediff      Tdiff       Comment
 ------------------------------------------------------------------------------
          -954.71566279                           
     1    -954.71049789   5.16e-03   7.44e-01     
     2    -954.73415090   2.37e-02   9.94e-02     
     3    -954.73278149   1.37e-03   4.66e-02     
     4    -954.73547736   2.70e-03   1.90e-02     Switched to DIIS steps.
     5    -954.73649702   1.02e-03   1.27e-02     
     6    -954.73658955   9.25e-05   3.34e-03     
     7    -954.73659215   2.60e-06   1.48e-03     
     8    -954.73659422   2.07e-06   4.09e-04     
     9    -954.73659685   2.63e-06   2.61e-04     
    10    -954.73659695   9.97e-08   7.40e-05     
    11    -954.73659708   1.31e-07   2.79e-05     
    12    -954.73659715   6.74e-08   1.59e-05     
    13    -954.73659709   5.40e-08   5.32e-06     
 ------------------------------------------------------------------------------
          -954.73659709                           CCSD T converged.

End of double precision
 SCF energy                 = -954.07674335
 MP2 energy                 = -954.71566279
 CCSD correlation energy     =   -0.65985374
 CCSD total energy           = -954.73659709

 CCSD  T1^2 = 0.0161  T2^2 = 0.2481  Leading amplitudes:

 Amplitude    Orbitals with energies
  0.0353       21 (A) A                  ->    25 (A) A                   
              -0.5280                          0.0039                     
  0.0353       21 (A) B                  ->    25 (A) B                   
              -0.5280                          0.0039                     
 -0.0257       24 (A) A                  ->    25 (A) A                   
              -0.4362                          0.0039                     
 -0.0257       24 (A) B                  ->    25 (A) B                   
              -0.4362                          0.0039                     

 Amplitude    Orbitals with energies
 -0.1130       24 (A) A      24 (A) B    ->    25 (A) A      25 (A) B     
              -0.4362       -0.4362            0.0039        0.0039       
  0.1130       24 (A) A      24 (A) B    ->    25 (A) B      25 (A) A     
              -0.4362       -0.4362            0.0039        0.0039       
  0.1130       24 (A) B      24 (A) A    ->    25 (A) A      25 (A) B     
              -0.4362       -0.4362            0.0039        0.0039       
 -0.1130       24 (A) B      24 (A) A    ->    25 (A) B      25 (A) A     
              -0.4362       -0.4362            0.0039        0.0039       

 Computing CCSD intemediates for later calculations in double precision
 Finished.

Running a double precision version
           CCSD Lambda amplitudes will be solved using DIIS.
           Start     Size      MaxIter   EConv     LConv     
           3         7         100       1.00e-07  1.00e-05  
 ------------------------------------------------------------------------------
            Enorm      Ldiff       Comment
 ------------------------------------------------------------------------------
     1     6.09e-02   4.08e-02     
     2     1.95e-02   8.14e-03     
     3     9.22e-03   1.55e-03     
     4     4.97e-03   1.54e-03     Switched to DIIS steps.
     5     1.52e-03   1.02e-03     
     6     7.55e-04   2.26e-04     
     7     2.41e-04   7.59e-05     
     8     1.13e-04   7.57e-06     
     9     4.00e-05   3.98e-06     
    10     1.84e-05   1.12e-06     
    11     9.06e-06   5.46e-08     
    12     3.86e-06   1.65e-07     
    13     1.99e-06   1.87e-07     
    14     8.68e-07   5.28e-10     
    15     4.12e-07   1.06e-08     
    16     2.14e-07   2.89e-08     
    17     9.63e-08   1.97e-08     
 ------------------------------------------------------------------------------
                                   CCSD Lambda converged.

 Computing density matrices in double precision...
           Orbital response amplitudes will be solved using DIIS.
           Start     Size      MaxIter   EConv     LConv     
           3         7         100       1.00e-06  1.00e-06  
 ------------------------------------------------------------------------------
            Enorm      Ldiff       Comment
 ------------------------------------------------------------------------------
     1     8.87e-02   8.98e-04     
     2     5.50e-02   2.34e-02     
     3     5.50e-02   1.97e-02     
     4     1.32e-02   1.67e-02     Switched to DIIS steps.
     5     4.22e-03   3.49e-03     
     6     1.06e-03   8.14e-04     
     7     4.21e-04   3.07e-05     
     8     8.60e-05   5.80e-05     
     9     2.33e-05   6.40e-06     
    10     5.32e-06   1.73e-06     
    11     8.43e-07   5.03e-07     
 ------------------------------------------------------------------------------
                                   Orbital response converged.

 Computing density matrices... Done.
 CCSD calculation:   CPU 456.43 s  wall 86.57 s

 Transferring MO TPDM to AO TPDM
 Transferring g2_o1o1o1o1
 Transferring g2_o1o1o1v1
 Transferring g2_o1o1v1v1
 Transferring g2_o1v1o1v1
 Transferring g2_o1v1v1v1
 Transferring g2_v1v1v1v1
 Adding separable TPDM
 Computing TPDM gradient
 --------------------------------------------------------
 2e gradient
  Atom          X               Y               Z
 --------------------------------------------------------
    1         -2.437407       23.742322       -0.000000  
    2         15.242045        1.954386       -0.000000  
    3          8.228066      -13.241763        0.000000  
    4        -21.032703      -12.454945        0.000000  
 --------------------------------------------------------
 --------------------------------------------------------
 Final gradient
  Atom          X               Y               Z
 --------------------------------------------------------
    1         -2.437407       23.742322       -0.000000  
    2         15.242045        1.954386       -0.000000  
    3          8.228066      -13.241763        0.000000  
    4        -21.032703      -12.454945        0.000000  
 --------------------------------------------------------
 Analytic gradient from two-electron contribution:   CPU 106.97 s  wall 20.56 s

 Total ccman2 time:   CPU 582.53 s  wall 110.79 s


 --------------------------------------------------------------

                    Orbital Energies (a.u.)
 --------------------------------------------------------------

 Alpha MOs
 -- Occupied --
******** -80.0728 -26.3492 -15.6947 -10.5984  -8.0664  -8.0636  -8.0633
 -7.6112  -5.5039  -5.5020  -5.5016  -1.6536  -1.1844  -1.1199  -0.8159
 -0.7227  -0.7175  -0.6799  -0.5301  -0.5280  -0.4925  -0.4643  -0.4362
 -- Virtual --
  0.0039   0.0478   0.0553   0.0768   0.0800   0.1087   0.1225   0.1433
  0.1444   0.1759   0.2050   0.2215   0.2237   0.2344   0.2839   0.3149
  0.3638   0.3705   0.3826   0.3829   0.4149   0.4774   0.5406   0.5662
  0.5916   0.6214   0.7794   0.8005   0.8533   0.8678   0.8943   0.9774
  1.0361   1.0913   1.1171   1.1252   1.1417   1.1769   1.1805   1.2689
  1.3987   1.4847   1.5700   1.5908   1.6209   1.7666   1.8713   1.9892
  2.2402   2.2625   2.3773   2.3796   2.5850   2.5915   2.6383   2.7255
  2.8794   4.0405   4.1160   4.1892   4.1954   4.2572   4.4024   4.4662
  5.3490   6.9021   6.9326   7.1450   7.4974  10.3348  14.6912  14.7941
 14.8797  26.6565  26.7116  27.0018  36.6373  68.7303 166.0967 219.1886
 --------------------------------------------------------------

          Ground-State Mulliken Net Atomic Charges

     Atom                 Charge (a.u.)
  ----------------------------------------
      1 P                     0.341396
      2 N                    -0.170715
      3 F                    -0.050323
      4 Cl                   -0.120358
  ----------------------------------------
  Sum of atomic charges =     0.000000

 -----------------------------------------------------------------
                    Cartesian Multipole Moments
 -----------------------------------------------------------------
    Charge (ESU x 10^10)
                -0.0000
    Dipole Moment (Debye)
         X       1.3215      Y      -1.5357      Z      -0.0000
       Tot       2.0260
    Quadrupole Moments (Debye-Ang)
        XX     -40.5853     XY      -0.3691     YY     -35.9444
        XZ      -0.0000     YZ      -0.0000     ZZ     -34.9681
    Octopole Moments (Debye-Ang^2)
       XXX       1.4068    XXY       4.8681    XYY       0.2490
       YYY       9.7666    XXZ      -0.0000    XYZ      -0.0000
       YYZ       0.0000    XZZ      -2.1532    YZZ       2.6597
       ZZZ      -0.0000
    Hexadecapole Moments (Debye-Ang^3)
      XXXX    -353.3032   XXXY     -10.5692   XXYY     -84.6208
      XYYY      -7.2891   YYYY    -172.6630   XXXZ      -0.0000
      XXYZ      -0.0000   XYYZ      -0.0000   YYYZ      -0.0000
      XXZZ     -63.9962   XYZZ      -4.1977   YYZZ     -35.3513
      XZZZ      -0.0000   YZZZ      -0.0000   ZZZZ     -39.9364
 -----------------------------------------------------------------
 DrvMan completing analytic gradient of the correlated energy
 Correlated dipole moment
            1
    1   0.5199205
    2  -0.6041799
    3  -0.0000000
 Energy read as -954.736597095
 Full Analytical Gradient: (in a.u., or Hartree/Bohr)
             1             2             3             4
    1   -0.00074585    0.00060712    0.00001422    0.00012451
    2    0.00016727    0.00010958   -0.00040648    0.00012963
    3    0.00000000   -0.00000000    0.00000000   -0.00000000
 Gradient time:  CPU 0.79 s  wall 0.80 s
 ----------------------------------------------------------------
             Standard Nuclear Orientation (Angstroms)
    I     Atom           X                Y                Z
 ----------------------------------------------------------------
    1      P      -0.0204887823    -1.0117507554     0.0000000000
    2      N      -1.4484206424    -0.3111611578    -0.0000000000
    3      F      -1.5182798520     1.0632535738    -0.0000000000
    4      Cl      1.4182820530     0.4588298395     0.0000000000
 ----------------------------------------------------------------
 Nuclear Repulsion Energy =   200.8836146392 hartrees
 There are       24 alpha and       24 beta electrons

                       Distance Matrix (Angstroms)
             P (  1)   N (  2)   F (  3)
   N (  2)  1.590539
   F (  3)  2.559106  1.376189
   Cl(  4)  2.057345  2.968311  2.998120

 Requested basis set is 6-311++G(d,p)
 There are 38 shells and 104 basis functions
 A cutoff of  1.0D-14 yielded    681 shell pairs
 There are      5368 function pairs (      5806 Cartesian)
 Smallest overlap matrix eigenvalue = 1.92E-03
 Guess MOs from SCF MO coefficient file

 -----------------------------------------------------------------------
  General SCF calculation program by
  Eric Jon Sundstrom, Paul Horn, Yuezhi Mao, Dmitri Zuev, Alec White,
  David Stuck, Shaama M.S., Shane Yost, Joonho Lee, David Small,
  Daniel Levine, Susi Lehtola, Hugh Burton, Evgeny Epifanovsky
 -----------------------------------------------------------------------
 Hartree-Fock
 using 6 threads for integral computing
 -------------------------------------------------------
 OpenMP Integral computing Module                
 Release: version 2.0, May 2017, Q-Chem Inc. Pleasanton 
 -------------------------------------------------------
 A restricted SCF calculation will be
 performed using DIIS
 SCF converges when DIIS error is below 1.0e-08
 ---------------------------------------
  Cycle       Energy         DIIS error
 ---------------------------------------
    1    -954.0767271053      2.14e-05  
    2    -954.0767279504      6.16e-06  
    3    -954.0767280220      3.81e-06  
    4    -954.0767280422      9.65e-07  
    5    -954.0767280444      2.92e-07  
    6    -954.0767280448      1.15e-07  
    7    -954.0767280449      4.81e-08  
    8    -954.0767280449      2.24e-08  
    9    -954.0767280449      6.39e-09  Convergence criterion met
 ---------------------------------------
 SCF time:   CPU 3.70s  wall 1.00s 
 SCF   energy in the final basis set =     -954.0767280449
 Total energy in the final basis set =     -954.0767280449


 ------------------------------------------------------------------------------

   CCMAN2: suite of methods based on coupled cluster
           and equation of motion theories.

   Components:
   * libvmm-1.3-trunk
     by Evgeny Epifanovsky, Ilya Kaliman.
   * libtensor-2.5-trunk
     by Evgeny Epifanovsky, Michael Wormit, Dmitry Zuev, Sam Manzer, 
        Ilya Kaliman.
   * libcc-2.5-trunk
     by Evgeny Epifanovsky, Arik Landau, Tomasz Kus, Kirill Khistyaev, 
        Dmitry Zuev, Prashant Manohar, Xintian Feng, Anna Krylov, 
        Matthew Goldey, Alec White, Thomas Jagau, Kaushik Nanda, 
        Anastasia Gunina, Alexander Kunitsa, Joonho Lee.

   CCMAN original authors:
   Anna I. Krylov, C. David Sherrill, Steven R. Gwaltney,
   Edward F. C. Byrd (2000)
   Sergey V. Levchenko, Lyudmila V. Slipchenko, Tao Wang,
   Ana-Maria C. Cristian (2003)
   Piotr A. Pieniazek, C. Melania Oana, Evgeny Epifanovsky (2007)
   Prashant Manohar (2009)

 ------------------------------------------------------------------------------


 Allocating and initializing 30808MB of RAM...
 Calculation will run on 6 cores.


 Alpha MOs, Restricted
 -- Occupied --                  
-104.87  -80.07  -26.35  -15.69  -10.60   -8.07   -8.06   -8.06
  1 A     2 A     3 A     4 A     5 A     6 A     7 A     8 A                  
 -7.611  -5.504  -5.502  -5.502  -1.654  -1.184  -1.120  -0.816
  9 A    10 A    11 A    12 A    13 A    14 A    15 A    16 A                  
 -0.723  -0.717  -0.680  -0.530  -0.528  -0.493  -0.464  -0.436
 17 A    18 A    19 A    20 A    21 A    22 A    23 A    24 A                  
 -- Virtual --                   
  0.004   0.048   0.055   0.077   0.080   0.109   0.122   0.143
 25 A    26 A    27 A    28 A    29 A    30 A    31 A    32 A                  
  0.144   0.176   0.205   0.222   0.224   0.234   0.284   0.315
 33 A    34 A    35 A    36 A    37 A    38 A    39 A    40 A                  
  0.364   0.370   0.383   0.383   0.415   0.477   0.540   0.566
 41 A    42 A    43 A    44 A    45 A    46 A    47 A    48 A                  
  0.592   0.621   0.779   0.800   0.853   0.868   0.895   0.978
 49 A    50 A    51 A    52 A    53 A    54 A    55 A    56 A                  
  1.036   1.091   1.117   1.125   1.142   1.177   1.181   1.269
 57 A    58 A    59 A    60 A    61 A    62 A    63 A    64 A                  
  1.399   1.485   1.570   1.591   1.621   1.767   1.872   1.989
 65 A    66 A    67 A    68 A    69 A    70 A    71 A    72 A                  
  2.240   2.263   2.377   2.380   2.585   2.591   2.638   2.726
 73 A    74 A    75 A    76 A    77 A    78 A    79 A    80 A                  
  2.879   4.041   4.116   4.189   4.195   4.257   4.402   4.466
 81 A    82 A    83 A    84 A    85 A    86 A    87 A    88 A                  
  5.349   6.902   6.933   7.145   7.497  10.335  14.691  14.794
 89 A    90 A    91 A    92 A    93 A    94 A    95 A    96 A                  
 14.880  26.656  26.712  27.003  36.637  68.730 166.097 219.189
 97 A    98 A    99 A   100 A   101 A   102 A   103 A   104 A                  

 Beta MOs, Restricted
 -- Occupied --                  
-104.87  -80.07  -26.35  -15.69  -10.60   -8.07   -8.06   -8.06
  1 A     2 A     3 A     4 A     5 A     6 A     7 A     8 A                  
 -7.611  -5.504  -5.502  -5.502  -1.654  -1.184  -1.120  -0.816
  9 A    10 A    11 A    12 A    13 A    14 A    15 A    16 A                  
 -0.723  -0.717  -0.680  -0.530  -0.528  -0.493  -0.464  -0.436
 17 A    18 A    19 A    20 A    21 A    22 A    23 A    24 A                  
 -- Virtual --                   
  0.004   0.048   0.055   0.077   0.080   0.109   0.122   0.143
 25 A    26 A    27 A    28 A    29 A    30 A    31 A    32 A                  
  0.144   0.176   0.205   0.222   0.224   0.234   0.284   0.315
 33 A    34 A    35 A    36 A    37 A    38 A    39 A    40 A                  
  0.364   0.370   0.383   0.383   0.415   0.477   0.540   0.566
 41 A    42 A    43 A    44 A    45 A    46 A    47 A    48 A                  
  0.592   0.621   0.779   0.800   0.853   0.868   0.895   0.978
 49 A    50 A    51 A    52 A    53 A    54 A    55 A    56 A                  
  1.036   1.091   1.117   1.125   1.142   1.177   1.181   1.269
 57 A    58 A    59 A    60 A    61 A    62 A    63 A    64 A                  
  1.399   1.485   1.570   1.591   1.621   1.767   1.872   1.989
 65 A    66 A    67 A    68 A    69 A    70 A    71 A    72 A                  
  2.240   2.263   2.377   2.380   2.585   2.591   2.638   2.726
 73 A    74 A    75 A    76 A    77 A    78 A    79 A    80 A                  
  2.879   4.041   4.116   4.189   4.195   4.257   4.402   4.466
 81 A    82 A    83 A    84 A    85 A    86 A    87 A    88 A                  
  5.349   6.902   6.933   7.145   7.497  10.335  14.691  14.794
 89 A    90 A    91 A    92 A    93 A    94 A    95 A    96 A                  
 14.880  26.656  26.712  27.003  36.637  68.730 166.097 219.189
 97 A    98 A    99 A   100 A   101 A   102 A   103 A   104 A                  

 Occupation and symmetry of molecular orbitals

 Point group: C1 (1 irreducible representation).

                           A     All 
 -------------------------------------
 All molecular orbitals:
  - Alpha                  104   104 
  - Beta                   104   104 
 -------------------------------------
 Alpha orbitals:
  - Frozen occupied        12    12  
  - Active occupied        12    12  
  - Active virtual         80    80  
  - Frozen virtual         0     0   
 -------------------------------------
 Beta orbitals:
  - Frozen occupied        12    12  
  - Active occupied        12    12  
  - Active virtual         80    80  
  - Frozen virtual         0     0   
 -------------------------------------

 Import integrals:   CPU 0.00 s  wall 0.00 s

 Import integrals:   CPU 15.25 s  wall 2.65 s

 MP2 amplitudes:   CPU 0.03 s  wall 0.02 s

Running a double precision version
           CCSD T amplitudes will be solved using DIIS.

           Start     Size      MaxIter   EConv     TConv     
           3         7         100       1.00e-07  1.00e-05  
 ------------------------------------------------------------------------------
           Energy (a.u.)   Ediff      Tdiff       Comment
 ------------------------------------------------------------------------------
          -954.71567679                           
     1    -954.71049700   5.18e-03   7.44e-01     
     2    -954.73415341   2.37e-02   9.94e-02     
     3    -954.73278169   1.37e-03   4.66e-02     
     4    -954.73547795   2.70e-03   1.90e-02     Switched to DIIS steps.
     5    -954.73649737   1.02e-03   1.27e-02     
     6    -954.73658993   9.26e-05   3.34e-03     
     7    -954.73659249   2.56e-06   1.48e-03     
     8    -954.73659454   2.05e-06   4.09e-04     
     9    -954.73659717   2.63e-06   2.61e-04     
    10    -954.73659726   9.62e-08   7.39e-05     
    11    -954.73659739   1.31e-07   2.79e-05     
    12    -954.73659746   6.69e-08   1.58e-05     
    13    -954.73659741   5.40e-08   5.29e-06     
 ------------------------------------------------------------------------------
          -954.73659741                           CCSD T converged.

End of double precision
 SCF energy                 = -954.07672804
 MP2 energy                 = -954.71567679
 CCSD correlation energy     =   -0.65986936
 CCSD total energy           = -954.73659741

 CCSD  T1^2 = 0.0161  T2^2 = 0.2481  Leading amplitudes:

 Amplitude    Orbitals with energies
 -0.0353       21 (A) A                  ->    25 (A) A                   
              -0.5282                          0.0040                     
 -0.0353       21 (A) B                  ->    25 (A) B                   
              -0.5282                          0.0040                     
  0.0258       24 (A) A                  ->    25 (A) A                   
              -0.4361                          0.0040                     
  0.0258       24 (A) B                  ->    25 (A) B                   
              -0.4361                          0.0040                     

 Amplitude    Orbitals with energies
 -0.1132       24 (A) A      24 (A) B    ->    25 (A) A      25 (A) B     
              -0.4361       -0.4361            0.0040        0.0040       
  0.1132       24 (A) A      24 (A) B    ->    25 (A) B      25 (A) A     
              -0.4361       -0.4361            0.0040        0.0040       
  0.1132       24 (A) B      24 (A) A    ->    25 (A) A      25 (A) B     
              -0.4361       -0.4361            0.0040        0.0040       
 -0.1132       24 (A) B      24 (A) A    ->    25 (A) B      25 (A) A     
              -0.4361       -0.4361            0.0040        0.0040       

 Computing CCSD intemediates for later calculations in double precision
 Finished.

Running a double precision version
           CCSD Lambda amplitudes will be solved using DIIS.
           Start     Size      MaxIter   EConv     LConv     
           3         7         100       1.00e-07  1.00e-05  
 ------------------------------------------------------------------------------
            Enorm      Ldiff       Comment
 ------------------------------------------------------------------------------
     1     6.09e-02   4.08e-02     
     2     1.95e-02   8.14e-03     
     3     9.23e-03   1.55e-03     
     4     4.97e-03   1.54e-03     Switched to DIIS steps.
     5     1.52e-03   1.02e-03     
     6     7.55e-04   2.26e-04     
     7     2.41e-04   7.60e-05     
     8     1.13e-04   7.60e-06     
     9     4.00e-05   3.96e-06     
    10     1.83e-05   1.11e-06     
    11     9.02e-06   5.58e-08     
    12     3.84e-06   1.65e-07     
    13     1.98e-06   1.87e-07     
    14     8.65e-07   1.25e-10     
    15     4.10e-07   1.02e-08     
    16     2.14e-07   2.87e-08     
    17     9.59e-08   1.95e-08     
 ------------------------------------------------------------------------------
                                   CCSD Lambda converged.

 Computing density matrices in double precision...
           Orbital response amplitudes will be solved using DIIS.
           Start     Size      MaxIter   EConv     LConv     
           3         7         100       1.00e-06  1.00e-06  
 ------------------------------------------------------------------------------
            Enorm      Ldiff       Comment
 ------------------------------------------------------------------------------
     1     8.87e-02   9.04e-04     
     2     5.50e-02   2.34e-02     
     3     5.50e-02   1.97e-02     
     4     1.32e-02   1.67e-02     Switched to DIIS steps.
     5     4.23e-03   3.51e-03     
     6     1.07e-03   8.15e-04     
     7     4.22e-04   3.13e-05     
     8     8.61e-05   5.80e-05     
     9     2.33e-05   6.44e-06     
    10     5.35e-06   1.72e-06     
    11     8.48e-07   5.15e-07     
 ------------------------------------------------------------------------------
                                   Orbital response converged.

 Computing density matrices... Done.
 CCSD calculation:   CPU 456.32 s  wall 86.56 s

 Transferring MO TPDM to AO TPDM
 Transferring g2_o1o1o1o1
 Transferring g2_o1o1o1v1
 Transferring g2_o1o1v1v1
 Transferring g2_o1v1o1v1
 Transferring g2_o1v1v1v1
 Transferring g2_v1v1v1v1
 Adding separable TPDM
 Computing TPDM gradient
 --------------------------------------------------------
 2e gradient
  Atom          X               Y               Z
 --------------------------------------------------------
    1         -2.427423       23.737426        0.000000  
    2         15.244161        1.967591       -0.000000  
    3          8.231379      -13.236570        0.000000  
    4        -21.048117      -12.468448       -0.000000  
 --------------------------------------------------------
 --------------------------------------------------------
 Final gradient
  Atom          X               Y               Z
 --------------------------------------------------------
    1         -2.427423       23.737426        0.000000  
    2         15.244161        1.967591       -0.000000  
    3          8.231379      -13.236570        0.000000  
    4        -21.048117      -12.468448       -0.000000  
 --------------------------------------------------------
 Analytic gradient from two-electron contribution:   CPU 105.73 s  wall 20.44 s

 Total ccman2 time:   CPU 580.12 s  wall 110.44 s


 --------------------------------------------------------------

                    Orbital Energies (a.u.)
 --------------------------------------------------------------

 Alpha MOs
 -- Occupied --
******** -80.0727 -26.3490 -15.6946 -10.5986  -8.0666  -8.0638  -8.0635
 -7.6111  -5.5038  -5.5019  -5.5015  -1.6535  -1.1844  -1.1201  -0.8158
 -0.7226  -0.7175  -0.6800  -0.5303  -0.5282  -0.4926  -0.4642  -0.4361
 -- Virtual --
  0.0040   0.0478   0.0554   0.0769   0.0800   0.1088   0.1224   0.1433
  0.1443   0.1760   0.2050   0.2215   0.2237   0.2344   0.2839   0.3150
  0.3638   0.3705   0.3826   0.3829   0.4148   0.4773   0.5405   0.5662
  0.5916   0.6212   0.7792   0.8002   0.8532   0.8678   0.8946   0.9776
  1.0362   1.0911   1.1169   1.1250   1.1416   1.1771   1.1807   1.2686
  1.3989   1.4854   1.5700   1.5908   1.6209   1.7667   1.8715   1.9894
  2.2403   2.2626   2.3772   2.3796   2.5850   2.5913   2.6382   2.7257
  2.8792   4.0405   4.1161   4.1893   4.1955   4.2570   4.4024   4.4662
  5.3490   6.9022   6.9328   7.1450   7.4972  10.3347  14.6913  14.7941
 14.8796  26.6565  26.7116  27.0026  36.6374  68.7304 166.0966 219.1885
 --------------------------------------------------------------

          Ground-State Mulliken Net Atomic Charges

     Atom                 Charge (a.u.)
  ----------------------------------------
      1 P                     0.341005
      2 N                    -0.171060
      3 F                    -0.050517
      4 Cl                   -0.119428
  ----------------------------------------
  Sum of atomic charges =     0.000000

 -----------------------------------------------------------------
                    Cartesian Multipole Moments
 -----------------------------------------------------------------
    Charge (ESU x 10^10)
                 0.0000
    Dipole Moment (Debye)
         X       1.3299      Y      -1.5286      Z      -0.0000
       Tot       2.0261
    Quadrupole Moments (Debye-Ang)
        XX     -40.5778     XY      -0.3668     YY     -35.9553
        XZ      -0.0000     YZ       0.0000     ZZ     -34.9672
    Octopole Moments (Debye-Ang^2)
       XXX       1.4031    XXY       4.8594    XYY       0.2441
       YYY       9.7532    XXZ      -0.0000    XYZ       0.0000
       YYZ      -0.0000    XZZ      -2.1563    YZZ       2.6542
       ZZZ      -0.0000
    Hexadecapole Moments (Debye-Ang^3)
      XXXX    -353.2394   XXXY     -10.5232   XXYY     -84.6016
      XYYY      -7.2405   YYYY    -172.5589   XXXZ      -0.0000
      XXYZ      -0.0000   XYYZ      -0.0000   YYYZ      -0.0000
      XXZZ     -63.9885   XYZZ      -4.1840   YYZZ     -35.3336
      XZZZ      -0.0000   YZZZ      -0.0000   ZZZZ     -39.9349
 -----------------------------------------------------------------
 DrvMan completing analytic gradient of the correlated energy
 Correlated dipole moment
            1
    1   0.5232376
    2  -0.6013828
    3  -0.0000000
 Energy read as -954.736597406
 Full Analytical Gradient: (in a.u., or Hartree/Bohr)
             1             2             3             4
    1   -0.00022464    0.00027658    0.00005433   -0.00010626
    2    0.00047702    0.00022377   -0.00050332   -0.00019746
    3   -0.00000000    0.00000000   -0.00000000    0.00000000
 Gradient time:  CPU 0.78 s  wall 0.80 s
 ----------------------------------------------------------------
             Standard Nuclear Orientation (Angstroms)
    I     Atom           X                Y                Z
 ----------------------------------------------------------------
    1      P      -0.0204887823    -1.0137507554     0.0000000000
    2      N      -1.4484206424    -0.3111611578    -0.0000000000
    3      F      -1.5182798520     1.0632535738    -0.0000000000
    4      Cl      1.4182820530     0.4588298395     0.0000000000
 ----------------------------------------------------------------
 Nuclear Repulsion Energy =   200.8010133600 hartrees
 There are       24 alpha and       24 beta electrons

                       Distance Matrix (Angstroms)
             P (  1)   N (  2)   F (  3)
   N (  2)  1.591421
   F (  3)  2.560727  1.376189
   Cl(  4)  2.058775  2.968311  2.998120

 Requested basis set is 6-311++G(d,p)
 There are 38 shells and 104 basis functions
 A cutoff of  1.0D-14 yielded    681 shell pairs
 There are      5368 function pairs (      5806 Cartesian)
 Smallest overlap matrix eigenvalue = 1.92E-03
 Guess MOs from SCF MO coefficient file

 -----------------------------------------------------------------------
  General SCF calculation program by
  Eric Jon Sundstrom, Paul Horn, Yuezhi Mao, Dmitri Zuev, Alec White,
  David Stuck, Shaama M.S., Shane Yost, Joonho Lee, David Small,
  Daniel Levine, Susi Lehtola, Hugh Burton, Evgeny Epifanovsky
 -----------------------------------------------------------------------
 Hartree-Fock
 using 6 threads for integral computing
 -------------------------------------------------------
 OpenMP Integral computing Module                
 Release: version 2.0, May 2017, Q-Chem Inc. Pleasanton 
 -------------------------------------------------------
 A restricted SCF calculation will be
 performed using DIIS
 SCF converges when DIIS error is below 1.0e-08
 ---------------------------------------
  Cycle       Energy         DIIS error
 ---------------------------------------
    1    -954.0766413794      2.70e-05  
    2    -954.0766426902      9.56e-06  
    3    -954.0766428234      5.31e-06  
    4    -954.0766428709      1.70e-06  
    5    -954.0766428782      5.58e-07  
    6    -954.0766428801      2.29e-07  
    7    -954.0766428804      7.97e-08  
    8    -954.0766428805      4.19e-08  
    9    -954.0766428805      1.27e-08  
   10    -954.0766428805      3.43e-09  Convergence criterion met
 ---------------------------------------
 SCF time:   CPU 4.18s  wall 1.00s 
 SCF   energy in the final basis set =     -954.0766428805
 Total energy in the final basis set =     -954.0766428805


 ------------------------------------------------------------------------------

   CCMAN2: suite of methods based on coupled cluster
           and equation of motion theories.

   Components:
   * libvmm-1.3-trunk
     by Evgeny Epifanovsky, Ilya Kaliman.
   * libtensor-2.5-trunk
     by Evgeny Epifanovsky, Michael Wormit, Dmitry Zuev, Sam Manzer, 
        Ilya Kaliman.
   * libcc-2.5-trunk
     by Evgeny Epifanovsky, Arik Landau, Tomasz Kus, Kirill Khistyaev, 
        Dmitry Zuev, Prashant Manohar, Xintian Feng, Anna Krylov, 
        Matthew Goldey, Alec White, Thomas Jagau, Kaushik Nanda, 
        Anastasia Gunina, Alexander Kunitsa, Joonho Lee.

   CCMAN original authors:
   Anna I. Krylov, C. David Sherrill, Steven R. Gwaltney,
   Edward F. C. Byrd (2000)
   Sergey V. Levchenko, Lyudmila V. Slipchenko, Tao Wang,
   Ana-Maria C. Cristian (2003)
   Piotr A. Pieniazek, C. Melania Oana, Evgeny Epifanovsky (2007)
   Prashant Manohar (2009)

 ------------------------------------------------------------------------------


 Allocating and initializing 30808MB of RAM...
 Calculation will run on 6 cores.


 Alpha MOs, Restricted
 -- Occupied --                  
-104.87  -80.07  -26.35  -15.69  -10.60   -8.07   -8.06   -8.06
  1 A     2 A     3 A     4 A     5 A     6 A     7 A     8 A                  
 -7.611  -5.504  -5.502  -5.502  -1.654  -1.184  -1.120  -0.816
  9 A    10 A    11 A    12 A    13 A    14 A    15 A    16 A                  
 -0.723  -0.717  -0.680  -0.530  -0.528  -0.493  -0.464  -0.436
 17 A    18 A    19 A    20 A    21 A    22 A    23 A    24 A                  
 -- Virtual --                   
  0.004   0.048   0.055   0.077   0.080   0.109   0.122   0.143
 25 A    26 A    27 A    28 A    29 A    30 A    31 A    32 A                  
  0.144   0.176   0.205   0.221   0.224   0.234   0.284   0.315
 33 A    34 A    35 A    36 A    37 A    38 A    39 A    40 A                  
  0.364   0.371   0.382   0.383   0.415   0.477   0.541   0.566
 41 A    42 A    43 A    44 A    45 A    46 A    47 A    48 A                  
  0.592   0.621   0.779   0.800   0.853   0.867   0.894   0.978
 49 A    50 A    51 A    52 A    53 A    54 A    55 A    56 A                  
  1.036   1.091   1.117   1.125   1.142   1.177   1.180   1.267
 57 A    58 A    59 A    60 A    61 A    62 A    63 A    64 A                  
  1.399   1.485   1.570   1.591   1.621   1.767   1.871   1.989
 65 A    66 A    67 A    68 A    69 A    70 A    71 A    72 A                  
  2.240   2.263   2.377   2.379   2.585   2.591   2.638   2.725
 73 A    74 A    75 A    76 A    77 A    78 A    79 A    80 A                  
  2.878   4.040   4.116   4.189   4.195   4.257   4.402   4.466
 81 A    82 A    83 A    84 A    85 A    86 A    87 A    88 A                  
  5.349   6.902   6.933   7.145   7.496  10.335  14.691  14.794
 89 A    90 A    91 A    92 A    93 A    94 A    95 A    96 A                  
 14.879  26.657  26.712  27.002  36.637  68.730 166.096 219.189
 97 A    98 A    99 A   100 A   101 A   102 A   103 A   104 A                  

 Beta MOs, Restricted
 -- Occupied --                  
-104.87  -80.07  -26.35  -15.69  -10.60   -8.07   -8.06   -8.06
  1 A     2 A     3 A     4 A     5 A     6 A     7 A     8 A                  
 -7.611  -5.504  -5.502  -5.502  -1.654  -1.184  -1.120  -0.816
  9 A    10 A    11 A    12 A    13 A    14 A    15 A    16 A                  
 -0.723  -0.717  -0.680  -0.530  -0.528  -0.493  -0.464  -0.436
 17 A    18 A    19 A    20 A    21 A    22 A    23 A    24 A                  
 -- Virtual --                   
  0.004   0.048   0.055   0.077   0.080   0.109   0.122   0.143
 25 A    26 A    27 A    28 A    29 A    30 A    31 A    32 A                  
  0.144   0.176   0.205   0.221   0.224   0.234   0.284   0.315
 33 A    34 A    35 A    36 A    37 A    38 A    39 A    40 A                  
  0.364   0.371   0.382   0.383   0.415   0.477   0.541   0.566
 41 A    42 A    43 A    44 A    45 A    46 A    47 A    48 A                  
  0.592   0.621   0.779   0.800   0.853   0.867   0.894   0.978
 49 A    50 A    51 A    52 A    53 A    54 A    55 A    56 A                  
  1.036   1.091   1.117   1.125   1.142   1.177   1.180   1.267
 57 A    58 A    59 A    60 A    61 A    62 A    63 A    64 A                  
  1.399   1.485   1.570   1.591   1.621   1.767   1.871   1.989
 65 A    66 A    67 A    68 A    69 A    70 A    71 A    72 A                  
  2.240   2.263   2.377   2.379   2.585   2.591   2.638   2.725
 73 A    74 A    75 A    76 A    77 A    78 A    79 A    80 A                  
  2.878   4.040   4.116   4.189   4.195   4.257   4.402   4.466
 81 A    82 A    83 A    84 A    85 A    86 A    87 A    88 A                  
  5.349   6.902   6.933   7.145   7.496  10.335  14.691  14.794
 89 A    90 A    91 A    92 A    93 A    94 A    95 A    96 A                  
 14.879  26.657  26.712  27.002  36.637  68.730 166.096 219.189
 97 A    98 A    99 A   100 A   101 A   102 A   103 A   104 A                  

 Occupation and symmetry of molecular orbitals

 Point group: C1 (1 irreducible representation).

                           A     All 
 -------------------------------------
 All molecular orbitals:
  - Alpha                  104   104 
  - Beta                   104   104 
 -------------------------------------
 Alpha orbitals:
  - Frozen occupied        12    12  
  - Active occupied        12    12  
  - Active virtual         80    80  
  - Frozen virtual         0     0   
 -------------------------------------
 Beta orbitals:
  - Frozen occupied        12    12  
  - Active occupied        12    12  
  - Active virtual         80    80  
  - Frozen virtual         0     0   
 -------------------------------------

 Import integrals:   CPU 0.00 s  wall 0.00 s

 Import integrals:   CPU 15.24 s  wall 2.65 s

 MP2 amplitudes:   CPU 0.03 s  wall 0.02 s

Running a double precision version
           CCSD T amplitudes will be solved using DIIS.

           Start     Size      MaxIter   EConv     TConv     
           3         7         100       1.00e-07  1.00e-05  
 ------------------------------------------------------------------------------
           Energy (a.u.)   Ediff      Tdiff       Comment
 ------------------------------------------------------------------------------
          -954.71568760                           
     1    -954.71046871   5.22e-03   7.44e-01     
     2    -954.73415513   2.37e-02   9.94e-02     
     3    -954.73277445   1.38e-03   4.67e-02     
     4    -954.73547583   2.70e-03   1.90e-02     Switched to DIIS steps.
     5    -954.73649710   1.02e-03   1.27e-02     
     6    -954.73658993   9.28e-05   3.35e-03     
     7    -954.73659244   2.51e-06   1.48e-03     
     8    -954.73659448   2.04e-06   4.09e-04     
     9    -954.73659710   2.63e-06   2.61e-04     
    10    -954.73659720   9.57e-08   7.41e-05     
    11    -954.73659733   1.32e-07   2.79e-05     
    12    -954.73659740   6.73e-08   1.59e-05     
    13    -954.73659734   5.37e-08   5.31e-06     
 ------------------------------------------------------------------------------
          -954.73659734                           CCSD T converged.

End of double precision
 SCF energy                 = -954.07664288
 MP2 energy                 = -954.71568760
 CCSD correlation energy     =   -0.65995446
 CCSD total energy           = -954.73659734

 CCSD  T1^2 = 0.0161  T2^2 = 0.2483  Leading amplitudes:

 Amplitude    Orbitals with energies
  0.0353       21 (A) A                  ->    25 (A) A                   
              -0.5279                          0.0038                     
  0.0353       21 (A) B                  ->    25 (A) B                   
              -0.5279                          0.0038                     
 -0.0258       24 (A) A                  ->    25 (A) A                   
              -0.4359                          0.0038                     
 -0.0258       24 (A) B                  ->    25 (A) B                   
              -0.4359                          0.0038                     

 Amplitude    Orbitals with energies
 -0.1134       24 (A) A      24 (A) B    ->    25 (A) A      25 (A) B     
              -0.4359       -0.4359            0.0038        0.0038       
  0.1134       24 (A) A      24 (A) B    ->    25 (A) B      25 (A) A     
              -0.4359       -0.4359            0.0038        0.0038       
  0.1134       24 (A) B      24 (A) A    ->    25 (A) A      25 (A) B     
              -0.4359       -0.4359            0.0038        0.0038       
 -0.1134       24 (A) B      24 (A) A    ->    25 (A) B      25 (A) A     
              -0.4359       -0.4359            0.0038        0.0038       

 Computing CCSD intemediates for later calculations in double precision
 Finished.

Running a double precision version
           CCSD Lambda amplitudes will be solved using DIIS.
           Start     Size      MaxIter   EConv     LConv     
           3         7         100       1.00e-07  1.00e-05  
 ------------------------------------------------------------------------------
            Enorm      Ldiff       Comment
 ------------------------------------------------------------------------------
     1     6.10e-02   4.09e-02     
     2     1.95e-02   8.15e-03     
     3     9.24e-03   1.55e-03     
     4     4.98e-03   1.54e-03     Switched to DIIS steps.
     5     1.52e-03   1.02e-03     
     6     7.56e-04   2.26e-04     
     7     2.42e-04   7.61e-05     
     8     1.13e-04   7.58e-06     
     9     4.01e-05   4.01e-06     
    10     1.84e-05   1.13e-06     
    11     9.06e-06   4.87e-08     
    12     3.86e-06   1.63e-07     
    13     1.99e-06   1.87e-07     
    14     8.69e-07   9.85e-11     
    15     4.12e-07   1.02e-08     
    16     2.15e-07   2.88e-08     
    17     9.63e-08   1.96e-08     
 ------------------------------------------------------------------------------
                                   CCSD Lambda converged.

 Computing density matrices in double precision...
           Orbital response amplitudes will be solved using DIIS.
           Start     Size      MaxIter   EConv     LConv     
           3         7         100       1.00e-06  1.00e-06  
 ------------------------------------------------------------------------------
            Enorm      Ldiff       Comment
 ------------------------------------------------------------------------------
     1     8.88e-02   9.41e-04     
     2     5.51e-02   2.35e-02     
     3     5.52e-02   1.98e-02     
     4     1.33e-02   1.68e-02     Switched to DIIS steps.
     5     4.25e-03   3.54e-03     
     6     1.07e-03   8.18e-04     
     7     4.24e-04   3.27e-05     
     8     8.66e-05   5.83e-05     
     9     2.34e-05   6.49e-06     
    10     5.37e-06   1.74e-06     
    11     8.46e-07   5.10e-07     
 ------------------------------------------------------------------------------
                                   Orbital response converged.

 Computing density matrices... Done.
 CCSD calculation:   CPU 455.46 s  wall 86.31 s

 Transferring MO TPDM to AO TPDM
 Transferring g2_o1o1o1o1
 Transferring g2_o1o1o1v1
 Transferring g2_o1o1v1v1
 Transferring g2_o1v1o1v1
 Transferring g2_o1v1v1v1
 Transferring g2_v1v1v1v1
 Adding separable TPDM
 Computing TPDM gradient
 --------------------------------------------------------
 2e gradient
  Atom          X               Y               Z
 --------------------------------------------------------
    1         -2.429013       23.745404        0.000000  
    2         15.224250        1.958394        0.000000  
    3          8.225788      -13.239373       -0.000000  
    4        -21.021025      -12.464425       -0.000000  
 --------------------------------------------------------
 --------------------------------------------------------
 Final gradient
  Atom          X               Y               Z
 --------------------------------------------------------
    1         -2.429013       23.745404        0.000000  
    2         15.224250        1.958394        0.000000  
    3          8.225788      -13.239373       -0.000000  
    4        -21.021025      -12.464425       -0.000000  
 --------------------------------------------------------
 Analytic gradient from two-electron contribution:   CPU 108.12 s  wall 20.88 s

 Total ccman2 time:   CPU 581.52 s  wall 110.63 s


 --------------------------------------------------------------

                    Orbital Energies (a.u.)
 --------------------------------------------------------------

 Alpha MOs
 -- Occupied --
******** -80.0730 -26.3491 -15.6948 -10.5984  -8.0664  -8.0636  -8.0633
 -7.6114  -5.5040  -5.5021  -5.5018  -1.6536  -1.1841  -1.1198  -0.8159
 -0.7226  -0.7175  -0.6798  -0.5301  -0.5279  -0.4925  -0.4643  -0.4359
 -- Virtual --
  0.0038   0.0477   0.0552   0.0768   0.0800   0.1086   0.1225   0.1433
  0.1444   0.1758   0.2049   0.2215   0.2236   0.2344   0.2839   0.3150
  0.3637   0.3705   0.3825   0.3829   0.4149   0.4771   0.5406   0.5661
  0.5916   0.6214   0.7790   0.8005   0.8530   0.8674   0.8944   0.9776
  1.0363   1.0914   1.1171   1.1252   1.1417   1.1771   1.1805   1.2675
  1.3988   1.4846   1.5700   1.5909   1.6210   1.7665   1.8715   1.9890
  2.2402   2.2625   2.3767   2.3792   2.5850   2.5915   2.6382   2.7254
  2.8782   4.0405   4.1160   4.1892   4.1954   4.2566   4.4024   4.4655
  5.3488   6.9021   6.9326   7.1449   7.4964  10.3348  14.6910  14.7940
 14.8785  26.6565  26.7117  27.0017  36.6371  68.7303 166.0955 219.1886
 --------------------------------------------------------------

          Ground-State Mulliken Net Atomic Charges

     Atom                 Charge (a.u.)
  ----------------------------------------
      1 P                     0.341201
      2 N                    -0.170832
      3 F                    -0.050214
      4 Cl                   -0.120155
  ----------------------------------------
  Sum of atomic charges =    -0.000000

 -----------------------------------------------------------------
                    Cartesian Multipole Moments
 -----------------------------------------------------------------
    Charge (ESU x 10^10)
                -0.0000
    Dipole Moment (Debye)
         X       1.3240      Y      -1.5382      Z       0.0000
       Tot       2.0295
    Quadrupole Moments (Debye-Ang)
        XX     -40.5881     XY      -0.3717     YY     -35.9383
        XZ       0.0000     YZ       0.0000     ZZ     -34.9730
    Octopole Moments (Debye-Ang^2)
       XXX       1.3769    XXY       4.8813    XYY       0.2421
       YYY       9.7969    XXZ       0.0000    XYZ       0.0000
       YYZ       0.0000    XZZ      -2.1617    YZZ       2.6744
       ZZZ       0.0000
    Hexadecapole Moments (Debye-Ang^3)
      XXXX    -353.3431   XXXY     -10.5460   XXYY     -84.6391
      XYYY      -7.2517   YYYY    -172.7909   XXXZ       0.0000
      XXYZ       0.0000   XYYZ       0.0000   YYYZ       0.0000
      XXZZ     -64.0011   XYZZ      -4.1885   YYZZ     -35.3794
      XZZZ       0.0000   YZZZ       0.0000   ZZZZ     -39.9513
 -----------------------------------------------------------------
 DrvMan completing analytic gradient of the correlated energy
 Correlated dipole moment
            1
    1   0.5209077
    2  -0.6051733
    3   0.0000000
 Energy read as -954.736597343
 Full Analytical Gradient: (in a.u., or Hartree/Bohr)
             1             2             3             4
    1    0.00014082   -0.00012768   -0.00011189    0.00009875
    2   -0.00050975    0.00063225   -0.00030729    0.00018478
    3    0.00000000   -0.00000000    0.00000000    0.00000000
 Gradient time:  CPU 0.77 s  wall 0.78 s
 ----------------------------------------------------------------
             Standard Nuclear Orientation (Angstroms)
    I     Atom           X                Y                Z
 ----------------------------------------------------------------
    1      P      -0.0204887823    -1.0127507554     0.0010000000
    2      N      -1.4484206424    -0.3111611578    -0.0000000000
    3      F      -1.5182798520     1.0632535738    -0.0000000000
    4      Cl      1.4182820530     0.4588298395     0.0000000000
 ----------------------------------------------------------------
 Nuclear Repulsion Energy =   200.8422939023 hartrees
 There are       24 alpha and       24 beta electrons

                       Distance Matrix (Angstroms)
             P (  1)   N (  2)   F (  3)
   N (  2)  1.590980
   F (  3)  2.559917  1.376189
   Cl(  4)  2.058060  2.968311  2.998120

 Requested basis set is 6-311++G(d,p)
 There are 38 shells and 104 basis functions
 A cutoff of  1.0D-14 yielded    681 shell pairs
 There are      5368 function pairs (      5806 Cartesian)
 Smallest overlap matrix eigenvalue = 1.92E-03
 Guess MOs from SCF MO coefficient file

 -----------------------------------------------------------------------
  General SCF calculation program by
  Eric Jon Sundstrom, Paul Horn, Yuezhi Mao, Dmitri Zuev, Alec White,
  David Stuck, Shaama M.S., Shane Yost, Joonho Lee, David Small,
  Daniel Levine, Susi Lehtola, Hugh Burton, Evgeny Epifanovsky
 -----------------------------------------------------------------------
 Hartree-Fock
 using 6 threads for integral computing
 -------------------------------------------------------
 OpenMP Integral computing Module                
 Release: version 2.0, May 2017, Q-Chem Inc. Pleasanton 
 -------------------------------------------------------
 A restricted SCF calculation will be
 performed using DIIS
 SCF converges when DIIS error is below 1.0e-08
 ---------------------------------------
  Cycle       Energy         DIIS error
 ---------------------------------------
    1    -954.0766851582      1.76e-05  
    2    -954.0766858085      5.80e-06  
    3    -954.0766858835      3.39e-06  
    4    -954.0766859043      1.11e-06  
    5    -954.0766859083      3.83e-07  
    6    -954.0766859094      1.89e-07  
    7    -954.0766859097      7.18e-08  
    8    -954.0766859097      2.96e-08  
    9    -954.0766859097      1.21e-08  
   10    -954.0766859098      4.20e-09  Convergence criterion met
 ---------------------------------------
 SCF time:   CPU 4.22s  wall 1.00s 
 SCF   energy in the final basis set =     -954.0766859098
 Total energy in the final basis set =     -954.0766859098


 ------------------------------------------------------------------------------

   CCMAN2: suite of methods based on coupled cluster
           and equation of motion theories.

   Components:
   * libvmm-1.3-trunk
     by Evgeny Epifanovsky, Ilya Kaliman.
   * libtensor-2.5-trunk
     by Evgeny Epifanovsky, Michael Wormit, Dmitry Zuev, Sam Manzer, 
        Ilya Kaliman.
   * libcc-2.5-trunk
     by Evgeny Epifanovsky, Arik Landau, Tomasz Kus, Kirill Khistyaev, 
        Dmitry Zuev, Prashant Manohar, Xintian Feng, Anna Krylov, 
        Matthew Goldey, Alec White, Thomas Jagau, Kaushik Nanda, 
        Anastasia Gunina, Alexander Kunitsa, Joonho Lee.

   CCMAN original authors:
   Anna I. Krylov, C. David Sherrill, Steven R. Gwaltney,
   Edward F. C. Byrd (2000)
   Sergey V. Levchenko, Lyudmila V. Slipchenko, Tao Wang,
   Ana-Maria C. Cristian (2003)
   Piotr A. Pieniazek, C. Melania Oana, Evgeny Epifanovsky (2007)
   Prashant Manohar (2009)

 ------------------------------------------------------------------------------


 Allocating and initializing 30808MB of RAM...
 Calculation will run on 6 cores.


 Alpha MOs, Restricted
 -- Occupied --                  
-104.87  -80.07  -26.35  -15.69  -10.60   -8.07   -8.06   -8.06
  1 A     2 A     3 A     4 A     5 A     6 A     7 A     8 A                  
 -7.611  -5.504  -5.502  -5.502  -1.654  -1.184  -1.120  -0.816
  9 A    10 A    11 A    12 A    13 A    14 A    15 A    16 A                  
 -0.723  -0.717  -0.680  -0.530  -0.528  -0.493  -0.464  -0.436
 17 A    18 A    19 A    20 A    21 A    22 A    23 A    24 A                  
 -- Virtual --                   
  0.004   0.048   0.055   0.077   0.080   0.109   0.122   0.143
 25 A    26 A    27 A    28 A    29 A    30 A    31 A    32 A                  
  0.144   0.176   0.205   0.221   0.224   0.234   0.284   0.315
 33 A    34 A    35 A    36 A    37 A    38 A    39 A    40 A                  
  0.364   0.370   0.383   0.383   0.415   0.477   0.541   0.566
 41 A    42 A    43 A    44 A    45 A    46 A    47 A    48 A                  
  0.592   0.621   0.779   0.800   0.853   0.868   0.894   0.978
 49 A    50 A    51 A    52 A    53 A    54 A    55 A    56 A                  
  1.036   1.091   1.117   1.125   1.142   1.177   1.181   1.268
 57 A    58 A    59 A    60 A    61 A    62 A    63 A    64 A                  
  1.399   1.485   1.570   1.591   1.621   1.767   1.871   1.989
 65 A    66 A    67 A    68 A    69 A    70 A    71 A    72 A                  
  2.240   2.263   2.377   2.379   2.585   2.591   2.638   2.726
 73 A    74 A    75 A    76 A    77 A    78 A    79 A    80 A                  
  2.879   4.040   4.116   4.189   4.195   4.257   4.402   4.466
 81 A    82 A    83 A    84 A    85 A    86 A    87 A    88 A                  
  5.349   6.902   6.933   7.145   7.497  10.335  14.691  14.794
 89 A    90 A    91 A    92 A    93 A    94 A    95 A    96 A                  
 14.879  26.656  26.712  27.002  36.637  68.730 166.096 219.189
 97 A    98 A    99 A   100 A   101 A   102 A   103 A   104 A                  

 Beta MOs, Restricted
 -- Occupied --                  
-104.87  -80.07  -26.35  -15.69  -10.60   -8.07   -8.06   -8.06
  1 A     2 A     3 A     4 A     5 A     6 A     7 A     8 A                  
 -7.611  -5.504  -5.502  -5.502  -1.654  -1.184  -1.120  -0.816
  9 A    10 A    11 A    12 A    13 A    14 A    15 A    16 A                  
 -0.723  -0.717  -0.680  -0.530  -0.528  -0.493  -0.464  -0.436
 17 A    18 A    19 A    20 A    21 A    22 A    23 A    24 A                  
 -- Virtual --                   
  0.004   0.048   0.055   0.077   0.080   0.109   0.122   0.143
 25 A    26 A    27 A    28 A    29 A    30 A    31 A    32 A                  
  0.144   0.176   0.205   0.221   0.224   0.234   0.284   0.315
 33 A    34 A    35 A    36 A    37 A    38 A    39 A    40 A                  
  0.364   0.370   0.383   0.383   0.415   0.477   0.541   0.566
 41 A    42 A    43 A    44 A    45 A    46 A    47 A    48 A                  
  0.592   0.621   0.779   0.800   0.853   0.868   0.894   0.978
 49 A    50 A    51 A    52 A    53 A    54 A    55 A    56 A                  
  1.036   1.091   1.117   1.125   1.142   1.177   1.181   1.268
 57 A    58 A    59 A    60 A    61 A    62 A    63 A    64 A                  
  1.399   1.485   1.570   1.591   1.621   1.767   1.871   1.989
 65 A    66 A    67 A    68 A    69 A    70 A    71 A    72 A                  
  2.240   2.263   2.377   2.379   2.585   2.591   2.638   2.726
 73 A    74 A    75 A    76 A    77 A    78 A    79 A    80 A                  
  2.879   4.040   4.116   4.189   4.195   4.257   4.402   4.466
 81 A    82 A    83 A    84 A    85 A    86 A    87 A    88 A                  
  5.349   6.902   6.933   7.145   7.497  10.335  14.691  14.794
 89 A    90 A    91 A    92 A    93 A    94 A    95 A    96 A                  
 14.879  26.656  26.712  27.002  36.637  68.730 166.096 219.189
 97 A    98 A    99 A   100 A   101 A   102 A   103 A   104 A                  

 Occupation and symmetry of molecular orbitals

 Point group: C1 (1 irreducible representation).

                           A     All 
 -------------------------------------
 All molecular orbitals:
  - Alpha                  104   104 
  - Beta                   104   104 
 -------------------------------------
 Alpha orbitals:
  - Frozen occupied        12    12  
  - Active occupied        12    12  
  - Active virtual         80    80  
  - Frozen virtual         0     0   
 -------------------------------------
 Beta orbitals:
  - Frozen occupied        12    12  
  - Active occupied        12    12  
  - Active virtual         80    80  
  - Frozen virtual         0     0   
 -------------------------------------

 Import integrals:   CPU 0.00 s  wall 0.00 s

 Import integrals:   CPU 15.29 s  wall 2.66 s

 MP2 amplitudes:   CPU 0.03 s  wall 0.02 s

Running a double precision version
           CCSD T amplitudes will be solved using DIIS.

           Start     Size      MaxIter   EConv     TConv     
           3         7         100       1.00e-07  1.00e-05  
 ------------------------------------------------------------------------------
           Energy (a.u.)   Ediff      Tdiff       Comment
 ------------------------------------------------------------------------------
          -954.71568261                           
     1    -954.71048329   5.20e-03   7.44e-01     
     2    -954.73415469   2.37e-02   9.94e-02     
     3    -954.73277850   1.38e-03   4.67e-02     
     4    -954.73547732   2.70e-03   1.90e-02     Switched to DIIS steps.
     5    -954.73649766   1.02e-03   1.27e-02     
     6    -954.73659036   9.27e-05   3.35e-03     
     7    -954.73659289   2.53e-06   1.48e-03     
     8    -954.73659493   2.04e-06   4.09e-04     
     9    -954.73659756   2.63e-06   2.61e-04     
    10    -954.73659766   9.59e-08   7.40e-05     
    11    -954.73659779   1.32e-07   2.79e-05     
    12    -954.73659785   6.71e-08   1.58e-05     
    13    -954.73659780   5.39e-08   5.30e-06     
 ------------------------------------------------------------------------------
          -954.73659780                           CCSD T converged.

End of double precision
 SCF energy                 = -954.07668591
 MP2 energy                 = -954.71568261
 CCSD correlation energy     =   -0.65991189
 CCSD total energy           = -954.73659780

 CCSD  T1^2 = 0.0161  T2^2 = 0.2482  Leading amplitudes:

 Amplitude    Orbitals with energies
 -0.0353       21 (A) A                  ->    25 (A) A                   
              -0.5281                          0.0039                     
 -0.0353       21 (A) B                  ->    25 (A) B                   
              -0.5281                          0.0039                     
 -0.0258       24 (A) A                  ->    25 (A) A                   
              -0.4360                          0.0039                     
 -0.0258       24 (A) B                  ->    25 (A) B                   
              -0.4360                          0.0039                     

 Amplitude    Orbitals with energies
 -0.1133       24 (A) A      24 (A) B    ->    25 (A) A      25 (A) B     
              -0.4360       -0.4360            0.0039        0.0039       
  0.1133       24 (A) A      24 (A) B    ->    25 (A) B      25 (A) A     
              -0.4360       -0.4360            0.0039        0.0039       
  0.1133       24 (A) B      24 (A) A    ->    25 (A) A      25 (A) B     
              -0.4360       -0.4360            0.0039        0.0039       
 -0.1133       24 (A) B      24 (A) A    ->    25 (A) B      25 (A) A     
              -0.4360       -0.4360            0.0039        0.0039       

 Computing CCSD intemediates for later calculations in double precision
 Finished.

Running a double precision version
           CCSD Lambda amplitudes will be solved using DIIS.
           Start     Size      MaxIter   EConv     LConv     
           3         7         100       1.00e-07  1.00e-05  
 ------------------------------------------------------------------------------
            Enorm      Ldiff       Comment
 ------------------------------------------------------------------------------
     1     6.10e-02   4.09e-02     
     2     1.95e-02   8.14e-03     
     3     9.24e-03   1.55e-03     
     4     4.98e-03   1.54e-03     Switched to DIIS steps.
     5     1.52e-03   1.02e-03     
     6     7.56e-04   2.26e-04     
     7     2.41e-04   7.60e-05     
     8     1.13e-04   7.59e-06     
     9     4.00e-05   3.99e-06     
    10     1.83e-05   1.12e-06     
    11     9.04e-06   5.23e-08     
    12     3.85e-06   1.64e-07     
    13     1.99e-06   1.87e-07     
    14     8.67e-07   1.12e-10     
    15     4.11e-07   1.02e-08     
    16     2.14e-07   2.87e-08     
    17     9.61e-08   1.96e-08     
 ------------------------------------------------------------------------------
                                   CCSD Lambda converged.

 Computing density matrices in double precision...
           Orbital response amplitudes will be solved using DIIS.
           Start     Size      MaxIter   EConv     LConv     
           3         7         100       1.00e-06  1.00e-06  
 ------------------------------------------------------------------------------
            Enorm      Ldiff       Comment
 ------------------------------------------------------------------------------
     1     8.87e-02   9.22e-04     
     2     5.50e-02   2.35e-02     
     3     5.51e-02   1.98e-02     
     4     1.32e-02   1.67e-02     Switched to DIIS steps.
     5     4.24e-03   3.53e-03     
     6     1.07e-03   8.17e-04     
     7     4.23e-04   3.20e-05     
     8     8.64e-05   5.82e-05     
     9     2.33e-05   6.46e-06     
    10     5.36e-06   1.73e-06     
    11     8.46e-07   5.12e-07     
 ------------------------------------------------------------------------------
                                   Orbital response converged.

 Computing density matrices... Done.
 CCSD calculation:   CPU 457.38 s  wall 86.90 s

 Transferring MO TPDM to AO TPDM
 Transferring g2_o1o1o1o1
 Transferring g2_o1o1o1v1
 Transferring g2_o1o1v1v1
 Transferring g2_o1v1o1v1
 Transferring g2_o1v1v1v1
 Transferring g2_v1v1v1v1
 Adding separable TPDM
 Computing TPDM gradient
 --------------------------------------------------------
 2e gradient
  Atom          X               Y               Z
 --------------------------------------------------------
    1         -2.428222       23.741427       -0.019617  
    2         15.234202        1.962986        0.009095  
    3          8.228582      -13.237972        0.001584  
    4        -21.034562      -12.466440        0.008938  
 --------------------------------------------------------
 --------------------------------------------------------
 Final gradient
  Atom          X               Y               Z
 --------------------------------------------------------
    1         -2.428222       23.741427       -0.019617  
    2         15.234202        1.962986        0.009095  
    3          8.228582      -13.237972        0.001584  
    4        -21.034562      -12.466440        0.008938  
 --------------------------------------------------------
 Analytic gradient from two-electron contribution:   CPU 107.68 s  wall 20.59 s

 Total ccman2 time:   CPU 583.17 s  wall 110.99 s


 --------------------------------------------------------------

                    Orbital Energies (a.u.)
 --------------------------------------------------------------

 Alpha MOs
 -- Occupied --
******** -80.0729 -26.3491 -15.6947 -10.5985  -8.0665  -8.0637  -8.0634
 -7.6113  -5.5039  -5.5020  -5.5016  -1.6535  -1.1843  -1.1199  -0.8158
 -0.7226  -0.7175  -0.6799  -0.5302  -0.5281  -0.4926  -0.4643  -0.4360
 -- Virtual --
  0.0039   0.0478   0.0553   0.0768   0.0800   0.1087   0.1225   0.1433
  0.1443   0.1759   0.2050   0.2215   0.2236   0.2344   0.2839   0.3150
  0.3637   0.3705   0.3826   0.3829   0.4149   0.4772   0.5405   0.5661
  0.5916   0.6213   0.7791   0.8003   0.8531   0.8676   0.8945   0.9776
  1.0363   1.0912   1.1170   1.1251   1.1417   1.1771   1.1806   1.2681
  1.3988   1.4850   1.5700   1.5909   1.6210   1.7666   1.8715   1.9892
  2.2403   2.2626   2.3770   2.3794   2.5850   2.5914   2.6382   2.7256
  2.8787   4.0405   4.1160   4.1892   4.1954   4.2568   4.4024   4.4659
  5.3489   6.9022   6.9327   7.1450   7.4968  10.3347  14.6912  14.7940
 14.8790  26.6565  26.7116  27.0022  36.6372  68.7304 166.0960 219.1885
 --------------------------------------------------------------

          Ground-State Mulliken Net Atomic Charges

     Atom                 Charge (a.u.)
  ----------------------------------------
      1 P                     0.341103
      2 N                    -0.170946
      3 F                    -0.050365
      4 Cl                   -0.119792
  ----------------------------------------
  Sum of atomic charges =    -0.000000

 -----------------------------------------------------------------
                    Cartesian Multipole Moments
 -----------------------------------------------------------------
    Charge (ESU x 10^10)
                -0.0000
    Dipole Moment (Debye)
         X       1.3270      Y      -1.5334      Z       0.0019
       Tot       2.0278
    Quadrupole Moments (Debye-Ang)
        XX     -40.5830     XY      -0.3693     YY     -35.9468
        XZ      -0.0004     YZ      -0.0014     ZZ     -34.9701
    Octopole Moments (Debye-Ang^2)
       XXX       1.3900    XXY       4.8704    XYY       0.2431
       YYY       9.7751    XXZ      -0.0134    XYZ      -0.0009
       YYZ      -0.0126    XZZ      -2.1590    YZZ       2.6643
       ZZZ      -0.0337
    Hexadecapole Moments (Debye-Ang^3)
      XXXX    -353.2913   XXXY     -10.5346   XXYY     -84.6203
      XYYY      -7.2461   YYYY    -172.6748   XXXZ      -0.0027
      XXYZ       0.0086   XYYZ      -0.0022   YYYZ       0.0385
      XXZZ     -63.9948   XYZZ      -4.1862   YYZZ     -35.3565
      XZZZ       0.0011   YZZZ       0.0358   ZZZZ     -39.9432
 -----------------------------------------------------------------
 DrvMan completing analytic gradient of the correlated energy
 Correlated dipole moment
            1
    1   0.5220720
    2  -0.6032791
    3   0.0007306
 Energy read as -954.736597800
 Full Analytical Gradient: (in a.u., or Hartree/Bohr)
             1             2             3             4
    1   -0.00004159    0.00007391   -0.00002885   -0.00000347
    2   -0.00001691    0.00042814   -0.00040519   -0.00000604
    3    0.00004259   -0.00005534    0.00003316   -0.00002041
 Gradient time:  CPU 0.76 s  wall 0.77 s
 ----------------------------------------------------------------
             Standard Nuclear Orientation (Angstroms)
    I     Atom           X                Y                Z
 ----------------------------------------------------------------
    1      P      -0.0204887823    -1.0127507554     0.0000000000
    2      N      -1.4474206424    -0.3111611578    -0.0000000000
    3      F      -1.5182798520     1.0632535738    -0.0000000000
    4      Cl      1.4182820530     0.4588298395     0.0000000000
 ----------------------------------------------------------------
 Nuclear Repulsion Energy =   200.8680268324 hartrees
 There are       24 alpha and       24 beta electrons

                       Distance Matrix (Angstroms)
             P (  1)   N (  2)   F (  3)
   N (  2)  1.590083
   F (  3)  2.559916  1.376240
   Cl(  4)  2.058060  2.967345  2.998120

 Requested basis set is 6-311++G(d,p)
 There are 38 shells and 104 basis functions
 A cutoff of  1.0D-14 yielded    681 shell pairs
 There are      5368 function pairs (      5806 Cartesian)
 Smallest overlap matrix eigenvalue = 1.92E-03
 Guess MOs from SCF MO coefficient file

 -----------------------------------------------------------------------
  General SCF calculation program by
  Eric Jon Sundstrom, Paul Horn, Yuezhi Mao, Dmitri Zuev, Alec White,
  David Stuck, Shaama M.S., Shane Yost, Joonho Lee, David Small,
  Daniel Levine, Susi Lehtola, Hugh Burton, Evgeny Epifanovsky
 -----------------------------------------------------------------------
 Hartree-Fock
 using 6 threads for integral computing
 -------------------------------------------------------
 OpenMP Integral computing Module                
 Release: version 2.0, May 2017, Q-Chem Inc. Pleasanton 
 -------------------------------------------------------
 A restricted SCF calculation will be
 performed using DIIS
 SCF converges when DIIS error is below 1.0e-08
 ---------------------------------------
  Cycle       Energy         DIIS error
 ---------------------------------------
    1    -954.0767456874      2.20e-05  
    2    -954.0767466000      8.31e-06  
    3    -954.0767467199      5.33e-06  
    4    -954.0767467675      1.26e-06  
    5    -954.0767467741      4.19e-07  
    6    -954.0767467752      1.94e-07  
    7    -954.0767467754      9.76e-08  
    8    -954.0767467755      4.55e-08  
    9    -954.0767467755      1.72e-08  
   10    -954.0767467755      6.32e-09  Convergence criterion met
 ---------------------------------------
 SCF time:   CPU 4.13s  wall 1.00s 
 SCF   energy in the final basis set =     -954.0767467755
 Total energy in the final basis set =     -954.0767467755


 ------------------------------------------------------------------------------

   CCMAN2: suite of methods based on coupled cluster
           and equation of motion theories.

   Components:
   * libvmm-1.3-trunk
     by Evgeny Epifanovsky, Ilya Kaliman.
   * libtensor-2.5-trunk
     by Evgeny Epifanovsky, Michael Wormit, Dmitry Zuev, Sam Manzer, 
        Ilya Kaliman.
   * libcc-2.5-trunk
     by Evgeny Epifanovsky, Arik Landau, Tomasz Kus, Kirill Khistyaev, 
        Dmitry Zuev, Prashant Manohar, Xintian Feng, Anna Krylov, 
        Matthew Goldey, Alec White, Thomas Jagau, Kaushik Nanda, 
        Anastasia Gunina, Alexander Kunitsa, Joonho Lee.

   CCMAN original authors:
   Anna I. Krylov, C. David Sherrill, Steven R. Gwaltney,
   Edward F. C. Byrd (2000)
   Sergey V. Levchenko, Lyudmila V. Slipchenko, Tao Wang,
   Ana-Maria C. Cristian (2003)
   Piotr A. Pieniazek, C. Melania Oana, Evgeny Epifanovsky (2007)
   Prashant Manohar (2009)

 ------------------------------------------------------------------------------


 Allocating and initializing 30808MB of RAM...
 Calculation will run on 6 cores.


 Alpha MOs, Restricted
 -- Occupied --                  
-104.87  -80.07  -26.35  -15.69  -10.60   -8.07   -8.06   -8.06
  1 A     2 A     3 A     4 A     5 A     6 A     7 A     8 A                  
 -7.611  -5.504  -5.502  -5.502  -1.654  -1.184  -1.120  -0.816
  9 A    10 A    11 A    12 A    13 A    14 A    15 A    16 A                  
 -0.723  -0.717  -0.680  -0.530  -0.528  -0.492  -0.464  -0.436
 17 A    18 A    19 A    20 A    21 A    22 A    23 A    24 A                  
 -- Virtual --                   
  0.004   0.048   0.055   0.077   0.080   0.109   0.122   0.143
 25 A    26 A    27 A    28 A    29 A    30 A    31 A    32 A                  
  0.144   0.176   0.205   0.221   0.224   0.234   0.284   0.315
 33 A    34 A    35 A    36 A    37 A    38 A    39 A    40 A                  
  0.364   0.370   0.383   0.383   0.415   0.477   0.541   0.566
 41 A    42 A    43 A    44 A    45 A    46 A    47 A    48 A                  
  0.592   0.621   0.779   0.800   0.853   0.868   0.894   0.978
 49 A    50 A    51 A    52 A    53 A    54 A    55 A    56 A                  
  1.036   1.091   1.117   1.125   1.142   1.177   1.181   1.269
 57 A    58 A    59 A    60 A    61 A    62 A    63 A    64 A                  
  1.399   1.485   1.570   1.591   1.621   1.767   1.871   1.989
 65 A    66 A    67 A    68 A    69 A    70 A    71 A    72 A                  
  2.240   2.263   2.377   2.380   2.585   2.591   2.638   2.726
 73 A    74 A    75 A    76 A    77 A    78 A    79 A    80 A                  
  2.879   4.041   4.116   4.189   4.195   4.257   4.402   4.466
 81 A    82 A    83 A    84 A    85 A    86 A    87 A    88 A                  
  5.349   6.902   6.933   7.145   7.497  10.335  14.691  14.794
 89 A    90 A    91 A    92 A    93 A    94 A    95 A    96 A                  
 14.880  26.657  26.712  27.002  36.637  68.730 166.097 219.189
 97 A    98 A    99 A   100 A   101 A   102 A   103 A   104 A                  

 Beta MOs, Restricted
 -- Occupied --                  
-104.87  -80.07  -26.35  -15.69  -10.60   -8.07   -8.06   -8.06
  1 A     2 A     3 A     4 A     5 A     6 A     7 A     8 A                  
 -7.611  -5.504  -5.502  -5.502  -1.654  -1.184  -1.120  -0.816
  9 A    10 A    11 A    12 A    13 A    14 A    15 A    16 A                  
 -0.723  -0.717  -0.680  -0.530  -0.528  -0.492  -0.464  -0.436
 17 A    18 A    19 A    20 A    21 A    22 A    23 A    24 A                  
 -- Virtual --                   
  0.004   0.048   0.055   0.077   0.080   0.109   0.122   0.143
 25 A    26 A    27 A    28 A    29 A    30 A    31 A    32 A                  
  0.144   0.176   0.205   0.221   0.224   0.234   0.284   0.315
 33 A    34 A    35 A    36 A    37 A    38 A    39 A    40 A                  
  0.364   0.370   0.383   0.383   0.415   0.477   0.541   0.566
 41 A    42 A    43 A    44 A    45 A    46 A    47 A    48 A                  
  0.592   0.621   0.779   0.800   0.853   0.868   0.894   0.978
 49 A    50 A    51 A    52 A    53 A    54 A    55 A    56 A                  
  1.036   1.091   1.117   1.125   1.142   1.177   1.181   1.269
 57 A    58 A    59 A    60 A    61 A    62 A    63 A    64 A                  
  1.399   1.485   1.570   1.591   1.621   1.767   1.871   1.989
 65 A    66 A    67 A    68 A    69 A    70 A    71 A    72 A                  
  2.240   2.263   2.377   2.380   2.585   2.591   2.638   2.726
 73 A    74 A    75 A    76 A    77 A    78 A    79 A    80 A                  
  2.879   4.041   4.116   4.189   4.195   4.257   4.402   4.466
 81 A    82 A    83 A    84 A    85 A    86 A    87 A    88 A                  
  5.349   6.902   6.933   7.145   7.497  10.335  14.691  14.794
 89 A    90 A    91 A    92 A    93 A    94 A    95 A    96 A                  
 14.880  26.657  26.712  27.002  36.637  68.730 166.097 219.189
 97 A    98 A    99 A   100 A   101 A   102 A   103 A   104 A                  

 Occupation and symmetry of molecular orbitals

 Point group: C1 (1 irreducible representation).

                           A     All 
 -------------------------------------
 All molecular orbitals:
  - Alpha                  104   104 
  - Beta                   104   104 
 -------------------------------------
 Alpha orbitals:
  - Frozen occupied        12    12  
  - Active occupied        12    12  
  - Active virtual         80    80  
  - Frozen virtual         0     0   
 -------------------------------------
 Beta orbitals:
  - Frozen occupied        12    12  
  - Active occupied        12    12  
  - Active virtual         80    80  
  - Frozen virtual         0     0   
 -------------------------------------

 Import integrals:   CPU 0.00 s  wall 0.00 s

 Import integrals:   CPU 15.37 s  wall 2.67 s

 MP2 amplitudes:   CPU 0.03 s  wall 0.02 s

Running a double precision version
           CCSD T amplitudes will be solved using DIIS.

           Start     Size      MaxIter   EConv     TConv     
           3         7         100       1.00e-07  1.00e-05  
 ------------------------------------------------------------------------------
           Energy (a.u.)   Ediff      Tdiff       Comment
 ------------------------------------------------------------------------------
          -954.71566614                           
     1    -954.71049983   5.17e-03   7.44e-01     
     2    -954.73415147   2.37e-02   9.94e-02     
     3    -954.73278191   1.37e-03   4.66e-02     
     4    -954.73547750   2.70e-03   1.90e-02     Switched to DIIS steps.
     5    -954.73649698   1.02e-03   1.27e-02     
     6    -954.73658955   9.26e-05   3.34e-03     
     7    -954.73659216   2.61e-06   1.48e-03     
     8    -954.73659422   2.06e-06   4.09e-04     
     9    -954.73659685   2.63e-06   2.61e-04     
    10    -954.73659695   9.85e-08   7.39e-05     
    11    -954.73659708   1.31e-07   2.79e-05     
    12    -954.73659715   6.70e-08   1.58e-05     
    13    -954.73659709   5.41e-08   5.31e-06     
 ------------------------------------------------------------------------------
          -954.73659709                           CCSD T converged.

End of double precision
 SCF energy                 = -954.07674678
 MP2 energy                 = -954.71566614
 CCSD correlation energy     =   -0.65985032
 CCSD total energy           = -954.73659709

 CCSD  T1^2 = 0.0161  T2^2 = 0.2481  Leading amplitudes:

 Amplitude    Orbitals with energies
  0.0353       21 (A) A                  ->    25 (A) A                   
              -0.5281                          0.0040                     
  0.0353       21 (A) B                  ->    25 (A) B                   
              -0.5281                          0.0040                     
  0.0257       24 (A) A                  ->    25 (A) A                   
              -0.4362                          0.0040                     
  0.0257       24 (A) B                  ->    25 (A) B                   
              -0.4362                          0.0040                     

 Amplitude    Orbitals with energies
 -0.1130       24 (A) A      24 (A) B    ->    25 (A) A      25 (A) B     
              -0.4362       -0.4362            0.0040        0.0040       
  0.1130       24 (A) A      24 (A) B    ->    25 (A) B      25 (A) A     
              -0.4362       -0.4362            0.0040        0.0040       
  0.1130       24 (A) B      24 (A) A    ->    25 (A) A      25 (A) B     
              -0.4362       -0.4362            0.0040        0.0040       
 -0.1130       24 (A) B      24 (A) A    ->    25 (A) B      25 (A) A     
              -0.4362       -0.4362            0.0040        0.0040       

 Computing CCSD intemediates for later calculations in double precision
 Finished.

Running a double precision version
           CCSD Lambda amplitudes will be solved using DIIS.
           Start     Size      MaxIter   EConv     LConv     
           3         7         100       1.00e-07  1.00e-05  
 ------------------------------------------------------------------------------
            Enorm      Ldiff       Comment
 ------------------------------------------------------------------------------
     1     6.09e-02   4.08e-02     
     2     1.95e-02   8.14e-03     
     3     9.22e-03   1.55e-03     
     4     4.97e-03   1.54e-03     Switched to DIIS steps.
     5     1.52e-03   1.02e-03     
     6     7.55e-04   2.26e-04     
     7     2.41e-04   7.59e-05     
     8     1.13e-04   7.59e-06     
     9     4.00e-05   3.97e-06     
    10     1.84e-05   1.12e-06     
    11     9.05e-06   5.50e-08     
    12     3.85e-06   1.65e-07     
    13     1.99e-06   1.87e-07     
    14     8.67e-07   4.49e-10     
    15     4.11e-07   1.06e-08     
    16     2.14e-07   2.89e-08     
    17     9.62e-08   1.97e-08     
 ------------------------------------------------------------------------------
                                   CCSD Lambda converged.

 Computing density matrices in double precision...
           Orbital response amplitudes will be solved using DIIS.
           Start     Size      MaxIter   EConv     LConv     
           3         7         100       1.00e-06  1.00e-06  
 ------------------------------------------------------------------------------
            Enorm      Ldiff       Comment
 ------------------------------------------------------------------------------
     1     8.87e-02   8.94e-04     
     2     5.50e-02   2.34e-02     
     3     5.50e-02   1.97e-02     
     4     1.32e-02   1.67e-02     Switched to DIIS steps.
     5     4.22e-03   3.49e-03     
     6     1.06e-03   8.14e-04     
     7     4.21e-04   3.06e-05     
     8     8.59e-05   5.79e-05     
     9     2.32e-05   6.41e-06     
    10     5.33e-06   1.73e-06     
    11     8.42e-07   5.10e-07     
 ------------------------------------------------------------------------------
                                   Orbital response converged.

 Computing density matrices... Done.
 CCSD calculation:   CPU 457.25 s  wall 86.52 s

 Transferring MO TPDM to AO TPDM
 Transferring g2_o1o1o1o1
 Transferring g2_o1o1o1v1
 Transferring g2_o1o1v1v1
 Transferring g2_o1v1o1v1
 Transferring g2_o1v1v1v1
 Transferring g2_v1v1v1v1
 Adding separable TPDM
 Computing TPDM gradient
 --------------------------------------------------------
 2e gradient
  Atom          X               Y               Z
 --------------------------------------------------------
    1         -2.436479       23.753979        0.000000  
    2         15.237676        1.953496       -0.000000  
    3          8.234437      -13.240332       -0.000000  
    4        -21.035634      -12.467143       -0.000000  
 --------------------------------------------------------
 --------------------------------------------------------
 Final gradient
  Atom          X               Y               Z
 --------------------------------------------------------
    1         -2.436479       23.753979        0.000000  
    2         15.237676        1.953496       -0.000000  
    3          8.234437      -13.240332       -0.000000  
    4        -21.035634      -12.467143       -0.000000  
 --------------------------------------------------------
 Analytic gradient from two-electron contribution:   CPU 106.48 s  wall 20.48 s

 Total ccman2 time:   CPU 581.92 s  wall 111.04 s


 --------------------------------------------------------------

                    Orbital Energies (a.u.)
 --------------------------------------------------------------

 Alpha MOs
 -- Occupied --
******** -80.0728 -26.3491 -15.6946 -10.5984  -8.0665  -8.0636  -8.0634
 -7.6112  -5.5039  -5.5020  -5.5016  -1.6535  -1.1844  -1.1200  -0.8158
 -0.7226  -0.7175  -0.6799  -0.5302  -0.5281  -0.4925  -0.4643  -0.4362
 -- Virtual --
  0.0040   0.0478   0.0553   0.0768   0.0800   0.1087   0.1225   0.1433
  0.1444   0.1759   0.2050   0.2215   0.2237   0.2344   0.2839   0.3149
  0.3638   0.3705   0.3826   0.3829   0.4148   0.4774   0.5406   0.5662
  0.5916   0.6213   0.7794   0.8004   0.8533   0.8677   0.8944   0.9775
  1.0362   1.0914   1.1170   1.1252   1.1417   1.1771   1.1806   1.2689
  1.3987   1.4851   1.5701   1.5910   1.6209   1.7667   1.8714   1.9892
  2.2402   2.2626   2.3774   2.3796   2.5849   2.5914   2.6384   2.7257
  2.8795   4.0406   4.1161   4.1892   4.1954   4.2573   4.4023   4.4661
  5.3490   6.9021   6.9326   7.1449   7.4975  10.3348  14.6912  14.7942
 14.8798  26.6565  26.7117  27.0023  36.6374  68.7303 166.0968 219.1886
 --------------------------------------------------------------

          Ground-State Mulliken Net Atomic Charges

     Atom                 Charge (a.u.)
  ----------------------------------------
      1 P                     0.341335
      2 N                    -0.170932
      3 F                    -0.050289
      4 Cl                   -0.120114
  ----------------------------------------
  Sum of atomic charges =    -0.000000

 -----------------------------------------------------------------
                    Cartesian Multipole Moments
 -----------------------------------------------------------------
    Charge (ESU x 10^10)
                 0.0000
    Dipole Moment (Debye)
         X       1.3254      Y      -1.5345      Z       0.0000
       Tot       2.0276
    Quadrupole Moments (Debye-Ang)
        XX     -40.5824     XY      -0.3714     YY     -35.9437
        XZ      -0.0000     YZ       0.0000     ZZ     -34.9670
    Octopole Moments (Debye-Ang^2)
       XXX       1.3542    XXY       4.8673    XYY       0.2360
       YYY       9.7698    XXZ       0.0000    XYZ      -0.0000
       YYZ      -0.0000    XZZ      -2.1672    YZZ       2.6605
       ZZZ      -0.0000
    Hexadecapole Moments (Debye-Ang^3)
      XXXX    -353.1801   XXXY     -10.5287   XXYY     -84.6010
      XYYY      -7.2479   YYYY    -172.6603   XXXZ      -0.0000
      XXYZ      -0.0000   XYYZ       0.0000   YYYZ       0.0000
      XXZZ     -63.9759   XYZZ      -4.1839   YYZZ     -35.3507
      XZZZ      -0.0000   YZZZ       0.0000   ZZZZ     -39.9335
 -----------------------------------------------------------------
 DrvMan completing analytic gradient of the correlated energy
 Correlated dipole moment
            1
    1   0.5214630
    2  -0.6037020
    3   0.0000000
 Energy read as -954.736597093
 Full Analytical Gradient: (in a.u., or Hartree/Bohr)
             1             2             3             4
    1   -0.00057471    0.00071726   -0.00007376   -0.00006879
    2    0.00018633    0.00015459   -0.00032689   -0.00001402
    3   -0.00000002    0.00000002   -0.00000000   -0.00000000
 Gradient time:  CPU 0.77 s  wall 0.78 s
 ----------------------------------------------------------------
             Standard Nuclear Orientation (Angstroms)
    I     Atom           X                Y                Z
 ----------------------------------------------------------------
    1      P      -0.0204887823    -1.0127507554     0.0000000000
    2      N      -1.4494206424    -0.3111611578    -0.0000000000
    3      F      -1.5182798520     1.0632535738    -0.0000000000
    4      Cl      1.4182820530     0.4588298395     0.0000000000
 ----------------------------------------------------------------
 Nuclear Repulsion Energy =   200.8166056909 hartrees
 There are       24 alpha and       24 beta electrons

                       Distance Matrix (Angstroms)
             P (  1)   N (  2)   F (  3)
   N (  2)  1.591878
   F (  3)  2.559916  1.376139
   Cl(  4)  2.058060  2.969277  2.998120

 Requested basis set is 6-311++G(d,p)
 There are 38 shells and 104 basis functions
 A cutoff of  1.0D-14 yielded    681 shell pairs
 There are      5368 function pairs (      5806 Cartesian)
 Smallest overlap matrix eigenvalue = 1.92E-03
 Guess MOs from SCF MO coefficient file

 -----------------------------------------------------------------------
  General SCF calculation program by
  Eric Jon Sundstrom, Paul Horn, Yuezhi Mao, Dmitri Zuev, Alec White,
  David Stuck, Shaama M.S., Shane Yost, Joonho Lee, David Small,
  Daniel Levine, Susi Lehtola, Hugh Burton, Evgeny Epifanovsky
 -----------------------------------------------------------------------
 Hartree-Fock
 using 6 threads for integral computing
 -------------------------------------------------------
 OpenMP Integral computing Module                
 Release: version 2.0, May 2017, Q-Chem Inc. Pleasanton 
 -------------------------------------------------------
 A restricted SCF calculation will be
 performed using DIIS
 SCF converges when DIIS error is below 1.0e-08
 ---------------------------------------
  Cycle       Energy         DIIS error
 ---------------------------------------
    1    -954.0766209750      3.77e-05  
    2    -954.0766233314      1.53e-05  
    3    -954.0766236596      9.16e-06  
    4    -954.0766237990      2.18e-06  
    5    -954.0766238169      6.70e-07  
    6    -954.0766238189      2.47e-07  
    7    -954.0766238191      1.08e-07  
    8    -954.0766238192      5.62e-08  
    9    -954.0766238192      2.09e-08  
   10    -954.0766238192      7.32e-09  Convergence criterion met
 ---------------------------------------
 SCF time:   CPU 4.13s  wall 1.00s 
 SCF   energy in the final basis set =     -954.0766238192
 Total energy in the final basis set =     -954.0766238192


 ------------------------------------------------------------------------------

   CCMAN2: suite of methods based on coupled cluster
           and equation of motion theories.

   Components:
   * libvmm-1.3-trunk
     by Evgeny Epifanovsky, Ilya Kaliman.
   * libtensor-2.5-trunk
     by Evgeny Epifanovsky, Michael Wormit, Dmitry Zuev, Sam Manzer, 
        Ilya Kaliman.
   * libcc-2.5-trunk
     by Evgeny Epifanovsky, Arik Landau, Tomasz Kus, Kirill Khistyaev, 
        Dmitry Zuev, Prashant Manohar, Xintian Feng, Anna Krylov, 
        Matthew Goldey, Alec White, Thomas Jagau, Kaushik Nanda, 
        Anastasia Gunina, Alexander Kunitsa, Joonho Lee.

   CCMAN original authors:
   Anna I. Krylov, C. David Sherrill, Steven R. Gwaltney,
   Edward F. C. Byrd (2000)
   Sergey V. Levchenko, Lyudmila V. Slipchenko, Tao Wang,
   Ana-Maria C. Cristian (2003)
   Piotr A. Pieniazek, C. Melania Oana, Evgeny Epifanovsky (2007)
   Prashant Manohar (2009)

 ------------------------------------------------------------------------------


 Allocating and initializing 30808MB of RAM...
 Calculation will run on 6 cores.


 Alpha MOs, Restricted
 -- Occupied --                  
-104.87  -80.07  -26.35  -15.69  -10.60   -8.07   -8.06   -8.06
  1 A     2 A     3 A     4 A     5 A     6 A     7 A     8 A                  
 -7.611  -5.504  -5.502  -5.502  -1.654  -1.184  -1.120  -0.816
  9 A    10 A    11 A    12 A    13 A    14 A    15 A    16 A                  
 -0.723  -0.717  -0.680  -0.530  -0.528  -0.493  -0.464  -0.436
 17 A    18 A    19 A    20 A    21 A    22 A    23 A    24 A                  
 -- Virtual --                   
  0.004   0.048   0.055   0.077   0.080   0.109   0.122   0.143
 25 A    26 A    27 A    28 A    29 A    30 A    31 A    32 A                  
  0.144   0.176   0.205   0.222   0.224   0.234   0.284   0.315
 33 A    34 A    35 A    36 A    37 A    38 A    39 A    40 A                  
  0.364   0.370   0.383   0.383   0.415   0.477   0.540   0.566
 41 A    42 A    43 A    44 A    45 A    46 A    47 A    48 A                  
  0.592   0.621   0.779   0.800   0.853   0.868   0.895   0.978
 49 A    50 A    51 A    52 A    53 A    54 A    55 A    56 A                  
  1.036   1.091   1.117   1.125   1.142   1.177   1.181   1.267
 57 A    58 A    59 A    60 A    61 A    62 A    63 A    64 A                  
  1.399   1.485   1.570   1.591   1.621   1.767   1.872   1.989
 65 A    66 A    67 A    68 A    69 A    70 A    71 A    72 A                  
  2.240   2.263   2.377   2.379   2.585   2.591   2.638   2.725
 73 A    74 A    75 A    76 A    77 A    78 A    79 A    80 A                  
  2.878   4.040   4.116   4.189   4.195   4.256   4.402   4.466
 81 A    82 A    83 A    84 A    85 A    86 A    87 A    88 A                  
  5.349   6.902   6.933   7.145   7.496  10.335  14.691  14.794
 89 A    90 A    91 A    92 A    93 A    94 A    95 A    96 A                  
 14.878  26.656  26.712  27.002  36.637  68.730 166.095 219.188
 97 A    98 A    99 A   100 A   101 A   102 A   103 A   104 A                  

 Beta MOs, Restricted
 -- Occupied --                  
-104.87  -80.07  -26.35  -15.69  -10.60   -8.07   -8.06   -8.06
  1 A     2 A     3 A     4 A     5 A     6 A     7 A     8 A                  
 -7.611  -5.504  -5.502  -5.502  -1.654  -1.184  -1.120  -0.816
  9 A    10 A    11 A    12 A    13 A    14 A    15 A    16 A                  
 -0.723  -0.717  -0.680  -0.530  -0.528  -0.493  -0.464  -0.436
 17 A    18 A    19 A    20 A    21 A    22 A    23 A    24 A                  
 -- Virtual --                   
  0.004   0.048   0.055   0.077   0.080   0.109   0.122   0.143
 25 A    26 A    27 A    28 A    29 A    30 A    31 A    32 A                  
  0.144   0.176   0.205   0.222   0.224   0.234   0.284   0.315
 33 A    34 A    35 A    36 A    37 A    38 A    39 A    40 A                  
  0.364   0.370   0.383   0.383   0.415   0.477   0.540   0.566
 41 A    42 A    43 A    44 A    45 A    46 A    47 A    48 A                  
  0.592   0.621   0.779   0.800   0.853   0.868   0.895   0.978
 49 A    50 A    51 A    52 A    53 A    54 A    55 A    56 A                  
  1.036   1.091   1.117   1.125   1.142   1.177   1.181   1.267
 57 A    58 A    59 A    60 A    61 A    62 A    63 A    64 A                  
  1.399   1.485   1.570   1.591   1.621   1.767   1.872   1.989
 65 A    66 A    67 A    68 A    69 A    70 A    71 A    72 A                  
  2.240   2.263   2.377   2.379   2.585   2.591   2.638   2.725
 73 A    74 A    75 A    76 A    77 A    78 A    79 A    80 A                  
  2.878   4.040   4.116   4.189   4.195   4.256   4.402   4.466
 81 A    82 A    83 A    84 A    85 A    86 A    87 A    88 A                  
  5.349   6.902   6.933   7.145   7.496  10.335  14.691  14.794
 89 A    90 A    91 A    92 A    93 A    94 A    95 A    96 A                  
 14.878  26.656  26.712  27.002  36.637  68.730 166.095 219.188
 97 A    98 A    99 A   100 A   101 A   102 A   103 A   104 A                  

 Occupation and symmetry of molecular orbitals

 Point group: C1 (1 irreducible representation).

                           A     All 
 -------------------------------------
 All molecular orbitals:
  - Alpha                  104   104 
  - Beta                   104   104 
 -------------------------------------
 Alpha orbitals:
  - Frozen occupied        12    12  
  - Active occupied        12    12  
  - Active virtual         80    80  
  - Frozen virtual         0     0   
 -------------------------------------
 Beta orbitals:
  - Frozen occupied        12    12  
  - Active occupied        12    12  
  - Active virtual         80    80  
  - Frozen virtual         0     0   
 -------------------------------------

 Import integrals:   CPU 0.00 s  wall 0.00 s

 Import integrals:   CPU 15.27 s  wall 2.66 s

 MP2 amplitudes:   CPU 0.03 s  wall 0.02 s

Running a double precision version
           CCSD T amplitudes will be solved using DIIS.

           Start     Size      MaxIter   EConv     TConv     
           3         7         100       1.00e-07  1.00e-05  
 ------------------------------------------------------------------------------
           Energy (a.u.)   Ediff      Tdiff       Comment
 ------------------------------------------------------------------------------
          -954.71569803                           
     1    -954.71046557   5.23e-03   7.44e-01     
     2    -954.73415679   2.37e-02   9.94e-02     
     3    -954.73277395   1.38e-03   4.67e-02     
     4    -954.73547600   2.70e-03   1.90e-02     Switched to DIIS steps.
     5    -954.73649721   1.02e-03   1.27e-02     
     6    -954.73659004   9.28e-05   3.35e-03     
     7    -954.73659249   2.46e-06   1.48e-03     
     8    -954.73659452   2.03e-06   4.09e-04     
     9    -954.73659714   2.62e-06   2.61e-04     
    10    -954.73659723   9.33e-08   7.41e-05     
    11    -954.73659736   1.32e-07   2.79e-05     
    12    -954.73659743   6.71e-08   1.58e-05     
    13    -954.73659738   5.37e-08   5.29e-06     
 ------------------------------------------------------------------------------
          -954.73659738                           CCSD T converged.

End of double precision
 SCF energy                 = -954.07662382
 MP2 energy                 = -954.71569803
 CCSD correlation energy     =   -0.65997356
 CCSD total energy           = -954.73659738

 CCSD  T1^2 = 0.0161  T2^2 = 0.2483  Leading amplitudes:

 Amplitude    Orbitals with energies
 -0.0353       21 (A) A                  ->    25 (A) A                   
              -0.5281                          0.0038                     
 -0.0353       21 (A) B                  ->    25 (A) B                   
              -0.5281                          0.0038                     
  0.0259       24 (A) A                  ->    25 (A) A                   
              -0.4358                          0.0038                     
  0.0259       24 (A) B                  ->    25 (A) B                   
              -0.4358                          0.0038                     

 Amplitude    Orbitals with energies
 -0.1136       24 (A) A      24 (A) B    ->    25 (A) A      25 (A) B     
              -0.4358       -0.4358            0.0038        0.0038       
  0.1136       24 (A) A      24 (A) B    ->    25 (A) B      25 (A) A     
              -0.4358       -0.4358            0.0038        0.0038       
  0.1136       24 (A) B      24 (A) A    ->    25 (A) A      25 (A) B     
              -0.4358       -0.4358            0.0038        0.0038       
 -0.1136       24 (A) B      24 (A) A    ->    25 (A) B      25 (A) A     
              -0.4358       -0.4358            0.0038        0.0038       

 Computing CCSD intemediates for later calculations in double precision
 Finished.

Running a double precision version
           CCSD Lambda amplitudes will be solved using DIIS.
           Start     Size      MaxIter   EConv     LConv     
           3         7         100       1.00e-07  1.00e-05  
 ------------------------------------------------------------------------------
            Enorm      Ldiff       Comment
 ------------------------------------------------------------------------------
     1     6.10e-02   4.09e-02     
     2     1.95e-02   8.15e-03     
     3     9.25e-03   1.55e-03     
     4     4.98e-03   1.54e-03     Switched to DIIS steps.
     5     1.52e-03   1.02e-03     
     6     7.56e-04   2.27e-04     
     7     2.42e-04   7.62e-05     
     8     1.13e-04   7.59e-06     
     9     4.00e-05   4.00e-06     
    10     1.83e-05   1.13e-06     
    11     9.03e-06   4.95e-08     
    12     3.84e-06   1.63e-07     
    13     1.99e-06   1.87e-07     
    14     8.66e-07   6.69e-10     
    15     4.11e-07   9.84e-09     
    16     2.14e-07   2.86e-08     
    17     9.60e-08   1.95e-08     
 ------------------------------------------------------------------------------
                                   CCSD Lambda converged.

 Computing density matrices in double precision...
           Orbital response amplitudes will be solved using DIIS.
           Start     Size      MaxIter   EConv     LConv     
           3         7         100       1.00e-06  1.00e-06  
 ------------------------------------------------------------------------------
            Enorm      Ldiff       Comment
 ------------------------------------------------------------------------------
     1     8.88e-02   9.50e-04     
     2     5.51e-02   2.35e-02     
     3     5.52e-02   1.98e-02     
     4     1.33e-02   1.68e-02     Switched to DIIS steps.
     5     4.26e-03   3.56e-03     
     6     1.08e-03   8.19e-04     
     7     4.25e-04   3.33e-05     
     8     8.68e-05   5.84e-05     
     9     2.34e-05   6.52e-06     
    10     5.38e-06   1.74e-06     
    11     8.52e-07   5.15e-07     
 ------------------------------------------------------------------------------
                                   Orbital response converged.

 Computing density matrices... Done.
 CCSD calculation:   CPU 458.90 s  wall 87.11 s

 Transferring MO TPDM to AO TPDM
 Transferring g2_o1o1o1o1
 Transferring g2_o1o1o1v1
 Transferring g2_o1o1v1v1
 Transferring g2_o1v1o1v1
 Transferring g2_o1v1v1v1
 Transferring g2_v1v1v1v1
 Adding separable TPDM
 Computing TPDM gradient
 --------------------------------------------------------
 2e gradient
  Atom          X               Y               Z
 --------------------------------------------------------
    1         -2.419972       23.728895       -0.000000  
    2         15.230738        1.972452        0.000000  
    3          8.222728      -13.235606       -0.000000  
    4        -21.033494      -12.465741        0.000000  
 --------------------------------------------------------
 --------------------------------------------------------
 Final gradient
  Atom          X               Y               Z
 --------------------------------------------------------
    1         -2.419972       23.728895       -0.000000  
    2         15.230738        1.972452        0.000000  
    3          8.222728      -13.235606       -0.000000  
    4        -21.033494      -12.465741        0.000000  
 --------------------------------------------------------
 Analytic gradient from two-electron contribution:   CPU 108.55 s  wall 20.85 s

 Total ccman2 time:   CPU 586.00 s  wall 111.63 s


 --------------------------------------------------------------

                    Orbital Energies (a.u.)
 --------------------------------------------------------------

 Alpha MOs
 -- Occupied --
******** -80.0730 -26.3490 -15.6949 -10.5985  -8.0666  -8.0637  -8.0635
 -7.6113  -5.5040  -5.5021  -5.5017  -1.6535  -1.1841  -1.1199  -0.8158
 -0.7226  -0.7174  -0.6799  -0.5301  -0.5281  -0.4927  -0.4642  -0.4358
 -- Virtual --
  0.0038   0.0478   0.0553   0.0768   0.0800   0.1088   0.1225   0.1433
  0.1443   0.1759   0.2049   0.2215   0.2236   0.2344   0.2840   0.3151
  0.3637   0.3705   0.3825   0.3829   0.4149   0.4770   0.5405   0.5661
  0.5916   0.6213   0.7788   0.8003   0.8529   0.8676   0.8945   0.9777
  1.0363   1.0911   1.1169   1.1250   1.1416   1.1770   1.1806   1.2672
  1.3989   1.4849   1.5700   1.5908   1.6210   1.7665   1.8716   1.9892
  2.2403   2.2626   2.3766   2.3792   2.5852   2.5913   2.6381   2.7254
  2.8780   4.0404   4.1160   4.1892   4.1955   4.2563   4.4025   4.4656
  5.3488   6.9022   6.9327   7.1450   7.4962  10.3347  14.6911  14.7939
 14.8783  26.6564  26.7116  27.0021  36.6371  68.7304 166.0953 219.1885
 --------------------------------------------------------------

          Ground-State Mulliken Net Atomic Charges

     Atom                 Charge (a.u.)
  ----------------------------------------
      1 P                     0.340871
      2 N                    -0.170959
      3 F                    -0.050441
      4 Cl                   -0.119471
  ----------------------------------------
  Sum of atomic charges =     0.000000

 -----------------------------------------------------------------
                    Cartesian Multipole Moments
 -----------------------------------------------------------------
    Charge (ESU x 10^10)
                -0.0000
    Dipole Moment (Debye)
         X       1.3285      Y      -1.5323      Z      -0.0000
       Tot       2.0280
    Quadrupole Moments (Debye-Ang)
        XX     -40.5836     XY      -0.3672     YY     -35.9499
        XZ      -0.0000     YZ       0.0000     ZZ     -34.9732
    Octopole Moments (Debye-Ang^2)
       XXX       1.4257    XXY       4.8734    XYY       0.2502
       YYY       9.7803    XXZ       0.0000    XYZ       0.0000
       YYZ      -0.0000    XZZ      -2.1509    YZZ       2.6681
       ZZZ      -0.0000
    Hexadecapole Moments (Debye-Ang^3)
      XXXX    -353.4025   XXXY     -10.5405   XXYY     -84.6396
      XYYY      -7.2442   YYYY    -172.6893   XXXZ      -0.0000
      XXYZ      -0.0000   XYYZ      -0.0000   YYYZ       0.0000
      XXZZ     -64.0136   XYZZ      -4.1885   YYZZ     -35.3622
      XZZZ      -0.0000   YZZZ       0.0000   ZZZZ     -39.9527
 -----------------------------------------------------------------
 DrvMan completing analytic gradient of the correlated energy
 Correlated dipole moment
            1
    1   0.5226773
    2  -0.6028570
    3  -0.0000000
 Energy read as -954.736597376
 Full Analytical Gradient: (in a.u., or Hartree/Bohr)
             1             2             3             4
    1    0.00048857   -0.00056635    0.00001618    0.00006160
    2   -0.00021793    0.00069922   -0.00048305    0.00000176
    3   -0.00000000    0.00000000   -0.00000000   -0.00000000
 Gradient time:  CPU 0.81 s  wall 0.82 s
 ----------------------------------------------------------------
             Standard Nuclear Orientation (Angstroms)
    I     Atom           X                Y                Z
 ----------------------------------------------------------------
    1      P      -0.0204887823    -1.0127507554     0.0000000000
    2      N      -1.4484206424    -0.3101611578    -0.0000000000
    3      F      -1.5182798520     1.0632535738    -0.0000000000
    4      Cl      1.4182820530     0.4588298395     0.0000000000
 ----------------------------------------------------------------
 Nuclear Repulsion Energy =   200.8520737391 hartrees
 There are       24 alpha and       24 beta electrons

                       Distance Matrix (Angstroms)
             P (  1)   N (  2)   F (  3)
   N (  2)  1.591421
   F (  3)  2.559916  1.375190
   Cl(  4)  2.058060  2.968052  2.998120

 Requested basis set is 6-311++G(d,p)
 There are 38 shells and 104 basis functions
 A cutoff of  1.0D-14 yielded    681 shell pairs
 There are      5368 function pairs (      5806 Cartesian)
 Smallest overlap matrix eigenvalue = 1.92E-03
 Guess MOs from SCF MO coefficient file

 -----------------------------------------------------------------------
  General SCF calculation program by
  Eric Jon Sundstrom, Paul Horn, Yuezhi Mao, Dmitri Zuev, Alec White,
  David Stuck, Shaama M.S., Shane Yost, Joonho Lee, David Small,
  Daniel Levine, Susi Lehtola, Hugh Burton, Evgeny Epifanovsky
 -----------------------------------------------------------------------
 Hartree-Fock
 using 6 threads for integral computing
 -------------------------------------------------------
 OpenMP Integral computing Module                
 Release: version 2.0, May 2017, Q-Chem Inc. Pleasanton 
 -------------------------------------------------------
 A restricted SCF calculation will be
 performed using DIIS
 SCF converges when DIIS error is below 1.0e-08
 ---------------------------------------
  Cycle       Energy         DIIS error
 ---------------------------------------
    1    -954.0767049394      2.80e-05  
    2    -954.0767061916      7.53e-06  
    3    -954.0767063361      4.70e-06  
    4    -954.0767063694      1.39e-06  
    5    -954.0767063765      4.45e-07  
    6    -954.0767063773      1.65e-07  
    7    -954.0767063774      5.89e-08  
    8    -954.0767063774      3.30e-08  
    9    -954.0767063774      1.16e-08  
   10    -954.0767063774      4.20e-09  Convergence criterion met
 ---------------------------------------
 SCF time:   CPU 4.13s  wall 1.00s 
 SCF   energy in the final basis set =     -954.0767063774
 Total energy in the final basis set =     -954.0767063774


 ------------------------------------------------------------------------------

   CCMAN2: suite of methods based on coupled cluster
           and equation of motion theories.

   Components:
   * libvmm-1.3-trunk
     by Evgeny Epifanovsky, Ilya Kaliman.
   * libtensor-2.5-trunk
     by Evgeny Epifanovsky, Michael Wormit, Dmitry Zuev, Sam Manzer, 
        Ilya Kaliman.
   * libcc-2.5-trunk
     by Evgeny Epifanovsky, Arik Landau, Tomasz Kus, Kirill Khistyaev, 
        Dmitry Zuev, Prashant Manohar, Xintian Feng, Anna Krylov, 
        Matthew Goldey, Alec White, Thomas Jagau, Kaushik Nanda, 
        Anastasia Gunina, Alexander Kunitsa, Joonho Lee.

   CCMAN original authors:
   Anna I. Krylov, C. David Sherrill, Steven R. Gwaltney,
   Edward F. C. Byrd (2000)
   Sergey V. Levchenko, Lyudmila V. Slipchenko, Tao Wang,
   Ana-Maria C. Cristian (2003)
   Piotr A. Pieniazek, C. Melania Oana, Evgeny Epifanovsky (2007)
   Prashant Manohar (2009)

 ------------------------------------------------------------------------------


 Allocating and initializing 30808MB of RAM...
 Calculation will run on 6 cores.


 Alpha MOs, Restricted
 -- Occupied --                  
-104.87  -80.07  -26.35  -15.69  -10.60   -8.07   -8.06   -8.06
  1 A     2 A     3 A     4 A     5 A     6 A     7 A     8 A                  
 -7.611  -5.504  -5.502  -5.502  -1.654  -1.184  -1.120  -0.816
  9 A    10 A    11 A    12 A    13 A    14 A    15 A    16 A                  
 -0.723  -0.718  -0.680  -0.530  -0.528  -0.492  -0.464  -0.436
 17 A    18 A    19 A    20 A    21 A    22 A    23 A    24 A                  
 -- Virtual --                   
  0.004   0.048   0.055   0.077   0.080   0.109   0.122   0.143
 25 A    26 A    27 A    28 A    29 A    30 A    31 A    32 A                  
  0.144   0.176   0.205   0.221   0.224   0.234   0.284   0.315
 33 A    34 A    35 A    36 A    37 A    38 A    39 A    40 A                  
  0.364   0.371   0.383   0.383   0.415   0.477   0.541   0.566
 41 A    42 A    43 A    44 A    45 A    46 A    47 A    48 A                  
  0.592   0.621   0.779   0.800   0.853   0.868   0.895   0.978
 49 A    50 A    51 A    52 A    53 A    54 A    55 A    56 A                  
  1.036   1.091   1.117   1.125   1.142   1.177   1.181   1.268
 57 A    58 A    59 A    60 A    61 A    62 A    63 A    64 A                  
  1.399   1.485   1.570   1.591   1.621   1.767   1.872   1.989
 65 A    66 A    67 A    68 A    69 A    70 A    71 A    72 A                  
  2.240   2.263   2.377   2.379   2.586   2.591   2.639   2.726
 73 A    74 A    75 A    76 A    77 A    78 A    79 A    80 A                  
  2.878   4.041   4.116   4.189   4.195   4.257   4.403   4.466
 81 A    82 A    83 A    84 A    85 A    86 A    87 A    88 A                  
  5.351   6.902   6.933   7.146   7.497  10.335  14.691  14.794
 89 A    90 A    91 A    92 A    93 A    94 A    95 A    96 A                  
 14.879  26.657  26.712  27.002  36.637  68.730 166.096 219.189
 97 A    98 A    99 A   100 A   101 A   102 A   103 A   104 A                  

 Beta MOs, Restricted
 -- Occupied --                  
-104.87  -80.07  -26.35  -15.69  -10.60   -8.07   -8.06   -8.06
  1 A     2 A     3 A     4 A     5 A     6 A     7 A     8 A                  
 -7.611  -5.504  -5.502  -5.502  -1.654  -1.184  -1.120  -0.816
  9 A    10 A    11 A    12 A    13 A    14 A    15 A    16 A                  
 -0.723  -0.718  -0.680  -0.530  -0.528  -0.492  -0.464  -0.436
 17 A    18 A    19 A    20 A    21 A    22 A    23 A    24 A                  
 -- Virtual --                   
  0.004   0.048   0.055   0.077   0.080   0.109   0.122   0.143
 25 A    26 A    27 A    28 A    29 A    30 A    31 A    32 A                  
  0.144   0.176   0.205   0.221   0.224   0.234   0.284   0.315
 33 A    34 A    35 A    36 A    37 A    38 A    39 A    40 A                  
  0.364   0.371   0.383   0.383   0.415   0.477   0.541   0.566
 41 A    42 A    43 A    44 A    45 A    46 A    47 A    48 A                  
  0.592   0.621   0.779   0.800   0.853   0.868   0.895   0.978
 49 A    50 A    51 A    52 A    53 A    54 A    55 A    56 A                  
  1.036   1.091   1.117   1.125   1.142   1.177   1.181   1.268
 57 A    58 A    59 A    60 A    61 A    62 A    63 A    64 A                  
  1.399   1.485   1.570   1.591   1.621   1.767   1.872   1.989
 65 A    66 A    67 A    68 A    69 A    70 A    71 A    72 A                  
  2.240   2.263   2.377   2.379   2.586   2.591   2.639   2.726
 73 A    74 A    75 A    76 A    77 A    78 A    79 A    80 A                  
  2.878   4.041   4.116   4.189   4.195   4.257   4.403   4.466
 81 A    82 A    83 A    84 A    85 A    86 A    87 A    88 A                  
  5.351   6.902   6.933   7.146   7.497  10.335  14.691  14.794
 89 A    90 A    91 A    92 A    93 A    94 A    95 A    96 A                  
 14.879  26.657  26.712  27.002  36.637  68.730 166.096 219.189
 97 A    98 A    99 A   100 A   101 A   102 A   103 A   104 A                  

 Occupation and symmetry of molecular orbitals

 Point group: C1 (1 irreducible representation).

                           A     All 
 -------------------------------------
 All molecular orbitals:
  - Alpha                  104   104 
  - Beta                   104   104 
 -------------------------------------
 Alpha orbitals:
  - Frozen occupied        12    12  
  - Active occupied        12    12  
  - Active virtual         80    80  
  - Frozen virtual         0     0   
 -------------------------------------
 Beta orbitals:
  - Frozen occupied        12    12  
  - Active occupied        12    12  
  - Active virtual         80    80  
  - Frozen virtual         0     0   
 -------------------------------------

 Import integrals:   CPU 0.00 s  wall 0.00 s

 Import integrals:   CPU 15.29 s  wall 2.67 s

 MP2 amplitudes:   CPU 0.03 s  wall 0.02 s

Running a double precision version
           CCSD T amplitudes will be solved using DIIS.

           Start     Size      MaxIter   EConv     TConv     
           3         7         100       1.00e-07  1.00e-05  
 ------------------------------------------------------------------------------
           Energy (a.u.)   Ediff      Tdiff       Comment
 ------------------------------------------------------------------------------
          -954.71568320                           
     1    -954.71049081   5.19e-03   7.44e-01     
     2    -954.73415394   2.37e-02   9.94e-02     
     3    -954.73277892   1.38e-03   4.67e-02     
     4    -954.73547654   2.70e-03   1.90e-02     Switched to DIIS steps.
     5    -954.73649647   1.02e-03   1.27e-02     
     6    -954.73658901   9.25e-05   3.35e-03     
     7    -954.73659145   2.44e-06   1.48e-03     
     8    -954.73659347   2.03e-06   4.08e-04     
     9    -954.73659609   2.61e-06   2.61e-04     
    10    -954.73659618   9.46e-08   7.39e-05     
    11    -954.73659631   1.31e-07   2.78e-05     
    12    -954.73659638   6.67e-08   1.58e-05     
    13    -954.73659632   5.35e-08   5.28e-06     
 ------------------------------------------------------------------------------
          -954.73659632                           CCSD T converged.

End of double precision
 SCF energy                 = -954.07670638
 MP2 energy                 = -954.71568320
 CCSD correlation energy     =   -0.65988995
 CCSD total energy           = -954.73659632

 CCSD  T1^2 = 0.0160  T2^2 = 0.2482  Leading amplitudes:

 Amplitude    Orbitals with energies
 -0.0352       21 (A) A                  ->    25 (A) A                   
              -0.5280                          0.0039                     
 -0.0352       21 (A) B                  ->    25 (A) B                   
              -0.5280                          0.0039                     
 -0.0257       24 (A) A                  ->    25 (A) A                   
              -0.4358                          0.0039                     
 -0.0257       24 (A) B                  ->    25 (A) B                   
              -0.4358                          0.0039                     

 Amplitude    Orbitals with energies
 -0.1135       24 (A) A      24 (A) B    ->    25 (A) A      25 (A) B     
              -0.4358       -0.4358            0.0039        0.0039       
  0.1135       24 (A) A      24 (A) B    ->    25 (A) B      25 (A) A     
              -0.4358       -0.4358            0.0039        0.0039       
  0.1135       24 (A) B      24 (A) A    ->    25 (A) A      25 (A) B     
              -0.4358       -0.4358            0.0039        0.0039       
 -0.1135       24 (A) B      24 (A) A    ->    25 (A) B      25 (A) A     
              -0.4358       -0.4358            0.0039        0.0039       

 Computing CCSD intemediates for later calculations in double precision
 Finished.

Running a double precision version
           CCSD Lambda amplitudes will be solved using DIIS.
           Start     Size      MaxIter   EConv     LConv     
           3         7         100       1.00e-07  1.00e-05  
 ------------------------------------------------------------------------------
            Enorm      Ldiff       Comment
 ------------------------------------------------------------------------------
     1     6.10e-02   4.09e-02     
     2     1.95e-02   8.14e-03     
     3     9.23e-03   1.55e-03     
     4     4.98e-03   1.54e-03     Switched to DIIS steps.
     5     1.52e-03   1.02e-03     
     6     7.55e-04   2.26e-04     
     7     2.41e-04   7.59e-05     
     8     1.13e-04   7.53e-06     
     9     3.99e-05   4.00e-06     
    10     1.83e-05   1.13e-06     
    11     9.00e-06   4.76e-08     
    12     3.83e-06   1.61e-07     
    13     1.98e-06   1.86e-07     
    14     8.62e-07   1.29e-10     
    15     4.09e-07   9.98e-09     
    16     2.13e-07   2.85e-08     
    17     9.55e-08   1.94e-08     
 ------------------------------------------------------------------------------
                                   CCSD Lambda converged.

 Computing density matrices in double precision...
           Orbital response amplitudes will be solved using DIIS.
           Start     Size      MaxIter   EConv     LConv     
           3         7         100       1.00e-06  1.00e-06  
 ------------------------------------------------------------------------------
            Enorm      Ldiff       Comment
 ------------------------------------------------------------------------------
     1     8.87e-02   9.30e-04     
     2     5.50e-02   2.35e-02     
     3     5.50e-02   1.98e-02     
     4     1.32e-02   1.67e-02     Switched to DIIS steps.
     5     4.25e-03   3.49e-03     
     6     1.07e-03   8.15e-04     
     7     4.25e-04   3.20e-05     
     8     8.65e-05   5.84e-05     
     9     2.34e-05   6.49e-06     
    10     5.33e-06   1.75e-06     
    11     8.46e-07   5.04e-07     
 ------------------------------------------------------------------------------
                                   Orbital response converged.

 Computing density matrices... Done.
 CCSD calculation:   CPU 456.52 s  wall 86.53 s

 Transferring MO TPDM to AO TPDM
 Transferring g2_o1o1o1o1
 Transferring g2_o1o1o1v1
 Transferring g2_o1o1v1v1
 Transferring g2_o1v1o1v1
 Transferring g2_o1v1v1v1
 Transferring g2_v1v1v1v1
 Adding separable TPDM
 Computing TPDM gradient
 --------------------------------------------------------
 2e gradient
  Atom          X               Y               Z
 --------------------------------------------------------
    1         -2.420654       23.747226       -0.000000  
    2         15.226347        1.962822        0.000000  
    3          8.227820      -13.245471       -0.000000  
    4        -21.033512      -12.464577        0.000000  
 --------------------------------------------------------
 --------------------------------------------------------
 Final gradient
  Atom          X               Y               Z
 --------------------------------------------------------
    1         -2.420654       23.747226       -0.000000  
    2         15.226347        1.962822        0.000000  
    3          8.227820      -13.245471       -0.000000  
    4        -21.033512      -12.464577        0.000000  
 --------------------------------------------------------
 Analytic gradient from two-electron contribution:   CPU 106.72 s  wall 20.95 s

 Total ccman2 time:   CPU 581.69 s  wall 111.03 s


 --------------------------------------------------------------

                    Orbital Energies (a.u.)
 --------------------------------------------------------------

 Alpha MOs
 -- Occupied --
******** -80.0728 -26.3492 -15.6947 -10.5984  -8.0665  -8.0636  -8.0634
 -7.6112  -5.5039  -5.5020  -5.5016  -1.6541  -1.1841  -1.1198  -0.8161
 -0.7229  -0.7178  -0.6800  -0.5301  -0.5280  -0.4925  -0.4643  -0.4358
 -- Virtual --
  0.0039   0.0478   0.0553   0.0768   0.0800   0.1088   0.1225   0.1433
  0.1443   0.1759   0.2049   0.2215   0.2237   0.2344   0.2839   0.3154
  0.3637   0.3705   0.3827   0.3829   0.4149   0.4772   0.5406   0.5661
  0.5916   0.6213   0.7790   0.8004   0.8530   0.8676   0.8946   0.9778
  1.0363   1.0913   1.1170   1.1251   1.1417   1.1772   1.1807   1.2676
  1.3988   1.4850   1.5700   1.5906   1.6208   1.7666   1.8716   1.9892
  2.2401   2.2626   2.3766   2.3792   2.5856   2.5914   2.6385   2.7256
  2.8781   4.0412   4.1156   4.1890   4.1952   4.2565   4.4034   4.4664
  5.3505   6.9020   6.9325   7.1464   7.4967  10.3348  14.6912  14.7941
 14.8787  26.6565  26.7117  27.0022  36.6373  68.7302 166.0957 219.1886
 --------------------------------------------------------------

          Ground-State Mulliken Net Atomic Charges

     Atom                 Charge (a.u.)
  ----------------------------------------
      1 P                     0.340929
      2 N                    -0.171200
      3 F                    -0.049823
      4 Cl                   -0.119906
  ----------------------------------------
  Sum of atomic charges =    -0.000000

 -----------------------------------------------------------------
                    Cartesian Multipole Moments
 -----------------------------------------------------------------
    Charge (ESU x 10^10)
                -0.0000
    Dipole Moment (Debye)
         X       1.3238      Y      -1.5312      Z      -0.0000
       Tot       2.0242
    Quadrupole Moments (Debye-Ang)
        XX     -40.5812     XY      -0.3743     YY     -35.9452
        XZ      -0.0000     YZ       0.0000     ZZ     -34.9717
    Octopole Moments (Debye-Ang^2)
       XXX       1.3766    XXY       4.8695    XYY       0.2391
       YYY       9.7607    XXZ       0.0000    XYZ       0.0000
       YYZ      -0.0000    XZZ      -2.1615    YZZ       2.6627
       ZZZ      -0.0000
    Hexadecapole Moments (Debye-Ang^3)
      XXXX    -353.2896   XXXY     -10.5314   XXYY     -84.6086
      XYYY      -7.2316   YYYY    -172.6524   XXXZ      -0.0000
      XXYZ      -0.0000   XYYZ      -0.0000   YYYZ       0.0000
      XXZZ     -63.9942   XYZZ      -4.1826   YYZZ     -35.3551
      XZZZ      -0.0000   YZZZ       0.0000   ZZZZ     -39.9507
 -----------------------------------------------------------------
 DrvMan completing analytic gradient of the correlated energy
 Correlated dipole moment
            1
    1   0.5208403
    2  -0.6024307
    3  -0.0000000
 Energy read as -954.736596324
 Full Analytical Gradient: (in a.u., or Hartree/Bohr)
             1             2             3             4
    1    0.00027531   -0.00019792   -0.00003740   -0.00003998
    2   -0.00022094    0.00117678   -0.00094669   -0.00000914
    3   -0.00000000    0.00000000   -0.00000000   -0.00000000
 Gradient time:  CPU 0.73 s  wall 0.74 s
 ----------------------------------------------------------------
             Standard Nuclear Orientation (Angstroms)
    I     Atom           X                Y                Z
 ----------------------------------------------------------------
    1      P      -0.0204887823    -1.0127507554     0.0000000000
    2      N      -1.4484206424    -0.3121611578    -0.0000000000
    3      F      -1.5182798520     1.0632535738    -0.0000000000
    4      Cl      1.4182820530     0.4588298395     0.0000000000
 ----------------------------------------------------------------
 Nuclear Repulsion Energy =   200.8325654148 hartrees
 There are       24 alpha and       24 beta electrons

                       Distance Matrix (Angstroms)
             P (  1)   N (  2)   F (  3)
   N (  2)  1.590539
   F (  3)  2.559916  1.377188
   Cl(  4)  2.058060  2.968571  2.998120

 Requested basis set is 6-311++G(d,p)
 There are 38 shells and 104 basis functions
 A cutoff of  1.0D-14 yielded    681 shell pairs
 There are      5368 function pairs (      5806 Cartesian)
 Smallest overlap matrix eigenvalue = 1.92E-03
 Guess MOs from SCF MO coefficient file

 -----------------------------------------------------------------------
  General SCF calculation program by
  Eric Jon Sundstrom, Paul Horn, Yuezhi Mao, Dmitri Zuev, Alec White,
  David Stuck, Shaama M.S., Shane Yost, Joonho Lee, David Small,
  Daniel Levine, Susi Lehtola, Hugh Burton, Evgeny Epifanovsky
 -----------------------------------------------------------------------
 Hartree-Fock
 using 6 threads for integral computing
 -------------------------------------------------------
 OpenMP Integral computing Module                
 Release: version 2.0, May 2017, Q-Chem Inc. Pleasanton 
 -------------------------------------------------------
 A restricted SCF calculation will be
 performed using DIIS
 SCF converges when DIIS error is below 1.0e-08
 ---------------------------------------
  Cycle       Energy         DIIS error
 ---------------------------------------
    1    -954.0766603006      4.92e-05  
    2    -954.0766637225      1.23e-05  
    3    -954.0766640099      5.95e-06  
    4    -954.0766640598      2.33e-06  
    5    -954.0766640717      6.54e-07  
    6    -954.0766640745      4.19e-07  
    7    -954.0766640751      1.46e-07  
    8    -954.0766640753      4.45e-08  
    9    -954.0766640753      1.33e-08  
   10    -954.0766640753      4.69e-09  Convergence criterion met
 ---------------------------------------
 SCF time:   CPU 4.09s  wall 1.00s 
 SCF   energy in the final basis set =     -954.0766640753
 Total energy in the final basis set =     -954.0766640753


 ------------------------------------------------------------------------------

   CCMAN2: suite of methods based on coupled cluster
           and equation of motion theories.

   Components:
   * libvmm-1.3-trunk
     by Evgeny Epifanovsky, Ilya Kaliman.
   * libtensor-2.5-trunk
     by Evgeny Epifanovsky, Michael Wormit, Dmitry Zuev, Sam Manzer, 
        Ilya Kaliman.
   * libcc-2.5-trunk
     by Evgeny Epifanovsky, Arik Landau, Tomasz Kus, Kirill Khistyaev, 
        Dmitry Zuev, Prashant Manohar, Xintian Feng, Anna Krylov, 
        Matthew Goldey, Alec White, Thomas Jagau, Kaushik Nanda, 
        Anastasia Gunina, Alexander Kunitsa, Joonho Lee.

   CCMAN original authors:
   Anna I. Krylov, C. David Sherrill, Steven R. Gwaltney,
   Edward F. C. Byrd (2000)
   Sergey V. Levchenko, Lyudmila V. Slipchenko, Tao Wang,
   Ana-Maria C. Cristian (2003)
   Piotr A. Pieniazek, C. Melania Oana, Evgeny Epifanovsky (2007)
   Prashant Manohar (2009)

 ------------------------------------------------------------------------------


 Allocating and initializing 30808MB of RAM...
 Calculation will run on 6 cores.


 Alpha MOs, Restricted
 -- Occupied --                  
-104.87  -80.07  -26.35  -15.69  -10.60   -8.07   -8.06   -8.06
  1 A     2 A     3 A     4 A     5 A     6 A     7 A     8 A                  
 -7.611  -5.504  -5.502  -5.502  -1.653  -1.184  -1.120  -0.816
  9 A    10 A    11 A    12 A    13 A    14 A    15 A    16 A                  
 -0.722  -0.717  -0.680  -0.530  -0.528  -0.493  -0.464  -0.436
 17 A    18 A    19 A    20 A    21 A    22 A    23 A    24 A                  
 -- Virtual --                   
  0.004   0.048   0.055   0.077   0.080   0.109   0.122   0.143
 25 A    26 A    27 A    28 A    29 A    30 A    31 A    32 A                  
  0.144   0.176   0.205   0.222   0.224   0.234   0.284   0.315
 33 A    34 A    35 A    36 A    37 A    38 A    39 A    40 A                  
  0.364   0.370   0.382   0.383   0.415   0.477   0.540   0.566
 41 A    42 A    43 A    44 A    45 A    46 A    47 A    48 A                  
  0.592   0.621   0.779   0.800   0.853   0.868   0.894   0.977
 49 A    50 A    51 A    52 A    53 A    54 A    55 A    56 A                  
  1.036   1.091   1.117   1.125   1.142   1.177   1.181   1.269
 57 A    58 A    59 A    60 A    61 A    62 A    63 A    64 A                  
  1.399   1.485   1.570   1.591   1.621   1.767   1.871   1.989
 65 A    66 A    67 A    68 A    69 A    70 A    71 A    72 A                  
  2.240   2.263   2.377   2.380   2.584   2.591   2.638   2.726
 73 A    74 A    75 A    76 A    77 A    78 A    79 A    80 A                  
  2.879   4.040   4.116   4.189   4.196   4.257   4.401   4.465
 81 A    82 A    83 A    84 A    85 A    86 A    87 A    88 A                  
  5.347   6.902   6.933   7.144   7.497  10.335  14.691  14.794
 89 A    90 A    91 A    92 A    93 A    94 A    95 A    96 A                  
 14.879  26.656  26.712  27.002  36.637  68.731 166.096 219.188
 97 A    98 A    99 A   100 A   101 A   102 A   103 A   104 A                  

 Beta MOs, Restricted
 -- Occupied --                  
-104.87  -80.07  -26.35  -15.69  -10.60   -8.07   -8.06   -8.06
  1 A     2 A     3 A     4 A     5 A     6 A     7 A     8 A                  
 -7.611  -5.504  -5.502  -5.502  -1.653  -1.184  -1.120  -0.816
  9 A    10 A    11 A    12 A    13 A    14 A    15 A    16 A                  
 -0.722  -0.717  -0.680  -0.530  -0.528  -0.493  -0.464  -0.436
 17 A    18 A    19 A    20 A    21 A    22 A    23 A    24 A                  
 -- Virtual --                   
  0.004   0.048   0.055   0.077   0.080   0.109   0.122   0.143
 25 A    26 A    27 A    28 A    29 A    30 A    31 A    32 A                  
  0.144   0.176   0.205   0.222   0.224   0.234   0.284   0.315
 33 A    34 A    35 A    36 A    37 A    38 A    39 A    40 A                  
  0.364   0.370   0.382   0.383   0.415   0.477   0.540   0.566
 41 A    42 A    43 A    44 A    45 A    46 A    47 A    48 A                  
  0.592   0.621   0.779   0.800   0.853   0.868   0.894   0.977
 49 A    50 A    51 A    52 A    53 A    54 A    55 A    56 A                  
  1.036   1.091   1.117   1.125   1.142   1.177   1.181   1.269
 57 A    58 A    59 A    60 A    61 A    62 A    63 A    64 A                  
  1.399   1.485   1.570   1.591   1.621   1.767   1.871   1.989
 65 A    66 A    67 A    68 A    69 A    70 A    71 A    72 A                  
  2.240   2.263   2.377   2.380   2.584   2.591   2.638   2.726
 73 A    74 A    75 A    76 A    77 A    78 A    79 A    80 A                  
  2.879   4.040   4.116   4.189   4.196   4.257   4.401   4.465
 81 A    82 A    83 A    84 A    85 A    86 A    87 A    88 A                  
  5.347   6.902   6.933   7.144   7.497  10.335  14.691  14.794
 89 A    90 A    91 A    92 A    93 A    94 A    95 A    96 A                  
 14.879  26.656  26.712  27.002  36.637  68.731 166.096 219.188
 97 A    98 A    99 A   100 A   101 A   102 A   103 A   104 A                  

 Occupation and symmetry of molecular orbitals

 Point group: C1 (1 irreducible representation).

                           A     All 
 -------------------------------------
 All molecular orbitals:
  - Alpha                  104   104 
  - Beta                   104   104 
 -------------------------------------
 Alpha orbitals:
  - Frozen occupied        12    12  
  - Active occupied        12    12  
  - Active virtual         80    80  
  - Frozen virtual         0     0   
 -------------------------------------
 Beta orbitals:
  - Frozen occupied        12    12  
  - Active occupied        12    12  
  - Active virtual         80    80  
  - Frozen virtual         0     0   
 -------------------------------------

 Import integrals:   CPU 0.00 s  wall 0.00 s

 Import integrals:   CPU 15.41 s  wall 2.70 s

 MP2 amplitudes:   CPU 0.03 s  wall 0.02 s

Running a double precision version
           CCSD T amplitudes will be solved using DIIS.

           Start     Size      MaxIter   EConv     TConv     
           3         7         100       1.00e-07  1.00e-05  
 ------------------------------------------------------------------------------
           Energy (a.u.)   Ediff      Tdiff       Comment
 ------------------------------------------------------------------------------
          -954.71568072                           
     1    -954.71047439   5.21e-03   7.44e-01     
     2    -954.73415412   2.37e-02   9.94e-02     
     3    -954.73277673   1.38e-03   4.67e-02     
     4    -954.73547676   2.70e-03   1.90e-02     Switched to DIIS steps.
     5    -954.73649751   1.02e-03   1.27e-02     
     6    -954.73659037   9.29e-05   3.35e-03     
     7    -954.73659300   2.62e-06   1.48e-03     
     8    -954.73659506   2.06e-06   4.10e-04     
     9    -954.73659770   2.64e-06   2.62e-04     
    10    -954.73659780   9.73e-08   7.42e-05     
    11    -954.73659793   1.32e-07   2.80e-05     
    12    -954.73659800   6.75e-08   1.59e-05     
    13    -954.73659794   5.43e-08   5.32e-06     
 ------------------------------------------------------------------------------
          -954.73659794                           CCSD T converged.

End of double precision
 SCF energy                 = -954.07666408
 MP2 energy                 = -954.71568072
 CCSD correlation energy     =   -0.65993387
 CCSD total energy           = -954.73659794

 CCSD  T1^2 = 0.0161  T2^2 = 0.2482  Leading amplitudes:

 Amplitude    Orbitals with energies
  0.0353       21 (A) A                  ->    25 (A) A                   
              -0.5281                          0.0039                     
  0.0353       21 (A) B                  ->    25 (A) B                   
              -0.5281                          0.0039                     
 -0.0258       24 (A) A                  ->    25 (A) A                   
              -0.4362                          0.0039                     
 -0.0258       24 (A) B                  ->    25 (A) B                   
              -0.4362                          0.0039                     

 Amplitude    Orbitals with energies
 -0.1131       24 (A) A      24 (A) B    ->    25 (A) A      25 (A) B     
              -0.4362       -0.4362            0.0039        0.0039       
  0.1131       24 (A) A      24 (A) B    ->    25 (A) B      25 (A) A     
              -0.4362       -0.4362            0.0039        0.0039       
  0.1131       24 (A) B      24 (A) A    ->    25 (A) A      25 (A) B     
              -0.4362       -0.4362            0.0039        0.0039       
 -0.1131       24 (A) B      24 (A) A    ->    25 (A) B      25 (A) A     
              -0.4362       -0.4362            0.0039        0.0039       

 Computing CCSD intemediates for later calculations in double precision
 Finished.

Running a double precision version
           CCSD Lambda amplitudes will be solved using DIIS.
           Start     Size      MaxIter   EConv     LConv     
           3         7         100       1.00e-07  1.00e-05  
 ------------------------------------------------------------------------------
            Enorm      Ldiff       Comment
 ------------------------------------------------------------------------------
     1     6.09e-02   4.09e-02     
     2     1.95e-02   8.15e-03     
     3     9.24e-03   1.55e-03     
     4     4.98e-03   1.54e-03     Switched to DIIS steps.
     5     1.52e-03   1.02e-03     
     6     7.57e-04   2.26e-04     
     7     2.42e-04   7.62e-05     
     8     1.14e-04   7.65e-06     
     9     4.01e-05   3.97e-06     
    10     1.84e-05   1.12e-06     
    11     9.08e-06   5.70e-08     
    12     3.87e-06   1.67e-07     
    13     2.00e-06   1.88e-07     
    14     8.72e-07   9.16e-11     
    15     4.13e-07   1.04e-08     
    16     2.15e-07   2.90e-08     
    17     9.67e-08   1.98e-08     
 ------------------------------------------------------------------------------
                                   CCSD Lambda converged.

 Computing density matrices in double precision...
           Orbital response amplitudes will be solved using DIIS.
           Start     Size      MaxIter   EConv     LConv     
           3         7         100       1.00e-06  1.00e-06  
 ------------------------------------------------------------------------------
            Enorm      Ldiff       Comment
 ------------------------------------------------------------------------------
     1     8.87e-02   9.14e-04     
     2     5.51e-02   2.34e-02     
     3     5.53e-02   1.98e-02     
     4     1.33e-02   1.68e-02     Switched to DIIS steps.
     5     4.23e-03   3.56e-03     
     6     1.07e-03   8.18e-04     
     7     4.22e-04   3.19e-05     
     8     8.62e-05   5.79e-05     
     9     2.33e-05   6.44e-06     
    10     5.38e-06   1.72e-06     
    11     8.59e-07   5.21e-07     
 ------------------------------------------------------------------------------
                                   Orbital response converged.

 Computing density matrices... Done.
 CCSD calculation:   CPU 456.18 s  wall 86.32 s

 Transferring MO TPDM to AO TPDM
 Transferring g2_o1o1o1o1
 Transferring g2_o1o1o1v1
 Transferring g2_o1o1v1v1
 Transferring g2_o1v1o1v1
 Transferring g2_o1v1v1v1
 Transferring g2_v1v1v1v1
 Adding separable TPDM
 Computing TPDM gradient
 --------------------------------------------------------
 2e gradient
  Atom          X               Y               Z
 --------------------------------------------------------
    1         -2.435789       23.735620        0.000000  
    2         15.242064        1.963174       -0.000000  
    3          8.229340      -13.230489        0.000000  
    4        -21.035616      -12.468306       -0.000000  
 --------------------------------------------------------
 --------------------------------------------------------
 Final gradient
  Atom          X               Y               Z
 --------------------------------------------------------
    1         -2.435789       23.735620        0.000000  
    2         15.242064        1.963174       -0.000000  
    3          8.229340      -13.230489        0.000000  
    4        -21.035616      -12.468306       -0.000000  
 --------------------------------------------------------
 Analytic gradient from two-electron contribution:   CPU 108.33 s  wall 20.94 s

 Total ccman2 time:   CPU 582.90 s  wall 110.82 s


 --------------------------------------------------------------

                    Orbital Energies (a.u.)
 --------------------------------------------------------------

 Alpha MOs
 -- Occupied --
******** -80.0729 -26.3489 -15.6947 -10.5985  -8.0666  -8.0637  -8.0635
 -7.6113  -5.5040  -5.5021  -5.5017  -1.6530  -1.1844  -1.1200  -0.8155
 -0.7223  -0.7172  -0.6798  -0.5302  -0.5281  -0.4927  -0.4643  -0.4362
 -- Virtual --
  0.0039   0.0477   0.0553   0.0768   0.0800   0.1087   0.1224   0.1433
  0.1443   0.1759   0.2050   0.2215   0.2236   0.2344   0.2839   0.3147
  0.3638   0.3705   0.3824   0.3829   0.4149   0.4773   0.5405   0.5662
  0.5916   0.6213   0.7791   0.8003   0.8531   0.8676   0.8943   0.9774
  1.0362   1.0912   1.1169   1.1251   1.1416   1.1770   1.1805   1.2685
  1.3988   1.4850   1.5700   1.5911   1.6211   1.7665   1.8714   1.9892
  2.2404   2.2625   2.3773   2.3796   2.5844   2.5913   2.6380   2.7255
  2.8794   4.0398   4.1165   4.1894   4.1957   4.2570   4.4014   4.4653
  5.3472   6.9023   6.9329   7.1435   7.4970  10.3347  14.6911  14.7940
 14.8793  26.6564  26.7116  27.0021  36.6371  68.7305 166.0963 219.1885
 --------------------------------------------------------------

          Ground-State Mulliken Net Atomic Charges

     Atom                 Charge (a.u.)
  ----------------------------------------
      1 P                     0.341276
      2 N                    -0.170692
      3 F                    -0.050905
      4 Cl                   -0.119679
  ----------------------------------------
  Sum of atomic charges =    -0.000000

 -----------------------------------------------------------------
                    Cartesian Multipole Moments
 -----------------------------------------------------------------
    Charge (ESU x 10^10)
                -0.0000
    Dipole Moment (Debye)
         X       1.3301      Y      -1.5355      Z       0.0000
       Tot       2.0315
    Quadrupole Moments (Debye-Ang)
        XX     -40.5847     XY      -0.3642     YY     -35.9484
        XZ       0.0000     YZ       0.0000     ZZ     -34.9685
    Octopole Moments (Debye-Ang^2)
       XXX       1.4033    XXY       4.8712    XYY       0.2471
       YYY       9.7895    XXZ       0.0000    XYZ      -0.0000
       YYZ      -0.0000    XZZ      -2.1565    YZZ       2.6659
       ZZZ       0.0000
    Hexadecapole Moments (Debye-Ang^3)
      XXXX    -353.2929   XXXY     -10.5379   XXYY     -84.6321
      XYYY      -7.2606   YYYY    -172.6974   XXXZ      -0.0000
      XXYZ      -0.0000   XYYZ      -0.0000   YYYZ       0.0000
      XXZZ     -63.9953   XYZZ      -4.1899   YYZZ     -35.3578
      XZZZ       0.0000   YZZZ       0.0000   ZZZZ     -39.9356
 -----------------------------------------------------------------
 DrvMan completing analytic gradient of the correlated energy
 Correlated dipole moment
            1
    1   0.5233017
    2  -0.6041226
    3   0.0000000
 Energy read as -954.736597945
 Full Analytical Gradient: (in a.u., or Hartree/Bohr)
             1             2             3             4
    1   -0.00035956    0.00034674   -0.00002010    0.00003292
    2    0.00018753   -0.00031702    0.00013258   -0.00000309
    3    0.00000000   -0.00000000    0.00000000   -0.00000000
 Gradient time:  CPU 0.80 s  wall 0.80 s
 ----------------------------------------------------------------
             Standard Nuclear Orientation (Angstroms)
    I     Atom           X                Y                Z
 ----------------------------------------------------------------
    1      P      -0.0204887823    -1.0127507554     0.0000000000
    2      N      -1.4484206424    -0.3111611578     0.0010000000
    3      F      -1.5182798520     1.0632535738    -0.0000000000
    4      Cl      1.4182820530     0.4588298395     0.0000000000
 ----------------------------------------------------------------
 Nuclear Repulsion Energy =   200.8422961721 hartrees
 There are       24 alpha and       24 beta electrons

                       Distance Matrix (Angstroms)
             P (  1)   N (  2)   F (  3)
   N (  2)  1.590980
   F (  3)  2.559916  1.376189
   Cl(  4)  2.058060  2.968311  2.998120

 Requested basis set is 6-311++G(d,p)
 There are 38 shells and 104 basis functions
 A cutoff of  1.0D-14 yielded    681 shell pairs
 There are      5368 function pairs (      5806 Cartesian)
 Smallest overlap matrix eigenvalue = 1.92E-03
 Guess MOs from SCF MO coefficient file

 -----------------------------------------------------------------------
  General SCF calculation program by
  Eric Jon Sundstrom, Paul Horn, Yuezhi Mao, Dmitri Zuev, Alec White,
  David Stuck, Shaama M.S., Shane Yost, Joonho Lee, David Small,
  Daniel Levine, Susi Lehtola, Hugh Burton, Evgeny Epifanovsky
 -----------------------------------------------------------------------
 Hartree-Fock
 using 6 threads for integral computing
 -------------------------------------------------------
 OpenMP Integral computing Module                
 Release: version 2.0, May 2017, Q-Chem Inc. Pleasanton 
 -------------------------------------------------------
 A restricted SCF calculation will be
 performed using DIIS
 SCF converges when DIIS error is below 1.0e-08
 ---------------------------------------
  Cycle       Energy         DIIS error
 ---------------------------------------
    1    -954.0766843364      2.91e-05  
    2    -954.0766856832      7.56e-06  
    3    -954.0766858319      3.45e-06  
    4    -954.0766858536      1.62e-06  
    5    -954.0766858616      5.02e-07  
    6    -954.0766858635      2.84e-07  
    7    -954.0766858639      1.29e-07  
    8    -954.0766858641      4.51e-08  
    9    -954.0766858641      1.42e-08  
   10    -954.0766858641      5.26e-09  Convergence criterion met
 ---------------------------------------
 SCF time:   CPU 4.06s  wall 1.00s 
 SCF   energy in the final basis set =     -954.0766858641
 Total energy in the final basis set =     -954.0766858641


 ------------------------------------------------------------------------------

   CCMAN2: suite of methods based on coupled cluster
           and equation of motion theories.

   Components:
   * libvmm-1.3-trunk
     by Evgeny Epifanovsky, Ilya Kaliman.
   * libtensor-2.5-trunk
     by Evgeny Epifanovsky, Michael Wormit, Dmitry Zuev, Sam Manzer, 
        Ilya Kaliman.
   * libcc-2.5-trunk
     by Evgeny Epifanovsky, Arik Landau, Tomasz Kus, Kirill Khistyaev, 
        Dmitry Zuev, Prashant Manohar, Xintian Feng, Anna Krylov, 
        Matthew Goldey, Alec White, Thomas Jagau, Kaushik Nanda, 
        Anastasia Gunina, Alexander Kunitsa, Joonho Lee.

   CCMAN original authors:
   Anna I. Krylov, C. David Sherrill, Steven R. Gwaltney,
   Edward F. C. Byrd (2000)
   Sergey V. Levchenko, Lyudmila V. Slipchenko, Tao Wang,
   Ana-Maria C. Cristian (2003)
   Piotr A. Pieniazek, C. Melania Oana, Evgeny Epifanovsky (2007)
   Prashant Manohar (2009)

 ------------------------------------------------------------------------------


 Allocating and initializing 30808MB of RAM...
 Calculation will run on 6 cores.


 Alpha MOs, Restricted
 -- Occupied --                  
-104.87  -80.07  -26.35  -15.69  -10.60   -8.07   -8.06   -8.06
  1 A     2 A     3 A     4 A     5 A     6 A     7 A     8 A                  
 -7.611  -5.504  -5.502  -5.502  -1.654  -1.184  -1.120  -0.816
  9 A    10 A    11 A    12 A    13 A    14 A    15 A    16 A                  
 -0.723  -0.717  -0.680  -0.530  -0.528  -0.493  -0.464  -0.436
 17 A    18 A    19 A    20 A    21 A    22 A    23 A    24 A                  
 -- Virtual --                   
  0.004   0.048   0.055   0.077   0.080   0.109   0.122   0.143
 25 A    26 A    27 A    28 A    29 A    30 A    31 A    32 A                  
  0.144   0.176   0.205   0.221   0.224   0.234   0.284   0.315
 33 A    34 A    35 A    36 A    37 A    38 A    39 A    40 A                  
  0.364   0.370   0.383   0.383   0.415   0.477   0.541   0.566
 41 A    42 A    43 A    44 A    45 A    46 A    47 A    48 A                  
  0.592   0.621   0.779   0.800   0.853   0.868   0.894   0.978
 49 A    50 A    51 A    52 A    53 A    54 A    55 A    56 A                  
  1.036   1.091   1.117   1.125   1.142   1.177   1.181   1.268
 57 A    58 A    59 A    60 A    61 A    62 A    63 A    64 A                  
  1.399   1.485   1.570   1.591   1.621   1.767   1.871   1.989
 65 A    66 A    67 A    68 A    69 A    70 A    71 A    72 A                  
  2.240   2.263   2.377   2.379   2.585   2.591   2.638   2.726
 73 A    74 A    75 A    76 A    77 A    78 A    79 A    80 A                  
  2.879   4.040   4.116   4.189   4.195   4.257   4.402   4.466
 81 A    82 A    83 A    84 A    85 A    86 A    87 A    88 A                  
  5.349   6.902   6.933   7.145   7.497  10.335  14.691  14.794
 89 A    90 A    91 A    92 A    93 A    94 A    95 A    96 A                  
 14.879  26.656  26.712  27.002  36.637  68.730 166.096 219.189
 97 A    98 A    99 A   100 A   101 A   102 A   103 A   104 A                  

 Beta MOs, Restricted
 -- Occupied --                  
-104.87  -80.07  -26.35  -15.69  -10.60   -8.07   -8.06   -8.06
  1 A     2 A     3 A     4 A     5 A     6 A     7 A     8 A                  
 -7.611  -5.504  -5.502  -5.502  -1.654  -1.184  -1.120  -0.816
  9 A    10 A    11 A    12 A    13 A    14 A    15 A    16 A                  
 -0.723  -0.717  -0.680  -0.530  -0.528  -0.493  -0.464  -0.436
 17 A    18 A    19 A    20 A    21 A    22 A    23 A    24 A                  
 -- Virtual --                   
  0.004   0.048   0.055   0.077   0.080   0.109   0.122   0.143
 25 A    26 A    27 A    28 A    29 A    30 A    31 A    32 A                  
  0.144   0.176   0.205   0.221   0.224   0.234   0.284   0.315
 33 A    34 A    35 A    36 A    37 A    38 A    39 A    40 A                  
  0.364   0.370   0.383   0.383   0.415   0.477   0.541   0.566
 41 A    42 A    43 A    44 A    45 A    46 A    47 A    48 A                  
  0.592   0.621   0.779   0.800   0.853   0.868   0.894   0.978
 49 A    50 A    51 A    52 A    53 A    54 A    55 A    56 A                  
  1.036   1.091   1.117   1.125   1.142   1.177   1.181   1.268
 57 A    58 A    59 A    60 A    61 A    62 A    63 A    64 A                  
  1.399   1.485   1.570   1.591   1.621   1.767   1.871   1.989
 65 A    66 A    67 A    68 A    69 A    70 A    71 A    72 A                  
  2.240   2.263   2.377   2.379   2.585   2.591   2.638   2.726
 73 A    74 A    75 A    76 A    77 A    78 A    79 A    80 A                  
  2.879   4.040   4.116   4.189   4.195   4.257   4.402   4.466
 81 A    82 A    83 A    84 A    85 A    86 A    87 A    88 A                  
  5.349   6.902   6.933   7.145   7.497  10.335  14.691  14.794
 89 A    90 A    91 A    92 A    93 A    94 A    95 A    96 A                  
 14.879  26.656  26.712  27.002  36.637  68.730 166.096 219.189
 97 A    98 A    99 A   100 A   101 A   102 A   103 A   104 A                  

 Occupation and symmetry of molecular orbitals

 Point group: C1 (1 irreducible representation).

                           A     All 
 -------------------------------------
 All molecular orbitals:
  - Alpha                  104   104 
  - Beta                   104   104 
 -------------------------------------
 Alpha orbitals:
  - Frozen occupied        12    12  
  - Active occupied        12    12  
  - Active virtual         80    80  
  - Frozen virtual         0     0   
 -------------------------------------
 Beta orbitals:
  - Frozen occupied        12    12  
  - Active occupied        12    12  
  - Active virtual         80    80  
  - Frozen virtual         0     0   
 -------------------------------------

 Import integrals:   CPU 0.00 s  wall 0.00 s

 Import integrals:   CPU 15.31 s  wall 2.67 s

 MP2 amplitudes:   CPU 0.03 s  wall 0.02 s

Running a double precision version
           CCSD T amplitudes will be solved using DIIS.

           Start     Size      MaxIter   EConv     TConv     
           3         7         100       1.00e-07  1.00e-05  
 ------------------------------------------------------------------------------
           Energy (a.u.)   Ediff      Tdiff       Comment
 ------------------------------------------------------------------------------
          -954.71568258                           
     1    -954.71048325   5.20e-03   7.44e-01     
     2    -954.73415466   2.37e-02   9.94e-02     
     3    -954.73277847   1.38e-03   4.67e-02     
     4    -954.73547729   2.70e-03   1.90e-02     Switched to DIIS steps.
     5    -954.73649763   1.02e-03   1.27e-02     
     6    -954.73659033   9.27e-05   3.35e-03     
     7    -954.73659286   2.53e-06   1.48e-03     
     8    -954.73659491   2.04e-06   4.09e-04     
     9    -954.73659753   2.63e-06   2.61e-04     
    10    -954.73659763   9.59e-08   7.40e-05     
    11    -954.73659776   1.32e-07   2.79e-05     
    12    -954.73659783   6.71e-08   1.58e-05     
    13    -954.73659777   5.39e-08   5.30e-06     
 ------------------------------------------------------------------------------
          -954.73659777                           CCSD T converged.

End of double precision
 SCF energy                 = -954.07668586
 MP2 energy                 = -954.71568258
 CCSD correlation energy     =   -0.65991191
 CCSD total energy           = -954.73659777

 CCSD  T1^2 = 0.0161  T2^2 = 0.2482  Leading amplitudes:

 Amplitude    Orbitals with energies
 -0.0353       21 (A) A                  ->    25 (A) A                   
              -0.5281                          0.0039                     
 -0.0353       21 (A) B                  ->    25 (A) B                   
              -0.5281                          0.0039                     
 -0.0258       24 (A) A                  ->    25 (A) A                   
              -0.4360                          0.0039                     
 -0.0258       24 (A) B                  ->    25 (A) B                   
              -0.4360                          0.0039                     

 Amplitude    Orbitals with energies
 -0.1133       24 (A) A      24 (A) B    ->    25 (A) A      25 (A) B     
              -0.4360       -0.4360            0.0039        0.0039       
  0.1133       24 (A) A      24 (A) B    ->    25 (A) B      25 (A) A     
              -0.4360       -0.4360            0.0039        0.0039       
  0.1133       24 (A) B      24 (A) A    ->    25 (A) A      25 (A) B     
              -0.4360       -0.4360            0.0039        0.0039       
 -0.1133       24 (A) B      24 (A) A    ->    25 (A) B      25 (A) A     
              -0.4360       -0.4360            0.0039        0.0039       

 Computing CCSD intemediates for later calculations in double precision
 Finished.

Running a double precision version
           CCSD Lambda amplitudes will be solved using DIIS.
           Start     Size      MaxIter   EConv     LConv     
           3         7         100       1.00e-07  1.00e-05  
 ------------------------------------------------------------------------------
            Enorm      Ldiff       Comment
 ------------------------------------------------------------------------------
     1     6.10e-02   4.09e-02     
     2     1.95e-02   8.14e-03     
     3     9.24e-03   1.55e-03     
     4     4.98e-03   1.54e-03     Switched to DIIS steps.
     5     1.52e-03   1.02e-03     
     6     7.56e-04   2.26e-04     
     7     2.41e-04   7.60e-05     
     8     1.13e-04   7.59e-06     
     9     4.00e-05   3.99e-06     
    10     1.83e-05   1.12e-06     
    11     9.04e-06   5.23e-08     
    12     3.85e-06   1.64e-07     
    13     1.99e-06   1.87e-07     
    14     8.67e-07   1.12e-10     
    15     4.11e-07   1.02e-08     
    16     2.14e-07   2.87e-08     
    17     9.61e-08   1.96e-08     
 ------------------------------------------------------------------------------
                                   CCSD Lambda converged.

 Computing density matrices in double precision...
           Orbital response amplitudes will be solved using DIIS.
           Start     Size      MaxIter   EConv     LConv     
           3         7         100       1.00e-06  1.00e-06  
 ------------------------------------------------------------------------------
            Enorm      Ldiff       Comment
 ------------------------------------------------------------------------------
     1     8.87e-02   9.22e-04     
     2     5.50e-02   2.35e-02     
     3     5.51e-02   1.98e-02     
     4     1.32e-02   1.67e-02     Switched to DIIS steps.
     5     4.24e-03   3.53e-03     
     6     1.07e-03   8.17e-04     
     7     4.23e-04   3.20e-05     
     8     8.64e-05   5.82e-05     
     9     2.33e-05   6.46e-06     
    10     5.36e-06   1.73e-06     
    11     8.46e-07   5.12e-07     
 ------------------------------------------------------------------------------
                                   Orbital response converged.

 Computing density matrices... Done.
 CCSD calculation:   CPU 458.05 s  wall 86.96 s

 Transferring MO TPDM to AO TPDM
 Transferring g2_o1o1o1o1
 Transferring g2_o1o1o1v1
 Transferring g2_o1o1v1v1
 Transferring g2_o1v1o1v1
 Transferring g2_o1v1v1v1
 Transferring g2_v1v1v1v1
 Adding separable TPDM
 Computing TPDM gradient
 --------------------------------------------------------
 2e gradient
  Atom          X               Y               Z
 --------------------------------------------------------
    1         -2.428220       23.741428        0.008407  
    2         15.234203        1.962982       -0.015569  
    3          8.228584      -13.237967        0.006430  
    4        -21.034566      -12.466443        0.000733  
 --------------------------------------------------------
 --------------------------------------------------------
 Final gradient
  Atom          X               Y               Z
 --------------------------------------------------------
    1         -2.428220       23.741428        0.008407  
    2         15.234203        1.962982       -0.015569  
    3          8.228584      -13.237967        0.006430  
    4        -21.034566      -12.466443        0.000733  
 --------------------------------------------------------
 Analytic gradient from two-electron contribution:   CPU 109.36 s  wall 21.56 s

 Total ccman2 time:   CPU 584.90 s  wall 111.92 s


 --------------------------------------------------------------

                    Orbital Energies (a.u.)
 --------------------------------------------------------------

 Alpha MOs
 -- Occupied --
******** -80.0729 -26.3491 -15.6947 -10.5985  -8.0665  -8.0637  -8.0634
 -7.6113  -5.5039  -5.5020  -5.5016  -1.6535  -1.1843  -1.1199  -0.8158
 -0.7226  -0.7175  -0.6799  -0.5302  -0.5281  -0.4926  -0.4643  -0.4360
 -- Virtual --
  0.0039   0.0478   0.0553   0.0768   0.0800   0.1087   0.1225   0.1433
  0.1443   0.1759   0.2050   0.2215   0.2236   0.2344   0.2839   0.3150
  0.3637   0.3705   0.3826   0.3829   0.4149   0.4772   0.5405   0.5661
  0.5916   0.6213   0.7791   0.8003   0.8531   0.8676   0.8945   0.9776
  1.0363   1.0912   1.1170   1.1251   1.1417   1.1771   1.1806   1.2681
  1.3988   1.4850   1.5700   1.5909   1.6210   1.7666   1.8715   1.9892
  2.2403   2.2626   2.3770   2.3794   2.5850   2.5914   2.6382   2.7256
  2.8787   4.0405   4.1160   4.1892   4.1954   4.2568   4.4024   4.4659
  5.3489   6.9022   6.9327   7.1450   7.4968  10.3347  14.6912  14.7940
 14.8790  26.6565  26.7116  27.0022  36.6372  68.7304 166.0960 219.1885
 --------------------------------------------------------------

          Ground-State Mulliken Net Atomic Charges

     Atom                 Charge (a.u.)
  ----------------------------------------
      1 P                     0.341103
      2 N                    -0.170946
      3 F                    -0.050365
      4 Cl                   -0.119792
  ----------------------------------------
  Sum of atomic charges =    -0.000000

 -----------------------------------------------------------------
                    Cartesian Multipole Moments
 -----------------------------------------------------------------
    Charge (ESU x 10^10)
                -0.0000
    Dipole Moment (Debye)
         X       1.3270      Y      -1.5334      Z      -0.0015
       Tot       2.0278
    Quadrupole Moments (Debye-Ang)
        XX     -40.5830     XY      -0.3693     YY     -35.9468
        XZ       0.0023     YZ       0.0017     ZZ     -34.9701
    Octopole Moments (Debye-Ang^2)
       XXX       1.3900    XXY       4.8704    XYY       0.2431
       YYY       9.7751    XXZ      -0.0094    XYZ      -0.0011
       YYZ      -0.0068    XZZ      -2.1590    YZZ       2.6643
       ZZZ      -0.0190
    Hexadecapole Moments (Debye-Ang^3)
      XXXX    -353.2913   XXXY     -10.5346   XXYY     -84.6203
      XYYY      -7.2461   YYYY    -172.6748   XXXZ       0.0364
      XXYZ       0.0069   XYYZ       0.0096   YYYZ       0.0055
      XXZZ     -63.9948   XYZZ      -4.1862   YYZZ     -35.3565
      XZZZ       0.0273   YZZZ       0.0085   ZZZZ     -39.9431
 -----------------------------------------------------------------
 DrvMan completing analytic gradient of the correlated energy
 Correlated dipole moment
            1
    1   0.5220727
    2  -0.6032791
    3  -0.0005850
 Energy read as -954.736597772
 Full Analytical Gradient: (in a.u., or Hartree/Bohr)
             1             2             3             4
    1   -0.00004161    0.00007393   -0.00002885   -0.00000348
    2   -0.00001677    0.00042793   -0.00040506   -0.00000610
    3   -0.00005534    0.00007160   -0.00004280    0.00002653
 Gradient time:  CPU 0.79 s  wall 0.80 s
 ----------------------------------------------------------------
             Standard Nuclear Orientation (Angstroms)
    I     Atom           X                Y                Z
 ----------------------------------------------------------------
    1      P      -0.0204887823    -1.0127507554     0.0000000000
    2      N      -1.4484206424    -0.3111611578    -0.0000000000
    3      F      -1.5172798520     1.0632535738    -0.0000000000
    4      Cl      1.4182820530     0.4588298395     0.0000000000
 ----------------------------------------------------------------
 Nuclear Repulsion Energy =   200.8584014917 hartrees
 There are       24 alpha and       24 beta electrons

                       Distance Matrix (Angstroms)
             P (  1)   N (  2)   F (  3)
   N (  2)  1.590980
   F (  3)  2.559331  1.376139
   Cl(  4)  2.058060  2.968311  2.997141

 Requested basis set is 6-311++G(d,p)
 There are 38 shells and 104 basis functions
 A cutoff of  1.0D-14 yielded    681 shell pairs
 There are      5368 function pairs (      5806 Cartesian)
 Smallest overlap matrix eigenvalue = 1.92E-03
 Guess MOs from SCF MO coefficient file

 -----------------------------------------------------------------------
  General SCF calculation program by
  Eric Jon Sundstrom, Paul Horn, Yuezhi Mao, Dmitri Zuev, Alec White,
  David Stuck, Shaama M.S., Shane Yost, Joonho Lee, David Small,
  Daniel Levine, Susi Lehtola, Hugh Burton, Evgeny Epifanovsky
 -----------------------------------------------------------------------
 Hartree-Fock
 using 6 threads for integral computing
 -------------------------------------------------------
 OpenMP Integral computing Module                
 Release: version 2.0, May 2017, Q-Chem Inc. Pleasanton 
 -------------------------------------------------------
 A restricted SCF calculation will be
 performed using DIIS
 SCF converges when DIIS error is below 1.0e-08
 ---------------------------------------
  Cycle       Energy         DIIS error
 ---------------------------------------
    1    -954.0766900975      1.95e-05  
    2    -954.0766908379      5.60e-06  
    3    -954.0766909586      1.82e-06  
    4    -954.0766909738      8.43e-07  
    5    -954.0766909762      3.43e-07  
    6    -954.0766909769      1.55e-07  
    7    -954.0766909772      6.11e-08  
    8    -954.0766909772      2.10e-08  
    9    -954.0766909772      6.92e-09  Convergence criterion met
 ---------------------------------------
 SCF time:   CPU 3.69s  wall 1.00s 
 SCF   energy in the final basis set =     -954.0766909772
 Total energy in the final basis set =     -954.0766909772


 ------------------------------------------------------------------------------

   CCMAN2: suite of methods based on coupled cluster
           and equation of motion theories.

   Components:
   * libvmm-1.3-trunk
     by Evgeny Epifanovsky, Ilya Kaliman.
   * libtensor-2.5-trunk
     by Evgeny Epifanovsky, Michael Wormit, Dmitry Zuev, Sam Manzer, 
        Ilya Kaliman.
   * libcc-2.5-trunk
     by Evgeny Epifanovsky, Arik Landau, Tomasz Kus, Kirill Khistyaev, 
        Dmitry Zuev, Prashant Manohar, Xintian Feng, Anna Krylov, 
        Matthew Goldey, Alec White, Thomas Jagau, Kaushik Nanda, 
        Anastasia Gunina, Alexander Kunitsa, Joonho Lee.

   CCMAN original authors:
   Anna I. Krylov, C. David Sherrill, Steven R. Gwaltney,
   Edward F. C. Byrd (2000)
   Sergey V. Levchenko, Lyudmila V. Slipchenko, Tao Wang,
   Ana-Maria C. Cristian (2003)
   Piotr A. Pieniazek, C. Melania Oana, Evgeny Epifanovsky (2007)
   Prashant Manohar (2009)

 ------------------------------------------------------------------------------


 Allocating and initializing 30808MB of RAM...
 Calculation will run on 6 cores.


 Alpha MOs, Restricted
 -- Occupied --                  
-104.87  -80.07  -26.35  -15.69  -10.60   -8.07   -8.06   -8.06
  1 A     2 A     3 A     4 A     5 A     6 A     7 A     8 A                  
 -7.611  -5.504  -5.502  -5.502  -1.654  -1.184  -1.120  -0.816
  9 A    10 A    11 A    12 A    13 A    14 A    15 A    16 A                  
 -0.723  -0.717  -0.680  -0.530  -0.528  -0.493  -0.464  -0.436
 17 A    18 A    19 A    20 A    21 A    22 A    23 A    24 A                  
 -- Virtual --                   
  0.004   0.048   0.055   0.077   0.080   0.109   0.122   0.143
 25 A    26 A    27 A    28 A    29 A    30 A    31 A    32 A                  
  0.144   0.176   0.205   0.221   0.224   0.234   0.284   0.315
 33 A    34 A    35 A    36 A    37 A    38 A    39 A    40 A                  
  0.364   0.370   0.383   0.383   0.415   0.477   0.541   0.566
 41 A    42 A    43 A    44 A    45 A    46 A    47 A    48 A                  
  0.592   0.621   0.779   0.800   0.853   0.868   0.894   0.978
 49 A    50 A    51 A    52 A    53 A    54 A    55 A    56 A                  
  1.036   1.091   1.117   1.125   1.142   1.177   1.181   1.268
 57 A    58 A    59 A    60 A    61 A    62 A    63 A    64 A                  
  1.399   1.485   1.570   1.591   1.621   1.767   1.872   1.989
 65 A    66 A    67 A    68 A    69 A    70 A    71 A    72 A                  
  2.240   2.263   2.377   2.379   2.585   2.591   2.638   2.726
 73 A    74 A    75 A    76 A    77 A    78 A    79 A    80 A                  
  2.879   4.040   4.116   4.189   4.195   4.257   4.402   4.466
 81 A    82 A    83 A    84 A    85 A    86 A    87 A    88 A                  
  5.349   6.902   6.933   7.145   7.497  10.335  14.691  14.794
 89 A    90 A    91 A    92 A    93 A    94 A    95 A    96 A                  
 14.879  26.656  26.712  27.002  36.637  68.730 166.096 219.189
 97 A    98 A    99 A   100 A   101 A   102 A   103 A   104 A                  

 Beta MOs, Restricted
 -- Occupied --                  
-104.87  -80.07  -26.35  -15.69  -10.60   -8.07   -8.06   -8.06
  1 A     2 A     3 A     4 A     5 A     6 A     7 A     8 A                  
 -7.611  -5.504  -5.502  -5.502  -1.654  -1.184  -1.120  -0.816
  9 A    10 A    11 A    12 A    13 A    14 A    15 A    16 A                  
 -0.723  -0.717  -0.680  -0.530  -0.528  -0.493  -0.464  -0.436
 17 A    18 A    19 A    20 A    21 A    22 A    23 A    24 A                  
 -- Virtual --                   
  0.004   0.048   0.055   0.077   0.080   0.109   0.122   0.143
 25 A    26 A    27 A    28 A    29 A    30 A    31 A    32 A                  
  0.144   0.176   0.205   0.221   0.224   0.234   0.284   0.315
 33 A    34 A    35 A    36 A    37 A    38 A    39 A    40 A                  
  0.364   0.370   0.383   0.383   0.415   0.477   0.541   0.566
 41 A    42 A    43 A    44 A    45 A    46 A    47 A    48 A                  
  0.592   0.621   0.779   0.800   0.853   0.868   0.894   0.978
 49 A    50 A    51 A    52 A    53 A    54 A    55 A    56 A                  
  1.036   1.091   1.117   1.125   1.142   1.177   1.181   1.268
 57 A    58 A    59 A    60 A    61 A    62 A    63 A    64 A                  
  1.399   1.485   1.570   1.591   1.621   1.767   1.872   1.989
 65 A    66 A    67 A    68 A    69 A    70 A    71 A    72 A                  
  2.240   2.263   2.377   2.379   2.585   2.591   2.638   2.726
 73 A    74 A    75 A    76 A    77 A    78 A    79 A    80 A                  
  2.879   4.040   4.116   4.189   4.195   4.257   4.402   4.466
 81 A    82 A    83 A    84 A    85 A    86 A    87 A    88 A                  
  5.349   6.902   6.933   7.145   7.497  10.335  14.691  14.794
 89 A    90 A    91 A    92 A    93 A    94 A    95 A    96 A                  
 14.879  26.656  26.712  27.002  36.637  68.730 166.096 219.189
 97 A    98 A    99 A   100 A   101 A   102 A   103 A   104 A                  

 Occupation and symmetry of molecular orbitals

 Point group: C1 (1 irreducible representation).

                           A     All 
 -------------------------------------
 All molecular orbitals:
  - Alpha                  104   104 
  - Beta                   104   104 
 -------------------------------------
 Alpha orbitals:
  - Frozen occupied        12    12  
  - Active occupied        12    12  
  - Active virtual         80    80  
  - Frozen virtual         0     0   
 -------------------------------------
 Beta orbitals:
  - Frozen occupied        12    12  
  - Active occupied        12    12  
  - Active virtual         80    80  
  - Frozen virtual         0     0   
 -------------------------------------

 Import integrals:   CPU 0.00 s  wall 0.00 s

 Import integrals:   CPU 15.23 s  wall 2.65 s

 MP2 amplitudes:   CPU 0.03 s  wall 0.02 s

Running a double precision version
           CCSD T amplitudes will be solved using DIIS.

           Start     Size      MaxIter   EConv     TConv     
           3         7         100       1.00e-07  1.00e-05  
 ------------------------------------------------------------------------------
           Energy (a.u.)   Ediff      Tdiff       Comment
 ------------------------------------------------------------------------------
          -954.71568057                           
     1    -954.71048606   5.19e-03   7.44e-01     
     2    -954.73415438   2.37e-02   9.94e-02     
     3    -954.73277935   1.38e-03   4.67e-02     
     4    -954.73547764   2.70e-03   1.90e-02     Switched to DIIS steps.
     5    -954.73649777   1.02e-03   1.27e-02     
     6    -954.73659040   9.26e-05   3.35e-03     
     7    -954.73659292   2.52e-06   1.48e-03     
     8    -954.73659496   2.04e-06   4.09e-04     
     9    -954.73659759   2.62e-06   2.61e-04     
    10    -954.73659768   9.58e-08   7.40e-05     
    11    -954.73659781   1.31e-07   2.79e-05     
    12    -954.73659788   6.71e-08   1.58e-05     
    13    -954.73659783   5.39e-08   5.30e-06     
 ------------------------------------------------------------------------------
          -954.73659783                           CCSD T converged.

End of double precision
 SCF energy                 = -954.07669098
 MP2 energy                 = -954.71568057
 CCSD correlation energy     =   -0.65990685
 CCSD total energy           = -954.73659783

 CCSD  T1^2 = 0.0161  T2^2 = 0.2482  Leading amplitudes:

 Amplitude    Orbitals with energies
  0.0353       21 (A) A                  ->    25 (A) A                   
              -0.5281                          0.0039                     
  0.0353       21 (A) B                  ->    25 (A) B                   
              -0.5281                          0.0039                     
  0.0258       24 (A) A                  ->    25 (A) A                   
              -0.4360                          0.0039                     
  0.0258       24 (A) B                  ->    25 (A) B                   
              -0.4360                          0.0039                     

 Amplitude    Orbitals with energies
 -0.1133       24 (A) A      24 (A) B    ->    25 (A) A      25 (A) B     
              -0.4360       -0.4360            0.0039        0.0039       
  0.1133       24 (A) A      24 (A) B    ->    25 (A) B      25 (A) A     
              -0.4360       -0.4360            0.0039        0.0039       
  0.1133       24 (A) B      24 (A) A    ->    25 (A) A      25 (A) B     
              -0.4360       -0.4360            0.0039        0.0039       
 -0.1133       24 (A) B      24 (A) A    ->    25 (A) B      25 (A) A     
              -0.4360       -0.4360            0.0039        0.0039       

 Computing CCSD intemediates for later calculations in double precision
 Finished.

Running a double precision version
           CCSD Lambda amplitudes will be solved using DIIS.
           Start     Size      MaxIter   EConv     LConv     
           3         7         100       1.00e-07  1.00e-05  
 ------------------------------------------------------------------------------
            Enorm      Ldiff       Comment
 ------------------------------------------------------------------------------
     1     6.09e-02   4.09e-02     
     2     1.95e-02   8.14e-03     
     3     9.23e-03   1.55e-03     
     4     4.98e-03   1.54e-03     Switched to DIIS steps.
     5     1.52e-03   1.02e-03     
     6     7.56e-04   2.26e-04     
     7     2.41e-04   7.60e-05     
     8     1.13e-04   7.58e-06     
     9     4.00e-05   3.99e-06     
    10     1.83e-05   1.12e-06     
    11     9.03e-06   5.23e-08     
    12     3.84e-06   1.64e-07     
    13     1.99e-06   1.87e-07     
    14     8.66e-07   2.30e-10     
    15     4.11e-07   1.02e-08     
    16     2.14e-07   2.87e-08     
    17     9.60e-08   1.96e-08     
 ------------------------------------------------------------------------------
                                   CCSD Lambda converged.

 Computing density matrices in double precision...
           Orbital response amplitudes will be solved using DIIS.
           Start     Size      MaxIter   EConv     LConv     
           3         7         100       1.00e-06  1.00e-06  
 ------------------------------------------------------------------------------
            Enorm      Ldiff       Comment
 ------------------------------------------------------------------------------
     1     8.87e-02   9.22e-04     
     2     5.50e-02   2.35e-02     
     3     5.51e-02   1.98e-02     
     4     1.32e-02   1.67e-02     Switched to DIIS steps.
     5     4.24e-03   3.53e-03     
     6     1.07e-03   8.17e-04     
     7     4.23e-04   3.20e-05     
     8     8.63e-05   5.81e-05     
     9     2.33e-05   6.46e-06     
    10     5.35e-06   1.73e-06     
    11     8.46e-07   5.12e-07     
 ------------------------------------------------------------------------------
                                   Orbital response converged.

 Computing density matrices... Done.
 CCSD calculation:   CPU 456.81 s  wall 86.49 s

 Transferring MO TPDM to AO TPDM
 Transferring g2_o1o1o1o1
 Transferring g2_o1o1o1v1
 Transferring g2_o1o1v1v1
 Transferring g2_o1v1o1v1
 Transferring g2_o1v1v1v1
 Transferring g2_v1v1v1v1
 Adding separable TPDM
 Computing TPDM gradient
 --------------------------------------------------------
 2e gradient
  Atom          X               Y               Z
 --------------------------------------------------------
    1         -2.427466       23.742505       -0.000000  
    2         15.240014        1.963708        0.000001  
    3          8.225176      -13.239973        0.000000  
    4        -21.037724      -12.466240       -0.000001  
 --------------------------------------------------------
 --------------------------------------------------------
 Final gradient
  Atom          X               Y               Z
 --------------------------------------------------------
    1         -2.427466       23.742505       -0.000000  
    2         15.240014        1.963708        0.000001  
    3          8.225176      -13.239973        0.000000  
    4        -21.037724      -12.466240       -0.000001  
 --------------------------------------------------------
 Analytic gradient from two-electron contribution:   CPU 106.65 s  wall 20.81 s

 Total ccman2 time:   CPU 581.37 s  wall 110.77 s


 --------------------------------------------------------------

                    Orbital Energies (a.u.)
 --------------------------------------------------------------

 Alpha MOs
 -- Occupied --
******** -80.0729 -26.3491 -15.6947 -10.5985  -8.0665  -8.0637  -8.0634
 -7.6112  -5.5039  -5.5020  -5.5016  -1.6536  -1.1843  -1.1199  -0.8158
 -0.7226  -0.7175  -0.6799  -0.5302  -0.5281  -0.4927  -0.4643  -0.4360
 -- Virtual --
  0.0039   0.0478   0.0553   0.0768   0.0800   0.1088   0.1225   0.1433
  0.1443   0.1759   0.2050   0.2215   0.2236   0.2344   0.2839   0.3150
  0.3637   0.3705   0.3826   0.3829   0.4149   0.4772   0.5405   0.5661
  0.5916   0.6213   0.7790   0.8003   0.8531   0.8677   0.8945   0.9775
  1.0362   1.0911   1.1170   1.1251   1.1417   1.1771   1.1806   1.2681
  1.3989   1.4850   1.5700   1.5908   1.6210   1.7666   1.8715   1.9892
  2.2403   2.2626   2.3770   2.3795   2.5851   2.5914   2.6382   2.7256
  2.8788   4.0405   4.1160   4.1892   4.1955   4.2567   4.4025   4.4660
  5.3490   6.9022   6.9328   7.1451   7.4968  10.3347  14.6912  14.7940
 14.8790  26.6565  26.7117  27.0022  36.6373  68.7304 166.0961 219.1885
 --------------------------------------------------------------

          Ground-State Mulliken Net Atomic Charges

     Atom                 Charge (a.u.)
  ----------------------------------------
      1 P                     0.341105
      2 N                    -0.170953
      3 F                    -0.050418
      4 Cl                   -0.119734
  ----------------------------------------
  Sum of atomic charges =     0.000000

 -----------------------------------------------------------------
                    Cartesian Multipole Moments
 -----------------------------------------------------------------
    Charge (ESU x 10^10)
                 0.0000
    Dipole Moment (Debye)
         X       1.3266      Y      -1.5332      Z      -0.0000
       Tot       2.0275
    Quadrupole Moments (Debye-Ang)
        XX     -40.5812     XY      -0.3680     YY     -35.9474
        XZ       0.0000     YZ      -0.0000     ZZ     -34.9701
    Octopole Moments (Debye-Ang^2)
       XXX       1.3743    XXY       4.8711    XYY       0.2362
       YYY       9.7770    XXZ      -0.0000    XYZ      -0.0000
       YYZ       0.0000    XZZ      -2.1639    YZZ       2.6647
       ZZZ      -0.0000
    Hexadecapole Moments (Debye-Ang^3)
      XXXX    -353.1934   XXXY     -10.5487   XXYY     -84.6026
      XYYY      -7.2554   YYYY    -172.6801   XXXZ       0.0000
      XXYZ      -0.0000   XYYZ      -0.0000   YYYZ      -0.0000
      XXZZ     -63.9798   XYZZ      -4.1909   YYZZ     -35.3571
      XZZZ       0.0000   YZZZ      -0.0000   ZZZZ     -39.9432
 -----------------------------------------------------------------
 DrvMan completing analytic gradient of the correlated energy
 Correlated dipole moment
            1
    1   0.5219244
    2  -0.6032151
    3  -0.0000000
 Energy read as -954.736597826
 Full Analytical Gradient: (in a.u., or Hartree/Bohr)
             1             2             3             4
    1   -0.00008474    0.00002913    0.00004780    0.00000781
    2    0.00006640    0.00041920   -0.00048659    0.00000100
    3    0.00000003   -0.00000002   -0.00000001   -0.00000000
 Gradient time:  CPU 0.73 s  wall 0.75 s
 ----------------------------------------------------------------
             Standard Nuclear Orientation (Angstroms)
    I     Atom           X                Y                Z
 ----------------------------------------------------------------
    1      P      -0.0204887823    -1.0127507554     0.0000000000
    2      N      -1.4484206424    -0.3111611578    -0.0000000000
    3      F      -1.5192798520     1.0632535738    -0.0000000000
    4      Cl      1.4182820530     0.4588298395     0.0000000000
 ----------------------------------------------------------------
 Nuclear Repulsion Energy =   200.8262129139 hartrees
 There are       24 alpha and       24 beta electrons

                       Distance Matrix (Angstroms)
             P (  1)   N (  2)   F (  3)
   N (  2)  1.590980
   F (  3)  2.560502  1.376240
   Cl(  4)  2.058060  2.968311  2.999100

 Requested basis set is 6-311++G(d,p)
 There are 38 shells and 104 basis functions
 A cutoff of  1.0D-14 yielded    681 shell pairs
 There are      5368 function pairs (      5806 Cartesian)
 Smallest overlap matrix eigenvalue = 1.92E-03
 Guess MOs from SCF MO coefficient file

 -----------------------------------------------------------------------
  General SCF calculation program by
  Eric Jon Sundstrom, Paul Horn, Yuezhi Mao, Dmitri Zuev, Alec White,
  David Stuck, Shaama M.S., Shane Yost, Joonho Lee, David Small,
  Daniel Levine, Susi Lehtola, Hugh Burton, Evgeny Epifanovsky
 -----------------------------------------------------------------------
 Hartree-Fock
 using 6 threads for integral computing
 -------------------------------------------------------
 OpenMP Integral computing Module                
 Release: version 2.0, May 2017, Q-Chem Inc. Pleasanton 
 -------------------------------------------------------
 A restricted SCF calculation will be
 performed using DIIS
 SCF converges when DIIS error is below 1.0e-08
 ---------------------------------------
  Cycle       Energy         DIIS error
 ---------------------------------------
    1    -954.0766796077      2.35e-05  
    2    -954.0766805973      6.90e-06  
    3    -954.0766807605      2.41e-06  
    4    -954.0766807799      1.23e-06  
    5    -954.0766807830      2.23e-07  
    6    -954.0766807831      5.04e-08  
    7    -954.0766807831      1.92e-08  
    8    -954.0766807831      7.06e-09  Convergence criterion met
 ---------------------------------------
 SCF time:   CPU 3.29s  wall 1.00s 
 SCF   energy in the final basis set =     -954.0766807831
 Total energy in the final basis set =     -954.0766807831


 ------------------------------------------------------------------------------

   CCMAN2: suite of methods based on coupled cluster
           and equation of motion theories.

   Components:
   * libvmm-1.3-trunk
     by Evgeny Epifanovsky, Ilya Kaliman.
   * libtensor-2.5-trunk
     by Evgeny Epifanovsky, Michael Wormit, Dmitry Zuev, Sam Manzer, 
        Ilya Kaliman.
   * libcc-2.5-trunk
     by Evgeny Epifanovsky, Arik Landau, Tomasz Kus, Kirill Khistyaev, 
        Dmitry Zuev, Prashant Manohar, Xintian Feng, Anna Krylov, 
        Matthew Goldey, Alec White, Thomas Jagau, Kaushik Nanda, 
        Anastasia Gunina, Alexander Kunitsa, Joonho Lee.

   CCMAN original authors:
   Anna I. Krylov, C. David Sherrill, Steven R. Gwaltney,
   Edward F. C. Byrd (2000)
   Sergey V. Levchenko, Lyudmila V. Slipchenko, Tao Wang,
   Ana-Maria C. Cristian (2003)
   Piotr A. Pieniazek, C. Melania Oana, Evgeny Epifanovsky (2007)
   Prashant Manohar (2009)

 ------------------------------------------------------------------------------


 Allocating and initializing 30808MB of RAM...
 Calculation will run on 6 cores.


 Alpha MOs, Restricted
 -- Occupied --                  
-104.87  -80.07  -26.35  -15.69  -10.60   -8.07   -8.06   -8.06
  1 A     2 A     3 A     4 A     5 A     6 A     7 A     8 A                  
 -7.611  -5.504  -5.502  -5.502  -1.654  -1.184  -1.120  -0.816
  9 A    10 A    11 A    12 A    13 A    14 A    15 A    16 A                  
 -0.723  -0.717  -0.680  -0.530  -0.528  -0.493  -0.464  -0.436
 17 A    18 A    19 A    20 A    21 A    22 A    23 A    24 A                  
 -- Virtual --                   
  0.004   0.048   0.055   0.077   0.080   0.109   0.122   0.143
 25 A    26 A    27 A    28 A    29 A    30 A    31 A    32 A                  
  0.144   0.176   0.205   0.222   0.224   0.234   0.284   0.315
 33 A    34 A    35 A    36 A    37 A    38 A    39 A    40 A                  
  0.364   0.371   0.383   0.383   0.415   0.477   0.541   0.566
 41 A    42 A    43 A    44 A    45 A    46 A    47 A    48 A                  
  0.592   0.621   0.779   0.800   0.853   0.868   0.894   0.978
 49 A    50 A    51 A    52 A    53 A    54 A    55 A    56 A                  
  1.036   1.091   1.117   1.125   1.142   1.177   1.181   1.268
 57 A    58 A    59 A    60 A    61 A    62 A    63 A    64 A                  
  1.399   1.485   1.570   1.591   1.621   1.767   1.871   1.989
 65 A    66 A    67 A    68 A    69 A    70 A    71 A    72 A                  
  2.240   2.263   2.377   2.379   2.585   2.591   2.638   2.726
 73 A    74 A    75 A    76 A    77 A    78 A    79 A    80 A                  
  2.879   4.041   4.116   4.189   4.195   4.257   4.402   4.466
 81 A    82 A    83 A    84 A    85 A    86 A    87 A    88 A                  
  5.349   6.902   6.933   7.145   7.497  10.335  14.691  14.794
 89 A    90 A    91 A    92 A    93 A    94 A    95 A    96 A                  
 14.879  26.656  26.712  27.002  36.637  68.730 166.096 219.189
 97 A    98 A    99 A   100 A   101 A   102 A   103 A   104 A                  

 Beta MOs, Restricted
 -- Occupied --                  
-104.87  -80.07  -26.35  -15.69  -10.60   -8.07   -8.06   -8.06
  1 A     2 A     3 A     4 A     5 A     6 A     7 A     8 A                  
 -7.611  -5.504  -5.502  -5.502  -1.654  -1.184  -1.120  -0.816
  9 A    10 A    11 A    12 A    13 A    14 A    15 A    16 A                  
 -0.723  -0.717  -0.680  -0.530  -0.528  -0.493  -0.464  -0.436
 17 A    18 A    19 A    20 A    21 A    22 A    23 A    24 A                  
 -- Virtual --                   
  0.004   0.048   0.055   0.077   0.080   0.109   0.122   0.143
 25 A    26 A    27 A    28 A    29 A    30 A    31 A    32 A                  
  0.144   0.176   0.205   0.222   0.224   0.234   0.284   0.315
 33 A    34 A    35 A    36 A    37 A    38 A    39 A    40 A                  
  0.364   0.371   0.383   0.383   0.415   0.477   0.541   0.566
 41 A    42 A    43 A    44 A    45 A    46 A    47 A    48 A                  
  0.592   0.621   0.779   0.800   0.853   0.868   0.894   0.978
 49 A    50 A    51 A    52 A    53 A    54 A    55 A    56 A                  
  1.036   1.091   1.117   1.125   1.142   1.177   1.181   1.268
 57 A    58 A    59 A    60 A    61 A    62 A    63 A    64 A                  
  1.399   1.485   1.570   1.591   1.621   1.767   1.871   1.989
 65 A    66 A    67 A    68 A    69 A    70 A    71 A    72 A                  
  2.240   2.263   2.377   2.379   2.585   2.591   2.638   2.726
 73 A    74 A    75 A    76 A    77 A    78 A    79 A    80 A                  
  2.879   4.041   4.116   4.189   4.195   4.257   4.402   4.466
 81 A    82 A    83 A    84 A    85 A    86 A    87 A    88 A                  
  5.349   6.902   6.933   7.145   7.497  10.335  14.691  14.794
 89 A    90 A    91 A    92 A    93 A    94 A    95 A    96 A                  
 14.879  26.656  26.712  27.002  36.637  68.730 166.096 219.189
 97 A    98 A    99 A   100 A   101 A   102 A   103 A   104 A                  

 Occupation and symmetry of molecular orbitals

 Point group: C1 (1 irreducible representation).

                           A     All 
 -------------------------------------
 All molecular orbitals:
  - Alpha                  104   104 
  - Beta                   104   104 
 -------------------------------------
 Alpha orbitals:
  - Frozen occupied        12    12  
  - Active occupied        12    12  
  - Active virtual         80    80  
  - Frozen virtual         0     0   
 -------------------------------------
 Beta orbitals:
  - Frozen occupied        12    12  
  - Active occupied        12    12  
  - Active virtual         80    80  
  - Frozen virtual         0     0   
 -------------------------------------

 Import integrals:   CPU 0.00 s  wall 0.00 s

 Import integrals:   CPU 15.39 s  wall 2.69 s

 MP2 amplitudes:   CPU 0.03 s  wall 0.02 s

Running a double precision version
           CCSD T amplitudes will be solved using DIIS.

           Start     Size      MaxIter   EConv     TConv     
           3         7         100       1.00e-07  1.00e-05  
 ------------------------------------------------------------------------------
           Energy (a.u.)   Ediff      Tdiff       Comment
 ------------------------------------------------------------------------------
          -954.71568460                           
     1    -954.71048045   5.20e-03   7.44e-01     
     2    -954.73415495   2.37e-02   9.94e-02     
     3    -954.73277759   1.38e-03   4.67e-02     
     4    -954.73547693   2.70e-03   1.90e-02     Switched to DIIS steps.
     5    -954.73649749   1.02e-03   1.27e-02     
     6    -954.73659025   9.28e-05   3.35e-03     
     7    -954.73659280   2.55e-06   1.48e-03     
     8    -954.73659485   2.05e-06   4.09e-04     
     9    -954.73659747   2.63e-06   2.61e-04     
    10    -954.73659757   9.61e-08   7.40e-05     
    11    -954.73659770   1.32e-07   2.79e-05     
    12    -954.73659777   6.71e-08   1.58e-05     
    13    -954.73659772   5.39e-08   5.31e-06     
 ------------------------------------------------------------------------------
          -954.73659772                           CCSD T converged.

End of double precision
 SCF energy                 = -954.07668078
 MP2 energy                 = -954.71568460
 CCSD correlation energy     =   -0.65991693
 CCSD total energy           = -954.73659772

 CCSD  T1^2 = 0.0161  T2^2 = 0.2482  Leading amplitudes:

 Amplitude    Orbitals with energies
 -0.0353       21 (A) A                  ->    25 (A) A                   
              -0.5281                          0.0039                     
 -0.0353       21 (A) B                  ->    25 (A) B                   
              -0.5281                          0.0039                     
  0.0258       24 (A) A                  ->    25 (A) A                   
              -0.4360                          0.0039                     
  0.0258       24 (A) B                  ->    25 (A) B                   
              -0.4360                          0.0039                     

 Amplitude    Orbitals with energies
 -0.1133       24 (A) A      24 (A) B    ->    25 (A) A      25 (A) B     
              -0.4360       -0.4360            0.0039        0.0039       
  0.1133       24 (A) A      24 (A) B    ->    25 (A) B      25 (A) A     
              -0.4360       -0.4360            0.0039        0.0039       
  0.1133       24 (A) B      24 (A) A    ->    25 (A) A      25 (A) B     
              -0.4360       -0.4360            0.0039        0.0039       
 -0.1133       24 (A) B      24 (A) A    ->    25 (A) B      25 (A) A     
              -0.4360       -0.4360            0.0039        0.0039       

 Computing CCSD intemediates for later calculations in double precision
 Finished.

Running a double precision version
           CCSD Lambda amplitudes will be solved using DIIS.
           Start     Size      MaxIter   EConv     LConv     
           3         7         100       1.00e-07  1.00e-05  
 ------------------------------------------------------------------------------
            Enorm      Ldiff       Comment
 ------------------------------------------------------------------------------
     1     6.10e-02   4.09e-02     
     2     1.95e-02   8.14e-03     
     3     9.24e-03   1.55e-03     
     4     4.98e-03   1.54e-03     Switched to DIIS steps.
     5     1.52e-03   1.02e-03     
     6     7.56e-04   2.26e-04     
     7     2.41e-04   7.61e-05     
     8     1.13e-04   7.60e-06     
     9     4.00e-05   3.98e-06     
    10     1.84e-05   1.12e-06     
    11     9.04e-06   5.22e-08     
    12     3.85e-06   1.64e-07     
    13     1.99e-06   1.87e-07     
    14     8.68e-07   5.25e-12     
    15     4.11e-07   1.03e-08     
    16     2.14e-07   2.88e-08     
    17     9.62e-08   1.96e-08     
 ------------------------------------------------------------------------------
                                   CCSD Lambda converged.

 Computing density matrices in double precision...
           Orbital response amplitudes will be solved using DIIS.
           Start     Size      MaxIter   EConv     LConv     
           3         7         100       1.00e-06  1.00e-06  
 ------------------------------------------------------------------------------
            Enorm      Ldiff       Comment
 ------------------------------------------------------------------------------
     1     8.87e-02   9.22e-04     
     2     5.50e-02   2.35e-02     
     3     5.51e-02   1.98e-02     
     4     1.32e-02   1.67e-02     Switched to DIIS steps.
     5     4.24e-03   3.52e-03     
     6     1.07e-03   8.17e-04     
     7     4.23e-04   3.20e-05     
     8     8.64e-05   5.82e-05     
     9     2.34e-05   6.47e-06     
    10     5.36e-06   1.73e-06     
    11     8.47e-07   5.13e-07     
 ------------------------------------------------------------------------------
                                   Orbital response converged.

 Computing density matrices... Done.
 CCSD calculation:   CPU 457.23 s  wall 86.76 s

 Transferring MO TPDM to AO TPDM
 Transferring g2_o1o1o1o1
 Transferring g2_o1o1o1v1
 Transferring g2_o1o1v1v1
 Transferring g2_o1v1o1v1
 Transferring g2_o1v1v1v1
 Transferring g2_v1v1v1v1
 Adding separable TPDM
 Computing TPDM gradient
 --------------------------------------------------------
 2e gradient
  Atom          X               Y               Z
 --------------------------------------------------------
    1         -2.428984       23.740363        0.000000  
    2         15.228403        1.962250       -0.000000  
    3          8.231990      -13.235964        0.000000  
    4        -21.031409      -12.466649       -0.000000  
 --------------------------------------------------------
 --------------------------------------------------------
 Final gradient
  Atom          X               Y               Z
 --------------------------------------------------------
    1         -2.428984       23.740363        0.000000  
    2         15.228403        1.962250       -0.000000  
    3          8.231990      -13.235964        0.000000  
    4        -21.031409      -12.466649       -0.000000  
 --------------------------------------------------------
 Analytic gradient from two-electron contribution:   CPU 108.26 s  wall 21.68 s

 Total ccman2 time:   CPU 583.70 s  wall 112.02 s


 --------------------------------------------------------------

                    Orbital Energies (a.u.)
 --------------------------------------------------------------

 Alpha MOs
 -- Occupied --
******** -80.0729 -26.3491 -15.6947 -10.5985  -8.0665  -8.0637  -8.0634
 -7.6113  -5.5039  -5.5020  -5.5017  -1.6535  -1.1843  -1.1199  -0.8158
 -0.7226  -0.7174  -0.6799  -0.5302  -0.5281  -0.4925  -0.4643  -0.4360
 -- Virtual --
  0.0039   0.0478   0.0553   0.0768   0.0800   0.1087   0.1225   0.1433
  0.1443   0.1759   0.2050   0.2215   0.2236   0.2344   0.2839   0.3150
  0.3638   0.3705   0.3825   0.3829   0.4148   0.4772   0.5405   0.5662
  0.5916   0.6213   0.7791   0.8003   0.8531   0.8675   0.8944   0.9776
  1.0363   1.0914   1.1170   1.1251   1.1416   1.1770   1.1806   1.2680
  1.3988   1.4850   1.5701   1.5909   1.6209   1.7666   1.8714   1.9892
  2.2402   2.2625   2.3769   2.3793   2.5850   2.5914   2.6382   2.7256
  2.8786   4.0405   4.1161   4.1892   4.1954   4.2568   4.4023   4.4657
  5.3488   6.9021   6.9326   7.1449   7.4968  10.3347  14.6912  14.7940
 14.8790  26.6565  26.7116  27.0022  36.6372  68.7303 166.0960 219.1885
 --------------------------------------------------------------

          Ground-State Mulliken Net Atomic Charges

     Atom                 Charge (a.u.)
  ----------------------------------------
      1 P                     0.341101
      2 N                    -0.170938
      3 F                    -0.050312
      4 Cl                   -0.119850
  ----------------------------------------
  Sum of atomic charges =    -0.000000

 -----------------------------------------------------------------
                    Cartesian Multipole Moments
 -----------------------------------------------------------------
    Charge (ESU x 10^10)
                 0.0000
    Dipole Moment (Debye)
         X       1.3274      Y      -1.5335      Z       0.0000
       Tot       2.0282
    Quadrupole Moments (Debye-Ang)
        XX     -40.5847     XY      -0.3706     YY     -35.9461
        XZ       0.0000     YZ      -0.0000     ZZ     -34.9701
    Octopole Moments (Debye-Ang^2)
       XXX       1.4057    XXY       4.8696    XYY       0.2501
       YYY       9.7731    XXZ      -0.0000    XYZ      -0.0000
       YYZ       0.0000    XZZ      -2.1542    YZZ       2.6639
       ZZZ       0.0000
    Hexadecapole Moments (Debye-Ang^3)
      XXXX    -353.3892   XXXY     -10.5204   XXYY     -84.6381
      XYYY      -7.2368   YYYY    -172.6695   XXXZ       0.0000
      XXYZ       0.0000   XYYZ       0.0000   YYYZ      -0.0000
      XXZZ     -64.0098   XYZZ      -4.1815   YYZZ     -35.3559
      XZZZ       0.0000   YZZZ      -0.0000   ZZZZ     -39.9430
 -----------------------------------------------------------------
 DrvMan completing analytic gradient of the correlated energy
 Correlated dipole moment
            1
    1   0.5222212
    2  -0.6033431
    3   0.0000000
 Energy read as -954.736597715
 Full Analytical Gradient: (in a.u., or Hartree/Bohr)
             1             2             3             4
    1    0.00000122    0.00011909   -0.00010546   -0.00001485
    2   -0.00009981    0.00043650   -0.00032356   -0.00001312
    3    0.00000000   -0.00000000    0.00000000    0.00000000
 Gradient time:  CPU 0.77 s  wall 0.79 s
 ----------------------------------------------------------------
             Standard Nuclear Orientation (Angstroms)
    I     Atom           X                Y                Z
 ----------------------------------------------------------------
    1      P      -0.0204887823    -1.0127507554     0.0000000000
    2      N      -1.4484206424    -0.3111611578    -0.0000000000
    3      F      -1.5182798520     1.0642535738    -0.0000000000
    4      Cl      1.4182820530     0.4588298395     0.0000000000
 ----------------------------------------------------------------
 Nuclear Repulsion Energy =   200.8140873357 hartrees
 There are       24 alpha and       24 beta electrons

                       Distance Matrix (Angstroms)
             P (  1)   N (  2)   F (  3)
   N (  2)  1.590980
   F (  3)  2.560727  1.377188
   Cl(  4)  2.058060  2.968311  2.998322

 Requested basis set is 6-311++G(d,p)
 There are 38 shells and 104 basis functions
 A cutoff of  1.0D-14 yielded    681 shell pairs
 There are      5368 function pairs (      5806 Cartesian)
 Smallest overlap matrix eigenvalue = 1.92E-03
 Guess MOs from SCF MO coefficient file

 -----------------------------------------------------------------------
  General SCF calculation program by
  Eric Jon Sundstrom, Paul Horn, Yuezhi Mao, Dmitri Zuev, Alec White,
  David Stuck, Shaama M.S., Shane Yost, Joonho Lee, David Small,
  Daniel Levine, Susi Lehtola, Hugh Burton, Evgeny Epifanovsky
 -----------------------------------------------------------------------
 Hartree-Fock
 using 6 threads for integral computing
 -------------------------------------------------------
 OpenMP Integral computing Module                
 Release: version 2.0, May 2017, Q-Chem Inc. Pleasanton 
 -------------------------------------------------------
 A restricted SCF calculation will be
 performed using DIIS
 SCF converges when DIIS error is below 1.0e-08
 ---------------------------------------
  Cycle       Energy         DIIS error
 ---------------------------------------
    1    -954.0766288427      2.45e-05  
    2    -954.0766297117      5.95e-06  
    3    -954.0766298141      2.72e-06  
    4    -954.0766298277      1.22e-06  
    5    -954.0766298320      3.75e-07  
    6    -954.0766298324      1.39e-07  
    7    -954.0766298325      5.25e-08  
    8    -954.0766298325      2.61e-08  
    9    -954.0766298325      9.44e-09  Convergence criterion met
 ---------------------------------------
 SCF time:   CPU 3.72s  wall 1.00s 
 SCF   energy in the final basis set =     -954.0766298325
 Total energy in the final basis set =     -954.0766298325


 ------------------------------------------------------------------------------

   CCMAN2: suite of methods based on coupled cluster
           and equation of motion theories.

   Components:
   * libvmm-1.3-trunk
     by Evgeny Epifanovsky, Ilya Kaliman.
   * libtensor-2.5-trunk
     by Evgeny Epifanovsky, Michael Wormit, Dmitry Zuev, Sam Manzer, 
        Ilya Kaliman.
   * libcc-2.5-trunk
     by Evgeny Epifanovsky, Arik Landau, Tomasz Kus, Kirill Khistyaev, 
        Dmitry Zuev, Prashant Manohar, Xintian Feng, Anna Krylov, 
        Matthew Goldey, Alec White, Thomas Jagau, Kaushik Nanda, 
        Anastasia Gunina, Alexander Kunitsa, Joonho Lee.

   CCMAN original authors:
   Anna I. Krylov, C. David Sherrill, Steven R. Gwaltney,
   Edward F. C. Byrd (2000)
   Sergey V. Levchenko, Lyudmila V. Slipchenko, Tao Wang,
   Ana-Maria C. Cristian (2003)
   Piotr A. Pieniazek, C. Melania Oana, Evgeny Epifanovsky (2007)
   Prashant Manohar (2009)

 ------------------------------------------------------------------------------


 Allocating and initializing 30808MB of RAM...
 Calculation will run on 6 cores.


 Alpha MOs, Restricted
 -- Occupied --                  
-104.87  -80.07  -26.35  -15.69  -10.60   -8.07   -8.06   -8.06
  1 A     2 A     3 A     4 A     5 A     6 A     7 A     8 A                  
 -7.611  -5.504  -5.502  -5.502  -1.653  -1.184  -1.120  -0.816
  9 A    10 A    11 A    12 A    13 A    14 A    15 A    16 A                  
 -0.722  -0.717  -0.680  -0.530  -0.528  -0.493  -0.464  -0.436
 17 A    18 A    19 A    20 A    21 A    22 A    23 A    24 A                  
 -- Virtual --                   
  0.004   0.048   0.055   0.077   0.080   0.109   0.122   0.143
 25 A    26 A    27 A    28 A    29 A    30 A    31 A    32 A                  
  0.144   0.176   0.205   0.222   0.224   0.234   0.284   0.315
 33 A    34 A    35 A    36 A    37 A    38 A    39 A    40 A                  
  0.364   0.370   0.382   0.383   0.415   0.477   0.540   0.566
 41 A    42 A    43 A    44 A    45 A    46 A    47 A    48 A                  
  0.592   0.621   0.779   0.800   0.853   0.867   0.894   0.978
 49 A    50 A    51 A    52 A    53 A    54 A    55 A    56 A                  
  1.036   1.091   1.117   1.125   1.142   1.177   1.181   1.268
 57 A    58 A    59 A    60 A    61 A    62 A    63 A    64 A                  
  1.399   1.485   1.570   1.591   1.621   1.767   1.871   1.989
 65 A    66 A    67 A    68 A    69 A    70 A    71 A    72 A                  
  2.240   2.263   2.377   2.379   2.584   2.591   2.638   2.726
 73 A    74 A    75 A    76 A    77 A    78 A    79 A    80 A                  
  2.879   4.040   4.116   4.189   4.196   4.257   4.401   4.465
 81 A    82 A    83 A    84 A    85 A    86 A    87 A    88 A                  
  5.347   6.902   6.933   7.144   7.497  10.335  14.691  14.794
 89 A    90 A    91 A    92 A    93 A    94 A    95 A    96 A                  
 14.879  26.656  26.712  27.002  36.637  68.730 166.096 219.188
 97 A    98 A    99 A   100 A   101 A   102 A   103 A   104 A                  

 Beta MOs, Restricted
 -- Occupied --                  
-104.87  -80.07  -26.35  -15.69  -10.60   -8.07   -8.06   -8.06
  1 A     2 A     3 A     4 A     5 A     6 A     7 A     8 A                  
 -7.611  -5.504  -5.502  -5.502  -1.653  -1.184  -1.120  -0.816
  9 A    10 A    11 A    12 A    13 A    14 A    15 A    16 A                  
 -0.722  -0.717  -0.680  -0.530  -0.528  -0.493  -0.464  -0.436
 17 A    18 A    19 A    20 A    21 A    22 A    23 A    24 A                  
 -- Virtual --                   
  0.004   0.048   0.055   0.077   0.080   0.109   0.122   0.143
 25 A    26 A    27 A    28 A    29 A    30 A    31 A    32 A                  
  0.144   0.176   0.205   0.222   0.224   0.234   0.284   0.315
 33 A    34 A    35 A    36 A    37 A    38 A    39 A    40 A                  
  0.364   0.370   0.382   0.383   0.415   0.477   0.540   0.566
 41 A    42 A    43 A    44 A    45 A    46 A    47 A    48 A                  
  0.592   0.621   0.779   0.800   0.853   0.867   0.894   0.978
 49 A    50 A    51 A    52 A    53 A    54 A    55 A    56 A                  
  1.036   1.091   1.117   1.125   1.142   1.177   1.181   1.268
 57 A    58 A    59 A    60 A    61 A    62 A    63 A    64 A                  
  1.399   1.485   1.570   1.591   1.621   1.767   1.871   1.989
 65 A    66 A    67 A    68 A    69 A    70 A    71 A    72 A                  
  2.240   2.263   2.377   2.379   2.584   2.591   2.638   2.726
 73 A    74 A    75 A    76 A    77 A    78 A    79 A    80 A                  
  2.879   4.040   4.116   4.189   4.196   4.257   4.401   4.465
 81 A    82 A    83 A    84 A    85 A    86 A    87 A    88 A                  
  5.347   6.902   6.933   7.144   7.497  10.335  14.691  14.794
 89 A    90 A    91 A    92 A    93 A    94 A    95 A    96 A                  
 14.879  26.656  26.712  27.002  36.637  68.730 166.096 219.188
 97 A    98 A    99 A   100 A   101 A   102 A   103 A   104 A                  

 Occupation and symmetry of molecular orbitals

 Point group: C1 (1 irreducible representation).

                           A     All 
 -------------------------------------
 All molecular orbitals:
  - Alpha                  104   104 
  - Beta                   104   104 
 -------------------------------------
 Alpha orbitals:
  - Frozen occupied        12    12  
  - Active occupied        12    12  
  - Active virtual         80    80  
  - Frozen virtual         0     0   
 -------------------------------------
 Beta orbitals:
  - Frozen occupied        12    12  
  - Active occupied        12    12  
  - Active virtual         80    80  
  - Frozen virtual         0     0   
 -------------------------------------

 Import integrals:   CPU 0.00 s  wall 0.00 s

 Import integrals:   CPU 15.29 s  wall 2.68 s

 MP2 amplitudes:   CPU 0.03 s  wall 0.02 s

Running a double precision version
           CCSD T amplitudes will be solved using DIIS.

           Start     Size      MaxIter   EConv     TConv     
           3         7         100       1.00e-07  1.00e-05  
 ------------------------------------------------------------------------------
           Energy (a.u.)   Ediff      Tdiff       Comment
 ------------------------------------------------------------------------------
          -954.71568939                           
     1    -954.71046407   5.23e-03   7.44e-01     
     2    -954.73415562   2.37e-02   9.94e-02     
     3    -954.73277416   1.38e-03   4.67e-02     
     4    -954.73547616   2.70e-03   1.90e-02     Switched to DIIS steps.
     5    -954.73649750   1.02e-03   1.27e-02     
     6    -954.73659049   9.30e-05   3.35e-03     
     7    -954.73659309   2.60e-06   1.48e-03     
     8    -954.73659515   2.06e-06   4.10e-04     
     9    -954.73659779   2.64e-06   2.62e-04     
    10    -954.73659788   9.59e-08   7.42e-05     
    11    -954.73659802   1.33e-07   2.80e-05     
    12    -954.73659808   6.74e-08   1.59e-05     
    13    -954.73659803   5.42e-08   5.32e-06     
 ------------------------------------------------------------------------------
          -954.73659803                           CCSD T converged.

End of double precision
 SCF energy                 = -954.07662983
 MP2 energy                 = -954.71568939
 CCSD correlation energy     =   -0.65996820
 CCSD total energy           = -954.73659803

 CCSD  T1^2 = 0.0161  T2^2 = 0.2483  Leading amplitudes:

 Amplitude    Orbitals with energies
  0.0353       21 (A) A                  ->    25 (A) A                   
              -0.5281                          0.0038                     
  0.0353       21 (A) B                  ->    25 (A) B                   
              -0.5281                          0.0038                     
 -0.0258       24 (A) A                  ->    25 (A) A                   
              -0.4361                          0.0038                     
 -0.0258       24 (A) B                  ->    25 (A) B                   
              -0.4361                          0.0038                     

 Amplitude    Orbitals with energies
 -0.1133       24 (A) A      24 (A) B    ->    25 (A) A      25 (A) B     
              -0.4361       -0.4361            0.0038        0.0038       
  0.1133       24 (A) A      24 (A) B    ->    25 (A) B      25 (A) A     
              -0.4361       -0.4361            0.0038        0.0038       
  0.1133       24 (A) B      24 (A) A    ->    25 (A) A      25 (A) B     
              -0.4361       -0.4361            0.0038        0.0038       
 -0.1133       24 (A) B      24 (A) A    ->    25 (A) B      25 (A) A     
              -0.4361       -0.4361            0.0038        0.0038       

 Computing CCSD intemediates for later calculations in double precision
 Finished.

Running a double precision version
           CCSD Lambda amplitudes will be solved using DIIS.
           Start     Size      MaxIter   EConv     LConv     
           3         7         100       1.00e-07  1.00e-05  
 ------------------------------------------------------------------------------
            Enorm      Ldiff       Comment
 ------------------------------------------------------------------------------
     1     6.10e-02   4.09e-02     
     2     1.95e-02   8.15e-03     
     3     9.24e-03   1.55e-03     
     4     4.98e-03   1.54e-03     Switched to DIIS steps.
     5     1.52e-03   1.02e-03     
     6     7.57e-04   2.27e-04     
     7     2.42e-04   7.62e-05     
     8     1.14e-04   7.65e-06     
     9     4.02e-05   3.98e-06     
    10     1.84e-05   1.12e-06     
    11     9.08e-06   5.46e-08     
    12     3.87e-06   1.66e-07     
    13     2.00e-06   1.88e-07     
    14     8.72e-07   2.37e-10     
    15     4.14e-07   1.03e-08     
    16     2.16e-07   2.90e-08     
    17     9.67e-08   1.98e-08     
 ------------------------------------------------------------------------------
                                   CCSD Lambda converged.

 Computing density matrices in double precision...
           Orbital response amplitudes will be solved using DIIS.
           Start     Size      MaxIter   EConv     LConv     
           3         7         100       1.00e-06  1.00e-06  
 ------------------------------------------------------------------------------
            Enorm      Ldiff       Comment
 ------------------------------------------------------------------------------
     1     8.88e-02   9.28e-04     
     2     5.51e-02   2.34e-02     
     3     5.54e-02   1.98e-02     
     4     1.33e-02   1.68e-02     Switched to DIIS steps.
     5     4.24e-03   3.58e-03     
     6     1.07e-03   8.19e-04     
     7     4.23e-04   3.26e-05     
     8     8.65e-05   5.80e-05     
     9     2.34e-05   6.47e-06     
    10     5.40e-06   1.72e-06     
    11     8.66e-07   5.23e-07     
 ------------------------------------------------------------------------------
                                   Orbital response converged.

 Computing density matrices... Done.
 CCSD calculation:   CPU 456.45 s  wall 86.43 s

 Transferring MO TPDM to AO TPDM
 Transferring g2_o1o1o1o1
 Transferring g2_o1o1o1v1
 Transferring g2_o1o1v1v1
 Transferring g2_o1v1o1v1
 Transferring g2_o1v1v1v1
 Transferring g2_v1v1v1v1
 Adding separable TPDM
 Computing TPDM gradient
 --------------------------------------------------------
 2e gradient
  Atom          X               Y               Z
 --------------------------------------------------------
    1         -2.425638       23.741172        0.000000  
    2         15.233459        1.957391       -0.000000  
    3          8.225940      -13.232460        0.000000  
    4        -21.033761      -12.466103       -0.000000  
 --------------------------------------------------------
 --------------------------------------------------------
 Final gradient
  Atom          X               Y               Z
 --------------------------------------------------------
    1         -2.425638       23.741172        0.000000  
    2         15.233459        1.957391       -0.000000  
    3          8.225940      -13.232460        0.000000  
    4        -21.033761      -12.466103       -0.000000  
 --------------------------------------------------------
 Analytic gradient from two-electron contribution:   CPU 105.77 s  wall 20.04 s

 Total ccman2 time:   CPU 580.26 s  wall 110.02 s


 --------------------------------------------------------------

                    Orbital Energies (a.u.)
 --------------------------------------------------------------

 Alpha MOs
 -- Occupied --
******** -80.0730 -26.3489 -15.6948 -10.5985  -8.0666  -8.0637  -8.0635
 -7.6114  -5.5040  -5.5021  -5.5017  -1.6530  -1.1843  -1.1199  -0.8155
 -0.7223  -0.7171  -0.6798  -0.5303  -0.5281  -0.4926  -0.4643  -0.4361
 -- Virtual --
  0.0038   0.0477   0.0553   0.0768   0.0800   0.1086   0.1224   0.1433
  0.1443   0.1759   0.2050   0.2215   0.2236   0.2344   0.2839   0.3147
  0.3638   0.3705   0.3823   0.3829   0.4149   0.4772   0.5405   0.5662
  0.5916   0.6213   0.7790   0.8003   0.8530   0.8674   0.8944   0.9775
  1.0362   1.0913   1.1169   1.1251   1.1416   1.1770   1.1805   1.2680
  1.3988   1.4850   1.5701   1.5912   1.6211   1.7665   1.8714   1.9891
  2.2404   2.2625   2.3771   2.3795   2.5844   2.5913   2.6380   2.7255
  2.8789   4.0398   4.1164   4.1894   4.1957   4.2569   4.4014   4.4650
  5.3472   6.9023   6.9328   7.1435   7.4967  10.3347  14.6911  14.7939
 14.8789  26.6564  26.7116  27.0021  36.6371  68.7305 166.0959 219.1885
 --------------------------------------------------------------

          Ground-State Mulliken Net Atomic Charges

     Atom                 Charge (a.u.)
  ----------------------------------------
      1 P                     0.341234
      2 N                    -0.170753
      3 F                    -0.050809
      4 Cl                   -0.119672
  ----------------------------------------
  Sum of atomic charges =    -0.000000

 -----------------------------------------------------------------
                    Cartesian Multipole Moments
 -----------------------------------------------------------------
    Charge (ESU x 10^10)
                 0.0000
    Dipole Moment (Debye)
         X       1.3305      Y      -1.5375      Z       0.0000
       Tot       2.0332
    Quadrupole Moments (Debye-Ang)
        XX     -40.5869     XY      -0.3639     YY     -35.9457
        XZ       0.0000     YZ      -0.0000     ZZ     -34.9701
    Octopole Moments (Debye-Ang^2)
       XXX       1.4060    XXY       4.8569    XYY       0.2484
       YYY       9.7500    XXZ      -0.0000    XYZ      -0.0000
       YYZ       0.0000    XZZ      -2.1556    YZZ       2.6559
       ZZZ       0.0000
    Hexadecapole Moments (Debye-Ang^3)
      XXXX    -353.3185   XXXY     -10.4893   XXYY     -84.6325
      XYYY      -7.2135   YYYY    -172.7260   XXXZ       0.0000
      XXYZ       0.0000   XYYZ       0.0000   YYYZ      -0.0000
      XXZZ     -63.9980   XYZZ      -4.1753   YYZZ     -35.3646
      XZZZ       0.0000   YZZZ      -0.0000   ZZZZ     -39.9406
 -----------------------------------------------------------------
 DrvMan completing analytic gradient of the correlated energy
 Correlated dipole moment
            1
    1   0.5234448
    2  -0.6048824
    3   0.0000000
 Energy read as -954.736598029
 Full Analytical Gradient: (in a.u., or Hartree/Bohr)
             1             2             3             4
    1   -0.00004050    0.00015198   -0.00011010   -0.00000138
    2   -0.00011458   -0.00010975    0.00020553    0.00001880
    3    0.00000000   -0.00000000    0.00000000    0.00000000
 Gradient time:  CPU 0.79 s  wall 0.79 s
 ----------------------------------------------------------------
             Standard Nuclear Orientation (Angstroms)
    I     Atom           X                Y                Z
 ----------------------------------------------------------------
    1      P      -0.0204887823    -1.0127507554     0.0000000000
    2      N      -1.4484206424    -0.3111611578    -0.0000000000
    3      F      -1.5182798520     1.0622535738    -0.0000000000
    4      Cl      1.4182820530     0.4588298395     0.0000000000
 ----------------------------------------------------------------
 Nuclear Repulsion Energy =   200.8705609935 hartrees
 There are       24 alpha and       24 beta electrons

                       Distance Matrix (Angstroms)
             P (  1)   N (  2)   F (  3)
   N (  2)  1.590980
   F (  3)  2.559106  1.375190
   Cl(  4)  2.058060  2.968311  2.997919

 Requested basis set is 6-311++G(d,p)
 There are 38 shells and 104 basis functions
 A cutoff of  1.0D-14 yielded    681 shell pairs
 There are      5368 function pairs (      5806 Cartesian)
 Smallest overlap matrix eigenvalue = 1.92E-03
 Guess MOs from SCF MO coefficient file

 -----------------------------------------------------------------------
  General SCF calculation program by
  Eric Jon Sundstrom, Paul Horn, Yuezhi Mao, Dmitri Zuev, Alec White,
  David Stuck, Shaama M.S., Shane Yost, Joonho Lee, David Small,
  Daniel Levine, Susi Lehtola, Hugh Burton, Evgeny Epifanovsky
 -----------------------------------------------------------------------
 Hartree-Fock
 using 6 threads for integral computing
 -------------------------------------------------------
 OpenMP Integral computing Module                
 Release: version 2.0, May 2017, Q-Chem Inc. Pleasanton 
 -------------------------------------------------------
 A restricted SCF calculation will be
 performed using DIIS
 SCF converges when DIIS error is below 1.0e-08
 ---------------------------------------
  Cycle       Energy         DIIS error
 ---------------------------------------
    1    -954.0767382653      4.41e-05  
    2    -954.0767406892      9.47e-06  
    3    -954.0767408865      4.78e-06  
    4    -954.0767409167      1.51e-06  
    5    -954.0767409235      6.97e-07  
    6    -954.0767409250      3.20e-07  
    7    -954.0767409254      1.23e-07  
    8    -954.0767409255      4.28e-08  
    9    -954.0767409255      1.38e-08  
   10    -954.0767409255      4.89e-09  Convergence criterion met
 ---------------------------------------
 SCF time:   CPU 4.06s  wall 1.00s 
 SCF   energy in the final basis set =     -954.0767409255
 Total energy in the final basis set =     -954.0767409255


 ------------------------------------------------------------------------------

   CCMAN2: suite of methods based on coupled cluster
           and equation of motion theories.

   Components:
   * libvmm-1.3-trunk
     by Evgeny Epifanovsky, Ilya Kaliman.
   * libtensor-2.5-trunk
     by Evgeny Epifanovsky, Michael Wormit, Dmitry Zuev, Sam Manzer, 
        Ilya Kaliman.
   * libcc-2.5-trunk
     by Evgeny Epifanovsky, Arik Landau, Tomasz Kus, Kirill Khistyaev, 
        Dmitry Zuev, Prashant Manohar, Xintian Feng, Anna Krylov, 
        Matthew Goldey, Alec White, Thomas Jagau, Kaushik Nanda, 
        Anastasia Gunina, Alexander Kunitsa, Joonho Lee.

   CCMAN original authors:
   Anna I. Krylov, C. David Sherrill, Steven R. Gwaltney,
   Edward F. C. Byrd (2000)
   Sergey V. Levchenko, Lyudmila V. Slipchenko, Tao Wang,
   Ana-Maria C. Cristian (2003)
   Piotr A. Pieniazek, C. Melania Oana, Evgeny Epifanovsky (2007)
   Prashant Manohar (2009)

 ------------------------------------------------------------------------------


 Allocating and initializing 30808MB of RAM...
 Calculation will run on 6 cores.


 Alpha MOs, Restricted
 -- Occupied --                  
-104.87  -80.07  -26.35  -15.69  -10.60   -8.07   -8.06   -8.06
  1 A     2 A     3 A     4 A     5 A     6 A     7 A     8 A                  
 -7.611  -5.504  -5.502  -5.502  -1.654  -1.184  -1.120  -0.816
  9 A    10 A    11 A    12 A    13 A    14 A    15 A    16 A                  
 -0.723  -0.718  -0.680  -0.530  -0.528  -0.493  -0.464  -0.436
 17 A    18 A    19 A    20 A    21 A    22 A    23 A    24 A                  
 -- Virtual --                   
  0.004   0.048   0.055   0.077   0.080   0.109   0.122   0.143
 25 A    26 A    27 A    28 A    29 A    30 A    31 A    32 A                  
  0.144   0.176   0.205   0.221   0.224   0.234   0.284   0.315
 33 A    34 A    35 A    36 A    37 A    38 A    39 A    40 A                  
  0.364   0.370   0.383   0.383   0.415   0.477   0.541   0.566
 41 A    42 A    43 A    44 A    45 A    46 A    47 A    48 A                  
  0.592   0.621   0.779   0.800   0.853   0.868   0.895   0.978
 49 A    50 A    51 A    52 A    53 A    54 A    55 A    56 A                  
  1.036   1.091   1.117   1.125   1.142   1.177   1.181   1.268
 57 A    58 A    59 A    60 A    61 A    62 A    63 A    64 A                  
  1.399   1.485   1.570   1.591   1.621   1.767   1.872   1.989
 65 A    66 A    67 A    68 A    69 A    70 A    71 A    72 A                  
  2.240   2.263   2.377   2.379   2.586   2.591   2.638   2.726
 73 A    74 A    75 A    76 A    77 A    78 A    79 A    80 A                  
  2.879   4.041   4.116   4.189   4.195   4.257   4.403   4.467
 81 A    82 A    83 A    84 A    85 A    86 A    87 A    88 A                  
  5.351   6.902   6.933   7.146   7.497  10.335  14.691  14.794
 89 A    90 A    91 A    92 A    93 A    94 A    95 A    96 A                  
 14.879  26.657  26.712  27.002  36.637  68.730 166.096 219.189
 97 A    98 A    99 A   100 A   101 A   102 A   103 A   104 A                  

 Beta MOs, Restricted
 -- Occupied --                  
-104.87  -80.07  -26.35  -15.69  -10.60   -8.07   -8.06   -8.06
  1 A     2 A     3 A     4 A     5 A     6 A     7 A     8 A                  
 -7.611  -5.504  -5.502  -5.502  -1.654  -1.184  -1.120  -0.816
  9 A    10 A    11 A    12 A    13 A    14 A    15 A    16 A                  
 -0.723  -0.718  -0.680  -0.530  -0.528  -0.493  -0.464  -0.436
 17 A    18 A    19 A    20 A    21 A    22 A    23 A    24 A                  
 -- Virtual --                   
  0.004   0.048   0.055   0.077   0.080   0.109   0.122   0.143
 25 A    26 A    27 A    28 A    29 A    30 A    31 A    32 A                  
  0.144   0.176   0.205   0.221   0.224   0.234   0.284   0.315
 33 A    34 A    35 A    36 A    37 A    38 A    39 A    40 A                  
  0.364   0.370   0.383   0.383   0.415   0.477   0.541   0.566
 41 A    42 A    43 A    44 A    45 A    46 A    47 A    48 A                  
  0.592   0.621   0.779   0.800   0.853   0.868   0.895   0.978
 49 A    50 A    51 A    52 A    53 A    54 A    55 A    56 A                  
  1.036   1.091   1.117   1.125   1.142   1.177   1.181   1.268
 57 A    58 A    59 A    60 A    61 A    62 A    63 A    64 A                  
  1.399   1.485   1.570   1.591   1.621   1.767   1.872   1.989
 65 A    66 A    67 A    68 A    69 A    70 A    71 A    72 A                  
  2.240   2.263   2.377   2.379   2.586   2.591   2.638   2.726
 73 A    74 A    75 A    76 A    77 A    78 A    79 A    80 A                  
  2.879   4.041   4.116   4.189   4.195   4.257   4.403   4.467
 81 A    82 A    83 A    84 A    85 A    86 A    87 A    88 A                  
  5.351   6.902   6.933   7.146   7.497  10.335  14.691  14.794
 89 A    90 A    91 A    92 A    93 A    94 A    95 A    96 A                  
 14.879  26.657  26.712  27.002  36.637  68.730 166.096 219.189
 97 A    98 A    99 A   100 A   101 A   102 A   103 A   104 A                  

 Occupation and symmetry of molecular orbitals

 Point group: C1 (1 irreducible representation).

                           A     All 
 -------------------------------------
 All molecular orbitals:
  - Alpha                  104   104 
  - Beta                   104   104 
 -------------------------------------
 Alpha orbitals:
  - Frozen occupied        12    12  
  - Active occupied        12    12  
  - Active virtual         80    80  
  - Frozen virtual         0     0   
 -------------------------------------
 Beta orbitals:
  - Frozen occupied        12    12  
  - Active occupied        12    12  
  - Active virtual         80    80  
  - Frozen virtual         0     0   
 -------------------------------------

 Import integrals:   CPU 0.00 s  wall 0.00 s

 Import integrals:   CPU 15.43 s  wall 2.69 s

 MP2 amplitudes:   CPU 0.03 s  wall 0.02 s

Running a double precision version
           CCSD T amplitudes will be solved using DIIS.

           Start     Size      MaxIter   EConv     TConv     
           3         7         100       1.00e-07  1.00e-05  
 ------------------------------------------------------------------------------
           Energy (a.u.)   Ediff      Tdiff       Comment
 ------------------------------------------------------------------------------
          -954.71567477                           
     1    -954.71050140   5.17e-03   7.44e-01     
     2    -954.73415270   2.37e-02   9.94e-02     
     3    -954.73278175   1.37e-03   4.66e-02     
     4    -954.73547740   2.70e-03   1.90e-02     Switched to DIIS steps.
     5    -954.73649674   1.02e-03   1.27e-02     
     6    -954.73658914   9.24e-05   3.34e-03     
     7    -954.73659161   2.47e-06   1.48e-03     
     8    -954.73659364   2.03e-06   4.08e-04     
     9    -954.73659626   2.61e-06   2.61e-04     
    10    -954.73659635   9.59e-08   7.38e-05     
    11    -954.73659648   1.30e-07   2.78e-05     
    12    -954.73659655   6.68e-08   1.58e-05     
    13    -954.73659649   5.36e-08   5.28e-06     
 ------------------------------------------------------------------------------
          -954.73659649                           CCSD T converged.

End of double precision
 SCF energy                 = -954.07674093
 MP2 energy                 = -954.71567477
 CCSD correlation energy     =   -0.65985557
 CCSD total energy           = -954.73659649

 CCSD  T1^2 = 0.0160  T2^2 = 0.2482  Leading amplitudes:

 Amplitude    Orbitals with energies
 -0.0352       21 (A) A                  ->    25 (A) A                   
              -0.5280                          0.0039                     
 -0.0352       21 (A) B                  ->    25 (A) B                   
              -0.5280                          0.0039                     
  0.0257       24 (A) A                  ->    25 (A) A                   
              -0.4359                          0.0039                     
  0.0257       24 (A) B                  ->    25 (A) B                   
              -0.4359                          0.0039                     

 Amplitude    Orbitals with energies
 -0.1133       24 (A) A      24 (A) B    ->    25 (A) A      25 (A) B     
              -0.4359       -0.4359            0.0039        0.0039       
  0.1133       24 (A) A      24 (A) B    ->    25 (A) B      25 (A) A     
              -0.4359       -0.4359            0.0039        0.0039       
  0.1133       24 (A) B      24 (A) A    ->    25 (A) A      25 (A) B     
              -0.4359       -0.4359            0.0039        0.0039       
 -0.1133       24 (A) B      24 (A) A    ->    25 (A) B      25 (A) A     
              -0.4359       -0.4359            0.0039        0.0039       

 Computing CCSD intemediates for later calculations in double precision
 Finished.

Running a double precision version
           CCSD Lambda amplitudes will be solved using DIIS.
           Start     Size      MaxIter   EConv     LConv     
           3         7         100       1.00e-07  1.00e-05  
 ------------------------------------------------------------------------------
            Enorm      Ldiff       Comment
 ------------------------------------------------------------------------------
     1     6.09e-02   4.09e-02     
     2     1.95e-02   8.13e-03     
     3     9.23e-03   1.55e-03     
     4     4.97e-03   1.54e-03     Switched to DIIS steps.
     5     1.52e-03   1.02e-03     
     6     7.54e-04   2.26e-04     
     7     2.41e-04   7.58e-05     
     8     1.13e-04   7.53e-06     
     9     3.99e-05   3.99e-06     
    10     1.83e-05   1.12e-06     
    11     8.99e-06   4.99e-08     
    12     3.83e-06   1.62e-07     
    13     1.98e-06   1.85e-07     
    14     8.61e-07   1.19e-11     
    15     4.08e-07   1.01e-08     
    16     2.13e-07   2.85e-08     
    17     9.55e-08   1.94e-08     
 ------------------------------------------------------------------------------
                                   CCSD Lambda converged.

 Computing density matrices in double precision...
           Orbital response amplitudes will be solved using DIIS.
           Start     Size      MaxIter   EConv     LConv     
           3         7         100       1.00e-06  1.00e-06  
 ------------------------------------------------------------------------------
            Enorm      Ldiff       Comment
 ------------------------------------------------------------------------------
     1     8.87e-02   9.16e-04     
     2     5.50e-02   2.35e-02     
     3     5.49e-02   1.98e-02     
     4     1.31e-02   1.67e-02     Switched to DIIS steps.
     5     4.23e-03   3.48e-03     
     6     1.07e-03   8.14e-04     
     7     4.24e-04   3.14e-05     
     8     8.63e-05   5.83e-05     
     9     2.33e-05   6.46e-06     
    10     5.32e-06   1.74e-06     
    11     8.46e-07   5.02e-07     
 ------------------------------------------------------------------------------
                                   Orbital response converged.

 Computing density matrices... Done.
 CCSD calculation:   CPU 457.41 s  wall 86.78 s

 Transferring MO TPDM to AO TPDM
 Transferring g2_o1o1o1o1
 Transferring g2_o1o1o1v1
 Transferring g2_o1o1v1v1
 Transferring g2_o1v1o1v1
 Transferring g2_o1v1v1v1
 Transferring g2_v1v1v1v1
 Adding separable TPDM
 Computing TPDM gradient
 --------------------------------------------------------
 2e gradient
  Atom          X               Y               Z
 --------------------------------------------------------
    1         -2.430813       23.741687        0.000000  
    2         15.234963        1.968583       -0.000000  
    3          8.231220      -13.243488        0.000000  
    4        -21.035370      -12.466782        0.000000  
 --------------------------------------------------------
 --------------------------------------------------------
 Final gradient
  Atom          X               Y               Z
 --------------------------------------------------------
    1         -2.430813       23.741687        0.000000  
    2         15.234963        1.968583       -0.000000  
    3          8.231220      -13.243488        0.000000  
    4        -21.035370      -12.466782        0.000000  
 --------------------------------------------------------
 Analytic gradient from two-electron contribution:   CPU 106.88 s  wall 20.96 s

 Total ccman2 time:   CPU 582.65 s  wall 111.34 s


 --------------------------------------------------------------

                    Orbital Energies (a.u.)
 --------------------------------------------------------------

 Alpha MOs
 -- Occupied --
******** -80.0728 -26.3492 -15.6947 -10.5984  -8.0665  -8.0636  -8.0634
 -7.6111  -5.5038  -5.5019  -5.5015  -1.6541  -1.1842  -1.1199  -0.8161
 -0.7229  -0.7178  -0.6800  -0.5301  -0.5280  -0.4925  -0.4642  -0.4359
 -- Virtual --
  0.0039   0.0478   0.0553   0.0768   0.0800   0.1088   0.1225   0.1433
  0.1443   0.1759   0.2050   0.2215   0.2237   0.2344   0.2839   0.3154
  0.3637   0.3705   0.3828   0.3829   0.4149   0.4773   0.5406   0.5661
  0.5916   0.6213   0.7792   0.8004   0.8531   0.8678   0.8946   0.9776
  1.0363   1.0912   1.1170   1.1251   1.1417   1.1771   1.1806   1.2681
  1.3988   1.4850   1.5700   1.5906   1.6208   1.7667   1.8716   1.9893
  2.2401   2.2626   2.3768   2.3794   2.5856   2.5914   2.6385   2.7256
  2.8785   4.0412   4.1157   4.1890   4.1952   4.2567   4.4034   4.4667
  5.3506   6.9020   6.9326   7.1464   7.4970  10.3348  14.6913  14.7941
 14.8792  26.6565  26.7117  27.0022  36.6374  68.7302 166.0962 219.1886
 --------------------------------------------------------------

          Ground-State Mulliken Net Atomic Charges

     Atom                 Charge (a.u.)
  ----------------------------------------
      1 P                     0.340972
      2 N                    -0.171139
      3 F                    -0.049920
      4 Cl                   -0.119912
  ----------------------------------------
  Sum of atomic charges =    -0.000000

 -----------------------------------------------------------------
                    Cartesian Multipole Moments
 -----------------------------------------------------------------
    Charge (ESU x 10^10)
                -0.0000
    Dipole Moment (Debye)
         X       1.3235      Y      -1.5293      Z      -0.0000
       Tot       2.0225
    Quadrupole Moments (Debye-Ang)
        XX     -40.5791     XY      -0.3746     YY     -35.9479
        XZ       0.0000     YZ      -0.0000     ZZ     -34.9701
    Octopole Moments (Debye-Ang^2)
       XXX       1.3740    XXY       4.8838    XYY       0.2378
       YYY       9.8001    XXZ      -0.0000    XYZ      -0.0000
       YYZ       0.0000    XZZ      -2.1624    YZZ       2.6727
       ZZZ      -0.0000
    Hexadecapole Moments (Debye-Ang^3)
      XXXX    -353.2639   XXXY     -10.5799   XXYY     -84.6082
      XYYY      -7.2786   YYYY    -172.6238   XXXZ       0.0000
      XXYZ       0.0000   XYYZ      -0.0000   YYYZ      -0.0000
      XXZZ     -63.9915   XYZZ      -4.1972   YYZZ     -35.3484
      XZZZ      -0.0000   YZZZ      -0.0000   ZZZZ     -39.9456
 -----------------------------------------------------------------
 DrvMan completing analytic gradient of the correlated energy
 Correlated dipole moment
            1
    1   0.5206973
    2  -0.6016730
    3  -0.0000000
 Energy read as -954.736596495
 Full Analytical Gradient: (in a.u., or Hartree/Bohr)
             1             2             3             4
    1   -0.00004310   -0.00000422    0.00005294   -0.00000563
    2    0.00008145    0.00096955   -0.00101997   -0.00003103
    3    0.00000000   -0.00000000    0.00000000    0.00000000
 Gradient time:  CPU 0.76 s  wall 0.77 s
 ----------------------------------------------------------------
             Standard Nuclear Orientation (Angstroms)
    I     Atom           X                Y                Z
 ----------------------------------------------------------------
    1      P      -0.0204887823    -1.0127507554     0.0000000000
    2      N      -1.4484206424    -0.3111611578    -0.0000000000
    3      F      -1.5182798520     1.0632535738     0.0010000000
    4      Cl      1.4182820530     0.4588298395     0.0000000000
 ----------------------------------------------------------------
 Nuclear Repulsion Energy =   200.8423006433 hartrees
 There are       24 alpha and       24 beta electrons

                       Distance Matrix (Angstroms)
             P (  1)   N (  2)   F (  3)
   N (  2)  1.590980
   F (  3)  2.559917  1.376189
   Cl(  4)  2.058060  2.968311  2.998120

 Requested basis set is 6-311++G(d,p)
 There are 38 shells and 104 basis functions
 A cutoff of  1.0D-14 yielded    681 shell pairs
 There are      5368 function pairs (      5806 Cartesian)
 Smallest overlap matrix eigenvalue = 1.92E-03
 Guess MOs from SCF MO coefficient file

 -----------------------------------------------------------------------
  General SCF calculation program by
  Eric Jon Sundstrom, Paul Horn, Yuezhi Mao, Dmitri Zuev, Alec White,
  David Stuck, Shaama M.S., Shane Yost, Joonho Lee, David Small,
  Daniel Levine, Susi Lehtola, Hugh Burton, Evgeny Epifanovsky
 -----------------------------------------------------------------------
 Hartree-Fock
 using 6 threads for integral computing
 -------------------------------------------------------
 OpenMP Integral computing Module                
 Release: version 2.0, May 2017, Q-Chem Inc. Pleasanton 
 -------------------------------------------------------
 A restricted SCF calculation will be
 performed using DIIS
 SCF converges when DIIS error is below 1.0e-08
 ---------------------------------------
  Cycle       Energy         DIIS error
 ---------------------------------------
    1    -954.0766849480      2.51e-05  
    2    -954.0766858234      5.85e-06  
    3    -954.0766859158      2.72e-06  
    4    -954.0766859285      1.10e-06  
    5    -954.0766859322      4.24e-07  
    6    -954.0766859328      1.78e-07  
    7    -954.0766859329      6.75e-08  
    8    -954.0766859329      2.82e-08  
    9    -954.0766859329      1.08e-08  
   10    -954.0766859329      3.35e-09  Convergence criterion met
 ---------------------------------------
 SCF time:   CPU 4.03s  wall 1.00s 
 SCF   energy in the final basis set =     -954.0766859329
 Total energy in the final basis set =     -954.0766859329


 ------------------------------------------------------------------------------

   CCMAN2: suite of methods based on coupled cluster
           and equation of motion theories.

   Components:
   * libvmm-1.3-trunk
     by Evgeny Epifanovsky, Ilya Kaliman.
   * libtensor-2.5-trunk
     by Evgeny Epifanovsky, Michael Wormit, Dmitry Zuev, Sam Manzer, 
        Ilya Kaliman.
   * libcc-2.5-trunk
     by Evgeny Epifanovsky, Arik Landau, Tomasz Kus, Kirill Khistyaev, 
        Dmitry Zuev, Prashant Manohar, Xintian Feng, Anna Krylov, 
        Matthew Goldey, Alec White, Thomas Jagau, Kaushik Nanda, 
        Anastasia Gunina, Alexander Kunitsa, Joonho Lee.

   CCMAN original authors:
   Anna I. Krylov, C. David Sherrill, Steven R. Gwaltney,
   Edward F. C. Byrd (2000)
   Sergey V. Levchenko, Lyudmila V. Slipchenko, Tao Wang,
   Ana-Maria C. Cristian (2003)
   Piotr A. Pieniazek, C. Melania Oana, Evgeny Epifanovsky (2007)
   Prashant Manohar (2009)

 ------------------------------------------------------------------------------


 Allocating and initializing 30808MB of RAM...
 Calculation will run on 6 cores.


 Alpha MOs, Restricted
 -- Occupied --                  
-104.87  -80.07  -26.35  -15.69  -10.60   -8.07   -8.06   -8.06
  1 A     2 A     3 A     4 A     5 A     6 A     7 A     8 A                  
 -7.611  -5.504  -5.502  -5.502  -1.654  -1.184  -1.120  -0.816
  9 A    10 A    11 A    12 A    13 A    14 A    15 A    16 A                  
 -0.723  -0.717  -0.680  -0.530  -0.528  -0.493  -0.464  -0.436
 17 A    18 A    19 A    20 A    21 A    22 A    23 A    24 A                  
 -- Virtual --                   
  0.004   0.048   0.055   0.077   0.080   0.109   0.122   0.143
 25 A    26 A    27 A    28 A    29 A    30 A    31 A    32 A                  
  0.144   0.176   0.205   0.221   0.224   0.234   0.284   0.315
 33 A    34 A    35 A    36 A    37 A    38 A    39 A    40 A                  
  0.364   0.370   0.383   0.383   0.415   0.477   0.541   0.566
 41 A    42 A    43 A    44 A    45 A    46 A    47 A    48 A                  
  0.592   0.621   0.779   0.800   0.853   0.868   0.894   0.978
 49 A    50 A    51 A    52 A    53 A    54 A    55 A    56 A                  
  1.036   1.091   1.117   1.125   1.142   1.177   1.181   1.268
 57 A    58 A    59 A    60 A    61 A    62 A    63 A    64 A                  
  1.399   1.485   1.570   1.591   1.621   1.767   1.871   1.989
 65 A    66 A    67 A    68 A    69 A    70 A    71 A    72 A                  
  2.240   2.263   2.377   2.379   2.585   2.591   2.638   2.726
 73 A    74 A    75 A    76 A    77 A    78 A    79 A    80 A                  
  2.879   4.040   4.116   4.189   4.195   4.257   4.402   4.466
 81 A    82 A    83 A    84 A    85 A    86 A    87 A    88 A                  
  5.349   6.902   6.933   7.145   7.497  10.335  14.691  14.794
 89 A    90 A    91 A    92 A    93 A    94 A    95 A    96 A                  
 14.879  26.656  26.712  27.002  36.637  68.730 166.096 219.189
 97 A    98 A    99 A   100 A   101 A   102 A   103 A   104 A                  

 Beta MOs, Restricted
 -- Occupied --                  
-104.87  -80.07  -26.35  -15.69  -10.60   -8.07   -8.06   -8.06
  1 A     2 A     3 A     4 A     5 A     6 A     7 A     8 A                  
 -7.611  -5.504  -5.502  -5.502  -1.654  -1.184  -1.120  -0.816
  9 A    10 A    11 A    12 A    13 A    14 A    15 A    16 A                  
 -0.723  -0.717  -0.680  -0.530  -0.528  -0.493  -0.464  -0.436
 17 A    18 A    19 A    20 A    21 A    22 A    23 A    24 A                  
 -- Virtual --                   
  0.004   0.048   0.055   0.077   0.080   0.109   0.122   0.143
 25 A    26 A    27 A    28 A    29 A    30 A    31 A    32 A                  
  0.144   0.176   0.205   0.221   0.224   0.234   0.284   0.315
 33 A    34 A    35 A    36 A    37 A    38 A    39 A    40 A                  
  0.364   0.370   0.383   0.383   0.415   0.477   0.541   0.566
 41 A    42 A    43 A    44 A    45 A    46 A    47 A    48 A                  
  0.592   0.621   0.779   0.800   0.853   0.868   0.894   0.978
 49 A    50 A    51 A    52 A    53 A    54 A    55 A    56 A                  
  1.036   1.091   1.117   1.125   1.142   1.177   1.181   1.268
 57 A    58 A    59 A    60 A    61 A    62 A    63 A    64 A                  
  1.399   1.485   1.570   1.591   1.621   1.767   1.871   1.989
 65 A    66 A    67 A    68 A    69 A    70 A    71 A    72 A                  
  2.240   2.263   2.377   2.379   2.585   2.591   2.638   2.726
 73 A    74 A    75 A    76 A    77 A    78 A    79 A    80 A                  
  2.879   4.040   4.116   4.189   4.195   4.257   4.402   4.466
 81 A    82 A    83 A    84 A    85 A    86 A    87 A    88 A                  
  5.349   6.902   6.933   7.145   7.497  10.335  14.691  14.794
 89 A    90 A    91 A    92 A    93 A    94 A    95 A    96 A                  
 14.879  26.656  26.712  27.002  36.637  68.730 166.096 219.189
 97 A    98 A    99 A   100 A   101 A   102 A   103 A   104 A                  

 Occupation and symmetry of molecular orbitals

 Point group: C1 (1 irreducible representation).

                           A     All 
 -------------------------------------
 All molecular orbitals:
  - Alpha                  104   104 
  - Beta                   104   104 
 -------------------------------------
 Alpha orbitals:
  - Frozen occupied        12    12  
  - Active occupied        12    12  
  - Active virtual         80    80  
  - Frozen virtual         0     0   
 -------------------------------------
 Beta orbitals:
  - Frozen occupied        12    12  
  - Active occupied        12    12  
  - Active virtual         80    80  
  - Frozen virtual         0     0   
 -------------------------------------

 Import integrals:   CPU 0.00 s  wall 0.00 s

 Import integrals:   CPU 15.48 s  wall 2.70 s

 MP2 amplitudes:   CPU 0.03 s  wall 0.02 s

Running a double precision version
           CCSD T amplitudes will be solved using DIIS.

           Start     Size      MaxIter   EConv     TConv     
           3         7         100       1.00e-07  1.00e-05  
 ------------------------------------------------------------------------------
           Energy (a.u.)   Ediff      Tdiff       Comment
 ------------------------------------------------------------------------------
          -954.71568263                           
     1    -954.71048330   5.20e-03   7.44e-01     
     2    -954.73415471   2.37e-02   9.94e-02     
     3    -954.73277852   1.38e-03   4.67e-02     
     4    -954.73547733   2.70e-03   1.90e-02     Switched to DIIS steps.
     5    -954.73649768   1.02e-03   1.27e-02     
     6    -954.73659037   9.27e-05   3.35e-03     
     7    -954.73659291   2.53e-06   1.48e-03     
     8    -954.73659495   2.04e-06   4.09e-04     
     9    -954.73659758   2.63e-06   2.61e-04     
    10    -954.73659767   9.59e-08   7.40e-05     
    11    -954.73659780   1.32e-07   2.79e-05     
    12    -954.73659787   6.71e-08   1.58e-05     
    13    -954.73659782   5.39e-08   5.30e-06     
 ------------------------------------------------------------------------------
          -954.73659782                           CCSD T converged.

End of double precision
 SCF energy                 = -954.07668593
 MP2 energy                 = -954.71568263
 CCSD correlation energy     =   -0.65991188
 CCSD total energy           = -954.73659782

 CCSD  T1^2 = 0.0161  T2^2 = 0.2482  Leading amplitudes:

 Amplitude    Orbitals with energies
  0.0353       21 (A) A                  ->    25 (A) A                   
              -0.5281                          0.0039                     
  0.0353       21 (A) B                  ->    25 (A) B                   
              -0.5281                          0.0039                     
  0.0258       24 (A) A                  ->    25 (A) A                   
              -0.4360                          0.0039                     
  0.0258       24 (A) B                  ->    25 (A) B                   
              -0.4360                          0.0039                     

 Amplitude    Orbitals with energies
 -0.1133       24 (A) A      24 (A) B    ->    25 (A) A      25 (A) B     
              -0.4360       -0.4360            0.0039        0.0039       
  0.1133       24 (A) A      24 (A) B    ->    25 (A) B      25 (A) A     
              -0.4360       -0.4360            0.0039        0.0039       
  0.1133       24 (A) B      24 (A) A    ->    25 (A) A      25 (A) B     
              -0.4360       -0.4360            0.0039        0.0039       
 -0.1133       24 (A) B      24 (A) A    ->    25 (A) B      25 (A) A     
              -0.4360       -0.4360            0.0039        0.0039       

 Computing CCSD intemediates for later calculations in double precision
 Finished.

Running a double precision version
           CCSD Lambda amplitudes will be solved using DIIS.
           Start     Size      MaxIter   EConv     LConv     
           3         7         100       1.00e-07  1.00e-05  
 ------------------------------------------------------------------------------
            Enorm      Ldiff       Comment
 ------------------------------------------------------------------------------
     1     6.10e-02   4.09e-02     
     2     1.95e-02   8.14e-03     
     3     9.24e-03   1.55e-03     
     4     4.98e-03   1.54e-03     Switched to DIIS steps.
     5     1.52e-03   1.02e-03     
     6     7.56e-04   2.26e-04     
     7     2.41e-04   7.60e-05     
     8     1.13e-04   7.59e-06     
     9     4.00e-05   3.99e-06     
    10     1.83e-05   1.12e-06     
    11     9.04e-06   5.23e-08     
    12     3.85e-06   1.64e-07     
    13     1.99e-06   1.87e-07     
    14     8.67e-07   1.12e-10     
    15     4.11e-07   1.02e-08     
    16     2.14e-07   2.87e-08     
    17     9.61e-08   1.96e-08     
 ------------------------------------------------------------------------------
                                   CCSD Lambda converged.

 Computing density matrices in double precision...
           Orbital response amplitudes will be solved using DIIS.
           Start     Size      MaxIter   EConv     LConv     
           3         7         100       1.00e-06  1.00e-06  
 ------------------------------------------------------------------------------
            Enorm      Ldiff       Comment
 ------------------------------------------------------------------------------
     1     8.87e-02   9.22e-04     
     2     5.50e-02   2.35e-02     
     3     5.51e-02   1.98e-02     
     4     1.32e-02   1.67e-02     Switched to DIIS steps.
     5     4.24e-03   3.53e-03     
     6     1.07e-03   8.17e-04     
     7     4.23e-04   3.20e-05     
     8     8.64e-05   5.82e-05     
     9     2.33e-05   6.46e-06     
    10     5.36e-06   1.73e-06     
    11     8.46e-07   5.12e-07     
 ------------------------------------------------------------------------------
                                   Orbital response converged.

 Computing density matrices... Done.
 CCSD calculation:   CPU 456.23 s  wall 86.35 s

 Transferring MO TPDM to AO TPDM
 Transferring g2_o1o1o1o1
 Transferring g2_o1o1o1v1
 Transferring g2_o1o1v1v1
 Transferring g2_o1v1o1v1
 Transferring g2_o1v1v1v1
 Transferring g2_v1v1v1v1
 Adding separable TPDM
 Computing TPDM gradient
 --------------------------------------------------------
 2e gradient
  Atom          X               Y               Z
 --------------------------------------------------------
    1         -2.428224       23.741432        0.002231  
    2         15.234208        1.962980        0.005555  
    3          8.228582      -13.237968       -0.009855  
    4        -21.034566      -12.466444        0.002069  
 --------------------------------------------------------
 --------------------------------------------------------
 Final gradient
  Atom          X               Y               Z
 --------------------------------------------------------
    1         -2.428224       23.741432        0.002231  
    2         15.234208        1.962980        0.005555  
    3          8.228582      -13.237968       -0.009855  
    4        -21.034566      -12.466444        0.002069  
 --------------------------------------------------------
 Analytic gradient from two-electron contribution:   CPU 109.01 s  wall 21.48 s

 Total ccman2 time:   CPU 583.39 s  wall 111.37 s


 --------------------------------------------------------------

                    Orbital Energies (a.u.)
 --------------------------------------------------------------

 Alpha MOs
 -- Occupied --
******** -80.0729 -26.3491 -15.6947 -10.5985  -8.0665  -8.0637  -8.0634
 -7.6113  -5.5039  -5.5020  -5.5016  -1.6535  -1.1843  -1.1199  -0.8158
 -0.7226  -0.7175  -0.6799  -0.5302  -0.5281  -0.4926  -0.4643  -0.4360
 -- Virtual --
  0.0039   0.0478   0.0553   0.0768   0.0800   0.1087   0.1225   0.1433
  0.1443   0.1759   0.2050   0.2215   0.2236   0.2344   0.2839   0.3150
  0.3637   0.3705   0.3826   0.3829   0.4149   0.4772   0.5405   0.5661
  0.5916   0.6213   0.7791   0.8003   0.8531   0.8676   0.8945   0.9776
  1.0363   1.0912   1.1170   1.1251   1.1417   1.1771   1.1806   1.2681
  1.3988   1.4850   1.5700   1.5909   1.6210   1.7666   1.8715   1.9892
  2.2403   2.2626   2.3770   2.3794   2.5850   2.5914   2.6382   2.7256
  2.8787   4.0405   4.1160   4.1892   4.1954   4.2568   4.4024   4.4659
  5.3489   6.9022   6.9327   7.1450   7.4968  10.3347  14.6912  14.7940
 14.8790  26.6565  26.7116  27.0022  36.6372  68.7304 166.0960 219.1885
 --------------------------------------------------------------

          Ground-State Mulliken Net Atomic Charges

     Atom                 Charge (a.u.)
  ----------------------------------------
      1 P                     0.341103
      2 N                    -0.170946
      3 F                    -0.050365
      4 Cl                   -0.119792
  ----------------------------------------
  Sum of atomic charges =     0.000000

 -----------------------------------------------------------------
                    Cartesian Multipole Moments
 -----------------------------------------------------------------
    Charge (ESU x 10^10)
                 0.0000
    Dipole Moment (Debye)
         X       1.3270      Y      -1.5334      Z       0.0001
       Tot       2.0278
    Quadrupole Moments (Debye-Ang)
        XX     -40.5830     XY      -0.3693     YY     -35.9468
        XZ       0.0005     YZ      -0.0016     ZZ     -34.9701
    Octopole Moments (Debye-Ang^2)
       XXX       1.3900    XXY       4.8704    XYY       0.2431
       YYY       9.7751    XXZ      -0.0058    XYZ       0.0006
       YYZ      -0.0046    XZZ      -2.1590    YZZ       2.6643
       ZZZ      -0.0134
    Hexadecapole Moments (Debye-Ang^3)
      XXXX    -353.2913   XXXY     -10.5346   XXYY     -84.6203
      XYYY      -7.2461   YYYY    -172.6748   XXXZ       0.0214
      XXYZ      -0.0079   XYYZ       0.0086   YYYZ      -0.0170
      XXZZ     -63.9948   XYZZ      -4.1862   YYZZ     -35.3565
      XZZZ       0.0215   YZZZ      -0.0176   ZZZZ     -39.9431
 -----------------------------------------------------------------
 DrvMan completing analytic gradient of the correlated energy
 Correlated dipole moment
            1
    1   0.5220729
    2  -0.6032791
    3   0.0000354
 Energy read as -954.736597816
 Full Analytical Gradient: (in a.u., or Hartree/Bohr)
             1             2             3             4
    1   -0.00004177    0.00007411   -0.00002884   -0.00000350
    2   -0.00001675    0.00042783   -0.00040501   -0.00000608
    3    0.00003317   -0.00004281    0.00002554   -0.00001590
 Gradient time:  CPU 0.78 s  wall 0.80 s
 ----------------------------------------------------------------
             Standard Nuclear Orientation (Angstroms)
    I     Atom           X                Y                Z
 ----------------------------------------------------------------
    1      P      -0.0204887823    -1.0127507554     0.0000000000
    2      N      -1.4484206424    -0.3111611578    -0.0000000000
    3      F      -1.5182798520     1.0632535738    -0.0000000000
    4      Cl      1.4192820530     0.4588298395     0.0000000000
 ----------------------------------------------------------------
 Nuclear Repulsion Energy =   200.8043224876 hartrees
 There are       24 alpha and       24 beta electrons

                       Distance Matrix (Angstroms)
             P (  1)   N (  2)   F (  3)
   N (  2)  1.590980
   F (  3)  2.559916  1.376189
   Cl(  4)  2.058759  2.969277  2.999100

 Requested basis set is 6-311++G(d,p)
 There are 38 shells and 104 basis functions
 A cutoff of  1.0D-14 yielded    681 shell pairs
 There are      5368 function pairs (      5806 Cartesian)
 Smallest overlap matrix eigenvalue = 1.92E-03
 Guess MOs from SCF MO coefficient file

 -----------------------------------------------------------------------
  General SCF calculation program by
  Eric Jon Sundstrom, Paul Horn, Yuezhi Mao, Dmitri Zuev, Alec White,
  David Stuck, Shaama M.S., Shane Yost, Joonho Lee, David Small,
  Daniel Levine, Susi Lehtola, Hugh Burton, Evgeny Epifanovsky
 -----------------------------------------------------------------------
 Hartree-Fock
 using 6 threads for integral computing
 -------------------------------------------------------
 OpenMP Integral computing Module                
 Release: version 2.0, May 2017, Q-Chem Inc. Pleasanton 
 -------------------------------------------------------
 A restricted SCF calculation will be
 performed using DIIS
 SCF converges when DIIS error is below 1.0e-08
 ---------------------------------------
  Cycle       Energy         DIIS error
 ---------------------------------------
    1    -954.0766768283      1.46e-05  
    2    -954.0766772371      4.11e-06  
    3    -954.0766772931      1.76e-06  
    4    -954.0766773006      8.77e-07  
    5    -954.0766773026      2.81e-07  
    6    -954.0766773029      8.58e-08  
    7    -954.0766773029      3.94e-08  
    8    -954.0766773029      1.68e-08  
    9    -954.0766773029      7.03e-09  Convergence criterion met
 ---------------------------------------
 SCF time:   CPU 3.73s  wall 1.00s 
 SCF   energy in the final basis set =     -954.0766773029
 Total energy in the final basis set =     -954.0766773029


 ------------------------------------------------------------------------------

   CCMAN2: suite of methods based on coupled cluster
           and equation of motion theories.

   Components:
   * libvmm-1.3-trunk
     by Evgeny Epifanovsky, Ilya Kaliman.
   * libtensor-2.5-trunk
     by Evgeny Epifanovsky, Michael Wormit, Dmitry Zuev, Sam Manzer, 
        Ilya Kaliman.
   * libcc-2.5-trunk
     by Evgeny Epifanovsky, Arik Landau, Tomasz Kus, Kirill Khistyaev, 
        Dmitry Zuev, Prashant Manohar, Xintian Feng, Anna Krylov, 
        Matthew Goldey, Alec White, Thomas Jagau, Kaushik Nanda, 
        Anastasia Gunina, Alexander Kunitsa, Joonho Lee.

   CCMAN original authors:
   Anna I. Krylov, C. David Sherrill, Steven R. Gwaltney,
   Edward F. C. Byrd (2000)
   Sergey V. Levchenko, Lyudmila V. Slipchenko, Tao Wang,
   Ana-Maria C. Cristian (2003)
   Piotr A. Pieniazek, C. Melania Oana, Evgeny Epifanovsky (2007)
   Prashant Manohar (2009)

 ------------------------------------------------------------------------------


 Allocating and initializing 30808MB of RAM...
 Calculation will run on 6 cores.


 Alpha MOs, Restricted
 -- Occupied --                  
-104.87  -80.07  -26.35  -15.69  -10.60   -8.07   -8.06   -8.06
  1 A     2 A     3 A     4 A     5 A     6 A     7 A     8 A                  
 -7.611  -5.504  -5.502  -5.502  -1.654  -1.184  -1.120  -0.816
  9 A    10 A    11 A    12 A    13 A    14 A    15 A    16 A                  
 -0.723  -0.717  -0.680  -0.530  -0.528  -0.493  -0.464  -0.436
 17 A    18 A    19 A    20 A    21 A    22 A    23 A    24 A                  
 -- Virtual --                   
  0.004   0.048   0.055   0.077   0.080   0.109   0.122   0.143
 25 A    26 A    27 A    28 A    29 A    30 A    31 A    32 A                  
  0.144   0.176   0.205   0.221   0.224   0.234   0.284   0.315
 33 A    34 A    35 A    36 A    37 A    38 A    39 A    40 A                  
  0.364   0.370   0.383   0.383   0.415   0.477   0.541   0.566
 41 A    42 A    43 A    44 A    45 A    46 A    47 A    48 A                  
  0.592   0.621   0.779   0.800   0.853   0.868   0.894   0.978
 49 A    50 A    51 A    52 A    53 A    54 A    55 A    56 A                  
  1.036   1.091   1.117   1.125   1.142   1.177   1.180   1.268
 57 A    58 A    59 A    60 A    61 A    62 A    63 A    64 A                  
  1.399   1.485   1.570   1.591   1.621   1.767   1.871   1.989
 65 A    66 A    67 A    68 A    69 A    70 A    71 A    72 A                  
  2.240   2.263   2.377   2.379   2.585   2.591   2.638   2.725
 73 A    74 A    75 A    76 A    77 A    78 A    79 A    80 A                  
  2.879   4.040   4.116   4.189   4.195   4.257   4.402   4.466
 81 A    82 A    83 A    84 A    85 A    86 A    87 A    88 A                  
  5.349   6.902   6.933   7.145   7.497  10.335  14.691  14.794
 89 A    90 A    91 A    92 A    93 A    94 A    95 A    96 A                  
 14.879  26.656  26.712  27.002  36.637  68.730 166.096 219.189
 97 A    98 A    99 A   100 A   101 A   102 A   103 A   104 A                  

 Beta MOs, Restricted
 -- Occupied --                  
-104.87  -80.07  -26.35  -15.69  -10.60   -8.07   -8.06   -8.06
  1 A     2 A     3 A     4 A     5 A     6 A     7 A     8 A                  
 -7.611  -5.504  -5.502  -5.502  -1.654  -1.184  -1.120  -0.816
  9 A    10 A    11 A    12 A    13 A    14 A    15 A    16 A                  
 -0.723  -0.717  -0.680  -0.530  -0.528  -0.493  -0.464  -0.436
 17 A    18 A    19 A    20 A    21 A    22 A    23 A    24 A                  
 -- Virtual --                   
  0.004   0.048   0.055   0.077   0.080   0.109   0.122   0.143
 25 A    26 A    27 A    28 A    29 A    30 A    31 A    32 A                  
  0.144   0.176   0.205   0.221   0.224   0.234   0.284   0.315
 33 A    34 A    35 A    36 A    37 A    38 A    39 A    40 A                  
  0.364   0.370   0.383   0.383   0.415   0.477   0.541   0.566
 41 A    42 A    43 A    44 A    45 A    46 A    47 A    48 A                  
  0.592   0.621   0.779   0.800   0.853   0.868   0.894   0.978
 49 A    50 A    51 A    52 A    53 A    54 A    55 A    56 A                  
  1.036   1.091   1.117   1.125   1.142   1.177   1.180   1.268
 57 A    58 A    59 A    60 A    61 A    62 A    63 A    64 A                  
  1.399   1.485   1.570   1.591   1.621   1.767   1.871   1.989
 65 A    66 A    67 A    68 A    69 A    70 A    71 A    72 A                  
  2.240   2.263   2.377   2.379   2.585   2.591   2.638   2.725
 73 A    74 A    75 A    76 A    77 A    78 A    79 A    80 A                  
  2.879   4.040   4.116   4.189   4.195   4.257   4.402   4.466
 81 A    82 A    83 A    84 A    85 A    86 A    87 A    88 A                  
  5.349   6.902   6.933   7.145   7.497  10.335  14.691  14.794
 89 A    90 A    91 A    92 A    93 A    94 A    95 A    96 A                  
 14.879  26.656  26.712  27.002  36.637  68.730 166.096 219.189
 97 A    98 A    99 A   100 A   101 A   102 A   103 A   104 A                  

 Occupation and symmetry of molecular orbitals

 Point group: C1 (1 irreducible representation).

                           A     All 
 -------------------------------------
 All molecular orbitals:
  - Alpha                  104   104 
  - Beta                   104   104 
 -------------------------------------
 Alpha orbitals:
  - Frozen occupied        12    12  
  - Active occupied        12    12  
  - Active virtual         80    80  
  - Frozen virtual         0     0   
 -------------------------------------
 Beta orbitals:
  - Frozen occupied        12    12  
  - Active occupied        12    12  
  - Active virtual         80    80  
  - Frozen virtual         0     0   
 -------------------------------------

 Import integrals:   CPU 0.00 s  wall 0.00 s

 Import integrals:   CPU 15.45 s  wall 2.74 s

 MP2 amplitudes:   CPU 0.03 s  wall 0.02 s

Running a double precision version
           CCSD T amplitudes will be solved using DIIS.

           Start     Size      MaxIter   EConv     TConv     
           3         7         100       1.00e-07  1.00e-05  
 ------------------------------------------------------------------------------
           Energy (a.u.)   Ediff      Tdiff       Comment
 ------------------------------------------------------------------------------
          -954.71568121                           
     1    -954.71047846   5.20e-03   7.44e-01     
     2    -954.73415434   2.37e-02   9.94e-02     
     3    -954.73277713   1.38e-03   4.67e-02     
     4    -954.73547675   2.70e-03   1.90e-02     Switched to DIIS steps.
     5    -954.73649749   1.02e-03   1.27e-02     
     6    -954.73659021   9.27e-05   3.35e-03     
     7    -954.73659275   2.54e-06   1.48e-03     
     8    -954.73659480   2.05e-06   4.09e-04     
     9    -954.73659743   2.63e-06   2.61e-04     
    10    -954.73659753   9.73e-08   7.41e-05     
    11    -954.73659766   1.32e-07   2.79e-05     
    12    -954.73659773   6.74e-08   1.59e-05     
    13    -954.73659767   5.39e-08   5.31e-06     
 ------------------------------------------------------------------------------
          -954.73659767                           CCSD T converged.

End of double precision
 SCF energy                 = -954.07667730
 MP2 energy                 = -954.71568121
 CCSD correlation energy     =   -0.65992037
 CCSD total energy           = -954.73659767

 CCSD  T1^2 = 0.0161  T2^2 = 0.2482  Leading amplitudes:

 Amplitude    Orbitals with energies
  0.0353       21 (A) A                  ->    25 (A) A                   
              -0.5280                          0.0038                     
  0.0353       21 (A) B                  ->    25 (A) B                   
              -0.5280                          0.0038                     
  0.0258       24 (A) A                  ->    25 (A) A                   
              -0.4361                          0.0038                     
  0.0258       24 (A) B                  ->    25 (A) B                   
              -0.4361                          0.0038                     

 Amplitude    Orbitals with energies
 -0.1133       24 (A) A      24 (A) B    ->    25 (A) A      25 (A) B     
              -0.4361       -0.4361            0.0038        0.0038       
  0.1133       24 (A) A      24 (A) B    ->    25 (A) B      25 (A) A     
              -0.4361       -0.4361            0.0038        0.0038       
  0.1133       24 (A) B      24 (A) A    ->    25 (A) A      25 (A) B     
              -0.4361       -0.4361            0.0038        0.0038       
 -0.1133       24 (A) B      24 (A) A    ->    25 (A) B      25 (A) A     
              -0.4361       -0.4361            0.0038        0.0038       

 Computing CCSD intemediates for later calculations in double precision
 Finished.

Running a double precision version
           CCSD Lambda amplitudes will be solved using DIIS.
           Start     Size      MaxIter   EConv     LConv     
           3         7         100       1.00e-07  1.00e-05  
 ------------------------------------------------------------------------------
            Enorm      Ldiff       Comment
 ------------------------------------------------------------------------------
     1     6.10e-02   4.09e-02     
     2     1.95e-02   8.15e-03     
     3     9.24e-03   1.55e-03     
     4     4.98e-03   1.54e-03     Switched to DIIS steps.
     5     1.52e-03   1.02e-03     
     6     7.56e-04   2.26e-04     
     7     2.41e-04   7.61e-05     
     8     1.13e-04   7.58e-06     
     9     4.01e-05   3.99e-06     
    10     1.84e-05   1.13e-06     
    11     9.06e-06   5.18e-08     
    12     3.86e-06   1.64e-07     
    13     1.99e-06   1.87e-07     
    14     8.68e-07   8.56e-11     
    15     4.12e-07   1.03e-08     
    16     2.14e-07   2.88e-08     
    17     9.63e-08   1.96e-08     
 ------------------------------------------------------------------------------
                                   CCSD Lambda converged.

 Computing density matrices in double precision...
           Orbital response amplitudes will be solved using DIIS.
           Start     Size      MaxIter   EConv     LConv     
           3         7         100       1.00e-06  1.00e-06  
 ------------------------------------------------------------------------------
            Enorm      Ldiff       Comment
 ------------------------------------------------------------------------------
     1     8.87e-02   9.26e-04     
     2     5.50e-02   2.35e-02     
     3     5.51e-02   1.98e-02     
     4     1.32e-02   1.67e-02     Switched to DIIS steps.
     5     4.24e-03   3.52e-03     
     6     1.07e-03   8.16e-04     
     7     4.23e-04   3.20e-05     
     8     8.64e-05   5.82e-05     
     9     2.34e-05   6.46e-06     
    10     5.35e-06   1.74e-06     
    11     8.45e-07   5.06e-07     
 ------------------------------------------------------------------------------
                                   Orbital response converged.

 Computing density matrices... Done.
 CCSD calculation:   CPU 458.99 s  wall 87.20 s

 Transferring MO TPDM to AO TPDM
 Transferring g2_o1o1o1o1
 Transferring g2_o1o1o1v1
 Transferring g2_o1o1v1v1
 Transferring g2_o1v1o1v1
 Transferring g2_o1v1v1v1
 Transferring g2_v1v1v1v1
 Adding separable TPDM
 Computing TPDM gradient
 --------------------------------------------------------
 2e gradient
  Atom          X               Y               Z
 --------------------------------------------------------
    1         -2.429914       23.728707       -0.000001  
    2         15.232775        1.963137        0.000001  
    3          8.225619      -13.237394       -0.000000  
    4        -21.028479      -12.454449        0.000001  
 --------------------------------------------------------
 --------------------------------------------------------
 Final gradient
  Atom          X               Y               Z
 --------------------------------------------------------
    1         -2.429914       23.728707       -0.000001  
    2         15.232775        1.963137        0.000001  
    3          8.225619      -13.237394       -0.000000  
    4        -21.028479      -12.454449        0.000001  
 --------------------------------------------------------
 Analytic gradient from two-electron contribution:   CPU 106.36 s  wall 20.86 s

 Total ccman2 time:   CPU 583.56 s  wall 111.68 s


 --------------------------------------------------------------

                    Orbital Energies (a.u.)
 --------------------------------------------------------------

 Alpha MOs
 -- Occupied --
******** -80.0730 -26.3491 -15.6948 -10.5984  -8.0665  -8.0636  -8.0634
 -7.6113  -5.5040  -5.5021  -5.5017  -1.6536  -1.1842  -1.1199  -0.8159
 -0.7226  -0.7175  -0.6799  -0.5301  -0.5280  -0.4926  -0.4643  -0.4361
 -- Virtual --
  0.0038   0.0478   0.0553   0.0768   0.0800   0.1087   0.1225   0.1433
  0.1443   0.1758   0.2049   0.2215   0.2236   0.2344   0.2839   0.3150
  0.3637   0.3705   0.3825   0.3828   0.4148   0.4772   0.5405   0.5661
  0.5916   0.6214   0.7791   0.8005   0.8531   0.8677   0.8943   0.9775
  1.0362   1.0912   1.1170   1.1251   1.1417   1.1769   1.1804   1.2680
  1.3987   1.4846   1.5700   1.5908   1.6209   1.7665   1.8714   1.9892
  2.2402   2.2625   2.3769   2.3793   2.5850   2.5914   2.6381   2.7254
  2.8786   4.0404   4.1160   4.1892   4.1954   4.2567   4.4024   4.4658
  5.3488   6.9021   6.9326   7.1449   7.4967  10.3348  14.6911  14.7939
 14.8790  26.6565  26.7116  27.0017  36.6372  68.7303 166.0959 219.1885
 --------------------------------------------------------------

          Ground-State Mulliken Net Atomic Charges

     Atom                 Charge (a.u.)
  ----------------------------------------
      1 P                     0.341162
      2 N                    -0.170721
      3 F                    -0.050346
      4 Cl                   -0.120095
  ----------------------------------------
  Sum of atomic charges =    -0.000000

 -----------------------------------------------------------------
                    Cartesian Multipole Moments
 -----------------------------------------------------------------
    Charge (ESU x 10^10)
                -0.0000
    Dipole Moment (Debye)
         X       1.3234      Y      -1.5348      Z       0.0000
       Tot       2.0266
    Quadrupole Moments (Debye-Ang)
        XX     -40.5850     XY      -0.3699     YY     -35.9468
        XZ      -0.0000     YZ       0.0000     ZZ     -34.9712
    Octopole Moments (Debye-Ang^2)
       XXX       1.3365    XXY       4.8696    XYY       0.2271
       YYY       9.7699    XXZ       0.0000    XYZ       0.0000
       YYZ      -0.0000    XZZ      -2.1751    YZZ       2.6631
       ZZZ      -0.0000
    Hexadecapole Moments (Debye-Ang^3)
      XXXX    -353.5068   XXXY     -10.5463   XXYY     -84.6573
      XYYY      -7.2682   YYYY    -172.6721   XXXZ      -0.0000
      XXYZ      -0.0000   XYYZ      -0.0000   YYYZ       0.0000
      XXZZ     -64.0344   XYZZ      -4.1926   YYZZ     -35.3564
      XZZZ      -0.0000   YZZZ       0.0000   ZZZZ     -39.9459
 -----------------------------------------------------------------
 DrvMan completing analytic gradient of the correlated energy
 Correlated dipole moment
            1
    1   0.5206778
    2  -0.6038213
    3   0.0000000
 Energy read as -954.736597674
 Full Analytical Gradient: (in a.u., or Hartree/Bohr)
             1             2             3             4
    1   -0.00016978    0.00000893   -0.00001749    0.00017834
    2   -0.00011900    0.00039160   -0.00040307    0.00013047
    3   -0.00000003    0.00000004   -0.00000000   -0.00000001
 Gradient time:  CPU 0.84 s  wall 0.86 s
 ----------------------------------------------------------------
             Standard Nuclear Orientation (Angstroms)
    I     Atom           X                Y                Z
 ----------------------------------------------------------------
    1      P      -0.0204887823    -1.0127507554     0.0000000000
    2      N      -1.4484206424    -0.3111611578    -0.0000000000
    3      F      -1.5182798520     1.0632535738    -0.0000000000
    4      Cl      1.4172820530     0.4588298395     0.0000000000
 ----------------------------------------------------------------
 Nuclear Repulsion Energy =   200.8803160411 hartrees
 There are       24 alpha and       24 beta electrons

                       Distance Matrix (Angstroms)
             P (  1)   N (  2)   F (  3)
   N (  2)  1.590980
   F (  3)  2.559916  1.376189
   Cl(  4)  2.057361  2.967345  2.997141

 Requested basis set is 6-311++G(d,p)
 There are 38 shells and 104 basis functions
 A cutoff of  1.0D-14 yielded    681 shell pairs
 There are      5368 function pairs (      5806 Cartesian)
 Smallest overlap matrix eigenvalue = 1.92E-03
 Guess MOs from SCF MO coefficient file

 -----------------------------------------------------------------------
  General SCF calculation program by
  Eric Jon Sundstrom, Paul Horn, Yuezhi Mao, Dmitri Zuev, Alec White,
  David Stuck, Shaama M.S., Shane Yost, Joonho Lee, David Small,
  Daniel Levine, Susi Lehtola, Hugh Burton, Evgeny Epifanovsky
 -----------------------------------------------------------------------
 Hartree-Fock
 using 6 threads for integral computing
 -------------------------------------------------------
 OpenMP Integral computing Module                
 Release: version 2.0, May 2017, Q-Chem Inc. Pleasanton 
 -------------------------------------------------------
 A restricted SCF calculation will be
 performed using DIIS
 SCF converges when DIIS error is below 1.0e-08
 ---------------------------------------
  Cycle       Energy         DIIS error
 ---------------------------------------
    1    -954.0766936615      1.70e-05  
    2    -954.0766942267      4.55e-06  
    3    -954.0766942776      2.29e-06  
    4    -954.0766942869      8.74e-07  
    5    -954.0766942886      2.67e-07  
    6    -954.0766942889      9.56e-08  
    7    -954.0766942889      3.95e-08  
    8    -954.0766942890      1.33e-08  
    9    -954.0766942890      3.84e-09  Convergence criterion met
 ---------------------------------------
 SCF time:   CPU 3.81s  wall 1.00s 
 SCF   energy in the final basis set =     -954.0766942890
 Total energy in the final basis set =     -954.0766942890


 ------------------------------------------------------------------------------

   CCMAN2: suite of methods based on coupled cluster
           and equation of motion theories.

   Components:
   * libvmm-1.3-trunk
     by Evgeny Epifanovsky, Ilya Kaliman.
   * libtensor-2.5-trunk
     by Evgeny Epifanovsky, Michael Wormit, Dmitry Zuev, Sam Manzer, 
        Ilya Kaliman.
   * libcc-2.5-trunk
     by Evgeny Epifanovsky, Arik Landau, Tomasz Kus, Kirill Khistyaev, 
        Dmitry Zuev, Prashant Manohar, Xintian Feng, Anna Krylov, 
        Matthew Goldey, Alec White, Thomas Jagau, Kaushik Nanda, 
        Anastasia Gunina, Alexander Kunitsa, Joonho Lee.

   CCMAN original authors:
   Anna I. Krylov, C. David Sherrill, Steven R. Gwaltney,
   Edward F. C. Byrd (2000)
   Sergey V. Levchenko, Lyudmila V. Slipchenko, Tao Wang,
   Ana-Maria C. Cristian (2003)
   Piotr A. Pieniazek, C. Melania Oana, Evgeny Epifanovsky (2007)
   Prashant Manohar (2009)

 ------------------------------------------------------------------------------


 Allocating and initializing 30808MB of RAM...
 Calculation will run on 6 cores.


 Alpha MOs, Restricted
 -- Occupied --                  
-104.87  -80.07  -26.35  -15.69  -10.60   -8.07   -8.06   -8.06
  1 A     2 A     3 A     4 A     5 A     6 A     7 A     8 A                  
 -7.611  -5.504  -5.502  -5.502  -1.653  -1.184  -1.120  -0.816
  9 A    10 A    11 A    12 A    13 A    14 A    15 A    16 A                  
 -0.723  -0.717  -0.680  -0.530  -0.528  -0.493  -0.464  -0.436
 17 A    18 A    19 A    20 A    21 A    22 A    23 A    24 A                  
 -- Virtual --                   
  0.004   0.048   0.055   0.077   0.080   0.109   0.122   0.143
 25 A    26 A    27 A    28 A    29 A    30 A    31 A    32 A                  
  0.144   0.176   0.205   0.222   0.224   0.234   0.284   0.315
 33 A    34 A    35 A    36 A    37 A    38 A    39 A    40 A                  
  0.364   0.370   0.383   0.383   0.415   0.477   0.541   0.566
 41 A    42 A    43 A    44 A    45 A    46 A    47 A    48 A                  
  0.592   0.621   0.779   0.800   0.853   0.868   0.895   0.978
 49 A    50 A    51 A    52 A    53 A    54 A    55 A    56 A                  
  1.036   1.091   1.117   1.125   1.142   1.177   1.181   1.268
 57 A    58 A    59 A    60 A    61 A    62 A    63 A    64 A                  
  1.399   1.485   1.570   1.591   1.621   1.767   1.872   1.989
 65 A    66 A    67 A    68 A    69 A    70 A    71 A    72 A                  
  2.240   2.263   2.377   2.379   2.585   2.591   2.638   2.726
 73 A    74 A    75 A    76 A    77 A    78 A    79 A    80 A                  
  2.879   4.041   4.116   4.189   4.195   4.257   4.402   4.466
 81 A    82 A    83 A    84 A    85 A    86 A    87 A    88 A                  
  5.349   6.902   6.933   7.145   7.497  10.335  14.691  14.794
 89 A    90 A    91 A    92 A    93 A    94 A    95 A    96 A                  
 14.879  26.656  26.712  27.003  36.637  68.730 166.096 219.189
 97 A    98 A    99 A   100 A   101 A   102 A   103 A   104 A                  

 Beta MOs, Restricted
 -- Occupied --                  
-104.87  -80.07  -26.35  -15.69  -10.60   -8.07   -8.06   -8.06
  1 A     2 A     3 A     4 A     5 A     6 A     7 A     8 A                  
 -7.611  -5.504  -5.502  -5.502  -1.653  -1.184  -1.120  -0.816
  9 A    10 A    11 A    12 A    13 A    14 A    15 A    16 A                  
 -0.723  -0.717  -0.680  -0.530  -0.528  -0.493  -0.464  -0.436
 17 A    18 A    19 A    20 A    21 A    22 A    23 A    24 A                  
 -- Virtual --                   
  0.004   0.048   0.055   0.077   0.080   0.109   0.122   0.143
 25 A    26 A    27 A    28 A    29 A    30 A    31 A    32 A                  
  0.144   0.176   0.205   0.222   0.224   0.234   0.284   0.315
 33 A    34 A    35 A    36 A    37 A    38 A    39 A    40 A                  
  0.364   0.370   0.383   0.383   0.415   0.477   0.541   0.566
 41 A    42 A    43 A    44 A    45 A    46 A    47 A    48 A                  
  0.592   0.621   0.779   0.800   0.853   0.868   0.895   0.978
 49 A    50 A    51 A    52 A    53 A    54 A    55 A    56 A                  
  1.036   1.091   1.117   1.125   1.142   1.177   1.181   1.268
 57 A    58 A    59 A    60 A    61 A    62 A    63 A    64 A                  
  1.399   1.485   1.570   1.591   1.621   1.767   1.872   1.989
 65 A    66 A    67 A    68 A    69 A    70 A    71 A    72 A                  
  2.240   2.263   2.377   2.379   2.585   2.591   2.638   2.726
 73 A    74 A    75 A    76 A    77 A    78 A    79 A    80 A                  
  2.879   4.041   4.116   4.189   4.195   4.257   4.402   4.466
 81 A    82 A    83 A    84 A    85 A    86 A    87 A    88 A                  
  5.349   6.902   6.933   7.145   7.497  10.335  14.691  14.794
 89 A    90 A    91 A    92 A    93 A    94 A    95 A    96 A                  
 14.879  26.656  26.712  27.003  36.637  68.730 166.096 219.189
 97 A    98 A    99 A   100 A   101 A   102 A   103 A   104 A                  

 Occupation and symmetry of molecular orbitals

 Point group: C1 (1 irreducible representation).

                           A     All 
 -------------------------------------
 All molecular orbitals:
  - Alpha                  104   104 
  - Beta                   104   104 
 -------------------------------------
 Alpha orbitals:
  - Frozen occupied        12    12  
  - Active occupied        12    12  
  - Active virtual         80    80  
  - Frozen virtual         0     0   
 -------------------------------------
 Beta orbitals:
  - Frozen occupied        12    12  
  - Active occupied        12    12  
  - Active virtual         80    80  
  - Frozen virtual         0     0   
 -------------------------------------

 Import integrals:   CPU 0.00 s  wall 0.00 s

 Import integrals:   CPU 15.50 s  wall 2.71 s

 MP2 amplitudes:   CPU 0.03 s  wall 0.02 s

Running a double precision version
           CCSD T amplitudes will be solved using DIIS.

           Start     Size      MaxIter   EConv     TConv     
           3         7         100       1.00e-07  1.00e-05  
 ------------------------------------------------------------------------------
           Energy (a.u.)   Ediff      Tdiff       Comment
 ------------------------------------------------------------------------------
          -954.71568375                           
     1    -954.71048786   5.20e-03   7.44e-01     
     2    -954.73415479   2.37e-02   9.94e-02     
     3    -954.73277961   1.38e-03   4.67e-02     
     4    -954.73547762   2.70e-03   1.90e-02     Switched to DIIS steps.
     5    -954.73649757   1.02e-03   1.27e-02     
     6    -954.73659024   9.27e-05   3.35e-03     
     7    -954.73659276   2.53e-06   1.48e-03     
     8    -954.73659480   2.04e-06   4.09e-04     
     9    -954.73659742   2.62e-06   2.61e-04     
    10    -954.73659752   9.45e-08   7.40e-05     
    11    -954.73659765   1.31e-07   2.79e-05     
    12    -954.73659772   6.68e-08   1.58e-05     
    13    -954.73659766   5.39e-08   5.29e-06     
 ------------------------------------------------------------------------------
          -954.73659766                           CCSD T converged.

End of double precision
 SCF energy                 = -954.07669429
 MP2 energy                 = -954.71568375
 CCSD correlation energy     =   -0.65990337
 CCSD total energy           = -954.73659766

 CCSD  T1^2 = 0.0161  T2^2 = 0.2482  Leading amplitudes:

 Amplitude    Orbitals with energies
 -0.0353       21 (A) A                  ->    25 (A) A                   
              -0.5282                          0.0039                     
 -0.0353       21 (A) B                  ->    25 (A) B                   
              -0.5282                          0.0039                     
  0.0258       24 (A) A                  ->    25 (A) A                   
              -0.4359                          0.0039                     
  0.0258       24 (A) B                  ->    25 (A) B                   
              -0.4359                          0.0039                     

 Amplitude    Orbitals with energies
 -0.1133       24 (A) A      24 (A) B    ->    25 (A) A      25 (A) B     
              -0.4359       -0.4359            0.0039        0.0039       
  0.1133       24 (A) A      24 (A) B    ->    25 (A) B      25 (A) A     
              -0.4359       -0.4359            0.0039        0.0039       
  0.1133       24 (A) B      24 (A) A    ->    25 (A) A      25 (A) B     
              -0.4359       -0.4359            0.0039        0.0039       
 -0.1133       24 (A) B      24 (A) A    ->    25 (A) B      25 (A) A     
              -0.4359       -0.4359            0.0039        0.0039       

 Computing CCSD intemediates for later calculations in double precision
 Finished.

Running a double precision version
           CCSD Lambda amplitudes will be solved using DIIS.
           Start     Size      MaxIter   EConv     LConv     
           3         7         100       1.00e-07  1.00e-05  
 ------------------------------------------------------------------------------
            Enorm      Ldiff       Comment
 ------------------------------------------------------------------------------
     1     6.09e-02   4.09e-02     
     2     1.95e-02   8.14e-03     
     3     9.23e-03   1.55e-03     
     4     4.98e-03   1.54e-03     Switched to DIIS steps.
     5     1.52e-03   1.02e-03     
     6     7.55e-04   2.26e-04     
     7     2.41e-04   7.60e-05     
     8     1.13e-04   7.60e-06     
     9     4.00e-05   3.98e-06     
    10     1.83e-05   1.12e-06     
    11     9.02e-06   5.28e-08     
    12     3.84e-06   1.64e-07     
    13     1.99e-06   1.86e-07     
    14     8.65e-07   3.09e-10     
    15     4.11e-07   1.01e-08     
    16     2.14e-07   2.86e-08     
    17     9.59e-08   1.95e-08     
 ------------------------------------------------------------------------------
                                   CCSD Lambda converged.

 Computing density matrices in double precision...
           Orbital response amplitudes will be solved using DIIS.
           Start     Size      MaxIter   EConv     LConv     
           3         7         100       1.00e-06  1.00e-06  
 ------------------------------------------------------------------------------
            Enorm      Ldiff       Comment
 ------------------------------------------------------------------------------
     1     8.87e-02   9.18e-04     
     2     5.50e-02   2.34e-02     
     3     5.51e-02   1.98e-02     
     4     1.32e-02   1.67e-02     Switched to DIIS steps.
     5     4.24e-03   3.53e-03     
     6     1.07e-03   8.17e-04     
     7     4.23e-04   3.19e-05     
     8     8.63e-05   5.81e-05     
     9     2.33e-05   6.47e-06     
    10     5.37e-06   1.72e-06     
    11     8.54e-07   5.18e-07     
 ------------------------------------------------------------------------------
                                   Orbital response converged.

 Computing density matrices... Done.
 CCSD calculation:   CPU 458.05 s  wall 86.73 s

 Transferring MO TPDM to AO TPDM
 Transferring g2_o1o1o1o1
 Transferring g2_o1o1o1v1
 Transferring g2_o1o1v1v1
 Transferring g2_o1v1o1v1
 Transferring g2_o1v1v1v1
 Transferring g2_v1v1v1v1
 Adding separable TPDM
 Computing TPDM gradient
 --------------------------------------------------------
 2e gradient
  Atom          X               Y               Z
 --------------------------------------------------------
    1         -2.426548       23.754167       -0.000000  
    2         15.235644        1.962833        0.000000  
    3          8.231547      -13.238555       -0.000000  
    4        -21.040644      -12.478445        0.000000  
 --------------------------------------------------------
 --------------------------------------------------------
 Final gradient
  Atom          X               Y               Z
 --------------------------------------------------------
    1         -2.426548       23.754167       -0.000000  
    2         15.235644        1.962833        0.000000  
    3          8.231547      -13.238555       -0.000000  
    4        -21.040644      -12.478445        0.000000  
 --------------------------------------------------------
 Analytic gradient from two-electron contribution:   CPU 108.29 s  wall 21.00 s

 Total ccman2 time:   CPU 585.39 s  wall 111.57 s


 --------------------------------------------------------------

                    Orbital Energies (a.u.)
 --------------------------------------------------------------

 Alpha MOs
 -- Occupied --
******** -80.0728 -26.3490 -15.6946 -10.5985  -8.0666  -8.0637  -8.0635
 -7.6112  -5.5039  -5.5020  -5.5016  -1.6535  -1.1843  -1.1200  -0.8158
 -0.7226  -0.7174  -0.6800  -0.5303  -0.5282  -0.4926  -0.4643  -0.4359
 -- Virtual --
  0.0039   0.0478   0.0553   0.0768   0.0800   0.1088   0.1224   0.1433
  0.1443   0.1759   0.2050   0.2215   0.2236   0.2344   0.2839   0.3150
  0.3638   0.3705   0.3826   0.3829   0.4149   0.4772   0.5405   0.5662
  0.5916   0.6213   0.7791   0.8002   0.8531   0.8676   0.8946   0.9777
  1.0363   1.0913   1.1169   1.1250   1.1416   1.1772   1.1808   1.2681
  1.3989   1.4854   1.5701   1.5910   1.6210   1.7667   1.8716   1.9892
  2.2403   2.2626   2.3770   2.3795   2.5850   2.5913   2.6383   2.7257
  2.8788   4.0405   4.1161   4.1893   4.1955   4.2568   4.4024   4.4659
  5.3489   6.9022   6.9327   7.1450   7.4969  10.3347  14.6912  14.7941
 14.8791  26.6565  26.7117  27.0027  36.6373  68.7304 166.0961 219.1885
 --------------------------------------------------------------

          Ground-State Mulliken Net Atomic Charges

     Atom                 Charge (a.u.)
  ----------------------------------------
      1 P                     0.341044
      2 N                    -0.171171
      3 F                    -0.050384
      4 Cl                   -0.119490
  ----------------------------------------
  Sum of atomic charges =     0.000000

 -----------------------------------------------------------------
                    Cartesian Multipole Moments
 -----------------------------------------------------------------
    Charge (ESU x 10^10)
                 0.0000
    Dipole Moment (Debye)
         X       1.3305      Y      -1.5320      Z      -0.0000
       Tot       2.0291
    Quadrupole Moments (Debye-Ang)
        XX     -40.5810     XY      -0.3686     YY     -35.9468
        XZ      -0.0000     YZ       0.0000     ZZ     -34.9689
    Octopole Moments (Debye-Ang^2)
       XXX       1.4435    XXY       4.8711    XYY       0.2591
       YYY       9.7802    XXZ       0.0000    XYZ       0.0000
       YYZ      -0.0000    XZZ      -2.1429    YZZ       2.6655
       ZZZ      -0.0000
    Hexadecapole Moments (Debye-Ang^3)
      XXXX    -353.0759   XXXY     -10.5229   XXYY     -84.5834
      XYYY      -7.2240   YYYY    -172.6775   XXXZ      -0.0000
      XXYZ      -0.0000   XYYZ      -0.0000   YYYZ       0.0000
      XXZZ     -63.9552   XYZZ      -4.1798   YYZZ     -35.3566
      XZZZ      -0.0000   YZZZ       0.0000   ZZZZ     -39.9403
 -----------------------------------------------------------------
 DrvMan completing analytic gradient of the correlated energy
 Correlated dipole moment
            1
    1   0.5234661
    2  -0.6027360
    3  -0.0000000
 Energy read as -954.736597662
 Full Analytical Gradient: (in a.u., or Hartree/Bohr)
             1             2             3             4
    1    0.00008666    0.00013932   -0.00004015   -0.00018583
    2    0.00008601    0.00046448   -0.00040730   -0.00014319
    3   -0.00000000    0.00000000   -0.00000000   -0.00000000
 Gradient time:  CPU 0.78 s  wall 0.79 s
 ----------------------------------------------------------------
             Standard Nuclear Orientation (Angstroms)
    I     Atom           X                Y                Z
 ----------------------------------------------------------------
    1      P      -0.0204887823    -1.0127507554     0.0000000000
    2      N      -1.4484206424    -0.3111611578    -0.0000000000
    3      F      -1.5182798520     1.0632535738    -0.0000000000
    4      Cl      1.4182820530     0.4598298395     0.0000000000
 ----------------------------------------------------------------
 Nuclear Repulsion Energy =   200.8194945492 hartrees
 There are       24 alpha and       24 beta electrons

                       Distance Matrix (Angstroms)
             P (  1)   N (  2)   F (  3)
   N (  2)  1.590980
   F (  3)  2.559916  1.376189
   Cl(  4)  2.058775  2.968571  2.997919

 Requested basis set is 6-311++G(d,p)
 There are 38 shells and 104 basis functions
 A cutoff of  1.0D-14 yielded    681 shell pairs
 There are      5368 function pairs (      5806 Cartesian)
 Smallest overlap matrix eigenvalue = 1.92E-03
 Guess MOs from SCF MO coefficient file

 -----------------------------------------------------------------------
  General SCF calculation program by
  Eric Jon Sundstrom, Paul Horn, Yuezhi Mao, Dmitri Zuev, Alec White,
  David Stuck, Shaama M.S., Shane Yost, Joonho Lee, David Small,
  Daniel Levine, Susi Lehtola, Hugh Burton, Evgeny Epifanovsky
 -----------------------------------------------------------------------
 Hartree-Fock
 using 6 threads for integral computing
 -------------------------------------------------------
 OpenMP Integral computing Module                
 Release: version 2.0, May 2017, Q-Chem Inc. Pleasanton 
 -------------------------------------------------------
 A restricted SCF calculation will be
 performed using DIIS
 SCF converges when DIIS error is below 1.0e-08
 ---------------------------------------
  Cycle       Energy         DIIS error
 ---------------------------------------
    1    -954.0766771601      1.52e-05  
    2    -954.0766775827      3.89e-06  
    3    -954.0766776162      1.92e-06  
    4    -954.0766776219      6.93e-07  
    5    -954.0766776228      2.22e-07  
    6    -954.0766776230      8.47e-08  
    7    -954.0766776230      3.90e-08  
    8    -954.0766776230      1.60e-08  
    9    -954.0766776230      4.89e-09  Convergence criterion met
 ---------------------------------------
 SCF time:   CPU 3.66s  wall 1.00s 
 SCF   energy in the final basis set =     -954.0766776230
 Total energy in the final basis set =     -954.0766776230


 ------------------------------------------------------------------------------

   CCMAN2: suite of methods based on coupled cluster
           and equation of motion theories.

   Components:
   * libvmm-1.3-trunk
     by Evgeny Epifanovsky, Ilya Kaliman.
   * libtensor-2.5-trunk
     by Evgeny Epifanovsky, Michael Wormit, Dmitry Zuev, Sam Manzer, 
        Ilya Kaliman.
   * libcc-2.5-trunk
     by Evgeny Epifanovsky, Arik Landau, Tomasz Kus, Kirill Khistyaev, 
        Dmitry Zuev, Prashant Manohar, Xintian Feng, Anna Krylov, 
        Matthew Goldey, Alec White, Thomas Jagau, Kaushik Nanda, 
        Anastasia Gunina, Alexander Kunitsa, Joonho Lee.

   CCMAN original authors:
   Anna I. Krylov, C. David Sherrill, Steven R. Gwaltney,
   Edward F. C. Byrd (2000)
   Sergey V. Levchenko, Lyudmila V. Slipchenko, Tao Wang,
   Ana-Maria C. Cristian (2003)
   Piotr A. Pieniazek, C. Melania Oana, Evgeny Epifanovsky (2007)
   Prashant Manohar (2009)

 ------------------------------------------------------------------------------


 Allocating and initializing 30808MB of RAM...
 Calculation will run on 6 cores.


 Alpha MOs, Restricted
 -- Occupied --                  
-104.87  -80.07  -26.35  -15.69  -10.60   -8.07   -8.06   -8.06
  1 A     2 A     3 A     4 A     5 A     6 A     7 A     8 A                  
 -7.611  -5.504  -5.502  -5.502  -1.654  -1.184  -1.120  -0.816
  9 A    10 A    11 A    12 A    13 A    14 A    15 A    16 A                  
 -0.723  -0.717  -0.680  -0.530  -0.528  -0.493  -0.464  -0.436
 17 A    18 A    19 A    20 A    21 A    22 A    23 A    24 A                  
 -- Virtual --                   
  0.004   0.048   0.055   0.077   0.080   0.109   0.122   0.143
 25 A    26 A    27 A    28 A    29 A    30 A    31 A    32 A                  
  0.144   0.176   0.205   0.221   0.224   0.234   0.284   0.315
 33 A    34 A    35 A    36 A    37 A    38 A    39 A    40 A                  
  0.364   0.370   0.383   0.383   0.415   0.477   0.541   0.566
 41 A    42 A    43 A    44 A    45 A    46 A    47 A    48 A                  
  0.592   0.621   0.779   0.800   0.853   0.868   0.894   0.978
 49 A    50 A    51 A    52 A    53 A    54 A    55 A    56 A                  
  1.036   1.091   1.117   1.125   1.142   1.177   1.180   1.268
 57 A    58 A    59 A    60 A    61 A    62 A    63 A    64 A                  
  1.399   1.485   1.570   1.591   1.621   1.767   1.871   1.989
 65 A    66 A    67 A    68 A    69 A    70 A    71 A    72 A                  
  2.240   2.263   2.377   2.379   2.585   2.591   2.638   2.725
 73 A    74 A    75 A    76 A    77 A    78 A    79 A    80 A                  
  2.879   4.040   4.116   4.189   4.195   4.257   4.402   4.466
 81 A    82 A    83 A    84 A    85 A    86 A    87 A    88 A                  
  5.349   6.902   6.933   7.145   7.497  10.335  14.691  14.794
 89 A    90 A    91 A    92 A    93 A    94 A    95 A    96 A                  
 14.879  26.657  26.712  27.002  36.637  68.730 166.096 219.189
 97 A    98 A    99 A   100 A   101 A   102 A   103 A   104 A                  

 Beta MOs, Restricted
 -- Occupied --                  
-104.87  -80.07  -26.35  -15.69  -10.60   -8.07   -8.06   -8.06
  1 A     2 A     3 A     4 A     5 A     6 A     7 A     8 A                  
 -7.611  -5.504  -5.502  -5.502  -1.654  -1.184  -1.120  -0.816
  9 A    10 A    11 A    12 A    13 A    14 A    15 A    16 A                  
 -0.723  -0.717  -0.680  -0.530  -0.528  -0.493  -0.464  -0.436
 17 A    18 A    19 A    20 A    21 A    22 A    23 A    24 A                  
 -- Virtual --                   
  0.004   0.048   0.055   0.077   0.080   0.109   0.122   0.143
 25 A    26 A    27 A    28 A    29 A    30 A    31 A    32 A                  
  0.144   0.176   0.205   0.221   0.224   0.234   0.284   0.315
 33 A    34 A    35 A    36 A    37 A    38 A    39 A    40 A                  
  0.364   0.370   0.383   0.383   0.415   0.477   0.541   0.566
 41 A    42 A    43 A    44 A    45 A    46 A    47 A    48 A                  
  0.592   0.621   0.779   0.800   0.853   0.868   0.894   0.978
 49 A    50 A    51 A    52 A    53 A    54 A    55 A    56 A                  
  1.036   1.091   1.117   1.125   1.142   1.177   1.180   1.268
 57 A    58 A    59 A    60 A    61 A    62 A    63 A    64 A                  
  1.399   1.485   1.570   1.591   1.621   1.767   1.871   1.989
 65 A    66 A    67 A    68 A    69 A    70 A    71 A    72 A                  
  2.240   2.263   2.377   2.379   2.585   2.591   2.638   2.725
 73 A    74 A    75 A    76 A    77 A    78 A    79 A    80 A                  
  2.879   4.040   4.116   4.189   4.195   4.257   4.402   4.466
 81 A    82 A    83 A    84 A    85 A    86 A    87 A    88 A                  
  5.349   6.902   6.933   7.145   7.497  10.335  14.691  14.794
 89 A    90 A    91 A    92 A    93 A    94 A    95 A    96 A                  
 14.879  26.657  26.712  27.002  36.637  68.730 166.096 219.189
 97 A    98 A    99 A   100 A   101 A   102 A   103 A   104 A                  

 Occupation and symmetry of molecular orbitals

 Point group: C1 (1 irreducible representation).

                           A     All 
 -------------------------------------
 All molecular orbitals:
  - Alpha                  104   104 
  - Beta                   104   104 
 -------------------------------------
 Alpha orbitals:
  - Frozen occupied        12    12  
  - Active occupied        12    12  
  - Active virtual         80    80  
  - Frozen virtual         0     0   
 -------------------------------------
 Beta orbitals:
  - Frozen occupied        12    12  
  - Active occupied        12    12  
  - Active virtual         80    80  
  - Frozen virtual         0     0   
 -------------------------------------

 Import integrals:   CPU 0.00 s  wall 0.00 s

 Import integrals:   CPU 15.41 s  wall 2.69 s

 MP2 amplitudes:   CPU 0.03 s  wall 0.02 s

Running a double precision version
           CCSD T amplitudes will be solved using DIIS.

           Start     Size      MaxIter   EConv     TConv     
           3         7         100       1.00e-07  1.00e-05  
 ------------------------------------------------------------------------------
           Energy (a.u.)   Ediff      Tdiff       Comment
 ------------------------------------------------------------------------------
          -954.71567935                           
     1    -954.71047948   5.20e-03   7.44e-01     
     2    -954.73415406   2.37e-02   9.94e-02     
     3    -954.73277746   1.38e-03   4.67e-02     
     4    -954.73547687   2.70e-03   1.90e-02     Switched to DIIS steps.
     5    -954.73649753   1.02e-03   1.27e-02     
     6    -954.73659024   9.27e-05   3.35e-03     
     7    -954.73659277   2.53e-06   1.48e-03     
     8    -954.73659482   2.05e-06   4.09e-04     
     9    -954.73659745   2.63e-06   2.61e-04     
    10    -954.73659754   9.70e-08   7.41e-05     
    11    -954.73659768   1.32e-07   2.79e-05     
    12    -954.73659774   6.73e-08   1.59e-05     
    13    -954.73659769   5.39e-08   5.31e-06     
 ------------------------------------------------------------------------------
          -954.73659769                           CCSD T converged.

End of double precision
 SCF energy                 = -954.07667762
 MP2 energy                 = -954.71567935
 CCSD correlation energy     =   -0.65992007
 CCSD total energy           = -954.73659769

 CCSD  T1^2 = 0.0161  T2^2 = 0.2482  Leading amplitudes:

 Amplitude    Orbitals with energies
 -0.0353       21 (A) A                  ->    25 (A) A                   
              -0.5280                          0.0038                     
 -0.0353       21 (A) B                  ->    25 (A) B                   
              -0.5280                          0.0038                     
 -0.0258       24 (A) A                  ->    25 (A) A                   
              -0.4360                          0.0038                     
 -0.0258       24 (A) B                  ->    25 (A) B                   
              -0.4360                          0.0038                     

 Amplitude    Orbitals with energies
 -0.1133       24 (A) A      24 (A) B    ->    25 (A) A      25 (A) B     
              -0.4360       -0.4360            0.0038        0.0038       
  0.1133       24 (A) A      24 (A) B    ->    25 (A) B      25 (A) A     
              -0.4360       -0.4360            0.0038        0.0038       
  0.1133       24 (A) B      24 (A) A    ->    25 (A) A      25 (A) B     
              -0.4360       -0.4360            0.0038        0.0038       
 -0.1133       24 (A) B      24 (A) A    ->    25 (A) B      25 (A) A     
              -0.4360       -0.4360            0.0038        0.0038       

 Computing CCSD intemediates for later calculations in double precision
 Finished.

Running a double precision version
           CCSD Lambda amplitudes will be solved using DIIS.
           Start     Size      MaxIter   EConv     LConv     
           3         7         100       1.00e-07  1.00e-05  
 ------------------------------------------------------------------------------
            Enorm      Ldiff       Comment
 ------------------------------------------------------------------------------
     1     6.10e-02   4.09e-02     
     2     1.95e-02   8.14e-03     
     3     9.24e-03   1.55e-03     
     4     4.98e-03   1.54e-03     Switched to DIIS steps.
     5     1.52e-03   1.02e-03     
     6     7.56e-04   2.26e-04     
     7     2.41e-04   7.60e-05     
     8     1.13e-04   7.58e-06     
     9     4.01e-05   4.00e-06     
    10     1.84e-05   1.13e-06     
    11     9.05e-06   5.11e-08     
    12     3.86e-06   1.64e-07     
    13     1.99e-06   1.87e-07     
    14     8.68e-07   4.49e-11     
    15     4.12e-07   1.03e-08     
    16     2.14e-07   2.88e-08     
    17     9.63e-08   1.96e-08     
 ------------------------------------------------------------------------------
                                   CCSD Lambda converged.

 Computing density matrices in double precision...
           Orbital response amplitudes will be solved using DIIS.
           Start     Size      MaxIter   EConv     LConv     
           3         7         100       1.00e-06  1.00e-06  
 ------------------------------------------------------------------------------
            Enorm      Ldiff       Comment
 ------------------------------------------------------------------------------
     1     8.87e-02   9.26e-04     
     2     5.50e-02   2.35e-02     
     3     5.51e-02   1.98e-02     
     4     1.32e-02   1.68e-02     Switched to DIIS steps.
     5     4.24e-03   3.53e-03     
     6     1.07e-03   8.17e-04     
     7     4.23e-04   3.20e-05     
     8     8.64e-05   5.82e-05     
     9     2.34e-05   6.46e-06     
    10     5.35e-06   1.74e-06     
    11     8.45e-07   5.07e-07     
 ------------------------------------------------------------------------------
                                   Orbital response converged.

 Computing density matrices... Done.
 CCSD calculation:   CPU 456.53 s  wall 86.69 s

 Transferring MO TPDM to AO TPDM
 Transferring g2_o1o1o1o1
 Transferring g2_o1o1o1v1
 Transferring g2_o1o1v1v1
 Transferring g2_o1v1o1v1
 Transferring g2_o1v1v1v1
 Transferring g2_v1v1v1v1
 Adding separable TPDM
 Computing TPDM gradient
 --------------------------------------------------------
 2e gradient
  Atom          X               Y               Z
 --------------------------------------------------------
    1         -2.439172       23.739873       -0.000000  
    2         15.232864        1.964157        0.000000  
    3          8.229187      -13.237398       -0.000000  
    4        -21.022879      -12.466631        0.000000  
 --------------------------------------------------------
 --------------------------------------------------------
 Final gradient
  Atom          X               Y               Z
 --------------------------------------------------------
    1         -2.439172       23.739873       -0.000000  
    2         15.232864        1.964157        0.000000  
    3          8.229187      -13.237398       -0.000000  
    4        -21.022879      -12.466631        0.000000  
 --------------------------------------------------------
 Analytic gradient from two-electron contribution:   CPU 107.50 s  wall 21.47 s

 Total ccman2 time:   CPU 582.64 s  wall 112.02 s


 --------------------------------------------------------------

                    Orbital Energies (a.u.)
 --------------------------------------------------------------

 Alpha MOs
 -- Occupied --
******** -80.0730 -26.3491 -15.6948 -10.5984  -8.0664  -8.0636  -8.0633
 -7.6113  -5.5040  -5.5021  -5.5017  -1.6536  -1.1842  -1.1198  -0.8159
 -0.7226  -0.7175  -0.6798  -0.5301  -0.5280  -0.4926  -0.4643  -0.4360
 -- Virtual --
  0.0038   0.0478   0.0553   0.0768   0.0800   0.1087   0.1225   0.1433
  0.1444   0.1759   0.2049   0.2215   0.2236   0.2344   0.2839   0.3150
  0.3637   0.3705   0.3825   0.3829   0.4149   0.4772   0.5406   0.5661
  0.5916   0.6214   0.7791   0.8005   0.8531   0.8676   0.8944   0.9775
  1.0362   1.0913   1.1171   1.1252   1.1417   1.1770   1.1805   1.2680
  1.3988   1.4846   1.5700   1.5908   1.6210   1.7665   1.8714   1.9891
  2.2402   2.2625   2.3769   2.3794   2.5850   2.5914   2.6382   2.7255
  2.8787   4.0404   4.1160   4.1892   4.1954   4.2567   4.4024   4.4658
  5.3488   6.9021   6.9327   7.1449   7.4967  10.3348  14.6911  14.7940
 14.8789  26.6565  26.7117  27.0017  36.6372  68.7303 166.0959 219.1886
 --------------------------------------------------------------

          Ground-State Mulliken Net Atomic Charges

     Atom                 Charge (a.u.)
  ----------------------------------------
      1 P                     0.341243
      2 N                    -0.170771
      3 F                    -0.050310
      4 Cl                   -0.120162
  ----------------------------------------
  Sum of atomic charges =    -0.000000

 -----------------------------------------------------------------
                    Cartesian Multipole Moments
 -----------------------------------------------------------------
    Charge (ESU x 10^10)
                -0.0000
    Dipole Moment (Debye)
         X       1.3237      Y      -1.5363      Z      -0.0000
       Tot       2.0279
    Quadrupole Moments (Debye-Ang)
        XX     -40.5859     XY      -0.3706     YY     -35.9441
        XZ      -0.0000     YZ       0.0000     ZZ     -34.9713
    Octopole Moments (Debye-Ang^2)
       XXX       1.3742    XXY       4.8550    XYY       0.2401
       YYY       9.7286    XXZ       0.0000    XYZ       0.0000
       YYZ      -0.0000    XZZ      -2.1627    YZZ       2.6495
       ZZZ      -0.0000
    Hexadecapole Moments (Debye-Ang^3)
      XXXX    -353.3175   XXXY     -10.5932   XXYY     -84.6290
      XYYY      -7.2980   YYYY    -172.7232   XXXZ      -0.0000
      XXYZ      -0.0000   XYYZ      -0.0000   YYYZ       0.0000
      XXZZ     -63.9984   XYZZ      -4.2052   YYZZ     -35.3673
      XZZZ      -0.0000   YZZZ       0.0000   ZZZZ     -39.9463
 -----------------------------------------------------------------
 DrvMan completing analytic gradient of the correlated energy
 Correlated dipole moment
            1
    1   0.5207647
    2  -0.6044154
    3  -0.0000000
 Energy read as -954.736597690
 Full Analytical Gradient: (in a.u., or Hartree/Bohr)
             1             2             3             4
    1   -0.00017744    0.00006615   -0.00002176    0.00013305
    2   -0.00020764    0.00042500   -0.00038029    0.00016293
    3   -0.00000000    0.00000000   -0.00000000   -0.00000000
 Gradient time:  CPU 0.77 s  wall 0.78 s
 ----------------------------------------------------------------
             Standard Nuclear Orientation (Angstroms)
    I     Atom           X                Y                Z
 ----------------------------------------------------------------
    1      P      -0.0204887823    -1.0127507554     0.0000000000
    2      N      -1.4484206424    -0.3111611578    -0.0000000000
    3      F      -1.5182798520     1.0632535738    -0.0000000000
    4      Cl      1.4182820530     0.4578298395     0.0000000000
 ----------------------------------------------------------------
 Nuclear Repulsion Energy =   200.8651304949 hartrees
 There are       24 alpha and       24 beta electrons

                       Distance Matrix (Angstroms)
             P (  1)   N (  2)   F (  3)
   N (  2)  1.590980
   F (  3)  2.559916  1.376189
   Cl(  4)  2.057345  2.968052  2.998322

 Requested basis set is 6-311++G(d,p)
 There are 38 shells and 104 basis functions
 A cutoff of  1.0D-14 yielded    681 shell pairs
 There are      5368 function pairs (      5806 Cartesian)
 Smallest overlap matrix eigenvalue = 1.92E-03
 Guess MOs from SCF MO coefficient file

 -----------------------------------------------------------------------
  General SCF calculation program by
  Eric Jon Sundstrom, Paul Horn, Yuezhi Mao, Dmitri Zuev, Alec White,
  David Stuck, Shaama M.S., Shane Yost, Joonho Lee, David Small,
  Daniel Levine, Susi Lehtola, Hugh Burton, Evgeny Epifanovsky
 -----------------------------------------------------------------------
 Hartree-Fock
 using 6 threads for integral computing
 -------------------------------------------------------
 OpenMP Integral computing Module                
 Release: version 2.0, May 2017, Q-Chem Inc. Pleasanton 
 -------------------------------------------------------
 A restricted SCF calculation will be
 performed using DIIS
 SCF converges when DIIS error is below 1.0e-08
 ---------------------------------------
  Cycle       Energy         DIIS error
 ---------------------------------------
    1    -954.0766933349      1.73e-05  
    2    -954.0766939311      4.41e-06  
    3    -954.0766939871      1.99e-06  
    4    -954.0766939947      7.81e-07  
    5    -954.0766939961      3.21e-07  
    6    -954.0766939964      1.01e-07  
    7    -954.0766939965      5.11e-08  
    8    -954.0766939965      2.38e-08  
    9    -954.0766939965      7.60e-09  Convergence criterion met
 ---------------------------------------
 SCF time:   CPU 3.70s  wall 0.00s 
 SCF   energy in the final basis set =     -954.0766939965
 Total energy in the final basis set =     -954.0766939965


 ------------------------------------------------------------------------------

   CCMAN2: suite of methods based on coupled cluster
           and equation of motion theories.

   Components:
   * libvmm-1.3-trunk
     by Evgeny Epifanovsky, Ilya Kaliman.
   * libtensor-2.5-trunk
     by Evgeny Epifanovsky, Michael Wormit, Dmitry Zuev, Sam Manzer, 
        Ilya Kaliman.
   * libcc-2.5-trunk
     by Evgeny Epifanovsky, Arik Landau, Tomasz Kus, Kirill Khistyaev, 
        Dmitry Zuev, Prashant Manohar, Xintian Feng, Anna Krylov, 
        Matthew Goldey, Alec White, Thomas Jagau, Kaushik Nanda, 
        Anastasia Gunina, Alexander Kunitsa, Joonho Lee.

   CCMAN original authors:
   Anna I. Krylov, C. David Sherrill, Steven R. Gwaltney,
   Edward F. C. Byrd (2000)
   Sergey V. Levchenko, Lyudmila V. Slipchenko, Tao Wang,
   Ana-Maria C. Cristian (2003)
   Piotr A. Pieniazek, C. Melania Oana, Evgeny Epifanovsky (2007)
   Prashant Manohar (2009)

 ------------------------------------------------------------------------------


 Allocating and initializing 30808MB of RAM...
 Calculation will run on 6 cores.


 Alpha MOs, Restricted
 -- Occupied --                  
-104.87  -80.07  -26.35  -15.69  -10.60   -8.07   -8.06   -8.06
  1 A     2 A     3 A     4 A     5 A     6 A     7 A     8 A                  
 -7.611  -5.504  -5.502  -5.502  -1.653  -1.184  -1.120  -0.816
  9 A    10 A    11 A    12 A    13 A    14 A    15 A    16 A                  
 -0.723  -0.717  -0.680  -0.530  -0.528  -0.493  -0.464  -0.436
 17 A    18 A    19 A    20 A    21 A    22 A    23 A    24 A                  
 -- Virtual --                   
  0.004   0.048   0.055   0.077   0.080   0.109   0.122   0.143
 25 A    26 A    27 A    28 A    29 A    30 A    31 A    32 A                  
  0.144   0.176   0.205   0.222   0.224   0.234   0.284   0.315
 33 A    34 A    35 A    36 A    37 A    38 A    39 A    40 A                  
  0.364   0.370   0.383   0.383   0.415   0.477   0.540   0.566
 41 A    42 A    43 A    44 A    45 A    46 A    47 A    48 A                  
  0.592   0.621   0.779   0.800   0.853   0.868   0.895   0.978
 49 A    50 A    51 A    52 A    53 A    54 A    55 A    56 A                  
  1.036   1.091   1.117   1.125   1.142   1.177   1.181   1.268
 57 A    58 A    59 A    60 A    61 A    62 A    63 A    64 A                  
  1.399   1.485   1.570   1.591   1.621   1.767   1.872   1.989
 65 A    66 A    67 A    68 A    69 A    70 A    71 A    72 A                  
  2.240   2.263   2.377   2.379   2.585   2.591   2.638   2.726
 73 A    74 A    75 A    76 A    77 A    78 A    79 A    80 A                  
  2.879   4.041   4.116   4.189   4.195   4.257   4.402   4.466
 81 A    82 A    83 A    84 A    85 A    86 A    87 A    88 A                  
  5.349   6.902   6.933   7.145   7.497  10.335  14.691  14.794
 89 A    90 A    91 A    92 A    93 A    94 A    95 A    96 A                  
 14.879  26.656  26.712  27.003  36.637  68.730 166.096 219.189
 97 A    98 A    99 A   100 A   101 A   102 A   103 A   104 A                  

 Beta MOs, Restricted
 -- Occupied --                  
-104.87  -80.07  -26.35  -15.69  -10.60   -8.07   -8.06   -8.06
  1 A     2 A     3 A     4 A     5 A     6 A     7 A     8 A                  
 -7.611  -5.504  -5.502  -5.502  -1.653  -1.184  -1.120  -0.816
  9 A    10 A    11 A    12 A    13 A    14 A    15 A    16 A                  
 -0.723  -0.717  -0.680  -0.530  -0.528  -0.493  -0.464  -0.436
 17 A    18 A    19 A    20 A    21 A    22 A    23 A    24 A                  
 -- Virtual --                   
  0.004   0.048   0.055   0.077   0.080   0.109   0.122   0.143
 25 A    26 A    27 A    28 A    29 A    30 A    31 A    32 A                  
  0.144   0.176   0.205   0.222   0.224   0.234   0.284   0.315
 33 A    34 A    35 A    36 A    37 A    38 A    39 A    40 A                  
  0.364   0.370   0.383   0.383   0.415   0.477   0.540   0.566
 41 A    42 A    43 A    44 A    45 A    46 A    47 A    48 A                  
  0.592   0.621   0.779   0.800   0.853   0.868   0.895   0.978
 49 A    50 A    51 A    52 A    53 A    54 A    55 A    56 A                  
  1.036   1.091   1.117   1.125   1.142   1.177   1.181   1.268
 57 A    58 A    59 A    60 A    61 A    62 A    63 A    64 A                  
  1.399   1.485   1.570   1.591   1.621   1.767   1.872   1.989
 65 A    66 A    67 A    68 A    69 A    70 A    71 A    72 A                  
  2.240   2.263   2.377   2.379   2.585   2.591   2.638   2.726
 73 A    74 A    75 A    76 A    77 A    78 A    79 A    80 A                  
  2.879   4.041   4.116   4.189   4.195   4.257   4.402   4.466
 81 A    82 A    83 A    84 A    85 A    86 A    87 A    88 A                  
  5.349   6.902   6.933   7.145   7.497  10.335  14.691  14.794
 89 A    90 A    91 A    92 A    93 A    94 A    95 A    96 A                  
 14.879  26.656  26.712  27.003  36.637  68.730 166.096 219.189
 97 A    98 A    99 A   100 A   101 A   102 A   103 A   104 A                  

 Occupation and symmetry of molecular orbitals

 Point group: C1 (1 irreducible representation).

                           A     All 
 -------------------------------------
 All molecular orbitals:
  - Alpha                  104   104 
  - Beta                   104   104 
 -------------------------------------
 Alpha orbitals:
  - Frozen occupied        12    12  
  - Active occupied        12    12  
  - Active virtual         80    80  
  - Frozen virtual         0     0   
 -------------------------------------
 Beta orbitals:
  - Frozen occupied        12    12  
  - Active occupied        12    12  
  - Active virtual         80    80  
  - Frozen virtual         0     0   
 -------------------------------------

 Import integrals:   CPU 0.00 s  wall 0.00 s

 Import integrals:   CPU 15.40 s  wall 2.70 s

 MP2 amplitudes:   CPU 0.03 s  wall 0.02 s

Running a double precision version
           CCSD T amplitudes will be solved using DIIS.

           Start     Size      MaxIter   EConv     TConv     
           3         7         100       1.00e-07  1.00e-05  
 ------------------------------------------------------------------------------
           Energy (a.u.)   Ediff      Tdiff       Comment
 ------------------------------------------------------------------------------
          -954.71568564                           
     1    -954.71048687   5.20e-03   7.44e-01     
     2    -954.73415509   2.37e-02   9.94e-02     
     3    -954.73277930   1.38e-03   4.67e-02     
     4    -954.73547752   2.70e-03   1.90e-02     Switched to DIIS steps.
     5    -954.73649755   1.02e-03   1.27e-02     
     6    -954.73659023   9.27e-05   3.35e-03     
     7    -954.73659277   2.53e-06   1.48e-03     
     8    -954.73659481   2.04e-06   4.09e-04     
     9    -954.73659743   2.62e-06   2.61e-04     
    10    -954.73659753   9.48e-08   7.40e-05     
    11    -954.73659766   1.31e-07   2.79e-05     
    12    -954.73659773   6.69e-08   1.58e-05     
    13    -954.73659767   5.39e-08   5.29e-06     
 ------------------------------------------------------------------------------
          -954.73659767                           CCSD T converged.

End of double precision
 SCF energy                 = -954.07669400
 MP2 energy                 = -954.71568564
 CCSD correlation energy     =   -0.65990368
 CCSD total energy           = -954.73659767

 CCSD  T1^2 = 0.0161  T2^2 = 0.2482  Leading amplitudes:

 Amplitude    Orbitals with energies
 -0.0353       21 (A) A                  ->    25 (A) A                   
              -0.5282                          0.0039                     
 -0.0353       21 (A) B                  ->    25 (A) B                   
              -0.5282                          0.0039                     
 -0.0258       24 (A) A                  ->    25 (A) A                   
              -0.4360                          0.0039                     
 -0.0258       24 (A) B                  ->    25 (A) B                   
              -0.4360                          0.0039                     

 Amplitude    Orbitals with energies
 -0.1133       24 (A) A      24 (A) B    ->    25 (A) A      25 (A) B     
              -0.4360       -0.4360            0.0039        0.0039       
  0.1133       24 (A) A      24 (A) B    ->    25 (A) B      25 (A) A     
              -0.4360       -0.4360            0.0039        0.0039       
  0.1133       24 (A) B      24 (A) A    ->    25 (A) A      25 (A) B     
              -0.4360       -0.4360            0.0039        0.0039       
 -0.1133       24 (A) B      24 (A) A    ->    25 (A) B      25 (A) A     
              -0.4360       -0.4360            0.0039        0.0039       

 Computing CCSD intemediates for later calculations in double precision
 Finished.

Running a double precision version
           CCSD Lambda amplitudes will be solved using DIIS.
           Start     Size      MaxIter   EConv     LConv     
           3         7         100       1.00e-07  1.00e-05  
 ------------------------------------------------------------------------------
            Enorm      Ldiff       Comment
 ------------------------------------------------------------------------------
     1     6.09e-02   4.09e-02     
     2     1.95e-02   8.14e-03     
     3     9.23e-03   1.55e-03     
     4     4.98e-03   1.54e-03     Switched to DIIS steps.
     5     1.52e-03   1.02e-03     
     6     7.55e-04   2.26e-04     
     7     2.41e-04   7.60e-05     
     8     1.13e-04   7.60e-06     
     9     4.00e-05   3.97e-06     
    10     1.83e-05   1.12e-06     
    11     9.02e-06   5.35e-08     
    12     3.84e-06   1.64e-07     
    13     1.99e-06   1.87e-07     
    14     8.65e-07   2.68e-10     
    15     4.11e-07   1.01e-08     
    16     2.14e-07   2.87e-08     
    17     9.59e-08   1.95e-08     
 ------------------------------------------------------------------------------
                                   CCSD Lambda converged.

 Computing density matrices in double precision...
           Orbital response amplitudes will be solved using DIIS.
           Start     Size      MaxIter   EConv     LConv     
           3         7         100       1.00e-06  1.00e-06  
 ------------------------------------------------------------------------------
            Enorm      Ldiff       Comment
 ------------------------------------------------------------------------------
     1     8.87e-02   9.18e-04     
     2     5.50e-02   2.35e-02     
     3     5.51e-02   1.98e-02     
     4     1.32e-02   1.67e-02     Switched to DIIS steps.
     5     4.24e-03   3.53e-03     
     6     1.07e-03   8.17e-04     
     7     4.23e-04   3.19e-05     
     8     8.63e-05   5.81e-05     
     9     2.33e-05   6.47e-06     
    10     5.37e-06   1.72e-06     
    11     8.53e-07   5.18e-07     
 ------------------------------------------------------------------------------
                                   Orbital response converged.

 Computing density matrices... Done.
 CCSD calculation:   CPU 456.57 s  wall 86.65 s

 Transferring MO TPDM to AO TPDM
 Transferring g2_o1o1o1o1
 Transferring g2_o1o1o1v1
 Transferring g2_o1o1v1v1
 Transferring g2_o1v1o1v1
 Transferring g2_o1v1v1v1
 Transferring g2_v1v1v1v1
 Adding separable TPDM
 Computing TPDM gradient
 --------------------------------------------------------
 2e gradient
  Atom          X               Y               Z
 --------------------------------------------------------
    1         -2.417272       23.742985       -0.000000  
    2         15.235554        1.961810        0.000000  
    3          8.227977      -13.238548       -0.000000  
    4        -21.046259      -12.466246        0.000000  
 --------------------------------------------------------
 --------------------------------------------------------
 Final gradient
  Atom          X               Y               Z
 --------------------------------------------------------
    1         -2.417272       23.742985       -0.000000  
    2         15.235554        1.961810        0.000000  
    3          8.227977      -13.238548       -0.000000  
    4        -21.046259      -12.466246        0.000000  
 --------------------------------------------------------
 Analytic gradient from two-electron contribution:   CPU 104.94 s  wall 20.33 s

 Total ccman2 time:   CPU 579.71 s  wall 110.51 s


 --------------------------------------------------------------

                    Orbital Energies (a.u.)
 --------------------------------------------------------------

 Alpha MOs
 -- Occupied --
******** -80.0728 -26.3490 -15.6947 -10.5986  -8.0666  -8.0638  -8.0635
 -7.6112  -5.5039  -5.5020  -5.5016  -1.6535  -1.1843  -1.1200  -0.8158
 -0.7226  -0.7174  -0.6800  -0.5303  -0.5282  -0.4926  -0.4643  -0.4360
 -- Virtual --
  0.0039   0.0478   0.0554   0.0769   0.0800   0.1088   0.1224   0.1433
  0.1443   0.1759   0.2050   0.2215   0.2237   0.2344   0.2840   0.3151
  0.3638   0.3705   0.3826   0.3829   0.4148   0.4772   0.5405   0.5662
  0.5916   0.6213   0.7791   0.8002   0.8531   0.8676   0.8946   0.9777
  1.0363   1.0912   1.1169   1.1250   1.1416   1.1771   1.1807   1.2682
  1.3989   1.4854   1.5701   1.5909   1.6209   1.7667   1.8716   1.9893
  2.2403   2.2626   2.3770   2.3795   2.5850   2.5913   2.6382   2.7257
  2.8788   4.0405   4.1161   4.1893   4.1955   4.2568   4.4024   4.4659
  5.3489   6.9022   6.9327   7.1450   7.4969  10.3347  14.6912  14.7941
 14.8791  26.6565  26.7116  27.0026  36.6373  68.7304 166.0961 219.1885
 --------------------------------------------------------------

          Ground-State Mulliken Net Atomic Charges

     Atom                 Charge (a.u.)
  ----------------------------------------
      1 P                     0.340962
      2 N                    -0.171121
      3 F                    -0.050420
      4 Cl                   -0.119422
  ----------------------------------------
  Sum of atomic charges =    -0.000000

 -----------------------------------------------------------------
                    Cartesian Multipole Moments
 -----------------------------------------------------------------
    Charge (ESU x 10^10)
                -0.0000
    Dipole Moment (Debye)
         X       1.3303      Y      -1.5305      Z       0.0000
       Tot       2.0278
    Quadrupole Moments (Debye-Ang)
        XX     -40.5800     XY      -0.3679     YY     -35.9495
        XZ      -0.0000     YZ       0.0000     ZZ     -34.9688
    Octopole Moments (Debye-Ang^2)
       XXX       1.4058    XXY       4.8857    XYY       0.2462
       YYY       9.8215    XXZ       0.0000    XYZ       0.0000
       YYZ      -0.0000    XZZ      -2.1554    YZZ       2.6792
       ZZZ      -0.0000
    Hexadecapole Moments (Debye-Ang^3)
      XXXX    -353.2650   XXXY     -10.4760   XXYY     -84.6117
      XYYY      -7.1942   YYYY    -172.6266   XXXZ      -0.0000
      XXYZ      -0.0000   XYYZ      -0.0000   YYYZ       0.0000
      XXZZ     -63.9911   XYZZ      -4.1672   YYZZ     -35.3456
      XZZZ      -0.0000   YZZZ       0.0000   ZZZZ     -39.9400
 -----------------------------------------------------------------
 DrvMan completing analytic gradient of the correlated energy
 Correlated dipole moment
            1
    1   0.5233811
    2  -0.6021422
    3   0.0000000
 Energy read as -954.736597672
 Full Analytical Gradient: (in a.u., or Hartree/Bohr)
             1             2             3             4
    1    0.00009452    0.00008197   -0.00003588   -0.00014061
    2    0.00017462    0.00043100   -0.00043011   -0.00017551
    3   -0.00000000    0.00000000    0.00000000   -0.00000000
 Gradient time:  CPU 0.80 s  wall 0.81 s
 ----------------------------------------------------------------
             Standard Nuclear Orientation (Angstroms)
    I     Atom           X                Y                Z
 ----------------------------------------------------------------
    1      P      -0.0204887823    -1.0127507554     0.0000000000
    2      N      -1.4484206424    -0.3111611578    -0.0000000000
    3      F      -1.5182798520     1.0632535738    -0.0000000000
    4      Cl      1.4182820530     0.4588298395     0.0010000000
 ----------------------------------------------------------------
 Nuclear Repulsion Energy =   200.8423002242 hartrees
 There are       24 alpha and       24 beta electrons

                       Distance Matrix (Angstroms)
             P (  1)   N (  2)   F (  3)
   N (  2)  1.590980
   F (  3)  2.559916  1.376189
   Cl(  4)  2.058060  2.968311  2.998120

 Requested basis set is 6-311++G(d,p)
 There are 38 shells and 104 basis functions
 A cutoff of  1.0D-14 yielded    681 shell pairs
 There are      5368 function pairs (      5806 Cartesian)
 Smallest overlap matrix eigenvalue = 1.92E-03
 Guess MOs from SCF MO coefficient file

 -----------------------------------------------------------------------
  General SCF calculation program by
  Eric Jon Sundstrom, Paul Horn, Yuezhi Mao, Dmitri Zuev, Alec White,
  David Stuck, Shaama M.S., Shane Yost, Joonho Lee, David Small,
  Daniel Levine, Susi Lehtola, Hugh Burton, Evgeny Epifanovsky
 -----------------------------------------------------------------------
 Hartree-Fock
 using 6 threads for integral computing
 -------------------------------------------------------
 OpenMP Integral computing Module                
 Release: version 2.0, May 2017, Q-Chem Inc. Pleasanton 
 -------------------------------------------------------
 A restricted SCF calculation will be
 performed using DIIS
 SCF converges when DIIS error is below 1.0e-08
 ---------------------------------------
  Cycle       Energy         DIIS error
 ---------------------------------------
    1    -954.0766856987      1.02e-05  
    2    -954.0766859352      2.75e-06  
    3    -954.0766859621      1.17e-06  
    4    -954.0766859654      4.99e-07  
    5    -954.0766859661      2.11e-07  
    6    -954.0766859663      6.94e-08  
    7    -954.0766859663      3.74e-08  
    8    -954.0766859663      1.71e-08  
    9    -954.0766859663      5.26e-09  Convergence criterion met
 ---------------------------------------
 SCF time:   CPU 3.71s  wall 1.00s 
 SCF   energy in the final basis set =     -954.0766859663
 Total energy in the final basis set =     -954.0766859663


 ------------------------------------------------------------------------------

   CCMAN2: suite of methods based on coupled cluster
           and equation of motion theories.

   Components:
   * libvmm-1.3-trunk
     by Evgeny Epifanovsky, Ilya Kaliman.
   * libtensor-2.5-trunk
     by Evgeny Epifanovsky, Michael Wormit, Dmitry Zuev, Sam Manzer, 
        Ilya Kaliman.
   * libcc-2.5-trunk
     by Evgeny Epifanovsky, Arik Landau, Tomasz Kus, Kirill Khistyaev, 
        Dmitry Zuev, Prashant Manohar, Xintian Feng, Anna Krylov, 
        Matthew Goldey, Alec White, Thomas Jagau, Kaushik Nanda, 
        Anastasia Gunina, Alexander Kunitsa, Joonho Lee.

   CCMAN original authors:
   Anna I. Krylov, C. David Sherrill, Steven R. Gwaltney,
   Edward F. C. Byrd (2000)
   Sergey V. Levchenko, Lyudmila V. Slipchenko, Tao Wang,
   Ana-Maria C. Cristian (2003)
   Piotr A. Pieniazek, C. Melania Oana, Evgeny Epifanovsky (2007)
   Prashant Manohar (2009)

 ------------------------------------------------------------------------------


 Allocating and initializing 30808MB of RAM...
 Calculation will run on 6 cores.


 Alpha MOs, Restricted
 -- Occupied --                  
-104.87  -80.07  -26.35  -15.69  -10.60   -8.07   -8.06   -8.06
  1 A     2 A     3 A     4 A     5 A     6 A     7 A     8 A                  
 -7.611  -5.504  -5.502  -5.502  -1.654  -1.184  -1.120  -0.816
  9 A    10 A    11 A    12 A    13 A    14 A    15 A    16 A                  
 -0.723  -0.717  -0.680  -0.530  -0.528  -0.493  -0.464  -0.436
 17 A    18 A    19 A    20 A    21 A    22 A    23 A    24 A                  
 -- Virtual --                   
  0.004   0.048   0.055   0.077   0.080   0.109   0.122   0.143
 25 A    26 A    27 A    28 A    29 A    30 A    31 A    32 A                  
  0.144   0.176   0.205   0.221   0.224   0.234   0.284   0.315
 33 A    34 A    35 A    36 A    37 A    38 A    39 A    40 A                  
  0.364   0.370   0.383   0.383   0.415   0.477   0.541   0.566
 41 A    42 A    43 A    44 A    45 A    46 A    47 A    48 A                  
  0.592   0.621   0.779   0.800   0.853   0.868   0.894   0.978
 49 A    50 A    51 A    52 A    53 A    54 A    55 A    56 A                  
  1.036   1.091   1.117   1.125   1.142   1.177   1.181   1.268
 57 A    58 A    59 A    60 A    61 A    62 A    63 A    64 A                  
  1.399   1.485   1.570   1.591   1.621   1.767   1.871   1.989
 65 A    66 A    67 A    68 A    69 A    70 A    71 A    72 A                  
  2.240   2.263   2.377   2.379   2.585   2.591   2.638   2.726
 73 A    74 A    75 A    76 A    77 A    78 A    79 A    80 A                  
  2.879   4.040   4.116   4.189   4.195   4.257   4.402   4.466
 81 A    82 A    83 A    84 A    85 A    86 A    87 A    88 A                  
  5.349   6.902   6.933   7.145   7.497  10.335  14.691  14.794
 89 A    90 A    91 A    92 A    93 A    94 A    95 A    96 A                  
 14.879  26.656  26.712  27.002  36.637  68.730 166.096 219.189
 97 A    98 A    99 A   100 A   101 A   102 A   103 A   104 A                  

 Beta MOs, Restricted
 -- Occupied --                  
-104.87  -80.07  -26.35  -15.69  -10.60   -8.07   -8.06   -8.06
  1 A     2 A     3 A     4 A     5 A     6 A     7 A     8 A                  
 -7.611  -5.504  -5.502  -5.502  -1.654  -1.184  -1.120  -0.816
  9 A    10 A    11 A    12 A    13 A    14 A    15 A    16 A                  
 -0.723  -0.717  -0.680  -0.530  -0.528  -0.493  -0.464  -0.436
 17 A    18 A    19 A    20 A    21 A    22 A    23 A    24 A                  
 -- Virtual --                   
  0.004   0.048   0.055   0.077   0.080   0.109   0.122   0.143
 25 A    26 A    27 A    28 A    29 A    30 A    31 A    32 A                  
  0.144   0.176   0.205   0.221   0.224   0.234   0.284   0.315
 33 A    34 A    35 A    36 A    37 A    38 A    39 A    40 A                  
  0.364   0.370   0.383   0.383   0.415   0.477   0.541   0.566
 41 A    42 A    43 A    44 A    45 A    46 A    47 A    48 A                  
  0.592   0.621   0.779   0.800   0.853   0.868   0.894   0.978
 49 A    50 A    51 A    52 A    53 A    54 A    55 A    56 A                  
  1.036   1.091   1.117   1.125   1.142   1.177   1.181   1.268
 57 A    58 A    59 A    60 A    61 A    62 A    63 A    64 A                  
  1.399   1.485   1.570   1.591   1.621   1.767   1.871   1.989
 65 A    66 A    67 A    68 A    69 A    70 A    71 A    72 A                  
  2.240   2.263   2.377   2.379   2.585   2.591   2.638   2.726
 73 A    74 A    75 A    76 A    77 A    78 A    79 A    80 A                  
  2.879   4.040   4.116   4.189   4.195   4.257   4.402   4.466
 81 A    82 A    83 A    84 A    85 A    86 A    87 A    88 A                  
  5.349   6.902   6.933   7.145   7.497  10.335  14.691  14.794
 89 A    90 A    91 A    92 A    93 A    94 A    95 A    96 A                  
 14.879  26.656  26.712  27.002  36.637  68.730 166.096 219.189
 97 A    98 A    99 A   100 A   101 A   102 A   103 A   104 A                  

 Occupation and symmetry of molecular orbitals

 Point group: C1 (1 irreducible representation).

                           A     All 
 -------------------------------------
 All molecular orbitals:
  - Alpha                  104   104 
  - Beta                   104   104 
 -------------------------------------
 Alpha orbitals:
  - Frozen occupied        12    12  
  - Active occupied        12    12  
  - Active virtual         80    80  
  - Frozen virtual         0     0   
 -------------------------------------
 Beta orbitals:
  - Frozen occupied        12    12  
  - Active occupied        12    12  
  - Active virtual         80    80  
  - Frozen virtual         0     0   
 -------------------------------------

 Import integrals:   CPU 0.00 s  wall 0.00 s

 Import integrals:   CPU 15.45 s  wall 2.70 s

 MP2 amplitudes:   CPU 0.03 s  wall 0.02 s

Running a double precision version
           CCSD T amplitudes will be solved using DIIS.

           Start     Size      MaxIter   EConv     TConv     
           3         7         100       1.00e-07  1.00e-05  
 ------------------------------------------------------------------------------
           Energy (a.u.)   Ediff      Tdiff       Comment
 ------------------------------------------------------------------------------
          -954.71568264                           
     1    -954.71048332   5.20e-03   7.44e-01     
     2    -954.73415472   2.37e-02   9.94e-02     
     3    -954.73277853   1.38e-03   4.67e-02     
     4    -954.73547735   2.70e-03   1.90e-02     Switched to DIIS steps.
     5    -954.73649769   1.02e-03   1.27e-02     
     6    -954.73659039   9.27e-05   3.35e-03     
     7    -954.73659292   2.53e-06   1.48e-03     
     8    -954.73659496   2.04e-06   4.09e-04     
     9    -954.73659759   2.63e-06   2.61e-04     
    10    -954.73659769   9.59e-08   7.40e-05     
    11    -954.73659782   1.32e-07   2.79e-05     
    12    -954.73659788   6.71e-08   1.58e-05     
    13    -954.73659783   5.39e-08   5.30e-06     
 ------------------------------------------------------------------------------
          -954.73659783                           CCSD T converged.

End of double precision
 SCF energy                 = -954.07668597
 MP2 energy                 = -954.71568264
 CCSD correlation energy     =   -0.65991186
 CCSD total energy           = -954.73659783

 CCSD  T1^2 = 0.0161  T2^2 = 0.2482  Leading amplitudes:

 Amplitude    Orbitals with energies
 -0.0353       21 (A) A                  ->    25 (A) A                   
              -0.5281                          0.0039                     
 -0.0353       21 (A) B                  ->    25 (A) B                   
              -0.5281                          0.0039                     
 -0.0258       24 (A) A                  ->    25 (A) A                   
              -0.4360                          0.0039                     
 -0.0258       24 (A) B                  ->    25 (A) B                   
              -0.4360                          0.0039                     

 Amplitude    Orbitals with energies
 -0.1133       24 (A) A      24 (A) B    ->    25 (A) A      25 (A) B     
              -0.4360       -0.4360            0.0039        0.0039       
  0.1133       24 (A) A      24 (A) B    ->    25 (A) B      25 (A) A     
              -0.4360       -0.4360            0.0039        0.0039       
  0.1133       24 (A) B      24 (A) A    ->    25 (A) A      25 (A) B     
              -0.4360       -0.4360            0.0039        0.0039       
 -0.1133       24 (A) B      24 (A) A    ->    25 (A) B      25 (A) A     
              -0.4360       -0.4360            0.0039        0.0039       

 Computing CCSD intemediates for later calculations in double precision
 Finished.

Running a double precision version
           CCSD Lambda amplitudes will be solved using DIIS.
           Start     Size      MaxIter   EConv     LConv     
           3         7         100       1.00e-07  1.00e-05  
 ------------------------------------------------------------------------------
            Enorm      Ldiff       Comment
 ------------------------------------------------------------------------------
     1     6.10e-02   4.09e-02     
     2     1.95e-02   8.14e-03     
     3     9.24e-03   1.55e-03     
     4     4.98e-03   1.54e-03     Switched to DIIS steps.
     5     1.52e-03   1.02e-03     
     6     7.56e-04   2.26e-04     
     7     2.41e-04   7.60e-05     
     8     1.13e-04   7.59e-06     
     9     4.00e-05   3.99e-06     
    10     1.83e-05   1.12e-06     
    11     9.04e-06   5.23e-08     
    12     3.85e-06   1.64e-07     
    13     1.99e-06   1.87e-07     
    14     8.67e-07   1.12e-10     
    15     4.11e-07   1.02e-08     
    16     2.14e-07   2.87e-08     
    17     9.61e-08   1.96e-08     
 ------------------------------------------------------------------------------
                                   CCSD Lambda converged.

 Computing density matrices in double precision...
           Orbital response amplitudes will be solved using DIIS.
           Start     Size      MaxIter   EConv     LConv     
           3         7         100       1.00e-06  1.00e-06  
 ------------------------------------------------------------------------------
            Enorm      Ldiff       Comment
 ------------------------------------------------------------------------------
     1     8.87e-02   9.22e-04     
     2     5.50e-02   2.35e-02     
     3     5.51e-02   1.98e-02     
     4     1.32e-02   1.67e-02     Switched to DIIS steps.
     5     4.24e-03   3.53e-03     
     6     1.07e-03   8.17e-04     
     7     4.23e-04   3.20e-05     
     8     8.64e-05   5.82e-05     
     9     2.33e-05   6.46e-06     
    10     5.36e-06   1.73e-06     
    11     8.46e-07   5.12e-07     
 ------------------------------------------------------------------------------
                                   Orbital response converged.

 Computing density matrices... Done.
 CCSD calculation:   CPU 455.84 s  wall 86.25 s

 Transferring MO TPDM to AO TPDM
 Transferring g2_o1o1o1o1
 Transferring g2_o1o1o1v1
 Transferring g2_o1o1v1v1
 Transferring g2_o1v1o1v1
 Transferring g2_o1v1v1v1
 Transferring g2_v1v1v1v1
 Adding separable TPDM
 Computing TPDM gradient
 --------------------------------------------------------
 2e gradient
  Atom          X               Y               Z
 --------------------------------------------------------
    1         -2.428229       23.741429        0.008979  
    2         15.234208        1.962984        0.000919  
    3          8.228582      -13.237974        0.001841  
    4        -21.034562      -12.466440       -0.011740  
 --------------------------------------------------------
 --------------------------------------------------------
 Final gradient
  Atom          X               Y               Z
 --------------------------------------------------------
    1         -2.428229       23.741429        0.008979  
    2         15.234208        1.962984        0.000919  
    3          8.228582      -13.237974        0.001841  
    4        -21.034562      -12.466440       -0.011740  
 --------------------------------------------------------
 Analytic gradient from two-electron contribution:   CPU 107.23 s  wall 20.98 s

 Total ccman2 time:   CPU 581.35 s  wall 110.85 s


 --------------------------------------------------------------

                    Orbital Energies (a.u.)
 --------------------------------------------------------------

 Alpha MOs
 -- Occupied --
******** -80.0729 -26.3491 -15.6947 -10.5985  -8.0665  -8.0637  -8.0634
 -7.6113  -5.5039  -5.5020  -5.5016  -1.6535  -1.1843  -1.1199  -0.8158
 -0.7226  -0.7175  -0.6799  -0.5302  -0.5281  -0.4926  -0.4643  -0.4360
 -- Virtual --
  0.0039   0.0478   0.0553   0.0768   0.0800   0.1087   0.1225   0.1433
  0.1443   0.1759   0.2050   0.2215   0.2236   0.2344   0.2839   0.3150
  0.3637   0.3705   0.3826   0.3829   0.4149   0.4772   0.5405   0.5661
  0.5916   0.6213   0.7791   0.8003   0.8531   0.8676   0.8945   0.9776
  1.0363   1.0912   1.1170   1.1251   1.1417   1.1771   1.1806   1.2681
  1.3988   1.4850   1.5700   1.5909   1.6210   1.7666   1.8715   1.9892
  2.2403   2.2626   2.3770   2.3794   2.5850   2.5914   2.6382   2.7256
  2.8787   4.0405   4.1160   4.1892   4.1954   4.2568   4.4024   4.4659
  5.3489   6.9022   6.9327   7.1450   7.4968  10.3347  14.6912  14.7940
 14.8790  26.6565  26.7116  27.0022  36.6372  68.7304 166.0960 219.1885
 --------------------------------------------------------------

          Ground-State Mulliken Net Atomic Charges

     Atom                 Charge (a.u.)
  ----------------------------------------
      1 P                     0.341103
      2 N                    -0.170946
      3 F                    -0.050365
      4 Cl                   -0.119792
  ----------------------------------------
  Sum of atomic charges =     0.000000

 -----------------------------------------------------------------
                    Cartesian Multipole Moments
 -----------------------------------------------------------------
    Charge (ESU x 10^10)
                -0.0000
    Dipole Moment (Debye)
         X       1.3270      Y      -1.5334      Z      -0.0005
       Tot       2.0278
    Quadrupole Moments (Debye-Ang)
        XX     -40.5830     XY      -0.3693     YY     -35.9468
        XZ      -0.0011     YZ      -0.0003     ZZ     -34.9701
    Octopole Moments (Debye-Ang^2)
       XXX       1.3900    XXY       4.8704    XYY       0.2431
       YYY       9.7751    XXZ      -0.0120    XYZ       0.0011
       YYZ      -0.0119    XZZ      -2.1590    YZZ       2.6643
       ZZZ      -0.0388
    Hexadecapole Moments (Debye-Ang^3)
      XXXX    -353.2913   XXXY     -10.5346   XXYY     -84.6203
      XYYY      -7.2461   YYYY    -172.6748   XXXZ      -0.0537
      XXYZ      -0.0028   XYYZ      -0.0158   YYYZ      -0.0172
      XXZZ     -63.9948   XYZZ      -4.1862   YYZZ     -35.3565
      XZZZ      -0.0563   YZZZ      -0.0186   ZZZZ     -39.9432
 -----------------------------------------------------------------
 DrvMan completing analytic gradient of the correlated energy
 Correlated dipole moment
            1
    1   0.5220719
    2  -0.6032788
    3  -0.0001809
 Energy read as -954.736597830
 Full Analytical Gradient: (in a.u., or Hartree/Bohr)
             1             2             3             4
    1   -0.00004178    0.00007405   -0.00002881   -0.00000345
    2   -0.00001677    0.00042800   -0.00040519   -0.00000604
    3   -0.00002040    0.00002652   -0.00001590    0.00000978
 Gradient time:  CPU 0.77 s  wall 0.79 s
Dipole drv :
gprntSymmMtrx error report: 
 Final Hessian.
            1           2           3           4           5           6
    1   0.3719411  -0.0966988   0.0000000  -0.2813372   0.1679784   0.0000000
    2  -0.0966988   0.2610871   0.0000000   0.1069624  -0.1080786   0.0000000
    3   0.0000000   0.0000000   0.0225388  -0.0000026   0.0000000  -0.0292832
    4  -0.2813372   0.1069624  -0.0000026   0.3396293  -0.1441080   0.0000000
    5   0.1679784  -0.1080786   0.0000000  -0.1441080   0.3952408   0.0000000
    6   0.0000000   0.0000000  -0.0292832   0.0000000   0.0000000   0.0378915
    7  -0.0227441   0.0439777   0.0000034  -0.0237992  -0.0045778  -0.0000025
    8   0.0006902  -0.0518685   0.0000000   0.0413238  -0.2855662   0.0000000
    9   0.0000000   0.0000000   0.0175491   0.0000000   0.0000000  -0.0226518
   10  -0.0678516  -0.0542433  -0.0000033  -0.0345006  -0.0192852   0.0000049
   11  -0.0719634  -0.1011397   0.0000000  -0.0041810  -0.0015940   0.0000000
   12   0.0000000   0.0000000  -0.0107978   0.0000000   0.0000000   0.0140362
            7           8           9          10          11          12
    1  -0.0227441   0.0006902   0.0000000  -0.0678516  -0.0719634   0.0000000
    2   0.0439777  -0.0518685   0.0000000  -0.0542433  -0.1011397   0.0000000
    3   0.0000034   0.0000000   0.0175491  -0.0000033   0.0000000  -0.0107978
    4  -0.0237992   0.0413238   0.0000000  -0.0345006  -0.0041810   0.0000000
    5  -0.0045778  -0.2855662   0.0000000  -0.0192852  -0.0015940   0.0000000
    6  -0.0000025   0.0000000  -0.0226518   0.0000049   0.0000000   0.0140362
    7   0.0405502  -0.0431382   0.0000000   0.0059952   0.0037360   0.0000000
    8  -0.0431382   0.3242520   0.0000000   0.0011205   0.0131824   0.0000000
    9   0.0000000   0.0000000   0.0135168  -0.0000005   0.0000000  -0.0084142
   10   0.0059952   0.0011205  -0.0000005   0.0963544   0.0724067   0.0000000
   11   0.0037360   0.0131824   0.0000000   0.0724067   0.0895489   0.0000000
   12   0.0000000   0.0000000  -0.0084142   0.0000000   0.0000000   0.0051765
 ----------------------------------------------------------------
             Standard Nuclear Orientation (Angstroms)
    I     Atom           X                Y                Z
 ----------------------------------------------------------------
    1      P      -0.0204887823    -1.0127507554     0.0000000000
    2      N      -1.4484206424    -0.3111611578    -0.0000000000
    3      F      -1.5182798520     1.0632535738    -0.0000000000
[truncated: 10,940 more chars]
