# Supplementary material for: Geometric and energetic data from ab initio calculations of haloethene, haloimine, halomethylenephosphine, haloiminophosphine, halodiazene, halodiphosphene and halocyclopropane
Source: Data Brief. 2019 Nov 2;27:104738. doi: 10.1016/j.dib.2019.104738 (PMC6861602; doi:10.1016/j.dib.2019.104738)
Supplement: Multimedia component 7 [file mmc7.zip › NP/CCSD/freq/FENPEF.out]

Q-Chem Developer Version!
                  Welcome to Q-Chem
     A Quantum Leap Into The Future Of Chemistry


 Q-Chem 5.1, Q-Chem, Inc., Pleasanton, CA (2018)

 Yihan Shao,  Zhengting Gan,  E. Epifanovsky,  A. T. B. Gilbert,  M. Wormit,  
 J. Kussmann,  A. W. Lange,  A. Behn,  Jia Deng,  Xintian Feng,  D. Ghosh,  
 M. Goldey,  P. R. Horn,  L. D. Jacobson,  I. Kaliman,  T. Kus,  A. Landau,  
 Jie Liu,  E. I. Proynov,  R. M. Richard,  R. P. Steele,  E. J. Sundstrom,  
 H. L. Woodcock III,  P. M. Zimmerman,  D. Zuev,  B. Albrecht,  E. Alguire,  
 S. A. Baeppler,  D. Barton,  Z. Benda,  Y. A. Bernard,  E. J. Berquist,  
 K. B. Bravaya,  H. Burton,  D. Casanova,  Chun-Min Chang,  Yunqing Chen,  
 A. Chien,  K. D. Closser,  M. P. Coons,  S. Coriani,  S. Dasgupta,  
 A. L. Dempwolff,  M. Diedenhofen,  Hainam Do,  R. G. Edgar,  Po-Tung Fang,  
 S. Faraji,  S. Fatehi,  Qingguo Feng,  K. D. Fenk,  J. Fosso-Tande,  
 J. Gayvert,  Qinghui Ge,  A. Ghysels,  G. Gidofalvi,  J. Gomes,  
 J. Gonthier,  A. Gunina,  D. Hait,  M. W. D. Hanson-Heine,  
 P. H. P. Harbach,  A. W. Hauser,  J. E. Herr,  E. G. Hohenstein,  
 Z. C. Holden,  Kerwin Hui,  B. C. Huynh,  T.-C. Jagau,  Hyunjun Ji,  
 B. Kaduk,  K. Khistyaev,  Jaehoon Kim,  P. Klunzinger,  K. Koh,  
 D. Kosenkov,  L. Koulias,  T. Kowalczyk,  C. M. Krauter,  A. Kunitsa,  
 Ka Un Lao,  A. Laurent,  K. V. Lawler,  Joonho Lee,  D. Lefrancois,  
 S. Lehtola,  D. S. Levine,  Yi-Pei Li,  You-Sheng Lin,  Fenglai Liu,  
 E. Livshits,  A. Luenser,  P. Manohar,  E. Mansoor,  S. F. Manzer,  
 Shan-Ping Mao,  Yuezhi Mao,  N. Mardirossian,  A. V. Marenich,  
 T. Markovich,  L. A. Martinez-Martinez,  S. A. Maurer,  N. J. Mayhall,  
 S. C. McKenzie,  J.-M. Mewes,  A. F. Morrison,  J. W. Mullinax,  K. Nanda,  
 T. S. Nguyen-Beck,  R. Olivares-Amaya,  J. A. Parkhill,  T. M. Perrine,  
 F. Plasser,  P. Pokhilko,  S. Prager,  A. Prociuk,  E. Ramos,  D. R. Rehn,  
 F. Rob,  M. Schneider,  N. Sergueev,  S. M. Sharada,  S. Sharma,  
 D. W. Small,  T. Stauch,  T. Stein,  Yu-Chuan Su,  A. J. W. Thom,  
 A. Tkatchenko,  T. Tsuchimochi,  N. M. Tubman,  L. Vogt,  M. L. Vidal,  
 O. Vydrov,  M. A. Watson,  J. Wenzel,  M. de Wergifosse,  T. A. Wesolowski,  
 A. White,  J. Witte,  A. Yamada,  Jun Yang,  K. Yao,  S. Yeganeh,  
 S. R. Yost,  Zhi-Qiang You,  A. Zech,  Igor Ying Zhang,  Xing Zhang,  
 Yan Zhao,  Ying Zhu,  B. R. Brooks,  G. K. L. Chan,  C. J. Cramer,  
 M. S. Gordon,  W. J. Hehre,  A. Klamt,  M. W. Schmidt,  C. D. Sherrill,  
 D. G. Truhlar,  A. Aspuru-Guzik,  R. Baer,  A. T. Bell,  N. A. Besley,  
 Jeng-Da Chai,  A. E. DePrince, III,  R. A. DiStasio Jr.,  A. Dreuw,  
 B. D. Dunietz,  T. R. Furlani,  Chao-Ping Hsu,  Yousung Jung,  Jing Kong,  
 D. S. Lambrecht,  WanZhen Liang,  C. Ochsenfeld,  V. A. Rassolov,  
 L. V. Slipchenko,  J. E. Subotnik,  T. Van Voorhis,  J. M. Herbert,  
 A. I. Krylov,  P. M. W. Gill,  M. Head-Gordon

 Contributors to earlier versions of Q-Chem not listed above: 
 R. D. Adamson,  B. Austin,  J. Baker,  G. J. O. Beran,  K. Brandhorst,  
 S. T. Brown,  E. F. C. Byrd,  A. K. Chakraborty,  C.-L. Cheng,  
 Siu Hung Chien,  D. M. Chipman,  D. L. Crittenden,  H. Dachsel,  
 R. J. Doerksen,  A. D. Dutoi,  L. Fusti-Molnar,  W. A. Goddard III,  
 A. Golubeva-Zadorozhnaya,  S. R. Gwaltney,  G. Hawkins,  A. Heyden,  
 S. Hirata,  G. Kedziora,  F. J. Keil,  C. Kelley,  Jihan Kim,  R. A. King,  
 R. Z. Khaliullin,  P. P. Korambath,  W. Kurlancheek,  A. M. Lee,  M. S. Lee,  
 S. V. Levchenko,  Ching Yeh Lin,  D. Liotard,  R. C. Lochan,  I. Lotan,  
 P. E. Maslen,  N. Nair,  D. P. O'Neill,  D. Neuhauser,  E. Neuscamman,  
 C. M. Oana,  R. Olson,  B. Peters,  R. Peverati,  P. A. Pieniazek,  
 Y. M. Rhee,  J. Ritchie,  M. A. Rohrdanz,  E. Rosta,  N. J. Russ,  
 H. F. Schaefer III,  N. E. Schultz,  N. Shenvi,  A. C. Simmonett,  A. Sodt,  
 D. Stuck,  K. S. Thanthiriwatte,  V. Vanovschi,  Tao Wang,  A. Warshel,  
 C. F. Williams,  Q. Wu,  X. Xu,  W. Zhang

 Please cite Q-Chem as follows:
 Y. Shao et al., Mol. Phys. 113, 184-215 (2015)
 DOI: 10.1080/00268976.2014.952696

 Q-Chem 5.1.2 for Intel X86 EM64T Linux

 Parts of Q-Chem use Armadillo 8.300.2 (Tropical Shenanigans).
 http://arma.sourceforge.net/

 Q-Chem begins on Tue May  7 16:26:49 2019  

Host: 
0

     Scratch files written to /scratch/taweetham/qchem14520//
Input Ideriv = 1
Curr. Ideriv = -1
Max.  Ideriv = 1


!!********************************************.
!!******************Warning*******************.
!!Desired Analytical derivatives not available.
!!Finite difference job might take a long time.
!!********************************************.
!!********************************************.


 2-order derivative to be evaluated numerically with 1-order analytical derivatives

Checking the input file for inconsistencies... 	...done.

--------------------------------------------------------------
User input:
--------------------------------------------------------------
F=F_E.out
$molecule
0 1
P 
F  1 1.601443
N  1 1.602305 2 98.270031
F  3 1.407826 1 106.633684 2 -180.000000 0
$end

$rem
   JOB_TYPE 	FREQUENCY
   BASIS 		6-311++G**
   METHOD	ccsd
   MEM_TOTAL	31000
   N_FROZEN_CORE      FC
$end

--------------------------------------------------------------
 ----------------------------------------------------------------
             Standard Nuclear Orientation (Angstroms)
    I     Atom           X                Y                Z
 ----------------------------------------------------------------
    1      P      -0.4309514060    -0.5283751796    -0.0000000000
    2      F      -1.7364057513     0.3992069648     0.0000000000
    3      N       0.6753548537     0.6307053926     0.0000000000
    4      F       1.9293820972    -0.0091303042    -0.0000000000
 ----------------------------------------------------------------
 Molecular Point Group                 Cs    NOp =  2
 Largest Abelian Subgroup              Cs    NOp =  2
 Nuclear Repulsion Energy =   157.9074867075 hartrees
 There are       20 alpha and       20 beta electrons
 Requested basis set is 6-311++G(d,p)
 There are 31 shells and 96 basis functions
 Total memory of 31000 MB is distributed as follows: 
   MEM_STATIC is set to 192 MB
   QALLOC/CCMAN JOB total memory use is  30808 MB
 Warning: actual memory use might exceed 31000 MB

 Total QAlloc Memory Limit  31000 MB
 Mega-Array Size       188 MB
 MEM_STATIC part       192 MB

                       Distance Matrix (Angstroms)
             P (  1)   F (  2)   N (  3)
   F (  2)  1.601443
   N (  3)  1.602305  2.422846
   F (  4)  2.416773  3.688460  1.407826

 A cutoff of  1.0D-14 yielded    472 shell pairs
 There are      4616 function pairs (      5009 Cartesian)

 -------------------------------------------------------
 OpenMP Integral Computing Module                       
 Release: version 1.0, May 2013, Q-Chem Inc. Pittsburgh 
 -------------------------------------------------------
 Integral Job Info:
 Integral job number is                      11
 Integral operator is                         1
 short-range coefficients                     0
 long-range coefficients              100000000
 Omega coefficients                           0
 if combine SR and LR in K                    0
 Integral screening is                        0
 Integral computing path is                   2
 max size of driver memory is            800000
 size of driver memory is                593474
 size of scratch memory is              4204008
 max col of scratch BK array               1296
 max len of scratch array in speh3          155
 max len of scratch index in speh4           18
 max int batch size is                      520
 min int batch size is                       52
 fixed nKL is                                52
 max L of basis functions is                  2
 order of int derivative is                   0
 number of shells is                         31
 number of basis is                         100
 number of cartesian basis is               100
 number of contracted shell pairs           472
 number of primitive shell pairs           1477
 maxK2 (contraction) of shell pair           36
 max number of K2 of shell pair               1
 max number of CS2 of shell pair             56
 max number of PS2 of shell pair            240
 mem total for path MDJ                  513452
 -------------------------------------------------------
 Smallest overlap matrix eigenvalue = 2.33E-03
 Guess from superposition of atomic densities
 Warning:  Energy on first SCF cycle will be non-variational
 SAD guess density has 40.000000 electrons

 -----------------------------------------------------------------------
  General SCF calculation program by
  Eric Jon Sundstrom, Paul Horn, Yuezhi Mao, Dmitri Zuev, Alec White,
  David Stuck, Shaama M.S., Shane Yost, Joonho Lee, David Small,
  Daniel Levine, Susi Lehtola, Hugh Burton, Evgeny Epifanovsky
 -----------------------------------------------------------------------
 Hartree-Fock
 using 6 threads for integral computing
 -------------------------------------------------------
 OpenMP Integral computing Module                
 Release: version 2.0, May 2017, Q-Chem Inc. Pleasanton 
 -------------------------------------------------------
 A restricted SCF calculation will be
 performed using DIIS
 SCF converges when DIIS error is below 1.0e-08
 ---------------------------------------
  Cycle       Energy         DIIS error
 ---------------------------------------
    1    -594.2522754179      5.42e-02  
    2    -593.9678177084      8.19e-03  
    3    -594.0202137231      4.49e-03  
    4    -594.0338242767      9.96e-04  
    5    -594.0348638861      3.05e-04  
    6    -594.0350480687      1.53e-04  
    7    -594.0350888455      5.32e-05  
    8    -594.0351031529      2.65e-05  
    9    -594.0351058866      9.95e-06  
   10    -594.0351062865      4.13e-06  
   11    -594.0351063441      1.52e-06  
   12    -594.0351063546      3.39e-07  
   13    -594.0351063552      9.27e-08  
   14    -594.0351063552      3.18e-08  
   15    -594.0351063552      1.00e-08  
   16    -594.0351063552      2.22e-09  Convergence criterion met
 ---------------------------------------
 SCF time:   CPU 4.89s  wall 1.00s 
 SCF   energy in the final basis set =     -594.0351063552
 Total energy in the final basis set =     -594.0351063552


 ------------------------------------------------------------------------------

   CCMAN2: suite of methods based on coupled cluster
           and equation of motion theories.

   Components:
   * libvmm-1.3-trunk
     by Evgeny Epifanovsky, Ilya Kaliman.
   * libtensor-2.5-trunk
     by Evgeny Epifanovsky, Michael Wormit, Dmitry Zuev, Sam Manzer, 
        Ilya Kaliman.
   * libcc-2.5-trunk
     by Evgeny Epifanovsky, Arik Landau, Tomasz Kus, Kirill Khistyaev, 
        Dmitry Zuev, Prashant Manohar, Xintian Feng, Anna Krylov, 
        Matthew Goldey, Alec White, Thomas Jagau, Kaushik Nanda, 
        Anastasia Gunina, Alexander Kunitsa, Joonho Lee.

   CCMAN original authors:
   Anna I. Krylov, C. David Sherrill, Steven R. Gwaltney,
   Edward F. C. Byrd (2000)
   Sergey V. Levchenko, Lyudmila V. Slipchenko, Tao Wang,
   Ana-Maria C. Cristian (2003)
   Piotr A. Pieniazek, C. Melania Oana, Evgeny Epifanovsky (2007)
   Prashant Manohar (2009)

 ------------------------------------------------------------------------------


 Allocating and initializing 30808MB of RAM...
 Calculation will run on 6 cores.


 Alpha MOs, Restricted
 -- Occupied --                  
-80.092 -26.350 -26.340 -15.689  -7.628  -5.521  -5.519  -5.519
  1 A'    2 A'    3 A'    4 A'    5 A'    6 A'    7 A'    1 A"                 
 -1.656  -1.639  -1.156  -0.855  -0.752  -0.733  -0.726  -0.706
  8 A'    9 A'   10 A'   11 A'   12 A'   13 A'    2 A"    3 A"                 
 -0.668  -0.586  -0.471  -0.444
 14 A'   15 A'   16 A'    4 A"                                                 
 -- Virtual --                   
  0.001   0.052   0.057   0.076   0.081   0.128   0.177   0.187
  5 A"   17 A'   18 A'   19 A'    6 A"   20 A'   21 A'   22 A'                 
  0.221   0.226   0.265   0.294   0.302   0.320   0.367   0.370
  7 A"   23 A'   24 A'   25 A'    8 A"   26 A'   27 A'    9 A"                 
  0.383   0.393   0.425   0.460   0.472   0.526   0.592   0.762
 28 A'   10 A"   29 A'   30 A'   31 A'   32 A'   33 A'   34 A'                 
  0.844   0.864   0.882   0.932   1.037   1.070   1.114   1.265
 11 A"   12 A"   35 A'   36 A'   13 A"   37 A'   38 A'   39 A'                 
  1.385   1.546   1.564   1.570   1.594   1.612   1.658   1.746
 40 A'   14 A"   15 A"   41 A'   42 A'   43 A'   44 A'   16 A"                 
  1.840   1.904   2.204   2.249   2.257   2.388   2.411   2.589
 45 A'   46 A'   47 A'   48 A'   17 A"   18 A"   49 A'   50 A'                 
  2.878   3.993   4.128   4.168   4.174   4.192   4.194   4.204
 51 A'   52 A'   19 A"   20 A"   53 A'   54 A'   21 A"   22 A"                 
  4.209   4.296   4.372   4.436   4.573   5.289   6.867   6.898
 55 A'   56 A'   23 A"   57 A'   58 A'   59 A'   24 A"   60 A'                 
  6.905   6.912   6.952   7.118   7.561  14.674  14.783  14.846
 25 A"   61 A'   62 A'   63 A'   64 A'   26 A"   65 A'   66 A'                 
 36.642  68.710  68.735 166.141
 67 A'   68 A'   69 A'   70 A'                                                 

 Beta MOs, Restricted
 -- Occupied --                  
-80.092 -26.350 -26.340 -15.689  -7.628  -5.521  -5.519  -5.519
  1 A'    2 A'    3 A'    4 A'    5 A'    6 A'    7 A'    1 A"                 
 -1.656  -1.639  -1.156  -0.855  -0.752  -0.733  -0.726  -0.706
  8 A'    9 A'   10 A'   11 A'   12 A'   13 A'    2 A"    3 A"                 
 -0.668  -0.586  -0.471  -0.444
 14 A'   15 A'   16 A'    4 A"                                                 
 -- Virtual --                   
  0.001   0.052   0.057   0.076   0.081   0.128   0.177   0.187
  5 A"   17 A'   18 A'   19 A'    6 A"   20 A'   21 A'   22 A'                 
  0.221   0.226   0.265   0.294   0.302   0.320   0.367   0.370
  7 A"   23 A'   24 A'   25 A'    8 A"   26 A'   27 A'    9 A"                 
  0.383   0.393   0.425   0.460   0.472   0.526   0.592   0.762
 28 A'   10 A"   29 A'   30 A'   31 A'   32 A'   33 A'   34 A'                 
  0.844   0.864   0.882   0.932   1.037   1.070   1.114   1.265
 11 A"   12 A"   35 A'   36 A'   13 A"   37 A'   38 A'   39 A'                 
  1.385   1.546   1.564   1.570   1.594   1.612   1.658   1.746
 40 A'   14 A"   15 A"   41 A'   42 A'   43 A'   44 A'   16 A"                 
  1.840   1.904   2.204   2.249   2.257   2.388   2.411   2.589
 45 A'   46 A'   47 A'   48 A'   17 A"   18 A"   49 A'   50 A'                 
  2.878   3.993   4.128   4.168   4.174   4.192   4.194   4.204
 51 A'   52 A'   19 A"   20 A"   53 A'   54 A'   21 A"   22 A"                 
  4.209   4.296   4.372   4.436   4.573   5.289   6.867   6.898
 55 A'   56 A'   23 A"   57 A'   58 A'   59 A'   24 A"   60 A'                 
  6.905   6.912   6.952   7.118   7.561  14.674  14.783  14.846
 25 A"   61 A'   62 A'   63 A'   64 A'   26 A"   65 A'   66 A'                 
 36.642  68.710  68.735 166.141
 67 A'   68 A'   69 A'   70 A'                                                 

 Occupation and symmetry of molecular orbitals

 Point group: Cs (2 irreducible representations).

                           A'   A"    All 
 ------------------------------------------
 All molecular orbitals:
  - Alpha                  70   26    96  
  - Beta                   70   26    96  
 ------------------------------------------
 Alpha orbitals:
  - Frozen occupied        7    1     8   
  - Active occupied        9    3     12  
  - Active virtual         54   22    76  
  - Frozen virtual         0    0     0   
 ------------------------------------------
 Beta orbitals:
  - Frozen occupied        7    1     8   
  - Active occupied        9    3     12  
  - Active virtual         54   22    76  
  - Frozen virtual         0    0     0   
 ------------------------------------------

 Import integrals:   CPU 0.00 s  wall 0.00 s

 Import integrals:   CPU 9.65 s  wall 1.74 s

 MP2 amplitudes:   CPU 0.11 s  wall 0.09 s

Running a double precision version
           CCSD T amplitudes will be solved using DIIS.

           Start     Size      MaxIter   EConv     TConv     
           3         7         100       1.00e-07  1.00e-05  
 ------------------------------------------------------------------------------
           Energy (a.u.)   Ediff      Tdiff       Comment
 ------------------------------------------------------------------------------
          -594.74467140                           
     1    -594.72553460   1.91e-02   7.14e-01     
     2    -594.75221832   2.67e-02   1.01e-01     
     3    -594.74998701   2.23e-03   4.88e-02     
     4    -594.75301337   3.03e-03   1.87e-02     Switched to DIIS steps.
     5    -594.75403534   1.02e-03   1.27e-02     
     6    -594.75411567   8.03e-05   3.14e-03     
     7    -594.75411019   5.48e-06   1.42e-03     
     8    -594.75410904   1.15e-06   3.74e-04     
     9    -594.75411035   1.31e-06   2.38e-04     
    10    -594.75410993   4.23e-07   7.75e-05     
    11    -594.75411023   3.03e-07   2.84e-05     
    12    -594.75411026   3.26e-08   1.55e-05     
    13    -594.75411024   2.12e-08   3.99e-06     
 ------------------------------------------------------------------------------
          -594.75411024                           CCSD T converged.

End of double precision
 SCF energy                 = -594.03510636
 MP2 energy                 = -594.74467140
 CCSD correlation energy     =   -0.71900389
 CCSD total energy           = -594.75411024

 CCSD  T1^2 = 0.0161  T2^2 = 0.2290  Leading amplitudes:

 Amplitude    Orbitals with energies
  0.0373       4 (A") A                  ->    5 (A") A                   
              -0.4440                          0.0008                     
  0.0373       4 (A") B                  ->    5 (A") B                   
              -0.4440                          0.0008                     
 -0.0248       3 (A") A                  ->    5 (A") A                   
              -0.7062                          0.0008                     
 -0.0248       3 (A") B                  ->    5 (A") B                   
              -0.7062                          0.0008                     

 Amplitude    Orbitals with energies
 -0.1248       4 (A") A      4 (A") B    ->    5 (A") A      5 (A") B     
              -0.4440       -0.4440            0.0008        0.0008       
  0.1248       4 (A") A      4 (A") B    ->    5 (A") B      5 (A") A     
              -0.4440       -0.4440            0.0008        0.0008       
  0.1248       4 (A") B      4 (A") A    ->    5 (A") A      5 (A") B     
              -0.4440       -0.4440            0.0008        0.0008       
 -0.1248       4 (A") B      4 (A") A    ->    5 (A") B      5 (A") A     
              -0.4440       -0.4440            0.0008        0.0008       

 Computing CCSD intemediates for later calculations in double precision
 Finished.

Running a double precision version
           CCSD Lambda amplitudes will be solved using DIIS.
           Start     Size      MaxIter   EConv     LConv     
           3         7         100       1.00e-07  1.00e-05  
 ------------------------------------------------------------------------------
            Enorm      Ldiff       Comment
 ------------------------------------------------------------------------------
     1     6.02e-02   3.66e-02     
     2     2.00e-02   9.82e-03     
     3     8.49e-03   1.35e-03     
     4     4.74e-03   1.76e-03     Switched to DIIS steps.
     5     1.39e-03   9.76e-04     
     6     6.95e-04   2.16e-04     
     7     2.29e-04   7.14e-05     
     8     1.11e-04   1.20e-05     
     9     3.80e-05   6.20e-07     
    10     1.68e-05   2.73e-07     
    11     6.98e-06   4.53e-07     
    12     2.71e-06   2.72e-07     
    13     1.33e-06   2.02e-07     
    14     6.32e-07   2.63e-08     
    15     2.99e-07   5.50e-09     
    16     1.64e-07   1.67e-08     
    17     6.87e-08   1.28e-08     
 ------------------------------------------------------------------------------
                                   CCSD Lambda converged.

 Computing density matrices in double precision...
           Orbital response amplitudes will be solved using DIIS.
           Start     Size      MaxIter   EConv     LConv     
           3         7         100       1.00e-06  1.00e-06  
 ------------------------------------------------------------------------------
            Enorm      Ldiff       Comment
 ------------------------------------------------------------------------------
     1     9.18e-02   1.18e-03     
     2     5.95e-02   1.81e-02     
     3     8.01e-02   2.59e-02     
     4     1.85e-02   2.61e-02     Switched to DIIS steps.
     5     4.02e-03   6.94e-03     
     6     1.31e-03   7.70e-04     
     7     3.22e-04   9.89e-05     
     8     1.02e-04   3.83e-05     
     9     3.15e-05   7.94e-06     
    10     6.37e-06   3.21e-07     
    11     1.45e-06   7.78e-07     
    12     7.56e-07   2.05e-08     
 ------------------------------------------------------------------------------
                                   Orbital response converged.

 Computing density matrices... Done.
 CCSD calculation:   CPU 125.39 s  wall 24.61 s

 Transferring MO TPDM to AO TPDM
 Transferring g2_o1o1o1o1
 Transferring g2_o1o1o1v1
 Transferring g2_o1o1v1v1
 Transferring g2_o1v1o1v1
 Transferring g2_o1v1v1v1
 Transferring g2_v1v1v1v1
 Adding separable TPDM
 Computing TPDM gradient
 --------------------------------------------------------
 2e gradient
  Atom          X               Y               Z
 --------------------------------------------------------
    1          4.162206       19.152206       -0.000000  
    2         16.626020       -7.961084        0.000000  
    3         -6.944663      -13.217045        0.000000  
    4        -13.843564        2.025923        0.000000  
 --------------------------------------------------------
 --------------------------------------------------------
 Final gradient
  Atom          X               Y               Z
 --------------------------------------------------------
    1          4.162206       19.152206       -0.000000  
    2         16.626020       -7.961084        0.000000  
    3         -6.944663      -13.217045        0.000000  
    4        -13.843564        2.025923        0.000000  
 --------------------------------------------------------
 Analytic gradient from two-electron contribution:   CPU 79.64 s  wall 15.36 s

 Total ccman2 time:   CPU 218.22 s  wall 42.65 s


 --------------------------------------------------------------
             Orbital Energies (a.u.) and Symmetries
 --------------------------------------------------------------

 Alpha MOs, Restricted
 -- Occupied --                  
-80.092 -26.350 -26.340 -15.689  -7.628  -5.521  -5.519  -5.519
  1 A'    2 A'    3 A'    4 A'    5 A'    6 A'    7 A'    1 A"                 
 -1.656  -1.639  -1.156  -0.855  -0.752  -0.733  -0.668  -0.586
  8 A'    9 A'   10 A'   11 A'   12 A'   13 A'   14 A'   15 A'                 
 -0.471  -0.726  -0.706  -0.444
 16 A'    2 A"    3 A"    4 A"                                                 
 -- Virtual --                   
  0.052   0.057   0.076   0.128   0.177   0.187   0.226   0.265
 17 A'   18 A'   19 A'   20 A'   21 A'   22 A'   23 A'   24 A'                 
  0.294   0.320   0.367   0.383   0.425   0.460   0.472   0.526
 25 A'   26 A'   27 A'   28 A'   29 A'   30 A'   31 A'   32 A'                 
  0.592   0.762   0.882   0.932   1.070   1.114   1.265   1.385
 33 A'   34 A'   35 A'   36 A'   37 A'   38 A'   39 A'   40 A'                 
  1.570   1.594   1.612   1.658   1.840   1.904   2.204   2.249
 41 A'   42 A'   43 A'   44 A'   45 A'   46 A'   47 A'   48 A'                 
  2.411   2.589   2.878   3.993   4.174   4.192   4.209   4.296
 49 A'   50 A'   51 A'   52 A'   53 A'   54 A'   55 A'   56 A'                 
  4.436   4.573   5.289   6.898   6.912   6.952   7.118   7.561
 57 A'   58 A'   59 A'   60 A'   61 A'   62 A'   63 A'   64 A'                 
 14.783  14.846  36.642  68.710  68.735 166.141   0.001   0.081
 65 A'   66 A'   67 A'   68 A'   69 A'   70 A'    5 A"    6 A"                 
  0.221   0.302   0.370   0.393   0.844   0.864   1.037   1.546
  7 A"    8 A"    9 A"   10 A"   11 A"   12 A"   13 A"   14 A"                 
  1.564   1.746   2.257   2.388   4.128   4.168   4.194   4.204
 15 A"   16 A"   17 A"   18 A"   19 A"   20 A"   21 A"   22 A"                 
  4.372   6.867   6.905  14.674
 23 A"   24 A"   25 A"   26 A"                                                 

 Beta MOs, Restricted
 -- Occupied --                  
-80.092 -26.350 -26.340 -15.689  -7.628  -5.521  -5.519  -5.519
  1 A'    2 A'    3 A'    4 A'    5 A'    6 A'    7 A'    1 A"                 
 -1.656  -1.639  -1.156  -0.855  -0.752  -0.733  -0.668  -0.586
  8 A'    9 A'   10 A'   11 A'   12 A'   13 A'   14 A'   15 A'                 
 -0.471  -0.726  -0.706  -0.444
 16 A'    2 A"    3 A"    4 A"                                                 
 -- Virtual --                   
  0.052   0.057   0.076   0.128   0.177   0.187   0.226   0.265
 17 A'   18 A'   19 A'   20 A'   21 A'   22 A'   23 A'   24 A'                 
  0.294   0.320   0.367   0.383   0.425   0.460   0.472   0.526
 25 A'   26 A'   27 A'   28 A'   29 A'   30 A'   31 A'   32 A'                 
  0.592   0.762   0.882   0.932   1.070   1.114   1.265   1.385
 33 A'   34 A'   35 A'   36 A'   37 A'   38 A'   39 A'   40 A'                 
  1.570   1.594   1.612   1.658   1.840   1.904   2.204   2.249
 41 A'   42 A'   43 A'   44 A'   45 A'   46 A'   47 A'   48 A'                 
  2.411   2.589   2.878   3.993   4.174   4.192   4.209   4.296
 49 A'   50 A'   51 A'   52 A'   53 A'   54 A'   55 A'   56 A'                 
  4.436   4.573   5.289   6.898   6.912   6.952   7.118   7.561
 57 A'   58 A'   59 A'   60 A'   61 A'   62 A'   63 A'   64 A'                 
 14.783  14.846  36.642  68.710  68.735 166.141   0.001   0.081
 65 A'   66 A'   67 A'   68 A'   69 A'   70 A'    5 A"    6 A"                 
  0.221   0.302   0.370   0.393   0.844   0.864   1.037   1.546
  7 A"    8 A"    9 A"   10 A"   11 A"   12 A"   13 A"   14 A"                 
  1.564   1.746   2.257   2.388   4.128   4.168   4.194   4.204
 15 A"   16 A"   17 A"   18 A"   19 A"   20 A"   21 A"   22 A"                 
  4.372   6.867   6.905  14.674
 23 A"   24 A"   25 A"   26 A"                                                 
 --------------------------------------------------------------

          Ground-State Mulliken Net Atomic Charges

     Atom                 Charge (a.u.)
  ----------------------------------------
      1 P                     0.541018
      2 F                    -0.192951
      3 N                    -0.287930
      4 F                    -0.060137
  ----------------------------------------
  Sum of atomic charges =    -0.000000

 -----------------------------------------------------------------
                    Cartesian Multipole Moments
 -----------------------------------------------------------------
    Charge (ESU x 10^10)
                -0.0000
    Dipole Moment (Debye)
         X      -0.9471      Y      -2.2202      Z      -0.0000
       Tot       2.4137
    Quadrupole Moments (Debye-Ang)
        XX     -32.5340     XY       0.6825     YY     -29.3871
        XZ      -0.0000     YZ      -0.0000     ZZ     -26.7366
    Octopole Moments (Debye-Ang^2)
       XXX       1.3036    XXY      -2.0852    XYY       0.0111
       YYY       1.0014    XXZ      -0.0000    XYZ      -0.0000
       YYZ      -0.0000    XZZ      -0.3775    YZZ       0.3709
       ZZZ      -0.0000
    Hexadecapole Moments (Debye-Ang^3)
      XXXX    -277.0789   XXXY      -1.4832   XXYY     -54.4232
      XYYY      -7.0605   YYYY     -75.3696   XXXZ      -0.0000
      XXYZ      -0.0000   XYYZ      -0.0000   YYYZ      -0.0000
      XXZZ     -46.8976   XYZZ      -1.5953   YYZZ     -16.6652
      XZZZ      -0.0000   YZZZ      -0.0000   ZZZZ     -27.3815
 -----------------------------------------------------------------
 DrvMan completing analytic gradient of the correlated energy
 Correlated dipole moment
            1
    1  -0.3726177
    2  -0.8734832
    3  -0.0000000
 Energy read as -594.754110242
 Full Analytical Gradient: (in a.u., or Hartree/Bohr)
             1             2             3             4
    1   -0.00007902    0.00004796   -0.00014794    0.00017900
    2    0.00003372   -0.00008548    0.00021354   -0.00016178
    3    0.00000000   -0.00000000   -0.00000000   -0.00000000
 Gradient time:  CPU 0.78 s  wall 0.79 s
 ######################################################
 ######################################################
 # Starting finite difference calculation for IDERIV  #
 Finite diff step size:  1.88973e-03 a.u.
 ----------------------------------------------------------------
             Standard Nuclear Orientation (Angstroms)
    I     Atom           X                Y                Z
 ----------------------------------------------------------------
    1      P      -0.4299514060    -0.5283751796    -0.0000000000
    2      F      -1.7364057513     0.3992069648     0.0000000000
    3      N       0.6753548537     0.6307053926     0.0000000000
    4      F       1.9293820972    -0.0091303042    -0.0000000000
 ----------------------------------------------------------------
 Nuclear Repulsion Energy =   157.9116839849 hartrees
 There are       20 alpha and       20 beta electrons

                       Distance Matrix (Angstroms)
             P (  1)   F (  2)   N (  3)
   F (  2)  1.602258
   N (  3)  1.601615  2.422846
   F (  4)  2.415796  3.688460  1.407826

 Requested basis set is 6-311++G(d,p)
 There are 31 shells and 96 basis functions
 A cutoff of  1.0D-14 yielded    472 shell pairs
 There are      4616 function pairs (      5009 Cartesian)
 Smallest overlap matrix eigenvalue = 2.33E-03
 Guess MOs from SCF MO coefficient file

 -----------------------------------------------------------------------
  General SCF calculation program by
  Eric Jon Sundstrom, Paul Horn, Yuezhi Mao, Dmitri Zuev, Alec White,
  David Stuck, Shaama M.S., Shane Yost, Joonho Lee, David Small,
  Daniel Levine, Susi Lehtola, Hugh Burton, Evgeny Epifanovsky
 -----------------------------------------------------------------------
 Hartree-Fock
 using 6 threads for integral computing
 -------------------------------------------------------
 OpenMP Integral computing Module                
 Release: version 2.0, May 2017, Q-Chem Inc. Pleasanton 
 -------------------------------------------------------
 A restricted SCF calculation will be
 performed using DIIS
 SCF converges when DIIS error is below 1.0e-08
 ---------------------------------------
  Cycle       Energy         DIIS error
 ---------------------------------------
    1    -594.0351304128      2.21e-05  
    2    -594.0351309425      8.62e-06  
    3    -594.0351310004      4.57e-06  
    4    -594.0351310217      7.25e-07  
    5    -594.0351310227      3.15e-07  
    6    -594.0351310228      1.03e-07  
    7    -594.0351310229      3.81e-08  
    8    -594.0351310229      1.48e-08  
    9    -594.0351310229      5.68e-09  Convergence criterion met
 ---------------------------------------
 SCF time:   CPU 2.63s  wall 1.00s 
 SCF   energy in the final basis set =     -594.0351310229
 Total energy in the final basis set =     -594.0351310229


 ------------------------------------------------------------------------------

   CCMAN2: suite of methods based on coupled cluster
           and equation of motion theories.

   Components:
   * libvmm-1.3-trunk
     by Evgeny Epifanovsky, Ilya Kaliman.
   * libtensor-2.5-trunk
     by Evgeny Epifanovsky, Michael Wormit, Dmitry Zuev, Sam Manzer, 
        Ilya Kaliman.
   * libcc-2.5-trunk
     by Evgeny Epifanovsky, Arik Landau, Tomasz Kus, Kirill Khistyaev, 
        Dmitry Zuev, Prashant Manohar, Xintian Feng, Anna Krylov, 
        Matthew Goldey, Alec White, Thomas Jagau, Kaushik Nanda, 
        Anastasia Gunina, Alexander Kunitsa, Joonho Lee.

   CCMAN original authors:
   Anna I. Krylov, C. David Sherrill, Steven R. Gwaltney,
   Edward F. C. Byrd (2000)
   Sergey V. Levchenko, Lyudmila V. Slipchenko, Tao Wang,
   Ana-Maria C. Cristian (2003)
   Piotr A. Pieniazek, C. Melania Oana, Evgeny Epifanovsky (2007)
   Prashant Manohar (2009)

 ------------------------------------------------------------------------------


 Allocating and initializing 30808MB of RAM...
 Calculation will run on 6 cores.


 Alpha MOs, Restricted
 -- Occupied --                  
-80.092 -26.349 -26.341 -15.689  -7.628  -5.521  -5.519  -5.519
  1 A     2 A     3 A     4 A     5 A     6 A     7 A     8 A                  
 -1.656  -1.640  -1.157  -0.855  -0.752  -0.733  -0.725  -0.706
  9 A    10 A    11 A    12 A    13 A    14 A    15 A    16 A                  
 -0.668  -0.586  -0.471  -0.444
 17 A    18 A    19 A    20 A                                                  
 -- Virtual --                   
  0.001   0.052   0.057   0.076   0.081   0.128   0.177   0.187
 21 A    22 A    23 A    24 A    25 A    26 A    27 A    28 A                  
  0.221   0.226   0.265   0.294   0.302   0.320   0.367   0.370
 29 A    30 A    31 A    32 A    33 A    34 A    35 A    36 A                  
  0.383   0.393   0.425   0.460   0.473   0.526   0.592   0.762
 37 A    38 A    39 A    40 A    41 A    42 A    43 A    44 A                  
  0.844   0.864   0.882   0.932   1.036   1.070   1.114   1.265
 45 A    46 A    47 A    48 A    49 A    50 A    51 A    52 A                  
  1.385   1.546   1.564   1.570   1.594   1.612   1.658   1.746
 53 A    54 A    55 A    56 A    57 A    58 A    59 A    60 A                  
  1.840   1.904   2.204   2.249   2.257   2.388   2.411   2.589
 61 A    62 A    63 A    64 A    65 A    66 A    67 A    68 A                  
  2.879   3.993   4.128   4.168   4.174   4.192   4.194   4.204
 69 A    70 A    71 A    72 A    73 A    74 A    75 A    76 A                  
  4.209   4.296   4.372   4.436   4.573   5.289   6.867   6.899
 77 A    78 A    79 A    80 A    81 A    82 A    83 A    84 A                  
  6.905   6.912   6.952   7.118   7.561  14.674  14.783  14.847
 85 A    86 A    87 A    88 A    89 A    90 A    91 A    92 A                  
 36.642  68.710  68.735 166.141
 93 A    94 A    95 A    96 A                                                  

 Beta MOs, Restricted
 -- Occupied --                  
-80.092 -26.349 -26.341 -15.689  -7.628  -5.521  -5.519  -5.519
  1 A     2 A     3 A     4 A     5 A     6 A     7 A     8 A                  
 -1.656  -1.640  -1.157  -0.855  -0.752  -0.733  -0.725  -0.706
  9 A    10 A    11 A    12 A    13 A    14 A    15 A    16 A                  
 -0.668  -0.586  -0.471  -0.444
 17 A    18 A    19 A    20 A                                                  
 -- Virtual --                   
  0.001   0.052   0.057   0.076   0.081   0.128   0.177   0.187
 21 A    22 A    23 A    24 A    25 A    26 A    27 A    28 A                  
  0.221   0.226   0.265   0.294   0.302   0.320   0.367   0.370
 29 A    30 A    31 A    32 A    33 A    34 A    35 A    36 A                  
  0.383   0.393   0.425   0.460   0.473   0.526   0.592   0.762
 37 A    38 A    39 A    40 A    41 A    42 A    43 A    44 A                  
  0.844   0.864   0.882   0.932   1.036   1.070   1.114   1.265
 45 A    46 A    47 A    48 A    49 A    50 A    51 A    52 A                  
  1.385   1.546   1.564   1.570   1.594   1.612   1.658   1.746
 53 A    54 A    55 A    56 A    57 A    58 A    59 A    60 A                  
  1.840   1.904   2.204   2.249   2.257   2.388   2.411   2.589
 61 A    62 A    63 A    64 A    65 A    66 A    67 A    68 A                  
  2.879   3.993   4.128   4.168   4.174   4.192   4.194   4.204
 69 A    70 A    71 A    72 A    73 A    74 A    75 A    76 A                  
  4.209   4.296   4.372   4.436   4.573   5.289   6.867   6.899
 77 A    78 A    79 A    80 A    81 A    82 A    83 A    84 A                  
  6.905   6.912   6.952   7.118   7.561  14.674  14.783  14.847
 85 A    86 A    87 A    88 A    89 A    90 A    91 A    92 A                  
 36.642  68.710  68.735 166.141
 93 A    94 A    95 A    96 A                                                  

 Occupation and symmetry of molecular orbitals

 Point group: C1 (1 irreducible representation).

                           A     All 
 -------------------------------------
 All molecular orbitals:
  - Alpha                  96    96  
  - Beta                   96    96  
 -------------------------------------
 Alpha orbitals:
  - Frozen occupied        8     8   
  - Active occupied        12    12  
  - Active virtual         76    76  
  - Frozen virtual         0     0   
 -------------------------------------
 Beta orbitals:
  - Frozen occupied        8     8   
  - Active occupied        12    12  
  - Active virtual         76    76  
  - Frozen virtual         0     0   
 -------------------------------------

 Import integrals:   CPU 0.00 s  wall 0.00 s

 Import integrals:   CPU 10.22 s  wall 1.80 s

 MP2 amplitudes:   CPU 0.03 s  wall 0.02 s

Running a double precision version
           CCSD T amplitudes will be solved using DIIS.

           Start     Size      MaxIter   EConv     TConv     
           3         7         100       1.00e-07  1.00e-05  
 ------------------------------------------------------------------------------
           Energy (a.u.)   Ediff      Tdiff       Comment
 ------------------------------------------------------------------------------
          -594.74465987                           
     1    -594.72554146   1.91e-02   7.14e-01     
     2    -594.75221684   2.67e-02   1.01e-01     
     3    -594.74998842   2.23e-03   4.88e-02     
     4    -594.75301329   3.02e-03   1.87e-02     Switched to DIIS steps.
     5    -594.75403480   1.02e-03   1.27e-02     
     6    -594.75411504   8.02e-05   3.14e-03     
     7    -594.75410958   5.45e-06   1.42e-03     
     8    -594.75410844   1.14e-06   3.73e-04     
     9    -594.75410975   1.31e-06   2.38e-04     
    10    -594.75410933   4.20e-07   7.73e-05     
    11    -594.75410963   3.01e-07   2.84e-05     
    12    -594.75410967   3.28e-08   1.54e-05     
    13    -594.75410964   2.16e-08   3.98e-06     
 ------------------------------------------------------------------------------
          -594.75410964                           CCSD T converged.

End of double precision
 SCF energy                 = -594.03513102
 MP2 energy                 = -594.74465987
 CCSD correlation energy     =   -0.71897862
 CCSD total energy           = -594.75410964

 CCSD  T1^2 = 0.0161  T2^2 = 0.2289  Leading amplitudes:

 Amplitude    Orbitals with energies
 -0.0372       20 (A) A                  ->    21 (A) A                   
              -0.4442                          0.0008                     
 -0.0372       20 (A) B                  ->    21 (A) B                   
              -0.4442                          0.0008                     
 -0.0250       16 (A) A                  ->    21 (A) A                   
              -0.7063                          0.0008                     
 -0.0250       16 (A) B                  ->    21 (A) B                   
              -0.7063                          0.0008                     

 Amplitude    Orbitals with energies
 -0.1246       20 (A) A      20 (A) B    ->    21 (A) A      21 (A) B     
              -0.4442       -0.4442            0.0008        0.0008       
  0.1246       20 (A) A      20 (A) B    ->    21 (A) B      21 (A) A     
              -0.4442       -0.4442            0.0008        0.0008       
  0.1246       20 (A) B      20 (A) A    ->    21 (A) A      21 (A) B     
              -0.4442       -0.4442            0.0008        0.0008       
 -0.1246       20 (A) B      20 (A) A    ->    21 (A) B      21 (A) A     
              -0.4442       -0.4442            0.0008        0.0008       

 Computing CCSD intemediates for later calculations in double precision
 Finished.

Running a double precision version
           CCSD Lambda amplitudes will be solved using DIIS.
           Start     Size      MaxIter   EConv     LConv     
           3         7         100       1.00e-07  1.00e-05  
 ------------------------------------------------------------------------------
            Enorm      Ldiff       Comment
 ------------------------------------------------------------------------------
     1     6.02e-02   3.66e-02     
     2     2.00e-02   9.82e-03     
     3     8.49e-03   1.35e-03     
     4     4.73e-03   1.76e-03     Switched to DIIS steps.
     5     1.39e-03   9.75e-04     
     6     6.94e-04   2.15e-04     
     7     2.29e-04   7.12e-05     
     8     1.11e-04   1.19e-05     
     9     3.79e-05   6.38e-07     
    10     1.67e-05   2.75e-07     
    11     6.98e-06   4.51e-07     
    12     2.71e-06   2.72e-07     
    13     1.33e-06   2.02e-07     
    14     6.33e-07   2.62e-08     
    15     3.00e-07   5.41e-09     
    16     1.64e-07   1.68e-08     
    17     6.87e-08   1.28e-08     
 ------------------------------------------------------------------------------
                                   CCSD Lambda converged.

 Computing density matrices in double precision...
           Orbital response amplitudes will be solved using DIIS.
           Start     Size      MaxIter   EConv     LConv     
           3         7         100       1.00e-06  1.00e-06  
 ------------------------------------------------------------------------------
            Enorm      Ldiff       Comment
 ------------------------------------------------------------------------------
     1     9.18e-02   1.18e-03     
     2     5.95e-02   1.81e-02     
     3     8.01e-02   2.59e-02     
     4     1.85e-02   2.60e-02     Switched to DIIS steps.
     5     4.01e-03   6.91e-03     
     6     1.30e-03   7.69e-04     
     7     3.20e-04   9.80e-05     
     8     1.00e-04   3.83e-05     
     9     3.14e-05   7.79e-06     
    10     6.35e-06   3.32e-07     
    11     1.44e-06   7.74e-07     
    12     7.53e-07   1.91e-08     
 ------------------------------------------------------------------------------
                                   Orbital response converged.

 Computing density matrices... Done.
 CCSD calculation:   CPU 381.03 s  wall 72.50 s

 Transferring MO TPDM to AO TPDM
 Transferring g2_o1o1o1o1
 Transferring g2_o1o1o1v1
 Transferring g2_o1o1v1v1
 Transferring g2_o1v1o1v1
 Transferring g2_o1v1v1v1
 Transferring g2_v1v1v1v1
 Adding separable TPDM
 Computing TPDM gradient
 --------------------------------------------------------
 2e gradient
  Atom          X               Y               Z
 --------------------------------------------------------
    1          4.171773       19.154656        0.000000  
    2         16.620736       -7.950695       -0.000000  
    3         -6.946277      -13.228071       -0.000000  
    4        -13.846232        2.024110       -0.000000  
 --------------------------------------------------------
 --------------------------------------------------------
 Final gradient
  Atom          X               Y               Z
 --------------------------------------------------------
    1          4.171773       19.154656        0.000000  
    2         16.620736       -7.950695       -0.000000  
    3         -6.946277      -13.228071       -0.000000  
    4        -13.846232        2.024110       -0.000000  
 --------------------------------------------------------
 Analytic gradient from two-electron contribution:   CPU 82.49 s  wall 16.16 s

 Total ccman2 time:   CPU 476.39 s  wall 91.19 s


 --------------------------------------------------------------

                    Orbital Energies (a.u.)
 --------------------------------------------------------------

 Alpha MOs
 -- Occupied --
-80.0920 -26.3494 -26.3405 -15.6891  -7.6284  -5.5213  -5.5195  -5.5194
 -1.6561  -1.6396  -1.1568  -0.8546  -0.7523  -0.7328  -0.7253  -0.7063
 -0.6682  -0.5857  -0.4710  -0.4442
 -- Virtual --
  0.0008   0.0524   0.0572   0.0763   0.0809   0.1279   0.1772   0.1874
  0.2210   0.2263   0.2653   0.2938   0.3023   0.3204   0.3666   0.3700
  0.3828   0.3927   0.4245   0.4596   0.4725   0.5263   0.5924   0.7622
  0.8441   0.8636   0.8822   0.9315   1.0364   1.0697   1.1136   1.2651
  1.3846   1.5465   1.5637   1.5699   1.5936   1.6121   1.6579   1.7464
  1.8400   1.9042   2.2042   2.2491   2.2568   2.3878   2.4108   2.5888
  2.8786   3.9930   4.1278   4.1678   4.1741   4.1920   4.1938   4.2042
  4.2091   4.2959   4.3722   4.4365   4.5731   5.2892   6.8671   6.8986
  6.9048   6.9122   6.9522   7.1177   7.5612  14.6740  14.7825  14.8467
 36.6424  68.7099  68.7345 166.1411
 --------------------------------------------------------------

          Ground-State Mulliken Net Atomic Charges

     Atom                 Charge (a.u.)
  ----------------------------------------
      1 P                     0.541560
      2 F                    -0.193674
      3 N                    -0.287807
      4 F                    -0.060079
  ----------------------------------------
  Sum of atomic charges =     0.000000

 -----------------------------------------------------------------
                    Cartesian Multipole Moments
 -----------------------------------------------------------------
    Charge (ESU x 10^10)
                 0.0000
    Dipole Moment (Debye)
         X      -0.9408      Y      -2.2221      Z       0.0000
       Tot       2.4131
    Quadrupole Moments (Debye-Ang)
        XX     -32.5420     XY       0.6843     YY     -29.3848
        XZ       0.0000     YZ      -0.0000     ZZ     -26.7344
    Octopole Moments (Debye-Ang^2)
       XXX       1.2937    XXY      -2.0876    XYY       0.0011
       YYY       0.9980    XXZ      -0.0000    XYZ       0.0000
       YYZ       0.0000    XZZ      -0.3853    YZZ       0.3691
       ZZZ      -0.0000
    Hexadecapole Moments (Debye-Ang^3)
      XXXX    -277.0592   XXXY      -1.4613   XXYY     -54.4132
      XYYY      -7.0326   YYYY     -75.3596   XXXZ       0.0000
      XXYZ       0.0000   XYYZ      -0.0000   YYYZ      -0.0000
      XXZZ     -46.8913   XYZZ      -1.5865   YYZZ     -16.6615
      XZZZ      -0.0000   YZZZ      -0.0000   ZZZZ     -27.3722
 -----------------------------------------------------------------
 DrvMan completing analytic gradient of the correlated energy
 Correlated dipole moment
            1
    1  -0.3701210
    2  -0.8742498
    3   0.0000000
 Energy read as -594.754109644
 Full Analytical Gradient: (in a.u., or Hartree/Bohr)
             1             2             3             4
    1    0.00071024   -0.00032563   -0.00047513    0.00009052
    2    0.00010818    0.00019426   -0.00012887   -0.00017356
    3    0.00000000   -0.00000000   -0.00000000    0.00000000
 Gradient time:  CPU 0.80 s  wall 0.81 s
 ----------------------------------------------------------------
             Standard Nuclear Orientation (Angstroms)
    I     Atom           X                Y                Z
 ----------------------------------------------------------------
    1      P      -0.4319514060    -0.5283751796    -0.0000000000
    2      F      -1.7364057513     0.3992069648     0.0000000000
    3      N       0.6753548537     0.6307053926     0.0000000000
    4      F       1.9293820972    -0.0091303042    -0.0000000000
 ----------------------------------------------------------------
 Nuclear Repulsion Energy =   157.9033219425 hartrees
 There are       20 alpha and       20 beta electrons

                       Distance Matrix (Angstroms)
             P (  1)   F (  2)   N (  3)
   F (  2)  1.600628
   N (  3)  1.602996  2.422846
   F (  4)  2.417749  3.688460  1.407826

 Requested basis set is 6-311++G(d,p)
 There are 31 shells and 96 basis functions
 A cutoff of  1.0D-14 yielded    472 shell pairs
 There are      4616 function pairs (      5009 Cartesian)
 Smallest overlap matrix eigenvalue = 2.33E-03
 Guess MOs from SCF MO coefficient file

 -----------------------------------------------------------------------
  General SCF calculation program by
  Eric Jon Sundstrom, Paul Horn, Yuezhi Mao, Dmitri Zuev, Alec White,
  David Stuck, Shaama M.S., Shane Yost, Joonho Lee, David Small,
  Daniel Levine, Susi Lehtola, Hugh Burton, Evgeny Epifanovsky
 -----------------------------------------------------------------------
 Hartree-Fock
 using 6 threads for integral computing
 -------------------------------------------------------
 OpenMP Integral computing Module                
 Release: version 2.0, May 2017, Q-Chem Inc. Pleasanton 
 -------------------------------------------------------
 A restricted SCF calculation will be
 performed using DIIS
 SCF converges when DIIS error is below 1.0e-08
 ---------------------------------------
  Cycle       Energy         DIIS error
 ---------------------------------------
    1    -594.0350777140      4.43e-05  
    2    -594.0350798329      1.72e-05  
    3    -594.0350800641      9.15e-06  
    4    -594.0350801497      1.45e-06  
    5    -594.0350801534      6.31e-07  
    6    -594.0350801540      2.06e-07  
    7    -594.0350801542      7.65e-08  
    8    -594.0350801542      2.98e-08  
    9    -594.0350801542      1.15e-08  
   10    -594.0350801542      5.10e-09  Convergence criterion met
 ---------------------------------------
 SCF time:   CPU 3.00s  wall 1.00s 
 SCF   energy in the final basis set =     -594.0350801542
 Total energy in the final basis set =     -594.0350801542


 ------------------------------------------------------------------------------

   CCMAN2: suite of methods based on coupled cluster
           and equation of motion theories.

   Components:
   * libvmm-1.3-trunk
     by Evgeny Epifanovsky, Ilya Kaliman.
   * libtensor-2.5-trunk
     by Evgeny Epifanovsky, Michael Wormit, Dmitry Zuev, Sam Manzer, 
        Ilya Kaliman.
   * libcc-2.5-trunk
     by Evgeny Epifanovsky, Arik Landau, Tomasz Kus, Kirill Khistyaev, 
        Dmitry Zuev, Prashant Manohar, Xintian Feng, Anna Krylov, 
        Matthew Goldey, Alec White, Thomas Jagau, Kaushik Nanda, 
        Anastasia Gunina, Alexander Kunitsa, Joonho Lee.

   CCMAN original authors:
   Anna I. Krylov, C. David Sherrill, Steven R. Gwaltney,
   Edward F. C. Byrd (2000)
   Sergey V. Levchenko, Lyudmila V. Slipchenko, Tao Wang,
   Ana-Maria C. Cristian (2003)
   Piotr A. Pieniazek, C. Melania Oana, Evgeny Epifanovsky (2007)
   Prashant Manohar (2009)

 ------------------------------------------------------------------------------


 Allocating and initializing 30808MB of RAM...
 Calculation will run on 6 cores.


 Alpha MOs, Restricted
 -- Occupied --                  
-80.092 -26.350 -26.340 -15.689  -7.628  -5.521  -5.519  -5.519
  1 A     2 A     3 A     4 A     5 A     6 A     7 A     8 A                  
 -1.657  -1.639  -1.156  -0.855  -0.752  -0.733  -0.726  -0.706
  9 A    10 A    11 A    12 A    13 A    14 A    15 A    16 A                  
 -0.668  -0.586  -0.471  -0.444
 17 A    18 A    19 A    20 A                                                  
 -- Virtual --                   
  0.001   0.052   0.057   0.076   0.081   0.128   0.177   0.187
 21 A    22 A    23 A    24 A    25 A    26 A    27 A    28 A                  
  0.221   0.226   0.265   0.294   0.302   0.320   0.367   0.370
 29 A    30 A    31 A    32 A    33 A    34 A    35 A    36 A                  
  0.383   0.393   0.425   0.459   0.472   0.526   0.592   0.762
 37 A    38 A    39 A    40 A    41 A    42 A    43 A    44 A                  
  0.844   0.864   0.882   0.932   1.037   1.071   1.114   1.264
 45 A    46 A    47 A    48 A    49 A    50 A    51 A    52 A                  
  1.385   1.546   1.564   1.569   1.594   1.612   1.658   1.746
 53 A    54 A    55 A    56 A    57 A    58 A    59 A    60 A                  
  1.840   1.904   2.204   2.249   2.257   2.387   2.410   2.589
 61 A    62 A    63 A    64 A    65 A    66 A    67 A    68 A                  
  2.877   3.993   4.128   4.167   4.174   4.192   4.194   4.204
 69 A    70 A    71 A    72 A    73 A    74 A    75 A    76 A                  
  4.209   4.296   4.372   4.436   4.574   5.289   6.867   6.898
 77 A    78 A    79 A    80 A    81 A    82 A    83 A    84 A                  
  6.905   6.912   6.952   7.118   7.561  14.674  14.783  14.846
 85 A    86 A    87 A    88 A    89 A    90 A    91 A    92 A                  
 36.642  68.710  68.735 166.141
 93 A    94 A    95 A    96 A                                                  

 Beta MOs, Restricted
 -- Occupied --                  
-80.092 -26.350 -26.340 -15.689  -7.628  -5.521  -5.519  -5.519
  1 A     2 A     3 A     4 A     5 A     6 A     7 A     8 A                  
 -1.657  -1.639  -1.156  -0.855  -0.752  -0.733  -0.726  -0.706
  9 A    10 A    11 A    12 A    13 A    14 A    15 A    16 A                  
 -0.668  -0.586  -0.471  -0.444
 17 A    18 A    19 A    20 A                                                  
 -- Virtual --                   
  0.001   0.052   0.057   0.076   0.081   0.128   0.177   0.187
 21 A    22 A    23 A    24 A    25 A    26 A    27 A    28 A                  
  0.221   0.226   0.265   0.294   0.302   0.320   0.367   0.370
 29 A    30 A    31 A    32 A    33 A    34 A    35 A    36 A                  
  0.383   0.393   0.425   0.459   0.472   0.526   0.592   0.762
 37 A    38 A    39 A    40 A    41 A    42 A    43 A    44 A                  
  0.844   0.864   0.882   0.932   1.037   1.071   1.114   1.264
 45 A    46 A    47 A    48 A    49 A    50 A    51 A    52 A                  
  1.385   1.546   1.564   1.569   1.594   1.612   1.658   1.746
 53 A    54 A    55 A    56 A    57 A    58 A    59 A    60 A                  
  1.840   1.904   2.204   2.249   2.257   2.387   2.410   2.589
 61 A    62 A    63 A    64 A    65 A    66 A    67 A    68 A                  
  2.877   3.993   4.128   4.167   4.174   4.192   4.194   4.204
 69 A    70 A    71 A    72 A    73 A    74 A    75 A    76 A                  
  4.209   4.296   4.372   4.436   4.574   5.289   6.867   6.898
 77 A    78 A    79 A    80 A    81 A    82 A    83 A    84 A                  
  6.905   6.912   6.952   7.118   7.561  14.674  14.783  14.846
 85 A    86 A    87 A    88 A    89 A    90 A    91 A    92 A                  
 36.642  68.710  68.735 166.141
 93 A    94 A    95 A    96 A                                                  

 Occupation and symmetry of molecular orbitals

 Point group: C1 (1 irreducible representation).

                           A     All 
 -------------------------------------
 All molecular orbitals:
  - Alpha                  96    96  
  - Beta                   96    96  
 -------------------------------------
 Alpha orbitals:
  - Frozen occupied        8     8   
  - Active occupied        12    12  
  - Active virtual         76    76  
  - Frozen virtual         0     0   
 -------------------------------------
 Beta orbitals:
  - Frozen occupied        8     8   
  - Active occupied        12    12  
  - Active virtual         76    76  
  - Frozen virtual         0     0   
 -------------------------------------

 Import integrals:   CPU 0.00 s  wall 0.00 s

 Import integrals:   CPU 10.30 s  wall 1.81 s

 MP2 amplitudes:   CPU 0.03 s  wall 0.02 s

Running a double precision version
           CCSD T amplitudes will be solved using DIIS.

           Start     Size      MaxIter   EConv     TConv     
           3         7         100       1.00e-07  1.00e-05  
 ------------------------------------------------------------------------------
           Energy (a.u.)   Ediff      Tdiff       Comment
 ------------------------------------------------------------------------------
          -594.74468149                           
     1    -594.72552621   1.92e-02   7.14e-01     
     2    -594.75221831   2.67e-02   1.01e-01     
     3    -594.74998410   2.23e-03   4.88e-02     
     4    -594.75301194   3.03e-03   1.87e-02     Switched to DIIS steps.
     5    -594.75403438   1.02e-03   1.27e-02     
     6    -594.75411481   8.04e-05   3.15e-03     
     7    -594.75410930   5.51e-06   1.42e-03     
     8    -594.75410814   1.16e-06   3.75e-04     
     9    -594.75410946   1.32e-06   2.39e-04     
    10    -594.75410903   4.26e-07   7.77e-05     
    11    -594.75410934   3.05e-07   2.85e-05     
    12    -594.75410937   3.24e-08   1.55e-05     
    13    -594.75410935   2.08e-08   3.99e-06     
 ------------------------------------------------------------------------------
          -594.75410935                           CCSD T converged.

End of double precision
 SCF energy                 = -594.03508015
 MP2 energy                 = -594.74468149
 CCSD correlation energy     =   -0.71902919
 CCSD total energy           = -594.75410935

 CCSD  T1^2 = 0.0162  T2^2 = 0.2291  Leading amplitudes:

 Amplitude    Orbitals with energies
  0.0373       20 (A) A                  ->    21 (A) A                   
              -0.4438                          0.0008                     
  0.0373       20 (A) B                  ->    21 (A) B                   
              -0.4438                          0.0008                     
  0.0246       16 (A) A                  ->    21 (A) A                   
              -0.7062                          0.0008                     
  0.0246       16 (A) B                  ->    21 (A) B                   
              -0.7062                          0.0008                     

 Amplitude    Orbitals with energies
 -0.1249       20 (A) A      20 (A) B    ->    21 (A) A      21 (A) B     
              -0.4438       -0.4438            0.0008        0.0008       
  0.1249       20 (A) A      20 (A) B    ->    21 (A) B      21 (A) A     
              -0.4438       -0.4438            0.0008        0.0008       
  0.1249       20 (A) B      20 (A) A    ->    21 (A) A      21 (A) B     
              -0.4438       -0.4438            0.0008        0.0008       
 -0.1249       20 (A) B      20 (A) A    ->    21 (A) B      21 (A) A     
              -0.4438       -0.4438            0.0008        0.0008       

 Computing CCSD intemediates for later calculations in double precision
 Finished.

Running a double precision version
           CCSD Lambda amplitudes will be solved using DIIS.
           Start     Size      MaxIter   EConv     LConv     
           3         7         100       1.00e-07  1.00e-05  
 ------------------------------------------------------------------------------
            Enorm      Ldiff       Comment
 ------------------------------------------------------------------------------
     1     6.03e-02   3.67e-02     
     2     2.00e-02   9.82e-03     
     3     8.50e-03   1.36e-03     
     4     4.74e-03   1.76e-03     Switched to DIIS steps.
     5     1.39e-03   9.77e-04     
     6     6.96e-04   2.16e-04     
     7     2.30e-04   7.17e-05     
     8     1.11e-04   1.20e-05     
     9     3.80e-05   6.02e-07     
    10     1.68e-05   2.70e-07     
    11     6.99e-06   4.54e-07     
    12     2.71e-06   2.72e-07     
    13     1.33e-06   2.02e-07     
    14     6.32e-07   2.64e-08     
    15     2.99e-07   5.59e-09     
    16     1.64e-07   1.66e-08     
    17     6.87e-08   1.28e-08     
 ------------------------------------------------------------------------------
                                   CCSD Lambda converged.

 Computing density matrices in double precision...
           Orbital response amplitudes will be solved using DIIS.
           Start     Size      MaxIter   EConv     LConv     
           3         7         100       1.00e-06  1.00e-06  
 ------------------------------------------------------------------------------
            Enorm      Ldiff       Comment
 ------------------------------------------------------------------------------
     1     9.18e-02   1.19e-03     
     2     5.95e-02   1.81e-02     
     3     8.02e-02   2.59e-02     
     4     1.86e-02   2.61e-02     Switched to DIIS steps.
     5     4.03e-03   6.96e-03     
     6     1.31e-03   7.71e-04     
     7     3.23e-04   9.98e-05     
     8     1.03e-04   3.83e-05     
     9     3.16e-05   8.09e-06     
    10     6.38e-06   3.10e-07     
    11     1.45e-06   7.81e-07     
    12     7.59e-07   2.21e-08     
 ------------------------------------------------------------------------------
                                   Orbital response converged.

 Computing density matrices... Done.
 CCSD calculation:   CPU 382.09 s  wall 72.45 s

 Transferring MO TPDM to AO TPDM
 Transferring g2_o1o1o1o1
 Transferring g2_o1o1o1v1
 Transferring g2_o1o1v1v1
 Transferring g2_o1v1o1v1
 Transferring g2_o1v1v1v1
 Transferring g2_v1v1v1v1
 Adding separable TPDM
 Computing TPDM gradient
 --------------------------------------------------------
 2e gradient
  Atom          X               Y               Z
 --------------------------------------------------------
    1          4.152624       19.149777       -0.000000  
    2         16.631299       -7.971488       -0.000000  
    3         -6.943027      -13.206022        0.000000  
    4        -13.840897        2.027734       -0.000000  
 --------------------------------------------------------
 --------------------------------------------------------
 Final gradient
  Atom          X               Y               Z
 --------------------------------------------------------
    1          4.152624       19.149777       -0.000000  
    2         16.631299       -7.971488       -0.000000  
    3         -6.943027      -13.206022        0.000000  
    4        -13.840897        2.027734       -0.000000  
 --------------------------------------------------------
 Analytic gradient from two-electron contribution:   CPU 80.04 s  wall 15.68 s

 Total ccman2 time:   CPU 476.07 s  wall 90.89 s


 --------------------------------------------------------------

                    Orbital Energies (a.u.)
 --------------------------------------------------------------

 Alpha MOs
 -- Occupied --
-80.0920 -26.3498 -26.3404 -15.6891  -7.6284  -5.5213  -5.5195  -5.5194
 -1.6569  -1.6394  -1.1562  -0.8551  -0.7525  -0.7330  -0.7258  -0.7062
 -0.6683  -0.5857  -0.4708  -0.4438
 -- Virtual --
  0.0008   0.0524   0.0573   0.0762   0.0809   0.1280   0.1772   0.1875
  0.2210   0.2262   0.2653   0.2939   0.3023   0.3203   0.3665   0.3700
  0.3828   0.3927   0.4248   0.4595   0.4723   0.5263   0.5924   0.7620
  0.8439   0.8638   0.8821   0.9320   1.0367   1.0706   1.1140   1.2640
  1.3849   1.5465   1.5636   1.5694   1.5936   1.6119   1.6576   1.7464
  1.8402   1.9042   2.2039   2.2491   2.2570   2.3873   2.4105   2.5890
  2.8774   3.9931   4.1278   4.1673   4.1735   4.1920   4.1940   4.2040
  4.2091   4.2958   4.3724   4.4362   4.5738   5.2892   6.8667   6.8981
  6.9049   6.9116   6.9521   7.1178   7.5614  14.6740  14.7831  14.8457
 36.6423  68.7096  68.7347 166.1407
 --------------------------------------------------------------

          Ground-State Mulliken Net Atomic Charges

     Atom                 Charge (a.u.)
  ----------------------------------------
      1 P                     0.540474
      2 F                    -0.192228
      3 N                    -0.288053
      4 F                    -0.060194
  ----------------------------------------
  Sum of atomic charges =    -0.000000

 -----------------------------------------------------------------
                    Cartesian Multipole Moments
 -----------------------------------------------------------------
    Charge (ESU x 10^10)
                 0.0000
    Dipole Moment (Debye)
         X      -0.9534      Y      -2.2182      Z      -0.0000
       Tot       2.4144
    Quadrupole Moments (Debye-Ang)
        XX     -32.5259     XY       0.6807     YY     -29.3894
        XZ       0.0000     YZ       0.0000     ZZ     -26.7389
    Octopole Moments (Debye-Ang^2)
       XXX       1.3134    XXY      -2.0828    XYY       0.0212
       YYY       1.0048    XXZ      -0.0000    XYZ      -0.0000
       YYZ      -0.0000    XZZ      -0.3696    YZZ       0.3728
       ZZZ       0.0000
    Hexadecapole Moments (Debye-Ang^3)
      XXXX    -277.0987   XXXY      -1.5050   XXYY     -54.4332
      XYYY      -7.0884   YYYY     -75.3795   XXXZ       0.0000
      XXYZ      -0.0000   XYYZ       0.0000   YYYZ       0.0000
      XXZZ     -46.9039   XYZZ      -1.6040   YYZZ     -16.6689
      XZZZ       0.0000   YZZZ       0.0000   ZZZZ     -27.3908
 -----------------------------------------------------------------
 DrvMan completing analytic gradient of the correlated energy
 Correlated dipole moment
            1
    1  -0.3751136
    2  -0.8727161
    3  -0.0000000
 Energy read as -594.754109348
 Full Analytical Gradient: (in a.u., or Hartree/Bohr)
             1             2             3             4
    1   -0.00086870    0.00042320    0.00017829    0.00026722
    2   -0.00003758   -0.00036672    0.00055429   -0.00014998
    3    0.00000000   -0.00000000   -0.00000000    0.00000000
 Gradient time:  CPU 0.81 s  wall 0.83 s
 ----------------------------------------------------------------
             Standard Nuclear Orientation (Angstroms)
    I     Atom           X                Y                Z
 ----------------------------------------------------------------
    1      P      -0.4309514060    -0.5273751796    -0.0000000000
    2      F      -1.7364057513     0.3992069648     0.0000000000
    3      N       0.6753548537     0.6307053926     0.0000000000
    4      F       1.9293820972    -0.0091303042    -0.0000000000
 ----------------------------------------------------------------
 Nuclear Repulsion Energy =   157.9419062277 hartrees
 There are       20 alpha and       20 beta electrons

                       Distance Matrix (Angstroms)
             P (  1)   F (  2)   N (  3)
   F (  2)  1.600864
   N (  3)  1.601582  2.422846
   F (  4)  2.416558  3.688460  1.407826

 Requested basis set is 6-311++G(d,p)
 There are 31 shells and 96 basis functions
 A cutoff of  1.0D-14 yielded    472 shell pairs
 There are      4616 function pairs (      5009 Cartesian)
 Smallest overlap matrix eigenvalue = 2.33E-03
 Guess MOs from SCF MO coefficient file

 -----------------------------------------------------------------------
  General SCF calculation program by
  Eric Jon Sundstrom, Paul Horn, Yuezhi Mao, Dmitri Zuev, Alec White,
  David Stuck, Shaama M.S., Shane Yost, Joonho Lee, David Small,
  Daniel Levine, Susi Lehtola, Hugh Burton, Evgeny Epifanovsky
 -----------------------------------------------------------------------
 Hartree-Fock
 using 6 threads for integral computing
 -------------------------------------------------------
 OpenMP Integral computing Module                
 Release: version 2.0, May 2017, Q-Chem Inc. Pleasanton 
 -------------------------------------------------------
 A restricted SCF calculation will be
 performed using DIIS
 SCF converges when DIIS error is below 1.0e-08
 ---------------------------------------
  Cycle       Energy         DIIS error
 ---------------------------------------
    1    -594.0351901966      2.85e-05  
    2    -594.0351911766      1.29e-05  
    3    -594.0351913196      6.22e-06  
    4    -594.0351913671      1.11e-06  
    5    -594.0351913691      3.15e-07  
    6    -594.0351913693      1.18e-07  
    7    -594.0351913693      4.54e-08  
    8    -594.0351913693      2.01e-08  
    9    -594.0351913693      7.69e-09  Convergence criterion met
 ---------------------------------------
 SCF time:   CPU 2.82s  wall 0.00s 
 SCF   energy in the final basis set =     -594.0351913693
 Total energy in the final basis set =     -594.0351913693


 ------------------------------------------------------------------------------

   CCMAN2: suite of methods based on coupled cluster
           and equation of motion theories.

   Components:
   * libvmm-1.3-trunk
     by Evgeny Epifanovsky, Ilya Kaliman.
   * libtensor-2.5-trunk
     by Evgeny Epifanovsky, Michael Wormit, Dmitry Zuev, Sam Manzer, 
        Ilya Kaliman.
   * libcc-2.5-trunk
     by Evgeny Epifanovsky, Arik Landau, Tomasz Kus, Kirill Khistyaev, 
        Dmitry Zuev, Prashant Manohar, Xintian Feng, Anna Krylov, 
        Matthew Goldey, Alec White, Thomas Jagau, Kaushik Nanda, 
        Anastasia Gunina, Alexander Kunitsa, Joonho Lee.

   CCMAN original authors:
   Anna I. Krylov, C. David Sherrill, Steven R. Gwaltney,
   Edward F. C. Byrd (2000)
   Sergey V. Levchenko, Lyudmila V. Slipchenko, Tao Wang,
   Ana-Maria C. Cristian (2003)
   Piotr A. Pieniazek, C. Melania Oana, Evgeny Epifanovsky (2007)
   Prashant Manohar (2009)

 ------------------------------------------------------------------------------


 Allocating and initializing 30808MB of RAM...
 Calculation will run on 6 cores.


 Alpha MOs, Restricted
 -- Occupied --                  
-80.092 -26.350 -26.340 -15.689  -7.628  -5.521  -5.519  -5.519
  1 A     2 A     3 A     4 A     5 A     6 A     7 A     8 A                  
 -1.657  -1.640  -1.157  -0.855  -0.753  -0.733  -0.726  -0.706
  9 A    10 A    11 A    12 A    13 A    14 A    15 A    16 A                  
 -0.668  -0.586  -0.471  -0.444
 17 A    18 A    19 A    20 A                                                  
 -- Virtual --                   
  0.001   0.052   0.057   0.076   0.081   0.128   0.177   0.187
 21 A    22 A    23 A    24 A    25 A    26 A    27 A    28 A                  
  0.221   0.226   0.265   0.294   0.302   0.320   0.367   0.370
 29 A    30 A    31 A    32 A    33 A    34 A    35 A    36 A                  
  0.383   0.393   0.425   0.460   0.473   0.526   0.593   0.762
 37 A    38 A    39 A    40 A    41 A    42 A    43 A    44 A                  
  0.844   0.864   0.882   0.932   1.036   1.070   1.114   1.265
 45 A    46 A    47 A    48 A    49 A    50 A    51 A    52 A                  
  1.385   1.546   1.564   1.570   1.594   1.612   1.658   1.746
 53 A    54 A    55 A    56 A    57 A    58 A    59 A    60 A                  
  1.840   1.904   2.204   2.249   2.257   2.388   2.411   2.589
 61 A    62 A    63 A    64 A    65 A    66 A    67 A    68 A                  
  2.879   3.993   4.128   4.167   4.174   4.192   4.194   4.204
 69 A    70 A    71 A    72 A    73 A    74 A    75 A    76 A                  
  4.209   4.296   4.372   4.437   4.574   5.289   6.867   6.898
 77 A    78 A    79 A    80 A    81 A    82 A    83 A    84 A                  
  6.905   6.912   6.952   7.118   7.562  14.674  14.783  14.847
 85 A    86 A    87 A    88 A    89 A    90 A    91 A    92 A                  
 36.643  68.710  68.735 166.142
 93 A    94 A    95 A    96 A                                                  

 Beta MOs, Restricted
 -- Occupied --                  
-80.092 -26.350 -26.340 -15.689  -7.628  -5.521  -5.519  -5.519
  1 A     2 A     3 A     4 A     5 A     6 A     7 A     8 A                  
 -1.657  -1.640  -1.157  -0.855  -0.753  -0.733  -0.726  -0.706
  9 A    10 A    11 A    12 A    13 A    14 A    15 A    16 A                  
 -0.668  -0.586  -0.471  -0.444
 17 A    18 A    19 A    20 A                                                  
 -- Virtual --                   
  0.001   0.052   0.057   0.076   0.081   0.128   0.177   0.187
 21 A    22 A    23 A    24 A    25 A    26 A    27 A    28 A                  
  0.221   0.226   0.265   0.294   0.302   0.320   0.367   0.370
 29 A    30 A    31 A    32 A    33 A    34 A    35 A    36 A                  
  0.383   0.393   0.425   0.460   0.473   0.526   0.593   0.762
 37 A    38 A    39 A    40 A    41 A    42 A    43 A    44 A                  
  0.844   0.864   0.882   0.932   1.036   1.070   1.114   1.265
 45 A    46 A    47 A    48 A    49 A    50 A    51 A    52 A                  
  1.385   1.546   1.564   1.570   1.594   1.612   1.658   1.746
 53 A    54 A    55 A    56 A    57 A    58 A    59 A    60 A                  
  1.840   1.904   2.204   2.249   2.257   2.388   2.411   2.589
 61 A    62 A    63 A    64 A    65 A    66 A    67 A    68 A                  
  2.879   3.993   4.128   4.167   4.174   4.192   4.194   4.204
 69 A    70 A    71 A    72 A    73 A    74 A    75 A    76 A                  
  4.209   4.296   4.372   4.437   4.574   5.289   6.867   6.898
 77 A    78 A    79 A    80 A    81 A    82 A    83 A    84 A                  
  6.905   6.912   6.952   7.118   7.562  14.674  14.783  14.847
 85 A    86 A    87 A    88 A    89 A    90 A    91 A    92 A                  
 36.643  68.710  68.735 166.142
 93 A    94 A    95 A    96 A                                                  

 Occupation and symmetry of molecular orbitals

 Point group: C1 (1 irreducible representation).

                           A     All 
 -------------------------------------
 All molecular orbitals:
  - Alpha                  96    96  
  - Beta                   96    96  
 -------------------------------------
 Alpha orbitals:
  - Frozen occupied        8     8   
  - Active occupied        12    12  
  - Active virtual         76    76  
  - Frozen virtual         0     0   
 -------------------------------------
 Beta orbitals:
  - Frozen occupied        8     8   
  - Active occupied        12    12  
  - Active virtual         76    76  
  - Frozen virtual         0     0   
 -------------------------------------

 Import integrals:   CPU 0.00 s  wall 0.00 s

 Import integrals:   CPU 10.25 s  wall 1.81 s

 MP2 amplitudes:   CPU 0.03 s  wall 0.02 s

Running a double precision version
           CCSD T amplitudes will be solved using DIIS.

           Start     Size      MaxIter   EConv     TConv     
           3         7         100       1.00e-07  1.00e-05  
 ------------------------------------------------------------------------------
           Energy (a.u.)   Ediff      Tdiff       Comment
 ------------------------------------------------------------------------------
          -594.74465297                           
     1    -594.72555831   1.91e-02   7.14e-01     
     2    -594.75221519   2.67e-02   1.01e-01     
     3    -594.74999272   2.22e-03   4.87e-02     
     4    -594.75301437   3.02e-03   1.87e-02     Switched to DIIS steps.
     5    -594.75403480   1.02e-03   1.27e-02     
     6    -594.75411489   8.01e-05   3.14e-03     
     7    -594.75410946   5.42e-06   1.42e-03     
     8    -594.75410832   1.14e-06   3.73e-04     
     9    -594.75410963   1.31e-06   2.38e-04     
    10    -594.75410921   4.20e-07   7.73e-05     
    11    -594.75410951   3.01e-07   2.83e-05     
    12    -594.75410955   3.23e-08   1.54e-05     
    13    -594.75410952   2.15e-08   3.97e-06     
 ------------------------------------------------------------------------------
          -594.75410952                           CCSD T converged.

End of double precision
 SCF energy                 = -594.03519137
 MP2 energy                 = -594.74465297
 CCSD correlation energy     =   -0.71891815
 CCSD total energy           = -594.75410952

 CCSD  T1^2 = 0.0161  T2^2 = 0.2289  Leading amplitudes:

 Amplitude    Orbitals with energies
 -0.0372       20 (A) A                  ->    21 (A) A                   
              -0.4442                          0.0010                     
 -0.0372       20 (A) B                  ->    21 (A) B                   
              -0.4442                          0.0010                     
  0.0247       16 (A) A                  ->    21 (A) A                   
              -0.7063                          0.0010                     
  0.0247       16 (A) B                  ->    21 (A) B                   
              -0.7063                          0.0010                     

 Amplitude    Orbitals with energies
 -0.1245       20 (A) A      20 (A) B    ->    21 (A) A      21 (A) B     
              -0.4442       -0.4442            0.0010        0.0010       
  0.1245       20 (A) A      20 (A) B    ->    21 (A) B      21 (A) A     
              -0.4442       -0.4442            0.0010        0.0010       
  0.1245       20 (A) B      20 (A) A    ->    21 (A) A      21 (A) B     
              -0.4442       -0.4442            0.0010        0.0010       
 -0.1245       20 (A) B      20 (A) A    ->    21 (A) B      21 (A) A     
              -0.4442       -0.4442            0.0010        0.0010       

 Computing CCSD intemediates for later calculations in double precision
 Finished.

Running a double precision version
           CCSD Lambda amplitudes will be solved using DIIS.
           Start     Size      MaxIter   EConv     LConv     
           3         7         100       1.00e-07  1.00e-05  
 ------------------------------------------------------------------------------
            Enorm      Ldiff       Comment
 ------------------------------------------------------------------------------
     1     6.01e-02   3.66e-02     
     2     2.00e-02   9.81e-03     
     3     8.48e-03   1.35e-03     
     4     4.73e-03   1.76e-03     Switched to DIIS steps.
     5     1.39e-03   9.74e-04     
     6     6.94e-04   2.15e-04     
     7     2.29e-04   7.12e-05     
     8     1.11e-04   1.19e-05     
     9     3.79e-05   6.19e-07     
    10     1.67e-05   2.69e-07     
    11     6.96e-06   4.53e-07     
    12     2.71e-06   2.71e-07     
    13     1.33e-06   2.01e-07     
    14     6.33e-07   2.57e-08     
    15     3.00e-07   5.20e-09     
    16     1.64e-07   1.69e-08     
    17     6.88e-08   1.29e-08     
 ------------------------------------------------------------------------------
                                   CCSD Lambda converged.

 Computing density matrices in double precision...
           Orbital response amplitudes will be solved using DIIS.
           Start     Size      MaxIter   EConv     LConv     
           3         7         100       1.00e-06  1.00e-06  
 ------------------------------------------------------------------------------
            Enorm      Ldiff       Comment
 ------------------------------------------------------------------------------
     1     9.17e-02   1.15e-03     
     2     5.94e-02   1.81e-02     
     3     8.00e-02   2.58e-02     
     4     1.85e-02   2.60e-02     Switched to DIIS steps.
     5     4.01e-03   6.90e-03     
     6     1.30e-03   7.68e-04     
     7     3.20e-04   9.78e-05     
     8     1.01e-04   3.80e-05     
     9     3.13e-05   7.89e-06     
    10     6.33e-06   3.25e-07     
    11     1.44e-06   7.75e-07     
    12     7.51e-07   1.98e-08     
 ------------------------------------------------------------------------------
                                   Orbital response converged.

 Computing density matrices... Done.
 CCSD calculation:   CPU 381.64 s  wall 72.34 s

 Transferring MO TPDM to AO TPDM
 Transferring g2_o1o1o1o1
 Transferring g2_o1o1o1v1
 Transferring g2_o1o1v1v1
 Transferring g2_o1v1o1v1
 Transferring g2_o1v1v1v1
 Transferring g2_v1v1v1v1
 Adding separable TPDM
 Computing TPDM gradient
 --------------------------------------------------------
 2e gradient
  Atom          X               Y               Z
 --------------------------------------------------------
    1          4.164839       19.147313        0.000000  
    2         16.639052       -7.958608       -0.000000  
    3         -6.956988      -13.216866       -0.000000  
    4        -13.846903        2.028161        0.000000  
 --------------------------------------------------------
 --------------------------------------------------------
 Final gradient
  Atom          X               Y               Z
 --------------------------------------------------------
    1          4.164839       19.147313        0.000000  
    2         16.639052       -7.958608       -0.000000  
    3         -6.956988      -13.216866       -0.000000  
    4        -13.846903        2.028161        0.000000  
 --------------------------------------------------------
 Analytic gradient from two-electron contribution:   CPU 81.57 s  wall 16.13 s

 Total ccman2 time:   CPU 476.34 s  wall 91.13 s


 --------------------------------------------------------------

                    Orbital Energies (a.u.)
 --------------------------------------------------------------

 Alpha MOs
 -- Occupied --
-80.0918 -26.3498 -26.3405 -15.6889  -7.6283  -5.5212  -5.5194  -5.5193
 -1.6568  -1.6395  -1.1567  -0.8550  -0.7525  -0.7330  -0.7258  -0.7063
 -0.6684  -0.5856  -0.4708  -0.4442
 -- Virtual --
  0.0010   0.0524   0.0573   0.0763   0.0810   0.1281   0.1772   0.1875
  0.2210   0.2263   0.2653   0.2938   0.3023   0.3203   0.3665   0.3700
  0.3828   0.3927   0.4248   0.4596   0.4726   0.5263   0.5925   0.7624
  0.8442   0.8637   0.8823   0.9316   1.0365   1.0703   1.1140   1.2655
  1.3847   1.5465   1.5636   1.5696   1.5937   1.6119   1.6577   1.7465
  1.8400   1.9043   2.2041   2.2491   2.2569   2.3879   2.4109   2.5889
  2.8788   3.9931   4.1278   4.1674   4.1736   4.1921   4.1939   4.2041
  4.2092   4.2959   4.3723   4.4367   4.5741   5.2893   6.8668   6.8982
  6.9048   6.9117   6.9521   7.1178   7.5620  14.6741  14.7831  14.8469
 36.6425  68.7097  68.7346 166.1417
 --------------------------------------------------------------

          Ground-State Mulliken Net Atomic Charges

     Atom                 Charge (a.u.)
  ----------------------------------------
      1 P                     0.540761
      2 F                    -0.192405
      3 N                    -0.288314
      4 F                    -0.060042
  ----------------------------------------
  Sum of atomic charges =    -0.000000

 -----------------------------------------------------------------
                    Cartesian Multipole Moments
 -----------------------------------------------------------------
    Charge (ESU x 10^10)
                -0.0000
    Dipole Moment (Debye)
         X      -0.9498      Y      -2.2163      Z      -0.0000
       Tot       2.4112
    Quadrupole Moments (Debye-Ang)
        XX     -32.5276     XY       0.6780     YY     -29.3919
        XZ       0.0000     YZ       0.0000     ZZ     -26.7346
    Octopole Moments (Debye-Ang^2)
       XXX       1.2961    XXY      -2.0930    XYY       0.0101
       YYY       0.9707    XXZ      -0.0000    XYZ      -0.0000
       YYZ      -0.0000    XZZ      -0.3798    YZZ       0.3604
       ZZZ      -0.0000
    Hexadecapole Moments (Debye-Ang^3)
      XXXX    -277.0360   XXXY      -1.4761   XXYY     -54.4132
      XYYY      -7.0515   YYYY     -75.3063   XXXZ       0.0000
      XXYZ      -0.0000   XYYZ       0.0000   YYYZ      -0.0000
      XXZZ     -46.8932   XYZZ      -1.5922   YYZZ     -16.6537
      XZZZ       0.0000   YZZZ       0.0000   ZZZZ     -27.3768
 -----------------------------------------------------------------
 DrvMan completing analytic gradient of the correlated energy
 Correlated dipole moment
            1
    1  -0.3736927
    2  -0.8719434
    3  -0.0000000
 Energy read as -594.754109524
 Full Analytical Gradient: (in a.u., or Hartree/Bohr)
             1             2             3             4
    1   -0.00000578    0.00025063   -0.00046405    0.00021920
    2    0.00072670   -0.00033167   -0.00024550   -0.00014953
    3    0.00000000   -0.00000000   -0.00000000    0.00000000
 Gradient time:  CPU 0.81 s  wall 0.84 s
 ----------------------------------------------------------------
             Standard Nuclear Orientation (Angstroms)
    I     Atom           X                Y                Z
 ----------------------------------------------------------------
    1      P      -0.4309514060    -0.5293751796    -0.0000000000
    2      F      -1.7364057513     0.3992069648     0.0000000000
    3      N       0.6753548537     0.6307053926     0.0000000000
    4      F       1.9293820972    -0.0091303042    -0.0000000000
 ----------------------------------------------------------------
 Nuclear Repulsion Energy =   157.8730706368 hartrees
 There are       20 alpha and       20 beta electrons

                       Distance Matrix (Angstroms)
             P (  1)   F (  2)   N (  3)
   F (  2)  1.602022
   N (  3)  1.603029  2.422846
   F (  4)  2.416988  3.688460  1.407826

 Requested basis set is 6-311++G(d,p)
 There are 31 shells and 96 basis functions
 A cutoff of  1.0D-14 yielded    472 shell pairs
 There are      4616 function pairs (      5009 Cartesian)
 Smallest overlap matrix eigenvalue = 2.33E-03
 Guess MOs from SCF MO coefficient file

 -----------------------------------------------------------------------
  General SCF calculation program by
  Eric Jon Sundstrom, Paul Horn, Yuezhi Mao, Dmitri Zuev, Alec White,
  David Stuck, Shaama M.S., Shane Yost, Joonho Lee, David Small,
  Daniel Levine, Susi Lehtola, Hugh Burton, Evgeny Epifanovsky
 -----------------------------------------------------------------------
 Hartree-Fock
 using 6 threads for integral computing
 -------------------------------------------------------
 OpenMP Integral computing Module                
 Release: version 2.0, May 2017, Q-Chem Inc. Pleasanton 
 -------------------------------------------------------
 A restricted SCF calculation will be
 performed using DIIS
 SCF converges when DIIS error is below 1.0e-08
 ---------------------------------------
  Cycle       Energy         DIIS error
 ---------------------------------------
    1    -594.0350177084      3.94e-05  
    2    -594.0350196099      1.45e-05  
    3    -594.0350198148      7.77e-06  
    4    -594.0350198895      2.03e-06  
    5    -594.0350198960      6.41e-07  
    6    -594.0350198970      3.06e-07  
    7    -594.0350198973      1.25e-07  
    8    -594.0350198974      5.06e-08  
    9    -594.0350198974      1.72e-08  
   10    -594.0350198974      9.18e-09  Convergence criterion met
 ---------------------------------------
 SCF time:   CPU 2.95s  wall 1.00s 
 SCF   energy in the final basis set =     -594.0350198974
 Total energy in the final basis set =     -594.0350198974


 ------------------------------------------------------------------------------

   CCMAN2: suite of methods based on coupled cluster
           and equation of motion theories.

   Components:
   * libvmm-1.3-trunk
     by Evgeny Epifanovsky, Ilya Kaliman.
   * libtensor-2.5-trunk
     by Evgeny Epifanovsky, Michael Wormit, Dmitry Zuev, Sam Manzer, 
        Ilya Kaliman.
   * libcc-2.5-trunk
     by Evgeny Epifanovsky, Arik Landau, Tomasz Kus, Kirill Khistyaev, 
        Dmitry Zuev, Prashant Manohar, Xintian Feng, Anna Krylov, 
        Matthew Goldey, Alec White, Thomas Jagau, Kaushik Nanda, 
        Anastasia Gunina, Alexander Kunitsa, Joonho Lee.

   CCMAN original authors:
   Anna I. Krylov, C. David Sherrill, Steven R. Gwaltney,
   Edward F. C. Byrd (2000)
   Sergey V. Levchenko, Lyudmila V. Slipchenko, Tao Wang,
   Ana-Maria C. Cristian (2003)
   Piotr A. Pieniazek, C. Melania Oana, Evgeny Epifanovsky (2007)
   Prashant Manohar (2009)

 ------------------------------------------------------------------------------


 Allocating and initializing 30808MB of RAM...
 Calculation will run on 6 cores.


 Alpha MOs, Restricted
 -- Occupied --                  
-80.092 -26.349 -26.340 -15.689  -7.628  -5.521  -5.520  -5.519
  1 A     2 A     3 A     4 A     5 A     6 A     7 A     8 A                  
 -1.656  -1.639  -1.156  -0.855  -0.752  -0.733  -0.725  -0.706
  9 A    10 A    11 A    12 A    13 A    14 A    15 A    16 A                  
 -0.668  -0.586  -0.471  -0.444
 17 A    18 A    19 A    20 A                                                  
 -- Virtual --                   
  0.001   0.052   0.057   0.076   0.081   0.128   0.177   0.187
 21 A    22 A    23 A    24 A    25 A    26 A    27 A    28 A                  
  0.221   0.226   0.265   0.294   0.302   0.320   0.367   0.370
 29 A    30 A    31 A    32 A    33 A    34 A    35 A    36 A                  
  0.383   0.393   0.424   0.459   0.472   0.526   0.592   0.762
 37 A    38 A    39 A    40 A    41 A    42 A    43 A    44 A                  
  0.844   0.864   0.882   0.932   1.037   1.070   1.114   1.264
 45 A    46 A    47 A    48 A    49 A    50 A    51 A    52 A                  
  1.385   1.546   1.564   1.570   1.594   1.612   1.658   1.746
 53 A    54 A    55 A    56 A    57 A    58 A    59 A    60 A                  
  1.840   1.904   2.204   2.249   2.257   2.387   2.410   2.589
 61 A    62 A    63 A    64 A    65 A    66 A    67 A    68 A                  
  2.877   3.993   4.128   4.168   4.174   4.192   4.194   4.204
 69 A    70 A    71 A    72 A    73 A    74 A    75 A    76 A                  
  4.209   4.296   4.372   4.436   4.573   5.289   6.867   6.899
 77 A    78 A    79 A    80 A    81 A    82 A    83 A    84 A                  
  6.905   6.912   6.952   7.118   7.561  14.674  14.782  14.846
 85 A    86 A    87 A    88 A    89 A    90 A    91 A    92 A                  
 36.642  68.710  68.735 166.140
 93 A    94 A    95 A    96 A                                                  

 Beta MOs, Restricted
 -- Occupied --                  
-80.092 -26.349 -26.340 -15.689  -7.628  -5.521  -5.520  -5.519
  1 A     2 A     3 A     4 A     5 A     6 A     7 A     8 A                  
 -1.656  -1.639  -1.156  -0.855  -0.752  -0.733  -0.725  -0.706
  9 A    10 A    11 A    12 A    13 A    14 A    15 A    16 A                  
 -0.668  -0.586  -0.471  -0.444
 17 A    18 A    19 A    20 A                                                  
 -- Virtual --                   
  0.001   0.052   0.057   0.076   0.081   0.128   0.177   0.187
 21 A    22 A    23 A    24 A    25 A    26 A    27 A    28 A                  
  0.221   0.226   0.265   0.294   0.302   0.320   0.367   0.370
 29 A    30 A    31 A    32 A    33 A    34 A    35 A    36 A                  
  0.383   0.393   0.424   0.459   0.472   0.526   0.592   0.762
 37 A    38 A    39 A    40 A    41 A    42 A    43 A    44 A                  
  0.844   0.864   0.882   0.932   1.037   1.070   1.114   1.264
 45 A    46 A    47 A    48 A    49 A    50 A    51 A    52 A                  
  1.385   1.546   1.564   1.570   1.594   1.612   1.658   1.746
 53 A    54 A    55 A    56 A    57 A    58 A    59 A    60 A                  
  1.840   1.904   2.204   2.249   2.257   2.387   2.410   2.589
 61 A    62 A    63 A    64 A    65 A    66 A    67 A    68 A                  
  2.877   3.993   4.128   4.168   4.174   4.192   4.194   4.204
 69 A    70 A    71 A    72 A    73 A    74 A    75 A    76 A                  
  4.209   4.296   4.372   4.436   4.573   5.289   6.867   6.899
 77 A    78 A    79 A    80 A    81 A    82 A    83 A    84 A                  
  6.905   6.912   6.952   7.118   7.561  14.674  14.782  14.846
 85 A    86 A    87 A    88 A    89 A    90 A    91 A    92 A                  
 36.642  68.710  68.735 166.140
 93 A    94 A    95 A    96 A                                                  

 Occupation and symmetry of molecular orbitals

 Point group: C1 (1 irreducible representation).

                           A     All 
 -------------------------------------
 All molecular orbitals:
  - Alpha                  96    96  
  - Beta                   96    96  
 -------------------------------------
 Alpha orbitals:
  - Frozen occupied        8     8   
  - Active occupied        12    12  
  - Active virtual         76    76  
  - Frozen virtual         0     0   
 -------------------------------------
 Beta orbitals:
  - Frozen occupied        8     8   
  - Active occupied        12    12  
  - Active virtual         76    76  
  - Frozen virtual         0     0   
 -------------------------------------

 Import integrals:   CPU 0.00 s  wall 0.00 s

 Import integrals:   CPU 10.26 s  wall 1.81 s

 MP2 amplitudes:   CPU 0.07 s  wall 0.03 s

Running a double precision version
           CCSD T amplitudes will be solved using DIIS.

           Start     Size      MaxIter   EConv     TConv     
           3         7         100       1.00e-07  1.00e-05  
 ------------------------------------------------------------------------------
           Energy (a.u.)   Ediff      Tdiff       Comment
 ------------------------------------------------------------------------------
          -594.74468858                           
     1    -594.72550954   1.92e-02   7.14e-01     
     2    -594.75222015   2.67e-02   1.01e-01     
     3    -594.74997998   2.24e-03   4.88e-02     
     4    -594.75301105   3.03e-03   1.87e-02     Switched to DIIS steps.
     5    -594.75403458   1.02e-03   1.27e-02     
     6    -594.75411514   8.06e-05   3.15e-03     
     7    -594.75410960   5.54e-06   1.42e-03     
     8    -594.75410845   1.16e-06   3.74e-04     
     9    -594.75410976   1.31e-06   2.39e-04     
    10    -594.75410933   4.25e-07   7.77e-05     
    11    -594.75410964   3.04e-07   2.85e-05     
    12    -594.75410967   3.29e-08   1.55e-05     
    13    -594.75410965   2.09e-08   4.00e-06     
 ------------------------------------------------------------------------------
          -594.75410965                           CCSD T converged.

End of double precision
 SCF energy                 = -594.03501990
 MP2 energy                 = -594.74468858
 CCSD correlation energy     =   -0.71908975
 CCSD total energy           = -594.75410965

 CCSD  T1^2 = 0.0162  T2^2 = 0.2291  Leading amplitudes:

 Amplitude    Orbitals with energies
  0.0373       20 (A) A                  ->    21 (A) A                   
              -0.4439                          0.0007                     
  0.0373       20 (A) B                  ->    21 (A) B                   
              -0.4439                          0.0007                     
 -0.0249       16 (A) A                  ->    21 (A) A                   
              -0.7062                          0.0007                     
 -0.0249       16 (A) B                  ->    21 (A) B                   
              -0.7062                          0.0007                     

 Amplitude    Orbitals with energies
 -0.1251       20 (A) A      20 (A) B    ->    21 (A) A      21 (A) B     
              -0.4439       -0.4439            0.0007        0.0007       
  0.1251       20 (A) A      20 (A) B    ->    21 (A) B      21 (A) A     
              -0.4439       -0.4439            0.0007        0.0007       
  0.1251       20 (A) B      20 (A) A    ->    21 (A) A      21 (A) B     
              -0.4439       -0.4439            0.0007        0.0007       
 -0.1251       20 (A) B      20 (A) A    ->    21 (A) B      21 (A) A     
              -0.4439       -0.4439            0.0007        0.0007       

 Computing CCSD intemediates for later calculations in double precision
 Finished.

Running a double precision version
           CCSD Lambda amplitudes will be solved using DIIS.
           Start     Size      MaxIter   EConv     LConv     
           3         7         100       1.00e-07  1.00e-05  
 ------------------------------------------------------------------------------
            Enorm      Ldiff       Comment
 ------------------------------------------------------------------------------
     1     6.03e-02   3.67e-02     
     2     2.00e-02   9.83e-03     
     3     8.51e-03   1.36e-03     
     4     4.74e-03   1.76e-03     Switched to DIIS steps.
     5     1.40e-03   9.78e-04     
     6     6.97e-04   2.17e-04     
     7     2.30e-04   7.17e-05     
     8     1.11e-04   1.20e-05     
     9     3.81e-05   6.21e-07     
    10     1.68e-05   2.76e-07     
    11     7.00e-06   4.52e-07     
    12     2.71e-06   2.73e-07     
    13     1.33e-06   2.03e-07     
    14     6.32e-07   2.69e-08     
    15     2.99e-07   5.80e-09     
    16     1.64e-07   1.65e-08     
    17     6.87e-08   1.27e-08     
 ------------------------------------------------------------------------------
                                   CCSD Lambda converged.

 Computing density matrices in double precision...
           Orbital response amplitudes will be solved using DIIS.
           Start     Size      MaxIter   EConv     LConv     
           3         7         100       1.00e-06  1.00e-06  
 ------------------------------------------------------------------------------
            Enorm      Ldiff       Comment
 ------------------------------------------------------------------------------
     1     9.19e-02   1.22e-03     
     2     5.96e-02   1.81e-02     
     3     8.03e-02   2.59e-02     
     4     1.86e-02   2.61e-02     Switched to DIIS steps.
     5     4.04e-03   6.97e-03     
     6     1.31e-03   7.72e-04     
     7     3.23e-04   1.00e-04     
     8     1.02e-04   3.85e-05     
     9     3.16e-05   7.99e-06     
    10     6.40e-06   3.18e-07     
    11     1.45e-06   7.81e-07     
    12     7.61e-07   2.13e-08     
 ------------------------------------------------------------------------------
                                   Orbital response converged.

 Computing density matrices... Done.
 CCSD calculation:   CPU 387.24 s  wall 74.36 s

 Transferring MO TPDM to AO TPDM
 Transferring g2_o1o1o1o1
 Transferring g2_o1o1o1v1
 Transferring g2_o1o1v1v1
 Transferring g2_o1v1o1v1
 Transferring g2_o1v1v1v1
 Transferring g2_v1v1v1v1
 Adding separable TPDM
 Computing TPDM gradient
 --------------------------------------------------------
 2e gradient
  Atom          X               Y               Z
 --------------------------------------------------------
    1          4.159573       19.157058        0.000000  
    2         16.612993       -7.963541       -0.000000  
    3         -6.932341      -13.217209       -0.000000  
    4        -13.840225        2.023692        0.000000  
 --------------------------------------------------------
 --------------------------------------------------------
 Final gradient
  Atom          X               Y               Z
 --------------------------------------------------------
    1          4.159573       19.157058        0.000000  
    2         16.612993       -7.963541       -0.000000  
    3         -6.932341      -13.217209       -0.000000  
    4        -13.840225        2.023692        0.000000  
 --------------------------------------------------------
 Analytic gradient from two-electron contribution:   CPU 81.26 s  wall 15.80 s

 Total ccman2 time:   CPU 482.26 s  wall 92.88 s


 --------------------------------------------------------------

                    Orbital Energies (a.u.)
 --------------------------------------------------------------

 Alpha MOs
 -- Occupied --
-80.0921 -26.3494 -26.3404 -15.6893  -7.6285  -5.5214  -5.5196  -5.5195
 -1.6562  -1.6395  -1.1563  -0.8548  -0.7522  -0.7327  -0.7254  -0.7062
 -0.6681  -0.5858  -0.4710  -0.4439
 -- Virtual --
  0.0007   0.0523   0.0572   0.0762   0.0809   0.1279   0.1772   0.1874
  0.2210   0.2261   0.2653   0.2939   0.3023   0.3204   0.3666   0.3700
  0.3828   0.3927   0.4244   0.4594   0.4722   0.5263   0.5923   0.7618
  0.8438   0.8636   0.8820   0.9319   1.0366   1.0700   1.1136   1.2637
  1.3848   1.5465   1.5637   1.5697   1.5935   1.6121   1.6579   1.7463
  1.8402   1.9041   2.2041   2.2491   2.2569   2.3872   2.4104   2.5889
  2.8773   3.9931   4.1278   4.1678   4.1740   4.1919   4.1939   4.2042
  4.2090   4.2958   4.3723   4.4360   4.5728   5.2891   6.8671   6.8985
  6.9049   6.9121   6.9522   7.1177   7.5605  14.6739  14.7824  14.8455
 36.6421  68.7099  68.7346 166.1401
 --------------------------------------------------------------

          Ground-State Mulliken Net Atomic Charges

     Atom                 Charge (a.u.)
  ----------------------------------------
      1 P                     0.541273
      2 F                    -0.193497
      3 N                    -0.287545
      4 F                    -0.060231
  ----------------------------------------
  Sum of atomic charges =    -0.000000

 -----------------------------------------------------------------
                    Cartesian Multipole Moments
 -----------------------------------------------------------------
    Charge (ESU x 10^10)
                -0.0000
    Dipole Moment (Debye)
         X      -0.9444      Y      -2.2241      Z       0.0000
       Tot       2.4163
    Quadrupole Moments (Debye-Ang)
        XX     -32.5403     XY       0.6870     YY     -29.3823
        XZ       0.0000     YZ       0.0000     ZZ     -26.7387
    Octopole Moments (Debye-Ang^2)
       XXX       1.3110    XXY      -2.0774    XYY       0.0122
       YYY       1.0322    XXZ      -0.0000    XYZ       0.0000
       YYZ       0.0000    XZZ      -0.3751    YZZ       0.3814
       ZZZ       0.0000
    Hexadecapole Moments (Debye-Ang^3)
      XXXX    -277.1218   XXXY      -1.4903   XXYY     -54.4331
      XYYY      -7.0694   YYYY     -75.4329   XXXZ       0.0000
      XXYZ      -0.0000   XYYZ       0.0000   YYYZ       0.0000
      XXZZ     -46.9020   XYZZ      -1.5983   YYZZ     -16.6767
      XZZZ       0.0000   YZZZ      -0.0000   ZZZZ     -27.3862
 -----------------------------------------------------------------
 DrvMan completing analytic gradient of the correlated energy
 Correlated dipole moment
            1
    1  -0.3715411
    2  -0.8750209
    3   0.0000000
 Energy read as -594.754109651
 Full Analytical Gradient: (in a.u., or Hartree/Bohr)
             1             2             3             4
    1   -0.00015154   -0.00015380    0.00016646    0.00013887
    2   -0.00065752    0.00016023    0.00067146   -0.00017417
    3    0.00000000   -0.00000000    0.00000000   -0.00000000
 Gradient time:  CPU 0.78 s  wall 0.81 s
 ----------------------------------------------------------------
             Standard Nuclear Orientation (Angstroms)
    I     Atom           X                Y                Z
 ----------------------------------------------------------------
    1      P      -0.4309514060    -0.5283751796     0.0010000000
    2      F      -1.7364057513     0.3992069648     0.0000000000
    3      N       0.6753548537     0.6307053926     0.0000000000
    4      F       1.9293820972    -0.0091303042    -0.0000000000
 ----------------------------------------------------------------
 Nuclear Repulsion Energy =   157.9074687266 hartrees
 There are       20 alpha and       20 beta electrons

                       Distance Matrix (Angstroms)
             P (  1)   F (  2)   N (  3)
   F (  2)  1.601443
   N (  3)  1.602305  2.422846
   F (  4)  2.416773  3.688460  1.407826

 Requested basis set is 6-311++G(d,p)
 There are 31 shells and 96 basis functions
 A cutoff of  1.0D-14 yielded    472 shell pairs
 There are      4616 function pairs (      5009 Cartesian)
 Smallest overlap matrix eigenvalue = 2.33E-03
 Guess MOs from SCF MO coefficient file

 -----------------------------------------------------------------------
  General SCF calculation program by
  Eric Jon Sundstrom, Paul Horn, Yuezhi Mao, Dmitri Zuev, Alec White,
  David Stuck, Shaama M.S., Shane Yost, Joonho Lee, David Small,
  Daniel Levine, Susi Lehtola, Hugh Burton, Evgeny Epifanovsky
 -----------------------------------------------------------------------
 Hartree-Fock
 using 6 threads for integral computing
 -------------------------------------------------------
 OpenMP Integral computing Module                
 Release: version 2.0, May 2017, Q-Chem Inc. Pleasanton 
 -------------------------------------------------------
 A restricted SCF calculation will be
 performed using DIIS
 SCF converges when DIIS error is below 1.0e-08
 ---------------------------------------
  Cycle       Energy         DIIS error
 ---------------------------------------
    1    -594.0351052575      2.45e-05  
    2    -594.0351061514      8.42e-06  
    3    -594.0351062558      4.96e-06  
    4    -594.0351062908      1.43e-06  
    5    -594.0351062970      6.31e-07  
    6    -594.0351062992      3.79e-07  
    7    -594.0351063002      1.63e-07  
    8    -594.0351063004      4.07e-08  
    9    -594.0351063005      1.62e-08  
   10    -594.0351063005      7.38e-09  Convergence criterion met
 ---------------------------------------
 SCF time:   CPU 3.06s  wall 0.00s 
 SCF   energy in the final basis set =     -594.0351063005
 Total energy in the final basis set =     -594.0351063005


 ------------------------------------------------------------------------------

   CCMAN2: suite of methods based on coupled cluster
           and equation of motion theories.

   Components:
   * libvmm-1.3-trunk
     by Evgeny Epifanovsky, Ilya Kaliman.
   * libtensor-2.5-trunk
     by Evgeny Epifanovsky, Michael Wormit, Dmitry Zuev, Sam Manzer, 
        Ilya Kaliman.
   * libcc-2.5-trunk
     by Evgeny Epifanovsky, Arik Landau, Tomasz Kus, Kirill Khistyaev, 
        Dmitry Zuev, Prashant Manohar, Xintian Feng, Anna Krylov, 
        Matthew Goldey, Alec White, Thomas Jagau, Kaushik Nanda, 
        Anastasia Gunina, Alexander Kunitsa, Joonho Lee.

   CCMAN original authors:
   Anna I. Krylov, C. David Sherrill, Steven R. Gwaltney,
   Edward F. C. Byrd (2000)
   Sergey V. Levchenko, Lyudmila V. Slipchenko, Tao Wang,
   Ana-Maria C. Cristian (2003)
   Piotr A. Pieniazek, C. Melania Oana, Evgeny Epifanovsky (2007)
   Prashant Manohar (2009)

 ------------------------------------------------------------------------------


 Allocating and initializing 30808MB of RAM...
 Calculation will run on 6 cores.


 Alpha MOs, Restricted
 -- Occupied --                  
-80.092 -26.350 -26.340 -15.689  -7.628  -5.521  -5.519  -5.519
  1 A     2 A     3 A     4 A     5 A     6 A     7 A     8 A                  
 -1.656  -1.639  -1.156  -0.855  -0.752  -0.733  -0.726  -0.706
  9 A    10 A    11 A    12 A    13 A    14 A    15 A    16 A                  
 -0.668  -0.586  -0.471  -0.444
 17 A    18 A    19 A    20 A                                                  
 -- Virtual --                   
  0.001   0.052   0.057   0.076   0.081   0.128   0.177   0.187
 21 A    22 A    23 A    24 A    25 A    26 A    27 A    28 A                  
  0.221   0.226   0.265   0.294   0.302   0.320   0.367   0.370
 29 A    30 A    31 A    32 A    33 A    34 A    35 A    36 A                  
  0.383   0.393   0.425   0.460   0.472   0.526   0.592   0.762
 37 A    38 A    39 A    40 A    41 A    42 A    43 A    44 A                  
  0.844   0.864   0.882   0.932   1.037   1.070   1.114   1.265
 45 A    46 A    47 A    48 A    49 A    50 A    51 A    52 A                  
  1.385   1.546   1.564   1.570   1.594   1.612   1.658   1.746
 53 A    54 A    55 A    56 A    57 A    58 A    59 A    60 A                  
  1.840   1.904   2.204   2.249   2.257   2.388   2.411   2.589
 61 A    62 A    63 A    64 A    65 A    66 A    67 A    68 A                  
  2.878   3.993   4.128   4.168   4.174   4.192   4.194   4.204
 69 A    70 A    71 A    72 A    73 A    74 A    75 A    76 A                  
  4.209   4.296   4.372   4.436   4.573   5.289   6.867   6.898
 77 A    78 A    79 A    80 A    81 A    82 A    83 A    84 A                  
  6.905   6.912   6.952   7.118   7.561  14.674  14.783  14.846
 85 A    86 A    87 A    88 A    89 A    90 A    91 A    92 A                  
 36.642  68.710  68.735 166.141
 93 A    94 A    95 A    96 A                                                  

 Beta MOs, Restricted
 -- Occupied --                  
-80.092 -26.350 -26.340 -15.689  -7.628  -5.521  -5.519  -5.519
  1 A     2 A     3 A     4 A     5 A     6 A     7 A     8 A                  
 -1.656  -1.639  -1.156  -0.855  -0.752  -0.733  -0.726  -0.706
  9 A    10 A    11 A    12 A    13 A    14 A    15 A    16 A                  
 -0.668  -0.586  -0.471  -0.444
 17 A    18 A    19 A    20 A                                                  
 -- Virtual --                   
  0.001   0.052   0.057   0.076   0.081   0.128   0.177   0.187
 21 A    22 A    23 A    24 A    25 A    26 A    27 A    28 A                  
  0.221   0.226   0.265   0.294   0.302   0.320   0.367   0.370
 29 A    30 A    31 A    32 A    33 A    34 A    35 A    36 A                  
  0.383   0.393   0.425   0.460   0.472   0.526   0.592   0.762
 37 A    38 A    39 A    40 A    41 A    42 A    43 A    44 A                  
  0.844   0.864   0.882   0.932   1.037   1.070   1.114   1.265
 45 A    46 A    47 A    48 A    49 A    50 A    51 A    52 A                  
  1.385   1.546   1.564   1.570   1.594   1.612   1.658   1.746
 53 A    54 A    55 A    56 A    57 A    58 A    59 A    60 A                  
  1.840   1.904   2.204   2.249   2.257   2.388   2.411   2.589
 61 A    62 A    63 A    64 A    65 A    66 A    67 A    68 A                  
  2.878   3.993   4.128   4.168   4.174   4.192   4.194   4.204
 69 A    70 A    71 A    72 A    73 A    74 A    75 A    76 A                  
  4.209   4.296   4.372   4.436   4.573   5.289   6.867   6.898
 77 A    78 A    79 A    80 A    81 A    82 A    83 A    84 A                  
  6.905   6.912   6.952   7.118   7.561  14.674  14.783  14.846
 85 A    86 A    87 A    88 A    89 A    90 A    91 A    92 A                  
 36.642  68.710  68.735 166.141
 93 A    94 A    95 A    96 A                                                  

 Occupation and symmetry of molecular orbitals

 Point group: C1 (1 irreducible representation).

                           A     All 
 -------------------------------------
 All molecular orbitals:
  - Alpha                  96    96  
  - Beta                   96    96  
 -------------------------------------
 Alpha orbitals:
  - Frozen occupied        8     8   
  - Active occupied        12    12  
  - Active virtual         76    76  
  - Frozen virtual         0     0   
 -------------------------------------
 Beta orbitals:
  - Frozen occupied        8     8   
  - Active occupied        12    12  
  - Active virtual         76    76  
  - Frozen virtual         0     0   
 -------------------------------------

 Import integrals:   CPU 0.00 s  wall 0.00 s

 Import integrals:   CPU 10.22 s  wall 1.82 s

 MP2 amplitudes:   CPU 0.03 s  wall 0.02 s

Running a double precision version
           CCSD T amplitudes will be solved using DIIS.

           Start     Size      MaxIter   EConv     TConv     
           3         7         100       1.00e-07  1.00e-05  
 ------------------------------------------------------------------------------
           Energy (a.u.)   Ediff      Tdiff       Comment
 ------------------------------------------------------------------------------
          -594.74467140                           
     1    -594.72553458   1.91e-02   7.14e-01     
     2    -594.75221830   2.67e-02   1.01e-01     
     3    -594.74998699   2.23e-03   4.88e-02     
     4    -594.75301335   3.03e-03   1.87e-02     Switched to DIIS steps.
     5    -594.75403533   1.02e-03   1.27e-02     
     6    -594.75411565   8.03e-05   3.14e-03     
     7    -594.75411017   5.48e-06   1.42e-03     
     8    -594.75410902   1.15e-06   3.74e-04     
     9    -594.75411034   1.31e-06   2.38e-04     
    10    -594.75410991   4.23e-07   7.75e-05     
    11    -594.75411022   3.03e-07   2.84e-05     
    12    -594.75411025   3.26e-08   1.55e-05     
    13    -594.75411023   2.12e-08   3.99e-06     
 ------------------------------------------------------------------------------
          -594.75411023                           CCSD T converged.

End of double precision
 SCF energy                 = -594.03510630
 MP2 energy                 = -594.74467140
 CCSD correlation energy     =   -0.71900393
 CCSD total energy           = -594.75411023

 CCSD  T1^2 = 0.0161  T2^2 = 0.2290  Leading amplitudes:

 Amplitude    Orbitals with energies
 -0.0373       20 (A) A                  ->    21 (A) A                   
              -0.4440                          0.0008                     
 -0.0373       20 (A) B                  ->    21 (A) B                   
              -0.4440                          0.0008                     
 -0.0248       16 (A) A                  ->    21 (A) A                   
              -0.7062                          0.0008                     
 -0.0248       16 (A) B                  ->    21 (A) B                   
              -0.7062                          0.0008                     

 Amplitude    Orbitals with energies
 -0.1248       20 (A) A      20 (A) B    ->    21 (A) A      21 (A) B     
              -0.4440       -0.4440            0.0008        0.0008       
  0.1248       20 (A) A      20 (A) B    ->    21 (A) B      21 (A) A     
              -0.4440       -0.4440            0.0008        0.0008       
  0.1248       20 (A) B      20 (A) A    ->    21 (A) A      21 (A) B     
              -0.4440       -0.4440            0.0008        0.0008       
 -0.1248       20 (A) B      20 (A) A    ->    21 (A) B      21 (A) A     
              -0.4440       -0.4440            0.0008        0.0008       

 Computing CCSD intemediates for later calculations in double precision
 Finished.

Running a double precision version
           CCSD Lambda amplitudes will be solved using DIIS.
           Start     Size      MaxIter   EConv     LConv     
           3         7         100       1.00e-07  1.00e-05  
 ------------------------------------------------------------------------------
            Enorm      Ldiff       Comment
 ------------------------------------------------------------------------------
     1     6.02e-02   3.66e-02     
     2     2.00e-02   9.82e-03     
     3     8.49e-03   1.35e-03     
     4     4.74e-03   1.76e-03     Switched to DIIS steps.
     5     1.39e-03   9.76e-04     
     6     6.95e-04   2.16e-04     
     7     2.29e-04   7.14e-05     
     8     1.11e-04   1.20e-05     
     9     3.80e-05   6.20e-07     
    10     1.68e-05   2.73e-07     
    11     6.98e-06   4.53e-07     
    12     2.71e-06   2.72e-07     
    13     1.33e-06   2.02e-07     
    14     6.32e-07   2.63e-08     
    15     2.99e-07   5.50e-09     
    16     1.64e-07   1.67e-08     
    17     6.87e-08   1.28e-08     
 ------------------------------------------------------------------------------
                                   CCSD Lambda converged.

 Computing density matrices in double precision...
           Orbital response amplitudes will be solved using DIIS.
           Start     Size      MaxIter   EConv     LConv     
           3         7         100       1.00e-06  1.00e-06  
 ------------------------------------------------------------------------------
            Enorm      Ldiff       Comment
 ------------------------------------------------------------------------------
     1     9.18e-02   1.18e-03     
     2     5.95e-02   1.81e-02     
     3     8.01e-02   2.59e-02     
     4     1.85e-02   2.61e-02     Switched to DIIS steps.
     5     4.02e-03   6.94e-03     
     6     1.31e-03   7.70e-04     
     7     3.22e-04   9.89e-05     
     8     1.02e-04   3.83e-05     
     9     3.15e-05   7.94e-06     
    10     6.37e-06   3.21e-07     
    11     1.45e-06   7.78e-07     
    12     7.56e-07   2.05e-08     
 ------------------------------------------------------------------------------
                                   Orbital response converged.

 Computing density matrices... Done.
 CCSD calculation:   CPU 380.22 s  wall 72.06 s

 Transferring MO TPDM to AO TPDM
 Transferring g2_o1o1o1o1
 Transferring g2_o1o1o1v1
 Transferring g2_o1o1v1v1
 Transferring g2_o1v1o1v1
 Transferring g2_o1v1v1v1
 Transferring g2_v1v1v1v1
 Adding separable TPDM
 Computing TPDM gradient
 --------------------------------------------------------
 2e gradient
  Atom          X               Y               Z
 --------------------------------------------------------
    1          4.162205       19.152198       -0.019990  
    2         16.626014       -7.961080        0.009107  
    3         -6.944658      -13.217041        0.008111  
    4        -13.843561        2.025924        0.002773  
 --------------------------------------------------------
 --------------------------------------------------------
 Final gradient
  Atom          X               Y               Z
 --------------------------------------------------------
    1          4.162205       19.152198       -0.019990  
    2         16.626014       -7.961080        0.009107  
    3         -6.944658      -13.217041        0.008111  
    4        -13.843561        2.025924        0.002773  
 --------------------------------------------------------
 Analytic gradient from two-electron contribution:   CPU 80.85 s  wall 15.42 s

 Total ccman2 time:   CPU 474.18 s  wall 90.16 s


 --------------------------------------------------------------

                    Orbital Energies (a.u.)
 --------------------------------------------------------------

 Alpha MOs
 -- Occupied --
-80.0920 -26.3496 -26.3405 -15.6891  -7.6284  -5.5213  -5.5195  -5.5194
 -1.6565  -1.6395  -1.1565  -0.8549  -0.7524  -0.7329  -0.7256  -0.7062
 -0.6683  -0.5857  -0.4709  -0.4440
 -- Virtual --
  0.0008   0.0524   0.0572   0.0762   0.0809   0.1280   0.1772   0.1875
  0.2210   0.2262   0.2653   0.2938   0.3023   0.3203   0.3665   0.3700
  0.3828   0.3927   0.4246   0.4595   0.4724   0.5263   0.5924   0.7621
  0.8440   0.8637   0.8821   0.9318   1.0365   1.0702   1.1138   1.2646
  1.3847   1.5465   1.5637   1.5696   1.5936   1.6120   1.6578   1.7464
  1.8401   1.9042   2.2041   2.2491   2.2569   2.3876   2.4106   2.5889
  2.8780   3.9931   4.1278   4.1676   4.1738   4.1920   4.1939   4.2041
  4.2091   4.2959   4.3723   4.4363   4.5735   5.2892   6.8669   6.8984
  6.9049   6.9119   6.9522   7.1178   7.5613  14.6740  14.7828  14.8462
 36.6423  68.7098  68.7346 166.1409
 --------------------------------------------------------------

          Ground-State Mulliken Net Atomic Charges

     Atom                 Charge (a.u.)
  ----------------------------------------
      1 P                     0.541018
      2 F                    -0.192952
      3 N                    -0.287930
      4 F                    -0.060137
  ----------------------------------------
  Sum of atomic charges =    -0.000000

 -----------------------------------------------------------------
                    Cartesian Multipole Moments
 -----------------------------------------------------------------
    Charge (ESU x 10^10)
                 0.0000
    Dipole Moment (Debye)
         X      -0.9471      Y      -2.2202      Z       0.0025
       Tot       2.4137
    Quadrupole Moments (Debye-Ang)
        XX     -32.5340     XY       0.6825     YY     -29.3871
        XZ      -0.0011     YZ       0.0011     ZZ     -26.7366
    Octopole Moments (Debye-Ang^2)
       XXX       1.3036    XXY      -2.0852    XYY       0.0111
       YYY       1.0014    XXZ      -0.0098    XYZ      -0.0003
       YYZ      -0.0126    XZZ      -0.3775    YZZ       0.3709
       ZZZ      -0.0338
    Hexadecapole Moments (Debye-Ang^3)
      XXXX    -277.0789   XXXY      -1.4832   XXYY     -54.4232
      XYYY      -7.0605   YYYY     -75.3696   XXXZ       0.0131
      XXYZ       0.0061   XYYZ       0.0064   YYYZ       0.0232
      XXZZ     -46.8976   XYZZ      -1.5953   YYZZ     -16.6652
      XZZZ       0.0138   YZZZ       0.0210   ZZZZ     -27.3816
 -----------------------------------------------------------------
 DrvMan completing analytic gradient of the correlated energy
 Correlated dipole moment
            1
    1  -0.3726169
    2  -0.8734835
    3   0.0009766
 Energy read as -594.754110227
 Full Analytical Gradient: (in a.u., or Hartree/Bohr)
             1             2             3             4
    1   -0.00007902    0.00004783   -0.00014778    0.00017897
    2    0.00003340   -0.00008536    0.00021376   -0.00016179
    3    0.00001365   -0.00001606    0.00002133   -0.00001891
 Gradient time:  CPU 0.78 s  wall 0.81 s
 ----------------------------------------------------------------
             Standard Nuclear Orientation (Angstroms)
    I     Atom           X                Y                Z
 ----------------------------------------------------------------
    1      P      -0.4309514060    -0.5283751796    -0.0000000000
    2      F      -1.7354057513     0.3992069648     0.0000000000
    3      N       0.6753548537     0.6307053926     0.0000000000
    4      F       1.9293820972    -0.0091303042    -0.0000000000
 ----------------------------------------------------------------
 Nuclear Repulsion Energy =   157.9389901342 hartrees
 There are       20 alpha and       20 beta electrons

                       Distance Matrix (Angstroms)
             P (  1)   F (  2)   N (  3)
   F (  2)  1.600628
   N (  3)  1.602305  2.421850
   F (  4)  2.416773  3.687467  1.407826

 Requested basis set is 6-311++G(d,p)
 There are 31 shells and 96 basis functions
 A cutoff of  1.0D-14 yielded    472 shell pairs
 There are      4616 function pairs (      5009 Cartesian)
 Smallest overlap matrix eigenvalue = 2.33E-03
 Guess MOs from SCF MO coefficient file

 -----------------------------------------------------------------------
  General SCF calculation program by
  Eric Jon Sundstrom, Paul Horn, Yuezhi Mao, Dmitri Zuev, Alec White,
  David Stuck, Shaama M.S., Shane Yost, Joonho Lee, David Small,
  Daniel Levine, Susi Lehtola, Hugh Burton, Evgeny Epifanovsky
 -----------------------------------------------------------------------
 Hartree-Fock
 using 6 threads for integral computing
 -------------------------------------------------------
 OpenMP Integral computing Module                
 Release: version 2.0, May 2017, Q-Chem Inc. Pleasanton 
 -------------------------------------------------------
 A restricted SCF calculation will be
 performed using DIIS
 SCF converges when DIIS error is below 1.0e-08
 ---------------------------------------
  Cycle       Energy         DIIS error
 ---------------------------------------
    1    -594.0351352855      2.23e-05  
    2    -594.0351360006      6.58e-06  
    3    -594.0351360820      3.56e-06  
    4    -594.0351360998      1.09e-06  
    5    -594.0351361050      5.64e-07  
    6    -594.0351361070      3.43e-07  
    7    -594.0351361077      1.56e-07  
    8    -594.0351361079      3.22e-08  
    9    -594.0351361079      1.32e-08  
   10    -594.0351361079      5.42e-09  Convergence criterion met
 ---------------------------------------
 SCF time:   CPU 2.95s  wall 1.00s 
 SCF   energy in the final basis set =     -594.0351361079
 Total energy in the final basis set =     -594.0351361079


 ------------------------------------------------------------------------------

   CCMAN2: suite of methods based on coupled cluster
           and equation of motion theories.

   Components:
   * libvmm-1.3-trunk
     by Evgeny Epifanovsky, Ilya Kaliman.
   * libtensor-2.5-trunk
     by Evgeny Epifanovsky, Michael Wormit, Dmitry Zuev, Sam Manzer, 
        Ilya Kaliman.
   * libcc-2.5-trunk
     by Evgeny Epifanovsky, Arik Landau, Tomasz Kus, Kirill Khistyaev, 
        Dmitry Zuev, Prashant Manohar, Xintian Feng, Anna Krylov, 
        Matthew Goldey, Alec White, Thomas Jagau, Kaushik Nanda, 
        Anastasia Gunina, Alexander Kunitsa, Joonho Lee.

   CCMAN original authors:
   Anna I. Krylov, C. David Sherrill, Steven R. Gwaltney,
   Edward F. C. Byrd (2000)
   Sergey V. Levchenko, Lyudmila V. Slipchenko, Tao Wang,
   Ana-Maria C. Cristian (2003)
   Piotr A. Pieniazek, C. Melania Oana, Evgeny Epifanovsky (2007)
   Prashant Manohar (2009)

 ------------------------------------------------------------------------------


 Allocating and initializing 30808MB of RAM...
 Calculation will run on 6 cores.


 Alpha MOs, Restricted
 -- Occupied --                  
-80.092 -26.350 -26.340 -15.689  -7.628  -5.521  -5.519  -5.519
  1 A     2 A     3 A     4 A     5 A     6 A     7 A     8 A                  
 -1.657  -1.639  -1.156  -0.855  -0.752  -0.733  -0.726  -0.706
  9 A    10 A    11 A    12 A    13 A    14 A    15 A    16 A                  
 -0.668  -0.586  -0.471  -0.444
 17 A    18 A    19 A    20 A                                                  
 -- Virtual --                   
  0.001   0.052   0.057   0.076   0.081   0.128   0.177   0.188
 21 A    22 A    23 A    24 A    25 A    26 A    27 A    28 A                  
  0.221   0.226   0.265   0.294   0.302   0.320   0.367   0.370
 29 A    30 A    31 A    32 A    33 A    34 A    35 A    36 A                  
  0.383   0.393   0.425   0.460   0.473   0.526   0.592   0.762
 37 A    38 A    39 A    40 A    41 A    42 A    43 A    44 A                  
  0.844   0.864   0.882   0.932   1.037   1.070   1.114   1.265
 45 A    46 A    47 A    48 A    49 A    50 A    51 A    52 A                  
  1.385   1.546   1.564   1.570   1.594   1.612   1.658   1.746
 53 A    54 A    55 A    56 A    57 A    58 A    59 A    60 A                  
  1.840   1.904   2.204   2.249   2.257   2.388   2.411   2.589
 61 A    62 A    63 A    64 A    65 A    66 A    67 A    68 A                  
  2.878   3.993   4.128   4.167   4.174   4.192   4.194   4.204
 69 A    70 A    71 A    72 A    73 A    74 A    75 A    76 A                  
  4.209   4.296   4.372   4.437   4.574   5.289   6.867   6.898
 77 A    78 A    79 A    80 A    81 A    82 A    83 A    84 A                  
  6.905   6.912   6.952   7.118   7.562  14.674  14.783  14.846
 85 A    86 A    87 A    88 A    89 A    90 A    91 A    92 A                  
 36.642  68.710  68.735 166.141
 93 A    94 A    95 A    96 A                                                  

 Beta MOs, Restricted
 -- Occupied --                  
-80.092 -26.350 -26.340 -15.689  -7.628  -5.521  -5.519  -5.519
  1 A     2 A     3 A     4 A     5 A     6 A     7 A     8 A                  
 -1.657  -1.639  -1.156  -0.855  -0.752  -0.733  -0.726  -0.706
  9 A    10 A    11 A    12 A    13 A    14 A    15 A    16 A                  
 -0.668  -0.586  -0.471  -0.444
 17 A    18 A    19 A    20 A                                                  
 -- Virtual --                   
  0.001   0.052   0.057   0.076   0.081   0.128   0.177   0.188
 21 A    22 A    23 A    24 A    25 A    26 A    27 A    28 A                  
  0.221   0.226   0.265   0.294   0.302   0.320   0.367   0.370
 29 A    30 A    31 A    32 A    33 A    34 A    35 A    36 A                  
  0.383   0.393   0.425   0.460   0.473   0.526   0.592   0.762
 37 A    38 A    39 A    40 A    41 A    42 A    43 A    44 A                  
  0.844   0.864   0.882   0.932   1.037   1.070   1.114   1.265
 45 A    46 A    47 A    48 A    49 A    50 A    51 A    52 A                  
  1.385   1.546   1.564   1.570   1.594   1.612   1.658   1.746
 53 A    54 A    55 A    56 A    57 A    58 A    59 A    60 A                  
  1.840   1.904   2.204   2.249   2.257   2.388   2.411   2.589
 61 A    62 A    63 A    64 A    65 A    66 A    67 A    68 A                  
  2.878   3.993   4.128   4.167   4.174   4.192   4.194   4.204
 69 A    70 A    71 A    72 A    73 A    74 A    75 A    76 A                  
  4.209   4.296   4.372   4.437   4.574   5.289   6.867   6.898
 77 A    78 A    79 A    80 A    81 A    82 A    83 A    84 A                  
  6.905   6.912   6.952   7.118   7.562  14.674  14.783  14.846
 85 A    86 A    87 A    88 A    89 A    90 A    91 A    92 A                  
 36.642  68.710  68.735 166.141
 93 A    94 A    95 A    96 A                                                  

 Occupation and symmetry of molecular orbitals

 Point group: C1 (1 irreducible representation).

                           A     All 
 -------------------------------------
 All molecular orbitals:
  - Alpha                  96    96  
  - Beta                   96    96  
 -------------------------------------
 Alpha orbitals:
  - Frozen occupied        8     8   
  - Active occupied        12    12  
  - Active virtual         76    76  
  - Frozen virtual         0     0   
 -------------------------------------
 Beta orbitals:
  - Frozen occupied        8     8   
  - Active occupied        12    12  
  - Active virtual         76    76  
  - Frozen virtual         0     0   
 -------------------------------------

 Import integrals:   CPU 0.00 s  wall 0.00 s

 Import integrals:   CPU 10.23 s  wall 1.80 s

 MP2 amplitudes:   CPU 0.03 s  wall 0.02 s

Running a double precision version
           CCSD T amplitudes will be solved using DIIS.

           Start     Size      MaxIter   EConv     TConv     
           3         7         100       1.00e-07  1.00e-05  
 ------------------------------------------------------------------------------
           Energy (a.u.)   Ediff      Tdiff       Comment
 ------------------------------------------------------------------------------
          -594.74466610                           
     1    -594.72554273   1.91e-02   7.14e-01     
     2    -594.75221662   2.67e-02   1.01e-01     
     3    -594.74998864   2.23e-03   4.88e-02     
     4    -594.75301340   3.02e-03   1.87e-02     Switched to DIIS steps.
     5    -594.75403489   1.02e-03   1.27e-02     
     6    -594.75411514   8.03e-05   3.14e-03     
     7    -594.75410967   5.48e-06   1.42e-03     
     8    -594.75410852   1.15e-06   3.74e-04     
     9    -594.75410983   1.32e-06   2.39e-04     
    10    -594.75410941   4.23e-07   7.76e-05     
    11    -594.75410971   3.03e-07   2.84e-05     
    12    -594.75410975   3.24e-08   1.55e-05     
    13    -594.75410973   2.11e-08   3.99e-06     
 ------------------------------------------------------------------------------
          -594.75410973                           CCSD T converged.

End of double precision
 SCF energy                 = -594.03513611
 MP2 energy                 = -594.74466610
 CCSD correlation energy     =   -0.71897362
 CCSD total energy           = -594.75410973

 CCSD  T1^2 = 0.0161  T2^2 = 0.2290  Leading amplitudes:

 Amplitude    Orbitals with energies
  0.0373       20 (A) A                  ->    21 (A) A                   
              -0.4439                          0.0009                     
  0.0373       20 (A) B                  ->    21 (A) B                   
              -0.4439                          0.0009                     
 -0.0246       16 (A) A                  ->    21 (A) A                   
              -0.7062                          0.0009                     
 -0.0246       16 (A) B                  ->    21 (A) B                   
              -0.7062                          0.0009                     

 Amplitude    Orbitals with energies
 -0.1247       20 (A) A      20 (A) B    ->    21 (A) A      21 (A) B     
              -0.4439       -0.4439            0.0009        0.0009       
  0.1247       20 (A) A      20 (A) B    ->    21 (A) B      21 (A) A     
              -0.4439       -0.4439            0.0009        0.0009       
  0.1247       20 (A) B      20 (A) A    ->    21 (A) A      21 (A) B     
              -0.4439       -0.4439            0.0009        0.0009       
 -0.1247       20 (A) B      20 (A) A    ->    21 (A) B      21 (A) A     
              -0.4439       -0.4439            0.0009        0.0009       

 Computing CCSD intemediates for later calculations in double precision
 Finished.

Running a double precision version
           CCSD Lambda amplitudes will be solved using DIIS.
           Start     Size      MaxIter   EConv     LConv     
           3         7         100       1.00e-07  1.00e-05  
 ------------------------------------------------------------------------------
            Enorm      Ldiff       Comment
 ------------------------------------------------------------------------------
     1     6.02e-02   3.66e-02     
     2     2.00e-02   9.81e-03     
     3     8.49e-03   1.36e-03     
     4     4.73e-03   1.76e-03     Switched to DIIS steps.
     5     1.39e-03   9.76e-04     
     6     6.95e-04   2.16e-04     
     7     2.30e-04   7.15e-05     
     8     1.11e-04   1.20e-05     
     9     3.80e-05   6.04e-07     
    10     1.67e-05   2.68e-07     
    11     6.97e-06   4.54e-07     
    12     2.70e-06   2.72e-07     
    13     1.33e-06   2.02e-07     
    14     6.31e-07   2.62e-08     
    15     2.99e-07   5.49e-09     
    16     1.63e-07   1.66e-08     
    17     6.85e-08   1.27e-08     
 ------------------------------------------------------------------------------
                                   CCSD Lambda converged.

 Computing density matrices in double precision...
           Orbital response amplitudes will be solved using DIIS.
           Start     Size      MaxIter   EConv     LConv     
           3         7         100       1.00e-06  1.00e-06  
 ------------------------------------------------------------------------------
            Enorm      Ldiff       Comment
 ------------------------------------------------------------------------------
     1     9.18e-02   1.17e-03     
     2     5.95e-02   1.81e-02     
     3     8.01e-02   2.58e-02     
     4     1.85e-02   2.60e-02     Switched to DIIS steps.
     5     4.02e-03   6.93e-03     
     6     1.31e-03   7.69e-04     
     7     3.22e-04   9.90e-05     
     8     1.02e-04   3.81e-05     
     9     3.14e-05   8.02e-06     
    10     6.35e-06   3.14e-07     
    11     1.44e-06   7.78e-07     
    12     7.55e-07   2.11e-08     
 ------------------------------------------------------------------------------
                                   Orbital response converged.

 Computing density matrices... Done.
 CCSD calculation:   CPU 380.05 s  wall 72.32 s

 Transferring MO TPDM to AO TPDM
 Transferring g2_o1o1o1o1
 Transferring g2_o1o1o1v1
 Transferring g2_o1o1v1v1
 Transferring g2_o1v1o1v1
 Transferring g2_o1v1v1v1
 Transferring g2_v1v1v1v1
 Adding separable TPDM
 Computing TPDM gradient
 --------------------------------------------------------
 2e gradient
  Atom          X               Y               Z
 --------------------------------------------------------
    1          4.156795       19.164953        0.000000  
    2         16.633428       -7.972550       -0.000000  
    3         -6.946643      -13.218443       -0.000000  
    4        -13.843580        2.026039        0.000000  
 --------------------------------------------------------
 --------------------------------------------------------
 Final gradient
  Atom          X               Y               Z
 --------------------------------------------------------
    1          4.156795       19.164953        0.000000  
    2         16.633428       -7.972550       -0.000000  
    3         -6.946643      -13.218443       -0.000000  
    4        -13.843580        2.026039        0.000000  
 --------------------------------------------------------
 Analytic gradient from two-electron contribution:   CPU 79.65 s  wall 14.97 s

 Total ccman2 time:   CPU 472.89 s  wall 89.91 s


 --------------------------------------------------------------

                    Orbital Energies (a.u.)
 --------------------------------------------------------------

 Alpha MOs
 -- Occupied --
-80.0919 -26.3498 -26.3404 -15.6890  -7.6283  -5.5212  -5.5194  -5.5193
 -1.6569  -1.6394  -1.1564  -0.8550  -0.7525  -0.7331  -0.7258  -0.7062
 -0.6683  -0.5856  -0.4708  -0.4439
 -- Virtual --
  0.0009   0.0524   0.0573   0.0763   0.0809   0.1280   0.1772   0.1875
  0.2210   0.2263   0.2653   0.2939   0.3023   0.3203   0.3665   0.3700
  0.3828   0.3927   0.4248   0.4595   0.4725   0.5264   0.5925   0.7622
  0.8440   0.8638   0.8823   0.9318   1.0366   1.0704   1.1141   1.2647
  1.3848   1.5465   1.5637   1.5695   1.5936   1.6120   1.6577   1.7464
  1.8401   1.9041   2.2040   2.2492   2.2570   2.3876   2.4107   2.5890
  2.8781   3.9931   4.1278   4.1674   4.1737   4.1920   4.1940   4.2041
  4.2091   4.2961   4.3724   4.4366   4.5741   5.2893   6.8668   6.8982
  6.9050   6.9117   6.9522   7.1179   7.5618  14.6741  14.7832  14.8463
 36.6424  68.7097  68.7347 166.1413
 --------------------------------------------------------------

          Ground-State Mulliken Net Atomic Charges

     Atom                 Charge (a.u.)
  ----------------------------------------
      1 P                     0.540671
      2 F                    -0.192342
      3 N                    -0.288103
      4 F                    -0.060226
  ----------------------------------------
  Sum of atomic charges =     0.000000

 -----------------------------------------------------------------
                    Cartesian Multipole Moments
 -----------------------------------------------------------------
    Charge (ESU x 10^10)
                 0.0000
    Dipole Moment (Debye)
         X      -0.9522      Y      -2.2192      Z      -0.0000
       Tot       2.4148
    Quadrupole Moments (Debye-Ang)
        XX     -32.5255     XY       0.6805     YY     -29.3878
        XZ       0.0000     YZ       0.0000     ZZ     -26.7362
    Octopole Moments (Debye-Ang^2)
       XXX       1.2569    XXY      -2.0814    XYY       0.0038
       YYY       1.0049    XXZ       0.0000    XYZ      -0.0000
       YYZ      -0.0000    XZZ      -0.3856    YZZ       0.3717
       ZZZ      -0.0000
    Hexadecapole Moments (Debye-Ang^3)
      XXXX    -276.9235   XXXY      -1.4977   XXYY     -54.4026
      XYYY      -7.0716   YYYY     -75.3755   XXXZ       0.0000
      XXYZ       0.0000   XYYZ       0.0000   YYYZ       0.0000
      XXZZ     -46.8764   XYZZ      -1.5987   YYZZ     -16.6663
      XZZZ       0.0000   YZZZ       0.0000   ZZZZ     -27.3822
 -----------------------------------------------------------------
 DrvMan completing analytic gradient of the correlated energy
 Correlated dipole moment
            1
    1  -0.3746099
    2  -0.8730899
    3  -0.0000000
 Energy read as -594.754109726
 Full Analytical Gradient: (in a.u., or Hartree/Bohr)
             1             2             3             4
    1   -0.00045426    0.00049801   -0.00019682    0.00015307
    2    0.00023660   -0.00032586    0.00025710   -0.00016784
    3   -0.00000002    0.00000000    0.00000002   -0.00000001
 Gradient time:  CPU 0.80 s  wall 0.81 s
 ----------------------------------------------------------------
             Standard Nuclear Orientation (Angstroms)
    I     Atom           X                Y                Z
 ----------------------------------------------------------------
    1      P      -0.4309514060    -0.5283751796    -0.0000000000
    2      F      -1.7374057513     0.3992069648     0.0000000000
    3      N       0.6753548537     0.6307053926     0.0000000000
    4      F       1.9293820972    -0.0091303042    -0.0000000000
 ----------------------------------------------------------------
 Nuclear Repulsion Energy =   157.8760068631 hartrees
 There are       20 alpha and       20 beta electrons

                       Distance Matrix (Angstroms)
             P (  1)   F (  2)   N (  3)
   F (  2)  1.602258
   N (  3)  1.602305  2.423841
   F (  4)  2.416773  3.689454  1.407826

 Requested basis set is 6-311++G(d,p)
 There are 31 shells and 96 basis functions
 A cutoff of  1.0D-14 yielded    472 shell pairs
 There are      4616 function pairs (      5009 Cartesian)
 Smallest overlap matrix eigenvalue = 2.33E-03
 Guess MOs from SCF MO coefficient file

 -----------------------------------------------------------------------
  General SCF calculation program by
  Eric Jon Sundstrom, Paul Horn, Yuezhi Mao, Dmitri Zuev, Alec White,
  David Stuck, Shaama M.S., Shane Yost, Joonho Lee, David Small,
  Daniel Levine, Susi Lehtola, Hugh Burton, Evgeny Epifanovsky
 -----------------------------------------------------------------------
 Hartree-Fock
 using 6 threads for integral computing
 -------------------------------------------------------
 OpenMP Integral computing Module                
 Release: version 2.0, May 2017, Q-Chem Inc. Pleasanton 
 -------------------------------------------------------
 A restricted SCF calculation will be
 performed using DIIS
 SCF converges when DIIS error is below 1.0e-08
 ---------------------------------------
  Cycle       Energy         DIIS error
 ---------------------------------------
    1    -594.0350744515      3.38e-05  
    2    -594.0350756335      1.00e-05  
    3    -594.0350757261      5.25e-06  
    4    -594.0350757505      1.07e-06  
    5    -594.0350757529      4.69e-07  
    6    -594.0350757534      2.14e-07  
    7    -594.0350757536      1.05e-07  
    8    -594.0350757537      3.76e-08  
    9    -594.0350757537      1.29e-08  
   10    -594.0350757537      5.89e-09  Convergence criterion met
 ---------------------------------------
 SCF time:   CPU 2.95s  wall 1.00s 
 SCF   energy in the final basis set =     -594.0350757537
 Total energy in the final basis set =     -594.0350757537


 ------------------------------------------------------------------------------

   CCMAN2: suite of methods based on coupled cluster
           and equation of motion theories.

   Components:
   * libvmm-1.3-trunk
     by Evgeny Epifanovsky, Ilya Kaliman.
   * libtensor-2.5-trunk
     by Evgeny Epifanovsky, Michael Wormit, Dmitry Zuev, Sam Manzer, 
        Ilya Kaliman.
   * libcc-2.5-trunk
     by Evgeny Epifanovsky, Arik Landau, Tomasz Kus, Kirill Khistyaev, 
        Dmitry Zuev, Prashant Manohar, Xintian Feng, Anna Krylov, 
        Matthew Goldey, Alec White, Thomas Jagau, Kaushik Nanda, 
        Anastasia Gunina, Alexander Kunitsa, Joonho Lee.

   CCMAN original authors:
   Anna I. Krylov, C. David Sherrill, Steven R. Gwaltney,
   Edward F. C. Byrd (2000)
   Sergey V. Levchenko, Lyudmila V. Slipchenko, Tao Wang,
   Ana-Maria C. Cristian (2003)
   Piotr A. Pieniazek, C. Melania Oana, Evgeny Epifanovsky (2007)
   Prashant Manohar (2009)

 ------------------------------------------------------------------------------


 Allocating and initializing 30808MB of RAM...
 Calculation will run on 6 cores.


 Alpha MOs, Restricted
 -- Occupied --                  
-80.092 -26.349 -26.341 -15.689  -7.628  -5.521  -5.520  -5.519
  1 A     2 A     3 A     4 A     5 A     6 A     7 A     8 A                  
 -1.656  -1.640  -1.157  -0.855  -0.752  -0.733  -0.725  -0.706
  9 A    10 A    11 A    12 A    13 A    14 A    15 A    16 A                  
 -0.668  -0.586  -0.471  -0.444
 17 A    18 A    19 A    20 A                                                  
 -- Virtual --                   
  0.001   0.052   0.057   0.076   0.081   0.128   0.177   0.187
 21 A    22 A    23 A    24 A    25 A    26 A    27 A    28 A                  
  0.221   0.226   0.265   0.294   0.302   0.320   0.367   0.370
 29 A    30 A    31 A    32 A    33 A    34 A    35 A    36 A                  
  0.383   0.393   0.425   0.459   0.472   0.526   0.592   0.762
 37 A    38 A    39 A    40 A    41 A    42 A    43 A    44 A                  
  0.844   0.864   0.882   0.932   1.036   1.070   1.114   1.264
 45 A    46 A    47 A    48 A    49 A    50 A    51 A    52 A                  
  1.385   1.546   1.564   1.570   1.594   1.612   1.658   1.746
 53 A    54 A    55 A    56 A    57 A    58 A    59 A    60 A                  
  1.840   1.904   2.204   2.249   2.257   2.387   2.411   2.589
 61 A    62 A    63 A    64 A    65 A    66 A    67 A    68 A                  
  2.878   3.993   4.128   4.168   4.174   4.192   4.194   4.204
 69 A    70 A    71 A    72 A    73 A    74 A    75 A    76 A                  
  4.209   4.296   4.372   4.436   4.573   5.289   6.867   6.899
 77 A    78 A    79 A    80 A    81 A    82 A    83 A    84 A                  
  6.905   6.912   6.952   7.118   7.561  14.674  14.782  14.846
 85 A    86 A    87 A    88 A    89 A    90 A    91 A    92 A                  
 36.642  68.710  68.735 166.141
 93 A    94 A    95 A    96 A                                                  

 Beta MOs, Restricted
 -- Occupied --                  
-80.092 -26.349 -26.341 -15.689  -7.628  -5.521  -5.520  -5.519
  1 A     2 A     3 A     4 A     5 A     6 A     7 A     8 A                  
 -1.656  -1.640  -1.157  -0.855  -0.752  -0.733  -0.725  -0.706
  9 A    10 A    11 A    12 A    13 A    14 A    15 A    16 A                  
 -0.668  -0.586  -0.471  -0.444
 17 A    18 A    19 A    20 A                                                  
 -- Virtual --                   
  0.001   0.052   0.057   0.076   0.081   0.128   0.177   0.187
 21 A    22 A    23 A    24 A    25 A    26 A    27 A    28 A                  
  0.221   0.226   0.265   0.294   0.302   0.320   0.367   0.370
 29 A    30 A    31 A    32 A    33 A    34 A    35 A    36 A                  
  0.383   0.393   0.425   0.459   0.472   0.526   0.592   0.762
 37 A    38 A    39 A    40 A    41 A    42 A    43 A    44 A                  
  0.844   0.864   0.882   0.932   1.036   1.070   1.114   1.264
 45 A    46 A    47 A    48 A    49 A    50 A    51 A    52 A                  
  1.385   1.546   1.564   1.570   1.594   1.612   1.658   1.746
 53 A    54 A    55 A    56 A    57 A    58 A    59 A    60 A                  
  1.840   1.904   2.204   2.249   2.257   2.387   2.411   2.589
 61 A    62 A    63 A    64 A    65 A    66 A    67 A    68 A                  
  2.878   3.993   4.128   4.168   4.174   4.192   4.194   4.204
 69 A    70 A    71 A    72 A    73 A    74 A    75 A    76 A                  
  4.209   4.296   4.372   4.436   4.573   5.289   6.867   6.899
 77 A    78 A    79 A    80 A    81 A    82 A    83 A    84 A                  
  6.905   6.912   6.952   7.118   7.561  14.674  14.782  14.846
 85 A    86 A    87 A    88 A    89 A    90 A    91 A    92 A                  
 36.642  68.710  68.735 166.141
 93 A    94 A    95 A    96 A                                                  

 Occupation and symmetry of molecular orbitals

 Point group: C1 (1 irreducible representation).

                           A     All 
 -------------------------------------
 All molecular orbitals:
  - Alpha                  96    96  
  - Beta                   96    96  
 -------------------------------------
 Alpha orbitals:
  - Frozen occupied        8     8   
  - Active occupied        12    12  
  - Active virtual         76    76  
  - Frozen virtual         0     0   
 -------------------------------------
 Beta orbitals:
  - Frozen occupied        8     8   
  - Active occupied        12    12  
  - Active virtual         76    76  
  - Frozen virtual         0     0   
 -------------------------------------

 Import integrals:   CPU 0.00 s  wall 0.00 s

 Import integrals:   CPU 10.27 s  wall 1.82 s

 MP2 amplitudes:   CPU 0.03 s  wall 0.02 s

Running a double precision version
           CCSD T amplitudes will be solved using DIIS.

           Start     Size      MaxIter   EConv     TConv     
           3         7         100       1.00e-07  1.00e-05  
 ------------------------------------------------------------------------------
           Energy (a.u.)   Ediff      Tdiff       Comment
 ------------------------------------------------------------------------------
          -594.74467586                           
     1    -594.72552562   1.92e-02   7.14e-01     
     2    -594.75221916   2.67e-02   1.01e-01     
     3    -594.74998453   2.23e-03   4.88e-02     
     4    -594.75301248   3.03e-03   1.87e-02     Switched to DIIS steps.
     5    -594.75403494   1.02e-03   1.27e-02     
     6    -594.75411534   8.04e-05   3.14e-03     
     7    -594.75410986   5.49e-06   1.42e-03     
     8    -594.75410871   1.15e-06   3.73e-04     
     9    -594.75411002   1.31e-06   2.38e-04     
    10    -594.75410959   4.23e-07   7.74e-05     
    11    -594.75410990   3.02e-07   2.84e-05     
    12    -594.75410993   3.28e-08   1.55e-05     
    13    -594.75410991   2.13e-08   3.99e-06     
 ------------------------------------------------------------------------------
          -594.75410991                           CCSD T converged.

End of double precision
 SCF energy                 = -594.03507575
 MP2 energy                 = -594.74467586
 CCSD correlation energy     =   -0.71903415
 CCSD total energy           = -594.75410991

 CCSD  T1^2 = 0.0161  T2^2 = 0.2290  Leading amplitudes:

 Amplitude    Orbitals with energies
 -0.0372       20 (A) A                  ->    21 (A) A                   
              -0.4441                          0.0008                     
 -0.0372       20 (A) B                  ->    21 (A) B                   
              -0.4441                          0.0008                     
  0.0249       16 (A) A                  ->    21 (A) A                   
              -0.7063                          0.0008                     
  0.0249       16 (A) B                  ->    21 (A) B                   
              -0.7063                          0.0008                     

 Amplitude    Orbitals with energies
 -0.1248       20 (A) A      20 (A) B    ->    21 (A) A      21 (A) B     
              -0.4441       -0.4441            0.0008        0.0008       
  0.1248       20 (A) A      20 (A) B    ->    21 (A) B      21 (A) A     
              -0.4441       -0.4441            0.0008        0.0008       
  0.1248       20 (A) B      20 (A) A    ->    21 (A) A      21 (A) B     
              -0.4441       -0.4441            0.0008        0.0008       
 -0.1248       20 (A) B      20 (A) A    ->    21 (A) B      21 (A) A     
              -0.4441       -0.4441            0.0008        0.0008       

 Computing CCSD intemediates for later calculations in double precision
 Finished.

Running a double precision version
           CCSD Lambda amplitudes will be solved using DIIS.
           Start     Size      MaxIter   EConv     LConv     
           3         7         100       1.00e-07  1.00e-05  
 ------------------------------------------------------------------------------
            Enorm      Ldiff       Comment
 ------------------------------------------------------------------------------
     1     6.02e-02   3.66e-02     
     2     2.00e-02   9.82e-03     
     3     8.50e-03   1.35e-03     
     4     4.74e-03   1.76e-03     Switched to DIIS steps.
     5     1.39e-03   9.76e-04     
     6     6.95e-04   2.16e-04     
     7     2.29e-04   7.14e-05     
     8     1.11e-04   1.19e-05     
     9     3.80e-05   6.36e-07     
    10     1.68e-05   2.77e-07     
    11     6.99e-06   4.51e-07     
    12     2.71e-06   2.72e-07     
    13     1.34e-06   2.03e-07     
    14     6.34e-07   2.64e-08     
    15     3.00e-07   5.51e-09     
    16     1.64e-07   1.68e-08     
    17     6.89e-08   1.28e-08     
 ------------------------------------------------------------------------------
                                   CCSD Lambda converged.

 Computing density matrices in double precision...
           Orbital response amplitudes will be solved using DIIS.
           Start     Size      MaxIter   EConv     LConv     
           3         7         100       1.00e-06  1.00e-06  
 ------------------------------------------------------------------------------
            Enorm      Ldiff       Comment
 ------------------------------------------------------------------------------
     1     9.18e-02   1.20e-03     
     2     5.95e-02   1.81e-02     
     3     8.02e-02   2.59e-02     
     4     1.86e-02   2.61e-02     Switched to DIIS steps.
     5     4.03e-03   6.94e-03     
     6     1.31e-03   7.70e-04     
     7     3.21e-04   9.88e-05     
     8     1.01e-04   3.84e-05     
     9     3.15e-05   7.85e-06     
    10     6.38e-06   3.29e-07     
    11     1.45e-06   7.77e-07     
    12     7.57e-07   2.00e-08     
 ------------------------------------------------------------------------------
                                   Orbital response converged.

 Computing density matrices... Done.
 CCSD calculation:   CPU 381.68 s  wall 72.36 s

 Transferring MO TPDM to AO TPDM
 Transferring g2_o1o1o1o1
 Transferring g2_o1o1o1v1
 Transferring g2_o1o1v1v1
 Transferring g2_o1v1o1v1
 Transferring g2_o1v1v1v1
 Transferring g2_v1v1v1v1
 Adding separable TPDM
 Computing TPDM gradient
 --------------------------------------------------------
 2e gradient
  Atom          X               Y               Z
 --------------------------------------------------------
    1          4.167619       19.139479       -0.000000  
    2         16.618602       -7.949637       -0.000000  
    3         -6.942675      -13.215651        0.000000  
    4        -13.843546        2.025808       -0.000000  
 --------------------------------------------------------
 --------------------------------------------------------
 Final gradient
  Atom          X               Y               Z
 --------------------------------------------------------
    1          4.167619       19.139479       -0.000000  
    2         16.618602       -7.949637       -0.000000  
    3         -6.942675      -13.215651        0.000000  
    4        -13.843546        2.025808       -0.000000  
 --------------------------------------------------------
 Analytic gradient from two-electron contribution:   CPU 81.95 s  wall 16.32 s

 Total ccman2 time:   CPU 476.74 s  wall 91.29 s


 --------------------------------------------------------------

                    Orbital Energies (a.u.)
 --------------------------------------------------------------

 Alpha MOs
 -- Occupied --
-80.0921 -26.3495 -26.3406 -15.6892  -7.6284  -5.5213  -5.5195  -5.5194
 -1.6561  -1.6396  -1.1566  -0.8547  -0.7523  -0.7327  -0.7254  -0.7063
 -0.6683  -0.5857  -0.4710  -0.4441
 -- Virtual --
  0.0008   0.0524   0.0572   0.0762   0.0809   0.1279   0.1772   0.1874
  0.2210   0.2262   0.2653   0.2938   0.3023   0.3203   0.3665   0.3700
  0.3828   0.3927   0.4245   0.4595   0.4724   0.5262   0.5924   0.7620
  0.8440   0.8636   0.8820   0.9317   1.0365   1.0700   1.1135   1.2644
  1.3847   1.5465   1.5637   1.5698   1.5936   1.6120   1.6578   1.7464
  1.8400   1.9043   2.2041   2.2490   2.2568   2.3875   2.4106   2.5888
  2.8779   3.9931   4.1278   4.1678   4.1740   4.1919   4.1939   4.2041
  4.2091   4.2956   4.3722   4.4361   4.5729   5.2891   6.8671   6.8985
  6.9048   6.9122   6.9521   7.1177   7.5607  14.6740  14.7824  14.8461
 36.6422  68.7099  68.7345 166.1405
 --------------------------------------------------------------

          Ground-State Mulliken Net Atomic Charges

     Atom                 Charge (a.u.)
  ----------------------------------------
      1 P                     0.541364
      2 F                    -0.193560
      3 N                    -0.287756
      4 F                    -0.060047
  ----------------------------------------
  Sum of atomic charges =    -0.000000

 -----------------------------------------------------------------
                    Cartesian Multipole Moments
 -----------------------------------------------------------------
    Charge (ESU x 10^10)
                -0.0000
    Dipole Moment (Debye)
         X      -0.9420      Y      -2.2212      Z      -0.0000
       Tot       2.4127
    Quadrupole Moments (Debye-Ang)
        XX     -32.5424     XY       0.6845     YY     -29.3864
        XZ       0.0000     YZ       0.0000     ZZ     -26.7370
    Octopole Moments (Debye-Ang^2)
       XXX       1.3502    XXY      -2.0890    XYY       0.0185
       YYY       0.9979    XXZ      -0.0000    XYZ      -0.0000
       YYZ      -0.0000    XZZ      -0.3693    YZZ       0.3701
       ZZZ      -0.0000
    Hexadecapole Moments (Debye-Ang^3)
      XXXX    -277.2345   XXXY      -1.4686   XXYY     -54.4437
      XYYY      -7.0493   YYYY     -75.3637   XXXZ       0.0000
      XXYZ       0.0000   XYYZ       0.0000   YYYZ       0.0000
      XXZZ     -46.9188   XYZZ      -1.5918   YYZZ     -16.6641
      XZZZ       0.0000   YZZZ       0.0000   ZZZZ     -27.3808
 -----------------------------------------------------------------
 DrvMan completing analytic gradient of the correlated energy
 Correlated dipole moment
            1
    1  -0.3706255
    2  -0.8738765
    3  -0.0000000
 Energy read as -594.754109908
 Full Analytical Gradient: (in a.u., or Hartree/Bohr)
             1             2             3             4
    1    0.00029457   -0.00040016   -0.00009924    0.00020484
    2   -0.00016781    0.00015343    0.00017011   -0.00015573
    3   -0.00000000    0.00000000    0.00000000   -0.00000000
 Gradient time:  CPU 0.79 s  wall 0.83 s
 ----------------------------------------------------------------
             Standard Nuclear Orientation (Angstroms)
    I     Atom           X                Y                Z
 ----------------------------------------------------------------
    1      P      -0.4309514060    -0.5283751796    -0.0000000000
    2      F      -1.7364057513     0.4002069648     0.0000000000
    3      N       0.6753548537     0.6307053926     0.0000000000
    4      F       1.9293820972    -0.0091303042    -0.0000000000
 ----------------------------------------------------------------
 Nuclear Repulsion Energy =   157.8915446626 hartrees
 There are       20 alpha and       20 beta electrons

                       Distance Matrix (Angstroms)
             P (  1)   F (  2)   N (  3)
   F (  2)  1.602022
   N (  3)  1.602305  2.422750
   F (  4)  2.416773  3.688571  1.407826

 Requested basis set is 6-311++G(d,p)
 There are 31 shells and 96 basis functions
 A cutoff of  1.0D-14 yielded    472 shell pairs
 There are      4616 function pairs (      5009 Cartesian)
 Smallest overlap matrix eigenvalue = 2.33E-03
 Guess MOs from SCF MO coefficient file

 -----------------------------------------------------------------------
  General SCF calculation program by
  Eric Jon Sundstrom, Paul Horn, Yuezhi Mao, Dmitri Zuev, Alec White,
  David Stuck, Shaama M.S., Shane Yost, Joonho Lee, David Small,
  Daniel Levine, Susi Lehtola, Hugh Burton, Evgeny Epifanovsky
 -----------------------------------------------------------------------
 Hartree-Fock
 using 6 threads for integral computing
 -------------------------------------------------------
 OpenMP Integral computing Module                
 Release: version 2.0, May 2017, Q-Chem Inc. Pleasanton 
 -------------------------------------------------------
 A restricted SCF calculation will be
 performed using DIIS
 SCF converges when DIIS error is below 1.0e-08
 ---------------------------------------
  Cycle       Energy         DIIS error
 ---------------------------------------
    1    -594.0350802709      1.45e-05  
    2    -594.0350805874      3.92e-06  
    3    -594.0350806181      1.73e-06  
    4    -594.0350806215      6.19e-07  
    5    -594.0350806222      1.62e-07  
    6    -594.0350806222      7.45e-08  
    7    -594.0350806222      3.29e-08  
    8    -594.0350806222      1.21e-08  
    9    -594.0350806223      4.40e-09  Convergence criterion met
 ---------------------------------------
 SCF time:   CPU 2.66s  wall 1.00s 
 SCF   energy in the final basis set =     -594.0350806223
 Total energy in the final basis set =     -594.0350806223


 ------------------------------------------------------------------------------

   CCMAN2: suite of methods based on coupled cluster
           and equation of motion theories.

   Components:
   * libvmm-1.3-trunk
     by Evgeny Epifanovsky, Ilya Kaliman.
   * libtensor-2.5-trunk
     by Evgeny Epifanovsky, Michael Wormit, Dmitry Zuev, Sam Manzer, 
        Ilya Kaliman.
   * libcc-2.5-trunk
     by Evgeny Epifanovsky, Arik Landau, Tomasz Kus, Kirill Khistyaev, 
        Dmitry Zuev, Prashant Manohar, Xintian Feng, Anna Krylov, 
        Matthew Goldey, Alec White, Thomas Jagau, Kaushik Nanda, 
        Anastasia Gunina, Alexander Kunitsa, Joonho Lee.

   CCMAN original authors:
   Anna I. Krylov, C. David Sherrill, Steven R. Gwaltney,
   Edward F. C. Byrd (2000)
   Sergey V. Levchenko, Lyudmila V. Slipchenko, Tao Wang,
   Ana-Maria C. Cristian (2003)
   Piotr A. Pieniazek, C. Melania Oana, Evgeny Epifanovsky (2007)
   Prashant Manohar (2009)

 ------------------------------------------------------------------------------


 Allocating and initializing 30808MB of RAM...
 Calculation will run on 6 cores.


 Alpha MOs, Restricted
 -- Occupied --                  
-80.092 -26.349 -26.340 -15.689  -7.628  -5.521  -5.520  -5.519
  1 A     2 A     3 A     4 A     5 A     6 A     7 A     8 A                  
 -1.656  -1.640  -1.157  -0.855  -0.752  -0.733  -0.725  -0.706
  9 A    10 A    11 A    12 A    13 A    14 A    15 A    16 A                  
 -0.668  -0.586  -0.471  -0.444
 17 A    18 A    19 A    20 A                                                  
 -- Virtual --                   
  0.001   0.052   0.057   0.076   0.081   0.128   0.177   0.187
 21 A    22 A    23 A    24 A    25 A    26 A    27 A    28 A                  
  0.221   0.226   0.265   0.294   0.302   0.320   0.367   0.370
 29 A    30 A    31 A    32 A    33 A    34 A    35 A    36 A                  
  0.383   0.393   0.425   0.459   0.472   0.526   0.592   0.762
 37 A    38 A    39 A    40 A    41 A    42 A    43 A    44 A                  
  0.844   0.864   0.882   0.932   1.037   1.070   1.114   1.264
 45 A    46 A    47 A    48 A    49 A    50 A    51 A    52 A                  
  1.385   1.546   1.564   1.570   1.594   1.612   1.658   1.746
 53 A    54 A    55 A    56 A    57 A    58 A    59 A    60 A                  
  1.840   1.904   2.204   2.249   2.257   2.388   2.411   2.589
 61 A    62 A    63 A    64 A    65 A    66 A    67 A    68 A                  
  2.878   3.993   4.128   4.168   4.174   4.192   4.194   4.204
 69 A    70 A    71 A    72 A    73 A    74 A    75 A    76 A                  
  4.209   4.296   4.372   4.436   4.573   5.289   6.867   6.899
 77 A    78 A    79 A    80 A    81 A    82 A    83 A    84 A                  
  6.905   6.912   6.952   7.118   7.561  14.674  14.783  14.846
 85 A    86 A    87 A    88 A    89 A    90 A    91 A    92 A                  
 36.642  68.710  68.735 166.141
 93 A    94 A    95 A    96 A                                                  

 Beta MOs, Restricted
 -- Occupied --                  
-80.092 -26.349 -26.340 -15.689  -7.628  -5.521  -5.520  -5.519
  1 A     2 A     3 A     4 A     5 A     6 A     7 A     8 A                  
 -1.656  -1.640  -1.157  -0.855  -0.752  -0.733  -0.725  -0.706
  9 A    10 A    11 A    12 A    13 A    14 A    15 A    16 A                  
 -0.668  -0.586  -0.471  -0.444
 17 A    18 A    19 A    20 A                                                  
 -- Virtual --                   
  0.001   0.052   0.057   0.076   0.081   0.128   0.177   0.187
 21 A    22 A    23 A    24 A    25 A    26 A    27 A    28 A                  
  0.221   0.226   0.265   0.294   0.302   0.320   0.367   0.370
 29 A    30 A    31 A    32 A    33 A    34 A    35 A    36 A                  
  0.383   0.393   0.425   0.459   0.472   0.526   0.592   0.762
 37 A    38 A    39 A    40 A    41 A    42 A    43 A    44 A                  
  0.844   0.864   0.882   0.932   1.037   1.070   1.114   1.264
 45 A    46 A    47 A    48 A    49 A    50 A    51 A    52 A                  
  1.385   1.546   1.564   1.570   1.594   1.612   1.658   1.746
 53 A    54 A    55 A    56 A    57 A    58 A    59 A    60 A                  
  1.840   1.904   2.204   2.249   2.257   2.388   2.411   2.589
 61 A    62 A    63 A    64 A    65 A    66 A    67 A    68 A                  
  2.878   3.993   4.128   4.168   4.174   4.192   4.194   4.204
 69 A    70 A    71 A    72 A    73 A    74 A    75 A    76 A                  
  4.209   4.296   4.372   4.436   4.573   5.289   6.867   6.899
 77 A    78 A    79 A    80 A    81 A    82 A    83 A    84 A                  
  6.905   6.912   6.952   7.118   7.561  14.674  14.783  14.846
 85 A    86 A    87 A    88 A    89 A    90 A    91 A    92 A                  
 36.642  68.710  68.735 166.141
 93 A    94 A    95 A    96 A                                                  

 Occupation and symmetry of molecular orbitals

 Point group: C1 (1 irreducible representation).

                           A     All 
 -------------------------------------
 All molecular orbitals:
  - Alpha                  96    96  
  - Beta                   96    96  
 -------------------------------------
 Alpha orbitals:
  - Frozen occupied        8     8   
  - Active occupied        12    12  
  - Active virtual         76    76  
  - Frozen virtual         0     0   
 -------------------------------------
 Beta orbitals:
  - Frozen occupied        8     8   
  - Active occupied        12    12  
  - Active virtual         76    76  
  - Frozen virtual         0     0   
 -------------------------------------

 Import integrals:   CPU 0.00 s  wall 0.00 s

 Import integrals:   CPU 10.20 s  wall 1.79 s

 MP2 amplitudes:   CPU 0.03 s  wall 0.02 s

Running a double precision version
           CCSD T amplitudes will be solved using DIIS.

           Start     Size      MaxIter   EConv     TConv     
           3         7         100       1.00e-07  1.00e-05  
 ------------------------------------------------------------------------------
           Energy (a.u.)   Ediff      Tdiff       Comment
 ------------------------------------------------------------------------------
          -594.74467435                           
     1    -594.72552734   1.91e-02   7.14e-01     
     2    -594.75221900   2.67e-02   1.01e-01     
     3    -594.74998508   2.23e-03   4.88e-02     
     4    -594.75301280   3.03e-03   1.87e-02     Switched to DIIS steps.
     5    -594.75403525   1.02e-03   1.27e-02     
     6    -594.75411564   8.04e-05   3.14e-03     
     7    -594.75411014   5.49e-06   1.42e-03     
     8    -594.75410899   1.15e-06   3.73e-04     
     9    -594.75411031   1.31e-06   2.38e-04     
    10    -594.75410988   4.23e-07   7.75e-05     
    11    -594.75411019   3.03e-07   2.84e-05     
    12    -594.75411022   3.28e-08   1.55e-05     
    13    -594.75411020   2.12e-08   3.99e-06     
 ------------------------------------------------------------------------------
          -594.75411020                           CCSD T converged.

End of double precision
 SCF energy                 = -594.03508062
 MP2 energy                 = -594.74467435
 CCSD correlation energy     =   -0.71902957
 CCSD total energy           = -594.75411020

 CCSD  T1^2 = 0.0161  T2^2 = 0.2290  Leading amplitudes:

 Amplitude    Orbitals with energies
  0.0372       20 (A) A                  ->    21 (A) A                   
              -0.4441                          0.0008                     
  0.0372       20 (A) B                  ->    21 (A) B                   
              -0.4441                          0.0008                     
 -0.0249       16 (A) A                  ->    21 (A) A                   
              -0.7062                          0.0008                     
 -0.0249       16 (A) B                  ->    21 (A) B                   
              -0.7062                          0.0008                     

 Amplitude    Orbitals with energies
 -0.1248       20 (A) A      20 (A) B    ->    21 (A) A      21 (A) B     
              -0.4441       -0.4441            0.0008        0.0008       
  0.1248       20 (A) A      20 (A) B    ->    21 (A) B      21 (A) A     
              -0.4441       -0.4441            0.0008        0.0008       
  0.1248       20 (A) B      20 (A) A    ->    21 (A) A      21 (A) B     
              -0.4441       -0.4441            0.0008        0.0008       
 -0.1248       20 (A) B      20 (A) A    ->    21 (A) B      21 (A) A     
              -0.4441       -0.4441            0.0008        0.0008       

 Computing CCSD intemediates for later calculations in double precision
 Finished.

Running a double precision version
           CCSD Lambda amplitudes will be solved using DIIS.
           Start     Size      MaxIter   EConv     LConv     
           3         7         100       1.00e-07  1.00e-05  
 ------------------------------------------------------------------------------
            Enorm      Ldiff       Comment
 ------------------------------------------------------------------------------
     1     6.02e-02   3.67e-02     
     2     2.00e-02   9.82e-03     
     3     8.50e-03   1.35e-03     
     4     4.74e-03   1.76e-03     Switched to DIIS steps.
     5     1.39e-03   9.76e-04     
     6     6.95e-04   2.16e-04     
     7     2.29e-04   7.14e-05     
     8     1.11e-04   1.20e-05     
     9     3.80e-05   6.34e-07     
    10     1.68e-05   2.77e-07     
    11     6.99e-06   4.51e-07     
    12     2.71e-06   2.72e-07     
    13     1.34e-06   2.03e-07     
    14     6.33e-07   2.64e-08     
    15     3.00e-07   5.53e-09     
    16     1.64e-07   1.67e-08     
    17     6.88e-08   1.28e-08     
 ------------------------------------------------------------------------------
                                   CCSD Lambda converged.

 Computing density matrices in double precision...
           Orbital response amplitudes will be solved using DIIS.
           Start     Size      MaxIter   EConv     LConv     
           3         7         100       1.00e-06  1.00e-06  
 ------------------------------------------------------------------------------
            Enorm      Ldiff       Comment
 ------------------------------------------------------------------------------
     1     9.18e-02   1.20e-03     
     2     5.95e-02   1.81e-02     
     3     8.02e-02   2.59e-02     
     4     1.86e-02   2.61e-02     Switched to DIIS steps.
     5     4.03e-03   6.94e-03     
     6     1.31e-03   7.70e-04     
     7     3.22e-04   9.90e-05     
     8     1.01e-04   3.84e-05     
     9     3.15e-05   7.89e-06     
    10     6.38e-06   3.23e-07     
    11     1.45e-06   7.78e-07     
    12     7.57e-07   2.02e-08     
 ------------------------------------------------------------------------------
                                   Orbital response converged.

 Computing density matrices... Done.
 CCSD calculation:   CPU 381.28 s  wall 72.63 s

 Transferring MO TPDM to AO TPDM
 Transferring g2_o1o1o1o1
 Transferring g2_o1o1o1v1
 Transferring g2_o1o1v1v1
 Transferring g2_o1v1o1v1
 Transferring g2_o1v1v1v1
 Transferring g2_v1v1v1v1
 Adding separable TPDM
 Computing TPDM gradient
 --------------------------------------------------------
 2e gradient
  Atom          X               Y               Z
 --------------------------------------------------------
    1          4.172215       19.155225       -0.000000  
    2         16.614903       -7.964934       -0.000000  
    3         -6.943883      -13.216537        0.000000  
    4        -13.843235        2.026245        0.000000  
 --------------------------------------------------------
 --------------------------------------------------------
 Final gradient
  Atom          X               Y               Z
 --------------------------------------------------------
    1          4.172215       19.155225       -0.000000  
    2         16.614903       -7.964934       -0.000000  
    3         -6.943883      -13.216537        0.000000  
    4        -13.843235        2.026245        0.000000  
 --------------------------------------------------------
 Analytic gradient from two-electron contribution:   CPU 79.93 s  wall 15.67 s

 Total ccman2 time:   CPU 474.42 s  wall 90.94 s


 --------------------------------------------------------------

                    Orbital Energies (a.u.)
 --------------------------------------------------------------

 Alpha MOs
 -- Occupied --
-80.0920 -26.3494 -26.3405 -15.6892  -7.6284  -5.5213  -5.5195  -5.5194
 -1.6562  -1.6395  -1.1565  -0.8547  -0.7523  -0.7328  -0.7254  -0.7062
 -0.6682  -0.5857  -0.4710  -0.4441
 -- Virtual --
  0.0008   0.0523   0.0572   0.0762   0.0809   0.1279   0.1772   0.1875
  0.2210   0.2262   0.2653   0.2938   0.3023   0.3204   0.3666   0.3700
  0.3828   0.3927   0.4245   0.4595   0.4724   0.5263   0.5924   0.7620
  0.8440   0.8636   0.8821   0.9317   1.0365   1.0700   1.1136   1.2644
  1.3847   1.5465   1.5637   1.5697   1.5935   1.6121   1.6579   1.7464
  1.8401   1.9042   2.2041   2.2491   2.2569   2.3875   2.4106   2.5888
  2.8780   3.9931   4.1278   4.1678   4.1741   4.1919   4.1939   4.2042
  4.2091   4.2959   4.3722   4.4362   4.5730   5.2892   6.8671   6.8985
  6.9049   6.9121   6.9522   7.1178   7.5609  14.6740  14.7825  14.8461
 36.6423  68.7099  68.7346 166.1407
 --------------------------------------------------------------

          Ground-State Mulliken Net Atomic Charges

     Atom                 Charge (a.u.)
  ----------------------------------------
      1 P                     0.541345
      2 F                    -0.193460
      3 N                    -0.287749
      4 F                    -0.060136
  ----------------------------------------
  Sum of atomic charges =    -0.000000

 -----------------------------------------------------------------
                    Cartesian Multipole Moments
 -----------------------------------------------------------------
    Charge (ESU x 10^10)
                 0.0000
    Dipole Moment (Debye)
         X      -0.9439      Y      -2.2228      Z      -0.0000
       Tot       2.4149
    Quadrupole Moments (Debye-Ang)
        XX     -32.5387     XY       0.6861     YY     -29.3861
        XZ       0.0000     YZ       0.0000     ZZ     -26.7366
    Octopole Moments (Debye-Ang^2)
       XXX       1.3162    XXY      -2.0958    XYY       0.0157
       YYY       0.9816    XXZ      -0.0000    XYZ      -0.0000
       YYZ      -0.0000    XZZ      -0.3749    YZZ       0.3651
       ZZZ      -0.0000
    Hexadecapole Moments (Debye-Ang^3)
      XXXX    -277.1076   XXXY      -1.4461   XXYY     -54.4322
      XYYY      -7.0306   YYYY     -75.3828   XXXZ       0.0000
      XXYZ       0.0000   XYYZ       0.0000   YYYZ       0.0000
      XXZZ     -46.9008   XYZZ      -1.5855   YYZZ     -16.6675
      XZZZ       0.0000   YZZZ       0.0000   ZZZZ     -27.3799
 -----------------------------------------------------------------
 DrvMan completing analytic gradient of the correlated energy
 Correlated dipole moment
            1
    1  -0.3713731
    2  -0.8745035
    3  -0.0000000
 Energy read as -594.754110197
 Full Analytical Gradient: (in a.u., or Hartree/Bohr)
             1             2             3             4
    1    0.00020100   -0.00019124   -0.00018052    0.00017076
    2   -0.00021202    0.00013559    0.00024046   -0.00016402
    3   -0.00000000    0.00000000    0.00000000   -0.00000000
 Gradient time:  CPU 0.76 s  wall 0.79 s
 ----------------------------------------------------------------
             Standard Nuclear Orientation (Angstroms)
    I     Atom           X                Y                Z
 ----------------------------------------------------------------
    1      P      -0.4309514060    -0.5283751796    -0.0000000000
    2      F      -1.7364057513     0.3982069648     0.0000000000
    3      N       0.6753548537     0.6307053926     0.0000000000
    4      F       1.9293820972    -0.0091303042    -0.0000000000
 ----------------------------------------------------------------
 Nuclear Repulsion Energy =   157.9234257624 hartrees
 There are       20 alpha and       20 beta electrons

                       Distance Matrix (Angstroms)
             P (  1)   F (  2)   N (  3)
   F (  2)  1.600864
   N (  3)  1.602305  2.422941
   F (  4)  2.416773  3.688350  1.407826

 Requested basis set is 6-311++G(d,p)
 There are 31 shells and 96 basis functions
 A cutoff of  1.0D-14 yielded    472 shell pairs
 There are      4616 function pairs (      5009 Cartesian)
 Smallest overlap matrix eigenvalue = 2.33E-03
 Guess MOs from SCF MO coefficient file

 -----------------------------------------------------------------------
  General SCF calculation program by
  Eric Jon Sundstrom, Paul Horn, Yuezhi Mao, Dmitri Zuev, Alec White,
  David Stuck, Shaama M.S., Shane Yost, Joonho Lee, David Small,
  Daniel Levine, Susi Lehtola, Hugh Burton, Evgeny Epifanovsky
 -----------------------------------------------------------------------
 Hartree-Fock
 using 6 threads for integral computing
 -------------------------------------------------------
 OpenMP Integral computing Module                
 Release: version 2.0, May 2017, Q-Chem Inc. Pleasanton 
 -------------------------------------------------------
 A restricted SCF calculation will be
 performed using DIIS
 SCF converges when DIIS error is below 1.0e-08
 ---------------------------------------
  Cycle       Energy         DIIS error
 ---------------------------------------
    1    -594.0351305733      2.86e-05  
    2    -594.0351315536      8.45e-06  
    3    -594.0351316403      4.48e-06  
    4    -594.0351316589      8.68e-07  
    5    -594.0351316605      2.18e-07  
    6    -594.0351316607      8.14e-08  
    7    -594.0351316607      5.22e-08  
    8    -594.0351316607      1.80e-08  
    9    -594.0351316607      1.09e-08  
   10    -594.0351316607      3.57e-09  Convergence criterion met
 ---------------------------------------
 SCF time:   CPU 3.01s  wall 1.00s 
 SCF   energy in the final basis set =     -594.0351316607
 Total energy in the final basis set =     -594.0351316607


 ------------------------------------------------------------------------------

   CCMAN2: suite of methods based on coupled cluster
           and equation of motion theories.

   Components:
   * libvmm-1.3-trunk
     by Evgeny Epifanovsky, Ilya Kaliman.
   * libtensor-2.5-trunk
     by Evgeny Epifanovsky, Michael Wormit, Dmitry Zuev, Sam Manzer, 
        Ilya Kaliman.
   * libcc-2.5-trunk
     by Evgeny Epifanovsky, Arik Landau, Tomasz Kus, Kirill Khistyaev, 
        Dmitry Zuev, Prashant Manohar, Xintian Feng, Anna Krylov, 
        Matthew Goldey, Alec White, Thomas Jagau, Kaushik Nanda, 
        Anastasia Gunina, Alexander Kunitsa, Joonho Lee.

   CCMAN original authors:
   Anna I. Krylov, C. David Sherrill, Steven R. Gwaltney,
   Edward F. C. Byrd (2000)
   Sergey V. Levchenko, Lyudmila V. Slipchenko, Tao Wang,
   Ana-Maria C. Cristian (2003)
   Piotr A. Pieniazek, C. Melania Oana, Evgeny Epifanovsky (2007)
   Prashant Manohar (2009)

 ------------------------------------------------------------------------------


 Allocating and initializing 30808MB of RAM...
 Calculation will run on 6 cores.


 Alpha MOs, Restricted
 -- Occupied --                  
-80.092 -26.350 -26.340 -15.689  -7.628  -5.521  -5.519  -5.519
  1 A     2 A     3 A     4 A     5 A     6 A     7 A     8 A                  
 -1.657  -1.639  -1.156  -0.855  -0.752  -0.733  -0.726  -0.706
  9 A    10 A    11 A    12 A    13 A    14 A    15 A    16 A                  
 -0.668  -0.586  -0.471  -0.444
 17 A    18 A    19 A    20 A                                                  
 -- Virtual --                   
  0.001   0.052   0.057   0.076   0.081   0.128   0.177   0.187
 21 A    22 A    23 A    24 A    25 A    26 A    27 A    28 A                  
  0.221   0.226   0.265   0.294   0.302   0.320   0.367   0.370
 29 A    30 A    31 A    32 A    33 A    34 A    35 A    36 A                  
  0.383   0.393   0.425   0.460   0.472   0.526   0.592   0.762
 37 A    38 A    39 A    40 A    41 A    42 A    43 A    44 A                  
  0.844   0.864   0.882   0.932   1.037   1.070   1.114   1.265
 45 A    46 A    47 A    48 A    49 A    50 A    51 A    52 A                  
  1.385   1.546   1.564   1.570   1.594   1.612   1.658   1.746
 53 A    54 A    55 A    56 A    57 A    58 A    59 A    60 A                  
  1.840   1.904   2.204   2.249   2.257   2.388   2.411   2.589
 61 A    62 A    63 A    64 A    65 A    66 A    67 A    68 A                  
  2.878   3.993   4.128   4.167   4.174   4.192   4.194   4.204
 69 A    70 A    71 A    72 A    73 A    74 A    75 A    76 A                  
  4.209   4.296   4.372   4.436   4.574   5.289   6.867   6.898
 77 A    78 A    79 A    80 A    81 A    82 A    83 A    84 A                  
  6.905   6.912   6.952   7.118   7.562  14.674  14.783  14.846
 85 A    86 A    87 A    88 A    89 A    90 A    91 A    92 A                  
 36.642  68.710  68.735 166.141
 93 A    94 A    95 A    96 A                                                  

 Beta MOs, Restricted
 -- Occupied --                  
-80.092 -26.350 -26.340 -15.689  -7.628  -5.521  -5.519  -5.519
  1 A     2 A     3 A     4 A     5 A     6 A     7 A     8 A                  
 -1.657  -1.639  -1.156  -0.855  -0.752  -0.733  -0.726  -0.706
  9 A    10 A    11 A    12 A    13 A    14 A    15 A    16 A                  
 -0.668  -0.586  -0.471  -0.444
 17 A    18 A    19 A    20 A                                                  
 -- Virtual --                   
  0.001   0.052   0.057   0.076   0.081   0.128   0.177   0.187
 21 A    22 A    23 A    24 A    25 A    26 A    27 A    28 A                  
  0.221   0.226   0.265   0.294   0.302   0.320   0.367   0.370
 29 A    30 A    31 A    32 A    33 A    34 A    35 A    36 A                  
  0.383   0.393   0.425   0.460   0.472   0.526   0.592   0.762
 37 A    38 A    39 A    40 A    41 A    42 A    43 A    44 A                  
  0.844   0.864   0.882   0.932   1.037   1.070   1.114   1.265
 45 A    46 A    47 A    48 A    49 A    50 A    51 A    52 A                  
  1.385   1.546   1.564   1.570   1.594   1.612   1.658   1.746
 53 A    54 A    55 A    56 A    57 A    58 A    59 A    60 A                  
  1.840   1.904   2.204   2.249   2.257   2.388   2.411   2.589
 61 A    62 A    63 A    64 A    65 A    66 A    67 A    68 A                  
  2.878   3.993   4.128   4.167   4.174   4.192   4.194   4.204
 69 A    70 A    71 A    72 A    73 A    74 A    75 A    76 A                  
  4.209   4.296   4.372   4.436   4.574   5.289   6.867   6.898
 77 A    78 A    79 A    80 A    81 A    82 A    83 A    84 A                  
  6.905   6.912   6.952   7.118   7.562  14.674  14.783  14.846
 85 A    86 A    87 A    88 A    89 A    90 A    91 A    92 A                  
 36.642  68.710  68.735 166.141
 93 A    94 A    95 A    96 A                                                  

 Occupation and symmetry of molecular orbitals

 Point group: C1 (1 irreducible representation).

                           A     All 
 -------------------------------------
 All molecular orbitals:
  - Alpha                  96    96  
  - Beta                   96    96  
 -------------------------------------
 Alpha orbitals:
  - Frozen occupied        8     8   
  - Active occupied        12    12  
  - Active virtual         76    76  
  - Frozen virtual         0     0   
 -------------------------------------
 Beta orbitals:
  - Frozen occupied        8     8   
  - Active occupied        12    12  
  - Active virtual         76    76  
  - Frozen virtual         0     0   
 -------------------------------------

 Import integrals:   CPU 0.00 s  wall 0.00 s

 Import integrals:   CPU 10.26 s  wall 1.82 s

 MP2 amplitudes:   CPU 0.03 s  wall 0.02 s

Running a double precision version
           CCSD T amplitudes will be solved using DIIS.

           Start     Size      MaxIter   EConv     TConv     
           3         7         100       1.00e-07  1.00e-05  
 ------------------------------------------------------------------------------
           Energy (a.u.)   Ediff      Tdiff       Comment
 ------------------------------------------------------------------------------
          -594.74466804                           
     1    -594.72554145   1.91e-02   7.14e-01     
     2    -594.75221722   2.67e-02   1.01e-01     
     3    -594.74998853   2.23e-03   4.88e-02     
     4    -594.75301352   3.02e-03   1.87e-02     Switched to DIIS steps.
     5    -594.75403502   1.02e-03   1.27e-02     
     6    -594.75411528   8.03e-05   3.14e-03     
     7    -594.75410981   5.47e-06   1.42e-03     
     8    -594.75410866   1.15e-06   3.74e-04     
     9    -594.75410998   1.32e-06   2.39e-04     
    10    -594.75410956   4.23e-07   7.75e-05     
    11    -594.75410986   3.03e-07   2.84e-05     
    12    -594.75410989   3.25e-08   1.55e-05     
    13    -594.75410987   2.12e-08   3.98e-06     
 ------------------------------------------------------------------------------
          -594.75410987                           CCSD T converged.

End of double precision
 SCF energy                 = -594.03513166
 MP2 energy                 = -594.74466804
 CCSD correlation energy     =   -0.71897821
 CCSD total energy           = -594.75410987

 CCSD  T1^2 = 0.0161  T2^2 = 0.2290  Leading amplitudes:

 Amplitude    Orbitals with energies
 -0.0373       20 (A) A                  ->    21 (A) A                   
              -0.4440                          0.0009                     
 -0.0373       20 (A) B                  ->    21 (A) B                   
              -0.4440                          0.0009                     
 -0.0247       16 (A) A                  ->    21 (A) A                   
              -0.7063                          0.0009                     
 -0.0247       16 (A) B                  ->    21 (A) B                   
              -0.7063                          0.0009                     

 Amplitude    Orbitals with energies
 -0.1247       20 (A) A      20 (A) B    ->    21 (A) A      21 (A) B     
              -0.4440       -0.4440            0.0009        0.0009       
  0.1247       20 (A) A      20 (A) B    ->    21 (A) B      21 (A) A     
              -0.4440       -0.4440            0.0009        0.0009       
  0.1247       20 (A) B      20 (A) A    ->    21 (A) A      21 (A) B     
              -0.4440       -0.4440            0.0009        0.0009       
 -0.1247       20 (A) B      20 (A) A    ->    21 (A) B      21 (A) A     
              -0.4440       -0.4440            0.0009        0.0009       

 Computing CCSD intemediates for later calculations in double precision
 Finished.

Running a double precision version
           CCSD Lambda amplitudes will be solved using DIIS.
           Start     Size      MaxIter   EConv     LConv     
           3         7         100       1.00e-07  1.00e-05  
 ------------------------------------------------------------------------------
            Enorm      Ldiff       Comment
 ------------------------------------------------------------------------------
     1     6.02e-02   3.66e-02     
     2     2.00e-02   9.81e-03     
     3     8.49e-03   1.35e-03     
     4     4.73e-03   1.76e-03     Switched to DIIS steps.
     5     1.39e-03   9.75e-04     
     6     6.95e-04   2.16e-04     
     7     2.29e-04   7.15e-05     
     8     1.11e-04   1.20e-05     
     9     3.79e-05   6.06e-07     
    10     1.67e-05   2.68e-07     
    11     6.97e-06   4.54e-07     
    12     2.70e-06   2.72e-07     
    13     1.33e-06   2.02e-07     
    14     6.31e-07   2.62e-08     
    15     2.99e-07   5.47e-09     
    16     1.63e-07   1.67e-08     
    17     6.86e-08   1.28e-08     
 ------------------------------------------------------------------------------
                                   CCSD Lambda converged.

 Computing density matrices in double precision...
           Orbital response amplitudes will be solved using DIIS.
           Start     Size      MaxIter   EConv     LConv     
           3         7         100       1.00e-06  1.00e-06  
 ------------------------------------------------------------------------------
            Enorm      Ldiff       Comment
 ------------------------------------------------------------------------------
     1     9.18e-02   1.17e-03     
     2     5.95e-02   1.81e-02     
     3     8.01e-02   2.58e-02     
     4     1.85e-02   2.60e-02     Switched to DIIS steps.
     5     4.02e-03   6.93e-03     
     6     1.30e-03   7.69e-04     
     7     3.22e-04   9.88e-05     
     8     1.02e-04   3.82e-05     
     9     3.14e-05   7.98e-06     
    10     6.36e-06   3.19e-07     
    11     1.44e-06   7.78e-07     
    12     7.55e-07   2.09e-08     
 ------------------------------------------------------------------------------
                                   Orbital response converged.

 Computing density matrices... Done.
 CCSD calculation:   CPU 381.64 s  wall 72.66 s

 Transferring MO TPDM to AO TPDM
 Transferring g2_o1o1o1o1
 Transferring g2_o1o1o1v1
 Transferring g2_o1o1v1v1
 Transferring g2_o1v1o1v1
 Transferring g2_o1v1v1v1
 Transferring g2_v1v1v1v1
 Adding separable TPDM
 Computing TPDM gradient
 --------------------------------------------------------
 2e gradient
  Atom          X               Y               Z
 --------------------------------------------------------
    1          4.152191       19.149170       -0.000000  
    2         16.637142       -7.957219        0.000000  
    3         -6.945441      -13.217551        0.000000  
    4        -13.843892        2.025601       -0.000000  
 --------------------------------------------------------
 --------------------------------------------------------
 Final gradient
  Atom          X               Y               Z
 --------------------------------------------------------
    1          4.152191       19.149170       -0.000000  
    2         16.637142       -7.957219        0.000000  
    3         -6.945441      -13.217551        0.000000  
    4        -13.843892        2.025601       -0.000000  
 --------------------------------------------------------
 Analytic gradient from two-electron contribution:   CPU 82.30 s  wall 15.86 s

 Total ccman2 time:   CPU 477.52 s  wall 91.27 s


 --------------------------------------------------------------

                    Orbital Energies (a.u.)
 --------------------------------------------------------------

 Alpha MOs
 -- Occupied --
-80.0919 -26.3498 -26.3404 -15.6890  -7.6283  -5.5213  -5.5194  -5.5193
 -1.6568  -1.6395  -1.1565  -0.8550  -0.7525  -0.7330  -0.7258  -0.7063
 -0.6683  -0.5856  -0.4708  -0.4440
 -- Virtual --
  0.0009   0.0524   0.0573   0.0762   0.0809   0.1280   0.1772   0.1875
  0.2210   0.2263   0.2653   0.2939   0.3023   0.3203   0.3665   0.3700
  0.3828   0.3927   0.4248   0.4595   0.4724   0.5263   0.5924   0.7622
  0.8440   0.8637   0.8822   0.9318   1.0366   1.0703   1.1140   1.2647
  1.3848   1.5464   1.5636   1.5695   1.5936   1.6119   1.6577   1.7464
  1.8401   1.9042   2.2040   2.2491   2.2570   2.3876   2.4107   2.5889
  2.8781   3.9931   4.1278   4.1674   4.1736   4.1920   4.1940   4.2040
  4.2091   4.2958   4.3723   4.4364   4.5739   5.2892   6.8668   6.8982
  6.9049   6.9117   6.9522   7.1178   7.5616  14.6741  14.7831  14.8462
 36.6424  68.7096  68.7346 166.1412
 --------------------------------------------------------------

          Ground-State Mulliken Net Atomic Charges

     Atom                 Charge (a.u.)
  ----------------------------------------
      1 P                     0.540690
      2 F                    -0.192442
      3 N                    -0.288110
      4 F                    -0.060137
  ----------------------------------------
  Sum of atomic charges =    -0.000000

 -----------------------------------------------------------------
                    Cartesian Multipole Moments
 -----------------------------------------------------------------
    Charge (ESU x 10^10)
                 0.0000
    Dipole Moment (Debye)
         X      -0.9503      Y      -2.2176      Z       0.0000
       Tot       2.4126
    Quadrupole Moments (Debye-Ang)
        XX     -32.5293     XY       0.6789     YY     -29.3881
        XZ      -0.0000     YZ      -0.0000     ZZ     -26.7367
    Octopole Moments (Debye-Ang^2)
       XXX       1.2910    XXY      -2.0746    XYY       0.0065
       YYY       1.0212    XXZ       0.0000    XYZ       0.0000
       YYZ       0.0000    XZZ      -0.3800    YZZ       0.3767
       ZZZ       0.0000
    Hexadecapole Moments (Debye-Ang^3)
      XXXX    -277.0502   XXXY      -1.5202   XXYY     -54.4142
      XYYY      -7.0903   YYYY     -75.3564   XXXZ      -0.0000
      XXYZ       0.0000   XYYZ       0.0000   YYYZ      -0.0000
      XXZZ     -46.8944   XYZZ      -1.6050   YYZZ     -16.6629
      XZZZ      -0.0000   YZZZ      -0.0000   ZZZZ     -27.3831
 -----------------------------------------------------------------
 DrvMan completing analytic gradient of the correlated energy
 Correlated dipole moment
            1
    1  -0.3738627
    2  -0.8724635
    3   0.0000000
 Energy read as -594.754109872
 Full Analytical Gradient: (in a.u., or Hartree/Bohr)
             1             2             3             4
    1   -0.00035998    0.00028805   -0.00011532    0.00018725
    2    0.00027987   -0.00030690    0.00018654   -0.00015951
    3   -0.00000000   -0.00000000    0.00000000   -0.00000000
 Gradient time:  CPU 0.76 s  wall 0.80 s
 ----------------------------------------------------------------
             Standard Nuclear Orientation (Angstroms)
    I     Atom           X                Y                Z
 ----------------------------------------------------------------
    1      P      -0.4309514060    -0.5283751796    -0.0000000000
    2      F      -1.7364057513     0.3992069648     0.0010000000
    3      N       0.6753548537     0.6307053926     0.0000000000
    4      F       1.9293820972    -0.0091303042    -0.0000000000
 ----------------------------------------------------------------
 Nuclear Repulsion Energy =   157.9074764114 hartrees
 There are       20 alpha and       20 beta electrons

                       Distance Matrix (Angstroms)
             P (  1)   F (  2)   N (  3)
   F (  2)  1.601443
   N (  3)  1.602305  2.422846
   F (  4)  2.416773  3.688461  1.407826

 Requested basis set is 6-311++G(d,p)
 There are 31 shells and 96 basis functions
 A cutoff of  1.0D-14 yielded    472 shell pairs
 There are      4616 function pairs (      5009 Cartesian)
 Smallest overlap matrix eigenvalue = 2.33E-03
 Guess MOs from SCF MO coefficient file

 -----------------------------------------------------------------------
  General SCF calculation program by
  Eric Jon Sundstrom, Paul Horn, Yuezhi Mao, Dmitri Zuev, Alec White,
  David Stuck, Shaama M.S., Shane Yost, Joonho Lee, David Small,
  Daniel Levine, Susi Lehtola, Hugh Burton, Evgeny Epifanovsky
 -----------------------------------------------------------------------
 Hartree-Fock
 using 6 threads for integral computing
 -------------------------------------------------------
 OpenMP Integral computing Module                
 Release: version 2.0, May 2017, Q-Chem Inc. Pleasanton 
 -------------------------------------------------------
 A restricted SCF calculation will be
 performed using DIIS
 SCF converges when DIIS error is below 1.0e-08
 ---------------------------------------
  Cycle       Energy         DIIS error
 ---------------------------------------
    1    -594.0351058571      1.74e-05  
    2    -594.0351062739      5.01e-06  
    3    -594.0351063142      2.64e-06  
    4    -594.0351063213      5.78e-07  
    5    -594.0351063222      1.69e-07  
    6    -594.0351063223      8.36e-08  
    7    -594.0351063224      4.98e-08  
    8    -594.0351063224      1.80e-08  
    9    -594.0351063224      8.59e-09  Convergence criterion met
 ---------------------------------------
 SCF time:   CPU 2.77s  wall 1.00s 
 SCF   energy in the final basis set =     -594.0351063224
 Total energy in the final basis set =     -594.0351063224


 ------------------------------------------------------------------------------

   CCMAN2: suite of methods based on coupled cluster
           and equation of motion theories.

   Components:
   * libvmm-1.3-trunk
     by Evgeny Epifanovsky, Ilya Kaliman.
   * libtensor-2.5-trunk
     by Evgeny Epifanovsky, Michael Wormit, Dmitry Zuev, Sam Manzer, 
        Ilya Kaliman.
   * libcc-2.5-trunk
     by Evgeny Epifanovsky, Arik Landau, Tomasz Kus, Kirill Khistyaev, 
        Dmitry Zuev, Prashant Manohar, Xintian Feng, Anna Krylov, 
        Matthew Goldey, Alec White, Thomas Jagau, Kaushik Nanda, 
        Anastasia Gunina, Alexander Kunitsa, Joonho Lee.

   CCMAN original authors:
   Anna I. Krylov, C. David Sherrill, Steven R. Gwaltney,
   Edward F. C. Byrd (2000)
   Sergey V. Levchenko, Lyudmila V. Slipchenko, Tao Wang,
   Ana-Maria C. Cristian (2003)
   Piotr A. Pieniazek, C. Melania Oana, Evgeny Epifanovsky (2007)
   Prashant Manohar (2009)

 ------------------------------------------------------------------------------


 Allocating and initializing 30808MB of RAM...
 Calculation will run on 6 cores.


 Alpha MOs, Restricted
 -- Occupied --                  
-80.092 -26.350 -26.340 -15.689  -7.628  -5.521  -5.519  -5.519
  1 A     2 A     3 A     4 A     5 A     6 A     7 A     8 A                  
 -1.656  -1.639  -1.156  -0.855  -0.752  -0.733  -0.726  -0.706
  9 A    10 A    11 A    12 A    13 A    14 A    15 A    16 A                  
 -0.668  -0.586  -0.471  -0.444
 17 A    18 A    19 A    20 A                                                  
 -- Virtual --                   
  0.001   0.052   0.057   0.076   0.081   0.128   0.177   0.187
 21 A    22 A    23 A    24 A    25 A    26 A    27 A    28 A                  
  0.221   0.226   0.265   0.294   0.302   0.320   0.367   0.370
 29 A    30 A    31 A    32 A    33 A    34 A    35 A    36 A                  
  0.383   0.393   0.425   0.460   0.472   0.526   0.592   0.762
 37 A    38 A    39 A    40 A    41 A    42 A    43 A    44 A                  
  0.844   0.864   0.882   0.932   1.037   1.070   1.114   1.265
 45 A    46 A    47 A    48 A    49 A    50 A    51 A    52 A                  
  1.385   1.546   1.564   1.570   1.594   1.612   1.658   1.746
 53 A    54 A    55 A    56 A    57 A    58 A    59 A    60 A                  
  1.840   1.904   2.204   2.249   2.257   2.388   2.411   2.589
 61 A    62 A    63 A    64 A    65 A    66 A    67 A    68 A                  
  2.878   3.993   4.128   4.168   4.174   4.192   4.194   4.204
 69 A    70 A    71 A    72 A    73 A    74 A    75 A    76 A                  
  4.209   4.296   4.372   4.436   4.573   5.289   6.867   6.898
 77 A    78 A    79 A    80 A    81 A    82 A    83 A    84 A                  
  6.905   6.912   6.952   7.118   7.561  14.674  14.783  14.846
 85 A    86 A    87 A    88 A    89 A    90 A    91 A    92 A                  
 36.642  68.710  68.735 166.141
 93 A    94 A    95 A    96 A                                                  

 Beta MOs, Restricted
 -- Occupied --                  
-80.092 -26.350 -26.340 -15.689  -7.628  -5.521  -5.519  -5.519
  1 A     2 A     3 A     4 A     5 A     6 A     7 A     8 A                  
 -1.656  -1.639  -1.156  -0.855  -0.752  -0.733  -0.726  -0.706
  9 A    10 A    11 A    12 A    13 A    14 A    15 A    16 A                  
 -0.668  -0.586  -0.471  -0.444
 17 A    18 A    19 A    20 A                                                  
 -- Virtual --                   
  0.001   0.052   0.057   0.076   0.081   0.128   0.177   0.187
 21 A    22 A    23 A    24 A    25 A    26 A    27 A    28 A                  
  0.221   0.226   0.265   0.294   0.302   0.320   0.367   0.370
 29 A    30 A    31 A    32 A    33 A    34 A    35 A    36 A                  
  0.383   0.393   0.425   0.460   0.472   0.526   0.592   0.762
 37 A    38 A    39 A    40 A    41 A    42 A    43 A    44 A                  
  0.844   0.864   0.882   0.932   1.037   1.070   1.114   1.265
 45 A    46 A    47 A    48 A    49 A    50 A    51 A    52 A                  
  1.385   1.546   1.564   1.570   1.594   1.612   1.658   1.746
 53 A    54 A    55 A    56 A    57 A    58 A    59 A    60 A                  
  1.840   1.904   2.204   2.249   2.257   2.388   2.411   2.589
 61 A    62 A    63 A    64 A    65 A    66 A    67 A    68 A                  
  2.878   3.993   4.128   4.168   4.174   4.192   4.194   4.204
 69 A    70 A    71 A    72 A    73 A    74 A    75 A    76 A                  
  4.209   4.296   4.372   4.436   4.573   5.289   6.867   6.898
 77 A    78 A    79 A    80 A    81 A    82 A    83 A    84 A                  
  6.905   6.912   6.952   7.118   7.561  14.674  14.783  14.846
 85 A    86 A    87 A    88 A    89 A    90 A    91 A    92 A                  
 36.642  68.710  68.735 166.141
 93 A    94 A    95 A    96 A                                                  

 Occupation and symmetry of molecular orbitals

 Point group: C1 (1 irreducible representation).

                           A     All 
 -------------------------------------
 All molecular orbitals:
  - Alpha                  96    96  
  - Beta                   96    96  
 -------------------------------------
 Alpha orbitals:
  - Frozen occupied        8     8   
  - Active occupied        12    12  
  - Active virtual         76    76  
  - Frozen virtual         0     0   
 -------------------------------------
 Beta orbitals:
  - Frozen occupied        8     8   
  - Active occupied        12    12  
  - Active virtual         76    76  
  - Frozen virtual         0     0   
 -------------------------------------

 Import integrals:   CPU 0.00 s  wall 0.00 s

 Import integrals:   CPU 10.27 s  wall 1.81 s

 MP2 amplitudes:   CPU 0.03 s  wall 0.02 s

Running a double precision version
           CCSD T amplitudes will be solved using DIIS.

           Start     Size      MaxIter   EConv     TConv     
           3         7         100       1.00e-07  1.00e-05  
 ------------------------------------------------------------------------------
           Energy (a.u.)   Ediff      Tdiff       Comment
 ------------------------------------------------------------------------------
          -594.74467139                           
     1    -594.72553458   1.91e-02   7.14e-01     
     2    -594.75221830   2.67e-02   1.01e-01     
     3    -594.74998700   2.23e-03   4.88e-02     
     4    -594.75301335   3.03e-03   1.87e-02     Switched to DIIS steps.
     5    -594.75403533   1.02e-03   1.27e-02     
     6    -594.75411565   8.03e-05   3.14e-03     
     7    -594.75411017   5.48e-06   1.42e-03     
     8    -594.75410902   1.15e-06   3.74e-04     
     9    -594.75411034   1.31e-06   2.38e-04     
    10    -594.75410991   4.23e-07   7.75e-05     
    11    -594.75411022   3.03e-07   2.84e-05     
    12    -594.75411025   3.26e-08   1.55e-05     
    13    -594.75411023   2.12e-08   3.99e-06     
 ------------------------------------------------------------------------------
          -594.75411023                           CCSD T converged.

End of double precision
 SCF energy                 = -594.03510632
 MP2 energy                 = -594.74467139
 CCSD correlation energy     =   -0.71900391
 CCSD total energy           = -594.75411023

 CCSD  T1^2 = 0.0161  T2^2 = 0.2290  Leading amplitudes:

 Amplitude    Orbitals with energies
 -0.0373       20 (A) A                  ->    21 (A) A                   
              -0.4440                          0.0008                     
 -0.0373       20 (A) B                  ->    21 (A) B                   
              -0.4440                          0.0008                     
  0.0248       16 (A) A                  ->    21 (A) A                   
              -0.7062                          0.0008                     
  0.0248       16 (A) B                  ->    21 (A) B                   
              -0.7062                          0.0008                     

 Amplitude    Orbitals with energies
 -0.1248       20 (A) A      20 (A) B    ->    21 (A) A      21 (A) B     
              -0.4440       -0.4440            0.0008        0.0008       
  0.1248       20 (A) A      20 (A) B    ->    21 (A) B      21 (A) A     
              -0.4440       -0.4440            0.0008        0.0008       
  0.1248       20 (A) B      20 (A) A    ->    21 (A) A      21 (A) B     
              -0.4440       -0.4440            0.0008        0.0008       
 -0.1248       20 (A) B      20 (A) A    ->    21 (A) B      21 (A) A     
              -0.4440       -0.4440            0.0008        0.0008       

 Computing CCSD intemediates for later calculations in double precision
 Finished.

Running a double precision version
           CCSD Lambda amplitudes will be solved using DIIS.
           Start     Size      MaxIter   EConv     LConv     
           3         7         100       1.00e-07  1.00e-05  
 ------------------------------------------------------------------------------
            Enorm      Ldiff       Comment
 ------------------------------------------------------------------------------
     1     6.02e-02   3.66e-02     
     2     2.00e-02   9.82e-03     
     3     8.49e-03   1.35e-03     
     4     4.74e-03   1.76e-03     Switched to DIIS steps.
     5     1.39e-03   9.76e-04     
     6     6.95e-04   2.16e-04     
     7     2.29e-04   7.14e-05     
     8     1.11e-04   1.20e-05     
     9     3.80e-05   6.20e-07     
    10     1.68e-05   2.73e-07     
    11     6.98e-06   4.53e-07     
    12     2.71e-06   2.72e-07     
    13     1.33e-06   2.02e-07     
    14     6.32e-07   2.63e-08     
    15     2.99e-07   5.50e-09     
    16     1.64e-07   1.67e-08     
    17     6.87e-08   1.28e-08     
 ------------------------------------------------------------------------------
                                   CCSD Lambda converged.

 Computing density matrices in double precision...
           Orbital response amplitudes will be solved using DIIS.
           Start     Size      MaxIter   EConv     LConv     
           3         7         100       1.00e-06  1.00e-06  
 ------------------------------------------------------------------------------
            Enorm      Ldiff       Comment
 ------------------------------------------------------------------------------
     1     9.18e-02   1.18e-03     
     2     5.95e-02   1.81e-02     
     3     8.01e-02   2.59e-02     
     4     1.85e-02   2.61e-02     Switched to DIIS steps.
     5     4.02e-03   6.94e-03     
     6     1.31e-03   7.70e-04     
     7     3.22e-04   9.89e-05     
     8     1.02e-04   3.83e-05     
     9     3.15e-05   7.94e-06     
    10     6.37e-06   3.21e-07     
    11     1.45e-06   7.78e-07     
    12     7.56e-07   2.05e-08     
 ------------------------------------------------------------------------------
                                   Orbital response converged.

 Computing density matrices... Done.
 CCSD calculation:   CPU 383.31 s  wall 72.59 s

 Transferring MO TPDM to AO TPDM
 Transferring g2_o1o1o1o1
 Transferring g2_o1o1o1v1
 Transferring g2_o1o1v1v1
 Transferring g2_o1v1o1v1
 Transferring g2_o1v1v1v1
 Transferring g2_v1v1v1v1
 Adding separable TPDM
 Computing TPDM gradient
 --------------------------------------------------------
 2e gradient
  Atom          X               Y               Z
 --------------------------------------------------------
    1          4.162212       19.152201        0.009013  
    2         16.626014       -7.961080       -0.011093  
    3         -6.944662      -13.217046        0.001903  
    4        -13.843564        2.025924        0.000176  
 --------------------------------------------------------
 --------------------------------------------------------
 Final gradient
  Atom          X               Y               Z
 --------------------------------------------------------
    1          4.162212       19.152201        0.009013  
    2         16.626014       -7.961080       -0.011093  
    3         -6.944662      -13.217046        0.001903  
    4        -13.843564        2.025924        0.000176  
 --------------------------------------------------------
 Analytic gradient from two-electron contribution:   CPU 80.36 s  wall 15.64 s

 Total ccman2 time:   CPU 477.57 s  wall 91.07 s


 --------------------------------------------------------------

                    Orbital Energies (a.u.)
 --------------------------------------------------------------

 Alpha MOs
 -- Occupied --
-80.0920 -26.3496 -26.3405 -15.6891  -7.6284  -5.5213  -5.5195  -5.5194
 -1.6565  -1.6395  -1.1565  -0.8549  -0.7524  -0.7329  -0.7256  -0.7062
 -0.6683  -0.5857  -0.4709  -0.4440
 -- Virtual --
  0.0008   0.0524   0.0572   0.0762   0.0809   0.1280   0.1772   0.1875
  0.2210   0.2262   0.2653   0.2938   0.3023   0.3203   0.3665   0.3700
  0.3828   0.3927   0.4246   0.4595   0.4724   0.5263   0.5924   0.7621
  0.8440   0.8637   0.8821   0.9318   1.0365   1.0702   1.1138   1.2646
  1.3847   1.5465   1.5637   1.5696   1.5936   1.6120   1.6578   1.7464
  1.8401   1.9042   2.2041   2.2491   2.2569   2.3876   2.4106   2.5889
  2.8780   3.9931   4.1278   4.1676   4.1738   4.1920   4.1939   4.2041
  4.2091   4.2959   4.3723   4.4363   4.5735   5.2892   6.8669   6.8984
  6.9049   6.9119   6.9522   7.1178   7.5613  14.6740  14.7828  14.8462
 36.6423  68.7098  68.7346 166.1409
 --------------------------------------------------------------

          Ground-State Mulliken Net Atomic Charges

     Atom                 Charge (a.u.)
  ----------------------------------------
      1 P                     0.541018
      2 F                    -0.192952
      3 N                    -0.287930
      4 F                    -0.060137
  ----------------------------------------
  Sum of atomic charges =    -0.000000

 -----------------------------------------------------------------
                    Cartesian Multipole Moments
 -----------------------------------------------------------------
    Charge (ESU x 10^10)
                 0.0000
    Dipole Moment (Debye)
         X      -0.9471      Y      -2.2202      Z      -0.0011
       Tot       2.4137
    Quadrupole Moments (Debye-Ang)
        XX     -32.5340     XY       0.6825     YY     -29.3871
        XZ       0.0022     YZ      -0.0012     ZZ     -26.7366
    Octopole Moments (Debye-Ang^2)
       XXX       1.3036    XXY      -2.0852    XYY       0.0111
       YYY       1.0014    XXZ      -0.0094    XYZ       0.0014
       YYZ      -0.0049    XZZ      -0.3775    YZZ       0.3709
       ZZZ      -0.0141
    Hexadecapole Moments (Debye-Ang^3)
      XXXX    -277.0789   XXXY      -1.4832   XXYY     -54.4232
      XYYY      -7.0605   YYYY     -75.3696   XXXZ       0.0340
      XXYZ      -0.0040   XYYZ       0.0082   YYYZ      -0.0068
      XXZZ     -46.8976   XYZZ      -1.5953   YYZZ     -16.6652
      XZZZ       0.0258   YZZZ      -0.0068   ZZZZ     -27.3815
 -----------------------------------------------------------------
 DrvMan completing analytic gradient of the correlated energy
 Correlated dipole moment
            1
    1  -0.3726170
    2  -0.8734835
    3  -0.0004239
 Energy read as -594.754110228
 Full Analytical Gradient: (in a.u., or Hartree/Bohr)
             1             2             3             4
    1   -0.00007886    0.00004781   -0.00014796    0.00017901
    2    0.00003364   -0.00008539    0.00021354   -0.00016179
    3   -0.00001612    0.00001897   -0.00002521    0.00002235
 Gradient time:  CPU 0.81 s  wall 0.84 s
 ----------------------------------------------------------------
             Standard Nuclear Orientation (Angstroms)
    I     Atom           X                Y                Z
 ----------------------------------------------------------------
    1      P      -0.4309514060    -0.5283751796    -0.0000000000
    2      F      -1.7364057513     0.3992069648     0.0000000000
    3      N       0.6763548537     0.6307053926     0.0000000000
    4      F       1.9293820972    -0.0091303042    -0.0000000000
 ----------------------------------------------------------------
 Nuclear Repulsion Energy =   157.9018872800 hartrees
 There are       20 alpha and       20 beta electrons

                       Distance Matrix (Angstroms)
             P (  1)   F (  2)   N (  3)
   F (  2)  1.601443
   N (  3)  1.602996  2.423841
   F (  4)  2.416773  3.688460  1.406935

 Requested basis set is 6-311++G(d,p)
 There are 31 shells and 96 basis functions
 A cutoff of  1.0D-14 yielded    472 shell pairs
 There are      4616 function pairs (      5009 Cartesian)
 Smallest overlap matrix eigenvalue = 2.33E-03
 Guess MOs from SCF MO coefficient file

 -----------------------------------------------------------------------
  General SCF calculation program by
  Eric Jon Sundstrom, Paul Horn, Yuezhi Mao, Dmitri Zuev, Alec White,
  David Stuck, Shaama M.S., Shane Yost, Joonho Lee, David Small,
  Daniel Levine, Susi Lehtola, Hugh Burton, Evgeny Epifanovsky
 -----------------------------------------------------------------------
 Hartree-Fock
 using 6 threads for integral computing
 -------------------------------------------------------
 OpenMP Integral computing Module                
 Release: version 2.0, May 2017, Q-Chem Inc. Pleasanton 
 -------------------------------------------------------
 A restricted SCF calculation will be
 performed using DIIS
 SCF converges when DIIS error is below 1.0e-08
 ---------------------------------------
  Cycle       Energy         DIIS error
 ---------------------------------------
    1    -594.0350934985      2.66e-05  
    2    -594.0350943987      7.63e-06  
    3    -594.0350944767      4.59e-06  
    4    -594.0350944996      1.19e-06  
    5    -594.0350945028      3.73e-07  
    6    -594.0350945035      2.29e-07  
    7    -594.0350945037      8.50e-08  
    8    -594.0350945038      2.70e-08  
    9    -594.0350945038      9.09e-09  Convergence criterion met
 ---------------------------------------
 SCF time:   CPU 2.97s  wall 1.00s 
 SCF   energy in the final basis set =     -594.0350945038
 Total energy in the final basis set =     -594.0350945038


 ------------------------------------------------------------------------------

   CCMAN2: suite of methods based on coupled cluster
           and equation of motion theories.

   Components:
   * libvmm-1.3-trunk
     by Evgeny Epifanovsky, Ilya Kaliman.
   * libtensor-2.5-trunk
     by Evgeny Epifanovsky, Michael Wormit, Dmitry Zuev, Sam Manzer, 
        Ilya Kaliman.
   * libcc-2.5-trunk
     by Evgeny Epifanovsky, Arik Landau, Tomasz Kus, Kirill Khistyaev, 
        Dmitry Zuev, Prashant Manohar, Xintian Feng, Anna Krylov, 
        Matthew Goldey, Alec White, Thomas Jagau, Kaushik Nanda, 
        Anastasia Gunina, Alexander Kunitsa, Joonho Lee.

   CCMAN original authors:
   Anna I. Krylov, C. David Sherrill, Steven R. Gwaltney,
   Edward F. C. Byrd (2000)
   Sergey V. Levchenko, Lyudmila V. Slipchenko, Tao Wang,
   Ana-Maria C. Cristian (2003)
   Piotr A. Pieniazek, C. Melania Oana, Evgeny Epifanovsky (2007)
   Prashant Manohar (2009)

 ------------------------------------------------------------------------------


 Allocating and initializing 30808MB of RAM...
 Calculation will run on 6 cores.


 Alpha MOs, Restricted
 -- Occupied --                  
-80.092 -26.350 -26.341 -15.689  -7.628  -5.521  -5.519  -5.519
  1 A     2 A     3 A     4 A     5 A     6 A     7 A     8 A                  
 -1.656  -1.640  -1.156  -0.855  -0.753  -0.733  -0.726  -0.706
  9 A    10 A    11 A    12 A    13 A    14 A    15 A    16 A                  
 -0.668  -0.586  -0.471  -0.444
 17 A    18 A    19 A    20 A                                                  
 -- Virtual --                   
  0.001   0.052   0.057   0.076   0.081   0.128   0.177   0.187
 21 A    22 A    23 A    24 A    25 A    26 A    27 A    28 A                  
  0.221   0.226   0.265   0.294   0.302   0.320   0.367   0.370
 29 A    30 A    31 A    32 A    33 A    34 A    35 A    36 A                  
  0.383   0.393   0.425   0.459   0.472   0.526   0.592   0.762
 37 A    38 A    39 A    40 A    41 A    42 A    43 A    44 A                  
  0.844   0.864   0.882   0.932   1.037   1.070   1.114   1.264
 45 A    46 A    47 A    48 A    49 A    50 A    51 A    52 A                  
  1.385   1.546   1.564   1.569   1.594   1.612   1.658   1.746
 53 A    54 A    55 A    56 A    57 A    58 A    59 A    60 A                  
  1.840   1.904   2.204   2.249   2.257   2.387   2.410   2.589
 61 A    62 A    63 A    64 A    65 A    66 A    67 A    68 A                  
  2.877   3.994   4.127   4.168   4.174   4.192   4.194   4.204
 69 A    70 A    71 A    72 A    73 A    74 A    75 A    76 A                  
  4.209   4.296   4.373   4.436   4.573   5.291   6.867   6.898
 77 A    78 A    79 A    80 A    81 A    82 A    83 A    84 A                  
  6.905   6.912   6.952   7.119   7.561  14.674  14.783  14.846
 85 A    86 A    87 A    88 A    89 A    90 A    91 A    92 A                  
 36.642  68.710  68.734 166.140
 93 A    94 A    95 A    96 A                                                  

 Beta MOs, Restricted
 -- Occupied --                  
-80.092 -26.350 -26.341 -15.689  -7.628  -5.521  -5.519  -5.519
  1 A     2 A     3 A     4 A     5 A     6 A     7 A     8 A                  
 -1.656  -1.640  -1.156  -0.855  -0.753  -0.733  -0.726  -0.706
  9 A    10 A    11 A    12 A    13 A    14 A    15 A    16 A                  
 -0.668  -0.586  -0.471  -0.444
 17 A    18 A    19 A    20 A                                                  
 -- Virtual --                   
  0.001   0.052   0.057   0.076   0.081   0.128   0.177   0.187
 21 A    22 A    23 A    24 A    25 A    26 A    27 A    28 A                  
  0.221   0.226   0.265   0.294   0.302   0.320   0.367   0.370
 29 A    30 A    31 A    32 A    33 A    34 A    35 A    36 A                  
  0.383   0.393   0.425   0.459   0.472   0.526   0.592   0.762
 37 A    38 A    39 A    40 A    41 A    42 A    43 A    44 A                  
  0.844   0.864   0.882   0.932   1.037   1.070   1.114   1.264
 45 A    46 A    47 A    48 A    49 A    50 A    51 A    52 A                  
  1.385   1.546   1.564   1.569   1.594   1.612   1.658   1.746
 53 A    54 A    55 A    56 A    57 A    58 A    59 A    60 A                  
  1.840   1.904   2.204   2.249   2.257   2.387   2.410   2.589
 61 A    62 A    63 A    64 A    65 A    66 A    67 A    68 A                  
  2.877   3.994   4.127   4.168   4.174   4.192   4.194   4.204
 69 A    70 A    71 A    72 A    73 A    74 A    75 A    76 A                  
  4.209   4.296   4.373   4.436   4.573   5.291   6.867   6.898
 77 A    78 A    79 A    80 A    81 A    82 A    83 A    84 A                  
  6.905   6.912   6.952   7.119   7.561  14.674  14.783  14.846
 85 A    86 A    87 A    88 A    89 A    90 A    91 A    92 A                  
 36.642  68.710  68.734 166.140
 93 A    94 A    95 A    96 A                                                  

 Occupation and symmetry of molecular orbitals

 Point group: C1 (1 irreducible representation).

                           A     All 
 -------------------------------------
 All molecular orbitals:
  - Alpha                  96    96  
  - Beta                   96    96  
 -------------------------------------
 Alpha orbitals:
  - Frozen occupied        8     8   
  - Active occupied        12    12  
  - Active virtual         76    76  
  - Frozen virtual         0     0   
 -------------------------------------
 Beta orbitals:
  - Frozen occupied        8     8   
  - Active occupied        12    12  
  - Active virtual         76    76  
  - Frozen virtual         0     0   
 -------------------------------------

 Import integrals:   CPU 0.00 s  wall 0.00 s

 Import integrals:   CPU 10.58 s  wall 1.97 s

 MP2 amplitudes:   CPU 0.03 s  wall 0.02 s

Running a double precision version
           CCSD T amplitudes will be solved using DIIS.

           Start     Size      MaxIter   EConv     TConv     
           3         7         100       1.00e-07  1.00e-05  
 ------------------------------------------------------------------------------
           Energy (a.u.)   Ediff      Tdiff       Comment
 ------------------------------------------------------------------------------
          -594.74468113                           
     1    -594.72553630   1.91e-02   7.14e-01     
     2    -594.75221867   2.67e-02   1.01e-01     
     3    -594.74998682   2.23e-03   4.88e-02     
     4    -594.75301299   3.03e-03   1.87e-02     Switched to DIIS steps.
     5    -594.75403504   1.02e-03   1.27e-02     
     6    -594.75411530   8.03e-05   3.14e-03     
     7    -594.75410973   5.57e-06   1.42e-03     
     8    -594.75410857   1.16e-06   3.73e-04     
     9    -594.75410988   1.31e-06   2.38e-04     
    10    -594.75410946   4.24e-07   7.75e-05     
    11    -594.75410976   3.03e-07   2.84e-05     
    12    -594.75410979   3.27e-08   1.55e-05     
    13    -594.75410977   2.08e-08   3.98e-06     
 ------------------------------------------------------------------------------
          -594.75410977                           CCSD T converged.

End of double precision
 SCF energy                 = -594.03509450
 MP2 energy                 = -594.74468113
 CCSD correlation energy     =   -0.71901527
 CCSD total energy           = -594.75410977

 CCSD  T1^2 = 0.0161  T2^2 = 0.2290  Leading amplitudes:

 Amplitude    Orbitals with energies
 -0.0372       20 (A) A                  ->    21 (A) A                   
              -0.4437                          0.0008                     
 -0.0372       20 (A) B                  ->    21 (A) B                   
              -0.4437                          0.0008                     
 -0.0249       16 (A) A                  ->    21 (A) A                   
              -0.7064                          0.0008                     
 -0.0249       16 (A) B                  ->    21 (A) B                   
              -0.7064                          0.0008                     

 Amplitude    Orbitals with energies
 -0.1250       20 (A) A      20 (A) B    ->    21 (A) A      21 (A) B     
              -0.4437       -0.4437            0.0008        0.0008       
  0.1250       20 (A) A      20 (A) B    ->    21 (A) B      21 (A) A     
              -0.4437       -0.4437            0.0008        0.0008       
  0.1250       20 (A) B      20 (A) A    ->    21 (A) A      21 (A) B     
              -0.4437       -0.4437            0.0008        0.0008       
 -0.1250       20 (A) B      20 (A) A    ->    21 (A) B      21 (A) A     
              -0.4437       -0.4437            0.0008        0.0008       

 Computing CCSD intemediates for later calculations in double precision
 Finished.

Running a double precision version
           CCSD Lambda amplitudes will be solved using DIIS.
           Start     Size      MaxIter   EConv     LConv     
           3         7         100       1.00e-07  1.00e-05  
 ------------------------------------------------------------------------------
            Enorm      Ldiff       Comment
 ------------------------------------------------------------------------------
     1     6.03e-02   3.67e-02     
     2     2.00e-02   9.81e-03     
     3     8.50e-03   1.36e-03     
     4     4.74e-03   1.76e-03     Switched to DIIS steps.
     5     1.39e-03   9.76e-04     
     6     6.95e-04   2.16e-04     
     7     2.29e-04   7.15e-05     
     8     1.11e-04   1.20e-05     
     9     3.79e-05   6.23e-07     
    10     1.67e-05   2.72e-07     
    11     6.97e-06   4.52e-07     
    12     2.70e-06   2.72e-07     
    13     1.33e-06   2.02e-07     
    14     6.28e-07   2.67e-08     
    15     2.97e-07   5.82e-09     
    16     1.62e-07   1.64e-08     
    17     6.82e-08   1.26e-08     
 ------------------------------------------------------------------------------
                                   CCSD Lambda converged.

 Computing density matrices in double precision...
           Orbital response amplitudes will be solved using DIIS.
           Start     Size      MaxIter   EConv     LConv     
           3         7         100       1.00e-06  1.00e-06  
 ------------------------------------------------------------------------------
            Enorm      Ldiff       Comment
 ------------------------------------------------------------------------------
     1     9.18e-02   1.19e-03     
     2     5.94e-02   1.82e-02     
     3     8.00e-02   2.58e-02     
     4     1.86e-02   2.59e-02     Switched to DIIS steps.
     5     4.04e-03   6.96e-03     
     6     1.31e-03   7.71e-04     
     7     3.23e-04   9.98e-05     
     8     1.02e-04   3.85e-05     
     9     3.16e-05   7.97e-06     
    10     6.39e-06   3.23e-07     
    11     1.45e-06   7.78e-07     
    12     7.55e-07   2.06e-08     
 ------------------------------------------------------------------------------
                                   Orbital response converged.

 Computing density matrices... Done.
 CCSD calculation:   CPU 383.74 s  wall 72.89 s

 Transferring MO TPDM to AO TPDM
 Transferring g2_o1o1o1o1
 Transferring g2_o1o1o1v1
 Transferring g2_o1o1v1v1
 Transferring g2_o1v1o1v1
 Transferring g2_o1v1v1v1
 Transferring g2_v1v1v1v1
 Adding separable TPDM
 Computing TPDM gradient
 --------------------------------------------------------
 2e gradient
  Atom          X               Y               Z
 --------------------------------------------------------
    1          4.160436       19.139234        0.000000  
    2         16.624365       -7.960310        0.000000  
    3         -6.939488      -13.210312       -0.000000  
    4        -13.845313        2.031388        0.000000  
 --------------------------------------------------------
 --------------------------------------------------------
 Final gradient
  Atom          X               Y               Z
 --------------------------------------------------------
    1          4.160436       19.139234        0.000000  
    2         16.624365       -7.960310        0.000000  
    3         -6.939488      -13.210312       -0.000000  
    4        -13.845313        2.031388        0.000000  
 --------------------------------------------------------
 Analytic gradient from two-electron contribution:   CPU 82.93 s  wall 16.25 s

 Total ccman2 time:   CPU 480.46 s  wall 92.13 s


 --------------------------------------------------------------

                    Orbital Energies (a.u.)
 --------------------------------------------------------------

 Alpha MOs
 -- Occupied --
-80.0920 -26.3496 -26.3406 -15.6891  -7.6283  -5.5213  -5.5195  -5.5193
 -1.6565  -1.6399  -1.1562  -0.8550  -0.7526  -0.7329  -0.7256  -0.7064
 -0.6685  -0.5857  -0.4708  -0.4437
 -- Virtual --
  0.0008   0.0524   0.0572   0.0763   0.0809   0.1280   0.1773   0.1875
  0.2210   0.2262   0.2654   0.2941   0.3023   0.3203   0.3665   0.3700
  0.3828   0.3927   0.4247   0.4595   0.4723   0.5262   0.5924   0.7620
  0.8439   0.8637   0.8821   0.9320   1.0367   1.0703   1.1138   1.2639
  1.3848   1.5465   1.5637   1.5694   1.5935   1.6119   1.6576   1.7464
  1.8402   1.9043   2.2040   2.2494   2.2568   2.3872   2.4103   2.5893
  2.8774   3.9935   4.1275   4.1675   4.1738   4.1917   4.1938   4.2041
  4.2089   4.2958   4.3731   4.4365   4.5734   5.2908   6.8669   6.8983
  6.9048   6.9119   6.9521   7.1188   7.5609  14.6740  14.7828  14.8457
 36.6423  68.7098  68.7345 166.1405
 --------------------------------------------------------------

          Ground-State Mulliken Net Atomic Charges

     Atom                 Charge (a.u.)
  ----------------------------------------
      1 P                     0.540674
      2 F                    -0.192934
      3 N                    -0.288038
      4 F                    -0.059702
  ----------------------------------------
  Sum of atomic charges =     0.000000

 -----------------------------------------------------------------
                    Cartesian Multipole Moments
 -----------------------------------------------------------------
    Charge (ESU x 10^10)
                 0.0000
    Dipole Moment (Debye)
         X      -0.9444      Y      -2.2190      Z       0.0000
       Tot       2.4116
    Quadrupole Moments (Debye-Ang)
        XX     -32.5296     XY       0.6815     YY     -29.3894
        XZ      -0.0000     YZ      -0.0000     ZZ     -26.7391
    Octopole Moments (Debye-Ang^2)
       XXX       1.2980    XXY      -2.0840    XYY       0.0061
       YYY       1.0019    XXZ       0.0000    XYZ       0.0000
       YYZ       0.0000    XZZ      -0.3797    YZZ       0.3729
       ZZZ       0.0000
    Hexadecapole Moments (Debye-Ang^3)
      XXXX    -277.0989   XXXY      -1.4909   XXYY     -54.4303
      XYYY      -7.0756   YYYY     -75.3795   XXXZ      -0.0000
      XXYZ      -0.0000   XYYZ      -0.0000   YYYZ      -0.0000
      XXZZ     -46.9022   XYZZ      -1.5999   YYZZ     -16.6691
      XZZZ      -0.0000   YZZZ      -0.0000   ZZZZ     -27.3917
 -----------------------------------------------------------------
 DrvMan completing analytic gradient of the correlated energy
 Correlated dipole moment
            1
    1  -0.3715654
    2  -0.8730256
    3   0.0000002
 Energy read as -594.754109771
 Full Analytical Gradient: (in a.u., or Hartree/Bohr)
             1             2             3             4
    1   -0.00040514   -0.00000071    0.00064564   -0.00023979
    2   -0.00028062   -0.00011808    0.00037668    0.00002203
    3    0.00000007   -0.00000002   -0.00000007    0.00000001
 Gradient time:  CPU 0.79 s  wall 0.83 s
 ----------------------------------------------------------------
             Standard Nuclear Orientation (Angstroms)
    I     Atom           X                Y                Z
 ----------------------------------------------------------------
    1      P      -0.4309514060    -0.5283751796    -0.0000000000
    2      F      -1.7364057513     0.3992069648     0.0000000000
    3      N       0.6743548537     0.6307053926     0.0000000000
    4      F       1.9293820972    -0.0091303042    -0.0000000000
 ----------------------------------------------------------------
 Nuclear Repulsion Energy =   157.9131130611 hartrees
 There are       20 alpha and       20 beta electrons

                       Distance Matrix (Angstroms)
             P (  1)   F (  2)   N (  3)
   F (  2)  1.601443
   N (  3)  1.601615  2.421850
   F (  4)  2.416773  3.688460  1.408717

 Requested basis set is 6-311++G(d,p)
 There are 31 shells and 96 basis functions
 A cutoff of  1.0D-14 yielded    472 shell pairs
 There are      4616 function pairs (      5009 Cartesian)
 Smallest overlap matrix eigenvalue = 2.33E-03
 Guess MOs from SCF MO coefficient file

 -----------------------------------------------------------------------
  General SCF calculation program by
  Eric Jon Sundstrom, Paul Horn, Yuezhi Mao, Dmitri Zuev, Alec White,
  David Stuck, Shaama M.S., Shane Yost, Joonho Lee, David Small,
  Daniel Levine, Susi Lehtola, Hugh Burton, Evgeny Epifanovsky
 -----------------------------------------------------------------------
 Hartree-Fock
 using 6 threads for integral computing
 -------------------------------------------------------
 OpenMP Integral computing Module                
 Release: version 2.0, May 2017, Q-Chem Inc. Pleasanton 
 -------------------------------------------------------
 A restricted SCF calculation will be
 performed using DIIS
 SCF converges when DIIS error is below 1.0e-08
 ---------------------------------------
  Cycle       Energy         DIIS error
 ---------------------------------------
    1    -594.0351133535      4.94e-05  
    2    -594.0351162668      1.43e-05  
    3    -594.0351165053      8.77e-06  
    4    -594.0351165870      2.17e-06  
    5    -594.0351165974      7.08e-07  
    6    -594.0351166000      4.30e-07  
    7    -594.0351166006      1.47e-07  
    8    -594.0351166007      4.71e-08  
    9    -594.0351166007      1.37e-08  
   10    -594.0351166007      4.59e-09  Convergence criterion met
 ---------------------------------------
 SCF time:   CPU 3.10s  wall 0.00s 
 SCF   energy in the final basis set =     -594.0351166007
 Total energy in the final basis set =     -594.0351166007


 ------------------------------------------------------------------------------

   CCMAN2: suite of methods based on coupled cluster
           and equation of motion theories.

   Components:
   * libvmm-1.3-trunk
     by Evgeny Epifanovsky, Ilya Kaliman.
   * libtensor-2.5-trunk
     by Evgeny Epifanovsky, Michael Wormit, Dmitry Zuev, Sam Manzer, 
        Ilya Kaliman.
   * libcc-2.5-trunk
     by Evgeny Epifanovsky, Arik Landau, Tomasz Kus, Kirill Khistyaev, 
        Dmitry Zuev, Prashant Manohar, Xintian Feng, Anna Krylov, 
        Matthew Goldey, Alec White, Thomas Jagau, Kaushik Nanda, 
        Anastasia Gunina, Alexander Kunitsa, Joonho Lee.

   CCMAN original authors:
   Anna I. Krylov, C. David Sherrill, Steven R. Gwaltney,
   Edward F. C. Byrd (2000)
   Sergey V. Levchenko, Lyudmila V. Slipchenko, Tao Wang,
   Ana-Maria C. Cristian (2003)
   Piotr A. Pieniazek, C. Melania Oana, Evgeny Epifanovsky (2007)
   Prashant Manohar (2009)

 ------------------------------------------------------------------------------


 Allocating and initializing 30808MB of RAM...
 Calculation will run on 6 cores.


 Alpha MOs, Restricted
 -- Occupied --                  
-80.092 -26.350 -26.340 -15.689  -7.628  -5.521  -5.520  -5.519
  1 A     2 A     3 A     4 A     5 A     6 A     7 A     8 A                  
 -1.656  -1.639  -1.157  -0.855  -0.752  -0.733  -0.726  -0.706
  9 A    10 A    11 A    12 A    13 A    14 A    15 A    16 A                  
 -0.668  -0.586  -0.471  -0.444
 17 A    18 A    19 A    20 A                                                  
 -- Virtual --                   
  0.001   0.052   0.057   0.076   0.081   0.128   0.177   0.187
 21 A    22 A    23 A    24 A    25 A    26 A    27 A    28 A                  
  0.221   0.226   0.265   0.294   0.302   0.320   0.367   0.370
 29 A    30 A    31 A    32 A    33 A    34 A    35 A    36 A                  
  0.383   0.393   0.425   0.460   0.473   0.526   0.592   0.762
 37 A    38 A    39 A    40 A    41 A    42 A    43 A    44 A                  
  0.844   0.864   0.882   0.932   1.036   1.070   1.114   1.265
 45 A    46 A    47 A    48 A    49 A    50 A    51 A    52 A                  
  1.385   1.546   1.564   1.570   1.594   1.612   1.658   1.746
 53 A    54 A    55 A    56 A    57 A    58 A    59 A    60 A                  
  1.840   1.904   2.204   2.249   2.257   2.388   2.411   2.588
 61 A    62 A    63 A    64 A    65 A    66 A    67 A    68 A                  
  2.879   3.993   4.128   4.168   4.174   4.192   4.194   4.204
 69 A    70 A    71 A    72 A    73 A    74 A    75 A    76 A                  
  4.209   4.296   4.371   4.436   4.574   5.288   6.867   6.898
 77 A    78 A    79 A    80 A    81 A    82 A    83 A    84 A                  
  6.905   6.912   6.952   7.117   7.562  14.674  14.783  14.847
 85 A    86 A    87 A    88 A    89 A    90 A    91 A    92 A                  
 36.642  68.710  68.735 166.141
 93 A    94 A    95 A    96 A                                                  

 Beta MOs, Restricted
 -- Occupied --                  
-80.092 -26.350 -26.340 -15.689  -7.628  -5.521  -5.520  -5.519
  1 A     2 A     3 A     4 A     5 A     6 A     7 A     8 A                  
 -1.656  -1.639  -1.157  -0.855  -0.752  -0.733  -0.726  -0.706
  9 A    10 A    11 A    12 A    13 A    14 A    15 A    16 A                  
 -0.668  -0.586  -0.471  -0.444
 17 A    18 A    19 A    20 A                                                  
 -- Virtual --                   
  0.001   0.052   0.057   0.076   0.081   0.128   0.177   0.187
 21 A    22 A    23 A    24 A    25 A    26 A    27 A    28 A                  
  0.221   0.226   0.265   0.294   0.302   0.320   0.367   0.370
 29 A    30 A    31 A    32 A    33 A    34 A    35 A    36 A                  
  0.383   0.393   0.425   0.460   0.473   0.526   0.592   0.762
 37 A    38 A    39 A    40 A    41 A    42 A    43 A    44 A                  
  0.844   0.864   0.882   0.932   1.036   1.070   1.114   1.265
 45 A    46 A    47 A    48 A    49 A    50 A    51 A    52 A                  
  1.385   1.546   1.564   1.570   1.594   1.612   1.658   1.746
 53 A    54 A    55 A    56 A    57 A    58 A    59 A    60 A                  
  1.840   1.904   2.204   2.249   2.257   2.388   2.411   2.588
 61 A    62 A    63 A    64 A    65 A    66 A    67 A    68 A                  
  2.879   3.993   4.128   4.168   4.174   4.192   4.194   4.204
 69 A    70 A    71 A    72 A    73 A    74 A    75 A    76 A                  
  4.209   4.296   4.371   4.436   4.574   5.288   6.867   6.898
 77 A    78 A    79 A    80 A    81 A    82 A    83 A    84 A                  
  6.905   6.912   6.952   7.117   7.562  14.674  14.783  14.847
 85 A    86 A    87 A    88 A    89 A    90 A    91 A    92 A                  
 36.642  68.710  68.735 166.141
 93 A    94 A    95 A    96 A                                                  

 Occupation and symmetry of molecular orbitals

 Point group: C1 (1 irreducible representation).

                           A     All 
 -------------------------------------
 All molecular orbitals:
  - Alpha                  96    96  
  - Beta                   96    96  
 -------------------------------------
 Alpha orbitals:
  - Frozen occupied        8     8   
  - Active occupied        12    12  
  - Active virtual         76    76  
  - Frozen virtual         0     0   
 -------------------------------------
 Beta orbitals:
  - Frozen occupied        8     8   
  - Active occupied        12    12  
  - Active virtual         76    76  
  - Frozen virtual         0     0   
 -------------------------------------

 Import integrals:   CPU 0.00 s  wall 0.00 s

 Import integrals:   CPU 10.27 s  wall 1.81 s

 MP2 amplitudes:   CPU 0.03 s  wall 0.02 s

Running a double precision version
           CCSD T amplitudes will be solved using DIIS.

           Start     Size      MaxIter   EConv     TConv     
           3         7         100       1.00e-07  1.00e-05  
 ------------------------------------------------------------------------------
           Energy (a.u.)   Ediff      Tdiff       Comment
 ------------------------------------------------------------------------------
          -594.74466023                           
     1    -594.72553134   1.91e-02   7.14e-01     
     2    -594.75221649   2.67e-02   1.01e-01     
     3    -594.74998568   2.23e-03   4.88e-02     
     4    -594.75301224   3.03e-03   1.87e-02     Switched to DIIS steps.
     5    -594.75403414   1.02e-03   1.27e-02     
     6    -594.75411453   8.04e-05   3.14e-03     
     7    -594.75410914   5.39e-06   1.42e-03     
     8    -594.75410800   1.14e-06   3.74e-04     
     9    -594.75410932   1.32e-06   2.38e-04     
    10    -594.75410890   4.22e-07   7.75e-05     
    11    -594.75410920   3.02e-07   2.84e-05     
    12    -594.75410924   3.26e-08   1.55e-05     
    13    -594.75410922   2.16e-08   3.99e-06     
 ------------------------------------------------------------------------------
          -594.75410922                           CCSD T converged.

End of double precision
 SCF energy                 = -594.03511660
 MP2 energy                 = -594.74466023
 CCSD correlation energy     =   -0.71899261
 CCSD total energy           = -594.75410922

 CCSD  T1^2 = 0.0162  T2^2 = 0.2290  Leading amplitudes:

 Amplitude    Orbitals with energies
 -0.0373       20 (A) A                  ->    21 (A) A                   
              -0.4443                          0.0008                     
 -0.0373       20 (A) B                  ->    21 (A) B                   
              -0.4443                          0.0008                     
  0.0247       16 (A) A                  ->    21 (A) A                   
              -0.7060                          0.0008                     
  0.0247       16 (A) B                  ->    21 (A) B                   
              -0.7060                          0.0008                     

 Amplitude    Orbitals with energies
 -0.1245       20 (A) A      20 (A) B    ->    21 (A) A      21 (A) B     
              -0.4443       -0.4443            0.0008        0.0008       
  0.1245       20 (A) A      20 (A) B    ->    21 (A) B      21 (A) A     
              -0.4443       -0.4443            0.0008        0.0008       
  0.1245       20 (A) B      20 (A) A    ->    21 (A) A      21 (A) B     
              -0.4443       -0.4443            0.0008        0.0008       
 -0.1245       20 (A) B      20 (A) A    ->    21 (A) B      21 (A) A     
              -0.4443       -0.4443            0.0008        0.0008       

 Computing CCSD intemediates for later calculations in double precision
 Finished.

Running a double precision version
           CCSD Lambda amplitudes will be solved using DIIS.
           Start     Size      MaxIter   EConv     LConv     
           3         7         100       1.00e-07  1.00e-05  
 ------------------------------------------------------------------------------
            Enorm      Ldiff       Comment
 ------------------------------------------------------------------------------
     1     6.02e-02   3.66e-02     
     2     2.00e-02   9.82e-03     
     3     8.49e-03   1.35e-03     
     4     4.73e-03   1.76e-03     Switched to DIIS steps.
     5     1.39e-03   9.75e-04     
     6     6.95e-04   2.16e-04     
     7     2.29e-04   7.14e-05     
     8     1.11e-04   1.20e-05     
     9     3.80e-05   6.17e-07     
    10     1.68e-05   2.73e-07     
    11     6.99e-06   4.53e-07     
    12     2.72e-06   2.72e-07     
    13     1.34e-06   2.02e-07     
    14     6.37e-07   2.59e-08     
    15     3.02e-07   5.18e-09     
    16     1.65e-07   1.70e-08     
    17     6.92e-08   1.30e-08     
 ------------------------------------------------------------------------------
                                   CCSD Lambda converged.

 Computing density matrices in double precision...
           Orbital response amplitudes will be solved using DIIS.
           Start     Size      MaxIter   EConv     LConv     
           3         7         100       1.00e-06  1.00e-06  
 ------------------------------------------------------------------------------
            Enorm      Ldiff       Comment
 ------------------------------------------------------------------------------
     1     9.18e-02   1.18e-03     
     2     5.95e-02   1.80e-02     
     3     8.03e-02   2.59e-02     
     4     1.85e-02   2.62e-02     Switched to DIIS steps.
     5     4.01e-03   6.91e-03     
     6     1.30e-03   7.69e-04     
     7     3.21e-04   9.81e-05     
     8     1.01e-04   3.81e-05     
     9     3.14e-05   7.90e-06     
    10     6.35e-06   3.20e-07     
    11     1.44e-06   7.77e-07     
    12     7.56e-07   2.05e-08     
 ------------------------------------------------------------------------------
                                   Orbital response converged.

 Computing density matrices... Done.
 CCSD calculation:   CPU 381.44 s  wall 72.26 s

 Transferring MO TPDM to AO TPDM
 Transferring g2_o1o1o1o1
 Transferring g2_o1o1o1v1
 Transferring g2_o1o1v1v1
 Transferring g2_o1v1o1v1
 Transferring g2_o1v1v1v1
 Transferring g2_v1v1v1v1
 Adding separable TPDM
 Computing TPDM gradient
 --------------------------------------------------------
 2e gradient
  Atom          X               Y               Z
 --------------------------------------------------------
    1          4.163951       19.165178        0.000000  
    2         16.627671       -7.961859        0.000000  
    3         -6.949807      -13.223792       -0.000000  
    4        -13.841815        2.020473       -0.000000  
 --------------------------------------------------------
 --------------------------------------------------------
 Final gradient
  Atom          X               Y               Z
 --------------------------------------------------------
    1          4.163951       19.165178        0.000000  
    2         16.627671       -7.961859        0.000000  
    3         -6.949807      -13.223792       -0.000000  
    4        -13.841815        2.020473       -0.000000  
 --------------------------------------------------------
 Analytic gradient from two-electron contribution:   CPU 80.06 s  wall 15.73 s

 Total ccman2 time:   CPU 474.72 s  wall 90.63 s


 --------------------------------------------------------------

                    Orbital Energies (a.u.)
 --------------------------------------------------------------

 Alpha MOs
 -- Occupied --
-80.0920 -26.3496 -26.3403 -15.6890  -7.6284  -5.5213  -5.5195  -5.5194
 -1.6565  -1.6391  -1.1568  -0.8548  -0.7522  -0.7329  -0.7256  -0.7060
 -0.6681  -0.5857  -0.4710  -0.4443
 -- Virtual --
  0.0008   0.0523   0.0572   0.0762   0.0809   0.1279   0.1771   0.1875
  0.2210   0.2263   0.2652   0.2935   0.3023   0.3203   0.3666   0.3699
  0.3828   0.3927   0.4246   0.4595   0.4726   0.5263   0.5925   0.7622
  0.8441   0.8636   0.8822   0.9315   1.0364   1.0701   1.1138   1.2652
  1.3847   1.5464   1.5637   1.5699   1.5937   1.6121   1.6579   1.7464
  1.8400   1.9041   2.2041   2.2488   2.2570   2.3880   2.4110   2.5884
  2.8787   3.9927   4.1281   4.1676   4.1739   4.1922   4.1941   4.2041
  4.2093   4.2960   4.3715   4.4361   4.5735   5.2876   6.8669   6.8984
  6.9050   6.9119   6.9523   7.1167   7.5616  14.6740  14.7828  14.8467
 36.6423  68.7098  68.7347 166.1414
 --------------------------------------------------------------

          Ground-State Mulliken Net Atomic Charges

     Atom                 Charge (a.u.)
  ----------------------------------------
      1 P                     0.541361
      2 F                    -0.192969
      3 N                    -0.287822
      4 F                    -0.060570
  ----------------------------------------
  Sum of atomic charges =    -0.000000

 -----------------------------------------------------------------
                    Cartesian Multipole Moments
 -----------------------------------------------------------------
    Charge (ESU x 10^10)
                -0.0000
    Dipole Moment (Debye)
         X      -0.9498      Y      -2.2213      Z       0.0000
       Tot       2.4159
    Quadrupole Moments (Debye-Ang)
        XX     -32.5383     XY       0.6835     YY     -29.3848
        XZ      -0.0000     YZ      -0.0000     ZZ     -26.7342
    Octopole Moments (Debye-Ang^2)
       XXX       1.3091    XXY      -2.0864    XYY       0.0161
       YYY       1.0009    XXZ       0.0000    XYZ       0.0000
       YYZ       0.0000    XZZ      -0.3752    YZZ       0.3690
       ZZZ       0.0000
    Hexadecapole Moments (Debye-Ang^3)
      XXXX    -277.0589   XXXY      -1.4755   XXYY     -54.4160
      XYYY      -7.0453   YYYY     -75.3596   XXXZ      -0.0000
      XXYZ      -0.0000   XYYZ      -0.0000   YYYZ      -0.0000
      XXZZ     -46.8930   XYZZ      -1.5906   YYZZ     -16.6613
      XZZZ      -0.0000   YZZZ      -0.0000   ZZZZ     -27.3713
 -----------------------------------------------------------------
 DrvMan completing analytic gradient of the correlated energy
 Correlated dipole moment
            1
    1  -0.3736654
    2  -0.8739401
    3   0.0000000
 Energy read as -594.754109215
 Full Analytical Gradient: (in a.u., or Hartree/Bohr)
             1             2             3             4
    1    0.00024827    0.00009689   -0.00094090    0.00059574
    2    0.00034989   -0.00005288    0.00004729   -0.00034429
    3    0.00000000   -0.00000000   -0.00000000    0.00000000
 Gradient time:  CPU 0.75 s  wall 0.79 s
 ----------------------------------------------------------------
             Standard Nuclear Orientation (Angstroms)
    I     Atom           X                Y                Z
 ----------------------------------------------------------------
    1      P      -0.4309514060    -0.5283751796    -0.0000000000
    2      F      -1.7364057513     0.3992069648     0.0000000000
    3      N       0.6753548537     0.6317053926     0.0000000000
    4      F       1.9293820972    -0.0091303042    -0.0000000000
 ----------------------------------------------------------------
 Nuclear Repulsion Energy =   157.8836442037 hartrees
 There are       20 alpha and       20 beta electrons

                       Distance Matrix (Angstroms)
             P (  1)   F (  2)   N (  3)
   F (  2)  1.601443
   N (  3)  1.603029  2.422941
   F (  4)  2.416773  3.688460  1.408281

 Requested basis set is 6-311++G(d,p)
 There are 31 shells and 96 basis functions
 A cutoff of  1.0D-14 yielded    472 shell pairs
 There are      4616 function pairs (      5009 Cartesian)
 Smallest overlap matrix eigenvalue = 2.33E-03
 Guess MOs from SCF MO coefficient file

 -----------------------------------------------------------------------
  General SCF calculation program by
  Eric Jon Sundstrom, Paul Horn, Yuezhi Mao, Dmitri Zuev, Alec White,
  David Stuck, Shaama M.S., Shane Yost, Joonho Lee, David Small,
  Daniel Levine, Susi Lehtola, Hugh Burton, Evgeny Epifanovsky
 -----------------------------------------------------------------------
 Hartree-Fock
 using 6 threads for integral computing
 -------------------------------------------------------
 OpenMP Integral computing Module                
 Release: version 2.0, May 2017, Q-Chem Inc. Pleasanton 
 -------------------------------------------------------
 A restricted SCF calculation will be
 performed using DIIS
 SCF converges when DIIS error is below 1.0e-08
 ---------------------------------------
  Cycle       Energy         DIIS error
 ---------------------------------------
    1    -594.0350239779      2.98e-05  
    2    -594.0350251281      1.21e-05  
    3    -594.0350252786      7.00e-06  
    4    -594.0350253426      1.59e-06  
    5    -594.0350253501      5.13e-07  
    6    -594.0350253513      1.77e-07  
    7    -594.0350253514      7.91e-08  
    8    -594.0350253514      4.24e-08  
    9    -594.0350253514      1.52e-08  
   10    -594.0350253514      3.16e-09  Convergence criterion met
 ---------------------------------------
 SCF time:   CPU 2.98s  wall 0.00s 
 SCF   energy in the final basis set =     -594.0350253514
 Total energy in the final basis set =     -594.0350253514


 ------------------------------------------------------------------------------

   CCMAN2: suite of methods based on coupled cluster
           and equation of motion theories.

   Components:
   * libvmm-1.3-trunk
     by Evgeny Epifanovsky, Ilya Kaliman.
   * libtensor-2.5-trunk
     by Evgeny Epifanovsky, Michael Wormit, Dmitry Zuev, Sam Manzer, 
        Ilya Kaliman.
   * libcc-2.5-trunk
     by Evgeny Epifanovsky, Arik Landau, Tomasz Kus, Kirill Khistyaev, 
        Dmitry Zuev, Prashant Manohar, Xintian Feng, Anna Krylov, 
        Matthew Goldey, Alec White, Thomas Jagau, Kaushik Nanda, 
        Anastasia Gunina, Alexander Kunitsa, Joonho Lee.

   CCMAN original authors:
   Anna I. Krylov, C. David Sherrill, Steven R. Gwaltney,
   Edward F. C. Byrd (2000)
   Sergey V. Levchenko, Lyudmila V. Slipchenko, Tao Wang,
   Ana-Maria C. Cristian (2003)
   Piotr A. Pieniazek, C. Melania Oana, Evgeny Epifanovsky (2007)
   Prashant Manohar (2009)

 ------------------------------------------------------------------------------


 Allocating and initializing 30808MB of RAM...
 Calculation will run on 6 cores.


 Alpha MOs, Restricted
 -- Occupied --                  
-80.092 -26.350 -26.340 -15.689  -7.628  -5.521  -5.520  -5.519
  1 A     2 A     3 A     4 A     5 A     6 A     7 A     8 A                  
 -1.657  -1.639  -1.156  -0.855  -0.752  -0.733  -0.726  -0.706
  9 A    10 A    11 A    12 A    13 A    14 A    15 A    16 A                  
 -0.668  -0.586  -0.471  -0.444
 17 A    18 A    19 A    20 A                                                  
 -- Virtual --                   
  0.001   0.052   0.057   0.076   0.081   0.128   0.177   0.187
 21 A    22 A    23 A    24 A    25 A    26 A    27 A    28 A                  
  0.221   0.226   0.265   0.294   0.302   0.320   0.367   0.370
 29 A    30 A    31 A    32 A    33 A    34 A    35 A    36 A                  
  0.383   0.393   0.424   0.460   0.472   0.526   0.592   0.762
 37 A    38 A    39 A    40 A    41 A    42 A    43 A    44 A                  
  0.844   0.864   0.882   0.932   1.037   1.070   1.114   1.264
 45 A    46 A    47 A    48 A    49 A    50 A    51 A    52 A                  
  1.385   1.546   1.564   1.570   1.594   1.612   1.658   1.746
 53 A    54 A    55 A    56 A    57 A    58 A    59 A    60 A                  
  1.840   1.904   2.204   2.249   2.257   2.387   2.411   2.589
 61 A    62 A    63 A    64 A    65 A    66 A    67 A    68 A                  
  2.877   3.993   4.128   4.168   4.174   4.192   4.194   4.204
 69 A    70 A    71 A    72 A    73 A    74 A    75 A    76 A                  
  4.209   4.296   4.372   4.436   4.573   5.288   6.867   6.898
 77 A    78 A    79 A    80 A    81 A    82 A    83 A    84 A                  
  6.905   6.912   6.952   7.117   7.561  14.674  14.783  14.846
 85 A    86 A    87 A    88 A    89 A    90 A    91 A    92 A                  
 36.642  68.710  68.735 166.140
 93 A    94 A    95 A    96 A                                                  

 Beta MOs, Restricted
 -- Occupied --                  
-80.092 -26.350 -26.340 -15.689  -7.628  -5.521  -5.520  -5.519
  1 A     2 A     3 A     4 A     5 A     6 A     7 A     8 A                  
 -1.657  -1.639  -1.156  -0.855  -0.752  -0.733  -0.726  -0.706
  9 A    10 A    11 A    12 A    13 A    14 A    15 A    16 A                  
 -0.668  -0.586  -0.471  -0.444
 17 A    18 A    19 A    20 A                                                  
 -- Virtual --                   
  0.001   0.052   0.057   0.076   0.081   0.128   0.177   0.187
 21 A    22 A    23 A    24 A    25 A    26 A    27 A    28 A                  
  0.221   0.226   0.265   0.294   0.302   0.320   0.367   0.370
 29 A    30 A    31 A    32 A    33 A    34 A    35 A    36 A                  
  0.383   0.393   0.424   0.460   0.472   0.526   0.592   0.762
 37 A    38 A    39 A    40 A    41 A    42 A    43 A    44 A                  
  0.844   0.864   0.882   0.932   1.037   1.070   1.114   1.264
 45 A    46 A    47 A    48 A    49 A    50 A    51 A    52 A                  
  1.385   1.546   1.564   1.570   1.594   1.612   1.658   1.746
 53 A    54 A    55 A    56 A    57 A    58 A    59 A    60 A                  
  1.840   1.904   2.204   2.249   2.257   2.387   2.411   2.589
 61 A    62 A    63 A    64 A    65 A    66 A    67 A    68 A                  
  2.877   3.993   4.128   4.168   4.174   4.192   4.194   4.204
 69 A    70 A    71 A    72 A    73 A    74 A    75 A    76 A                  
  4.209   4.296   4.372   4.436   4.573   5.288   6.867   6.898
 77 A    78 A    79 A    80 A    81 A    82 A    83 A    84 A                  
  6.905   6.912   6.952   7.117   7.561  14.674  14.783  14.846
 85 A    86 A    87 A    88 A    89 A    90 A    91 A    92 A                  
 36.642  68.710  68.735 166.140
 93 A    94 A    95 A    96 A                                                  

 Occupation and symmetry of molecular orbitals

 Point group: C1 (1 irreducible representation).

                           A     All 
 -------------------------------------
 All molecular orbitals:
  - Alpha                  96    96  
  - Beta                   96    96  
 -------------------------------------
 Alpha orbitals:
  - Frozen occupied        8     8   
  - Active occupied        12    12  
  - Active virtual         76    76  
  - Frozen virtual         0     0   
 -------------------------------------
 Beta orbitals:
  - Frozen occupied        8     8   
  - Active occupied        12    12  
  - Active virtual         76    76  
  - Frozen virtual         0     0   
 -------------------------------------

 Import integrals:   CPU 0.00 s  wall 0.00 s

 Import integrals:   CPU 10.55 s  wall 1.93 s

 MP2 amplitudes:   CPU 0.07 s  wall 0.05 s

Running a double precision version
           CCSD T amplitudes will be solved using DIIS.

           Start     Size      MaxIter   EConv     TConv     
           3         7         100       1.00e-07  1.00e-05  
 ------------------------------------------------------------------------------
           Energy (a.u.)   Ediff      Tdiff       Comment
 ------------------------------------------------------------------------------
          -594.74468699                           
     1    -594.72550788   1.92e-02   7.14e-01     
     2    -594.75221943   2.67e-02   1.01e-01     
     3    -594.74997947   2.24e-03   4.88e-02     
     4    -594.75301071   3.03e-03   1.87e-02     Switched to DIIS steps.
     5    -594.75403415   1.02e-03   1.27e-02     
     6    -594.75411476   8.06e-05   3.15e-03     
     7    -594.75410926   5.50e-06   1.42e-03     
     8    -594.75410811   1.15e-06   3.75e-04     
     9    -594.75410943   1.32e-06   2.39e-04     
    10    -594.75410901   4.26e-07   7.78e-05     
    11    -594.75410931   3.05e-07   2.85e-05     
    12    -594.75410935   3.30e-08   1.55e-05     
    13    -594.75410932   2.10e-08   4.00e-06     
 ------------------------------------------------------------------------------
          -594.75410932                           CCSD T converged.

End of double precision
 SCF energy                 = -594.03502535
 MP2 energy                 = -594.74468699
 CCSD correlation energy     =   -0.71908397
 CCSD total energy           = -594.75410932

 CCSD  T1^2 = 0.0162  T2^2 = 0.2291  Leading amplitudes:

 Amplitude    Orbitals with energies
  0.0374       20 (A) A                  ->    21 (A) A                   
              -0.4439                          0.0007                     
  0.0374       20 (A) B                  ->    21 (A) B                   
              -0.4439                          0.0007                     
 -0.0247       16 (A) A                  ->    21 (A) A                   
              -0.7061                          0.0007                     
 -0.0247       16 (A) B                  ->    21 (A) B                   
              -0.7061                          0.0007                     

 Amplitude    Orbitals with energies
 -0.1250       20 (A) A      20 (A) B    ->    21 (A) A      21 (A) B     
              -0.4439       -0.4439            0.0007        0.0007       
  0.1250       20 (A) A      20 (A) B    ->    21 (A) B      21 (A) A     
              -0.4439       -0.4439            0.0007        0.0007       
  0.1250       20 (A) B      20 (A) A    ->    21 (A) A      21 (A) B     
              -0.4439       -0.4439            0.0007        0.0007       
 -0.1250       20 (A) B      20 (A) A    ->    21 (A) B      21 (A) A     
              -0.4439       -0.4439            0.0007        0.0007       

 Computing CCSD intemediates for later calculations in double precision
 Finished.

Running a double precision version
           CCSD Lambda amplitudes will be solved using DIIS.
           Start     Size      MaxIter   EConv     LConv     
           3         7         100       1.00e-07  1.00e-05  
 ------------------------------------------------------------------------------
            Enorm      Ldiff       Comment
 ------------------------------------------------------------------------------
     1     6.03e-02   3.67e-02     
     2     2.00e-02   9.83e-03     
     3     8.51e-03   1.36e-03     
     4     4.74e-03   1.76e-03     Switched to DIIS steps.
     5     1.40e-03   9.78e-04     
     6     6.97e-04   2.17e-04     
     7     2.30e-04   7.18e-05     
     8     1.11e-04   1.21e-05     
     9     3.81e-05   5.93e-07     
    10     1.68e-05   2.67e-07     
    11     7.00e-06   4.56e-07     
    12     2.71e-06   2.74e-07     
    13     1.33e-06   2.03e-07     
    14     6.32e-07   2.69e-08     
    15     2.99e-07   5.78e-09     
    16     1.63e-07   1.64e-08     
    17     6.87e-08   1.27e-08     
 ------------------------------------------------------------------------------
                                   CCSD Lambda converged.

 Computing density matrices in double precision...
           Orbital response amplitudes will be solved using DIIS.
           Start     Size      MaxIter   EConv     LConv     
           3         7         100       1.00e-06  1.00e-06  
 ------------------------------------------------------------------------------
            Enorm      Ldiff       Comment
 ------------------------------------------------------------------------------
     1     9.19e-02   1.21e-03     
     2     5.96e-02   1.81e-02     
     3     8.04e-02   2.60e-02     
     4     1.86e-02   2.62e-02     Switched to DIIS steps.
     5     4.04e-03   6.97e-03     
     6     1.31e-03   7.72e-04     
     7     3.24e-04   9.99e-05     
     8     1.02e-04   3.83e-05     
     9     3.16e-05   8.05e-06     
    10     6.40e-06   3.15e-07     
    11     1.46e-06   7.81e-07     
    12     7.62e-07   2.21e-08     
 ------------------------------------------------------------------------------
                                   Orbital response converged.

 Computing density matrices... Done.
 CCSD calculation:   CPU 381.81 s  wall 72.75 s

 Transferring MO TPDM to AO TPDM
 Transferring g2_o1o1o1o1
 Transferring g2_o1o1o1v1
 Transferring g2_o1o1v1v1
 Transferring g2_o1v1o1v1
 Transferring g2_o1v1v1v1
 Transferring g2_v1v1v1v1
 Adding separable TPDM
 Computing TPDM gradient
 --------------------------------------------------------
 2e gradient
  Atom          X               Y               Z
 --------------------------------------------------------
    1          4.149888       19.152683        0.000000  
    2         16.623890       -7.960069        0.000000  
    3         -6.936946      -13.220856       -0.000000  
    4        -13.836832        2.028242       -0.000000  
 --------------------------------------------------------
 --------------------------------------------------------
 Final gradient
  Atom          X               Y               Z
 --------------------------------------------------------
    1          4.149888       19.152683        0.000000  
    2         16.623890       -7.960069        0.000000  
    3         -6.936946      -13.220856       -0.000000  
    4        -13.836832        2.028242       -0.000000  
 --------------------------------------------------------
 Analytic gradient from two-electron contribution:   CPU 78.97 s  wall 14.92 s

 Total ccman2 time:   CPU 475.92 s  wall 90.98 s


 --------------------------------------------------------------

                    Orbital Energies (a.u.)
 --------------------------------------------------------------

 Alpha MOs
 -- Occupied --
-80.0921 -26.3496 -26.3403 -15.6892  -7.6285  -5.5214  -5.5196  -5.5195
 -1.6565  -1.6392  -1.1563  -0.8549  -0.7522  -0.7328  -0.7256  -0.7061
 -0.6681  -0.5857  -0.4710  -0.4439
 -- Virtual --
  0.0007   0.0523   0.0572   0.0762   0.0809   0.1279   0.1772   0.1875
  0.2210   0.2261   0.2653   0.2938   0.3023   0.3203   0.3666   0.3699
  0.3828   0.3927   0.4245   0.4595   0.4722   0.5263   0.5923   0.7619
  0.8438   0.8636   0.8820   0.9319   1.0366   1.0700   1.1137   1.2638
  1.3848   1.5464   1.5637   1.5697   1.5936   1.6120   1.6579   1.7463
  1.8401   1.9042   2.2040   2.2489   2.2570   2.3873   2.4106   2.5887
  2.8773   3.9929   4.1280   4.1676   4.1738   4.1920   4.1941   4.2041
  4.2091   4.2957   4.3719   4.4358   4.5732   5.2882   6.8669   6.8983
  6.9050   6.9119   6.9523   7.1172   7.5608  14.6739  14.7827  14.8455
 36.6421  68.7097  68.7347 166.1403
 --------------------------------------------------------------

          Ground-State Mulliken Net Atomic Charges

     Atom                 Charge (a.u.)
  ----------------------------------------
      1 P                     0.541055
      2 F                    -0.192999
      3 N                    -0.287571
      4 F                    -0.060485
  ----------------------------------------
  Sum of atomic charges =    -0.000000

 -----------------------------------------------------------------
                    Cartesian Multipole Moments
 -----------------------------------------------------------------
    Charge (ESU x 10^10)
                -0.0000
    Dipole Moment (Debye)
         X      -0.9501      Y      -2.2209      Z       0.0000
       Tot       2.4156
    Quadrupole Moments (Debye-Ang)
        XX     -32.5393     XY       0.6835     YY     -29.3866
        XZ      -0.0000     YZ      -0.0000     ZZ     -26.7385
    Octopole Moments (Debye-Ang^2)
       XXX       1.2890    XXY      -2.0934    XYY       0.0065
       YYY       0.9786    XXZ       0.0000    XYZ       0.0000
       YYZ       0.0000    XZZ      -0.3798    YZZ       0.3647
       ZZZ       0.0000
    Hexadecapole Moments (Debye-Ang^3)
      XXXX    -277.1128   XXXY      -1.4944   XXYY     -54.4298
      XYYY      -7.0715   YYYY     -75.4102   XXXZ      -0.0000
      XXYZ      -0.0000   XYYZ      -0.0000   YYYZ      -0.0000
      XXZZ     -46.9010   XYZZ      -1.5988   YYZZ     -16.6726
      XZZZ      -0.0000   YZZZ      -0.0000   ZZZZ     -27.3857
 -----------------------------------------------------------------
 DrvMan completing analytic gradient of the correlated energy
 Correlated dipole moment
            1
    1  -0.3737803
    2  -0.8737785
    3   0.0000000
 Energy read as -594.754109325
 Full Analytical Gradient: (in a.u., or Hartree/Bohr)
             1             2             3             4
    1   -0.00041986    0.00009150    0.00001620    0.00031217
    2   -0.00042433   -0.00005854    0.00075782   -0.00027496
    3    0.00000000   -0.00000000   -0.00000000    0.00000000
 Gradient time:  CPU 0.83 s  wall 0.87 s
 ----------------------------------------------------------------
             Standard Nuclear Orientation (Angstroms)
    I     Atom           X                Y                Z
 ----------------------------------------------------------------
    1      P      -0.4309514060    -0.5283751796    -0.0000000000
    2      F      -1.7364057513     0.3992069648     0.0000000000
    3      N       0.6753548537     0.6297053926     0.0000000000
    4      F       1.9293820972    -0.0091303042    -0.0000000000
 ----------------------------------------------------------------
 Nuclear Repulsion Energy =   157.9313300842 hartrees
 There are       20 alpha and       20 beta electrons

                       Distance Matrix (Angstroms)
             P (  1)   F (  2)   N (  3)
   F (  2)  1.601443
   N (  3)  1.601582  2.422750
   F (  4)  2.416773  3.688460  1.407372

 Requested basis set is 6-311++G(d,p)
 There are 31 shells and 96 basis functions
 A cutoff of  1.0D-14 yielded    472 shell pairs
 There are      4616 function pairs (      5009 Cartesian)
 Smallest overlap matrix eigenvalue = 2.33E-03
 Guess MOs from SCF MO coefficient file

 -----------------------------------------------------------------------
  General SCF calculation program by
  Eric Jon Sundstrom, Paul Horn, Yuezhi Mao, Dmitri Zuev, Alec White,
  David Stuck, Shaama M.S., Shane Yost, Joonho Lee, David Small,
  Daniel Levine, Susi Lehtola, Hugh Burton, Evgeny Epifanovsky
 -----------------------------------------------------------------------
 Hartree-Fock
 using 6 threads for integral computing
 -------------------------------------------------------
 OpenMP Integral computing Module                
 Release: version 2.0, May 2017, Q-Chem Inc. Pleasanton 
 -------------------------------------------------------
 A restricted SCF calculation will be
 performed using DIIS
 SCF converges when DIIS error is below 1.0e-08
 ---------------------------------------
  Cycle       Energy         DIIS error
 ---------------------------------------
    1    -594.0351835687      4.00e-05  
    2    -594.0351857785      1.45e-05  
    3    -594.0351860762      9.61e-06  
    4    -594.0351861990      2.21e-06  
    5    -594.0351862154      6.87e-07  
    6    -594.0351862170      2.61e-07  
    7    -594.0351862172      1.03e-07  
    8    -594.0351862172      4.07e-08  
    9    -594.0351862173      1.39e-08  
   10    -594.0351862173      4.70e-09  Convergence criterion met
 ---------------------------------------
 SCF time:   CPU 3.03s  wall 1.00s 
 SCF   energy in the final basis set =     -594.0351862173
 Total energy in the final basis set =     -594.0351862173


 ------------------------------------------------------------------------------

   CCMAN2: suite of methods based on coupled cluster
           and equation of motion theories.

   Components:
   * libvmm-1.3-trunk
     by Evgeny Epifanovsky, Ilya Kaliman.
   * libtensor-2.5-trunk
     by Evgeny Epifanovsky, Michael Wormit, Dmitry Zuev, Sam Manzer, 
        Ilya Kaliman.
   * libcc-2.5-trunk
     by Evgeny Epifanovsky, Arik Landau, Tomasz Kus, Kirill Khistyaev, 
        Dmitry Zuev, Prashant Manohar, Xintian Feng, Anna Krylov, 
        Matthew Goldey, Alec White, Thomas Jagau, Kaushik Nanda, 
        Anastasia Gunina, Alexander Kunitsa, Joonho Lee.

   CCMAN original authors:
   Anna I. Krylov, C. David Sherrill, Steven R. Gwaltney,
   Edward F. C. Byrd (2000)
   Sergey V. Levchenko, Lyudmila V. Slipchenko, Tao Wang,
   Ana-Maria C. Cristian (2003)
   Piotr A. Pieniazek, C. Melania Oana, Evgeny Epifanovsky (2007)
   Prashant Manohar (2009)

 ------------------------------------------------------------------------------


 Allocating and initializing 30808MB of RAM...
 Calculation will run on 6 cores.


 Alpha MOs, Restricted
 -- Occupied --                  
-80.092 -26.350 -26.341 -15.689  -7.628  -5.521  -5.519  -5.519
  1 A     2 A     3 A     4 A     5 A     6 A     7 A     8 A                  
 -1.656  -1.640  -1.157  -0.855  -0.753  -0.733  -0.726  -0.706
  9 A    10 A    11 A    12 A    13 A    14 A    15 A    16 A                  
 -0.668  -0.586  -0.471  -0.444
 17 A    18 A    19 A    20 A                                                  
 -- Virtual --                   
  0.001   0.052   0.057   0.076   0.081   0.128   0.177   0.187
 21 A    22 A    23 A    24 A    25 A    26 A    27 A    28 A                  
  0.221   0.226   0.265   0.294   0.302   0.320   0.367   0.370
 29 A    30 A    31 A    32 A    33 A    34 A    35 A    36 A                  
  0.383   0.393   0.425   0.459   0.473   0.526   0.592   0.762
 37 A    38 A    39 A    40 A    41 A    42 A    43 A    44 A                  
  0.844   0.864   0.882   0.932   1.036   1.070   1.114   1.265
 45 A    46 A    47 A    48 A    49 A    50 A    51 A    52 A                  
  1.385   1.546   1.564   1.570   1.594   1.612   1.658   1.747
 53 A    54 A    55 A    56 A    57 A    58 A    59 A    60 A                  
  1.840   1.904   2.204   2.249   2.257   2.388   2.411   2.589
 61 A    62 A    63 A    64 A    65 A    66 A    67 A    68 A                  
  2.879   3.993   4.128   4.168   4.174   4.192   4.194   4.204
 69 A    70 A    71 A    72 A    73 A    74 A    75 A    76 A                  
  4.209   4.296   4.373   4.437   4.574   5.290   6.867   6.898
 77 A    78 A    79 A    80 A    81 A    82 A    83 A    84 A                  
  6.905   6.912   6.952   7.118   7.562  14.674  14.783  14.847
 85 A    86 A    87 A    88 A    89 A    90 A    91 A    92 A                  
 36.643  68.710  68.734 166.142
 93 A    94 A    95 A    96 A                                                  

 Beta MOs, Restricted
 -- Occupied --                  
-80.092 -26.350 -26.341 -15.689  -7.628  -5.521  -5.519  -5.519
  1 A     2 A     3 A     4 A     5 A     6 A     7 A     8 A                  
 -1.656  -1.640  -1.157  -0.855  -0.753  -0.733  -0.726  -0.706
  9 A    10 A    11 A    12 A    13 A    14 A    15 A    16 A                  
 -0.668  -0.586  -0.471  -0.444
 17 A    18 A    19 A    20 A                                                  
 -- Virtual --                   
  0.001   0.052   0.057   0.076   0.081   0.128   0.177   0.187
 21 A    22 A    23 A    24 A    25 A    26 A    27 A    28 A                  
  0.221   0.226   0.265   0.294   0.302   0.320   0.367   0.370
 29 A    30 A    31 A    32 A    33 A    34 A    35 A    36 A                  
  0.383   0.393   0.425   0.459   0.473   0.526   0.592   0.762
 37 A    38 A    39 A    40 A    41 A    42 A    43 A    44 A                  
  0.844   0.864   0.882   0.932   1.036   1.070   1.114   1.265
 45 A    46 A    47 A    48 A    49 A    50 A    51 A    52 A                  
  1.385   1.546   1.564   1.570   1.594   1.612   1.658   1.747
 53 A    54 A    55 A    56 A    57 A    58 A    59 A    60 A                  
  1.840   1.904   2.204   2.249   2.257   2.388   2.411   2.589
 61 A    62 A    63 A    64 A    65 A    66 A    67 A    68 A                  
  2.879   3.993   4.128   4.168   4.174   4.192   4.194   4.204
 69 A    70 A    71 A    72 A    73 A    74 A    75 A    76 A                  
  4.209   4.296   4.373   4.437   4.574   5.290   6.867   6.898
 77 A    78 A    79 A    80 A    81 A    82 A    83 A    84 A                  
  6.905   6.912   6.952   7.118   7.562  14.674  14.783  14.847
 85 A    86 A    87 A    88 A    89 A    90 A    91 A    92 A                  
 36.643  68.710  68.734 166.142
 93 A    94 A    95 A    96 A                                                  

 Occupation and symmetry of molecular orbitals

 Point group: C1 (1 irreducible representation).

                           A     All 
 -------------------------------------
 All molecular orbitals:
  - Alpha                  96    96  
  - Beta                   96    96  
 -------------------------------------
 Alpha orbitals:
  - Frozen occupied        8     8   
  - Active occupied        12    12  
  - Active virtual         76    76  
  - Frozen virtual         0     0   
 -------------------------------------
 Beta orbitals:
  - Frozen occupied        8     8   
  - Active occupied        12    12  
  - Active virtual         76    76  
  - Frozen virtual         0     0   
 -------------------------------------

 Import integrals:   CPU 0.00 s  wall 0.00 s

 Import integrals:   CPU 10.22 s  wall 1.80 s

 MP2 amplitudes:   CPU 0.03 s  wall 0.02 s

Running a double precision version
           CCSD T amplitudes will be solved using DIIS.

           Start     Size      MaxIter   EConv     TConv     
           3         7         100       1.00e-07  1.00e-05  
 ------------------------------------------------------------------------------
           Energy (a.u.)   Ediff      Tdiff       Comment
 ------------------------------------------------------------------------------
          -594.74465485                           
     1    -594.72556022   1.91e-02   7.14e-01     
     2    -594.75221619   2.67e-02   1.01e-01     
     3    -594.74999350   2.22e-03   4.87e-02     
     4    -594.75301499   3.02e-03   1.87e-02     Switched to DIIS steps.
     5    -594.75403551   1.02e-03   1.27e-02     
     6    -594.75411554   8.00e-05   3.13e-03     
     7    -594.75411008   5.46e-06   1.42e-03     
     8    -594.75410894   1.14e-06   3.72e-04     
     9    -594.75411024   1.30e-06   2.38e-04     
    10    -594.75410982   4.20e-07   7.72e-05     
    11    -594.75411012   3.00e-07   2.83e-05     
    12    -594.75411015   3.23e-08   1.54e-05     
    13    -594.75411013   2.15e-08   3.97e-06     
 ------------------------------------------------------------------------------
          -594.75411013                           CCSD T converged.

End of double precision
 SCF energy                 = -594.03518622
 MP2 energy                 = -594.74465485
 CCSD correlation energy     =   -0.71892391
 CCSD total energy           = -594.75411013

 CCSD  T1^2 = 0.0161  T2^2 = 0.2289  Leading amplitudes:

 Amplitude    Orbitals with energies
  0.0371       20 (A) A                  ->    21 (A) A                   
              -0.4441                          0.0010                     
  0.0371       20 (A) B                  ->    21 (A) B                   
              -0.4441                          0.0010                     
  0.0249       16 (A) A                  ->    21 (A) A                   
              -0.7064                          0.0010                     
  0.0249       16 (A) B                  ->    21 (A) B                   
              -0.7064                          0.0010                     

 Amplitude    Orbitals with energies
 -0.1245       20 (A) A      20 (A) B    ->    21 (A) A      21 (A) B     
              -0.4441       -0.4441            0.0010        0.0010       
  0.1245       20 (A) A      20 (A) B    ->    21 (A) B      21 (A) A     
              -0.4441       -0.4441            0.0010        0.0010       
  0.1245       20 (A) B      20 (A) A    ->    21 (A) A      21 (A) B     
              -0.4441       -0.4441            0.0010        0.0010       
 -0.1245       20 (A) B      20 (A) A    ->    21 (A) B      21 (A) A     
              -0.4441       -0.4441            0.0010        0.0010       

 Computing CCSD intemediates for later calculations in double precision
 Finished.

Running a double precision version
           CCSD Lambda amplitudes will be solved using DIIS.
           Start     Size      MaxIter   EConv     LConv     
           3         7         100       1.00e-07  1.00e-05  
 ------------------------------------------------------------------------------
            Enorm      Ldiff       Comment
 ------------------------------------------------------------------------------
     1     6.02e-02   3.66e-02     
     2     2.00e-02   9.81e-03     
     3     8.48e-03   1.35e-03     
     4     4.73e-03   1.76e-03     Switched to DIIS steps.
     5     1.39e-03   9.74e-04     
     6     6.94e-04   2.15e-04     
     7     2.29e-04   7.10e-05     
     8     1.10e-04   1.19e-05     
     9     3.78e-05   6.47e-07     
    10     1.67e-05   2.78e-07     
    11     6.97e-06   4.49e-07     
    12     2.71e-06   2.71e-07     
    13     1.34e-06   2.01e-07     
    14     6.33e-07   2.58e-08     
    15     3.00e-07   5.23e-09     
    16     1.64e-07   1.70e-08     
    17     6.88e-08   1.29e-08     
 ------------------------------------------------------------------------------
                                   CCSD Lambda converged.

 Computing density matrices in double precision...
           Orbital response amplitudes will be solved using DIIS.
           Start     Size      MaxIter   EConv     LConv     
           3         7         100       1.00e-06  1.00e-06  
 ------------------------------------------------------------------------------
            Enorm      Ldiff       Comment
 ------------------------------------------------------------------------------
     1     9.17e-02   1.15e-03     
     2     5.94e-02   1.81e-02     
     3     7.99e-02   2.58e-02     
     4     1.85e-02   2.59e-02     Switched to DIIS steps.
     5     4.01e-03   6.90e-03     
     6     1.30e-03   7.68e-04     
     7     3.20e-04   9.80e-05     
     8     1.01e-04   3.82e-05     
     9     3.13e-05   7.83e-06     
    10     6.34e-06   3.28e-07     
    11     1.43e-06   7.74e-07     
    12     7.50e-07   1.91e-08     
 ------------------------------------------------------------------------------
                                   Orbital response converged.

 Computing density matrices... Done.
 CCSD calculation:   CPU 380.60 s  wall 72.57 s

 Transferring MO TPDM to AO TPDM
 Transferring g2_o1o1o1o1
 Transferring g2_o1o1o1v1
 Transferring g2_o1o1v1v1
 Transferring g2_o1v1o1v1
 Transferring g2_o1v1v1v1
 Transferring g2_v1v1v1v1
 Adding separable TPDM
 Computing TPDM gradient
 --------------------------------------------------------
 2e gradient
  Atom          X               Y               Z
 --------------------------------------------------------
    1          4.174541       19.151718        0.000000  
    2         16.628142       -7.962099       -0.000000  
    3         -6.952387      -13.213220       -0.000000  
    4        -13.850297        2.023601       -0.000000  
 --------------------------------------------------------
 --------------------------------------------------------
 Final gradient
  Atom          X               Y               Z
 --------------------------------------------------------
    1          4.174541       19.151718        0.000000  
    2         16.628142       -7.962099       -0.000000  
    3         -6.952387      -13.213220       -0.000000  
    4        -13.850297        2.023601       -0.000000  
 --------------------------------------------------------
 Analytic gradient from two-electron contribution:   CPU 79.54 s  wall 15.55 s

 Total ccman2 time:   CPU 472.76 s  wall 90.65 s


 --------------------------------------------------------------

                    Orbital Energies (a.u.)
 --------------------------------------------------------------

 Alpha MOs
 -- Occupied --
-80.0918 -26.3496 -26.3406 -15.6890  -7.6283  -5.5212  -5.5194  -5.5193
 -1.6565  -1.6397  -1.1567  -0.8549  -0.7525  -0.7330  -0.7256  -0.7064
 -0.6685  -0.5856  -0.4708  -0.4441
 -- Virtual --
  0.0010   0.0524   0.0572   0.0763   0.0810   0.1280   0.1772   0.1875
  0.2210   0.2263   0.2653   0.2939   0.3023   0.3204   0.3665   0.3700
  0.3829   0.3927   0.4248   0.4595   0.4727   0.5263   0.5925   0.7623
  0.8442   0.8637   0.8823   0.9317   1.0365   1.0704   1.1139   1.2654
  1.3847   1.5465   1.5637   1.5696   1.5936   1.6120   1.6577   1.7465
  1.8401   1.9042   2.2041   2.2493   2.2568   2.3878   2.4107   2.5890
  2.8787   3.9932   4.1276   4.1676   4.1739   4.1920   4.1938   4.2041
  4.2091   4.2960   4.3727   4.4368   4.5738   5.2902   6.8669   6.8984
  6.9048   6.9119   6.9521   7.1184   7.5617  14.6741  14.7829  14.8469
 36.6425  68.7098  68.7345 166.1415
 --------------------------------------------------------------

          Ground-State Mulliken Net Atomic Charges

     Atom                 Charge (a.u.)
  ----------------------------------------
      1 P                     0.540980
      2 F                    -0.192903
      3 N                    -0.288288
      4 F                    -0.059788
  ----------------------------------------
  Sum of atomic charges =     0.000000

 -----------------------------------------------------------------
                    Cartesian Multipole Moments
 -----------------------------------------------------------------
    Charge (ESU x 10^10)
                 0.0000
    Dipole Moment (Debye)
         X      -0.9441      Y      -2.2194      Z      -0.0000
       Tot       2.4119
    Quadrupole Moments (Debye-Ang)
        XX     -32.5286     XY       0.6815     YY     -29.3876
        XZ      -0.0000     YZ      -0.0000     ZZ     -26.7347
    Octopole Moments (Debye-Ang^2)
       XXX       1.3181    XXY      -2.0770    XYY       0.0158
       YYY       1.0242    XXZ      -0.0000    XYZ      -0.0000
       YYZ      -0.0000    XZZ      -0.3752    YZZ       0.3771
       ZZZ      -0.0000
    Hexadecapole Moments (Debye-Ang^3)
      XXXX    -277.0451   XXXY      -1.4719   XXYY     -54.4166
      XYYY      -7.0494   YYYY     -75.3289   XXXZ       0.0000
      XXYZ      -0.0000   XYYZ      -0.0000   YYYZ      -0.0000
      XXZZ     -46.8942   XYZZ      -1.5917   YYZZ     -16.6578
      XZZZ      -0.0000   YZZZ       0.0000   ZZZZ     -27.3773
 -----------------------------------------------------------------
 DrvMan completing analytic gradient of the correlated energy
 Correlated dipole moment
            1
    1  -0.3714533
    2  -0.8731857
    3  -0.0000000
 Energy read as -594.754110131
 Full Analytical Gradient: (in a.u., or Hartree/Bohr)
             1             2             3             4
    1    0.00026330    0.00000451   -0.00031319    0.00004538
    2    0.00049266   -0.00011245   -0.00033148   -0.00004873
    3    0.00000000    0.00000000   -0.00000000    0.00000000
 Gradient time:  CPU 0.77 s  wall 0.81 s
 ----------------------------------------------------------------
             Standard Nuclear Orientation (Angstroms)
    I     Atom           X                Y                Z
 ----------------------------------------------------------------
    1      P      -0.4309514060    -0.5283751796    -0.0000000000
    2      F      -1.7364057513     0.3992069648     0.0000000000
    3      N       0.6753548537     0.6307053926     0.0010000000
    4      F       1.9293820972    -0.0091303042    -0.0000000000
 ----------------------------------------------------------------
 Nuclear Repulsion Energy =   157.9074728081 hartrees
 There are       20 alpha and       20 beta electrons

                       Distance Matrix (Angstroms)
             P (  1)   F (  2)   N (  3)
   F (  2)  1.601443
   N (  3)  1.602305  2.422846
   F (  4)  2.416773  3.688460  1.407826

 Requested basis set is 6-311++G(d,p)
 There are 31 shells and 96 basis functions
 A cutoff of  1.0D-14 yielded    472 shell pairs
 There are      4616 function pairs (      5009 Cartesian)
 Smallest overlap matrix eigenvalue = 2.33E-03
 Guess MOs from SCF MO coefficient file

 -----------------------------------------------------------------------
  General SCF calculation program by
  Eric Jon Sundstrom, Paul Horn, Yuezhi Mao, Dmitri Zuev, Alec White,
  David Stuck, Shaama M.S., Shane Yost, Joonho Lee, David Small,
  Daniel Levine, Susi Lehtola, Hugh Burton, Evgeny Epifanovsky
 -----------------------------------------------------------------------
 Hartree-Fock
 using 6 threads for integral computing
 -------------------------------------------------------
 OpenMP Integral computing Module                
 Release: version 2.0, May 2017, Q-Chem Inc. Pleasanton 
 -------------------------------------------------------
 A restricted SCF calculation will be
 performed using DIIS
 SCF converges when DIIS error is below 1.0e-08
 ---------------------------------------
  Cycle       Energy         DIIS error
 ---------------------------------------
    1    -594.0351050556      2.56e-05  
    2    -594.0351060711      8.64e-06  
    3    -594.0351062140      5.90e-06  
    4    -594.0351062642      1.61e-06  
    5    -594.0351062752      6.02e-07  
    6    -594.0351062773      3.09e-07  
    7    -594.0351062779      1.57e-07  
    8    -594.0351062781      6.66e-08  
    9    -594.0351062781      1.86e-08  
   10    -594.0351062781      6.17e-09  Convergence criterion met
 ---------------------------------------
 SCF time:   CPU 3.00s  wall 1.00s 
 SCF   energy in the final basis set =     -594.0351062781
 Total energy in the final basis set =     -594.0351062781


 ------------------------------------------------------------------------------

   CCMAN2: suite of methods based on coupled cluster
           and equation of motion theories.

   Components:
   * libvmm-1.3-trunk
     by Evgeny Epifanovsky, Ilya Kaliman.
   * libtensor-2.5-trunk
     by Evgeny Epifanovsky, Michael Wormit, Dmitry Zuev, Sam Manzer, 
        Ilya Kaliman.
   * libcc-2.5-trunk
     by Evgeny Epifanovsky, Arik Landau, Tomasz Kus, Kirill Khistyaev, 
        Dmitry Zuev, Prashant Manohar, Xintian Feng, Anna Krylov, 
        Matthew Goldey, Alec White, Thomas Jagau, Kaushik Nanda, 
        Anastasia Gunina, Alexander Kunitsa, Joonho Lee.

   CCMAN original authors:
   Anna I. Krylov, C. David Sherrill, Steven R. Gwaltney,
   Edward F. C. Byrd (2000)
   Sergey V. Levchenko, Lyudmila V. Slipchenko, Tao Wang,
   Ana-Maria C. Cristian (2003)
   Piotr A. Pieniazek, C. Melania Oana, Evgeny Epifanovsky (2007)
   Prashant Manohar (2009)

 ------------------------------------------------------------------------------


 Allocating and initializing 30808MB of RAM...
 Calculation will run on 6 cores.


 Alpha MOs, Restricted
 -- Occupied --                  
-80.092 -26.350 -26.340 -15.689  -7.628  -5.521  -5.519  -5.519
  1 A     2 A     3 A     4 A     5 A     6 A     7 A     8 A                  
 -1.656  -1.639  -1.156  -0.855  -0.752  -0.733  -0.726  -0.706
  9 A    10 A    11 A    12 A    13 A    14 A    15 A    16 A                  
 -0.668  -0.586  -0.471  -0.444
 17 A    18 A    19 A    20 A                                                  
 -- Virtual --                   
  0.001   0.052   0.057   0.076   0.081   0.128   0.177   0.187
 21 A    22 A    23 A    24 A    25 A    26 A    27 A    28 A                  
  0.221   0.226   0.265   0.294   0.302   0.320   0.367   0.370
 29 A    30 A    31 A    32 A    33 A    34 A    35 A    36 A                  
  0.383   0.393   0.425   0.460   0.472   0.526   0.592   0.762
 37 A    38 A    39 A    40 A    41 A    42 A    43 A    44 A                  
  0.844   0.864   0.882   0.932   1.037   1.070   1.114   1.265
 45 A    46 A    47 A    48 A    49 A    50 A    51 A    52 A                  
  1.385   1.546   1.564   1.570   1.594   1.612   1.658   1.746
 53 A    54 A    55 A    56 A    57 A    58 A    59 A    60 A                  
  1.840   1.904   2.204   2.249   2.257   2.388   2.411   2.589
 61 A    62 A    63 A    64 A    65 A    66 A    67 A    68 A                  
  2.878   3.993   4.128   4.168   4.174   4.192   4.194   4.204
 69 A    70 A    71 A    72 A    73 A    74 A    75 A    76 A                  
  4.209   4.296   4.372   4.436   4.573   5.289   6.867   6.898
 77 A    78 A    79 A    80 A    81 A    82 A    83 A    84 A                  
  6.905   6.912   6.952   7.118   7.561  14.674  14.783  14.846
 85 A    86 A    87 A    88 A    89 A    90 A    91 A    92 A                  
 36.642  68.710  68.735 166.141
 93 A    94 A    95 A    96 A                                                  

 Beta MOs, Restricted
 -- Occupied --                  
-80.092 -26.350 -26.340 -15.689  -7.628  -5.521  -5.519  -5.519
  1 A     2 A     3 A     4 A     5 A     6 A     7 A     8 A                  
 -1.656  -1.639  -1.156  -0.855  -0.752  -0.733  -0.726  -0.706
  9 A    10 A    11 A    12 A    13 A    14 A    15 A    16 A                  
 -0.668  -0.586  -0.471  -0.444
 17 A    18 A    19 A    20 A                                                  
 -- Virtual --                   
  0.001   0.052   0.057   0.076   0.081   0.128   0.177   0.187
 21 A    22 A    23 A    24 A    25 A    26 A    27 A    28 A                  
  0.221   0.226   0.265   0.294   0.302   0.320   0.367   0.370
 29 A    30 A    31 A    32 A    33 A    34 A    35 A    36 A                  
  0.383   0.393   0.425   0.460   0.472   0.526   0.592   0.762
 37 A    38 A    39 A    40 A    41 A    42 A    43 A    44 A                  
  0.844   0.864   0.882   0.932   1.037   1.070   1.114   1.265
 45 A    46 A    47 A    48 A    49 A    50 A    51 A    52 A                  
  1.385   1.546   1.564   1.570   1.594   1.612   1.658   1.746
 53 A    54 A    55 A    56 A    57 A    58 A    59 A    60 A                  
  1.840   1.904   2.204   2.249   2.257   2.388   2.411   2.589
 61 A    62 A    63 A    64 A    65 A    66 A    67 A    68 A                  
  2.878   3.993   4.128   4.168   4.174   4.192   4.194   4.204
 69 A    70 A    71 A    72 A    73 A    74 A    75 A    76 A                  
  4.209   4.296   4.372   4.436   4.573   5.289   6.867   6.898
 77 A    78 A    79 A    80 A    81 A    82 A    83 A    84 A                  
  6.905   6.912   6.952   7.118   7.561  14.674  14.783  14.846
 85 A    86 A    87 A    88 A    89 A    90 A    91 A    92 A                  
 36.642  68.710  68.735 166.141
 93 A    94 A    95 A    96 A                                                  

 Occupation and symmetry of molecular orbitals

 Point group: C1 (1 irreducible representation).

                           A     All 
 -------------------------------------
 All molecular orbitals:
  - Alpha                  96    96  
  - Beta                   96    96  
 -------------------------------------
 Alpha orbitals:
  - Frozen occupied        8     8   
  - Active occupied        12    12  
  - Active virtual         76    76  
  - Frozen virtual         0     0   
 -------------------------------------
 Beta orbitals:
  - Frozen occupied        8     8   
  - Active occupied        12    12  
  - Active virtual         76    76  
  - Frozen virtual         0     0   
 -------------------------------------

 Import integrals:   CPU 0.00 s  wall 0.00 s

 Import integrals:   CPU 10.50 s  wall 1.92 s

 MP2 amplitudes:   CPU 0.03 s  wall 0.02 s

Running a double precision version
           CCSD T amplitudes will be solved using DIIS.

           Start     Size      MaxIter   EConv     TConv     
           3         7         100       1.00e-07  1.00e-05  
 ------------------------------------------------------------------------------
           Energy (a.u.)   Ediff      Tdiff       Comment
 ------------------------------------------------------------------------------
          -594.74467138                           
     1    -594.72553456   1.91e-02   7.14e-01     
     2    -594.75221829   2.67e-02   1.01e-01     
     3    -594.74998698   2.23e-03   4.88e-02     
     4    -594.75301333   3.03e-03   1.87e-02     Switched to DIIS steps.
     5    -594.75403531   1.02e-03   1.27e-02     
     6    -594.75411564   8.03e-05   3.14e-03     
     7    -594.75411015   5.48e-06   1.42e-03     
     8    -594.75410901   1.15e-06   3.74e-04     
     9    -594.75411032   1.31e-06   2.38e-04     
    10    -594.75410990   4.23e-07   7.75e-05     
    11    -594.75411020   3.03e-07   2.84e-05     
    12    -594.75411023   3.26e-08   1.55e-05     
    13    -594.75411021   2.12e-08   3.99e-06     
 ------------------------------------------------------------------------------
          -594.75411021                           CCSD T converged.

End of double precision
 SCF energy                 = -594.03510628
 MP2 energy                 = -594.74467138
 CCSD correlation energy     =   -0.71900393
 CCSD total energy           = -594.75411021

 CCSD  T1^2 = 0.0161  T2^2 = 0.2290  Leading amplitudes:

 Amplitude    Orbitals with energies
 -0.0373       20 (A) A                  ->    21 (A) A                   
              -0.4440                          0.0008                     
 -0.0373       20 (A) B                  ->    21 (A) B                   
              -0.4440                          0.0008                     
  0.0248       16 (A) A                  ->    21 (A) A                   
              -0.7062                          0.0008                     
  0.0248       16 (A) B                  ->    21 (A) B                   
              -0.7062                          0.0008                     

 Amplitude    Orbitals with energies
 -0.1248       20 (A) A      20 (A) B    ->    21 (A) A      21 (A) B     
              -0.4440       -0.4440            0.0008        0.0008       
  0.1248       20 (A) A      20 (A) B    ->    21 (A) B      21 (A) A     
              -0.4440       -0.4440            0.0008        0.0008       
  0.1248       20 (A) B      20 (A) A    ->    21 (A) A      21 (A) B     
              -0.4440       -0.4440            0.0008        0.0008       
 -0.1248       20 (A) B      20 (A) A    ->    21 (A) B      21 (A) A     
              -0.4440       -0.4440            0.0008        0.0008       

 Computing CCSD intemediates for later calculations in double precision
 Finished.

Running a double precision version
           CCSD Lambda amplitudes will be solved using DIIS.
           Start     Size      MaxIter   EConv     LConv     
           3         7         100       1.00e-07  1.00e-05  
 ------------------------------------------------------------------------------
            Enorm      Ldiff       Comment
 ------------------------------------------------------------------------------
     1     6.02e-02   3.66e-02     
     2     2.00e-02   9.82e-03     
     3     8.49e-03   1.35e-03     
     4     4.74e-03   1.76e-03     Switched to DIIS steps.
     5     1.39e-03   9.76e-04     
     6     6.95e-04   2.16e-04     
     7     2.29e-04   7.14e-05     
     8     1.11e-04   1.20e-05     
     9     3.80e-05   6.20e-07     
    10     1.68e-05   2.73e-07     
    11     6.98e-06   4.53e-07     
    12     2.71e-06   2.72e-07     
    13     1.33e-06   2.02e-07     
    14     6.32e-07   2.63e-08     
    15     2.99e-07   5.50e-09     
    16     1.64e-07   1.67e-08     
    17     6.87e-08   1.28e-08     
 ------------------------------------------------------------------------------
                                   CCSD Lambda converged.

 Computing density matrices in double precision...
           Orbital response amplitudes will be solved using DIIS.
           Start     Size      MaxIter   EConv     LConv     
           3         7         100       1.00e-06  1.00e-06  
 ------------------------------------------------------------------------------
            Enorm      Ldiff       Comment
 ------------------------------------------------------------------------------
     1     9.18e-02   1.18e-03     
     2     5.95e-02   1.81e-02     
     3     8.01e-02   2.59e-02     
     4     1.85e-02   2.61e-02     Switched to DIIS steps.
     5     4.02e-03   6.94e-03     
     6     1.31e-03   7.70e-04     
     7     3.22e-04   9.89e-05     
     8     1.02e-04   3.83e-05     
     9     3.15e-05   7.94e-06     
    10     6.37e-06   3.21e-07     
    11     1.45e-06   7.78e-07     
    12     7.56e-07   2.05e-08     
 ------------------------------------------------------------------------------
                                   Orbital response converged.

 Computing density matrices... Done.
 CCSD calculation:   CPU 382.15 s  wall 72.59 s

 Transferring MO TPDM to AO TPDM
 Transferring g2_o1o1o1o1
 Transferring g2_o1o1o1v1
 Transferring g2_o1o1v1v1
 Transferring g2_o1v1o1v1
 Transferring g2_o1v1v1v1
 Transferring g2_v1v1v1v1
 Adding separable TPDM
 Computing TPDM gradient
 --------------------------------------------------------
 2e gradient
  Atom          X               Y               Z
 --------------------------------------------------------
    1          4.162201       19.152201        0.007959  
    2         16.626019       -7.961084        0.002027  
    3         -6.944661      -13.217038       -0.015290  
    4        -13.843559        2.025921        0.005304  
 --------------------------------------------------------
 --------------------------------------------------------
 Final gradient
  Atom          X               Y               Z
 --------------------------------------------------------
    1          4.162201       19.152201        0.007959  
    2         16.626019       -7.961084        0.002027  
    3         -6.944661      -13.217038       -0.015290  
    4        -13.843559        2.025921        0.005304  
 --------------------------------------------------------
 Analytic gradient from two-electron contribution:   CPU 79.90 s  wall 15.32 s

 Total ccman2 time:   CPU 475.97 s  wall 90.82 s


 --------------------------------------------------------------

                    Orbital Energies (a.u.)
 --------------------------------------------------------------

 Alpha MOs
 -- Occupied --
-80.0920 -26.3496 -26.3405 -15.6891  -7.6284  -5.5213  -5.5195  -5.5194
 -1.6565  -1.6395  -1.1565  -0.8549  -0.7524  -0.7329  -0.7256  -0.7062
 -0.6683  -0.5857  -0.4709  -0.4440
 -- Virtual --
  0.0008   0.0524   0.0572   0.0762   0.0809   0.1280   0.1772   0.1875
  0.2210   0.2262   0.2653   0.2938   0.3023   0.3203   0.3665   0.3700
  0.3828   0.3927   0.4246   0.4595   0.4724   0.5263   0.5924   0.7621
  0.8440   0.8637   0.8821   0.9318   1.0365   1.0702   1.1138   1.2646
  1.3847   1.5465   1.5637   1.5696   1.5936   1.6120   1.6578   1.7464
  1.8401   1.9042   2.2041   2.2491   2.2569   2.3876   2.4106   2.5889
  2.8780   3.9931   4.1278   4.1676   4.1738   4.1920   4.1939   4.2041
  4.2091   4.2959   4.3723   4.4363   4.5735   5.2892   6.8669   6.8984
  6.9049   6.9119   6.9522   7.1178   7.5613  14.6740  14.7828  14.8462
 36.6423  68.7098  68.7346 166.1409
 --------------------------------------------------------------

          Ground-State Mulliken Net Atomic Charges

     Atom                 Charge (a.u.)
  ----------------------------------------
      1 P                     0.541018
      2 F                    -0.192951
      3 N                    -0.287929
      4 F                    -0.060137
  ----------------------------------------
  Sum of atomic charges =    -0.000000

 -----------------------------------------------------------------
                    Cartesian Multipole Moments
 -----------------------------------------------------------------
    Charge (ESU x 10^10)
                 0.0000
    Dipole Moment (Debye)
         X      -0.9471      Y      -2.2202      Z      -0.0008
       Tot       2.4137
    Quadrupole Moments (Debye-Ang)
        XX     -32.5340     XY       0.6825     YY     -29.3871
        XZ      -0.0012     YZ      -0.0026     ZZ     -26.7366
    Octopole Moments (Debye-Ang^2)
       XXX       1.3035    XXY      -2.0852    XYY       0.0111
       YYY       1.0014    XXZ      -0.0057    XYZ      -0.0005
       YYZ      -0.0071    XZZ      -0.3775    YZZ       0.3709
       ZZZ      -0.0178
    Hexadecapole Moments (Debye-Ang^3)
      XXXX    -277.0789   XXXY      -1.4832   XXYY     -54.4232
      XYYY      -7.0605   YYYY     -75.3696   XXXZ      -0.0134
      XXYZ      -0.0043   XYYZ      -0.0061   YYYZ      -0.0164
      XXZZ     -46.8976   XYZZ      -1.5953   YYZZ     -16.6652
      XZZZ      -0.0128   YZZZ      -0.0139   ZZZZ     -27.3816
 -----------------------------------------------------------------
 DrvMan completing analytic gradient of the correlated energy
 Correlated dipole moment
            1
    1  -0.3726186
    2  -0.8734831
    3  -0.0003022
 Energy read as -594.754110211
 Full Analytical Gradient: (in a.u., or Hartree/Bohr)
             1             2             3             4
    1   -0.00007918    0.00004798   -0.00014791    0.00017910
    2    0.00003356   -0.00008548    0.00021374   -0.00016182
    3    0.00002133   -0.00002526    0.00003381   -0.00002988
 Gradient time:  CPU 0.75 s  wall 0.78 s
 ----------------------------------------------------------------
             Standard Nuclear Orientation (Angstroms)
    I     Atom           X                Y                Z
 ----------------------------------------------------------------
    1      P      -0.4309514060    -0.5283751796    -0.0000000000
    2      F      -1.7364057513     0.3992069648     0.0000000000
    3      N       0.6753548537     0.6307053926     0.0000000000
    4      F       1.9303820972    -0.0091303042    -0.0000000000
 ----------------------------------------------------------------
 Nuclear Repulsion Energy =   157.8774407364 hartrees
 There are       20 alpha and       20 beta electrons

                       Distance Matrix (Angstroms)
             P (  1)   F (  2)   N (  3)
   F (  2)  1.601443
   N (  3)  1.602305  2.422846
   F (  4)  2.417749  3.689454  1.408717

 Requested basis set is 6-311++G(d,p)
 There are 31 shells and 96 basis functions
 A cutoff of  1.0D-14 yielded    472 shell pairs
 There are      4616 function pairs (      5009 Cartesian)
 Smallest overlap matrix eigenvalue = 2.33E-03
 Guess MOs from SCF MO coefficient file

 -----------------------------------------------------------------------
  General SCF calculation program by
  Eric Jon Sundstrom, Paul Horn, Yuezhi Mao, Dmitri Zuev, Alec White,
  David Stuck, Shaama M.S., Shane Yost, Joonho Lee, David Small,
  Daniel Levine, Susi Lehtola, Hugh Burton, Evgeny Epifanovsky
 -----------------------------------------------------------------------
 Hartree-Fock
 using 6 threads for integral computing
 -------------------------------------------------------
 OpenMP Integral computing Module                
 Release: version 2.0, May 2017, Q-Chem Inc. Pleasanton 
 -------------------------------------------------------
 A restricted SCF calculation will be
 performed using DIIS
 SCF converges when DIIS error is below 1.0e-08
 ---------------------------------------
  Cycle       Energy         DIIS error
 ---------------------------------------
    1    -594.0350602075      2.61e-05  
    2    -594.0350611219      6.57e-06  
    3    -594.0350612391      2.95e-06  
    4    -594.0350612574      1.34e-06  
    5    -594.0350612648      6.77e-07  
    6    -594.0350612669      3.57e-07  
    7    -594.0350612676      1.57e-07  
    8    -594.0350612678      5.21e-08  
    9    -594.0350612678      1.88e-08  
   10    -594.0350612678      8.87e-09  Convergence criterion met
 ---------------------------------------
 SCF time:   CPU 2.97s  wall 1.00s 
 SCF   energy in the final basis set =     -594.0350612678
 Total energy in the final basis set =     -594.0350612678


 ------------------------------------------------------------------------------

   CCMAN2: suite of methods based on coupled cluster
           and equation of motion theories.

   Components:
   * libvmm-1.3-trunk
     by Evgeny Epifanovsky, Ilya Kaliman.
   * libtensor-2.5-trunk
     by Evgeny Epifanovsky, Michael Wormit, Dmitry Zuev, Sam Manzer, 
        Ilya Kaliman.
   * libcc-2.5-trunk
     by Evgeny Epifanovsky, Arik Landau, Tomasz Kus, Kirill Khistyaev, 
        Dmitry Zuev, Prashant Manohar, Xintian Feng, Anna Krylov, 
        Matthew Goldey, Alec White, Thomas Jagau, Kaushik Nanda, 
        Anastasia Gunina, Alexander Kunitsa, Joonho Lee.

   CCMAN original authors:
   Anna I. Krylov, C. David Sherrill, Steven R. Gwaltney,
   Edward F. C. Byrd (2000)
   Sergey V. Levchenko, Lyudmila V. Slipchenko, Tao Wang,
   Ana-Maria C. Cristian (2003)
   Piotr A. Pieniazek, C. Melania Oana, Evgeny Epifanovsky (2007)
   Prashant Manohar (2009)

 ------------------------------------------------------------------------------


 Allocating and initializing 30808MB of RAM...
 Calculation will run on 6 cores.


 Alpha MOs, Restricted
 -- Occupied --                  
-80.092 -26.350 -26.340 -15.689  -7.628  -5.521  -5.520  -5.519
  1 A     2 A     3 A     4 A     5 A     6 A     7 A     8 A                  
 -1.657  -1.639  -1.157  -0.855  -0.752  -0.733  -0.726  -0.706
  9 A    10 A    11 A    12 A    13 A    14 A    15 A    16 A                  
 -0.668  -0.586  -0.471  -0.444
 17 A    18 A    19 A    20 A                                                  
 -- Virtual --                   
  0.001   0.052   0.057   0.076   0.081   0.128   0.177   0.187
 21 A    22 A    23 A    24 A    25 A    26 A    27 A    28 A                  
  0.221   0.226   0.265   0.294   0.302   0.320   0.367   0.370
 29 A    30 A    31 A    32 A    33 A    34 A    35 A    36 A                  
  0.383   0.393   0.425   0.459   0.472   0.526   0.592   0.762
 37 A    38 A    39 A    40 A    41 A    42 A    43 A    44 A                  
  0.844   0.864   0.882   0.932   1.037   1.070   1.114   1.265
 45 A    46 A    47 A    48 A    49 A    50 A    51 A    52 A                  
  1.385   1.546   1.564   1.570   1.594   1.612   1.658   1.746
 53 A    54 A    55 A    56 A    57 A    58 A    59 A    60 A                  
  1.840   1.904   2.204   2.249   2.257   2.388   2.411   2.588
 61 A    62 A    63 A    64 A    65 A    66 A    67 A    68 A                  
  2.878   3.993   4.128   4.168   4.174   4.192   4.194   4.204
 69 A    70 A    71 A    72 A    73 A    74 A    75 A    76 A                  
  4.209   4.296   4.371   4.436   4.573   5.287   6.867   6.898
 77 A    78 A    79 A    80 A    81 A    82 A    83 A    84 A                  
  6.905   6.912   6.952   7.117   7.561  14.674  14.783  14.846
 85 A    86 A    87 A    88 A    89 A    90 A    91 A    92 A                  
 36.642  68.710  68.735 166.141
 93 A    94 A    95 A    96 A                                                  

 Beta MOs, Restricted
 -- Occupied --                  
-80.092 -26.350 -26.340 -15.689  -7.628  -5.521  -5.520  -5.519
  1 A     2 A     3 A     4 A     5 A     6 A     7 A     8 A                  
 -1.657  -1.639  -1.157  -0.855  -0.752  -0.733  -0.726  -0.706
  9 A    10 A    11 A    12 A    13 A    14 A    15 A    16 A                  
 -0.668  -0.586  -0.471  -0.444
 17 A    18 A    19 A    20 A                                                  
 -- Virtual --                   
  0.001   0.052   0.057   0.076   0.081   0.128   0.177   0.187
 21 A    22 A    23 A    24 A    25 A    26 A    27 A    28 A                  
  0.221   0.226   0.265   0.294   0.302   0.320   0.367   0.370
 29 A    30 A    31 A    32 A    33 A    34 A    35 A    36 A                  
  0.383   0.393   0.425   0.459   0.472   0.526   0.592   0.762
 37 A    38 A    39 A    40 A    41 A    42 A    43 A    44 A                  
  0.844   0.864   0.882   0.932   1.037   1.070   1.114   1.265
 45 A    46 A    47 A    48 A    49 A    50 A    51 A    52 A                  
  1.385   1.546   1.564   1.570   1.594   1.612   1.658   1.746
 53 A    54 A    55 A    56 A    57 A    58 A    59 A    60 A                  
  1.840   1.904   2.204   2.249   2.257   2.388   2.411   2.588
 61 A    62 A    63 A    64 A    65 A    66 A    67 A    68 A                  
  2.878   3.993   4.128   4.168   4.174   4.192   4.194   4.204
 69 A    70 A    71 A    72 A    73 A    74 A    75 A    76 A                  
  4.209   4.296   4.371   4.436   4.573   5.287   6.867   6.898
 77 A    78 A    79 A    80 A    81 A    82 A    83 A    84 A                  
  6.905   6.912   6.952   7.117   7.561  14.674  14.783  14.846
 85 A    86 A    87 A    88 A    89 A    90 A    91 A    92 A                  
 36.642  68.710  68.735 166.141
 93 A    94 A    95 A    96 A                                                  

 Occupation and symmetry of molecular orbitals

 Point group: C1 (1 irreducible representation).

                           A     All 
 -------------------------------------
 All molecular orbitals:
  - Alpha                  96    96  
  - Beta                   96    96  
 -------------------------------------
 Alpha orbitals:
  - Frozen occupied        8     8   
  - Active occupied        12    12  
  - Active virtual         76    76  
  - Frozen virtual         0     0   
 -------------------------------------
 Beta orbitals:
  - Frozen occupied        8     8   
  - Active occupied        12    12  
  - Active virtual         76    76  
  - Frozen virtual         0     0   
 -------------------------------------

 Import integrals:   CPU 0.00 s  wall 0.00 s

 Import integrals:   CPU 10.52 s  wall 1.91 s

 MP2 amplitudes:   CPU 0.08 s  wall 0.04 s

Running a double precision version
           CCSD T amplitudes will be solved using DIIS.

           Start     Size      MaxIter   EConv     TConv     
           3         7         100       1.00e-07  1.00e-05  
 ------------------------------------------------------------------------------
           Energy (a.u.)   Ediff      Tdiff       Comment
 ------------------------------------------------------------------------------
          -594.74467614                           
     1    -594.72551541   1.92e-02   7.14e-01     
     2    -594.75221872   2.67e-02   1.01e-01     
     3    -594.74998171   2.24e-03   4.88e-02     
     4    -594.75301134   3.03e-03   1.87e-02     Switched to DIIS steps.
     5    -594.75403420   1.02e-03   1.27e-02     
     6    -594.75411476   8.06e-05   3.15e-03     
     7    -594.75410933   5.43e-06   1.42e-03     
     8    -594.75410818   1.15e-06   3.74e-04     
     9    -594.75410951   1.32e-06   2.39e-04     
    10    -594.75410908   4.25e-07   7.76e-05     
    11    -594.75410939   3.04e-07   2.85e-05     
    12    -594.75410942   3.25e-08   1.55e-05     
    13    -594.75410940   2.13e-08   4.00e-06     
 ------------------------------------------------------------------------------
          -594.75410940                           CCSD T converged.

End of double precision
 SCF energy                 = -594.03506127
 MP2 energy                 = -594.74467614
 CCSD correlation energy     =   -0.71904813
 CCSD total energy           = -594.75410940

 CCSD  T1^2 = 0.0162  T2^2 = 0.2291  Leading amplitudes:

 Amplitude    Orbitals with energies
 -0.0373       20 (A) A                  ->    21 (A) A                   
              -0.4442                          0.0008                     
 -0.0373       20 (A) B                  ->    21 (A) B                   
              -0.4442                          0.0008                     
  0.0246       16 (A) A                  ->    21 (A) A                   
              -0.7060                          0.0008                     
  0.0246       16 (A) B                  ->    21 (A) B                   
              -0.7060                          0.0008                     

 Amplitude    Orbitals with energies
 -0.1247       20 (A) A      20 (A) B    ->    21 (A) A      21 (A) B     
              -0.4442       -0.4442            0.0008        0.0008       
  0.1247       20 (A) A      20 (A) B    ->    21 (A) B      21 (A) A     
              -0.4442       -0.4442            0.0008        0.0008       
  0.1247       20 (A) B      20 (A) A    ->    21 (A) A      21 (A) B     
              -0.4442       -0.4442            0.0008        0.0008       
 -0.1247       20 (A) B      20 (A) A    ->    21 (A) B      21 (A) A     
              -0.4442       -0.4442            0.0008        0.0008       

 Computing CCSD intemediates for later calculations in double precision
 Finished.

Running a double precision version
           CCSD Lambda amplitudes will be solved using DIIS.
           Start     Size      MaxIter   EConv     LConv     
           3         7         100       1.00e-07  1.00e-05  
 ------------------------------------------------------------------------------
            Enorm      Ldiff       Comment
 ------------------------------------------------------------------------------
     1     6.03e-02   3.67e-02     
     2     2.00e-02   9.82e-03     
     3     8.50e-03   1.35e-03     
     4     4.74e-03   1.76e-03     Switched to DIIS steps.
     5     1.39e-03   9.77e-04     
     6     6.96e-04   2.16e-04     
     7     2.30e-04   7.15e-05     
     8     1.11e-04   1.20e-05     
     9     3.80e-05   6.14e-07     
    10     1.68e-05   2.75e-07     
    11     7.01e-06   4.53e-07     
    12     2.72e-06   2.72e-07     
    13     1.34e-06   2.03e-07     
    14     6.39e-07   2.61e-08     
    15     3.03e-07   5.28e-09     
    16     1.65e-07   1.70e-08     
    17     6.94e-08   1.30e-08     
 ------------------------------------------------------------------------------
                                   CCSD Lambda converged.

 Computing density matrices in double precision...
           Orbital response amplitudes will be solved using DIIS.
           Start     Size      MaxIter   EConv     LConv     
           3         7         100       1.00e-06  1.00e-06  
 ------------------------------------------------------------------------------
            Enorm      Ldiff       Comment
 ------------------------------------------------------------------------------
     1     9.18e-02   1.20e-03     
     2     5.96e-02   1.80e-02     
     3     8.04e-02   2.59e-02     
     4     1.85e-02   2.62e-02     Switched to DIIS steps.
     5     4.02e-03   6.94e-03     
     6     1.31e-03   7.70e-04     
     7     3.22e-04   9.89e-05     
     8     1.02e-04   3.82e-05     
     9     3.15e-05   7.96e-06     
    10     6.38e-06   3.16e-07     
    11     1.45e-06   7.80e-07     
    12     7.60e-07   2.15e-08     
 ------------------------------------------------------------------------------
                                   Orbital response converged.

 Computing density matrices... Done.
 CCSD calculation:   CPU 387.90 s  wall 74.69 s

 Transferring MO TPDM to AO TPDM
 Transferring g2_o1o1o1o1
 Transferring g2_o1o1o1v1
 Transferring g2_o1o1v1v1
 Transferring g2_o1v1o1v1
 Transferring g2_o1v1v1v1
 Transferring g2_v1v1v1v1
 Adding separable TPDM
 Computing TPDM gradient
 --------------------------------------------------------
 2e gradient
  Atom          X               Y               Z
 --------------------------------------------------------
    1          4.159797       19.150001       -0.000001  
    2         16.625542       -7.960799        0.000000  
    3         -6.946216      -13.211367        0.000001  
    4        -13.839124        2.022165       -0.000000  
 --------------------------------------------------------
 --------------------------------------------------------
 Final gradient
  Atom          X               Y               Z
 --------------------------------------------------------
    1          4.159797       19.150001       -0.000001  
    2         16.625542       -7.960799        0.000000  
    3         -6.946216      -13.211367        0.000001  
    4        -13.839124        2.022165       -0.000000  
 --------------------------------------------------------
 Analytic gradient from two-electron contribution:   CPU 80.04 s  wall 15.51 s

 Total ccman2 time:   CPU 482.59 s  wall 93.36 s


 --------------------------------------------------------------

                    Orbital Energies (a.u.)
 --------------------------------------------------------------

 Alpha MOs
 -- Occupied --
-80.0921 -26.3497 -26.3403 -15.6892  -7.6285  -5.5214  -5.5196  -5.5195
 -1.6565  -1.6390  -1.1566  -0.8548  -0.7522  -0.7328  -0.7256  -0.7060
 -0.6681  -0.5857  -0.4710  -0.4442
 -- Virtual --
  0.0008   0.0523   0.0572   0.0762   0.0809   0.1279   0.1771   0.1875
  0.2210   0.2262   0.2652   0.2936   0.3023   0.3203   0.3665   0.3699
  0.3828   0.3927   0.4246   0.4594   0.4724   0.5262   0.5924   0.7620
  0.8440   0.8636   0.8820   0.9317   1.0365   1.0703   1.1137   1.2645
  1.3848   1.5464   1.5636   1.5697   1.5936   1.6120   1.6579   1.7463
  1.8400   1.9042   2.2040   2.2488   2.2570   2.3876   2.4108   2.5885
  2.8780   3.9927   4.1281   4.1676   4.1738   4.1921   4.1941   4.2040
  4.2093   4.2957   4.3715   4.4357   4.5733   5.2875   6.8669   6.8983
  6.9050   6.9118   6.9522   7.1167   7.5612  14.6739  14.7827  14.8461
 36.6422  68.7097  68.7347 166.1408
 --------------------------------------------------------------

          Ground-State Mulliken Net Atomic Charges

     Atom                 Charge (a.u.)
  ----------------------------------------
      1 P                     0.541165
      2 F                    -0.192855
      3 N                    -0.287771
      4 F                    -0.060538
  ----------------------------------------
  Sum of atomic charges =    -0.000000

 -----------------------------------------------------------------
                    Cartesian Multipole Moments
 -----------------------------------------------------------------
    Charge (ESU x 10^10)
                -0.0000
    Dipole Moment (Debye)
         X      -0.9510      Y      -2.2204      Z       0.0000
       Tot       2.4155
    Quadrupole Moments (Debye-Ang)
        XX     -32.5406     XY       0.6815     YY     -29.3864
        XZ      -0.0000     YZ      -0.0000     ZZ     -26.7368
    Octopole Moments (Debye-Ang^2)
       XXX       1.2680    XXY      -2.0864    XYY       0.0041
       YYY       1.0009    XXZ       0.0000    XYZ      -0.0000
       YYZ       0.0000    XZZ      -0.3859    YZZ       0.3700
       ZZZ       0.0000
    Hexadecapole Moments (Debye-Ang^3)
      XXXX    -277.2290   XXXY      -1.4890   XXYY     -54.4465
      XYYY      -7.0611   YYYY     -75.3637   XXXZ       0.0000
      XXYZ      -0.0000   XYYZ      -0.0000   YYYZ      -0.0000
      XXZZ     -46.9212   XYZZ      -1.5954   YYZZ     -16.6640
      XZZZ      -0.0000   YZZZ      -0.0000   ZZZZ     -27.3799
 -----------------------------------------------------------------
 DrvMan completing analytic gradient of the correlated energy
 Correlated dipole moment
            1
    1  -0.3741710
    2  -0.8735668
    3   0.0000001
 Energy read as -594.754109399
 Full Analytical Gradient: (in a.u., or Hartree/Bohr)
             1             2             3             4
    1   -0.00016718    0.00002212   -0.00056454    0.00070960
    2    0.00007389   -0.00009373    0.00034625   -0.00032641
    3    0.00000004   -0.00000001   -0.00000005    0.00000002
 Gradient time:  CPU 0.80 s  wall 0.82 s
 ----------------------------------------------------------------
             Standard Nuclear Orientation (Angstroms)
    I     Atom           X                Y                Z
 ----------------------------------------------------------------
    1      P      -0.4309514060    -0.5283751796    -0.0000000000
    2      F      -1.7364057513     0.3992069648     0.0000000000
    3      N       0.6753548537     0.6307053926     0.0000000000
    4      F       1.9283820972    -0.0091303042    -0.0000000000
 ----------------------------------------------------------------
 Nuclear Repulsion Energy =   157.9375602687 hartrees
 There are       20 alpha and       20 beta electrons

                       Distance Matrix (Angstroms)
             P (  1)   F (  2)   N (  3)
   F (  2)  1.601443
   N (  3)  1.602305  2.422846
   F (  4)  2.415796  3.687467  1.406935

 Requested basis set is 6-311++G(d,p)
 There are 31 shells and 96 basis functions
 A cutoff of  1.0D-14 yielded    472 shell pairs
 There are      4616 function pairs (      5009 Cartesian)
 Smallest overlap matrix eigenvalue = 2.33E-03
 Guess MOs from SCF MO coefficient file

 -----------------------------------------------------------------------
  General SCF calculation program by
  Eric Jon Sundstrom, Paul Horn, Yuezhi Mao, Dmitri Zuev, Alec White,
  David Stuck, Shaama M.S., Shane Yost, Joonho Lee, David Small,
  Daniel Levine, Susi Lehtola, Hugh Burton, Evgeny Epifanovsky
 -----------------------------------------------------------------------
 Hartree-Fock
 using 6 threads for integral computing
 -------------------------------------------------------
 OpenMP Integral computing Module                
 Release: version 2.0, May 2017, Q-Chem Inc. Pleasanton 
 -------------------------------------------------------
 A restricted SCF calculation will be
 performed using DIIS
 SCF converges when DIIS error is below 1.0e-08
 ---------------------------------------
  Cycle       Energy         DIIS error
 ---------------------------------------
    1    -594.0351483843      4.12e-05  
    2    -594.0351501978      9.19e-06  
    3    -594.0351503569      4.60e-06  
    4    -594.0351503835      1.46e-06  
    5    -594.0351503906      8.46e-07  
    6    -594.0351503926      4.02e-07  
    7    -594.0351503933      1.46e-07  
    8    -594.0351503934      4.38e-08  
    9    -594.0351503934      1.81e-08  
   10    -594.0351503934      8.05e-09  Convergence criterion met
 ---------------------------------------
 SCF time:   CPU 2.99s  wall 0.00s 
 SCF   energy in the final basis set =     -594.0351503934
 Total energy in the final basis set =     -594.0351503934


 ------------------------------------------------------------------------------

   CCMAN2: suite of methods based on coupled cluster
           and equation of motion theories.

   Components:
   * libvmm-1.3-trunk
     by Evgeny Epifanovsky, Ilya Kaliman.
   * libtensor-2.5-trunk
     by Evgeny Epifanovsky, Michael Wormit, Dmitry Zuev, Sam Manzer, 
        Ilya Kaliman.
   * libcc-2.5-trunk
     by Evgeny Epifanovsky, Arik Landau, Tomasz Kus, Kirill Khistyaev, 
        Dmitry Zuev, Prashant Manohar, Xintian Feng, Anna Krylov, 
        Matthew Goldey, Alec White, Thomas Jagau, Kaushik Nanda, 
        Anastasia Gunina, Alexander Kunitsa, Joonho Lee.

   CCMAN original authors:
   Anna I. Krylov, C. David Sherrill, Steven R. Gwaltney,
   Edward F. C. Byrd (2000)
   Sergey V. Levchenko, Lyudmila V. Slipchenko, Tao Wang,
   Ana-Maria C. Cristian (2003)
   Piotr A. Pieniazek, C. Melania Oana, Evgeny Epifanovsky (2007)
   Prashant Manohar (2009)

 ------------------------------------------------------------------------------


 Allocating and initializing 30808MB of RAM...
 Calculation will run on 6 cores.


 Alpha MOs, Restricted
 -- Occupied --                  
-80.092 -26.350 -26.341 -15.689  -7.628  -5.521  -5.519  -5.519
  1 A     2 A     3 A     4 A     5 A     6 A     7 A     8 A                  
 -1.656  -1.640  -1.156  -0.855  -0.753  -0.733  -0.726  -0.706
  9 A    10 A    11 A    12 A    13 A    14 A    15 A    16 A                  
 -0.668  -0.586  -0.471  -0.444
 17 A    18 A    19 A    20 A                                                  
 -- Virtual --                   
  0.001   0.052   0.057   0.076   0.081   0.128   0.177   0.187
 21 A    22 A    23 A    24 A    25 A    26 A    27 A    28 A                  
  0.221   0.226   0.265   0.294   0.302   0.320   0.367   0.370
 29 A    30 A    31 A    32 A    33 A    34 A    35 A    36 A                  
  0.383   0.393   0.425   0.460   0.472   0.526   0.592   0.762
 37 A    38 A    39 A    40 A    41 A    42 A    43 A    44 A                  
  0.844   0.864   0.882   0.932   1.037   1.070   1.114   1.265
 45 A    46 A    47 A    48 A    49 A    50 A    51 A    52 A                  
  1.385   1.546   1.564   1.570   1.594   1.612   1.658   1.746
 53 A    54 A    55 A    56 A    57 A    58 A    59 A    60 A                  
  1.840   1.904   2.204   2.249   2.257   2.388   2.411   2.589
 61 A    62 A    63 A    64 A    65 A    66 A    67 A    68 A                  
  2.878   3.993   4.127   4.168   4.174   4.192   4.194   4.204
 69 A    70 A    71 A    72 A    73 A    74 A    75 A    76 A                  
  4.209   4.296   4.373   4.437   4.574   5.291   6.867   6.898
 77 A    78 A    79 A    80 A    81 A    82 A    83 A    84 A                  
  6.905   6.912   6.952   7.119   7.561  14.674  14.783  14.846
 85 A    86 A    87 A    88 A    89 A    90 A    91 A    92 A                  
 36.642  68.710  68.734 166.141
 93 A    94 A    95 A    96 A                                                  

 Beta MOs, Restricted
 -- Occupied --                  
-80.092 -26.350 -26.341 -15.689  -7.628  -5.521  -5.519  -5.519
  1 A     2 A     3 A     4 A     5 A     6 A     7 A     8 A                  
 -1.656  -1.640  -1.156  -0.855  -0.753  -0.733  -0.726  -0.706
  9 A    10 A    11 A    12 A    13 A    14 A    15 A    16 A                  
 -0.668  -0.586  -0.471  -0.444
 17 A    18 A    19 A    20 A                                                  
 -- Virtual --                   
  0.001   0.052   0.057   0.076   0.081   0.128   0.177   0.187
 21 A    22 A    23 A    24 A    25 A    26 A    27 A    28 A                  
  0.221   0.226   0.265   0.294   0.302   0.320   0.367   0.370
 29 A    30 A    31 A    32 A    33 A    34 A    35 A    36 A                  
  0.383   0.393   0.425   0.460   0.472   0.526   0.592   0.762
 37 A    38 A    39 A    40 A    41 A    42 A    43 A    44 A                  
  0.844   0.864   0.882   0.932   1.037   1.070   1.114   1.265
 45 A    46 A    47 A    48 A    49 A    50 A    51 A    52 A                  
  1.385   1.546   1.564   1.570   1.594   1.612   1.658   1.746
 53 A    54 A    55 A    56 A    57 A    58 A    59 A    60 A                  
  1.840   1.904   2.204   2.249   2.257   2.388   2.411   2.589
 61 A    62 A    63 A    64 A    65 A    66 A    67 A    68 A                  
  2.878   3.993   4.127   4.168   4.174   4.192   4.194   4.204
 69 A    70 A    71 A    72 A    73 A    74 A    75 A    76 A                  
  4.209   4.296   4.373   4.437   4.574   5.291   6.867   6.898
 77 A    78 A    79 A    80 A    81 A    82 A    83 A    84 A                  
  6.905   6.912   6.952   7.119   7.561  14.674  14.783  14.846
 85 A    86 A    87 A    88 A    89 A    90 A    91 A    92 A                  
 36.642  68.710  68.734 166.141
 93 A    94 A    95 A    96 A                                                  

 Occupation and symmetry of molecular orbitals

 Point group: C1 (1 irreducible representation).

                           A     All 
 -------------------------------------
 All molecular orbitals:
  - Alpha                  96    96  
  - Beta                   96    96  
 -------------------------------------
 Alpha orbitals:
  - Frozen occupied        8     8   
  - Active occupied        12    12  
  - Active virtual         76    76  
  - Frozen virtual         0     0   
 -------------------------------------
 Beta orbitals:
  - Frozen occupied        8     8   
  - Active occupied        12    12  
  - Active virtual         76    76  
  - Frozen virtual         0     0   
 -------------------------------------

 Import integrals:   CPU 0.00 s  wall 0.00 s

 Import integrals:   CPU 10.28 s  wall 1.82 s

 MP2 amplitudes:   CPU 0.03 s  wall 0.02 s

Running a double precision version
           CCSD T amplitudes will be solved using DIIS.

           Start     Size      MaxIter   EConv     TConv     
           3         7         100       1.00e-07  1.00e-05  
 ------------------------------------------------------------------------------
           Energy (a.u.)   Ediff      Tdiff       Comment
 ------------------------------------------------------------------------------
          -594.74466566                           
     1    -594.72555274   1.91e-02   7.14e-01     
     2    -594.75221691   2.67e-02   1.01e-01     
     3    -594.74999129   2.23e-03   4.88e-02     
     4    -594.75301438   3.02e-03   1.87e-02     Switched to DIIS steps.
     5    -594.75403547   1.02e-03   1.27e-02     
     6    -594.75411557   8.01e-05   3.14e-03     
     7    -594.75411003   5.54e-06   1.42e-03     
     8    -594.75410888   1.15e-06   3.73e-04     
     9    -594.75411018   1.30e-06   2.38e-04     
    10    -594.75410976   4.21e-07   7.74e-05     
    11    -594.75411006   3.02e-07   2.84e-05     
    12    -594.75411010   3.27e-08   1.55e-05     
    13    -594.75411008   2.12e-08   3.97e-06     
 ------------------------------------------------------------------------------
          -594.75411008                           CCSD T converged.

End of double precision
 SCF energy                 = -594.03515039
 MP2 energy                 = -594.74466566
 CCSD correlation energy     =   -0.71895968
 CCSD total energy           = -594.75411008

 CCSD  T1^2 = 0.0161  T2^2 = 0.2289  Leading amplitudes:

 Amplitude    Orbitals with energies
 -0.0372       20 (A) A                  ->    21 (A) A                   
              -0.4439                          0.0009                     
 -0.0372       20 (A) B                  ->    21 (A) B                   
              -0.4439                          0.0009                     
  0.0249       16 (A) A                  ->    21 (A) A                   
              -0.7064                          0.0009                     
  0.0249       16 (A) B                  ->    21 (A) B                   
              -0.7064                          0.0009                     

 Amplitude    Orbitals with energies
 -0.1248       20 (A) A      20 (A) B    ->    21 (A) A      21 (A) B     
              -0.4439       -0.4439            0.0009        0.0009       
  0.1248       20 (A) A      20 (A) B    ->    21 (A) B      21 (A) A     
              -0.4439       -0.4439            0.0009        0.0009       
  0.1248       20 (A) B      20 (A) A    ->    21 (A) A      21 (A) B     
              -0.4439       -0.4439            0.0009        0.0009       
 -0.1248       20 (A) B      20 (A) A    ->    21 (A) B      21 (A) A     
              -0.4439       -0.4439            0.0009        0.0009       

 Computing CCSD intemediates for later calculations in double precision
 Finished.

Running a double precision version
           CCSD Lambda amplitudes will be solved using DIIS.
           Start     Size      MaxIter   EConv     LConv     
           3         7         100       1.00e-07  1.00e-05  
 ------------------------------------------------------------------------------
            Enorm      Ldiff       Comment
 ------------------------------------------------------------------------------
     1     6.02e-02   3.66e-02     
     2     2.00e-02   9.81e-03     
     3     8.49e-03   1.35e-03     
     4     4.73e-03   1.76e-03     Switched to DIIS steps.
     5     1.39e-03   9.75e-04     
     6     6.94e-04   2.16e-04     
     7     2.29e-04   7.13e-05     
     8     1.11e-04   1.19e-05     
     9     3.79e-05   6.26e-07     
    10     1.67e-05   2.70e-07     
    11     6.96e-06   4.52e-07     
    12     2.69e-06   2.72e-07     
    13     1.32e-06   2.02e-07     
    14     6.26e-07   2.66e-08     
    15     2.96e-07   5.72e-09     
    16     1.62e-07   1.64e-08     
    17     6.81e-08   1.26e-08     
 ------------------------------------------------------------------------------
                                   CCSD Lambda converged.

 Computing density matrices in double precision...
           Orbital response amplitudes will be solved using DIIS.
           Start     Size      MaxIter   EConv     LConv     
           3         7         100       1.00e-06  1.00e-06  
 ------------------------------------------------------------------------------
            Enorm      Ldiff       Comment
 ------------------------------------------------------------------------------
     1     9.17e-02   1.17e-03     
     2     5.94e-02   1.82e-02     
     3     7.99e-02   2.58e-02     
     4     1.85e-02   2.59e-02     Switched to DIIS steps.
     5     4.02e-03   6.93e-03     
     6     1.31e-03   7.69e-04     
     7     3.22e-04   9.89e-05     
     8     1.01e-04   3.83e-05     
     9     3.14e-05   7.91e-06     
    10     6.36e-06   3.27e-07     
    11     1.44e-06   7.75e-07     
    12     7.52e-07   1.96e-08     
 ------------------------------------------------------------------------------
                                   Orbital response converged.

 Computing density matrices... Done.
 CCSD calculation:   CPU 380.80 s  wall 72.49 s

 Transferring MO TPDM to AO TPDM
 Transferring g2_o1o1o1o1
 Transferring g2_o1o1o1v1
 Transferring g2_o1o1v1v1
 Transferring g2_o1v1o1v1
 Transferring g2_o1v1v1v1
 Transferring g2_v1v1v1v1
 Adding separable TPDM
 Computing TPDM gradient
 --------------------------------------------------------
 2e gradient
  Atom          X               Y               Z
 --------------------------------------------------------
    1          4.164609       19.154412        0.000000  
    2         16.626497       -7.961369        0.000000  
    3         -6.943114      -13.222731       -0.000000  
    4        -13.847992        2.029689       -0.000000  
 --------------------------------------------------------
 --------------------------------------------------------
 Final gradient
  Atom          X               Y               Z
 --------------------------------------------------------
    1          4.164609       19.154412        0.000000  
    2         16.626497       -7.961369        0.000000  
    3         -6.943114      -13.222731       -0.000000  
    4        -13.847992        2.029689       -0.000000  
 --------------------------------------------------------
 Analytic gradient from two-electron contribution:   CPU 81.19 s  wall 15.73 s

 Total ccman2 time:   CPU 475.26 s  wall 90.93 s


 --------------------------------------------------------------

                    Orbital Energies (a.u.)
 --------------------------------------------------------------

 Alpha MOs
 -- Occupied --
-80.0919 -26.3495 -26.3406 -15.6890  -7.6283  -5.5212  -5.5194  -5.5193
 -1.6565  -1.6399  -1.1564  -0.8549  -0.7526  -0.7330  -0.7256  -0.7064
 -0.6684  -0.5856  -0.4708  -0.4439
 -- Virtual --
  0.0009   0.0524   0.0572   0.0763   0.0810   0.1280   0.1773   0.1875
  0.2210   0.2263   0.2654   0.2941   0.3023   0.3203   0.3666   0.3700
  0.3829   0.3927   0.4247   0.4596   0.4724   0.5263   0.5924   0.7622
  0.8441   0.8637   0.8823   0.9318   1.0366   1.0701   1.1139   1.2646
  1.3847   1.5465   1.5637   1.5696   1.5936   1.6120   1.6577   1.7465
  1.8402   1.9042   2.2041   2.2494   2.2568   2.3875   2.4105   2.5893
  2.8781   3.9935   4.1275   4.1676   4.1739   4.1918   4.1938   4.2042
  4.2090   4.2960   4.3731   4.4369   4.5737   5.2909   6.8670   6.8984
  6.9048   6.9120   6.9522   7.1189   7.5614  14.6741  14.7829  14.8463
 36.6425  68.7098  68.7345 166.1410
 --------------------------------------------------------------

          Ground-State Mulliken Net Atomic Charges

     Atom                 Charge (a.u.)
  ----------------------------------------
      1 P                     0.540870
      2 F                    -0.193048
      3 N                    -0.288089
      4 F                    -0.059734
  ----------------------------------------
  Sum of atomic charges =     0.000000

 -----------------------------------------------------------------
                    Cartesian Multipole Moments
 -----------------------------------------------------------------
    Charge (ESU x 10^10)
                 0.0000
    Dipole Moment (Debye)
         X      -0.9431      Y      -2.2200      Z       0.0000
       Tot       2.4120
    Quadrupole Moments (Debye-Ang)
        XX     -32.5274     XY       0.6835     YY     -29.3878
        XZ      -0.0000     YZ      -0.0000     ZZ     -26.7364
    Octopole Moments (Debye-Ang^2)
       XXX       1.3391    XXY      -2.0840    XYY       0.0181
       YYY       1.0020    XXZ       0.0000    XYZ       0.0000
       YYZ       0.0000    XZZ      -0.3690    YZZ       0.3718
       ZZZ       0.0000
    Hexadecapole Moments (Debye-Ang^3)
      XXXX    -276.9289   XXXY      -1.4773   XXYY     -54.3998
      XYYY      -7.0598   YYYY     -75.3754   XXXZ      -0.0000
      XXYZ      -0.0000   XYYZ      -0.0000   YYYZ      -0.0000
      XXZZ     -46.8740   XYZZ      -1.5951   YYZZ     -16.6664
      XZZZ      -0.0000   YZZZ      -0.0000   ZZZZ     -27.3832
 -----------------------------------------------------------------
 DrvMan completing analytic gradient of the correlated energy
 Correlated dipole moment
            1
    1  -0.3710624
    2  -0.8733994
    3   0.0000000
 Energy read as -594.754110076
 Full Analytical Gradient: (in a.u., or Hartree/Bohr)
             1             2             3             4
    1    0.00000954    0.00007387    0.00027097   -0.00035438
    2   -0.00000644   -0.00007724    0.00007949    0.00000418
    3    0.00000000   -0.00000000   -0.00000000    0.00000000
 Gradient time:  CPU 0.80 s  wall 0.83 s
 ----------------------------------------------------------------
             Standard Nuclear Orientation (Angstroms)
    I     Atom           X                Y                Z
 ----------------------------------------------------------------
    1      P      -0.4309514060    -0.5283751796    -0.0000000000
    2      F      -1.7364057513     0.3992069648     0.0000000000
    3      N       0.6753548537     0.6307053926     0.0000000000
    4      F       1.9293820972    -0.0081303042    -0.0000000000
 ----------------------------------------------------------------
 Nuclear Repulsion Energy =   157.9128475387 hartrees
 There are       20 alpha and       20 beta electrons

                       Distance Matrix (Angstroms)
             P (  1)   F (  2)   N (  3)
   F (  2)  1.601443
   N (  3)  1.602305  2.422846
   F (  4)  2.416988  3.688350  1.407372

 Requested basis set is 6-311++G(d,p)
 There are 31 shells and 96 basis functions
 A cutoff of  1.0D-14 yielded    472 shell pairs
 There are      4616 function pairs (      5009 Cartesian)
 Smallest overlap matrix eigenvalue = 2.33E-03
 Guess MOs from SCF MO coefficient file

 -----------------------------------------------------------------------
  General SCF calculation program by
  Eric Jon Sundstrom, Paul Horn, Yuezhi Mao, Dmitri Zuev, Alec White,
  David Stuck, Shaama M.S., Shane Yost, Joonho Lee, David Small,
  Daniel Levine, Susi Lehtola, Hugh Burton, Evgeny Epifanovsky
 -----------------------------------------------------------------------
 Hartree-Fock
 using 6 threads for integral computing
 -------------------------------------------------------
 OpenMP Integral computing Module                
 Release: version 2.0, May 2017, Q-Chem Inc. Pleasanton 
 -------------------------------------------------------
 A restricted SCF calculation will be
 performed using DIIS
 SCF converges when DIIS error is below 1.0e-08
 ---------------------------------------
  Cycle       Energy         DIIS error
 ---------------------------------------
    1    -594.0351258915      1.85e-05  
    2    -594.0351263778      5.27e-06  
    3    -594.0351264476      2.39e-06  
    4    -594.0351264585      1.01e-06  
    5    -594.0351264615      3.23e-07  
    6    -594.0351264617      1.41e-07  
    7    -594.0351264618      5.74e-08  
    8    -594.0351264618      2.42e-08  
    9    -594.0351264618      1.08e-08  
   10    -594.0351264618      3.41e-09  Convergence criterion met
 ---------------------------------------
 SCF time:   CPU 3.01s  wall 0.00s 
 SCF   energy in the final basis set =     -594.0351264618
 Total energy in the final basis set =     -594.0351264618


 ------------------------------------------------------------------------------

   CCMAN2: suite of methods based on coupled cluster
           and equation of motion theories.

   Components:
   * libvmm-1.3-trunk
     by Evgeny Epifanovsky, Ilya Kaliman.
   * libtensor-2.5-trunk
     by Evgeny Epifanovsky, Michael Wormit, Dmitry Zuev, Sam Manzer, 
        Ilya Kaliman.
   * libcc-2.5-trunk
     by Evgeny Epifanovsky, Arik Landau, Tomasz Kus, Kirill Khistyaev, 
        Dmitry Zuev, Prashant Manohar, Xintian Feng, Anna Krylov, 
        Matthew Goldey, Alec White, Thomas Jagau, Kaushik Nanda, 
        Anastasia Gunina, Alexander Kunitsa, Joonho Lee.

   CCMAN original authors:
   Anna I. Krylov, C. David Sherrill, Steven R. Gwaltney,
   Edward F. C. Byrd (2000)
   Sergey V. Levchenko, Lyudmila V. Slipchenko, Tao Wang,
   Ana-Maria C. Cristian (2003)
   Piotr A. Pieniazek, C. Melania Oana, Evgeny Epifanovsky (2007)
   Prashant Manohar (2009)

 ------------------------------------------------------------------------------


 Allocating and initializing 30808MB of RAM...
 Calculation will run on 6 cores.


 Alpha MOs, Restricted
 -- Occupied --                  
-80.092 -26.350 -26.341 -15.689  -7.628  -5.521  -5.519  -5.519
  1 A     2 A     3 A     4 A     5 A     6 A     7 A     8 A                  
 -1.656  -1.640  -1.156  -0.855  -0.752  -0.733  -0.726  -0.706
  9 A    10 A    11 A    12 A    13 A    14 A    15 A    16 A                  
 -0.668  -0.586  -0.471  -0.444
 17 A    18 A    19 A    20 A                                                  
 -- Virtual --                   
  0.001   0.052   0.057   0.076   0.081   0.128   0.177   0.187
 21 A    22 A    23 A    24 A    25 A    26 A    27 A    28 A                  
  0.221   0.226   0.265   0.294   0.302   0.320   0.367   0.370
 29 A    30 A    31 A    32 A    33 A    34 A    35 A    36 A                  
  0.383   0.393   0.425   0.459   0.472   0.526   0.592   0.762
 37 A    38 A    39 A    40 A    41 A    42 A    43 A    44 A                  
  0.844   0.864   0.882   0.932   1.037   1.070   1.114   1.265
 45 A    46 A    47 A    48 A    49 A    50 A    51 A    52 A                  
  1.385   1.546   1.564   1.570   1.594   1.612   1.658   1.746
 53 A    54 A    55 A    56 A    57 A    58 A    59 A    60 A                  
  1.840   1.904   2.204   2.249   2.257   2.388   2.411   2.589
 61 A    62 A    63 A    64 A    65 A    66 A    67 A    68 A                  
  2.878   3.993   4.128   4.168   4.174   4.192   4.194   4.204
 69 A    70 A    71 A    72 A    73 A    74 A    75 A    76 A                  
  4.209   4.296   4.373   4.437   4.574   5.290   6.867   6.898
 77 A    78 A    79 A    80 A    81 A    82 A    83 A    84 A                  
  6.905   6.912   6.952   7.118   7.561  14.674  14.783  14.846
 85 A    86 A    87 A    88 A    89 A    90 A    91 A    92 A                  
 36.642  68.710  68.735 166.141
 93 A    94 A    95 A    96 A                                                  

 Beta MOs, Restricted
 -- Occupied --                  
-80.092 -26.350 -26.341 -15.689  -7.628  -5.521  -5.519  -5.519
  1 A     2 A     3 A     4 A     5 A     6 A     7 A     8 A                  
 -1.656  -1.640  -1.156  -0.855  -0.752  -0.733  -0.726  -0.706
  9 A    10 A    11 A    12 A    13 A    14 A    15 A    16 A                  
 -0.668  -0.586  -0.471  -0.444
 17 A    18 A    19 A    20 A                                                  
 -- Virtual --                   
  0.001   0.052   0.057   0.076   0.081   0.128   0.177   0.187
 21 A    22 A    23 A    24 A    25 A    26 A    27 A    28 A                  
  0.221   0.226   0.265   0.294   0.302   0.320   0.367   0.370
 29 A    30 A    31 A    32 A    33 A    34 A    35 A    36 A                  
  0.383   0.393   0.425   0.459   0.472   0.526   0.592   0.762
 37 A    38 A    39 A    40 A    41 A    42 A    43 A    44 A                  
  0.844   0.864   0.882   0.932   1.037   1.070   1.114   1.265
 45 A    46 A    47 A    48 A    49 A    50 A    51 A    52 A                  
  1.385   1.546   1.564   1.570   1.594   1.612   1.658   1.746
 53 A    54 A    55 A    56 A    57 A    58 A    59 A    60 A                  
  1.840   1.904   2.204   2.249   2.257   2.388   2.411   2.589
 61 A    62 A    63 A    64 A    65 A    66 A    67 A    68 A                  
  2.878   3.993   4.128   4.168   4.174   4.192   4.194   4.204
 69 A    70 A    71 A    72 A    73 A    74 A    75 A    76 A                  
  4.209   4.296   4.373   4.437   4.574   5.290   6.867   6.898
 77 A    78 A    79 A    80 A    81 A    82 A    83 A    84 A                  
  6.905   6.912   6.952   7.118   7.561  14.674  14.783  14.846
 85 A    86 A    87 A    88 A    89 A    90 A    91 A    92 A                  
 36.642  68.710  68.735 166.141
 93 A    94 A    95 A    96 A                                                  

 Occupation and symmetry of molecular orbitals

 Point group: C1 (1 irreducible representation).

                           A     All 
 -------------------------------------
 All molecular orbitals:
  - Alpha                  96    96  
  - Beta                   96    96  
 -------------------------------------
 Alpha orbitals:
  - Frozen occupied        8     8   
  - Active occupied        12    12  
  - Active virtual         76    76  
  - Frozen virtual         0     0   
 -------------------------------------
 Beta orbitals:
  - Frozen occupied        8     8   
  - Active occupied        12    12  
  - Active virtual         76    76  
  - Frozen virtual         0     0   
 -------------------------------------

 Import integrals:   CPU 0.00 s  wall 0.00 s

 Import integrals:   CPU 10.32 s  wall 1.82 s

 MP2 amplitudes:   CPU 0.03 s  wall 0.02 s

Running a double precision version
           CCSD T amplitudes will be solved using DIIS.

           Start     Size      MaxIter   EConv     TConv     
           3         7         100       1.00e-07  1.00e-05  
 ------------------------------------------------------------------------------
           Energy (a.u.)   Ediff      Tdiff       Comment
 ------------------------------------------------------------------------------
          -594.74466989                           
     1    -594.72554333   1.91e-02   7.14e-01     
     2    -594.75221819   2.67e-02   1.01e-01     
     3    -594.74998928   2.23e-03   4.88e-02     
     4    -594.75301411   3.02e-03   1.87e-02     Switched to DIIS steps.
     5    -594.75403570   1.02e-03   1.27e-02     
     6    -594.75411591   8.02e-05   3.14e-03     
     7    -594.75411040   5.51e-06   1.42e-03     
     8    -594.75410925   1.15e-06   3.73e-04     
     9    -594.75411056   1.31e-06   2.38e-04     
    10    -594.75411014   4.23e-07   7.74e-05     
    11    -594.75411044   3.02e-07   2.84e-05     
    12    -594.75411047   3.25e-08   1.55e-05     
    13    -594.75411045   2.11e-08   3.98e-06     
 ------------------------------------------------------------------------------
          -594.75411045                           CCSD T converged.

End of double precision
 SCF energy                 = -594.03512646
 MP2 energy                 = -594.74466989
 CCSD correlation energy     =   -0.71898399
 CCSD total energy           = -594.75411045

 CCSD  T1^2 = 0.0161  T2^2 = 0.2290  Leading amplitudes:

 Amplitude    Orbitals with energies
  0.0372       20 (A) A                  ->    21 (A) A                   
              -0.4440                          0.0009                     
  0.0372       20 (A) B                  ->    21 (A) B                   
              -0.4440                          0.0009                     
 -0.0249       16 (A) A                  ->    21 (A) A                   
              -0.7063                          0.0009                     
 -0.0249       16 (A) B                  ->    21 (A) B                   
              -0.7063                          0.0009                     

 Amplitude    Orbitals with energies
 -0.1248       20 (A) A      20 (A) B    ->    21 (A) A      21 (A) B     
              -0.4440       -0.4440            0.0009        0.0009       
  0.1248       20 (A) A      20 (A) B    ->    21 (A) B      21 (A) A     
              -0.4440       -0.4440            0.0009        0.0009       
  0.1248       20 (A) B      20 (A) A    ->    21 (A) A      21 (A) B     
              -0.4440       -0.4440            0.0009        0.0009       
 -0.1248       20 (A) B      20 (A) A    ->    21 (A) B      21 (A) A     
              -0.4440       -0.4440            0.0009        0.0009       

 Computing CCSD intemediates for later calculations in double precision
 Finished.

Running a double precision version
           CCSD Lambda amplitudes will be solved using DIIS.
           Start     Size      MaxIter   EConv     LConv     
           3         7         100       1.00e-07  1.00e-05  
 ------------------------------------------------------------------------------
            Enorm      Ldiff       Comment
 ------------------------------------------------------------------------------
     1     6.02e-02   3.66e-02     
     2     2.00e-02   9.81e-03     
     3     8.49e-03   1.35e-03     
     4     4.73e-03   1.76e-03     Switched to DIIS steps.
     5     1.39e-03   9.75e-04     
     6     6.95e-04   2.16e-04     
     7     2.29e-04   7.13e-05     
     8     1.11e-04   1.19e-05     
     9     3.79e-05   6.34e-07     
    10     1.67e-05   2.76e-07     
    11     6.98e-06   4.51e-07     
    12     2.71e-06   2.71e-07     
    13     1.33e-06   2.02e-07     
    14     6.32e-07   2.62e-08     
    15     2.99e-07   5.50e-09     
    16     1.63e-07   1.67e-08     
    17     6.86e-08   1.28e-08     
 ------------------------------------------------------------------------------
                                   CCSD Lambda converged.

 Computing density matrices in double precision...
           Orbital response amplitudes will be solved using DIIS.
           Start     Size      MaxIter   EConv     LConv     
           3         7         100       1.00e-06  1.00e-06  
 ------------------------------------------------------------------------------
            Enorm      Ldiff       Comment
 ------------------------------------------------------------------------------
     1     9.18e-02   1.18e-03     
     2     5.94e-02   1.81e-02     
     3     8.00e-02   2.58e-02     
     4     1.85e-02   2.60e-02     Switched to DIIS steps.
     5     4.02e-03   6.93e-03     
     6     1.31e-03   7.70e-04     
     7     3.22e-04   9.90e-05     
     8     1.01e-04   3.83e-05     
     9     3.15e-05   7.92e-06     
    10     6.36e-06   3.23e-07     
    11     1.44e-06   7.77e-07     
    12     7.54e-07   2.01e-08     
 ------------------------------------------------------------------------------
                                   Orbital response converged.

 Computing density matrices... Done.
 CCSD calculation:   CPU 382.78 s  wall 72.75 s

 Transferring MO TPDM to AO TPDM
 Transferring g2_o1o1o1o1
 Transferring g2_o1o1o1v1
 Transferring g2_o1o1v1v1
 Transferring g2_o1v1o1v1
 Transferring g2_o1v1v1v1
 Transferring g2_v1v1v1v1
 Adding separable TPDM
 Computing TPDM gradient
 --------------------------------------------------------
 2e gradient
  Atom          X               Y               Z
 --------------------------------------------------------
    1          4.161888       19.153567        0.000000  
    2         16.626236       -7.960708        0.000000  
    3         -6.940837      -13.213903       -0.000000  
    4        -13.847286        2.021044       -0.000000  
 --------------------------------------------------------
 --------------------------------------------------------
 Final gradient
  Atom          X               Y               Z
 --------------------------------------------------------
    1          4.161888       19.153567        0.000000  
    2         16.626236       -7.960708        0.000000  
    3         -6.940837      -13.213903       -0.000000  
    4        -13.847286        2.021044       -0.000000  
 --------------------------------------------------------
 Analytic gradient from two-electron contribution:   CPU 79.84 s  wall 15.59 s

 Total ccman2 time:   CPU 476.44 s  wall 91.18 s


 --------------------------------------------------------------

                    Orbital Energies (a.u.)
 --------------------------------------------------------------

 Alpha MOs
 -- Occupied --
-80.0919 -26.3496 -26.3405 -15.6891  -7.6283  -5.5212  -5.5194  -5.5193
 -1.6565  -1.6397  -1.1565  -0.8549  -0.7525  -0.7329  -0.7256  -0.7063
 -0.6684  -0.5857  -0.4708  -0.4440
 -- Virtual --
  0.0009   0.0524   0.0572   0.0763   0.0809   0.1280   0.1772   0.1875
  0.2210   0.2263   0.2653   0.2939   0.3023   0.3204   0.3665   0.3700
  0.3828   0.3927   0.4247   0.4595   0.4725   0.5263   0.5924   0.7621
  0.8440   0.8637   0.8822   0.9318   1.0366   1.0703   1.1138   1.2646
  1.3848   1.5465   1.5637   1.5695   1.5935   1.6120   1.6577   1.7464
  1.8401   1.9042   2.2041   2.2493   2.2568   2.3875   2.4105   2.5891
  2.8780   3.9933   4.1276   4.1676   4.1739   4.1919   4.1939   4.2041
  4.2090   4.2960   4.3727   4.4365   4.5735   5.2901   6.8669   6.8984
  6.9048   6.9119   6.9521   7.1184   7.5613  14.6741  14.7828  14.8462
 36.6424  68.7098  68.7345 166.1410
 --------------------------------------------------------------

          Ground-State Mulliken Net Atomic Charges

     Atom                 Charge (a.u.)
  ----------------------------------------
      1 P                     0.540909
      2 F                    -0.192941
      3 N                    -0.288084
      4 F                    -0.059883
  ----------------------------------------
  Sum of atomic charges =     0.000000

 -----------------------------------------------------------------
                    Cartesian Multipole Moments
 -----------------------------------------------------------------
    Charge (ESU x 10^10)
                 0.0000
    Dipole Moment (Debye)
         X      -0.9446      Y      -2.2207      Z       0.0000
       Tot       2.4133
    Quadrupole Moments (Debye-Ang)
        XX     -32.5302     XY       0.6815     YY     -29.3883
        XZ      -0.0000     YZ      -0.0000     ZZ     -26.7368
    Octopole Moments (Debye-Ang^2)
       XXX       1.3130    XXY      -2.0911    XYY       0.0136
       YYY       0.9866    XXZ       0.0000    XYZ       0.0000
       YYZ       0.0000    XZZ      -0.3753    YZZ       0.3667
       ZZZ       0.0000
    Hexadecapole Moments (Debye-Ang^3)
      XXXX    -277.0593   XXXY      -1.5148   XXYY     -54.4217
      XYYY      -7.0882   YYYY     -75.3750   XXXZ      -0.0000
      XXYZ      -0.0000   XYYZ      -0.0000   YYYZ      -0.0000
      XXZZ     -46.8954   XYZZ      -1.6048   YYZZ     -16.6663
      XZZZ      -0.0000   YZZZ      -0.0000   ZZZZ     -27.3836
 -----------------------------------------------------------------
 DrvMan completing analytic gradient of the correlated energy
 Correlated dipole moment
            1
    1  -0.3716227
    2  -0.8737051
    3   0.0000000
 Energy read as -594.754110450
 Full Analytical Gradient: (in a.u., or Hartree/Bohr)
             1             2             3             4
    1   -0.00009086    0.00004190    0.00003544    0.00001352
    2    0.00004606   -0.00008774    0.00010042   -0.00005873
    3    0.00000000   -0.00000000   -0.00000000    0.00000000
 Gradient time:  CPU 0.80 s  wall 0.83 s
 ----------------------------------------------------------------
             Standard Nuclear Orientation (Angstroms)
    I     Atom           X                Y                Z
 ----------------------------------------------------------------
    1      P      -0.4309514060    -0.5283751796    -0.0000000000
    2      F      -1.7364057513     0.3992069648     0.0000000000
    3      N       0.6753548537     0.6307053926     0.0000000000
    4      F       1.9293820972    -0.0101303042    -0.0000000000
 ----------------------------------------------------------------
 Nuclear Repulsion Energy =   157.9021161493 hartrees
 There are       20 alpha and       20 beta electrons

                       Distance Matrix (Angstroms)
             P (  1)   F (  2)   N (  3)
   F (  2)  1.601443
   N (  3)  1.602305  2.422846
   F (  4)  2.416558  3.688571  1.408281

 Requested basis set is 6-311++G(d,p)
 There are 31 shells and 96 basis functions
 A cutoff of  1.0D-14 yielded    472 shell pairs
 There are      4616 function pairs (      5009 Cartesian)
 Smallest overlap matrix eigenvalue = 2.33E-03
 Guess MOs from SCF MO coefficient file

 -----------------------------------------------------------------------
  General SCF calculation program by
  Eric Jon Sundstrom, Paul Horn, Yuezhi Mao, Dmitri Zuev, Alec White,
  David Stuck, Shaama M.S., Shane Yost, Joonho Lee, David Small,
  Daniel Levine, Susi Lehtola, Hugh Burton, Evgeny Epifanovsky
 -----------------------------------------------------------------------
 Hartree-Fock
 using 6 threads for integral computing
 -------------------------------------------------------
 OpenMP Integral computing Module                
 Release: version 2.0, May 2017, Q-Chem Inc. Pleasanton 
 -------------------------------------------------------
 A restricted SCF calculation will be
 performed using DIIS
 SCF converges when DIIS error is below 1.0e-08
 ---------------------------------------
  Cycle       Energy         DIIS error
 ---------------------------------------
    1    -594.0350845726      2.96e-05  
    2    -594.0350858188      8.01e-06  
    3    -594.0350860022      3.01e-06  
    4    -594.0350860234      1.75e-06  
    5    -594.0350860292      4.10e-07  
    6    -594.0350860298      1.11e-07  
    7    -594.0350860298      5.09e-08  
    8    -594.0350860298      2.29e-08  
    9    -594.0350860299      1.05e-08  
   10    -594.0350860299      2.22e-09  Convergence criterion met
 ---------------------------------------
 SCF time:   CPU 3.10s  wall 1.00s 
 SCF   energy in the final basis set =     -594.0350860299
 Total energy in the final basis set =     -594.0350860299


 ------------------------------------------------------------------------------

   CCMAN2: suite of methods based on coupled cluster
           and equation of motion theories.

   Components:
   * libvmm-1.3-trunk
     by Evgeny Epifanovsky, Ilya Kaliman.
   * libtensor-2.5-trunk
     by Evgeny Epifanovsky, Michael Wormit, Dmitry Zuev, Sam Manzer, 
        Ilya Kaliman.
   * libcc-2.5-trunk
     by Evgeny Epifanovsky, Arik Landau, Tomasz Kus, Kirill Khistyaev, 
        Dmitry Zuev, Prashant Manohar, Xintian Feng, Anna Krylov, 
        Matthew Goldey, Alec White, Thomas Jagau, Kaushik Nanda, 
        Anastasia Gunina, Alexander Kunitsa, Joonho Lee.

   CCMAN original authors:
   Anna I. Krylov, C. David Sherrill, Steven R. Gwaltney,
   Edward F. C. Byrd (2000)
   Sergey V. Levchenko, Lyudmila V. Slipchenko, Tao Wang,
   Ana-Maria C. Cristian (2003)
   Piotr A. Pieniazek, C. Melania Oana, Evgeny Epifanovsky (2007)
   Prashant Manohar (2009)

 ------------------------------------------------------------------------------


 Allocating and initializing 30808MB of RAM...
 Calculation will run on 6 cores.


 Alpha MOs, Restricted
 -- Occupied --                  
-80.092 -26.350 -26.340 -15.689  -7.628  -5.521  -5.520  -5.519
  1 A     2 A     3 A     4 A     5 A     6 A     7 A     8 A                  
 -1.657  -1.639  -1.157  -0.855  -0.752  -0.733  -0.726  -0.706
  9 A    10 A    11 A    12 A    13 A    14 A    15 A    16 A                  
 -0.668  -0.586  -0.471  -0.444
 17 A    18 A    19 A    20 A                                                  
 -- Virtual --                   
  0.001   0.052   0.057   0.076   0.081   0.128   0.177   0.187
 21 A    22 A    23 A    24 A    25 A    26 A    27 A    28 A                  
  0.221   0.226   0.265   0.294   0.302   0.320   0.367   0.370
 29 A    30 A    31 A    32 A    33 A    34 A    35 A    36 A                  
  0.383   0.393   0.425   0.460   0.472   0.526   0.592   0.762
 37 A    38 A    39 A    40 A    41 A    42 A    43 A    44 A                  
  0.844   0.864   0.882   0.932   1.037   1.070   1.114   1.265
 45 A    46 A    47 A    48 A    49 A    50 A    51 A    52 A                  
  1.385   1.546   1.564   1.570   1.594   1.612   1.658   1.746
 53 A    54 A    55 A    56 A    57 A    58 A    59 A    60 A                  
  1.840   1.904   2.204   2.249   2.257   2.388   2.411   2.589
 61 A    62 A    63 A    64 A    65 A    66 A    67 A    68 A                  
  2.878   3.993   4.128   4.168   4.174   4.192   4.194   4.204
 69 A    70 A    71 A    72 A    73 A    74 A    75 A    76 A                  
  4.209   4.296   4.372   4.436   4.573   5.288   6.867   6.898
 77 A    78 A    79 A    80 A    81 A    82 A    83 A    84 A                  
  6.905   6.912   6.952   7.117   7.561  14.674  14.783  14.846
 85 A    86 A    87 A    88 A    89 A    90 A    91 A    92 A                  
 36.642  68.710  68.735 166.141
 93 A    94 A    95 A    96 A                                                  

 Beta MOs, Restricted
 -- Occupied --                  
-80.092 -26.350 -26.340 -15.689  -7.628  -5.521  -5.520  -5.519
  1 A     2 A     3 A     4 A     5 A     6 A     7 A     8 A                  
 -1.657  -1.639  -1.157  -0.855  -0.752  -0.733  -0.726  -0.706
  9 A    10 A    11 A    12 A    13 A    14 A    15 A    16 A                  
 -0.668  -0.586  -0.471  -0.444
 17 A    18 A    19 A    20 A                                                  
 -- Virtual --                   
  0.001   0.052   0.057   0.076   0.081   0.128   0.177   0.187
 21 A    22 A    23 A    24 A    25 A    26 A    27 A    28 A                  
  0.221   0.226   0.265   0.294   0.302   0.320   0.367   0.370
 29 A    30 A    31 A    32 A    33 A    34 A    35 A    36 A                  
  0.383   0.393   0.425   0.460   0.472   0.526   0.592   0.762
 37 A    38 A    39 A    40 A    41 A    42 A    43 A    44 A                  
  0.844   0.864   0.882   0.932   1.037   1.070   1.114   1.265
 45 A    46 A    47 A    48 A    49 A    50 A    51 A    52 A                  
  1.385   1.546   1.564   1.570   1.594   1.612   1.658   1.746
 53 A    54 A    55 A    56 A    57 A    58 A    59 A    60 A                  
  1.840   1.904   2.204   2.249   2.257   2.388   2.411   2.589
 61 A    62 A    63 A    64 A    65 A    66 A    67 A    68 A                  
  2.878   3.993   4.128   4.168   4.174   4.192   4.194   4.204
 69 A    70 A    71 A    72 A    73 A    74 A    75 A    76 A                  
  4.209   4.296   4.372   4.436   4.573   5.288   6.867   6.898
 77 A    78 A    79 A    80 A    81 A    82 A    83 A    84 A                  
  6.905   6.912   6.952   7.117   7.561  14.674  14.783  14.846
 85 A    86 A    87 A    88 A    89 A    90 A    91 A    92 A                  
 36.642  68.710  68.735 166.141
 93 A    94 A    95 A    96 A                                                  

 Occupation and symmetry of molecular orbitals

 Point group: C1 (1 irreducible representation).

                           A     All 
 -------------------------------------
 All molecular orbitals:
  - Alpha                  96    96  
  - Beta                   96    96  
 -------------------------------------
 Alpha orbitals:
  - Frozen occupied        8     8   
  - Active occupied        12    12  
  - Active virtual         76    76  
  - Frozen virtual         0     0   
 -------------------------------------
 Beta orbitals:
  - Frozen occupied        8     8   
  - Active occupied        12    12  
  - Active virtual         76    76  
  - Frozen virtual         0     0   
 -------------------------------------

 Import integrals:   CPU 0.00 s  wall 0.00 s

 Import integrals:   CPU 10.24 s  wall 1.81 s

 MP2 amplitudes:   CPU 0.03 s  wall 0.02 s

Running a double precision version
           CCSD T amplitudes will be solved using DIIS.

           Start     Size      MaxIter   EConv     TConv     
           3         7         100       1.00e-07  1.00e-05  
 ------------------------------------------------------------------------------
           Energy (a.u.)   Ediff      Tdiff       Comment
 ------------------------------------------------------------------------------
          -594.74467273                           
     1    -594.72552566   1.91e-02   7.14e-01     
     2    -594.75221826   2.67e-02   1.01e-01     
     3    -594.74998455   2.23e-03   4.88e-02     
     4    -594.75301243   3.03e-03   1.87e-02     Switched to DIIS steps.
     5    -594.75403479   1.02e-03   1.27e-02     
     6    -594.75411523   8.04e-05   3.15e-03     
     7    -594.75410978   5.45e-06   1.42e-03     
     8    -594.75410863   1.15e-06   3.74e-04     
     9    -594.75410995   1.32e-06   2.39e-04     
    10    -594.75410953   4.23e-07   7.76e-05     
    11    -594.75410983   3.03e-07   2.85e-05     
    12    -594.75410986   3.28e-08   1.55e-05     
    13    -594.75410984   2.13e-08   3.99e-06     
 ------------------------------------------------------------------------------
          -594.75410984                           CCSD T converged.

End of double precision
 SCF energy                 = -594.03508603
 MP2 energy                 = -594.74467273
 CCSD correlation energy     =   -0.71902381
 CCSD total energy           = -594.75410984

 CCSD  T1^2 = 0.0162  T2^2 = 0.2290  Leading amplitudes:

 Amplitude    Orbitals with energies
 -0.0373       20 (A) A                  ->    21 (A) A                   
              -0.4441                          0.0008                     
 -0.0373       20 (A) B                  ->    21 (A) B                   
              -0.4441                          0.0008                     
  0.0247       16 (A) A                  ->    21 (A) A                   
              -0.7061                          0.0008                     
  0.0247       16 (A) B                  ->    21 (A) B                   
              -0.7061                          0.0008                     

 Amplitude    Orbitals with energies
 -0.1248       20 (A) A      20 (A) B    ->    21 (A) A      21 (A) B     
              -0.4441       -0.4441            0.0008        0.0008       
  0.1248       20 (A) A      20 (A) B    ->    21 (A) B      21 (A) A     
              -0.4441       -0.4441            0.0008        0.0008       
  0.1248       20 (A) B      20 (A) A    ->    21 (A) A      21 (A) B     
              -0.4441       -0.4441            0.0008        0.0008       
 -0.1248       20 (A) B      20 (A) A    ->    21 (A) B      21 (A) A     
              -0.4441       -0.4441            0.0008        0.0008       

 Computing CCSD intemediates for later calculations in double precision
 Finished.

Running a double precision version
           CCSD Lambda amplitudes will be solved using DIIS.
           Start     Size      MaxIter   EConv     LConv     
           3         7         100       1.00e-07  1.00e-05  
 ------------------------------------------------------------------------------
            Enorm      Ldiff       Comment
 ------------------------------------------------------------------------------
     1     6.02e-02   3.66e-02     
     2     2.00e-02   9.82e-03     
     3     8.50e-03   1.35e-03     
     4     4.74e-03   1.76e-03     Switched to DIIS steps.
     5     1.39e-03   9.76e-04     
     6     6.96e-04   2.16e-04     
     7     2.30e-04   7.15e-05     
     8     1.11e-04   1.20e-05     
     9     3.80e-05   6.05e-07     
    10     1.68e-05   2.69e-07     
    11     6.99e-06   4.54e-07     
    12     2.71e-06   2.73e-07     
    13     1.34e-06   2.03e-07     
    14     6.33e-07   2.64e-08     
    15     3.00e-07   5.51e-09     
    16     1.64e-07   1.67e-08     
    17     6.88e-08   1.28e-08     
 ------------------------------------------------------------------------------
                                   CCSD Lambda converged.

 Computing density matrices in double precision...
           Orbital response amplitudes will be solved using DIIS.
           Start     Size      MaxIter   EConv     LConv     
           3         7         100       1.00e-06  1.00e-06  
 ------------------------------------------------------------------------------
            Enorm      Ldiff       Comment
 ------------------------------------------------------------------------------
     1     9.18e-02   1.19e-03     
     2     5.95e-02   1.81e-02     
     3     8.03e-02   2.59e-02     
     4     1.85e-02   2.61e-02     Switched to DIIS steps.
     5     4.02e-03   6.94e-03     
     6     1.31e-03   7.70e-04     
     7     3.22e-04   9.89e-05     
     8     1.02e-04   3.82e-05     
     9     3.15e-05   7.95e-06     
    10     6.37e-06   3.20e-07     
    11     1.45e-06   7.78e-07     
    12     7.58e-07   2.10e-08     
 ------------------------------------------------------------------------------
                                   Orbital response converged.

 Computing density matrices... Done.
 CCSD calculation:   CPU 380.97 s  wall 72.92 s

 Transferring MO TPDM to AO TPDM
 Transferring g2_o1o1o1o1
 Transferring g2_o1o1o1v1
 Transferring g2_o1o1v1v1
 Transferring g2_o1v1o1v1
 Transferring g2_o1v1v1v1
 Transferring g2_v1v1v1v1
 Adding separable TPDM
 Computing TPDM gradient
 --------------------------------------------------------
 2e gradient
  Atom          X               Y               Z
 --------------------------------------------------------
    1          4.162525       19.150842        0.000000  
    2         16.625804       -7.961459       -0.000000  
    3         -6.948487      -13.220180       -0.000000  
    4        -13.839842        2.030798        0.000000  
 --------------------------------------------------------
 --------------------------------------------------------
 Final gradient
  Atom          X               Y               Z
 --------------------------------------------------------
    1          4.162525       19.150842        0.000000  
    2         16.625804       -7.961459       -0.000000  
    3         -6.948487      -13.220180       -0.000000  
    4        -13.839842        2.030798        0.000000  
 --------------------------------------------------------
 Analytic gradient from two-electron contribution:   CPU 81.46 s  wall 15.63 s

 Total ccman2 time:   CPU 476.14 s  wall 91.40 s


 --------------------------------------------------------------

                    Orbital Energies (a.u.)
 --------------------------------------------------------------

 Alpha MOs
 -- Occupied --
-80.0920 -26.3496 -26.3404 -15.6891  -7.6284  -5.5213  -5.5195  -5.5194
 -1.6565  -1.6393  -1.1565  -0.8548  -0.7523  -0.7329  -0.7256  -0.7061
 -0.6682  -0.5857  -0.4710  -0.4441
 -- Virtual --
  0.0008   0.0523   0.0572   0.0762   0.0809   0.1279   0.1772   0.1875
  0.2210   0.2262   0.2653   0.2937   0.3023   0.3203   0.3666   0.3699
  0.3828   0.3927   0.4246   0.4595   0.4724   0.5263   0.5924   0.7621
  0.8440   0.8636   0.8821   0.9317   1.0365   1.0700   1.1138   1.2645
  1.3847   1.5464   1.5636   1.5697   1.5937   1.6120   1.6578   1.7464
  1.8400   1.9042   2.2040   2.2489   2.2570   2.3876   2.4108   2.5887
  2.8780   3.9929   4.1279   4.1676   4.1738   4.1921   4.1940   4.2041
  4.2092   4.2958   4.3719   4.4361   4.5734   5.2883   6.8669   6.8984
  6.9049   6.9119   6.9522   7.1172   7.5612  14.6740  14.7828  14.8461
 36.6423  68.7097  68.7347 166.1409
 --------------------------------------------------------------

          Ground-State Mulliken Net Atomic Charges

     Atom                 Charge (a.u.)
  ----------------------------------------
      1 P                     0.541127
      2 F                    -0.192962
      3 N                    -0.287775
      4 F                    -0.060390
  ----------------------------------------
  Sum of atomic charges =     0.000000

 -----------------------------------------------------------------
                    Cartesian Multipole Moments
 -----------------------------------------------------------------
    Charge (ESU x 10^10)
                -0.0000
    Dipole Moment (Debye)
         X      -0.9496      Y      -2.2196      Z      -0.0000
       Tot       2.4142
    Quadrupole Moments (Debye-Ang)
        XX     -32.5377     XY       0.6835     YY     -29.3859
        XZ       0.0000     YZ       0.0000     ZZ     -26.7365
    Octopole Moments (Debye-Ang^2)
       XXX       1.2941    XXY      -2.0793    XYY       0.0086
       YYY       1.0163    XXZ       0.0000    XYZ       0.0000
       YYZ      -0.0000    XZZ      -0.3796    YZZ       0.3752
       ZZZ      -0.0000
    Hexadecapole Moments (Debye-Ang^3)
      XXXX    -277.0985   XXXY      -1.4516   XXYY     -54.4247
      XYYY      -7.0328   YYYY     -75.3642   XXXZ       0.0000
      XXYZ       0.0000   XYYZ       0.0000   YYYZ       0.0000
      XXZZ     -46.8998   XYZZ      -1.5857   YYZZ     -16.6641
      XZZZ       0.0000   YZZZ       0.0000   ZZZZ     -27.3794
 -----------------------------------------------------------------
 DrvMan completing analytic gradient of the correlated energy
 Correlated dipole moment
            1
    1  -0.3736121
    2  -0.8732603
    3  -0.0000000
 Energy read as -594.754109841
 Full Analytical Gradient: (in a.u., or Hartree/Bohr)
             1             2             3             4
    1   -0.00006727    0.00005401   -0.00033087    0.00034413
    2    0.00002141   -0.00008324    0.00032665   -0.00026482
    3    0.00000000   -0.00000000   -0.00000000    0.00000000
 Gradient time:  CPU 0.75 s  wall 0.77 s
 ----------------------------------------------------------------
             Standard Nuclear Orientation (Angstroms)
    I     Atom           X                Y                Z
 ----------------------------------------------------------------
    1      P      -0.4309514060    -0.5283751796    -0.0000000000
    2      F      -1.7364057513     0.3992069648     0.0000000000
    3      N       0.6753548537     0.6307053926     0.0000000000
    4      F       1.9293820972    -0.0091303042     0.0010000000
 ----------------------------------------------------------------
 Nuclear Repulsion Energy =   157.9074777760 hartrees
 There are       20 alpha and       20 beta electrons

                       Distance Matrix (Angstroms)
             P (  1)   F (  2)   N (  3)
   F (  2)  1.601443
   N (  3)  1.602305  2.422846
   F (  4)  2.416773  3.688461  1.407826

 Requested basis set is 6-311++G(d,p)
 There are 31 shells and 96 basis functions
 A cutoff of  1.0D-14 yielded    472 shell pairs
 There are      4616 function pairs (      5009 Cartesian)
 Smallest overlap matrix eigenvalue = 2.33E-03
 Guess MOs from SCF MO coefficient file

 -----------------------------------------------------------------------
  General SCF calculation program by
  Eric Jon Sundstrom, Paul Horn, Yuezhi Mao, Dmitri Zuev, Alec White,
  David Stuck, Shaama M.S., Shane Yost, Joonho Lee, David Small,
  Daniel Levine, Susi Lehtola, Hugh Burton, Evgeny Epifanovsky
 -----------------------------------------------------------------------
 Hartree-Fock
 using 6 threads for integral computing
 -------------------------------------------------------
 OpenMP Integral computing Module                
 Release: version 2.0, May 2017, Q-Chem Inc. Pleasanton 
 -------------------------------------------------------
 A restricted SCF calculation will be
 performed using DIIS
 SCF converges when DIIS error is below 1.0e-08
 ---------------------------------------
  Cycle       Energy         DIIS error
 ---------------------------------------
    1    -594.0351056635      1.90e-05  
    2    -594.0351062106      5.31e-06  
    3    -594.0351062975      1.88e-06  
    4    -594.0351063076      1.09e-06  
    5    -594.0351063096      2.67e-07  
    6    -594.0351063099      8.38e-08  
    7    -594.0351063099      4.03e-08  
    8    -594.0351063099      1.91e-08  
    9    -594.0351063099      9.05e-09  Convergence criterion met
 ---------------------------------------
 SCF time:   CPU 2.70s  wall 0.00s 
 SCF   energy in the final basis set =     -594.0351063099
 Total energy in the final basis set =     -594.0351063099


 ------------------------------------------------------------------------------

   CCMAN2: suite of methods based on coupled cluster
           and equation of motion theories.

   Components:
   * libvmm-1.3-trunk
     by Evgeny Epifanovsky, Ilya Kaliman.
   * libtensor-2.5-trunk
     by Evgeny Epifanovsky, Michael Wormit, Dmitry Zuev, Sam Manzer, 
        Ilya Kaliman.
   * libcc-2.5-trunk
     by Evgeny Epifanovsky, Arik Landau, Tomasz Kus, Kirill Khistyaev, 
        Dmitry Zuev, Prashant Manohar, Xintian Feng, Anna Krylov, 
        Matthew Goldey, Alec White, Thomas Jagau, Kaushik Nanda, 
        Anastasia Gunina, Alexander Kunitsa, Joonho Lee.

   CCMAN original authors:
   Anna I. Krylov, C. David Sherrill, Steven R. Gwaltney,
   Edward F. C. Byrd (2000)
   Sergey V. Levchenko, Lyudmila V. Slipchenko, Tao Wang,
   Ana-Maria C. Cristian (2003)
   Piotr A. Pieniazek, C. Melania Oana, Evgeny Epifanovsky (2007)
   Prashant Manohar (2009)

 ------------------------------------------------------------------------------


 Allocating and initializing 30808MB of RAM...
 Calculation will run on 6 cores.


 Alpha MOs, Restricted
 -- Occupied --                  
-80.092 -26.350 -26.340 -15.689  -7.628  -5.521  -5.519  -5.519
  1 A     2 A     3 A     4 A     5 A     6 A     7 A     8 A                  
 -1.656  -1.639  -1.156  -0.855  -0.752  -0.733  -0.726  -0.706
  9 A    10 A    11 A    12 A    13 A    14 A    15 A    16 A                  
 -0.668  -0.586  -0.471  -0.444
 17 A    18 A    19 A    20 A                                                  
 -- Virtual --                   
  0.001   0.052   0.057   0.076   0.081   0.128   0.177   0.187
 21 A    22 A    23 A    24 A    25 A    26 A    27 A    28 A                  
  0.221   0.226   0.265   0.294   0.302   0.320   0.367   0.370
 29 A    30 A    31 A    32 A    33 A    34 A    35 A    36 A                  
  0.383   0.393   0.425   0.460   0.472   0.526   0.592   0.762
 37 A    38 A    39 A    40 A    41 A    42 A    43 A    44 A                  
  0.844   0.864   0.882   0.932   1.037   1.070   1.114   1.265
 45 A    46 A    47 A    48 A    49 A    50 A    51 A    52 A                  
  1.385   1.546   1.564   1.570   1.594   1.612   1.658   1.746
 53 A    54 A    55 A    56 A    57 A    58 A    59 A    60 A                  
  1.840   1.904   2.204   2.249   2.257   2.388   2.411   2.589
 61 A    62 A    63 A    64 A    65 A    66 A    67 A    68 A                  
  2.878   3.993   4.128   4.168   4.174   4.192   4.194   4.204
 69 A    70 A    71 A    72 A    73 A    74 A    75 A    76 A                  
  4.209   4.296   4.372   4.436   4.573   5.289   6.867   6.898
 77 A    78 A    79 A    80 A    81 A    82 A    83 A    84 A                  
  6.905   6.912   6.952   7.118   7.561  14.674  14.783  14.846
 85 A    86 A    87 A    88 A    89 A    90 A    91 A    92 A                  
 36.642  68.710  68.735 166.141
 93 A    94 A    95 A    96 A                                                  

 Beta MOs, Restricted
 -- Occupied --                  
-80.092 -26.350 -26.340 -15.689  -7.628  -5.521  -5.519  -5.519
  1 A     2 A     3 A     4 A     5 A     6 A     7 A     8 A                  
 -1.656  -1.639  -1.156  -0.855  -0.752  -0.733  -0.726  -0.706
  9 A    10 A    11 A    12 A    13 A    14 A    15 A    16 A                  
 -0.668  -0.586  -0.471  -0.444
 17 A    18 A    19 A    20 A                                                  
 -- Virtual --                   
  0.001   0.052   0.057   0.076   0.081   0.128   0.177   0.187
 21 A    22 A    23 A    24 A    25 A    26 A    27 A    28 A                  
  0.221   0.226   0.265   0.294   0.302   0.320   0.367   0.370
 29 A    30 A    31 A    32 A    33 A    34 A    35 A    36 A                  
  0.383   0.393   0.425   0.460   0.472   0.526   0.592   0.762
 37 A    38 A    39 A    40 A    41 A    42 A    43 A    44 A                  
  0.844   0.864   0.882   0.932   1.037   1.070   1.114   1.265
 45 A    46 A    47 A    48 A    49 A    50 A    51 A    52 A                  
  1.385   1.546   1.564   1.570   1.594   1.612   1.658   1.746
 53 A    54 A    55 A    56 A    57 A    58 A    59 A    60 A                  
  1.840   1.904   2.204   2.249   2.257   2.388   2.411   2.589
 61 A    62 A    63 A    64 A    65 A    66 A    67 A    68 A                  
  2.878   3.993   4.128   4.168   4.174   4.192   4.194   4.204
 69 A    70 A    71 A    72 A    73 A    74 A    75 A    76 A                  
  4.209   4.296   4.372   4.436   4.573   5.289   6.867   6.898
 77 A    78 A    79 A    80 A    81 A    82 A    83 A    84 A                  
  6.905   6.912   6.952   7.118   7.561  14.674  14.783  14.846
 85 A    86 A    87 A    88 A    89 A    90 A    91 A    92 A                  
 36.642  68.710  68.735 166.141
 93 A    94 A    95 A    96 A                                                  

 Occupation and symmetry of molecular orbitals

 Point group: C1 (1 irreducible representation).

                           A     All 
 -------------------------------------
 All molecular orbitals:
  - Alpha                  96    96  
  - Beta                   96    96  
 -------------------------------------
 Alpha orbitals:
  - Frozen occupied        8     8   
  - Active occupied        12    12  
  - Active virtual         76    76  
  - Frozen virtual         0     0   
 -------------------------------------
 Beta orbitals:
  - Frozen occupied        8     8   
  - Active occupied        12    12  
  - Active virtual         76    76  
  - Frozen virtual         0     0   
 -------------------------------------

 Import integrals:   CPU 0.00 s  wall 0.00 s

 Import integrals:   CPU 10.24 s  wall 1.81 s

 MP2 amplitudes:   CPU 0.03 s  wall 0.02 s

Running a double precision version
           CCSD T amplitudes will be solved using DIIS.

           Start     Size      MaxIter   EConv     TConv     
           3         7         100       1.00e-07  1.00e-05  
 ------------------------------------------------------------------------------
           Energy (a.u.)   Ediff      Tdiff       Comment
 ------------------------------------------------------------------------------
          -594.74467138                           
     1    -594.72553457   1.91e-02   7.14e-01     
     2    -594.75221829   2.67e-02   1.01e-01     
     3    -594.74998699   2.23e-03   4.88e-02     
     4    -594.75301334   3.03e-03   1.87e-02     Switched to DIIS steps.
     5    -594.75403532   1.02e-03   1.27e-02     
     6    -594.75411564   8.03e-05   3.14e-03     
     7    -594.75411016   5.48e-06   1.42e-03     
     8    -594.75410901   1.15e-06   3.74e-04     
     9    -594.75411033   1.31e-06   2.38e-04     
    10    -594.75410990   4.23e-07   7.75e-05     
    11    -594.75411021   3.03e-07   2.84e-05     
    12    -594.75411024   3.26e-08   1.55e-05     
    13    -594.75411022   2.12e-08   3.99e-06     
 ------------------------------------------------------------------------------
          -594.75411022                           CCSD T converged.

End of double precision
 SCF energy                 = -594.03510631
 MP2 energy                 = -594.74467138
 CCSD correlation energy     =   -0.71900391
 CCSD total energy           = -594.75411022

 CCSD  T1^2 = 0.0161  T2^2 = 0.2290  Leading amplitudes:

 Amplitude    Orbitals with energies
 -0.0373       20 (A) A                  ->    21 (A) A                   
              -0.4440                          0.0008                     
 -0.0373       20 (A) B                  ->    21 (A) B                   
              -0.4440                          0.0008                     
  0.0248       16 (A) A                  ->    21 (A) A                   
              -0.7062                          0.0008                     
  0.0248       16 (A) B                  ->    21 (A) B                   
              -0.7062                          0.0008                     

 Amplitude    Orbitals with energies
 -0.1248       20 (A) A      20 (A) B    ->    21 (A) A      21 (A) B     
              -0.4440       -0.4440            0.0008        0.0008       
  0.1248       20 (A) A      20 (A) B    ->    21 (A) B      21 (A) A     
              -0.4440       -0.4440            0.0008        0.0008       
  0.1248       20 (A) B      20 (A) A    ->    21 (A) A      21 (A) B     
              -0.4440       -0.4440            0.0008        0.0008       
 -0.1248       20 (A) B      20 (A) A    ->    21 (A) B      21 (A) A     
              -0.4440       -0.4440            0.0008        0.0008       

 Computing CCSD intemediates for later calculations in double precision
 Finished.

Running a double precision version
           CCSD Lambda amplitudes will be solved using DIIS.
           Start     Size      MaxIter   EConv     LConv     
           3         7         100       1.00e-07  1.00e-05  
 ------------------------------------------------------------------------------
            Enorm      Ldiff       Comment
 ------------------------------------------------------------------------------
     1     6.02e-02   3.66e-02     
     2     2.00e-02   9.82e-03     
     3     8.49e-03   1.35e-03     
     4     4.74e-03   1.76e-03     Switched to DIIS steps.
     5     1.39e-03   9.76e-04     
     6     6.95e-04   2.16e-04     
     7     2.29e-04   7.14e-05     
     8     1.11e-04   1.20e-05     
     9     3.80e-05   6.20e-07     
    10     1.68e-05   2.73e-07     
    11     6.98e-06   4.53e-07     
    12     2.71e-06   2.72e-07     
    13     1.33e-06   2.02e-07     
    14     6.32e-07   2.63e-08     
    15     2.99e-07   5.50e-09     
    16     1.64e-07   1.67e-08     
    17     6.87e-08   1.28e-08     
 ------------------------------------------------------------------------------
                                   CCSD Lambda converged.

 Computing density matrices in double precision...
           Orbital response amplitudes will be solved using DIIS.
           Start     Size      MaxIter   EConv     LConv     
           3         7         100       1.00e-06  1.00e-06  
 ------------------------------------------------------------------------------
            Enorm      Ldiff       Comment
 ------------------------------------------------------------------------------
     1     9.18e-02   1.18e-03     
     2     5.95e-02   1.81e-02     
     3     8.01e-02   2.59e-02     
     4     1.85e-02   2.61e-02     Switched to DIIS steps.
     5     4.02e-03   6.94e-03     
     6     1.31e-03   7.70e-04     
     7     3.22e-04   9.89e-05     
     8     1.02e-04   3.83e-05     
     9     3.15e-05   7.94e-06     
    10     6.37e-06   3.21e-07     
    11     1.45e-06   7.78e-07     
    12     7.56e-07   2.05e-08     
 ------------------------------------------------------------------------------
                                   Orbital response converged.

 Computing density matrices... Done.
 CCSD calculation:   CPU 382.94 s  wall 72.56 s

 Transferring MO TPDM to AO TPDM
 Transferring g2_o1o1o1o1
 Transferring g2_o1o1o1v1
 Transferring g2_o1o1v1v1
 Transferring g2_o1v1o1v1
 Transferring g2_o1v1v1v1
 Transferring g2_v1v1v1v1
 Adding separable TPDM
 Computing TPDM gradient
 --------------------------------------------------------
 2e gradient
  Atom          X               Y               Z
 --------------------------------------------------------
    1          4.162205       19.152206        0.003018  
    2         16.626020       -7.961084       -0.000041  
    3         -6.944666      -13.217043        0.005276  
    4        -13.843559        2.025921       -0.008254  
 --------------------------------------------------------
 --------------------------------------------------------
 Final gradient
  Atom          X               Y               Z
 --------------------------------------------------------
    1          4.162205       19.152206        0.003018  
    2         16.626020       -7.961084       -0.000041  
    3         -6.944666      -13.217043        0.005276  
    4        -13.843559        2.025921       -0.008254  
 --------------------------------------------------------
 Analytic gradient from two-electron contribution:   CPU 81.64 s  wall 15.74 s

 Total ccman2 time:   CPU 478.19 s  wall 91.14 s


 --------------------------------------------------------------

                    Orbital Energies (a.u.)
 --------------------------------------------------------------

 Alpha MOs
 -- Occupied --
-80.0920 -26.3496 -26.3405 -15.6891  -7.6284  -5.5213  -5.5195  -5.5194
 -1.6565  -1.6395  -1.1565  -0.8549  -0.7524  -0.7329  -0.7256  -0.7062
 -0.6683  -0.5857  -0.4709  -0.4440
 -- Virtual --
  0.0008   0.0524   0.0572   0.0762   0.0809   0.1280   0.1772   0.1875
  0.2210   0.2262   0.2653   0.2938   0.3023   0.3203   0.3665   0.3700
  0.3828   0.3927   0.4246   0.4595   0.4724   0.5263   0.5924   0.7621
  0.8440   0.8637   0.8821   0.9318   1.0365   1.0702   1.1138   1.2646
  1.3847   1.5465   1.5637   1.5696   1.5936   1.6120   1.6578   1.7464
  1.8401   1.9042   2.2041   2.2491   2.2569   2.3876   2.4106   2.5889
  2.8780   3.9931   4.1278   4.1676   4.1738   4.1920   4.1939   4.2041
  4.2091   4.2959   4.3723   4.4363   4.5735   5.2892   6.8669   6.8984
  6.9049   6.9119   6.9522   7.1178   7.5613  14.6740  14.7828  14.8462
 36.6423  68.7098  68.7346 166.1409
 --------------------------------------------------------------

          Ground-State Mulliken Net Atomic Charges

     Atom                 Charge (a.u.)
  ----------------------------------------
      1 P                     0.541018
      2 F                    -0.192951
      3 N                    -0.287930
      4 F                    -0.060137
  ----------------------------------------
  Sum of atomic charges =    -0.000000

 -----------------------------------------------------------------
                    Cartesian Multipole Moments
 -----------------------------------------------------------------
    Charge (ESU x 10^10)
                -0.0000
    Dipole Moment (Debye)
         X      -0.9471      Y      -2.2202      Z      -0.0006
       Tot       2.4137
    Quadrupole Moments (Debye-Ang)
        XX     -32.5340     XY       0.6825     YY     -29.3871
        XZ      -0.0009     YZ       0.0004     ZZ     -26.7366
    Octopole Moments (Debye-Ang^2)
       XXX       1.3036    XXY      -2.0852    XYY       0.0111
       YYY       1.0014    XXZ      -0.0076    XYZ       0.0001
       YYZ      -0.0048    XZZ      -0.3775    YZZ       0.3709
       ZZZ      -0.0145
    Hexadecapole Moments (Debye-Ang^3)
      XXXX    -277.0789   XXXY      -1.4832   XXYY     -54.4232
      XYYY      -7.0605   YYYY     -75.3696   XXXZ      -0.0325
      XXYZ       0.0002   XYYZ      -0.0086   YYYZ       0.0011
      XXZZ     -46.8976   XYZZ      -1.5953   YYZZ     -16.6652
      XZZZ      -0.0279   YZZZ       0.0009   ZZZZ     -27.3815
 -----------------------------------------------------------------
 DrvMan completing analytic gradient of the correlated energy
 Correlated dipole moment
            1
    1  -0.3726181
    2  -0.8734833
    3  -0.0002505
 Energy read as -594.754110217
 Full Analytical Gradient: (in a.u., or Hartree/Bohr)
             1             2             3             4
    1   -0.00007903    0.00004795   -0.00014809    0.00017917
    2    0.00003372   -0.00008548    0.00021359   -0.00016183
    3   -0.00001887    0.00002234   -0.00002993    0.00002646
 Gradient time:  CPU 0.77 s  wall 0.79 s
Dipole drv :
gprntSymmMtrx error report: 
 Final Hessian.
            1           2           3           4           5           6
    1   0.4177689   0.0385659   0.0000000  -0.1981312   0.1484288   0.0000000
    2   0.0385659   0.3662503   0.0000000   0.1070044  -0.1301495   0.0000000
    3   0.0000000   0.0000000   0.0072216  -0.0000023   0.0000000  -0.0085148
    4  -0.1981312   0.1070044  -0.0000023   0.2376451  -0.1268130   0.0000000
    5   0.1484288  -0.1301495   0.0000000  -0.1268130   0.1170756   0.0000000
    6   0.0000000   0.0000000  -0.0085148   0.0000000   0.0000000   0.0100406
    7  -0.1728861  -0.1668261   0.0000096  -0.0258201  -0.0172525  -0.0000020
    8  -0.1807568  -0.2426210   0.0000000   0.0230157   0.0142657   0.0000000
    9   0.0000000   0.0000000   0.0112873   0.0000000   0.0000000  -0.0133535
   10  -0.0467546   0.0212546   0.0000056  -0.0136945  -0.0043635  -0.0000014
   11  -0.0062391   0.0065205   0.0000000  -0.0032058  -0.0011929   0.0000000
   12   0.0000000   0.0000000  -0.0099972   0.0000000   0.0000000   0.0118258
            7           8           9          10          11          12
    1  -0.1728861  -0.1807568   0.0000000  -0.0467546  -0.0062391   0.0000000
    2  -0.1668261  -0.2426210   0.0000000   0.0212546   0.0065205   0.0000000
    3   0.0000096   0.0000000   0.0112873   0.0000056   0.0000000  -0.0099972
    4  -0.0258201   0.0230157   0.0000000  -0.0136945  -0.0032058   0.0000000
    5  -0.0172525   0.0142657   0.0000000  -0.0043635  -0.0011929   0.0000000
    6  -0.0000020   0.0000000  -0.0133535  -0.0000014   0.0000000   0.0118258
    7   0.4197806   0.0871528   0.0000000  -0.2210693   0.0969238   0.0000000
    8   0.0871528   0.2882170   0.0000000   0.0705859  -0.0598588   0.0000000
    9   0.0000000   0.0000000   0.0178930  -0.0000068   0.0000000  -0.0158251
   10  -0.2210693   0.0705859  -0.0000068   0.2815169  -0.0874752   0.0000000
   11   0.0969238  -0.0598588   0.0000000  -0.0874752   0.0545291   0.0000000
   12   0.0000000   0.0000000  -0.0158251   0.0000000   0.0000000   0.0139998
 ----------------------------------------------------------------
             Standard Nuclear Orientation (Angstroms)
    I     Atom           X                Y                Z
 ----------------------------------------------------------------
    1      P      -0.4309514060    -0.5283751796    -0.0000000000
    2      F      -1.7364057513     0.3992069648     0.0000000000
    3      N       0.6753548537     0.6307053926     0.0000000000
    4      F       1.9293820972    -0.0091303042    -0.0000000000
 ----------------------------------------------------------------
 Nuclear Repulsion Energy =   157.9074867075 hartrees
 There are       20 alpha and       20 beta electrons
 old dipole drv.
            1           2           3           4           5           6
    1   1.3209715  -0.5692881   0.0000000  -1.0542407   0.6587191   0.0000000
    2  -0.4058022   0.8142640   0.0000000   0.2081282  -0.5397507   0.0000000
    3   0.0000000  -0.0000000   0.5168101  -0.0000047  -0.0000000  -0.2243436
            7           8           9          10          11          12
    1   0.5556501  -0.6156979   0.0000000  -0.8225053   0.5263788   0.0000000
    2   0.2419620  -0.1568513   0.0000000  -0.0443052  -0.1176915   0.0000000
    3   0.0000425   0.0000000  -0.1599188   0.0000156   0.0000000  -0.1325836
 New transposed dipole drv.
            1           2           3
    1   1.3209715  -0.4058022   0.0000000
    2  -0.5692881   0.8142640  -0.0000000
    3   0.0000000   0.0000000   0.5168101
    4  -1.0542407   0.2081282  -0.0000047
    5   0.6587191  -0.5397507  -0.0000000
    6   0.0000000   0.0000000  -0.2243436
    7   0.5556501   0.2419620   0.0000425
    8  -0.6156979  -0.1568513   0.0000000
    9   0.0000000   0.0000000  -0.1599188
   10  -0.8225053  -0.0443052   0.0000156
   11   0.5263788  -0.1176915   0.0000000
   12   0.0000000   0.0000000  -0.1325836
FINAL TENSOR RESULT:
Order 2, Length 12
    Atom      X          Y          Z
     1 Order 1, Length 12
    Atom      X          Y          Z
     1    4.177689291427923e-01   3.856586244738018e-02   0.000000000000000e+00
     2   -1.981312471408820e-01   1.484288312923144e-01   0.000000000000000e+00
     3   -1.728860696899638e-01  -1.807567988321566e-01   0.000000000000000e+00
     4   -4.675458916677300e-02  -6.239117008954975e-03   0.000000000000000e+00

Order 1, Length 12
    Atom      X          Y          Z
     1    3.856586244738018e-02   3.662502871350093e-01   0.000000000000000e+00
     2    1.070044135458315e-01  -1.301494695310813e-01   0.000000000000000e+00
     3   -1.668260609908356e-01  -2.426210040960524e-01   0.000000000000000e+00
     4    2.125456980332376e-02   6.520476668991212e-03   0.000000000000000e+00

Order 1, Length 12
    Atom      X          Y          Z
     1    0.000000000000000e+00   0.000000000000000e+00   7.221623335362659e-03
     2   -2.338773978231845e-06   0.000000000000000e+00  -8.514759180605361e-03
     3    9.619981015523992e-06   0.000000000000000e+00   1.128727504879878e-02
     4    5.603097140415448e-06   0.000000000000000e+00  -9.997226922356217e-03


     2 Order 1, Length 12
    Atom      X          Y          Z
     1   -1.981312471408820e-01   1.070044135458315e-01  -2.338773978231845e-06
     2    2.376451487445130e-01  -1.268129749320248e-01   0.000000000000000e+00
     3   -2.582005812476040e-02   2.301573246608388e-02   0.000000000000000e+00
     4   -1.369451005514993e-02  -3.205762949685470e-03   0.000000000000000e+00

Order 1, Length 12
    Atom      X          Y          Z
     1    1.484288312923144e-01  -1.301494695310813e-01   0.000000000000000e+00
     2   -1.268129749320248e-01   1.170755931393901e-01   0.000000000000000e+00
     3   -1.725249405506585e-02   1.426571611560329e-02   0.000000000000000e+00
[truncated: 7,590 more chars]
