# Supplementary material for: Geometric and energetic data from ab initio calculations of haloethene, haloimine, halomethylenephosphine, haloiminophosphine, halodiazene, halodiphosphene and halocyclopropane
Source: Data Brief. 2019 Nov 2;27:104738. doi: 10.1016/j.dib.2019.104738 (PMC6861602; doi:10.1016/j.dib.2019.104738)
Supplement: Multimedia component 7 [file mmc7.zip › NP/CCSD/freq/FENPEH.out]

Q-Chem Developer Version!
                  Welcome to Q-Chem
     A Quantum Leap Into The Future Of Chemistry


 Q-Chem 5.1, Q-Chem, Inc., Pleasanton, CA (2018)

 Yihan Shao,  Zhengting Gan,  E. Epifanovsky,  A. T. B. Gilbert,  M. Wormit,  
 J. Kussmann,  A. W. Lange,  A. Behn,  Jia Deng,  Xintian Feng,  D. Ghosh,  
 M. Goldey,  P. R. Horn,  L. D. Jacobson,  I. Kaliman,  T. Kus,  A. Landau,  
 Jie Liu,  E. I. Proynov,  R. M. Richard,  R. P. Steele,  E. J. Sundstrom,  
 H. L. Woodcock III,  P. M. Zimmerman,  D. Zuev,  B. Albrecht,  E. Alguire,  
 S. A. Baeppler,  D. Barton,  Z. Benda,  Y. A. Bernard,  E. J. Berquist,  
 K. B. Bravaya,  H. Burton,  D. Casanova,  Chun-Min Chang,  Yunqing Chen,  
 A. Chien,  K. D. Closser,  M. P. Coons,  S. Coriani,  S. Dasgupta,  
 A. L. Dempwolff,  M. Diedenhofen,  Hainam Do,  R. G. Edgar,  Po-Tung Fang,  
 S. Faraji,  S. Fatehi,  Qingguo Feng,  K. D. Fenk,  J. Fosso-Tande,  
 J. Gayvert,  Qinghui Ge,  A. Ghysels,  G. Gidofalvi,  J. Gomes,  
 J. Gonthier,  A. Gunina,  D. Hait,  M. W. D. Hanson-Heine,  
 P. H. P. Harbach,  A. W. Hauser,  J. E. Herr,  E. G. Hohenstein,  
 Z. C. Holden,  Kerwin Hui,  B. C. Huynh,  T.-C. Jagau,  Hyunjun Ji,  
 B. Kaduk,  K. Khistyaev,  Jaehoon Kim,  P. Klunzinger,  K. Koh,  
 D. Kosenkov,  L. Koulias,  T. Kowalczyk,  C. M. Krauter,  A. Kunitsa,  
 Ka Un Lao,  A. Laurent,  K. V. Lawler,  Joonho Lee,  D. Lefrancois,  
 S. Lehtola,  D. S. Levine,  Yi-Pei Li,  You-Sheng Lin,  Fenglai Liu,  
 E. Livshits,  A. Luenser,  P. Manohar,  E. Mansoor,  S. F. Manzer,  
 Shan-Ping Mao,  Yuezhi Mao,  N. Mardirossian,  A. V. Marenich,  
 T. Markovich,  L. A. Martinez-Martinez,  S. A. Maurer,  N. J. Mayhall,  
 S. C. McKenzie,  J.-M. Mewes,  A. F. Morrison,  J. W. Mullinax,  K. Nanda,  
 T. S. Nguyen-Beck,  R. Olivares-Amaya,  J. A. Parkhill,  T. M. Perrine,  
 F. Plasser,  P. Pokhilko,  S. Prager,  A. Prociuk,  E. Ramos,  D. R. Rehn,  
 F. Rob,  M. Schneider,  N. Sergueev,  S. M. Sharada,  S. Sharma,  
 D. W. Small,  T. Stauch,  T. Stein,  Yu-Chuan Su,  A. J. W. Thom,  
 A. Tkatchenko,  T. Tsuchimochi,  N. M. Tubman,  L. Vogt,  M. L. Vidal,  
 O. Vydrov,  M. A. Watson,  J. Wenzel,  M. de Wergifosse,  T. A. Wesolowski,  
 A. White,  J. Witte,  A. Yamada,  Jun Yang,  K. Yao,  S. Yeganeh,  
 S. R. Yost,  Zhi-Qiang You,  A. Zech,  Igor Ying Zhang,  Xing Zhang,  
 Yan Zhao,  Ying Zhu,  B. R. Brooks,  G. K. L. Chan,  C. J. Cramer,  
 M. S. Gordon,  W. J. Hehre,  A. Klamt,  M. W. Schmidt,  C. D. Sherrill,  
 D. G. Truhlar,  A. Aspuru-Guzik,  R. Baer,  A. T. Bell,  N. A. Besley,  
 Jeng-Da Chai,  A. E. DePrince, III,  R. A. DiStasio Jr.,  A. Dreuw,  
 B. D. Dunietz,  T. R. Furlani,  Chao-Ping Hsu,  Yousung Jung,  Jing Kong,  
 D. S. Lambrecht,  WanZhen Liang,  C. Ochsenfeld,  V. A. Rassolov,  
 L. V. Slipchenko,  J. E. Subotnik,  T. Van Voorhis,  J. M. Herbert,  
 A. I. Krylov,  P. M. W. Gill,  M. Head-Gordon

 Contributors to earlier versions of Q-Chem not listed above: 
 R. D. Adamson,  B. Austin,  J. Baker,  G. J. O. Beran,  K. Brandhorst,  
 S. T. Brown,  E. F. C. Byrd,  A. K. Chakraborty,  C.-L. Cheng,  
 Siu Hung Chien,  D. M. Chipman,  D. L. Crittenden,  H. Dachsel,  
 R. J. Doerksen,  A. D. Dutoi,  L. Fusti-Molnar,  W. A. Goddard III,  
 A. Golubeva-Zadorozhnaya,  S. R. Gwaltney,  G. Hawkins,  A. Heyden,  
 S. Hirata,  G. Kedziora,  F. J. Keil,  C. Kelley,  Jihan Kim,  R. A. King,  
 R. Z. Khaliullin,  P. P. Korambath,  W. Kurlancheek,  A. M. Lee,  M. S. Lee,  
 S. V. Levchenko,  Ching Yeh Lin,  D. Liotard,  R. C. Lochan,  I. Lotan,  
 P. E. Maslen,  N. Nair,  D. P. O'Neill,  D. Neuhauser,  E. Neuscamman,  
 C. M. Oana,  R. Olson,  B. Peters,  R. Peverati,  P. A. Pieniazek,  
 Y. M. Rhee,  J. Ritchie,  M. A. Rohrdanz,  E. Rosta,  N. J. Russ,  
 H. F. Schaefer III,  N. E. Schultz,  N. Shenvi,  A. C. Simmonett,  A. Sodt,  
 D. Stuck,  K. S. Thanthiriwatte,  V. Vanovschi,  Tao Wang,  A. Warshel,  
 C. F. Williams,  Q. Wu,  X. Xu,  W. Zhang

 Please cite Q-Chem as follows:
 Y. Shao et al., Mol. Phys. 113, 184-215 (2015)
 DOI: 10.1080/00268976.2014.952696

 Q-Chem 5.1.2 for Intel X86 EM64T Linux

 Parts of Q-Chem use Armadillo 8.300.2 (Tropical Shenanigans).
 http://arma.sourceforge.net/

 Q-Chem begins on Tue May  7 17:00:52 2019  

Host: 
0

     Scratch files written to /scratch/taweetham/qchem14994//
Input Ideriv = 1
Curr. Ideriv = -1
Max.  Ideriv = 1


!!********************************************.
!!******************Warning*******************.
!!Desired Analytical derivatives not available.
!!Finite difference job might take a long time.
!!********************************************.
!!********************************************.


 2-order derivative to be evaluated numerically with 1-order analytical derivatives

Checking the input file for inconsistencies... 	...done.

--------------------------------------------------------------
User input:
--------------------------------------------------------------
F=F_Z.out
$molecule
0 1
P 
N  1 1.582016
F  2 1.378533 1 119.017782
F  1 1.607641 2 108.116688 3 -0.000000 0
$end

$rem
   JOB_TYPE 	FREQUENCY
   BASIS 		6-311++G**
   METHOD	ccsd
   MEM_TOTAL	31000
   N_FROZEN_CORE      FC
$end

--------------------------------------------------------------
 ----------------------------------------------------------------
             Standard Nuclear Orientation (Angstroms)
    I     Atom           X                Y                Z
 ----------------------------------------------------------------
    1      P       0.6928661251     0.5900352516    -0.0000000000
    2      N      -0.8880879923     0.6479895696    -0.0000000000
    3      F      -1.6005001341    -0.5321893034     0.0000000000
    4      F       1.1364583641    -0.9551946700     0.0000000000
 ----------------------------------------------------------------
 Molecular Point Group                 Cs    NOp =  2
 Largest Abelian Subgroup              Cs    NOp =  2
 Nuclear Repulsion Energy =   160.1096571503 hartrees
 There are       20 alpha and       20 beta electrons
 Requested basis set is 6-311++G(d,p)
 There are 31 shells and 96 basis functions
 Total memory of 31000 MB is distributed as follows: 
   MEM_STATIC is set to 192 MB
   QALLOC/CCMAN JOB total memory use is  30808 MB
 Warning: actual memory use might exceed 31000 MB

 Total QAlloc Memory Limit  31000 MB
 Mega-Array Size       188 MB
 MEM_STATIC part       192 MB

                       Distance Matrix (Angstroms)
             P (  1)   N (  2)   F (  3)
   N (  2)  1.582016
   F (  3)  2.553217  1.378533
   F (  4)  1.607641  2.582438  2.769454

 A cutoff of  1.0D-14 yielded    475 shell pairs
 There are      4703 function pairs (      5113 Cartesian)

 -------------------------------------------------------
 OpenMP Integral Computing Module                       
 Release: version 1.0, May 2013, Q-Chem Inc. Pittsburgh 
 -------------------------------------------------------
 Integral Job Info:
 Integral job number is                      11
 Integral operator is                         1
 short-range coefficients                     0
 long-range coefficients              100000000
 Omega coefficients                           0
 if combine SR and LR in K                    0
 Integral screening is                        0
 Integral computing path is                   2
 max size of driver memory is            800000
 size of driver memory is                593474
 size of scratch memory is              4204008
 max col of scratch BK array               1296
 max len of scratch array in speh3          155
 max len of scratch index in speh4           18
 max int batch size is                      520
 min int batch size is                       52
 fixed nKL is                                52
 max L of basis functions is                  2
 order of int derivative is                   0
 number of shells is                         31
 number of basis is                         100
 number of cartesian basis is               100
 number of contracted shell pairs           475
 number of primitive shell pairs           1487
 maxK2 (contraction) of shell pair           36
 max number of K2 of shell pair               1
 max number of CS2 of shell pair             56
 max number of PS2 of shell pair            252
 mem total for path MDJ                  513890
 -------------------------------------------------------
 Smallest overlap matrix eigenvalue = 2.37E-03
 Guess from superposition of atomic densities
 Warning:  Energy on first SCF cycle will be non-variational
 SAD guess density has 40.000000 electrons

 -----------------------------------------------------------------------
  General SCF calculation program by
  Eric Jon Sundstrom, Paul Horn, Yuezhi Mao, Dmitri Zuev, Alec White,
  David Stuck, Shaama M.S., Shane Yost, Joonho Lee, David Small,
  Daniel Levine, Susi Lehtola, Hugh Burton, Evgeny Epifanovsky
 -----------------------------------------------------------------------
 Hartree-Fock
 using 6 threads for integral computing
 -------------------------------------------------------
 OpenMP Integral computing Module                
 Release: version 2.0, May 2017, Q-Chem Inc. Pleasanton 
 -------------------------------------------------------
 A restricted SCF calculation will be
 performed using DIIS
 SCF converges when DIIS error is below 1.0e-08
 ---------------------------------------
  Cycle       Energy         DIIS error
 ---------------------------------------
    1    -594.3063360875      5.50e-02  
    2    -593.9698523563      8.12e-03  
    3    -594.0222502027      4.78e-03  
    4    -594.0380944024      1.05e-03  
    5    -594.0393957441      3.29e-04  
    6    -594.0396204290      1.52e-04  
    7    -594.0396612157      5.06e-05  
    8    -594.0396723689      2.27e-05  
    9    -594.0396741121      7.06e-06  
   10    -594.0396743607      2.81e-06  
   11    -594.0396743883      1.46e-06  
   12    -594.0396743963      3.21e-07  
   13    -594.0396743967      6.72e-08  
   14    -594.0396743967      1.61e-08  
   15    -594.0396743967      3.36e-09  Convergence criterion met
 ---------------------------------------
 SCF time:   CPU 4.64s  wall 2.00s 
 SCF   energy in the final basis set =     -594.0396743967
 Total energy in the final basis set =     -594.0396743967


 ------------------------------------------------------------------------------

   CCMAN2: suite of methods based on coupled cluster
           and equation of motion theories.

   Components:
   * libvmm-1.3-trunk
     by Evgeny Epifanovsky, Ilya Kaliman.
   * libtensor-2.5-trunk
     by Evgeny Epifanovsky, Michael Wormit, Dmitry Zuev, Sam Manzer, 
        Ilya Kaliman.
   * libcc-2.5-trunk
     by Evgeny Epifanovsky, Arik Landau, Tomasz Kus, Kirill Khistyaev, 
        Dmitry Zuev, Prashant Manohar, Xintian Feng, Anna Krylov, 
        Matthew Goldey, Alec White, Thomas Jagau, Kaushik Nanda, 
        Anastasia Gunina, Alexander Kunitsa, Joonho Lee.

   CCMAN original authors:
   Anna I. Krylov, C. David Sherrill, Steven R. Gwaltney,
   Edward F. C. Byrd (2000)
   Sergey V. Levchenko, Lyudmila V. Slipchenko, Tao Wang,
   Ana-Maria C. Cristian (2003)
   Piotr A. Pieniazek, C. Melania Oana, Evgeny Epifanovsky (2007)
   Prashant Manohar (2009)

 ------------------------------------------------------------------------------


 Allocating and initializing 30808MB of RAM...
 Calculation will run on 6 cores.


 Alpha MOs, Restricted
 -- Occupied --                  
-80.088 -26.348 -26.348 -15.687  -7.624  -5.517  -5.515  -5.514
  1 A'    2 A'    3 A'    4 A'    5 A'    6 A'    1 A"    7 A'                 
 -1.657  -1.645  -1.161  -0.854  -0.762  -0.733  -0.726  -0.706
  8 A'    9 A'   10 A'   11 A'   12 A'   13 A'    2 A"    3 A"                 
 -0.697  -0.534  -0.488  -0.448
 14 A'   15 A'   16 A'    4 A"                                                 
 -- Virtual --                   
  0.012   0.050   0.059   0.077   0.083   0.118   0.181   0.203
  5 A"   17 A'   18 A'   19 A'    6 A"   20 A'   21 A'   22 A'                 
  0.219   0.221   0.269   0.292   0.308   0.344   0.360   0.374
  7 A"   23 A'   24 A'   25 A'    8 A"   26 A'   27 A'    9 A"                 
  0.381   0.401   0.422   0.457   0.481   0.509   0.601   0.784
 28 A'   10 A"   29 A'   30 A'   31 A'   32 A'   33 A'   34 A'                 
  0.852   0.866   0.887   0.936   1.036   1.072   1.152   1.286
 11 A"   12 A"   35 A'   36 A'   13 A"   37 A'   38 A'   39 A'                 
  1.375   1.553   1.570   1.571   1.601   1.620   1.625   1.754
 40 A'   14 A"   41 A'   15 A"   42 A'   43 A'   44 A'   16 A"                 
  1.860   1.897   2.206   2.246   2.265   2.385   2.404   2.610
 45 A'   46 A'   47 A'   17 A"   48 A'   18 A"   49 A'   50 A'                 
  2.882   4.038   4.118   4.166   4.166   4.191   4.200   4.204
 51 A'   52 A'   19 A"   53 A'   20 A"   21 A"   54 A'   22 A"                 
  4.223   4.260   4.402   4.461   4.564   5.353   6.869   6.877
 55 A'   56 A'   23 A"   57 A'   58 A'   59 A'   24 A"   60 A'                 
  6.906   6.924   6.965   7.153   7.558  14.679  14.792  14.870
 25 A"   61 A'   62 A'   63 A'   64 A'   26 A"   65 A'   66 A'                 
 36.644  68.712  68.727 166.135
 67 A'   68 A'   69 A'   70 A'                                                 

 Beta MOs, Restricted
 -- Occupied --                  
-80.088 -26.348 -26.348 -15.687  -7.624  -5.517  -5.515  -5.514
  1 A'    2 A'    3 A'    4 A'    5 A'    6 A'    1 A"    7 A'                 
 -1.657  -1.645  -1.161  -0.854  -0.762  -0.733  -0.726  -0.706
  8 A'    9 A'   10 A'   11 A'   12 A'   13 A'    2 A"    3 A"                 
 -0.697  -0.534  -0.488  -0.448
 14 A'   15 A'   16 A'    4 A"                                                 
 -- Virtual --                   
  0.012   0.050   0.059   0.077   0.083   0.118   0.181   0.203
  5 A"   17 A'   18 A'   19 A'    6 A"   20 A'   21 A'   22 A'                 
  0.219   0.221   0.269   0.292   0.308   0.344   0.360   0.374
  7 A"   23 A'   24 A'   25 A'    8 A"   26 A'   27 A'    9 A"                 
  0.381   0.401   0.422   0.457   0.481   0.509   0.601   0.784
 28 A'   10 A"   29 A'   30 A'   31 A'   32 A'   33 A'   34 A'                 
  0.852   0.866   0.887   0.936   1.036   1.072   1.152   1.286
 11 A"   12 A"   35 A'   36 A'   13 A"   37 A'   38 A'   39 A'                 
  1.375   1.553   1.570   1.571   1.601   1.620   1.625   1.754
 40 A'   14 A"   41 A'   15 A"   42 A'   43 A'   44 A'   16 A"                 
  1.860   1.897   2.206   2.246   2.265   2.385   2.404   2.610
 45 A'   46 A'   47 A'   17 A"   48 A'   18 A"   49 A'   50 A'                 
  2.882   4.038   4.118   4.166   4.166   4.191   4.200   4.204
 51 A'   52 A'   19 A"   53 A'   20 A"   21 A"   54 A'   22 A"                 
  4.223   4.260   4.402   4.461   4.564   5.353   6.869   6.877
 55 A'   56 A'   23 A"   57 A'   58 A'   59 A'   24 A"   60 A'                 
  6.906   6.924   6.965   7.153   7.558  14.679  14.792  14.870
 25 A"   61 A'   62 A'   63 A'   64 A'   26 A"   65 A'   66 A'                 
 36.644  68.712  68.727 166.135
 67 A'   68 A'   69 A'   70 A'                                                 

 Occupation and symmetry of molecular orbitals

 Point group: Cs (2 irreducible representations).

                           A'   A"    All 
 ------------------------------------------
 All molecular orbitals:
  - Alpha                  70   26    96  
  - Beta                   70   26    96  
 ------------------------------------------
 Alpha orbitals:
  - Frozen occupied        7    1     8   
  - Active occupied        9    3     12  
  - Active virtual         54   22    76  
  - Frozen virtual         0    0     0   
 ------------------------------------------
 Beta orbitals:
  - Frozen occupied        7    1     8   
  - Active occupied        9    3     12  
  - Active virtual         54   22    76  
  - Frozen virtual         0    0     0   
 ------------------------------------------

 Import integrals:   CPU 0.00 s  wall 0.00 s

 Import integrals:   CPU 9.87 s  wall 1.76 s

 MP2 amplitudes:   CPU 0.10 s  wall 0.08 s

Running a double precision version
           CCSD T amplitudes will be solved using DIIS.

           Start     Size      MaxIter   EConv     TConv     
           3         7         100       1.00e-07  1.00e-05  
 ------------------------------------------------------------------------------
           Energy (a.u.)   Ediff      Tdiff       Comment
 ------------------------------------------------------------------------------
          -594.74865426                           
     1    -594.72941625   1.92e-02   7.11e-01     
     2    -594.75586058   2.64e-02   1.00e-01     
     3    -594.75356933   2.29e-03   4.77e-02     
     4    -594.75656013   2.99e-03   1.99e-02     Switched to DIIS steps.
     5    -594.75760279   1.04e-03   1.25e-02     
     6    -594.75768938   8.66e-05   3.03e-03     
     7    -594.75769139   2.00e-06   1.39e-03     
     8    -594.75769149   9.92e-08   3.93e-04     
     9    -594.75769404   2.55e-06   2.48e-04     
    10    -594.75769386   1.76e-07   8.08e-05     
    11    -594.75769425   3.94e-07   3.23e-05     
    12    -594.75769434   9.00e-08   1.84e-05     
    13    -594.75769431   3.18e-08   6.31e-06     
 ------------------------------------------------------------------------------
          -594.75769431                           CCSD T converged.

End of double precision
 SCF energy                 = -594.03967440
 MP2 energy                 = -594.74865426
 CCSD correlation energy     =   -0.71801992
 CCSD total energy           = -594.75769431

 CCSD  T1^2 = 0.0163  T2^2 = 0.2254  Leading amplitudes:

 Amplitude    Orbitals with energies
  0.0341       3 (A") A                  ->    5 (A") A                   
              -0.7061                          0.0123                     
  0.0341       3 (A") B                  ->    5 (A") B                   
              -0.7061                          0.0123                     
 -0.0316       4 (A") A                  ->    5 (A") A                   
              -0.4482                          0.0123                     
 -0.0316       4 (A") B                  ->    5 (A") B                   
              -0.4482                          0.0123                     

 Amplitude    Orbitals with energies
 -0.1159       4 (A") A      4 (A") B    ->    5 (A") A      5 (A") B     
              -0.4482       -0.4482            0.0123        0.0123       
  0.1159       4 (A") A      4 (A") B    ->    5 (A") B      5 (A") A     
              -0.4482       -0.4482            0.0123        0.0123       
  0.1159       4 (A") B      4 (A") A    ->    5 (A") A      5 (A") B     
              -0.4482       -0.4482            0.0123        0.0123       
 -0.1159       4 (A") B      4 (A") A    ->    5 (A") B      5 (A") A     
              -0.4482       -0.4482            0.0123        0.0123       

 Computing CCSD intemediates for later calculations in double precision
 Finished.

Running a double precision version
           CCSD Lambda amplitudes will be solved using DIIS.
           Start     Size      MaxIter   EConv     LConv     
           3         7         100       1.00e-07  1.00e-05  
 ------------------------------------------------------------------------------
            Enorm      Ldiff       Comment
 ------------------------------------------------------------------------------
     1     5.85e-02   3.54e-02     
     2     2.00e-02   9.55e-03     
     3     8.69e-03   1.20e-03     
     4     4.67e-03   1.70e-03     Switched to DIIS steps.
     5     1.38e-03   9.62e-04     
     6     7.01e-04   2.12e-04     
     7     2.32e-04   6.92e-05     
     8     1.14e-04   1.23e-05     
     9     4.19e-05   5.39e-07     
    10     1.99e-05   2.90e-07     
    11     9.76e-06   4.84e-07     
    12     4.15e-06   3.04e-07     
    13     2.09e-06   2.23e-07     
    14     9.44e-07   2.87e-08     
    15     4.25e-07   2.10e-08     
    16     2.20e-07   3.86e-08     
    17     9.60e-08   2.24e-08     
 ------------------------------------------------------------------------------
                                   CCSD Lambda converged.

 Computing density matrices in double precision...
           Orbital response amplitudes will be solved using DIIS.
           Start     Size      MaxIter   EConv     LConv     
           3         7         100       1.00e-06  1.00e-06  
 ------------------------------------------------------------------------------
            Enorm      Ldiff       Comment
 ------------------------------------------------------------------------------
     1     9.04e-02   7.06e-04     
     2     5.82e-02   1.94e-02     
     3     7.22e-02   2.41e-02     
     4     1.61e-02   2.34e-02     Switched to DIIS steps.
     5     3.81e-03   5.35e-03     
     6     1.06e-03   7.68e-04     
     7     2.63e-04   7.12e-05     
     8     5.22e-05   3.35e-05     
     9     1.58e-05   9.29e-07     
    10     8.16e-06   5.33e-07     
    11     1.25e-06   7.26e-07     
    12     5.43e-07   5.23e-08     
 ------------------------------------------------------------------------------
                                   Orbital response converged.

 Computing density matrices... Done.
 CCSD calculation:   CPU 125.33 s  wall 24.84 s

 Transferring MO TPDM to AO TPDM
 Transferring g2_o1o1o1o1
 Transferring g2_o1o1o1v1
 Transferring g2_o1o1v1v1
 Transferring g2_o1v1o1v1
 Transferring g2_o1v1v1v1
 Transferring g2_v1v1v1v1
 Adding separable TPDM
 Computing TPDM gradient
 --------------------------------------------------------
 2e gradient
  Atom          X               Y               Z
 --------------------------------------------------------
    1        -15.127193      -15.313734       -0.000000  
    2         12.739657       -9.167432        0.000000  
    3         11.763634        8.712095       -0.000000  
    4         -9.376098       15.769071        0.000000  
 --------------------------------------------------------
 --------------------------------------------------------
 Final gradient
  Atom          X               Y               Z
 --------------------------------------------------------
    1        -15.127193      -15.313734       -0.000000  
    2         12.739657       -9.167432        0.000000  
    3         11.763634        8.712095       -0.000000  
    4         -9.376098       15.769071        0.000000  
 --------------------------------------------------------
 Analytic gradient from two-electron contribution:   CPU 85.45 s  wall 16.84 s

 Total ccman2 time:   CPU 223.98 s  wall 44.38 s


 --------------------------------------------------------------
             Orbital Energies (a.u.) and Symmetries
 --------------------------------------------------------------

 Alpha MOs, Restricted
 -- Occupied --                  
-80.088 -26.348 -26.348 -15.687  -7.624  -5.517  -5.514  -5.515
  1 A'    2 A'    3 A'    4 A'    5 A'    6 A'    7 A'    1 A"                 
 -1.657  -1.645  -1.161  -0.854  -0.762  -0.733  -0.697  -0.534
  8 A'    9 A'   10 A'   11 A'   12 A'   13 A'   14 A'   15 A'                 
 -0.488  -0.726  -0.706  -0.448
 16 A'    2 A"    3 A"    4 A"                                                 
 -- Virtual --                   
  0.050   0.059   0.077   0.118   0.181   0.203   0.221   0.269
 17 A'   18 A'   19 A'   20 A'   21 A'   22 A'   23 A'   24 A'                 
  0.292   0.344   0.360   0.381   0.422   0.457   0.481   0.509
 25 A'   26 A'   27 A'   28 A'   29 A'   30 A'   31 A'   32 A'                 
  0.601   0.784   0.887   0.936   1.072   1.152   1.286   1.375
 33 A'   34 A'   35 A'   36 A'   37 A'   38 A'   39 A'   40 A'                 
  1.570   1.601   1.620   1.625   1.860   1.897   2.206   2.265
 41 A'   42 A'   43 A'   44 A'   45 A'   46 A'   47 A'   48 A'                 
  2.404   2.610   2.882   4.038   4.166   4.200   4.223   4.260
 49 A'   50 A'   51 A'   52 A'   53 A'   54 A'   55 A'   56 A'                 
  4.461   4.564   5.353   6.877   6.924   6.965   7.153   7.558
 57 A'   58 A'   59 A'   60 A'   61 A'   62 A'   63 A'   64 A'                 
 14.792  14.870  36.644  68.712  68.727 166.135   0.012   0.083
 65 A'   66 A'   67 A'   68 A'   69 A'   70 A'    5 A"    6 A"                 
  0.219   0.308   0.374   0.401   0.852   0.866   1.036   1.553
  7 A"    8 A"    9 A"   10 A"   11 A"   12 A"   13 A"   14 A"                 
  1.571   1.754   2.246   2.385   4.118   4.166   4.191   4.204
 15 A"   16 A"   17 A"   18 A"   19 A"   20 A"   21 A"   22 A"                 
  4.402   6.869   6.906  14.679
 23 A"   24 A"   25 A"   26 A"                                                 

 Beta MOs, Restricted
 -- Occupied --                  
-80.088 -26.348 -26.348 -15.687  -7.624  -5.517  -5.514  -5.515
  1 A'    2 A'    3 A'    4 A'    5 A'    6 A'    7 A'    1 A"                 
 -1.657  -1.645  -1.161  -0.854  -0.762  -0.733  -0.697  -0.534
  8 A'    9 A'   10 A'   11 A'   12 A'   13 A'   14 A'   15 A'                 
 -0.488  -0.726  -0.706  -0.448
 16 A'    2 A"    3 A"    4 A"                                                 
 -- Virtual --                   
  0.050   0.059   0.077   0.118   0.181   0.203   0.221   0.269
 17 A'   18 A'   19 A'   20 A'   21 A'   22 A'   23 A'   24 A'                 
  0.292   0.344   0.360   0.381   0.422   0.457   0.481   0.509
 25 A'   26 A'   27 A'   28 A'   29 A'   30 A'   31 A'   32 A'                 
  0.601   0.784   0.887   0.936   1.072   1.152   1.286   1.375
 33 A'   34 A'   35 A'   36 A'   37 A'   38 A'   39 A'   40 A'                 
  1.570   1.601   1.620   1.625   1.860   1.897   2.206   2.265
 41 A'   42 A'   43 A'   44 A'   45 A'   46 A'   47 A'   48 A'                 
  2.404   2.610   2.882   4.038   4.166   4.200   4.223   4.260
 49 A'   50 A'   51 A'   52 A'   53 A'   54 A'   55 A'   56 A'                 
  4.461   4.564   5.353   6.877   6.924   6.965   7.153   7.558
 57 A'   58 A'   59 A'   60 A'   61 A'   62 A'   63 A'   64 A'                 
 14.792  14.870  36.644  68.712  68.727 166.135   0.012   0.083
 65 A'   66 A'   67 A'   68 A'   69 A'   70 A'    5 A"    6 A"                 
  0.219   0.308   0.374   0.401   0.852   0.866   1.036   1.553
  7 A"    8 A"    9 A"   10 A"   11 A"   12 A"   13 A"   14 A"                 
  1.571   1.754   2.246   2.385   4.118   4.166   4.191   4.204
 15 A"   16 A"   17 A"   18 A"   19 A"   20 A"   21 A"   22 A"                 
  4.402   6.869   6.906  14.679
 23 A"   24 A"   25 A"   26 A"                                                 
 --------------------------------------------------------------

          Ground-State Mulliken Net Atomic Charges

     Atom                 Charge (a.u.)
  ----------------------------------------
      1 P                     0.533950
      2 N                    -0.276116
      3 F                    -0.044133
      4 F                    -0.213701
  ----------------------------------------
  Sum of atomic charges =     0.000000

 -----------------------------------------------------------------
                    Cartesian Multipole Moments
 -----------------------------------------------------------------
    Charge (ESU x 10^10)
                 0.0000
    Dipole Moment (Debye)
         X       1.9257      Y       1.0189      Z      -0.0000
       Tot       2.1787
    Quadrupole Moments (Debye-Ang)
        XX     -30.1687     XY       2.3093     YY     -30.3838
        XZ      -0.0000     YZ      -0.0000     ZZ     -26.6892
    Octopole Moments (Debye-Ang^2)
       XXX       0.2694    XXY      -3.1649    XYY      -1.0746
       YYY     -11.1227    XXZ      -0.0000    XYZ       0.0000
       YYZ      -0.0000    XZZ      -0.1913    YZZ      -3.9935
       ZZZ       0.0000
    Hexadecapole Moments (Debye-Ang^3)
      XXXX    -208.5754   XXXY       0.9100   XXYY     -57.7283
      XYYY       2.3918   YYYY    -108.3913   XXXZ      -0.0000
      XXYZ       0.0000   XYYZ      -0.0000   YYYZ       0.0000
      XXZZ     -38.2201   XYZZ      -0.1506   YYZZ     -23.1161
      XZZZ       0.0000   YZZZ      -0.0000   ZZZZ     -27.2222
 -----------------------------------------------------------------
 DrvMan completing analytic gradient of the correlated energy
 Correlated dipole moment
            1
    1   0.7576374
    2   0.4008661
    3  -0.0000000
 Energy read as -594.757694312
 Full Analytical Gradient: (in a.u., or Hartree/Bohr)
             1             2             3             4
    1    0.00003867   -0.00007643    0.00003857   -0.00000080
    2   -0.00008356   -0.00009601    0.00010153    0.00007803
    3   -0.00000000   -0.00000000    0.00000000    0.00000000
 Gradient time:  CPU 0.81 s  wall 0.83 s
 ######################################################
 ######################################################
 # Starting finite difference calculation for IDERIV  #
 Finite diff step size:  1.88973e-03 a.u.
 ----------------------------------------------------------------
             Standard Nuclear Orientation (Angstroms)
    I     Atom           X                Y                Z
 ----------------------------------------------------------------
    1      P       0.6938661251     0.5900352516    -0.0000000000
    2      N      -0.8880879923     0.6479895696    -0.0000000000
    3      F      -1.6005001341    -0.5321893034     0.0000000000
    4      F       1.1364583641    -0.9551946700     0.0000000000
 ----------------------------------------------------------------
 Nuclear Repulsion Energy =   160.0852652172 hartrees
 There are       20 alpha and       20 beta electrons

                       Distance Matrix (Angstroms)
             P (  1)   N (  2)   F (  3)
   N (  2)  1.583015
   F (  3)  2.554115  1.378533
   F (  4)  1.607365  2.582438  2.769454

 Requested basis set is 6-311++G(d,p)
 There are 31 shells and 96 basis functions
 A cutoff of  1.0D-14 yielded    475 shell pairs
 There are      4703 function pairs (      5113 Cartesian)
 Smallest overlap matrix eigenvalue = 2.37E-03
 Guess MOs from SCF MO coefficient file

 -----------------------------------------------------------------------
  General SCF calculation program by
  Eric Jon Sundstrom, Paul Horn, Yuezhi Mao, Dmitri Zuev, Alec White,
  David Stuck, Shaama M.S., Shane Yost, Joonho Lee, David Small,
  Daniel Levine, Susi Lehtola, Hugh Burton, Evgeny Epifanovsky
 -----------------------------------------------------------------------
 Hartree-Fock
 using 6 threads for integral computing
 -------------------------------------------------------
 OpenMP Integral computing Module                
 Release: version 2.0, May 2017, Q-Chem Inc. Pleasanton 
 -------------------------------------------------------
 A restricted SCF calculation will be
 performed using DIIS
 SCF converges when DIIS error is below 1.0e-08
 ---------------------------------------
  Cycle       Energy         DIIS error
 ---------------------------------------
    1    -594.0396111866      2.09e-05  
    2    -594.0396117117      9.49e-06  
    3    -594.0396117926      4.42e-06  
    4    -594.0396118194      9.99e-07  
    5    -594.0396118222      3.98e-07  
    6    -594.0396118228      1.76e-07  
    7    -594.0396118230      8.09e-08  
    8    -594.0396118230      2.33e-08  
    9    -594.0396118230      6.68e-09  Convergence criterion met
 ---------------------------------------
 SCF time:   CPU 2.68s  wall 0.00s 
 SCF   energy in the final basis set =     -594.0396118230
 Total energy in the final basis set =     -594.0396118230


 ------------------------------------------------------------------------------

   CCMAN2: suite of methods based on coupled cluster
           and equation of motion theories.

   Components:
   * libvmm-1.3-trunk
     by Evgeny Epifanovsky, Ilya Kaliman.
   * libtensor-2.5-trunk
     by Evgeny Epifanovsky, Michael Wormit, Dmitry Zuev, Sam Manzer, 
        Ilya Kaliman.
   * libcc-2.5-trunk
     by Evgeny Epifanovsky, Arik Landau, Tomasz Kus, Kirill Khistyaev, 
        Dmitry Zuev, Prashant Manohar, Xintian Feng, Anna Krylov, 
        Matthew Goldey, Alec White, Thomas Jagau, Kaushik Nanda, 
        Anastasia Gunina, Alexander Kunitsa, Joonho Lee.

   CCMAN original authors:
   Anna I. Krylov, C. David Sherrill, Steven R. Gwaltney,
   Edward F. C. Byrd (2000)
   Sergey V. Levchenko, Lyudmila V. Slipchenko, Tao Wang,
   Ana-Maria C. Cristian (2003)
   Piotr A. Pieniazek, C. Melania Oana, Evgeny Epifanovsky (2007)
   Prashant Manohar (2009)

 ------------------------------------------------------------------------------


 Allocating and initializing 30808MB of RAM...
 Calculation will run on 6 cores.


 Alpha MOs, Restricted
 -- Occupied --                  
-80.088 -26.348 -26.348 -15.687  -7.624  -5.517  -5.515  -5.514
  1 A     2 A     3 A     4 A     5 A     6 A     7 A     8 A                  
 -1.657  -1.645  -1.160  -0.855  -0.762  -0.733  -0.726  -0.706
  9 A    10 A    11 A    12 A    13 A    14 A    15 A    16 A                  
 -0.697  -0.535  -0.487  -0.448
 17 A    18 A    19 A    20 A                                                  
 -- Virtual --                   
  0.012   0.050   0.059   0.077   0.083   0.118   0.181   0.203
 21 A    22 A    23 A    24 A    25 A    26 A    27 A    28 A                  
  0.219   0.221   0.269   0.292   0.308   0.344   0.360   0.374
 29 A    30 A    31 A    32 A    33 A    34 A    35 A    36 A                  
  0.381   0.401   0.422   0.457   0.481   0.509   0.601   0.784
 37 A    38 A    39 A    40 A    41 A    42 A    43 A    44 A                  
  0.852   0.866   0.887   0.937   1.036   1.073   1.152   1.285
 45 A    46 A    47 A    48 A    49 A    50 A    51 A    52 A                  
  1.375   1.553   1.570   1.571   1.601   1.620   1.626   1.754
 53 A    54 A    55 A    56 A    57 A    58 A    59 A    60 A                  
  1.860   1.897   2.206   2.246   2.265   2.385   2.404   2.610
 61 A    62 A    63 A    64 A    65 A    66 A    67 A    68 A                  
  2.881   4.038   4.118   4.166   4.166   4.191   4.200   4.204
 69 A    70 A    71 A    72 A    73 A    74 A    75 A    76 A                  
  4.223   4.260   4.402   4.461   4.563   5.352   6.869   6.877
 77 A    78 A    79 A    80 A    81 A    82 A    83 A    84 A                  
  6.906   6.924   6.965   7.153   7.557  14.679  14.792  14.869
 85 A    86 A    87 A    88 A    89 A    90 A    91 A    92 A                  
 36.644  68.712  68.727 166.134
 93 A    94 A    95 A    96 A                                                  

 Beta MOs, Restricted
 -- Occupied --                  
-80.088 -26.348 -26.348 -15.687  -7.624  -5.517  -5.515  -5.514
  1 A     2 A     3 A     4 A     5 A     6 A     7 A     8 A                  
 -1.657  -1.645  -1.160  -0.855  -0.762  -0.733  -0.726  -0.706
  9 A    10 A    11 A    12 A    13 A    14 A    15 A    16 A                  
 -0.697  -0.535  -0.487  -0.448
 17 A    18 A    19 A    20 A                                                  
 -- Virtual --                   
  0.012   0.050   0.059   0.077   0.083   0.118   0.181   0.203
 21 A    22 A    23 A    24 A    25 A    26 A    27 A    28 A                  
  0.219   0.221   0.269   0.292   0.308   0.344   0.360   0.374
 29 A    30 A    31 A    32 A    33 A    34 A    35 A    36 A                  
  0.381   0.401   0.422   0.457   0.481   0.509   0.601   0.784
 37 A    38 A    39 A    40 A    41 A    42 A    43 A    44 A                  
  0.852   0.866   0.887   0.937   1.036   1.073   1.152   1.285
 45 A    46 A    47 A    48 A    49 A    50 A    51 A    52 A                  
  1.375   1.553   1.570   1.571   1.601   1.620   1.626   1.754
 53 A    54 A    55 A    56 A    57 A    58 A    59 A    60 A                  
  1.860   1.897   2.206   2.246   2.265   2.385   2.404   2.610
 61 A    62 A    63 A    64 A    65 A    66 A    67 A    68 A                  
  2.881   4.038   4.118   4.166   4.166   4.191   4.200   4.204
 69 A    70 A    71 A    72 A    73 A    74 A    75 A    76 A                  
  4.223   4.260   4.402   4.461   4.563   5.352   6.869   6.877
 77 A    78 A    79 A    80 A    81 A    82 A    83 A    84 A                  
  6.906   6.924   6.965   7.153   7.557  14.679  14.792  14.869
 85 A    86 A    87 A    88 A    89 A    90 A    91 A    92 A                  
 36.644  68.712  68.727 166.134
 93 A    94 A    95 A    96 A                                                  

 Occupation and symmetry of molecular orbitals

 Point group: C1 (1 irreducible representation).

                           A     All 
 -------------------------------------
 All molecular orbitals:
  - Alpha                  96    96  
  - Beta                   96    96  
 -------------------------------------
 Alpha orbitals:
  - Frozen occupied        8     8   
  - Active occupied        12    12  
  - Active virtual         76    76  
  - Frozen virtual         0     0   
 -------------------------------------
 Beta orbitals:
  - Frozen occupied        8     8   
  - Active occupied        12    12  
  - Active virtual         76    76  
  - Frozen virtual         0     0   
 -------------------------------------

 Import integrals:   CPU 0.00 s  wall 0.00 s

 Import integrals:   CPU 10.39 s  wall 1.83 s

 MP2 amplitudes:   CPU 0.03 s  wall 0.02 s

Running a double precision version
           CCSD T amplitudes will be solved using DIIS.

           Start     Size      MaxIter   EConv     TConv     
           3         7         100       1.00e-07  1.00e-05  
 ------------------------------------------------------------------------------
           Energy (a.u.)   Ediff      Tdiff       Comment
 ------------------------------------------------------------------------------
          -594.74866654                           
     1    -594.72939816   1.93e-02   7.11e-01     
     2    -594.75586149   2.65e-02   1.00e-01     
     3    -594.75356415   2.30e-03   4.77e-02     
     4    -594.75655824   2.99e-03   1.99e-02     Switched to DIIS steps.
     5    -594.75760181   1.04e-03   1.25e-02     
     6    -594.75768856   8.67e-05   3.04e-03     
     7    -594.75769050   1.94e-06   1.39e-03     
     8    -594.75769058   7.38e-08   3.93e-04     
     9    -594.75769312   2.55e-06   2.49e-04     
    10    -594.75769294   1.80e-07   8.10e-05     
    11    -594.75769334   3.95e-07   3.23e-05     
    12    -594.75769343   8.97e-08   1.83e-05     
    13    -594.75769340   3.10e-08   6.30e-06     
 ------------------------------------------------------------------------------
          -594.75769340                           CCSD T converged.

End of double precision
 SCF energy                 = -594.03961182
 MP2 energy                 = -594.74866654
 CCSD correlation energy     =   -0.71808157
 CCSD total energy           = -594.75769340

 CCSD  T1^2 = 0.0163  T2^2 = 0.2255  Leading amplitudes:

 Amplitude    Orbitals with energies
  0.0340       16 (A) A                  ->    21 (A) A                   
              -0.7061                          0.0121                     
  0.0340       16 (A) B                  ->    21 (A) B                   
              -0.7061                          0.0121                     
  0.0317       20 (A) A                  ->    21 (A) A                   
              -0.4479                          0.0121                     
  0.0317       20 (A) B                  ->    21 (A) B                   
              -0.4479                          0.0121                     

 Amplitude    Orbitals with energies
 -0.1162       20 (A) A      20 (A) B    ->    21 (A) A      21 (A) B     
              -0.4479       -0.4479            0.0121        0.0121       
  0.1162       20 (A) A      20 (A) B    ->    21 (A) B      21 (A) A     
              -0.4479       -0.4479            0.0121        0.0121       
  0.1162       20 (A) B      20 (A) A    ->    21 (A) A      21 (A) B     
              -0.4479       -0.4479            0.0121        0.0121       
 -0.1162       20 (A) B      20 (A) A    ->    21 (A) B      21 (A) A     
              -0.4479       -0.4479            0.0121        0.0121       

 Computing CCSD intemediates for later calculations in double precision
 Finished.

Running a double precision version
           CCSD Lambda amplitudes will be solved using DIIS.
           Start     Size      MaxIter   EConv     LConv     
           3         7         100       1.00e-07  1.00e-05  
 ------------------------------------------------------------------------------
            Enorm      Ldiff       Comment
 ------------------------------------------------------------------------------
     1     5.86e-02   3.54e-02     
     2     2.00e-02   9.55e-03     
     3     8.70e-03   1.20e-03     
     4     4.67e-03   1.70e-03     Switched to DIIS steps.
     5     1.38e-03   9.63e-04     
     6     7.02e-04   2.13e-04     
     7     2.32e-04   6.94e-05     
     8     1.14e-04   1.23e-05     
     9     4.19e-05   5.43e-07     
    10     1.99e-05   2.96e-07     
    11     9.75e-06   4.81e-07     
    12     4.14e-06   3.03e-07     
    13     2.10e-06   2.24e-07     
    14     9.45e-07   2.80e-08     
    15     4.26e-07   2.07e-08     
    16     2.20e-07   3.85e-08     
    17     9.60e-08   2.24e-08     
 ------------------------------------------------------------------------------
                                   CCSD Lambda converged.

 Computing density matrices in double precision...
           Orbital response amplitudes will be solved using DIIS.
           Start     Size      MaxIter   EConv     LConv     
           3         7         100       1.00e-06  1.00e-06  
 ------------------------------------------------------------------------------
            Enorm      Ldiff       Comment
 ------------------------------------------------------------------------------
     1     9.05e-02   7.32e-04     
     2     5.82e-02   1.94e-02     
     3     7.23e-02   2.41e-02     
     4     1.62e-02   2.35e-02     Switched to DIIS steps.
     5     3.83e-03   5.39e-03     
     6     1.07e-03   7.70e-04     
     7     2.65e-04   7.20e-05     
     8     5.26e-05   3.36e-05     
     9     1.60e-05   9.84e-07     
    10     8.26e-06   5.15e-07     
    11     1.25e-06   7.41e-07     
    12     5.44e-07   5.34e-08     
 ------------------------------------------------------------------------------
                                   Orbital response converged.

 Computing density matrices... Done.
 CCSD calculation:   CPU 380.09 s  wall 72.20 s

 Transferring MO TPDM to AO TPDM
 Transferring g2_o1o1o1o1
 Transferring g2_o1o1o1v1
 Transferring g2_o1o1v1v1
 Transferring g2_o1v1o1v1
 Transferring g2_o1v1v1v1
 Transferring g2_v1v1v1v1
 Adding separable TPDM
 Computing TPDM gradient
 --------------------------------------------------------
 2e gradient
  Atom          X               Y               Z
 --------------------------------------------------------
    1        -15.120480      -15.320363       -0.000000  
    2         12.725635       -9.164003        0.000000  
    3         11.761937        8.709692        0.000000  
    4         -9.367091       15.774674       -0.000000  
 --------------------------------------------------------
 --------------------------------------------------------
 Final gradient
  Atom          X               Y               Z
 --------------------------------------------------------
    1        -15.120480      -15.320363       -0.000000  
    2         12.725635       -9.164003        0.000000  
    3         11.761937        8.709692        0.000000  
    4         -9.367091       15.774674       -0.000000  
 --------------------------------------------------------
 Analytic gradient from two-electron contribution:   CPU 80.27 s  wall 15.68 s

 Total ccman2 time:   CPU 473.36 s  wall 90.45 s


 --------------------------------------------------------------

                    Orbital Energies (a.u.)
 --------------------------------------------------------------

 Alpha MOs
 -- Occupied --
-80.0878 -26.3479 -26.3478 -15.6873  -7.6238  -5.5172  -5.5146  -5.5144
 -1.6574  -1.6448  -1.1602  -0.8545  -0.7618  -0.7333  -0.7263  -0.7061
 -0.6970  -0.5345  -0.4874  -0.4479
 -- Virtual --
  0.0121   0.0498   0.0595   0.0767   0.0827   0.1181   0.1807   0.2030
  0.2191   0.2214   0.2687   0.2924   0.3081   0.3444   0.3599   0.3737
  0.3806   0.4013   0.4220   0.4574   0.4813   0.5088   0.6014   0.7841
  0.8519   0.8665   0.8865   0.9368   1.0359   1.0726   1.1525   1.2849
  1.3753   1.5533   1.5699   1.5708   1.6007   1.6197   1.6255   1.7544
  1.8597   1.8973   2.2064   2.2462   2.2651   2.3846   2.4038   2.6097
  2.8807   4.0377   4.1177   4.1658   4.1660   4.1912   4.2000   4.2043
  4.2226   4.2598   4.4024   4.4607   4.5635   5.3524   6.8690   6.8767
  6.9062   6.9241   6.9652   7.1533   7.5574  14.6793  14.7924  14.8693
 36.6439  68.7124  68.7270 166.1343
 --------------------------------------------------------------

          Ground-State Mulliken Net Atomic Charges

     Atom                 Charge (a.u.)
  ----------------------------------------
      1 P                     0.533716
      2 N                    -0.276117
      3 F                    -0.044122
      4 F                    -0.213477
  ----------------------------------------
  Sum of atomic charges =     0.000000

 -----------------------------------------------------------------
                    Cartesian Multipole Moments
 -----------------------------------------------------------------
    Charge (ESU x 10^10)
                 0.0000
    Dipole Moment (Debye)
         X       1.9300      Y       1.0181      Z      -0.0000
       Tot       2.1821
    Quadrupole Moments (Debye-Ang)
        XX     -30.1651     XY       2.3100     YY     -30.3838
        XZ      -0.0000     YZ      -0.0000     ZZ     -26.6928
    Octopole Moments (Debye-Ang^2)
       XXX       0.2473    XXY      -3.1678    XYY      -1.0820
       YYY     -11.1254    XXZ      -0.0000    XYZ       0.0000
       YYZ      -0.0000    XZZ      -0.2018    YZZ      -3.9969
       ZZZ      -0.0000
    Hexadecapole Moments (Debye-Ang^3)
      XXXX    -208.6629   XXXY       0.8884   XXYY     -57.7476
      XYYY       2.3731   YYYY    -108.3901   XXXZ      -0.0000
      XXYZ       0.0000   XYYZ      -0.0000   YYYZ       0.0000
      XXZZ     -38.2378   XYZZ      -0.1587   YYZZ     -23.1197
      XZZZ      -0.0000   YZZZ      -0.0000   ZZZZ     -27.2344
 -----------------------------------------------------------------
 DrvMan completing analytic gradient of the correlated energy
 Correlated dipole moment
            1
    1   0.7593115
    2   0.4005670
    3  -0.0000000
 Energy read as -594.757693397
 Full Analytical Gradient: (in a.u., or Hartree/Bohr)
             1             2             3             4
    1    0.00093022   -0.00078050   -0.00005773   -0.00009199
    2   -0.00012204   -0.00018756    0.00009940    0.00021020
    3    0.00000000    0.00000000   -0.00000000    0.00000000
 Gradient time:  CPU 0.76 s  wall 0.77 s
 ----------------------------------------------------------------
             Standard Nuclear Orientation (Angstroms)
    I     Atom           X                Y                Z
 ----------------------------------------------------------------
    1      P       0.6918661251     0.5900352516    -0.0000000000
    2      N      -0.8880879923     0.6479895696    -0.0000000000
    3      F      -1.6005001341    -0.5321893034     0.0000000000
    4      F       1.1364583641    -0.9551946700     0.0000000000
 ----------------------------------------------------------------
 Nuclear Repulsion Energy =   160.1340699237 hartrees
 There are       20 alpha and       20 beta electrons

                       Distance Matrix (Angstroms)
             P (  1)   N (  2)   F (  3)
   N (  2)  1.581017
   F (  3)  2.552319  1.378533
   F (  4)  1.607917  2.582438  2.769454

 Requested basis set is 6-311++G(d,p)
 There are 31 shells and 96 basis functions
 A cutoff of  1.0D-14 yielded    475 shell pairs
 There are      4703 function pairs (      5113 Cartesian)
 Smallest overlap matrix eigenvalue = 2.36E-03
 Guess MOs from SCF MO coefficient file

 -----------------------------------------------------------------------
  General SCF calculation program by
  Eric Jon Sundstrom, Paul Horn, Yuezhi Mao, Dmitri Zuev, Alec White,
  David Stuck, Shaama M.S., Shane Yost, Joonho Lee, David Small,
  Daniel Levine, Susi Lehtola, Hugh Burton, Evgeny Epifanovsky
 -----------------------------------------------------------------------
 Hartree-Fock
 using 6 threads for integral computing
 -------------------------------------------------------
 OpenMP Integral computing Module                
 Release: version 2.0, May 2017, Q-Chem Inc. Pleasanton 
 -------------------------------------------------------
 A restricted SCF calculation will be
 performed using DIIS
 SCF converges when DIIS error is below 1.0e-08
 ---------------------------------------
  Cycle       Energy         DIIS error
 ---------------------------------------
    1    -594.0397326052      4.18e-05  
    2    -594.0397347067      1.90e-05  
    3    -594.0397350303      8.83e-06  
    4    -594.0397351371      2.00e-06  
    5    -594.0397351482      7.97e-07  
    6    -594.0397351509      3.52e-07  
    7    -594.0397351515      1.62e-07  
    8    -594.0397351516      4.64e-08  
    9    -594.0397351516      1.32e-08  
   10    -594.0397351516      4.26e-09  Convergence criterion met
 ---------------------------------------
 SCF time:   CPU 3.10s  wall 1.00s 
 SCF   energy in the final basis set =     -594.0397351516
 Total energy in the final basis set =     -594.0397351516


 ------------------------------------------------------------------------------

   CCMAN2: suite of methods based on coupled cluster
           and equation of motion theories.

   Components:
   * libvmm-1.3-trunk
     by Evgeny Epifanovsky, Ilya Kaliman.
   * libtensor-2.5-trunk
     by Evgeny Epifanovsky, Michael Wormit, Dmitry Zuev, Sam Manzer, 
        Ilya Kaliman.
   * libcc-2.5-trunk
     by Evgeny Epifanovsky, Arik Landau, Tomasz Kus, Kirill Khistyaev, 
        Dmitry Zuev, Prashant Manohar, Xintian Feng, Anna Krylov, 
        Matthew Goldey, Alec White, Thomas Jagau, Kaushik Nanda, 
        Anastasia Gunina, Alexander Kunitsa, Joonho Lee.

   CCMAN original authors:
   Anna I. Krylov, C. David Sherrill, Steven R. Gwaltney,
   Edward F. C. Byrd (2000)
   Sergey V. Levchenko, Lyudmila V. Slipchenko, Tao Wang,
   Ana-Maria C. Cristian (2003)
   Piotr A. Pieniazek, C. Melania Oana, Evgeny Epifanovsky (2007)
   Prashant Manohar (2009)

 ------------------------------------------------------------------------------


 Allocating and initializing 30808MB of RAM...
 Calculation will run on 6 cores.


 Alpha MOs, Restricted
 -- Occupied --                  
-80.088 -26.348 -26.348 -15.687  -7.624  -5.517  -5.514  -5.514
  1 A     2 A     3 A     4 A     5 A     6 A     7 A     8 A                  
 -1.657  -1.645  -1.161  -0.854  -0.762  -0.733  -0.726  -0.706
  9 A    10 A    11 A    12 A    13 A    14 A    15 A    16 A                  
 -0.697  -0.534  -0.488  -0.448
 17 A    18 A    19 A    20 A                                                  
 -- Virtual --                   
  0.012   0.050   0.060   0.077   0.083   0.118   0.181   0.203
 21 A    22 A    23 A    24 A    25 A    26 A    27 A    28 A                  
  0.219   0.222   0.269   0.292   0.308   0.344   0.360   0.374
 29 A    30 A    31 A    32 A    33 A    34 A    35 A    36 A                  
  0.381   0.401   0.422   0.457   0.482   0.509   0.602   0.785
 37 A    38 A    39 A    40 A    41 A    42 A    43 A    44 A                  
  0.852   0.866   0.887   0.936   1.036   1.072   1.152   1.287
 45 A    46 A    47 A    48 A    49 A    50 A    51 A    52 A                  
  1.375   1.553   1.570   1.571   1.601   1.620   1.625   1.755
 53 A    54 A    55 A    56 A    57 A    58 A    59 A    60 A                  
  1.859   1.898   2.207   2.246   2.265   2.385   2.404   2.610
 61 A    62 A    63 A    64 A    65 A    66 A    67 A    68 A                  
  2.883   4.038   4.118   4.166   4.166   4.191   4.200   4.204
 69 A    70 A    71 A    72 A    73 A    74 A    75 A    76 A                  
  4.223   4.261   4.402   4.461   4.564   5.353   6.869   6.877
 77 A    78 A    79 A    80 A    81 A    82 A    83 A    84 A                  
  6.906   6.924   6.965   7.153   7.558  14.680  14.792  14.871
 85 A    86 A    87 A    88 A    89 A    90 A    91 A    92 A                  
 36.644  68.713  68.727 166.136
 93 A    94 A    95 A    96 A                                                  

 Beta MOs, Restricted
 -- Occupied --                  
-80.088 -26.348 -26.348 -15.687  -7.624  -5.517  -5.514  -5.514
  1 A     2 A     3 A     4 A     5 A     6 A     7 A     8 A                  
 -1.657  -1.645  -1.161  -0.854  -0.762  -0.733  -0.726  -0.706
  9 A    10 A    11 A    12 A    13 A    14 A    15 A    16 A                  
 -0.697  -0.534  -0.488  -0.448
 17 A    18 A    19 A    20 A                                                  
 -- Virtual --                   
  0.012   0.050   0.060   0.077   0.083   0.118   0.181   0.203
 21 A    22 A    23 A    24 A    25 A    26 A    27 A    28 A                  
  0.219   0.222   0.269   0.292   0.308   0.344   0.360   0.374
 29 A    30 A    31 A    32 A    33 A    34 A    35 A    36 A                  
  0.381   0.401   0.422   0.457   0.482   0.509   0.602   0.785
 37 A    38 A    39 A    40 A    41 A    42 A    43 A    44 A                  
  0.852   0.866   0.887   0.936   1.036   1.072   1.152   1.287
 45 A    46 A    47 A    48 A    49 A    50 A    51 A    52 A                  
  1.375   1.553   1.570   1.571   1.601   1.620   1.625   1.755
 53 A    54 A    55 A    56 A    57 A    58 A    59 A    60 A                  
  1.859   1.898   2.207   2.246   2.265   2.385   2.404   2.610
 61 A    62 A    63 A    64 A    65 A    66 A    67 A    68 A                  
  2.883   4.038   4.118   4.166   4.166   4.191   4.200   4.204
 69 A    70 A    71 A    72 A    73 A    74 A    75 A    76 A                  
  4.223   4.261   4.402   4.461   4.564   5.353   6.869   6.877
 77 A    78 A    79 A    80 A    81 A    82 A    83 A    84 A                  
  6.906   6.924   6.965   7.153   7.558  14.680  14.792  14.871
 85 A    86 A    87 A    88 A    89 A    90 A    91 A    92 A                  
 36.644  68.713  68.727 166.136
 93 A    94 A    95 A    96 A                                                  

 Occupation and symmetry of molecular orbitals

 Point group: C1 (1 irreducible representation).

                           A     All 
 -------------------------------------
 All molecular orbitals:
  - Alpha                  96    96  
  - Beta                   96    96  
 -------------------------------------
 Alpha orbitals:
  - Frozen occupied        8     8   
  - Active occupied        12    12  
  - Active virtual         76    76  
  - Frozen virtual         0     0   
 -------------------------------------
 Beta orbitals:
  - Frozen occupied        8     8   
  - Active occupied        12    12  
  - Active virtual         76    76  
  - Frozen virtual         0     0   
 -------------------------------------

 Import integrals:   CPU 0.00 s  wall 0.00 s

 Import integrals:   CPU 11.12 s  wall 2.13 s

 MP2 amplitudes:   CPU 0.04 s  wall 0.03 s

Running a double precision version
           CCSD T amplitudes will be solved using DIIS.

           Start     Size      MaxIter   EConv     TConv     
           3         7         100       1.00e-07  1.00e-05  
 ------------------------------------------------------------------------------
           Energy (a.u.)   Ediff      Tdiff       Comment
 ------------------------------------------------------------------------------
          -594.74864035                           
     1    -594.72943259   1.92e-02   7.11e-01     
     2    -594.75585800   2.64e-02   1.00e-01     
     3    -594.75357282   2.29e-03   4.77e-02     
     4    -594.75656033   2.99e-03   1.99e-02     Switched to DIIS steps.
     5    -594.75760208   1.04e-03   1.24e-02     
     6    -594.75768852   8.64e-05   3.02e-03     
     7    -594.75769058   2.06e-06   1.39e-03     
     8    -594.75769071   1.24e-07   3.93e-04     
     9    -594.75769326   2.55e-06   2.48e-04     
    10    -594.75769309   1.73e-07   8.07e-05     
    11    -594.75769348   3.93e-07   3.23e-05     
    12    -594.75769357   9.04e-08   1.84e-05     
    13    -594.75769354   3.25e-08   6.32e-06     
 ------------------------------------------------------------------------------
          -594.75769354                           CCSD T converged.

End of double precision
 SCF energy                 = -594.03973515
 MP2 energy                 = -594.74864035
 CCSD correlation energy     =   -0.71795839
 CCSD total energy           = -594.75769354

 CCSD  T1^2 = 0.0163  T2^2 = 0.2253  Leading amplitudes:

 Amplitude    Orbitals with energies
 -0.0341       16 (A) A                  ->    21 (A) A                   
              -0.7061                          0.0124                     
 -0.0341       16 (A) B                  ->    21 (A) B                   
              -0.7061                          0.0124                     
  0.0316       20 (A) A                  ->    21 (A) A                   
              -0.4485                          0.0124                     
  0.0316       20 (A) B                  ->    21 (A) B                   
              -0.4485                          0.0124                     

 Amplitude    Orbitals with energies
 -0.1156       20 (A) A      20 (A) B    ->    21 (A) A      21 (A) B     
              -0.4485       -0.4485            0.0124        0.0124       
  0.1156       20 (A) A      20 (A) B    ->    21 (A) B      21 (A) A     
              -0.4485       -0.4485            0.0124        0.0124       
  0.1156       20 (A) B      20 (A) A    ->    21 (A) A      21 (A) B     
              -0.4485       -0.4485            0.0124        0.0124       
 -0.1156       20 (A) B      20 (A) A    ->    21 (A) B      21 (A) A     
              -0.4485       -0.4485            0.0124        0.0124       

 Computing CCSD intemediates for later calculations in double precision
 Finished.

Running a double precision version
           CCSD Lambda amplitudes will be solved using DIIS.
           Start     Size      MaxIter   EConv     LConv     
           3         7         100       1.00e-07  1.00e-05  
 ------------------------------------------------------------------------------
            Enorm      Ldiff       Comment
 ------------------------------------------------------------------------------
     1     5.85e-02   3.53e-02     
     2     2.00e-02   9.55e-03     
     3     8.68e-03   1.20e-03     
     4     4.66e-03   1.69e-03     Switched to DIIS steps.
     5     1.38e-03   9.61e-04     
     6     7.01e-04   2.12e-04     
     7     2.31e-04   6.90e-05     
     8     1.13e-04   1.22e-05     
     9     4.19e-05   5.35e-07     
    10     1.99e-05   2.84e-07     
    11     9.77e-06   4.86e-07     
    12     4.15e-06   3.06e-07     
    13     2.09e-06   2.23e-07     
    14     9.43e-07   2.94e-08     
    15     4.25e-07   2.13e-08     
    16     2.19e-07   3.87e-08     
    17     9.60e-08   2.24e-08     
 ------------------------------------------------------------------------------
                                   CCSD Lambda converged.

 Computing density matrices in double precision...
           Orbital response amplitudes will be solved using DIIS.
           Start     Size      MaxIter   EConv     LConv     
           3         7         100       1.00e-06  1.00e-06  
 ------------------------------------------------------------------------------
            Enorm      Ldiff       Comment
 ------------------------------------------------------------------------------
     1     9.04e-02   6.82e-04     
     2     5.81e-02   1.94e-02     
     3     7.20e-02   2.40e-02     
     4     1.60e-02   2.34e-02     Switched to DIIS steps.
     5     3.80e-03   5.32e-03     
     6     1.06e-03   7.66e-04     
     7     2.62e-04   7.01e-05     
     8     5.19e-05   3.33e-05     
     9     1.56e-05   8.80e-07     
    10     8.04e-06   5.64e-07     
    11     1.25e-06   7.12e-07     
    12     5.37e-07   5.53e-08     
 ------------------------------------------------------------------------------
                                   Orbital response converged.

 Computing density matrices... Done.
 CCSD calculation:   CPU 380.93 s  wall 72.42 s

 Transferring MO TPDM to AO TPDM
 Transferring g2_o1o1o1o1
 Transferring g2_o1o1o1v1
 Transferring g2_o1o1v1v1
 Transferring g2_o1v1o1v1
 Transferring g2_o1v1v1v1
 Transferring g2_v1v1v1v1
 Adding separable TPDM
 Computing TPDM gradient
 --------------------------------------------------------
 2e gradient
  Atom          X               Y               Z
 --------------------------------------------------------
    1        -15.133911      -15.307089        0.000000  
    2         12.753668       -9.170865       -0.000000  
    3         11.765335        8.714502        0.000000  
    4         -9.385092       15.763453       -0.000000  
 --------------------------------------------------------
 --------------------------------------------------------
 Final gradient
  Atom          X               Y               Z
 --------------------------------------------------------
    1        -15.133911      -15.307089        0.000000  
    2         12.753668       -9.170865       -0.000000  
    3         11.765335        8.714502        0.000000  
    4         -9.385092       15.763453       -0.000000  
 --------------------------------------------------------
 Analytic gradient from two-electron contribution:   CPU 82.15 s  wall 16.73 s

 Total ccman2 time:   CPU 477.70 s  wall 92.24 s


 --------------------------------------------------------------

                    Orbital Energies (a.u.)
 --------------------------------------------------------------

 Alpha MOs
 -- Occupied --
-80.0875 -26.3479 -26.3477 -15.6871  -7.6236  -5.5170  -5.5145  -5.5142
 -1.6572  -1.6448  -1.1609  -0.8543  -0.7618  -0.7334  -0.7262  -0.7061
 -0.6970  -0.5343  -0.4877  -0.4485
 -- Virtual --
  0.0124   0.0499   0.0595   0.0767   0.0827   0.1181   0.1807   0.2030
  0.2191   0.2216   0.2687   0.2922   0.3081   0.3444   0.3599   0.3737
  0.3807   0.4013   0.4222   0.4573   0.4817   0.5088   0.6015   0.7845
  0.8524   0.8665   0.8870   0.9362   1.0355   1.0721   1.1525   1.2871
  1.3751   1.5534   1.5699   1.5707   1.6008   1.6198   1.6254   1.7545
  1.8594   1.8975   2.2066   2.2460   2.2652   2.3855   2.4044   2.6096
  2.8826   4.0377   4.1176   4.1662   4.1662   4.1911   4.1999   4.2044
  4.2228   4.2606   4.4023   4.4609   4.5637   5.3527   6.8691   6.8768
  6.9061   6.9244   6.9652   7.1534   7.5582  14.6795  14.7924  14.8712
 36.6442  68.7126  68.7269 166.1356
 --------------------------------------------------------------

          Ground-State Mulliken Net Atomic Charges

     Atom                 Charge (a.u.)
  ----------------------------------------
      1 P                     0.534183
      2 N                    -0.276114
      3 F                    -0.044143
      4 F                    -0.213925
  ----------------------------------------
  Sum of atomic charges =     0.000000

 -----------------------------------------------------------------
                    Cartesian Multipole Moments
 -----------------------------------------------------------------
    Charge (ESU x 10^10)
                 0.0000
    Dipole Moment (Debye)
         X       1.9215      Y       1.0197      Z       0.0000
       Tot       2.1752
    Quadrupole Moments (Debye-Ang)
        XX     -30.1722     XY       2.3087     YY     -30.3837
        XZ       0.0000     YZ       0.0000     ZZ     -26.6855
    Octopole Moments (Debye-Ang^2)
       XXX       0.2914    XXY      -3.1619    XYY      -1.0673
       YYY     -11.1201    XXZ       0.0000    XYZ      -0.0000
       YYZ       0.0000    XZZ      -0.1807    YZZ      -3.9901
       ZZZ       0.0000
    Hexadecapole Moments (Debye-Ang^3)
      XXXX    -208.4881   XXXY       0.9316   XXYY     -57.7090
      XYYY       2.4104   YYYY    -108.3926   XXXZ       0.0000
      XXYZ      -0.0000   XYYZ       0.0000   YYYZ       0.0000
      XXZZ     -38.2025   XYZZ      -0.1425   YYZZ     -23.1126
      XZZZ       0.0000   YZZZ       0.0000   ZZZZ     -27.2099
 -----------------------------------------------------------------
 DrvMan completing analytic gradient of the correlated energy
 Correlated dipole moment
            1
    1   0.7559592
    2   0.4011667
    3   0.0000000
 Energy read as -594.757693540
 Full Analytical Gradient: (in a.u., or Hartree/Bohr)
             1             2             3             4
    1   -0.00085795    0.00063242    0.00013504    0.00009050
    2   -0.00004531   -0.00000440    0.00010368   -0.00005397
    3   -0.00000000   -0.00000000    0.00000000    0.00000000
 Gradient time:  CPU 0.79 s  wall 0.80 s
 ----------------------------------------------------------------
             Standard Nuclear Orientation (Angstroms)
    I     Atom           X                Y                Z
 ----------------------------------------------------------------
    1      P       0.6928661251     0.5910352516    -0.0000000000
    2      N      -0.8880879923     0.6479895696    -0.0000000000
    3      F      -1.6005001341    -0.5321893034     0.0000000000
    4      F       1.1364583641    -0.9551946700     0.0000000000
 ----------------------------------------------------------------
 Nuclear Repulsion Energy =   160.0790929291 hartrees
 There are       20 alpha and       20 beta electrons

                       Distance Matrix (Angstroms)
             P (  1)   N (  2)   F (  3)
   N (  2)  1.581980
   F (  3)  2.553657  1.378533
   F (  4)  1.608602  2.582438  2.769454

 Requested basis set is 6-311++G(d,p)
 There are 31 shells and 96 basis functions
 A cutoff of  1.0D-14 yielded    475 shell pairs
 There are      4703 function pairs (      5113 Cartesian)
 Smallest overlap matrix eigenvalue = 2.37E-03
 Guess MOs from SCF MO coefficient file

 -----------------------------------------------------------------------
  General SCF calculation program by
  Eric Jon Sundstrom, Paul Horn, Yuezhi Mao, Dmitri Zuev, Alec White,
  David Stuck, Shaama M.S., Shane Yost, Joonho Lee, David Small,
  Daniel Levine, Susi Lehtola, Hugh Burton, Evgeny Epifanovsky
 -----------------------------------------------------------------------
 Hartree-Fock
 using 6 threads for integral computing
 -------------------------------------------------------
 OpenMP Integral computing Module                
 Release: version 2.0, May 2017, Q-Chem Inc. Pleasanton 
 -------------------------------------------------------
 A restricted SCF calculation will be
 performed using DIIS
 SCF converges when DIIS error is below 1.0e-08
 ---------------------------------------
  Cycle       Energy         DIIS error
 ---------------------------------------
    1    -594.0396342848      2.66e-05  
    2    -594.0396351416      1.06e-05  
    3    -594.0396352464      5.20e-06  
    4    -594.0396352839      1.50e-06  
    5    -594.0396352886      6.15e-07  
    6    -594.0396352898      3.10e-07  
    7    -594.0396352902      1.07e-07  
    8    -594.0396352903      3.51e-08  
    9    -594.0396352903      9.66e-09  Convergence criterion met
 ---------------------------------------
 SCF time:   CPU 2.79s  wall 1.00s 
 SCF   energy in the final basis set =     -594.0396352903
 Total energy in the final basis set =     -594.0396352903


 ------------------------------------------------------------------------------

   CCMAN2: suite of methods based on coupled cluster
           and equation of motion theories.

   Components:
   * libvmm-1.3-trunk
     by Evgeny Epifanovsky, Ilya Kaliman.
   * libtensor-2.5-trunk
     by Evgeny Epifanovsky, Michael Wormit, Dmitry Zuev, Sam Manzer, 
        Ilya Kaliman.
   * libcc-2.5-trunk
     by Evgeny Epifanovsky, Arik Landau, Tomasz Kus, Kirill Khistyaev, 
        Dmitry Zuev, Prashant Manohar, Xintian Feng, Anna Krylov, 
        Matthew Goldey, Alec White, Thomas Jagau, Kaushik Nanda, 
        Anastasia Gunina, Alexander Kunitsa, Joonho Lee.

   CCMAN original authors:
   Anna I. Krylov, C. David Sherrill, Steven R. Gwaltney,
   Edward F. C. Byrd (2000)
   Sergey V. Levchenko, Lyudmila V. Slipchenko, Tao Wang,
   Ana-Maria C. Cristian (2003)
   Piotr A. Pieniazek, C. Melania Oana, Evgeny Epifanovsky (2007)
   Prashant Manohar (2009)

 ------------------------------------------------------------------------------


 Allocating and initializing 30808MB of RAM...
 Calculation will run on 6 cores.


 Alpha MOs, Restricted
 -- Occupied --                  
-80.088 -26.348 -26.348 -15.687  -7.624  -5.517  -5.515  -5.514
  1 A     2 A     3 A     4 A     5 A     6 A     7 A     8 A                  
 -1.657  -1.645  -1.161  -0.854  -0.762  -0.733  -0.726  -0.706
  9 A    10 A    11 A    12 A    13 A    14 A    15 A    16 A                  
 -0.697  -0.534  -0.488  -0.448
 17 A    18 A    19 A    20 A                                                  
 -- Virtual --                   
  0.012   0.050   0.059   0.077   0.083   0.118   0.181   0.203
 21 A    22 A    23 A    24 A    25 A    26 A    27 A    28 A                  
  0.219   0.221   0.269   0.292   0.308   0.344   0.360   0.374
 29 A    30 A    31 A    32 A    33 A    34 A    35 A    36 A                  
  0.381   0.401   0.422   0.457   0.481   0.509   0.601   0.784
 37 A    38 A    39 A    40 A    41 A    42 A    43 A    44 A                  
  0.852   0.866   0.887   0.936   1.036   1.072   1.152   1.286
 45 A    46 A    47 A    48 A    49 A    50 A    51 A    52 A                  
  1.375   1.553   1.570   1.571   1.601   1.620   1.626   1.754
 53 A    54 A    55 A    56 A    57 A    58 A    59 A    60 A                  
  1.859   1.897   2.207   2.246   2.265   2.385   2.404   2.610
 61 A    62 A    63 A    64 A    65 A    66 A    67 A    68 A                  
  2.882   4.038   4.118   4.166   4.166   4.191   4.200   4.204
 69 A    70 A    71 A    72 A    73 A    74 A    75 A    76 A                  
  4.223   4.260   4.402   4.461   4.563   5.353   6.869   6.877
 77 A    78 A    79 A    80 A    81 A    82 A    83 A    84 A                  
  6.906   6.925   6.965   7.153   7.557  14.679  14.792  14.870
 85 A    86 A    87 A    88 A    89 A    90 A    91 A    92 A                  
 36.644  68.713  68.727 166.135
 93 A    94 A    95 A    96 A                                                  

 Beta MOs, Restricted
 -- Occupied --                  
-80.088 -26.348 -26.348 -15.687  -7.624  -5.517  -5.515  -5.514
  1 A     2 A     3 A     4 A     5 A     6 A     7 A     8 A                  
 -1.657  -1.645  -1.161  -0.854  -0.762  -0.733  -0.726  -0.706
  9 A    10 A    11 A    12 A    13 A    14 A    15 A    16 A                  
 -0.697  -0.534  -0.488  -0.448
 17 A    18 A    19 A    20 A                                                  
 -- Virtual --                   
  0.012   0.050   0.059   0.077   0.083   0.118   0.181   0.203
 21 A    22 A    23 A    24 A    25 A    26 A    27 A    28 A                  
  0.219   0.221   0.269   0.292   0.308   0.344   0.360   0.374
 29 A    30 A    31 A    32 A    33 A    34 A    35 A    36 A                  
  0.381   0.401   0.422   0.457   0.481   0.509   0.601   0.784
 37 A    38 A    39 A    40 A    41 A    42 A    43 A    44 A                  
  0.852   0.866   0.887   0.936   1.036   1.072   1.152   1.286
 45 A    46 A    47 A    48 A    49 A    50 A    51 A    52 A                  
  1.375   1.553   1.570   1.571   1.601   1.620   1.626   1.754
 53 A    54 A    55 A    56 A    57 A    58 A    59 A    60 A                  
  1.859   1.897   2.207   2.246   2.265   2.385   2.404   2.610
 61 A    62 A    63 A    64 A    65 A    66 A    67 A    68 A                  
  2.882   4.038   4.118   4.166   4.166   4.191   4.200   4.204
 69 A    70 A    71 A    72 A    73 A    74 A    75 A    76 A                  
  4.223   4.260   4.402   4.461   4.563   5.353   6.869   6.877
 77 A    78 A    79 A    80 A    81 A    82 A    83 A    84 A                  
  6.906   6.925   6.965   7.153   7.557  14.679  14.792  14.870
 85 A    86 A    87 A    88 A    89 A    90 A    91 A    92 A                  
 36.644  68.713  68.727 166.135
 93 A    94 A    95 A    96 A                                                  

 Occupation and symmetry of molecular orbitals

 Point group: C1 (1 irreducible representation).

                           A     All 
 -------------------------------------
 All molecular orbitals:
  - Alpha                  96    96  
  - Beta                   96    96  
 -------------------------------------
 Alpha orbitals:
  - Frozen occupied        8     8   
  - Active occupied        12    12  
  - Active virtual         76    76  
  - Frozen virtual         0     0   
 -------------------------------------
 Beta orbitals:
  - Frozen occupied        8     8   
  - Active occupied        12    12  
  - Active virtual         76    76  
  - Frozen virtual         0     0   
 -------------------------------------

 Import integrals:   CPU 0.00 s  wall 0.00 s

 Import integrals:   CPU 10.40 s  wall 1.85 s

 MP2 amplitudes:   CPU 0.03 s  wall 0.02 s

Running a double precision version
           CCSD T amplitudes will be solved using DIIS.

           Start     Size      MaxIter   EConv     TConv     
           3         7         100       1.00e-07  1.00e-05  
 ------------------------------------------------------------------------------
           Energy (a.u.)   Ediff      Tdiff       Comment
 ------------------------------------------------------------------------------
          -594.74865887                           
     1    -594.72940429   1.93e-02   7.11e-01     
     2    -594.75586151   2.65e-02   1.00e-01     
     3    -594.75356571   2.30e-03   4.77e-02     
     4    -594.75655875   2.99e-03   1.99e-02     Switched to DIIS steps.
     5    -594.75760224   1.04e-03   1.25e-02     
     6    -594.75768894   8.67e-05   3.03e-03     
     7    -594.75769095   2.01e-06   1.39e-03     
     8    -594.75769105   1.05e-07   3.93e-04     
     9    -594.75769361   2.55e-06   2.48e-04     
    10    -594.75769343   1.76e-07   8.09e-05     
    11    -594.75769383   3.96e-07   3.23e-05     
    12    -594.75769392   9.06e-08   1.84e-05     
    13    -594.75769388   3.18e-08   6.33e-06     
 ------------------------------------------------------------------------------
          -594.75769388                           CCSD T converged.

End of double precision
 SCF energy                 = -594.03963529
 MP2 energy                 = -594.74865887
 CCSD correlation energy     =   -0.71805859
 CCSD total energy           = -594.75769388

 CCSD  T1^2 = 0.0163  T2^2 = 0.2254  Leading amplitudes:

 Amplitude    Orbitals with energies
 -0.0342       16 (A) A                  ->    21 (A) A                   
              -0.7059                          0.0122                     
 -0.0342       16 (A) B                  ->    21 (A) B                   
              -0.7059                          0.0122                     
  0.0316       20 (A) A                  ->    21 (A) A                   
              -0.4482                          0.0122                     
  0.0316       20 (A) B                  ->    21 (A) B                   
              -0.4482                          0.0122                     

 Amplitude    Orbitals with energies
 -0.1159       20 (A) A      20 (A) B    ->    21 (A) A      21 (A) B     
              -0.4482       -0.4482            0.0122        0.0122       
  0.1159       20 (A) A      20 (A) B    ->    21 (A) B      21 (A) A     
              -0.4482       -0.4482            0.0122        0.0122       
  0.1159       20 (A) B      20 (A) A    ->    21 (A) A      21 (A) B     
              -0.4482       -0.4482            0.0122        0.0122       
 -0.1159       20 (A) B      20 (A) A    ->    21 (A) B      21 (A) A     
              -0.4482       -0.4482            0.0122        0.0122       

 Computing CCSD intemediates for later calculations in double precision
 Finished.

Running a double precision version
           CCSD Lambda amplitudes will be solved using DIIS.
           Start     Size      MaxIter   EConv     LConv     
           3         7         100       1.00e-07  1.00e-05  
 ------------------------------------------------------------------------------
            Enorm      Ldiff       Comment
 ------------------------------------------------------------------------------
     1     5.86e-02   3.54e-02     
     2     2.00e-02   9.56e-03     
     3     8.70e-03   1.20e-03     
     4     4.67e-03   1.70e-03     Switched to DIIS steps.
     5     1.38e-03   9.63e-04     
     6     7.02e-04   2.12e-04     
     7     2.32e-04   6.92e-05     
     8     1.14e-04   1.22e-05     
     9     4.20e-05   5.55e-07     
    10     2.00e-05   2.96e-07     
    11     9.80e-06   4.83e-07     
    12     4.16e-06   3.05e-07     
    13     2.10e-06   2.24e-07     
    14     9.46e-07   2.87e-08     
    15     4.26e-07   2.11e-08     
    16     2.20e-07   3.88e-08     
    17     9.62e-08   2.24e-08     
 ------------------------------------------------------------------------------
                                   CCSD Lambda converged.

 Computing density matrices in double precision...
           Orbital response amplitudes will be solved using DIIS.
           Start     Size      MaxIter   EConv     LConv     
           3         7         100       1.00e-06  1.00e-06  
 ------------------------------------------------------------------------------
            Enorm      Ldiff       Comment
 ------------------------------------------------------------------------------
     1     9.05e-02   7.32e-04     
     2     5.82e-02   1.94e-02     
     3     7.22e-02   2.41e-02     
     4     1.61e-02   2.35e-02     Switched to DIIS steps.
     5     3.82e-03   5.36e-03     
     6     1.06e-03   7.69e-04     
     7     2.63e-04   7.13e-05     
     8     5.22e-05   3.36e-05     
     9     1.56e-05   8.72e-07     
    10     8.02e-06   5.94e-07     
    11     1.26e-06   7.04e-07     
    12     5.40e-07   5.59e-08     
 ------------------------------------------------------------------------------
                                   Orbital response converged.

 Computing density matrices... Done.
 CCSD calculation:   CPU 382.34 s  wall 72.38 s

 Transferring MO TPDM to AO TPDM
 Transferring g2_o1o1o1o1
 Transferring g2_o1o1o1v1
 Transferring g2_o1o1v1v1
 Transferring g2_o1v1o1v1
 Transferring g2_o1v1v1v1
 Transferring g2_v1v1v1v1
 Adding separable TPDM
 Computing TPDM gradient
 --------------------------------------------------------
 2e gradient
  Atom          X               Y               Z
 --------------------------------------------------------
    1        -15.134221      -15.315456       -0.000000  
    2         12.739505       -9.157032       -0.000000  
    3         11.763083        8.715762       -0.000000  
    4         -9.368367       15.756725        0.000000  
 --------------------------------------------------------
 --------------------------------------------------------
 Final gradient
  Atom          X               Y               Z
 --------------------------------------------------------
    1        -15.134221      -15.315456       -0.000000  
    2         12.739505       -9.157032       -0.000000  
    3         11.763083        8.715762       -0.000000  
    4         -9.368367       15.756725        0.000000  
 --------------------------------------------------------
 Analytic gradient from two-electron contribution:   CPU 83.62 s  wall 15.82 s

 Total ccman2 time:   CPU 480.03 s  wall 91.02 s


 --------------------------------------------------------------

                    Orbital Energies (a.u.)
 --------------------------------------------------------------

 Alpha MOs
 -- Occupied --
-80.0878 -26.3479 -26.3475 -15.6873  -7.6238  -5.5171  -5.5146  -5.5143
 -1.6570  -1.6446  -1.1607  -0.8542  -0.7616  -0.7332  -0.7260  -0.7059
 -0.6968  -0.5345  -0.4877  -0.4482
 -- Virtual --
  0.0122   0.0498   0.0594   0.0767   0.0827   0.1180   0.1806   0.2030
  0.2191   0.2215   0.2686   0.2923   0.3081   0.3444   0.3598   0.3737
  0.3807   0.4013   0.4220   0.4573   0.4815   0.5087   0.6015   0.7842
  0.8521   0.8664   0.8866   0.9364   1.0357   1.0723   1.1520   1.2859
  1.3751   1.5535   1.5699   1.5708   1.6008   1.6201   1.6257   1.7544
  1.8594   1.8975   2.2065   2.2460   2.2652   2.3850   2.4040   2.6097
  2.8815   4.0377   4.1176   4.1664   4.1664   4.1911   4.1999   4.2045
  4.2228   4.2601   4.4023   4.4607   4.5629   5.3525   6.8693   6.8769
  6.9061   6.9247   6.9653   7.1533   7.5574  14.6793  14.7920  14.8701
 36.6440  68.7127  68.7269 166.1346
 --------------------------------------------------------------

          Ground-State Mulliken Net Atomic Charges

     Atom                 Charge (a.u.)
  ----------------------------------------
      1 P                     0.534545
      2 N                    -0.275944
      3 F                    -0.043978
      4 F                    -0.214623
  ----------------------------------------
  Sum of atomic charges =    -0.000000

 -----------------------------------------------------------------
                    Cartesian Multipole Moments
 -----------------------------------------------------------------
    Charge (ESU x 10^10)
                -0.0000
    Dipole Moment (Debye)
         X       1.9237      Y       1.0265      Z       0.0000
       Tot       2.1804
    Quadrupole Moments (Debye-Ang)
        XX     -30.1678     XY       2.3179     YY     -30.3819
        XZ      -0.0000     YZ      -0.0000     ZZ     -26.6893
    Octopole Moments (Debye-Ang^2)
       XXX       0.2630    XXY      -3.1675    XYY      -1.0757
       YYY     -11.1450    XXZ      -0.0000    XYZ       0.0000
       YYZ       0.0000    XZZ      -0.1927    YZZ      -4.0003
       ZZZ       0.0000
    Hexadecapole Moments (Debye-Ang^3)
      XXXX    -208.5725   XXXY       0.9117   XXYY     -57.7424
      XYYY       2.3800   YYYY    -108.4709   XXXZ      -0.0000
      XXYZ       0.0000   XYYZ       0.0000   YYYZ      -0.0000
      XXZZ     -38.2196   XYZZ      -0.1539   YYZZ     -23.1295
      XZZZ      -0.0000   YZZZ       0.0000   ZZZZ     -27.2202
 -----------------------------------------------------------------
 DrvMan completing analytic gradient of the correlated energy
 Correlated dipole moment
            1
    1   0.7568454
    2   0.4038489
    3   0.0000000
 Energy read as -594.757693885
 Full Analytical Gradient: (in a.u., or Hartree/Bohr)
             1             2             3             4
    1    0.00000096   -0.00001237   -0.00005285    0.00006426
    2    0.00053968   -0.00015337    0.00004085   -0.00042716
    3   -0.00000000    0.00000000   -0.00000000    0.00000000
 Gradient time:  CPU 0.78 s  wall 0.79 s
 ----------------------------------------------------------------
             Standard Nuclear Orientation (Angstroms)
    I     Atom           X                Y                Z
 ----------------------------------------------------------------
    1      P       0.6928661251     0.5890352516    -0.0000000000
    2      N      -0.8880879923     0.6479895696    -0.0000000000
    3      F      -1.6005001341    -0.5321893034     0.0000000000
    4      F       1.1364583641    -0.9551946700     0.0000000000
 ----------------------------------------------------------------
 Nuclear Repulsion Energy =   160.1402360504 hartrees
 There are       20 alpha and       20 beta electrons

                       Distance Matrix (Angstroms)
             P (  1)   N (  2)   F (  3)
   N (  2)  1.582053
   F (  3)  2.552778  1.378533
   F (  4)  1.606680  2.582438  2.769454

 Requested basis set is 6-311++G(d,p)
 There are 31 shells and 96 basis functions
 A cutoff of  1.0D-14 yielded    475 shell pairs
 There are      4703 function pairs (      5113 Cartesian)
 Smallest overlap matrix eigenvalue = 2.37E-03
 Guess MOs from SCF MO coefficient file

 -----------------------------------------------------------------------
  General SCF calculation program by
  Eric Jon Sundstrom, Paul Horn, Yuezhi Mao, Dmitri Zuev, Alec White,
  David Stuck, Shaama M.S., Shane Yost, Joonho Lee, David Small,
  Daniel Levine, Susi Lehtola, Hugh Burton, Evgeny Epifanovsky
 -----------------------------------------------------------------------
 Hartree-Fock
 using 6 threads for integral computing
 -------------------------------------------------------
 OpenMP Integral computing Module                
 Release: version 2.0, May 2017, Q-Chem Inc. Pleasanton 
 -------------------------------------------------------
 A restricted SCF calculation will be
 performed using DIIS
 SCF converges when DIIS error is below 1.0e-08
 ---------------------------------------
  Cycle       Energy         DIIS error
 ---------------------------------------
    1    -594.0397100308      4.28e-05  
    2    -594.0397120727      1.29e-05  
    3    -594.0397122394      6.71e-06  
    4    -594.0397122805      1.35e-06  
    5    -594.0397122848      5.29e-07  
    6    -594.0397122855      2.55e-07  
    7    -594.0397122858      1.16e-07  
    8    -594.0397122858      3.57e-08  
    9    -594.0397122858      1.19e-08  
   10    -594.0397122858      3.56e-09  Convergence criterion met
 ---------------------------------------
 SCF time:   CPU 3.13s  wall 0.00s 
 SCF   energy in the final basis set =     -594.0397122858
 Total energy in the final basis set =     -594.0397122858


 ------------------------------------------------------------------------------

   CCMAN2: suite of methods based on coupled cluster
           and equation of motion theories.

   Components:
   * libvmm-1.3-trunk
     by Evgeny Epifanovsky, Ilya Kaliman.
   * libtensor-2.5-trunk
     by Evgeny Epifanovsky, Michael Wormit, Dmitry Zuev, Sam Manzer, 
        Ilya Kaliman.
   * libcc-2.5-trunk
     by Evgeny Epifanovsky, Arik Landau, Tomasz Kus, Kirill Khistyaev, 
        Dmitry Zuev, Prashant Manohar, Xintian Feng, Anna Krylov, 
        Matthew Goldey, Alec White, Thomas Jagau, Kaushik Nanda, 
        Anastasia Gunina, Alexander Kunitsa, Joonho Lee.

   CCMAN original authors:
   Anna I. Krylov, C. David Sherrill, Steven R. Gwaltney,
   Edward F. C. Byrd (2000)
   Sergey V. Levchenko, Lyudmila V. Slipchenko, Tao Wang,
   Ana-Maria C. Cristian (2003)
   Piotr A. Pieniazek, C. Melania Oana, Evgeny Epifanovsky (2007)
   Prashant Manohar (2009)

 ------------------------------------------------------------------------------


 Allocating and initializing 30808MB of RAM...
 Calculation will run on 6 cores.


 Alpha MOs, Restricted
 -- Occupied --                  
-80.088 -26.348 -26.348 -15.687  -7.624  -5.517  -5.514  -5.514
  1 A     2 A     3 A     4 A     5 A     6 A     7 A     8 A                  
 -1.658  -1.645  -1.161  -0.855  -0.762  -0.733  -0.726  -0.706
  9 A    10 A    11 A    12 A    13 A    14 A    15 A    16 A                  
 -0.697  -0.534  -0.487  -0.448
 17 A    18 A    19 A    20 A                                                  
 -- Virtual --                   
  0.012   0.050   0.060   0.077   0.083   0.118   0.181   0.203
 21 A    22 A    23 A    24 A    25 A    26 A    27 A    28 A                  
  0.219   0.222   0.269   0.292   0.308   0.344   0.360   0.374
 29 A    30 A    31 A    32 A    33 A    34 A    35 A    36 A                  
  0.381   0.401   0.422   0.457   0.482   0.509   0.601   0.784
 37 A    38 A    39 A    40 A    41 A    42 A    43 A    44 A                  
  0.852   0.867   0.887   0.937   1.036   1.072   1.153   1.286
 45 A    46 A    47 A    48 A    49 A    50 A    51 A    52 A                  
  1.375   1.553   1.570   1.571   1.601   1.619   1.625   1.754
 53 A    54 A    55 A    56 A    57 A    58 A    59 A    60 A                  
  1.860   1.897   2.206   2.246   2.265   2.385   2.404   2.610
 61 A    62 A    63 A    64 A    65 A    66 A    67 A    68 A                  
  2.882   4.038   4.118   4.166   4.166   4.191   4.200   4.204
 69 A    70 A    71 A    72 A    73 A    74 A    75 A    76 A                  
  4.223   4.260   4.402   4.461   4.564   5.353   6.869   6.877
 77 A    78 A    79 A    80 A    81 A    82 A    83 A    84 A                  
  6.906   6.924   6.965   7.153   7.558  14.679  14.793  14.870
 85 A    86 A    87 A    88 A    89 A    90 A    91 A    92 A                  
 36.644  68.712  68.727 166.135
 93 A    94 A    95 A    96 A                                                  

 Beta MOs, Restricted
 -- Occupied --                  
-80.088 -26.348 -26.348 -15.687  -7.624  -5.517  -5.514  -5.514
  1 A     2 A     3 A     4 A     5 A     6 A     7 A     8 A                  
 -1.658  -1.645  -1.161  -0.855  -0.762  -0.733  -0.726  -0.706
  9 A    10 A    11 A    12 A    13 A    14 A    15 A    16 A                  
 -0.697  -0.534  -0.487  -0.448
 17 A    18 A    19 A    20 A                                                  
 -- Virtual --                   
  0.012   0.050   0.060   0.077   0.083   0.118   0.181   0.203
 21 A    22 A    23 A    24 A    25 A    26 A    27 A    28 A                  
  0.219   0.222   0.269   0.292   0.308   0.344   0.360   0.374
 29 A    30 A    31 A    32 A    33 A    34 A    35 A    36 A                  
  0.381   0.401   0.422   0.457   0.482   0.509   0.601   0.784
 37 A    38 A    39 A    40 A    41 A    42 A    43 A    44 A                  
  0.852   0.867   0.887   0.937   1.036   1.072   1.153   1.286
 45 A    46 A    47 A    48 A    49 A    50 A    51 A    52 A                  
  1.375   1.553   1.570   1.571   1.601   1.619   1.625   1.754
 53 A    54 A    55 A    56 A    57 A    58 A    59 A    60 A                  
  1.860   1.897   2.206   2.246   2.265   2.385   2.404   2.610
 61 A    62 A    63 A    64 A    65 A    66 A    67 A    68 A                  
  2.882   4.038   4.118   4.166   4.166   4.191   4.200   4.204
 69 A    70 A    71 A    72 A    73 A    74 A    75 A    76 A                  
  4.223   4.260   4.402   4.461   4.564   5.353   6.869   6.877
 77 A    78 A    79 A    80 A    81 A    82 A    83 A    84 A                  
  6.906   6.924   6.965   7.153   7.558  14.679  14.793  14.870
 85 A    86 A    87 A    88 A    89 A    90 A    91 A    92 A                  
 36.644  68.712  68.727 166.135
 93 A    94 A    95 A    96 A                                                  

 Occupation and symmetry of molecular orbitals

 Point group: C1 (1 irreducible representation).

                           A     All 
 -------------------------------------
 All molecular orbitals:
  - Alpha                  96    96  
  - Beta                   96    96  
 -------------------------------------
 Alpha orbitals:
  - Frozen occupied        8     8   
  - Active occupied        12    12  
  - Active virtual         76    76  
  - Frozen virtual         0     0   
 -------------------------------------
 Beta orbitals:
  - Frozen occupied        8     8   
  - Active occupied        12    12  
  - Active virtual         76    76  
  - Frozen virtual         0     0   
 -------------------------------------

 Import integrals:   CPU 0.00 s  wall 0.00 s

 Import integrals:   CPU 10.70 s  wall 1.94 s

 MP2 amplitudes:   CPU 0.14 s  wall 0.07 s

Running a double precision version
           CCSD T amplitudes will be solved using DIIS.

           Start     Size      MaxIter   EConv     TConv     
           3         7         100       1.00e-07  1.00e-05  
 ------------------------------------------------------------------------------
           Energy (a.u.)   Ediff      Tdiff       Comment
 ------------------------------------------------------------------------------
          -594.74864848                           
     1    -594.72942700   1.92e-02   7.11e-01     
     2    -594.75585848   2.64e-02   1.00e-01     
     3    -594.75357177   2.29e-03   4.77e-02     
     4    -594.75656033   2.99e-03   1.99e-02     Switched to DIIS steps.
     5    -594.75760217   1.04e-03   1.25e-02     
     6    -594.75768865   8.65e-05   3.03e-03     
     7    -594.75769065   2.00e-06   1.39e-03     
     8    -594.75769074   9.32e-08   3.93e-04     
     9    -594.75769329   2.55e-06   2.49e-04     
    10    -594.75769311   1.77e-07   8.08e-05     
    11    -594.75769351   3.93e-07   3.22e-05     
    12    -594.75769360   8.95e-08   1.83e-05     
    13    -594.75769356   3.18e-08   6.29e-06     
 ------------------------------------------------------------------------------
          -594.75769356                           CCSD T converged.

End of double precision
 SCF energy                 = -594.03971229
 MP2 energy                 = -594.74864848
 CCSD correlation energy     =   -0.71798128
 CCSD total energy           = -594.75769356

 CCSD  T1^2 = 0.0163  T2^2 = 0.2253  Leading amplitudes:

 Amplitude    Orbitals with energies
  0.0339       16 (A) A                  ->    21 (A) A                   
              -0.7062                          0.0123                     
  0.0339       16 (A) B                  ->    21 (A) B                   
              -0.7062                          0.0123                     
 -0.0317       20 (A) A                  ->    21 (A) A                   
              -0.4481                          0.0123                     
 -0.0317       20 (A) B                  ->    21 (A) B                   
              -0.4481                          0.0123                     

 Amplitude    Orbitals with energies
 -0.1158       20 (A) A      20 (A) B    ->    21 (A) A      21 (A) B     
              -0.4481       -0.4481            0.0123        0.0123       
  0.1158       20 (A) A      20 (A) B    ->    21 (A) B      21 (A) A     
              -0.4481       -0.4481            0.0123        0.0123       
  0.1158       20 (A) B      20 (A) A    ->    21 (A) A      21 (A) B     
              -0.4481       -0.4481            0.0123        0.0123       
 -0.1158       20 (A) B      20 (A) A    ->    21 (A) B      21 (A) A     
              -0.4481       -0.4481            0.0123        0.0123       

 Computing CCSD intemediates for later calculations in double precision
 Finished.

Running a double precision version
           CCSD Lambda amplitudes will be solved using DIIS.
           Start     Size      MaxIter   EConv     LConv     
           3         7         100       1.00e-07  1.00e-05  
 ------------------------------------------------------------------------------
            Enorm      Ldiff       Comment
 ------------------------------------------------------------------------------
     1     5.85e-02   3.53e-02     
     2     1.99e-02   9.54e-03     
     3     8.68e-03   1.20e-03     
     4     4.66e-03   1.69e-03     Switched to DIIS steps.
     5     1.38e-03   9.62e-04     
     6     7.01e-04   2.12e-04     
     7     2.32e-04   6.92e-05     
     8     1.13e-04   1.23e-05     
     9     4.18e-05   5.23e-07     
    10     1.99e-05   2.84e-07     
    11     9.73e-06   4.85e-07     
    12     4.13e-06   3.04e-07     
    13     2.09e-06   2.23e-07     
    14     9.42e-07   2.86e-08     
    15     4.24e-07   2.10e-08     
    16     2.19e-07   3.85e-08     
    17     9.58e-08   2.23e-08     
 ------------------------------------------------------------------------------
                                   CCSD Lambda converged.

 Computing density matrices in double precision...
           Orbital response amplitudes will be solved using DIIS.
           Start     Size      MaxIter   EConv     LConv     
           3         7         100       1.00e-06  1.00e-06  
 ------------------------------------------------------------------------------
            Enorm      Ldiff       Comment
 ------------------------------------------------------------------------------
     1     9.04e-02   6.82e-04     
     2     5.81e-02   1.94e-02     
     3     7.21e-02   2.40e-02     
     4     1.61e-02   2.34e-02     Switched to DIIS steps.
     5     3.81e-03   5.35e-03     
     6     1.06e-03   7.67e-04     
     7     2.63e-04   7.09e-05     
     8     5.23e-05   3.34e-05     
     9     1.61e-05   9.89e-07     
    10     8.26e-06   4.89e-07     
    11     1.24e-06   7.46e-07     
    12     5.41e-07   5.30e-08     
 ------------------------------------------------------------------------------
                                   Orbital response converged.

 Computing density matrices... Done.
 CCSD calculation:   CPU 381.06 s  wall 72.46 s

 Transferring MO TPDM to AO TPDM
 Transferring g2_o1o1o1o1
 Transferring g2_o1o1o1v1
 Transferring g2_o1o1v1v1
 Transferring g2_o1v1o1v1
 Transferring g2_o1v1v1v1
 Transferring g2_v1v1v1v1
 Adding separable TPDM
 Computing TPDM gradient
 --------------------------------------------------------
 2e gradient
  Atom          X               Y               Z
 --------------------------------------------------------
    1        -15.120135      -15.312024       -0.000000  
    2         12.739797       -9.177827        0.000000  
    3         11.764182        8.708422       -0.000000  
    4         -9.383844       15.781429       -0.000000  
 --------------------------------------------------------
 --------------------------------------------------------
 Final gradient
  Atom          X               Y               Z
 --------------------------------------------------------
    1        -15.120135      -15.312024       -0.000000  
    2         12.739797       -9.177827        0.000000  
    3         11.764182        8.708422       -0.000000  
    4         -9.383844       15.781429       -0.000000  
 --------------------------------------------------------
 Analytic gradient from two-electron contribution:   CPU 81.67 s  wall 15.26 s

 Total ccman2 time:   CPU 478.55 s  wall 91.04 s


 --------------------------------------------------------------

                    Orbital Energies (a.u.)
 --------------------------------------------------------------

 Alpha MOs
 -- Occupied --
-80.0876 -26.3481 -26.3477 -15.6871  -7.6236  -5.5170  -5.5145  -5.5142
 -1.6576  -1.6450  -1.1605  -0.8546  -0.7620  -0.7335  -0.7264  -0.7062
 -0.6971  -0.5344  -0.4875  -0.4481
 -- Virtual --
  0.0123   0.0499   0.0596   0.0767   0.0827   0.1182   0.1808   0.2030
  0.2191   0.2215   0.2687   0.2924   0.3081   0.3444   0.3599   0.3737
  0.3806   0.4012   0.4222   0.4573   0.4815   0.5089   0.6015   0.7844
  0.8522   0.8666   0.8869   0.9366   1.0357   1.0724   1.1529   1.2862
  1.3752   1.5533   1.5698   1.5707   1.6007   1.6194   1.6252   1.7545
  1.8596   1.8974   2.2064   2.2462   2.2652   2.3851   2.4042   2.6097
  2.8818   4.0378   4.1177   4.1656   4.1657   4.1912   4.2000   4.2043
  4.2226   4.2602   4.4024   4.4609   4.5643   5.3526   6.8688   6.8766
  6.9061   6.9238   6.9651   7.1534   7.5583  14.6795  14.7928  14.8703
 36.6442  68.7123  68.7270 166.1353
 --------------------------------------------------------------

          Ground-State Mulliken Net Atomic Charges

     Atom                 Charge (a.u.)
  ----------------------------------------
      1 P                     0.533353
      2 N                    -0.276288
      3 F                    -0.044288
      4 F                    -0.212776
  ----------------------------------------
  Sum of atomic charges =     0.000000

 -----------------------------------------------------------------
                    Cartesian Multipole Moments
 -----------------------------------------------------------------
    Charge (ESU x 10^10)
                -0.0000
    Dipole Moment (Debye)
         X       1.9277      Y       1.0113      Z      -0.0000
       Tot       2.1769
    Quadrupole Moments (Debye-Ang)
        XX     -30.1695     XY       2.3007     YY     -30.3856
        XZ      -0.0000     YZ      -0.0000     ZZ     -26.6891
    Octopole Moments (Debye-Ang^2)
       XXX       0.2758    XXY      -3.1622    XYY      -1.0736
       YYY     -11.1005    XXZ      -0.0000    XYZ       0.0000
       YYZ      -0.0000    XZZ      -0.1898    YZZ      -3.9867
       ZZZ      -0.0000
    Hexadecapole Moments (Debye-Ang^3)
      XXXX    -208.5783   XXXY       0.9083   XXYY     -57.7142
      XYYY       2.4035   YYYY    -108.3119   XXXZ      -0.0000
      XXYZ      -0.0000   XYYZ       0.0000   YYYZ      -0.0000
      XXZZ     -38.2206   XYZZ      -0.1472   YYZZ     -23.1027
      XZZZ      -0.0000   YZZZ      -0.0000   ZZZZ     -27.2241
 -----------------------------------------------------------------
 DrvMan completing analytic gradient of the correlated energy
 Correlated dipole moment
            1
    1   0.7584294
    2   0.3978817
    3  -0.0000000
 Energy read as -594.757693564
 Full Analytical Gradient: (in a.u., or Hartree/Bohr)
             1             2             3             4
    1    0.00007768   -0.00014102    0.00013008   -0.00006674
    2   -0.00070982   -0.00003864    0.00016229    0.00058616
    3    0.00000000   -0.00000000    0.00000000    0.00000000
 Gradient time:  CPU 0.81 s  wall 0.81 s
 ----------------------------------------------------------------
             Standard Nuclear Orientation (Angstroms)
    I     Atom           X                Y                Z
 ----------------------------------------------------------------
    1      P       0.6928661251     0.5900352516     0.0010000000
    2      N      -0.8880879923     0.6479895696    -0.0000000000
    3      F      -1.6005001341    -0.5321893034     0.0000000000
    4      F       1.1364583641    -0.9551946700     0.0000000000
 ----------------------------------------------------------------
 Nuclear Repulsion Energy =   160.1096393908 hartrees
 There are       20 alpha and       20 beta electrons

                       Distance Matrix (Angstroms)
             P (  1)   N (  2)   F (  3)
   N (  2)  1.582016
   F (  3)  2.553217  1.378533
   F (  4)  1.607641  2.582438  2.769454

 Requested basis set is 6-311++G(d,p)
 There are 31 shells and 96 basis functions
 A cutoff of  1.0D-14 yielded    475 shell pairs
 There are      4703 function pairs (      5113 Cartesian)
 Smallest overlap matrix eigenvalue = 2.37E-03
 Guess MOs from SCF MO coefficient file

 -----------------------------------------------------------------------
  General SCF calculation program by
  Eric Jon Sundstrom, Paul Horn, Yuezhi Mao, Dmitri Zuev, Alec White,
  David Stuck, Shaama M.S., Shane Yost, Joonho Lee, David Small,
  Daniel Levine, Susi Lehtola, Hugh Burton, Evgeny Epifanovsky
 -----------------------------------------------------------------------
 Hartree-Fock
 using 6 threads for integral computing
 -------------------------------------------------------
 OpenMP Integral computing Module                
 Release: version 2.0, May 2017, Q-Chem Inc. Pleasanton 
 -------------------------------------------------------
 A restricted SCF calculation will be
 performed using DIIS
 SCF converges when DIIS error is below 1.0e-08
 ---------------------------------------
  Cycle       Energy         DIIS error
 ---------------------------------------
    1    -594.0396732753      2.59e-05  
    2    -594.0396741919      7.67e-06  
    3    -594.0396742829      4.08e-06  
    4    -594.0396743016      9.72e-07  
    5    -594.0396743047      3.89e-07  
    6    -594.0396743054      2.21e-07  
    7    -594.0396743056      1.16e-07  
    8    -594.0396743057      2.97e-08  
    9    -594.0396743057      1.06e-08  
   10    -594.0396743057      3.82e-09  Convergence criterion met
 ---------------------------------------
 SCF time:   CPU 3.05s  wall 1.00s 
 SCF   energy in the final basis set =     -594.0396743057
 Total energy in the final basis set =     -594.0396743057


 ------------------------------------------------------------------------------

   CCMAN2: suite of methods based on coupled cluster
           and equation of motion theories.

   Components:
   * libvmm-1.3-trunk
     by Evgeny Epifanovsky, Ilya Kaliman.
   * libtensor-2.5-trunk
     by Evgeny Epifanovsky, Michael Wormit, Dmitry Zuev, Sam Manzer, 
        Ilya Kaliman.
   * libcc-2.5-trunk
     by Evgeny Epifanovsky, Arik Landau, Tomasz Kus, Kirill Khistyaev, 
        Dmitry Zuev, Prashant Manohar, Xintian Feng, Anna Krylov, 
        Matthew Goldey, Alec White, Thomas Jagau, Kaushik Nanda, 
        Anastasia Gunina, Alexander Kunitsa, Joonho Lee.

   CCMAN original authors:
   Anna I. Krylov, C. David Sherrill, Steven R. Gwaltney,
   Edward F. C. Byrd (2000)
   Sergey V. Levchenko, Lyudmila V. Slipchenko, Tao Wang,
   Ana-Maria C. Cristian (2003)
   Piotr A. Pieniazek, C. Melania Oana, Evgeny Epifanovsky (2007)
   Prashant Manohar (2009)

 ------------------------------------------------------------------------------


 Allocating and initializing 30808MB of RAM...
 Calculation will run on 6 cores.


 Alpha MOs, Restricted
 -- Occupied --                  
-80.088 -26.348 -26.348 -15.687  -7.624  -5.517  -5.515  -5.514
  1 A     2 A     3 A     4 A     5 A     6 A     7 A     8 A                  
 -1.657  -1.645  -1.161  -0.854  -0.762  -0.733  -0.726  -0.706
  9 A    10 A    11 A    12 A    13 A    14 A    15 A    16 A                  
 -0.697  -0.534  -0.488  -0.448
 17 A    18 A    19 A    20 A                                                  
 -- Virtual --                   
  0.012   0.050   0.059   0.077   0.083   0.118   0.181   0.203
 21 A    22 A    23 A    24 A    25 A    26 A    27 A    28 A                  
  0.219   0.221   0.269   0.292   0.308   0.344   0.360   0.374
 29 A    30 A    31 A    32 A    33 A    34 A    35 A    36 A                  
  0.381   0.401   0.422   0.457   0.481   0.509   0.601   0.784
 37 A    38 A    39 A    40 A    41 A    42 A    43 A    44 A                  
  0.852   0.866   0.887   0.936   1.036   1.072   1.152   1.286
 45 A    46 A    47 A    48 A    49 A    50 A    51 A    52 A                  
  1.375   1.553   1.570   1.571   1.601   1.620   1.625   1.754
 53 A    54 A    55 A    56 A    57 A    58 A    59 A    60 A                  
  1.860   1.897   2.206   2.246   2.265   2.385   2.404   2.610
 61 A    62 A    63 A    64 A    65 A    66 A    67 A    68 A                  
  2.882   4.038   4.118   4.166   4.166   4.191   4.200   4.204
 69 A    70 A    71 A    72 A    73 A    74 A    75 A    76 A                  
  4.223   4.260   4.402   4.461   4.564   5.353   6.869   6.877
 77 A    78 A    79 A    80 A    81 A    82 A    83 A    84 A                  
  6.906   6.924   6.965   7.153   7.558  14.679  14.792  14.870
 85 A    86 A    87 A    88 A    89 A    90 A    91 A    92 A                  
 36.644  68.712  68.727 166.135
 93 A    94 A    95 A    96 A                                                  

 Beta MOs, Restricted
 -- Occupied --                  
-80.088 -26.348 -26.348 -15.687  -7.624  -5.517  -5.515  -5.514
  1 A     2 A     3 A     4 A     5 A     6 A     7 A     8 A                  
 -1.657  -1.645  -1.161  -0.854  -0.762  -0.733  -0.726  -0.706
  9 A    10 A    11 A    12 A    13 A    14 A    15 A    16 A                  
 -0.697  -0.534  -0.488  -0.448
 17 A    18 A    19 A    20 A                                                  
 -- Virtual --                   
  0.012   0.050   0.059   0.077   0.083   0.118   0.181   0.203
 21 A    22 A    23 A    24 A    25 A    26 A    27 A    28 A                  
  0.219   0.221   0.269   0.292   0.308   0.344   0.360   0.374
 29 A    30 A    31 A    32 A    33 A    34 A    35 A    36 A                  
  0.381   0.401   0.422   0.457   0.481   0.509   0.601   0.784
 37 A    38 A    39 A    40 A    41 A    42 A    43 A    44 A                  
  0.852   0.866   0.887   0.936   1.036   1.072   1.152   1.286
 45 A    46 A    47 A    48 A    49 A    50 A    51 A    52 A                  
  1.375   1.553   1.570   1.571   1.601   1.620   1.625   1.754
 53 A    54 A    55 A    56 A    57 A    58 A    59 A    60 A                  
  1.860   1.897   2.206   2.246   2.265   2.385   2.404   2.610
 61 A    62 A    63 A    64 A    65 A    66 A    67 A    68 A                  
  2.882   4.038   4.118   4.166   4.166   4.191   4.200   4.204
 69 A    70 A    71 A    72 A    73 A    74 A    75 A    76 A                  
  4.223   4.260   4.402   4.461   4.564   5.353   6.869   6.877
 77 A    78 A    79 A    80 A    81 A    82 A    83 A    84 A                  
  6.906   6.924   6.965   7.153   7.558  14.679  14.792  14.870
 85 A    86 A    87 A    88 A    89 A    90 A    91 A    92 A                  
 36.644  68.712  68.727 166.135
 93 A    94 A    95 A    96 A                                                  

 Occupation and symmetry of molecular orbitals

 Point group: C1 (1 irreducible representation).

                           A     All 
 -------------------------------------
 All molecular orbitals:
  - Alpha                  96    96  
  - Beta                   96    96  
 -------------------------------------
 Alpha orbitals:
  - Frozen occupied        8     8   
  - Active occupied        12    12  
  - Active virtual         76    76  
  - Frozen virtual         0     0   
 -------------------------------------
 Beta orbitals:
  - Frozen occupied        8     8   
  - Active occupied        12    12  
  - Active virtual         76    76  
  - Frozen virtual         0     0   
 -------------------------------------

 Import integrals:   CPU 0.00 s  wall 0.00 s

 Import integrals:   CPU 10.43 s  wall 1.84 s

 MP2 amplitudes:   CPU 0.03 s  wall 0.02 s

Running a double precision version
           CCSD T amplitudes will be solved using DIIS.

           Start     Size      MaxIter   EConv     TConv     
           3         7         100       1.00e-07  1.00e-05  
 ------------------------------------------------------------------------------
           Energy (a.u.)   Ediff      Tdiff       Comment
 ------------------------------------------------------------------------------
          -594.74865421                           
     1    -594.72941618   1.92e-02   7.11e-01     
     2    -594.75586053   2.64e-02   1.00e-01     
     3    -594.75356928   2.29e-03   4.77e-02     
     4    -594.75656008   2.99e-03   1.99e-02     Switched to DIIS steps.
     5    -594.75760274   1.04e-03   1.25e-02     
     6    -594.75768933   8.66e-05   3.03e-03     
     7    -594.75769134   2.00e-06   1.39e-03     
     8    -594.75769143   9.92e-08   3.93e-04     
     9    -594.75769398   2.55e-06   2.48e-04     
    10    -594.75769381   1.76e-07   8.08e-05     
    11    -594.75769420   3.94e-07   3.23e-05     
    12    -594.75769429   9.00e-08   1.84e-05     
    13    -594.75769426   3.18e-08   6.31e-06     
 ------------------------------------------------------------------------------
          -594.75769426                           CCSD T converged.

End of double precision
 SCF energy                 = -594.03967431
 MP2 energy                 = -594.74865421
 CCSD correlation energy     =   -0.71801995
 CCSD total energy           = -594.75769426

 CCSD  T1^2 = 0.0163  T2^2 = 0.2254  Leading amplitudes:

 Amplitude    Orbitals with energies
  0.0341       16 (A) A                  ->    21 (A) A                   
              -0.7061                          0.0123                     
  0.0341       16 (A) B                  ->    21 (A) B                   
              -0.7061                          0.0123                     
 -0.0316       20 (A) A                  ->    21 (A) A                   
              -0.4482                          0.0123                     
 -0.0316       20 (A) B                  ->    21 (A) B                   
              -0.4482                          0.0123                     

 Amplitude    Orbitals with energies
 -0.1159       20 (A) A      20 (A) B    ->    21 (A) A      21 (A) B     
              -0.4482       -0.4482            0.0123        0.0123       
  0.1159       20 (A) A      20 (A) B    ->    21 (A) B      21 (A) A     
              -0.4482       -0.4482            0.0123        0.0123       
  0.1159       20 (A) B      20 (A) A    ->    21 (A) A      21 (A) B     
              -0.4482       -0.4482            0.0123        0.0123       
 -0.1159       20 (A) B      20 (A) A    ->    21 (A) B      21 (A) A     
              -0.4482       -0.4482            0.0123        0.0123       

 Computing CCSD intemediates for later calculations in double precision
 Finished.

Running a double precision version
           CCSD Lambda amplitudes will be solved using DIIS.
           Start     Size      MaxIter   EConv     LConv     
           3         7         100       1.00e-07  1.00e-05  
 ------------------------------------------------------------------------------
            Enorm      Ldiff       Comment
 ------------------------------------------------------------------------------
     1     5.85e-02   3.54e-02     
     2     2.00e-02   9.55e-03     
     3     8.69e-03   1.20e-03     
     4     4.67e-03   1.70e-03     Switched to DIIS steps.
     5     1.38e-03   9.62e-04     
     6     7.01e-04   2.12e-04     
     7     2.32e-04   6.92e-05     
     8     1.14e-04   1.23e-05     
     9     4.19e-05   5.39e-07     
    10     1.99e-05   2.90e-07     
    11     9.76e-06   4.84e-07     
    12     4.15e-06   3.04e-07     
    13     2.09e-06   2.23e-07     
    14     9.44e-07   2.87e-08     
    15     4.25e-07   2.10e-08     
    16     2.20e-07   3.86e-08     
    17     9.60e-08   2.24e-08     
 ------------------------------------------------------------------------------
                                   CCSD Lambda converged.

 Computing density matrices in double precision...
           Orbital response amplitudes will be solved using DIIS.
           Start     Size      MaxIter   EConv     LConv     
           3         7         100       1.00e-06  1.00e-06  
 ------------------------------------------------------------------------------
            Enorm      Ldiff       Comment
 ------------------------------------------------------------------------------
     1     9.04e-02   7.06e-04     
     2     5.82e-02   1.94e-02     
     3     7.22e-02   2.41e-02     
     4     1.61e-02   2.34e-02     Switched to DIIS steps.
     5     3.81e-03   5.36e-03     
     6     1.06e-03   7.68e-04     
     7     2.63e-04   7.11e-05     
     8     5.22e-05   3.35e-05     
     9     1.58e-05   9.29e-07     
    10     8.16e-06   5.33e-07     
    11     1.25e-06   7.26e-07     
    12     5.43e-07   5.24e-08     
 ------------------------------------------------------------------------------
                                   Orbital response converged.

 Computing density matrices... Done.
 CCSD calculation:   CPU 382.71 s  wall 72.90 s

 Transferring MO TPDM to AO TPDM
 Transferring g2_o1o1o1o1
 Transferring g2_o1o1o1v1
 Transferring g2_o1o1v1v1
 Transferring g2_o1v1o1v1
 Transferring g2_o1v1v1v1
 Transferring g2_v1v1v1v1
 Adding separable TPDM
 Computing TPDM gradient
 --------------------------------------------------------
 2e gradient
  Atom          X               Y               Z
 --------------------------------------------------------
    1        -15.127188      -15.313727       -0.020187  
    2         12.739650       -9.167430        0.009587  
    3         11.763634        8.712094        0.001192  
    4         -9.376095       15.769063        0.009408  
 --------------------------------------------------------
 --------------------------------------------------------
 Final gradient
  Atom          X               Y               Z
 --------------------------------------------------------
    1        -15.127188      -15.313727       -0.020187  
    2         12.739650       -9.167430        0.009587  
    3         11.763634        8.712094        0.001192  
    4         -9.376095       15.769063        0.009408  
 --------------------------------------------------------
 Analytic gradient from two-electron contribution:   CPU 83.81 s  wall 16.45 s

 Total ccman2 time:   CPU 479.49 s  wall 91.94 s


 --------------------------------------------------------------

                    Orbital Energies (a.u.)
 --------------------------------------------------------------

 Alpha MOs
 -- Occupied --
-80.0877 -26.3478 -26.3478 -15.6872  -7.6237  -5.5171  -5.5146  -5.5143
 -1.6573  -1.6448  -1.1606  -0.8544  -0.7618  -0.7333  -0.7262  -0.7061
 -0.6970  -0.5344  -0.4876  -0.4482
 -- Virtual --
  0.0123   0.0499   0.0595   0.0767   0.0827   0.1181   0.1807   0.2030
  0.2191   0.2215   0.2687   0.2923   0.3081   0.3444   0.3599   0.3737
  0.3806   0.4013   0.4221   0.4573   0.4815   0.5088   0.6015   0.7843
  0.8522   0.8665   0.8868   0.9365   1.0357   1.0723   1.1525   1.2860
  1.3752   1.5534   1.5699   1.5707   1.6008   1.6197   1.6254   1.7545
  1.8595   1.8974   2.2065   2.2461   2.2652   2.3850   2.4041   2.6097
  2.8817   4.0377   4.1176   4.1660   4.1661   4.1911   4.2000   4.2044
  4.2227   4.2602   4.4023   4.4608   4.5636   5.3526   6.8690   6.8768
  6.9061   6.9242   6.9652   7.1533   7.5578  14.6794  14.7924  14.8702
 36.6441  68.7125  68.7269 166.1350
 --------------------------------------------------------------

          Ground-State Mulliken Net Atomic Charges

     Atom                 Charge (a.u.)
  ----------------------------------------
      1 P                     0.533950
      2 N                    -0.276116
      3 F                    -0.044133
      4 F                    -0.213701
  ----------------------------------------
  Sum of atomic charges =    -0.000000

 -----------------------------------------------------------------
                    Cartesian Multipole Moments
 -----------------------------------------------------------------
    Charge (ESU x 10^10)
                 0.0000
    Dipole Moment (Debye)
         X       1.9257      Y       1.0189      Z       0.0024
       Tot       2.1787
    Quadrupole Moments (Debye-Ang)
        XX     -30.1687     XY       2.3093     YY     -30.3838
        XZ       0.0017     YZ      -0.0003     ZZ     -26.6892
    Octopole Moments (Debye-Ang^2)
       XXX       0.2694    XXY      -3.1649    XYY      -1.0746
       YYY     -11.1227    XXZ      -0.0111    XYZ      -0.0005
       YYZ      -0.0118    XZZ      -0.1913    YZZ      -3.9935
       ZZZ      -0.0332
    Hexadecapole Moments (Debye-Ang^3)
      XXXX    -208.5754   XXXY       0.9100   XXYY     -57.7283
      XYYY       2.3918   YYYY    -108.3913   XXXZ      -0.0225
      XXYZ      -0.0093   XYYZ      -0.0099   YYYZ      -0.0209
      XXZZ     -38.2201   XYZZ      -0.1506   YYZZ     -23.1161
      XZZZ      -0.0227   YZZZ      -0.0229   ZZZZ     -27.2222
 -----------------------------------------------------------------
 DrvMan completing analytic gradient of the correlated energy
 Correlated dipole moment
            1
    1   0.7576373
    2   0.4008668
    3   0.0009449
 Energy read as -594.757694260
 Full Analytical Gradient: (in a.u., or Hartree/Bohr)
             1             2             3             4
    1    0.00003886   -0.00007661    0.00003853   -0.00000078
    2   -0.00008338   -0.00009606    0.00010154    0.00007789
    3    0.00005511   -0.00006313    0.00003775   -0.00002972
 Gradient time:  CPU 0.78 s  wall 0.79 s
 ----------------------------------------------------------------
             Standard Nuclear Orientation (Angstroms)
    I     Atom           X                Y                Z
 ----------------------------------------------------------------
    1      P       0.6928661251     0.5900352516    -0.0000000000
    2      N      -0.8870879923     0.6479895696    -0.0000000000
    3      F      -1.6005001341    -0.5321893034     0.0000000000
    4      F       1.1364583641    -0.9551946700     0.0000000000
 ----------------------------------------------------------------
 Nuclear Repulsion Energy =   160.1267095396 hartrees
 There are       20 alpha and       20 beta electrons

                       Distance Matrix (Angstroms)
             P (  1)   N (  2)   F (  3)
   N (  2)  1.581017
   F (  3)  2.553217  1.379050
   F (  4)  1.607641  2.581654  2.769454

 Requested basis set is 6-311++G(d,p)
 There are 31 shells and 96 basis functions
 A cutoff of  1.0D-14 yielded    475 shell pairs
 There are      4703 function pairs (      5113 Cartesian)
 Smallest overlap matrix eigenvalue = 2.36E-03
 Guess MOs from SCF MO coefficient file

 -----------------------------------------------------------------------
  General SCF calculation program by
  Eric Jon Sundstrom, Paul Horn, Yuezhi Mao, Dmitri Zuev, Alec White,
  David Stuck, Shaama M.S., Shane Yost, Joonho Lee, David Small,
  Daniel Levine, Susi Lehtola, Hugh Burton, Evgeny Epifanovsky
 -----------------------------------------------------------------------
 Hartree-Fock
 using 6 threads for integral computing
 -------------------------------------------------------
 OpenMP Integral computing Module                
 Release: version 2.0, May 2017, Q-Chem Inc. Pleasanton 
 -------------------------------------------------------
 A restricted SCF calculation will be
 performed using DIIS
 SCF converges when DIIS error is below 1.0e-08
 ---------------------------------------
  Cycle       Energy         DIIS error
 ---------------------------------------
    1    -594.0397159645      2.80e-05  
    2    -594.0397170952      1.00e-05  
    3    -594.0397172243      6.15e-06  
    4    -594.0397172734      1.46e-06  
    5    -594.0397172798      5.01e-07  
    6    -594.0397172811      2.35e-07  
    7    -594.0397172814      1.19e-07  
    8    -594.0397172815      4.32e-08  
    9    -594.0397172815      1.42e-08  
   10    -594.0397172815      4.75e-09  Convergence criterion met
 ---------------------------------------
 SCF time:   CPU 3.05s  wall 1.00s 
 SCF   energy in the final basis set =     -594.0397172815
 Total energy in the final basis set =     -594.0397172815


 ------------------------------------------------------------------------------

   CCMAN2: suite of methods based on coupled cluster
           and equation of motion theories.

   Components:
   * libvmm-1.3-trunk
     by Evgeny Epifanovsky, Ilya Kaliman.
   * libtensor-2.5-trunk
     by Evgeny Epifanovsky, Michael Wormit, Dmitry Zuev, Sam Manzer, 
        Ilya Kaliman.
   * libcc-2.5-trunk
     by Evgeny Epifanovsky, Arik Landau, Tomasz Kus, Kirill Khistyaev, 
        Dmitry Zuev, Prashant Manohar, Xintian Feng, Anna Krylov, 
        Matthew Goldey, Alec White, Thomas Jagau, Kaushik Nanda, 
        Anastasia Gunina, Alexander Kunitsa, Joonho Lee.

   CCMAN original authors:
   Anna I. Krylov, C. David Sherrill, Steven R. Gwaltney,
   Edward F. C. Byrd (2000)
   Sergey V. Levchenko, Lyudmila V. Slipchenko, Tao Wang,
   Ana-Maria C. Cristian (2003)
   Piotr A. Pieniazek, C. Melania Oana, Evgeny Epifanovsky (2007)
   Prashant Manohar (2009)

 ------------------------------------------------------------------------------


 Allocating and initializing 30808MB of RAM...
 Calculation will run on 6 cores.


 Alpha MOs, Restricted
 -- Occupied --                  
-80.088 -26.348 -26.348 -15.687  -7.624  -5.517  -5.515  -5.514
  1 A     2 A     3 A     4 A     5 A     6 A     7 A     8 A                  
 -1.657  -1.645  -1.161  -0.854  -0.762  -0.733  -0.726  -0.706
  9 A    10 A    11 A    12 A    13 A    14 A    15 A    16 A                  
 -0.697  -0.534  -0.488  -0.448
 17 A    18 A    19 A    20 A                                                  
 -- Virtual --                   
  0.012   0.050   0.059   0.077   0.083   0.118   0.181   0.203
 21 A    22 A    23 A    24 A    25 A    26 A    27 A    28 A                  
  0.219   0.222   0.269   0.292   0.308   0.344   0.360   0.374
 29 A    30 A    31 A    32 A    33 A    34 A    35 A    36 A                  
  0.381   0.401   0.422   0.457   0.482   0.509   0.602   0.785
 37 A    38 A    39 A    40 A    41 A    42 A    43 A    44 A                  
  0.852   0.866   0.887   0.936   1.036   1.072   1.153   1.287
 45 A    46 A    47 A    48 A    49 A    50 A    51 A    52 A                  
  1.375   1.553   1.570   1.571   1.601   1.620   1.625   1.755
 53 A    54 A    55 A    56 A    57 A    58 A    59 A    60 A                  
  1.859   1.897   2.207   2.246   2.265   2.386   2.404   2.609
 61 A    62 A    63 A    64 A    65 A    66 A    67 A    68 A                  
  2.883   4.037   4.118   4.166   4.166   4.191   4.200   4.204
 69 A    70 A    71 A    72 A    73 A    74 A    75 A    76 A                  
  4.223   4.261   4.402   4.461   4.564   5.352   6.869   6.877
 77 A    78 A    79 A    80 A    81 A    82 A    83 A    84 A                  
  6.906   6.924   6.965   7.153   7.558  14.679  14.793  14.871
 85 A    86 A    87 A    88 A    89 A    90 A    91 A    92 A                  
 36.644  68.713  68.727 166.136
 93 A    94 A    95 A    96 A                                                  

 Beta MOs, Restricted
 -- Occupied --                  
-80.088 -26.348 -26.348 -15.687  -7.624  -5.517  -5.515  -5.514
  1 A     2 A     3 A     4 A     5 A     6 A     7 A     8 A                  
 -1.657  -1.645  -1.161  -0.854  -0.762  -0.733  -0.726  -0.706
  9 A    10 A    11 A    12 A    13 A    14 A    15 A    16 A                  
 -0.697  -0.534  -0.488  -0.448
 17 A    18 A    19 A    20 A                                                  
 -- Virtual --                   
  0.012   0.050   0.059   0.077   0.083   0.118   0.181   0.203
 21 A    22 A    23 A    24 A    25 A    26 A    27 A    28 A                  
  0.219   0.222   0.269   0.292   0.308   0.344   0.360   0.374
 29 A    30 A    31 A    32 A    33 A    34 A    35 A    36 A                  
  0.381   0.401   0.422   0.457   0.482   0.509   0.602   0.785
 37 A    38 A    39 A    40 A    41 A    42 A    43 A    44 A                  
  0.852   0.866   0.887   0.936   1.036   1.072   1.153   1.287
 45 A    46 A    47 A    48 A    49 A    50 A    51 A    52 A                  
  1.375   1.553   1.570   1.571   1.601   1.620   1.625   1.755
 53 A    54 A    55 A    56 A    57 A    58 A    59 A    60 A                  
  1.859   1.897   2.207   2.246   2.265   2.386   2.404   2.609
 61 A    62 A    63 A    64 A    65 A    66 A    67 A    68 A                  
  2.883   4.037   4.118   4.166   4.166   4.191   4.200   4.204
 69 A    70 A    71 A    72 A    73 A    74 A    75 A    76 A                  
  4.223   4.261   4.402   4.461   4.564   5.352   6.869   6.877
 77 A    78 A    79 A    80 A    81 A    82 A    83 A    84 A                  
  6.906   6.924   6.965   7.153   7.558  14.679  14.793  14.871
 85 A    86 A    87 A    88 A    89 A    90 A    91 A    92 A                  
 36.644  68.713  68.727 166.136
 93 A    94 A    95 A    96 A                                                  

 Occupation and symmetry of molecular orbitals

 Point group: C1 (1 irreducible representation).

                           A     All 
 -------------------------------------
 All molecular orbitals:
  - Alpha                  96    96  
  - Beta                   96    96  
 -------------------------------------
 Alpha orbitals:
  - Frozen occupied        8     8   
  - Active occupied        12    12  
  - Active virtual         76    76  
  - Frozen virtual         0     0   
 -------------------------------------
 Beta orbitals:
  - Frozen occupied        8     8   
  - Active occupied        12    12  
  - Active virtual         76    76  
  - Frozen virtual         0     0   
 -------------------------------------

 Import integrals:   CPU 0.00 s  wall 0.00 s

 Import integrals:   CPU 10.49 s  wall 1.85 s

 MP2 amplitudes:   CPU 0.03 s  wall 0.02 s

Running a double precision version
           CCSD T amplitudes will be solved using DIIS.

           Start     Size      MaxIter   EConv     TConv     
           3         7         100       1.00e-07  1.00e-05  
 ------------------------------------------------------------------------------
           Energy (a.u.)   Ediff      Tdiff       Comment
 ------------------------------------------------------------------------------
          -594.74863988                           
     1    -594.72942616   1.92e-02   7.11e-01     
     2    -594.75585757   2.64e-02   1.00e-01     
     3    -594.75357146   2.29e-03   4.77e-02     
     4    -594.75655989   2.99e-03   1.99e-02     Switched to DIIS steps.
     5    -594.75760197   1.04e-03   1.24e-02     
     6    -594.75768851   8.65e-05   3.02e-03     
     7    -594.75769061   2.10e-06   1.39e-03     
     8    -594.75769074   1.23e-07   3.93e-04     
     9    -594.75769330   2.56e-06   2.49e-04     
    10    -594.75769312   1.73e-07   8.08e-05     
    11    -594.75769352   3.94e-07   3.23e-05     
    12    -594.75769361   9.06e-08   1.84e-05     
    13    -594.75769358   3.25e-08   6.34e-06     
 ------------------------------------------------------------------------------
          -594.75769358                           CCSD T converged.

End of double precision
 SCF energy                 = -594.03971728
 MP2 energy                 = -594.74863988
 CCSD correlation energy     =   -0.71797629
 CCSD total energy           = -594.75769358

 CCSD  T1^2 = 0.0163  T2^2 = 0.2253  Leading amplitudes:

 Amplitude    Orbitals with energies
 -0.0340       16 (A) A                  ->    21 (A) A                   
              -0.7060                          0.0124                     
 -0.0340       16 (A) B                  ->    21 (A) B                   
              -0.7060                          0.0124                     
  0.0316       20 (A) A                  ->    21 (A) A                   
              -0.4485                          0.0124                     
  0.0316       20 (A) B                  ->    21 (A) B                   
              -0.4485                          0.0124                     

 Amplitude    Orbitals with energies
 -0.1155       20 (A) A      20 (A) B    ->    21 (A) A      21 (A) B     
              -0.4485       -0.4485            0.0124        0.0124       
  0.1155       20 (A) A      20 (A) B    ->    21 (A) B      21 (A) A     
              -0.4485       -0.4485            0.0124        0.0124       
  0.1155       20 (A) B      20 (A) A    ->    21 (A) A      21 (A) B     
              -0.4485       -0.4485            0.0124        0.0124       
 -0.1155       20 (A) B      20 (A) A    ->    21 (A) B      21 (A) A     
              -0.4485       -0.4485            0.0124        0.0124       

 Computing CCSD intemediates for later calculations in double precision
 Finished.

Running a double precision version
           CCSD Lambda amplitudes will be solved using DIIS.
           Start     Size      MaxIter   EConv     LConv     
           3         7         100       1.00e-07  1.00e-05  
 ------------------------------------------------------------------------------
            Enorm      Ldiff       Comment
 ------------------------------------------------------------------------------
     1     5.85e-02   3.53e-02     
     2     2.00e-02   9.55e-03     
     3     8.68e-03   1.20e-03     
     4     4.66e-03   1.69e-03     Switched to DIIS steps.
     5     1.38e-03   9.62e-04     
     6     7.01e-04   2.12e-04     
     7     2.32e-04   6.91e-05     
     8     1.14e-04   1.23e-05     
     9     4.19e-05   5.27e-07     
    10     2.00e-05   2.84e-07     
    11     9.80e-06   4.87e-07     
    12     4.16e-06   3.06e-07     
    13     2.10e-06   2.24e-07     
    14     9.46e-07   2.96e-08     
    15     4.26e-07   2.15e-08     
    16     2.20e-07   3.89e-08     
    17     9.63e-08   2.25e-08     
 ------------------------------------------------------------------------------
                                   CCSD Lambda converged.

 Computing density matrices in double precision...
           Orbital response amplitudes will be solved using DIIS.
           Start     Size      MaxIter   EConv     LConv     
           3         7         100       1.00e-06  1.00e-06  
 ------------------------------------------------------------------------------
            Enorm      Ldiff       Comment
 ------------------------------------------------------------------------------
     1     9.04e-02   6.82e-04     
     2     5.81e-02   1.94e-02     
     3     7.21e-02   2.40e-02     
     4     1.60e-02   2.34e-02     Switched to DIIS steps.
     5     3.80e-03   5.32e-03     
     6     1.06e-03   7.66e-04     
     7     2.62e-04   7.02e-05     
     8     5.21e-05   3.32e-05     
     9     1.61e-05   9.92e-07     
    10     8.27e-06   4.72e-07     
    11     1.23e-06   7.49e-07     
    12     5.40e-07   5.25e-08     
 ------------------------------------------------------------------------------
                                   Orbital response converged.

 Computing density matrices... Done.
 CCSD calculation:   CPU 382.40 s  wall 72.53 s

 Transferring MO TPDM to AO TPDM
 Transferring g2_o1o1o1o1
 Transferring g2_o1o1o1v1
 Transferring g2_o1o1v1v1
 Transferring g2_o1v1o1v1
 Transferring g2_o1v1v1v1
 Transferring g2_v1v1v1v1
 Adding separable TPDM
 Computing TPDM gradient
 --------------------------------------------------------
 2e gradient
  Atom          X               Y               Z
 --------------------------------------------------------
    1        -15.141977      -15.314329       -0.000000  
    2         12.750396       -9.164538        0.000000  
    3         11.768095        8.708062       -0.000000  
    4         -9.376514       15.770805        0.000000  
 --------------------------------------------------------
 --------------------------------------------------------
 Final gradient
  Atom          X               Y               Z
 --------------------------------------------------------
    1        -15.141977      -15.314329       -0.000000  
    2         12.750396       -9.164538        0.000000  
    3         11.768095        8.708062       -0.000000  
    4         -9.376514       15.770805        0.000000  
 --------------------------------------------------------
 Analytic gradient from two-electron contribution:   CPU 82.52 s  wall 16.15 s

 Total ccman2 time:   CPU 479.14 s  wall 91.57 s


 --------------------------------------------------------------

                    Orbital Energies (a.u.)
 --------------------------------------------------------------

 Alpha MOs
 -- Occupied --
-80.0876 -26.3478 -26.3478 -15.6871  -7.6237  -5.5170  -5.5145  -5.5142
 -1.6572  -1.6446  -1.1609  -0.8543  -0.7617  -0.7333  -0.7262  -0.7060
 -0.6969  -0.5343  -0.4877  -0.4485
 -- Virtual --
  0.0124   0.0498   0.0595   0.0767   0.0827   0.1181   0.1807   0.2030
  0.2191   0.2216   0.2687   0.2921   0.3081   0.3443   0.3599   0.3737
  0.3807   0.4013   0.4221   0.4573   0.4818   0.5088   0.6016   0.7845
  0.8524   0.8665   0.8869   0.9362   1.0356   1.0723   1.1525   1.2872
  1.3751   1.5534   1.5700   1.5707   1.6009   1.6198   1.6255   1.7545
  1.8594   1.8975   2.2066   2.2462   2.2651   2.3856   2.4044   2.6093
  2.8826   4.0374   4.1178   4.1661   4.1661   4.1912   4.2000   4.2044
  4.2228   4.2607   4.4018   4.4608   4.5637   5.3519   6.8691   6.8768
  6.9062   6.9243   6.9652   7.1527   7.5584  14.6795  14.7925  14.8711
 36.6442  68.7126  68.7270 166.1357
 --------------------------------------------------------------

          Ground-State Mulliken Net Atomic Charges

     Atom                 Charge (a.u.)
  ----------------------------------------
      1 P                     0.534244
      2 N                    -0.276137
      3 F                    -0.044322
      4 F                    -0.213785
  ----------------------------------------
  Sum of atomic charges =     0.000000

 -----------------------------------------------------------------
                    Cartesian Multipole Moments
 -----------------------------------------------------------------
    Charge (ESU x 10^10)
                 0.0000
    Dipole Moment (Debye)
         X       1.9264      Y       1.0201      Z       0.0000
       Tot       2.1798
    Quadrupole Moments (Debye-Ang)
        XX     -30.1673     XY       2.3091     YY     -30.3825
        XZ      -0.0000     YZ      -0.0000     ZZ     -26.6855
    Octopole Moments (Debye-Ang^2)
       XXX       0.2516    XXY      -3.1597    XYY      -1.0825
       YYY     -11.1192    XXZ      -0.0000    XYZ      -0.0000
       YYZ      -0.0000    XZZ      -0.1945    YZZ      -3.9895
       ZZZ      -0.0000
    Hexadecapole Moments (Debye-Ang^3)
      XXXX    -208.5167   XXXY       0.8958   XXYY     -57.7105
      XYYY       2.3792   YYYY    -108.3880   XXXZ      -0.0000
      XXYZ       0.0000   XYYZ      -0.0000   YYYZ      -0.0000
      XXZZ     -38.2077   XYZZ      -0.1539   YYZZ     -23.1114
      XZZZ      -0.0000   YZZZ      -0.0000   ZZZZ     -27.2091
 -----------------------------------------------------------------
 DrvMan completing analytic gradient of the correlated energy
 Correlated dipole moment
            1
    1   0.7579151
    2   0.4013318
    3   0.0000000
 Energy read as -594.757693576
 Full Analytical Gradient: (in a.u., or Hartree/Bohr)
             1             2             3             4
    1   -0.00067016    0.00085669   -0.00014570   -0.00004083
    2   -0.00001925    0.00010832   -0.00017790    0.00008883
    3   -0.00000001    0.00000002   -0.00000000   -0.00000001
 Gradient time:  CPU 0.78 s  wall 0.79 s
 ----------------------------------------------------------------
             Standard Nuclear Orientation (Angstroms)
    I     Atom           X                Y                Z
 ----------------------------------------------------------------
    1      P       0.6928661251     0.5900352516    -0.0000000000
    2      N      -0.8890879923     0.6479895696    -0.0000000000
    3      F      -1.6005001341    -0.5321893034     0.0000000000
    4      F       1.1364583641    -0.9551946700     0.0000000000
 ----------------------------------------------------------------
 Nuclear Repulsion Energy =   160.0926318748 hartrees
 There are       20 alpha and       20 beta electrons

                       Distance Matrix (Angstroms)
             P (  1)   N (  2)   F (  3)
   N (  2)  1.583015
   F (  3)  2.553217  1.378016
   F (  4)  1.607641  2.583222  2.769454

 Requested basis set is 6-311++G(d,p)
 There are 31 shells and 96 basis functions
 A cutoff of  1.0D-14 yielded    475 shell pairs
 There are      4703 function pairs (      5113 Cartesian)
 Smallest overlap matrix eigenvalue = 2.37E-03
 Guess MOs from SCF MO coefficient file

 -----------------------------------------------------------------------
  General SCF calculation program by
  Eric Jon Sundstrom, Paul Horn, Yuezhi Mao, Dmitri Zuev, Alec White,
  David Stuck, Shaama M.S., Shane Yost, Joonho Lee, David Small,
  Daniel Levine, Susi Lehtola, Hugh Burton, Evgeny Epifanovsky
 -----------------------------------------------------------------------
 Hartree-Fock
 using 6 threads for integral computing
 -------------------------------------------------------
 OpenMP Integral computing Module                
 Release: version 2.0, May 2017, Q-Chem Inc. Pleasanton 
 -------------------------------------------------------
 A restricted SCF calculation will be
 performed using DIIS
 SCF converges when DIIS error is below 1.0e-08
 ---------------------------------------
  Cycle       Energy         DIIS error
 ---------------------------------------
    1    -594.0396261782      4.78e-05  
    2    -594.0396290793      1.82e-05  
    3    -594.0396294191      1.05e-05  
    4    -594.0396295621      2.51e-06  
    5    -594.0396295794      8.50e-07  
    6    -594.0396295825      3.51e-07  
    7    -594.0396295829      1.71e-07  
    8    -594.0396295831      6.75e-08  
    9    -594.0396295831      1.87e-08  
   10    -594.0396295831      4.57e-09  Convergence criterion met
 ---------------------------------------
 SCF time:   CPU 2.98s  wall 1.00s 
 SCF   energy in the final basis set =     -594.0396295831
 Total energy in the final basis set =     -594.0396295831


 ------------------------------------------------------------------------------

   CCMAN2: suite of methods based on coupled cluster
           and equation of motion theories.

   Components:
   * libvmm-1.3-trunk
     by Evgeny Epifanovsky, Ilya Kaliman.
   * libtensor-2.5-trunk
     by Evgeny Epifanovsky, Michael Wormit, Dmitry Zuev, Sam Manzer, 
        Ilya Kaliman.
   * libcc-2.5-trunk
     by Evgeny Epifanovsky, Arik Landau, Tomasz Kus, Kirill Khistyaev, 
        Dmitry Zuev, Prashant Manohar, Xintian Feng, Anna Krylov, 
        Matthew Goldey, Alec White, Thomas Jagau, Kaushik Nanda, 
        Anastasia Gunina, Alexander Kunitsa, Joonho Lee.

   CCMAN original authors:
   Anna I. Krylov, C. David Sherrill, Steven R. Gwaltney,
   Edward F. C. Byrd (2000)
   Sergey V. Levchenko, Lyudmila V. Slipchenko, Tao Wang,
   Ana-Maria C. Cristian (2003)
   Piotr A. Pieniazek, C. Melania Oana, Evgeny Epifanovsky (2007)
   Prashant Manohar (2009)

 ------------------------------------------------------------------------------


 Allocating and initializing 30808MB of RAM...
 Calculation will run on 6 cores.


 Alpha MOs, Restricted
 -- Occupied --                  
-80.088 -26.348 -26.348 -15.687  -7.624  -5.517  -5.515  -5.514
  1 A     2 A     3 A     4 A     5 A     6 A     7 A     8 A                  
 -1.657  -1.645  -1.160  -0.855  -0.762  -0.733  -0.726  -0.706
  9 A    10 A    11 A    12 A    13 A    14 A    15 A    16 A                  
 -0.697  -0.535  -0.487  -0.448
 17 A    18 A    19 A    20 A                                                  
 -- Virtual --                   
  0.012   0.050   0.059   0.077   0.083   0.118   0.181   0.203
 21 A    22 A    23 A    24 A    25 A    26 A    27 A    28 A                  
  0.219   0.221   0.269   0.292   0.308   0.345   0.360   0.374
 29 A    30 A    31 A    32 A    33 A    34 A    35 A    36 A                  
  0.381   0.401   0.422   0.457   0.481   0.509   0.601   0.784
 37 A    38 A    39 A    40 A    41 A    42 A    43 A    44 A                  
  0.852   0.866   0.887   0.937   1.036   1.072   1.152   1.285
 45 A    46 A    47 A    48 A    49 A    50 A    51 A    52 A                  
  1.375   1.553   1.570   1.571   1.601   1.620   1.625   1.754
 53 A    54 A    55 A    56 A    57 A    58 A    59 A    60 A                  
  1.860   1.897   2.206   2.246   2.265   2.385   2.404   2.610
 61 A    62 A    63 A    64 A    65 A    66 A    67 A    68 A                  
  2.881   4.038   4.117   4.166   4.166   4.191   4.200   4.204
 69 A    70 A    71 A    72 A    73 A    74 A    75 A    76 A                  
  4.223   4.260   4.403   4.461   4.563   5.353   6.869   6.877
 77 A    78 A    79 A    80 A    81 A    82 A    83 A    84 A                  
  6.906   6.924   6.965   7.154   7.557  14.679  14.792  14.869
 85 A    86 A    87 A    88 A    89 A    90 A    91 A    92 A                  
 36.644  68.712  68.727 166.134
 93 A    94 A    95 A    96 A                                                  

 Beta MOs, Restricted
 -- Occupied --                  
-80.088 -26.348 -26.348 -15.687  -7.624  -5.517  -5.515  -5.514
  1 A     2 A     3 A     4 A     5 A     6 A     7 A     8 A                  
 -1.657  -1.645  -1.160  -0.855  -0.762  -0.733  -0.726  -0.706
  9 A    10 A    11 A    12 A    13 A    14 A    15 A    16 A                  
 -0.697  -0.535  -0.487  -0.448
 17 A    18 A    19 A    20 A                                                  
 -- Virtual --                   
  0.012   0.050   0.059   0.077   0.083   0.118   0.181   0.203
 21 A    22 A    23 A    24 A    25 A    26 A    27 A    28 A                  
  0.219   0.221   0.269   0.292   0.308   0.345   0.360   0.374
 29 A    30 A    31 A    32 A    33 A    34 A    35 A    36 A                  
  0.381   0.401   0.422   0.457   0.481   0.509   0.601   0.784
 37 A    38 A    39 A    40 A    41 A    42 A    43 A    44 A                  
  0.852   0.866   0.887   0.937   1.036   1.072   1.152   1.285
 45 A    46 A    47 A    48 A    49 A    50 A    51 A    52 A                  
  1.375   1.553   1.570   1.571   1.601   1.620   1.625   1.754
 53 A    54 A    55 A    56 A    57 A    58 A    59 A    60 A                  
  1.860   1.897   2.206   2.246   2.265   2.385   2.404   2.610
 61 A    62 A    63 A    64 A    65 A    66 A    67 A    68 A                  
  2.881   4.038   4.117   4.166   4.166   4.191   4.200   4.204
 69 A    70 A    71 A    72 A    73 A    74 A    75 A    76 A                  
  4.223   4.260   4.403   4.461   4.563   5.353   6.869   6.877
 77 A    78 A    79 A    80 A    81 A    82 A    83 A    84 A                  
  6.906   6.924   6.965   7.154   7.557  14.679  14.792  14.869
 85 A    86 A    87 A    88 A    89 A    90 A    91 A    92 A                  
 36.644  68.712  68.727 166.134
 93 A    94 A    95 A    96 A                                                  

 Occupation and symmetry of molecular orbitals

 Point group: C1 (1 irreducible representation).

                           A     All 
 -------------------------------------
 All molecular orbitals:
  - Alpha                  96    96  
  - Beta                   96    96  
 -------------------------------------
 Alpha orbitals:
  - Frozen occupied        8     8   
  - Active occupied        12    12  
  - Active virtual         76    76  
  - Frozen virtual         0     0   
 -------------------------------------
 Beta orbitals:
  - Frozen occupied        8     8   
  - Active occupied        12    12  
  - Active virtual         76    76  
  - Frozen virtual         0     0   
 -------------------------------------

 Import integrals:   CPU 0.00 s  wall 0.00 s

 Import integrals:   CPU 10.71 s  wall 1.99 s

 MP2 amplitudes:   CPU 0.04 s  wall 0.03 s

Running a double precision version
           CCSD T amplitudes will be solved using DIIS.

           Start     Size      MaxIter   EConv     TConv     
           3         7         100       1.00e-07  1.00e-05  
 ------------------------------------------------------------------------------
           Energy (a.u.)   Ediff      Tdiff       Comment
 ------------------------------------------------------------------------------
          -594.74866697                           
     1    -594.72940452   1.93e-02   7.11e-01     
     2    -594.75586185   2.65e-02   1.00e-01     
     3    -594.75356543   2.30e-03   4.77e-02     
     4    -594.75655861   2.99e-03   1.99e-02     Switched to DIIS steps.
     5    -594.75760186   1.04e-03   1.25e-02     
     6    -594.75768849   8.66e-05   3.03e-03     
     7    -594.75769040   1.91e-06   1.39e-03     
     8    -594.75769048   7.54e-08   3.93e-04     
     9    -594.75769302   2.54e-06   2.48e-04     
    10    -594.75769284   1.80e-07   8.08e-05     
    11    -594.75769323   3.94e-07   3.23e-05     
    12    -594.75769332   8.95e-08   1.83e-05     
    13    -594.75769329   3.10e-08   6.28e-06     
 ------------------------------------------------------------------------------
          -594.75769329                           CCSD T converged.

End of double precision
 SCF energy                 = -594.03962958
 MP2 energy                 = -594.74866697
 CCSD correlation energy     =   -0.71806371
 CCSD total energy           = -594.75769329

 CCSD  T1^2 = 0.0163  T2^2 = 0.2254  Leading amplitudes:

 Amplitude    Orbitals with energies
  0.0341       16 (A) A                  ->    21 (A) A                   
              -0.7062                          0.0122                     
  0.0341       16 (A) B                  ->    21 (A) B                   
              -0.7062                          0.0122                     
 -0.0316       20 (A) A                  ->    21 (A) A                   
              -0.4479                          0.0122                     
 -0.0316       20 (A) B                  ->    21 (A) B                   
              -0.4479                          0.0122                     

 Amplitude    Orbitals with energies
 -0.1162       20 (A) A      20 (A) B    ->    21 (A) A      21 (A) B     
              -0.4479       -0.4479            0.0122        0.0122       
  0.1162       20 (A) A      20 (A) B    ->    21 (A) B      21 (A) A     
              -0.4479       -0.4479            0.0122        0.0122       
  0.1162       20 (A) B      20 (A) A    ->    21 (A) A      21 (A) B     
              -0.4479       -0.4479            0.0122        0.0122       
 -0.1162       20 (A) B      20 (A) A    ->    21 (A) B      21 (A) A     
              -0.4479       -0.4479            0.0122        0.0122       

 Computing CCSD intemediates for later calculations in double precision
 Finished.

Running a double precision version
           CCSD Lambda amplitudes will be solved using DIIS.
           Start     Size      MaxIter   EConv     LConv     
           3         7         100       1.00e-07  1.00e-05  
 ------------------------------------------------------------------------------
            Enorm      Ldiff       Comment
 ------------------------------------------------------------------------------
     1     5.86e-02   3.54e-02     
     2     2.00e-02   9.55e-03     
     3     8.70e-03   1.20e-03     
     4     4.67e-03   1.70e-03     Switched to DIIS steps.
     5     1.38e-03   9.63e-04     
     6     7.02e-04   2.13e-04     
     7     2.32e-04   6.93e-05     
     8     1.14e-04   1.23e-05     
     9     4.18e-05   5.51e-07     
    10     1.99e-05   2.96e-07     
    11     9.73e-06   4.80e-07     
    12     4.13e-06   3.03e-07     
    13     2.09e-06   2.23e-07     
    14     9.42e-07   2.78e-08     
    15     4.24e-07   2.05e-08     
    16     2.19e-07   3.84e-08     
    17     9.57e-08   2.23e-08     
 ------------------------------------------------------------------------------
                                   CCSD Lambda converged.

 Computing density matrices in double precision...
           Orbital response amplitudes will be solved using DIIS.
           Start     Size      MaxIter   EConv     LConv     
           3         7         100       1.00e-06  1.00e-06  
 ------------------------------------------------------------------------------
            Enorm      Ldiff       Comment
 ------------------------------------------------------------------------------
     1     9.05e-02   7.32e-04     
     2     5.82e-02   1.95e-02     
     3     7.22e-02   2.41e-02     
     4     1.62e-02   2.34e-02     Switched to DIIS steps.
     5     3.83e-03   5.39e-03     
     6     1.07e-03   7.70e-04     
     7     2.65e-04   7.20e-05     
     8     5.23e-05   3.38e-05     
     9     1.55e-05   8.71e-07     
    10     8.01e-06   6.11e-07     
    11     1.27e-06   7.01e-07     
    12     5.40e-07   5.64e-08     
 ------------------------------------------------------------------------------
                                   Orbital response converged.

 Computing density matrices... Done.
 CCSD calculation:   CPU 379.97 s  wall 71.98 s

 Transferring MO TPDM to AO TPDM
 Transferring g2_o1o1o1o1
 Transferring g2_o1o1o1v1
 Transferring g2_o1o1v1v1
 Transferring g2_o1v1o1v1
 Transferring g2_o1v1v1v1
 Transferring g2_v1v1v1v1
 Adding separable TPDM
 Computing TPDM gradient
 --------------------------------------------------------
 2e gradient
  Atom          X               Y               Z
 --------------------------------------------------------
    1        -15.112407      -15.313129       -0.000000  
    2         12.728924       -9.170334        0.000000  
    3         11.759163        8.716128       -0.000000  
    4         -9.375680       15.767335        0.000000  
 --------------------------------------------------------
 --------------------------------------------------------
 Final gradient
  Atom          X               Y               Z
 --------------------------------------------------------
    1        -15.112407      -15.313129       -0.000000  
    2         12.728924       -9.170334        0.000000  
    3         11.759163        8.716128       -0.000000  
    4         -9.375680       15.767335        0.000000  
 --------------------------------------------------------
 Analytic gradient from two-electron contribution:   CPU 82.36 s  wall 15.70 s

 Total ccman2 time:   CPU 477.04 s  wall 90.74 s


 --------------------------------------------------------------

                    Orbital Energies (a.u.)
 --------------------------------------------------------------

 Alpha MOs
 -- Occupied --
-80.0877 -26.3479 -26.3478 -15.6873  -7.6237  -5.5171  -5.5146  -5.5143
 -1.6574  -1.6450  -1.1602  -0.8545  -0.7619  -0.7333  -0.7263  -0.7062
 -0.6971  -0.5346  -0.4874  -0.4479
 -- Virtual --
  0.0122   0.0499   0.0595   0.0767   0.0827   0.1182   0.1807   0.2030
  0.2191   0.2214   0.2687   0.2925   0.3081   0.3445   0.3598   0.3737
  0.3806   0.4012   0.4220   0.4574   0.4812   0.5088   0.6014   0.7841
  0.8519   0.8665   0.8866   0.9368   1.0358   1.0724   1.1524   1.2849
  1.3753   1.5533   1.5698   1.5707   1.6006   1.6197   1.6254   1.7544
  1.8597   1.8974   2.2064   2.2460   2.2652   2.3845   2.4038   2.6101
  2.8807   4.0380   4.1174   4.1659   4.1660   4.1910   4.1999   4.2043
  4.2227   4.2596   4.4029   4.4609   4.5634   5.3533   6.8690   6.8767
  6.9061   6.9242   6.9652   7.1540   7.5573  14.6794  14.7923  14.8693
 36.6440  68.7124  68.7269 166.1343
 --------------------------------------------------------------

          Ground-State Mulliken Net Atomic Charges

     Atom                 Charge (a.u.)
  ----------------------------------------
      1 P                     0.533655
      2 N                    -0.276096
      3 F                    -0.043943
      4 F                    -0.213616
  ----------------------------------------
  Sum of atomic charges =    -0.000000

 -----------------------------------------------------------------
                    Cartesian Multipole Moments
 -----------------------------------------------------------------
    Charge (ESU x 10^10)
                -0.0000
    Dipole Moment (Debye)
         X       1.9250      Y       1.0177      Z      -0.0000
       Tot       2.1775
    Quadrupole Moments (Debye-Ang)
        XX     -30.1700     XY       2.3096     YY     -30.3850
        XZ      -0.0000     YZ      -0.0000     ZZ     -26.6929
    Octopole Moments (Debye-Ang^2)
       XXX       0.2870    XXY      -3.1700    XYY      -1.0668
       YYY     -11.1263    XXZ      -0.0000    XYZ      -0.0000
       YYZ      -0.0000    XZZ      -0.1880    YZZ      -3.9974
       ZZZ      -0.0000
    Hexadecapole Moments (Debye-Ang^3)
      XXXX    -208.6342   XXXY       0.9242   XXYY     -57.7461
      XYYY       2.4044   YYYY    -108.3946   XXXZ      -0.0000
      XXYZ      -0.0000   XYYZ      -0.0000   YYYZ      -0.0000
      XXZZ     -38.2325   XYZZ      -0.1472   YYZZ     -23.1208
      XZZZ      -0.0000   YZZZ      -0.0000   ZZZZ     -27.2353
 -----------------------------------------------------------------
 DrvMan completing analytic gradient of the correlated energy
 Correlated dipole moment
            1
    1   0.7573547
    2   0.4004003
    3  -0.0000000
 Energy read as -594.757693291
 Full Analytical Gradient: (in a.u., or Hartree/Bohr)
             1             2             3             4
    1    0.00074274   -0.00100493    0.00022302    0.00003917
    2   -0.00014792   -0.00030105    0.00038161    0.00006736
    3   -0.00000000    0.00000000   -0.00000000   -0.00000000
 Gradient time:  CPU 0.76 s  wall 0.77 s
 ----------------------------------------------------------------
             Standard Nuclear Orientation (Angstroms)
    I     Atom           X                Y                Z
 ----------------------------------------------------------------
    1      P       0.6928661251     0.5900352516    -0.0000000000
    2      N      -0.8880879923     0.6489895696    -0.0000000000
    3      F      -1.6005001341    -0.5321893034     0.0000000000
    4      F       1.1364583641    -0.9551946700     0.0000000000
 ----------------------------------------------------------------
 Nuclear Repulsion Energy =   160.0907223741 hartrees
 There are       20 alpha and       20 beta electrons

                       Distance Matrix (Angstroms)
             P (  1)   N (  2)   F (  3)
   N (  2)  1.582053
   F (  3)  2.553217  1.379389
   F (  4)  1.607641  2.583059  2.769454

 Requested basis set is 6-311++G(d,p)
 There are 31 shells and 96 basis functions
 A cutoff of  1.0D-14 yielded    475 shell pairs
 There are      4703 function pairs (      5113 Cartesian)
 Smallest overlap matrix eigenvalue = 2.37E-03
 Guess MOs from SCF MO coefficient file

 -----------------------------------------------------------------------
  General SCF calculation program by
  Eric Jon Sundstrom, Paul Horn, Yuezhi Mao, Dmitri Zuev, Alec White,
  David Stuck, Shaama M.S., Shane Yost, Joonho Lee, David Small,
  Daniel Levine, Susi Lehtola, Hugh Burton, Evgeny Epifanovsky
 -----------------------------------------------------------------------
 Hartree-Fock
 using 6 threads for integral computing
 -------------------------------------------------------
 OpenMP Integral computing Module                
 Release: version 2.0, May 2017, Q-Chem Inc. Pleasanton 
 -------------------------------------------------------
 A restricted SCF calculation will be
 performed using DIIS
 SCF converges when DIIS error is below 1.0e-08
 ---------------------------------------
  Cycle       Energy         DIIS error
 ---------------------------------------
    1    -594.0396244970      3.83e-05  
    2    -594.0396262289      1.08e-05  
    3    -594.0396263685      6.31e-06  
    4    -594.0396264128      1.72e-06  
    5    -594.0396264186      5.42e-07  
    6    -594.0396264201      3.02e-07  
    7    -594.0396264204      1.15e-07  
    8    -594.0396264205      2.62e-08  
    9    -594.0396264205      6.88e-09  Convergence criterion met
 ---------------------------------------
 SCF time:   CPU 2.70s  wall 1.00s 
 SCF   energy in the final basis set =     -594.0396264205
 Total energy in the final basis set =     -594.0396264205


 ------------------------------------------------------------------------------

   CCMAN2: suite of methods based on coupled cluster
           and equation of motion theories.

   Components:
   * libvmm-1.3-trunk
     by Evgeny Epifanovsky, Ilya Kaliman.
   * libtensor-2.5-trunk
     by Evgeny Epifanovsky, Michael Wormit, Dmitry Zuev, Sam Manzer, 
        Ilya Kaliman.
   * libcc-2.5-trunk
     by Evgeny Epifanovsky, Arik Landau, Tomasz Kus, Kirill Khistyaev, 
        Dmitry Zuev, Prashant Manohar, Xintian Feng, Anna Krylov, 
        Matthew Goldey, Alec White, Thomas Jagau, Kaushik Nanda, 
        Anastasia Gunina, Alexander Kunitsa, Joonho Lee.

   CCMAN original authors:
   Anna I. Krylov, C. David Sherrill, Steven R. Gwaltney,
   Edward F. C. Byrd (2000)
   Sergey V. Levchenko, Lyudmila V. Slipchenko, Tao Wang,
   Ana-Maria C. Cristian (2003)
   Piotr A. Pieniazek, C. Melania Oana, Evgeny Epifanovsky (2007)
   Prashant Manohar (2009)

 ------------------------------------------------------------------------------


 Allocating and initializing 30808MB of RAM...
 Calculation will run on 6 cores.


 Alpha MOs, Restricted
 -- Occupied --                  
-80.088 -26.348 -26.348 -15.687  -7.624  -5.517  -5.515  -5.514
  1 A     2 A     3 A     4 A     5 A     6 A     7 A     8 A                  
 -1.657  -1.645  -1.161  -0.854  -0.762  -0.733  -0.726  -0.706
  9 A    10 A    11 A    12 A    13 A    14 A    15 A    16 A                  
 -0.697  -0.534  -0.488  -0.448
 17 A    18 A    19 A    20 A                                                  
 -- Virtual --                   
  0.012   0.050   0.059   0.077   0.083   0.118   0.181   0.203
 21 A    22 A    23 A    24 A    25 A    26 A    27 A    28 A                  
  0.219   0.221   0.269   0.292   0.308   0.344   0.360   0.374
 29 A    30 A    31 A    32 A    33 A    34 A    35 A    36 A                  
  0.381   0.401   0.422   0.457   0.481   0.509   0.601   0.784
 37 A    38 A    39 A    40 A    41 A    42 A    43 A    44 A                  
  0.852   0.866   0.887   0.936   1.036   1.072   1.152   1.286
 45 A    46 A    47 A    48 A    49 A    50 A    51 A    52 A                  
  1.375   1.553   1.570   1.571   1.601   1.620   1.625   1.754
 53 A    54 A    55 A    56 A    57 A    58 A    59 A    60 A                  
  1.859   1.897   2.206   2.246   2.265   2.385   2.404   2.609
 61 A    62 A    63 A    64 A    65 A    66 A    67 A    68 A                  
  2.882   4.037   4.118   4.166   4.166   4.191   4.200   4.204
 69 A    70 A    71 A    72 A    73 A    74 A    75 A    76 A                  
  4.223   4.260   4.401   4.460   4.564   5.351   6.869   6.877
 77 A    78 A    79 A    80 A    81 A    82 A    83 A    84 A                  
  6.906   6.924   6.965   7.152   7.558  14.679  14.792  14.870
 85 A    86 A    87 A    88 A    89 A    90 A    91 A    92 A                  
 36.644  68.712  68.727 166.135
 93 A    94 A    95 A    96 A                                                  

 Beta MOs, Restricted
 -- Occupied --                  
-80.088 -26.348 -26.348 -15.687  -7.624  -5.517  -5.515  -5.514
  1 A     2 A     3 A     4 A     5 A     6 A     7 A     8 A                  
 -1.657  -1.645  -1.161  -0.854  -0.762  -0.733  -0.726  -0.706
  9 A    10 A    11 A    12 A    13 A    14 A    15 A    16 A                  
 -0.697  -0.534  -0.488  -0.448
 17 A    18 A    19 A    20 A                                                  
 -- Virtual --                   
  0.012   0.050   0.059   0.077   0.083   0.118   0.181   0.203
 21 A    22 A    23 A    24 A    25 A    26 A    27 A    28 A                  
  0.219   0.221   0.269   0.292   0.308   0.344   0.360   0.374
 29 A    30 A    31 A    32 A    33 A    34 A    35 A    36 A                  
  0.381   0.401   0.422   0.457   0.481   0.509   0.601   0.784
 37 A    38 A    39 A    40 A    41 A    42 A    43 A    44 A                  
  0.852   0.866   0.887   0.936   1.036   1.072   1.152   1.286
 45 A    46 A    47 A    48 A    49 A    50 A    51 A    52 A                  
  1.375   1.553   1.570   1.571   1.601   1.620   1.625   1.754
 53 A    54 A    55 A    56 A    57 A    58 A    59 A    60 A                  
  1.859   1.897   2.206   2.246   2.265   2.385   2.404   2.609
 61 A    62 A    63 A    64 A    65 A    66 A    67 A    68 A                  
  2.882   4.037   4.118   4.166   4.166   4.191   4.200   4.204
 69 A    70 A    71 A    72 A    73 A    74 A    75 A    76 A                  
  4.223   4.260   4.401   4.460   4.564   5.351   6.869   6.877
 77 A    78 A    79 A    80 A    81 A    82 A    83 A    84 A                  
  6.906   6.924   6.965   7.152   7.558  14.679  14.792  14.870
 85 A    86 A    87 A    88 A    89 A    90 A    91 A    92 A                  
 36.644  68.712  68.727 166.135
 93 A    94 A    95 A    96 A                                                  

 Occupation and symmetry of molecular orbitals

 Point group: C1 (1 irreducible representation).

                           A     All 
 -------------------------------------
 All molecular orbitals:
  - Alpha                  96    96  
  - Beta                   96    96  
 -------------------------------------
 Alpha orbitals:
  - Frozen occupied        8     8   
  - Active occupied        12    12  
  - Active virtual         76    76  
  - Frozen virtual         0     0   
 -------------------------------------
 Beta orbitals:
  - Frozen occupied        8     8   
  - Active occupied        12    12  
  - Active virtual         76    76  
  - Frozen virtual         0     0   
 -------------------------------------

 Import integrals:   CPU 0.00 s  wall 0.00 s

 Import integrals:   CPU 10.36 s  wall 1.83 s

 MP2 amplitudes:   CPU 0.03 s  wall 0.02 s

Running a double precision version
           CCSD T amplitudes will be solved using DIIS.

           Start     Size      MaxIter   EConv     TConv     
           3         7         100       1.00e-07  1.00e-05  
 ------------------------------------------------------------------------------
           Energy (a.u.)   Ediff      Tdiff       Comment
 ------------------------------------------------------------------------------
          -594.74866118                           
     1    -594.72939967   1.93e-02   7.11e-01     
     2    -594.75586111   2.65e-02   1.00e-01     
     3    -594.75356538   2.30e-03   4.77e-02     
     4    -594.75655886   2.99e-03   1.99e-02     Switched to DIIS steps.
     5    -594.75760225   1.04e-03   1.25e-02     
     6    -594.75768904   8.68e-05   3.03e-03     
     7    -594.75769108   2.04e-06   1.39e-03     
     8    -594.75769118   1.02e-07   3.94e-04     
     9    -594.75769374   2.56e-06   2.49e-04     
    10    -594.75769356   1.77e-07   8.10e-05     
    11    -594.75769396   3.96e-07   3.23e-05     
    12    -594.75769405   9.04e-08   1.84e-05     
    13    -594.75769402   3.19e-08   6.33e-06     
 ------------------------------------------------------------------------------
          -594.75769402                           CCSD T converged.

End of double precision
 SCF energy                 = -594.03962642
 MP2 energy                 = -594.74866118
 CCSD correlation energy     =   -0.71806760
 CCSD total energy           = -594.75769402

 CCSD  T1^2 = 0.0163  T2^2 = 0.2254  Leading amplitudes:

 Amplitude    Orbitals with energies
  0.0340       16 (A) A                  ->    21 (A) A                   
              -0.7060                          0.0122                     
  0.0340       16 (A) B                  ->    21 (A) B                   
              -0.7060                          0.0122                     
  0.0317       20 (A) A                  ->    21 (A) A                   
              -0.4483                          0.0122                     
  0.0317       20 (A) B                  ->    21 (A) B                   
              -0.4483                          0.0122                     

 Amplitude    Orbitals with energies
 -0.1159       20 (A) A      20 (A) B    ->    21 (A) A      21 (A) B     
              -0.4483       -0.4483            0.0122        0.0122       
  0.1159       20 (A) A      20 (A) B    ->    21 (A) B      21 (A) A     
              -0.4483       -0.4483            0.0122        0.0122       
  0.1159       20 (A) B      20 (A) A    ->    21 (A) A      21 (A) B     
              -0.4483       -0.4483            0.0122        0.0122       
 -0.1159       20 (A) B      20 (A) A    ->    21 (A) B      21 (A) A     
              -0.4483       -0.4483            0.0122        0.0122       

 Computing CCSD intemediates for later calculations in double precision
 Finished.

Running a double precision version
           CCSD Lambda amplitudes will be solved using DIIS.
           Start     Size      MaxIter   EConv     LConv     
           3         7         100       1.00e-07  1.00e-05  
 ------------------------------------------------------------------------------
            Enorm      Ldiff       Comment
 ------------------------------------------------------------------------------
     1     5.86e-02   3.54e-02     
     2     2.00e-02   9.56e-03     
     3     8.70e-03   1.20e-03     
     4     4.67e-03   1.70e-03     Switched to DIIS steps.
     5     1.38e-03   9.63e-04     
     6     7.02e-04   2.13e-04     
     7     2.32e-04   6.93e-05     
     8     1.14e-04   1.23e-05     
     9     4.20e-05   5.25e-07     
    10     2.00e-05   2.87e-07     
    11     9.79e-06   4.87e-07     
    12     4.16e-06   3.06e-07     
    13     2.10e-06   2.24e-07     
    14     9.48e-07   2.87e-08     
    15     4.27e-07   2.11e-08     
    16     2.21e-07   3.88e-08     
    17     9.64e-08   2.25e-08     
 ------------------------------------------------------------------------------
                                   CCSD Lambda converged.

 Computing density matrices in double precision...
           Orbital response amplitudes will be solved using DIIS.
           Start     Size      MaxIter   EConv     LConv     
           3         7         100       1.00e-06  1.00e-06  
 ------------------------------------------------------------------------------
            Enorm      Ldiff       Comment
 ------------------------------------------------------------------------------
     1     9.05e-02   7.14e-04     
     2     5.83e-02   1.94e-02     
     3     7.24e-02   2.41e-02     
     4     1.61e-02   2.35e-02     Switched to DIIS steps.
     5     3.81e-03   5.37e-03     
     6     1.06e-03   7.69e-04     
     7     2.63e-04   7.11e-05     
     8     5.25e-05   3.34e-05     
     9     1.62e-05   1.01e-06     
    10     8.32e-06   4.74e-07     
    11     1.23e-06   7.54e-07     
    12     5.44e-07   5.28e-08     
 ------------------------------------------------------------------------------
                                   Orbital response converged.

 Computing density matrices... Done.
 CCSD calculation:   CPU 382.28 s  wall 72.48 s

 Transferring MO TPDM to AO TPDM
 Transferring g2_o1o1o1o1
 Transferring g2_o1o1o1v1
 Transferring g2_o1o1v1v1
 Transferring g2_o1v1o1v1
 Transferring g2_o1v1v1v1
 Transferring g2_v1v1v1v1
 Adding separable TPDM
 Computing TPDM gradient
 --------------------------------------------------------
 2e gradient
  Atom          X               Y               Z
 --------------------------------------------------------
    1        -15.123069      -15.302548       -0.000000  
    2         12.741452       -9.174923        0.000000  
    3         11.758638        8.706589       -0.000000  
    4         -9.377021       15.770882        0.000000  
 --------------------------------------------------------
 --------------------------------------------------------
 Final gradient
  Atom          X               Y               Z
 --------------------------------------------------------
    1        -15.123069      -15.302548       -0.000000  
    2         12.741452       -9.174923        0.000000  
    3         11.758638        8.706589       -0.000000  
    4         -9.377021       15.770882        0.000000  
 --------------------------------------------------------
 Analytic gradient from two-electron contribution:   CPU 81.64 s  wall 15.66 s

 Total ccman2 time:   CPU 477.19 s  wall 90.79 s


 --------------------------------------------------------------

                    Orbital Energies (a.u.)
 --------------------------------------------------------------

 Alpha MOs
 -- Occupied --
-80.0878 -26.3479 -26.3477 -15.6873  -7.6238  -5.5172  -5.5147  -5.5144
 -1.6572  -1.6446  -1.1606  -0.8544  -0.7616  -0.7332  -0.7262  -0.7060
 -0.6969  -0.5345  -0.4876  -0.4483
 -- Virtual --
  0.0122   0.0498   0.0595   0.0767   0.0827   0.1180   0.1807   0.2030
  0.2191   0.2215   0.2687   0.2921   0.3081   0.3443   0.3599   0.3736
  0.3806   0.4012   0.4220   0.4573   0.4814   0.5088   0.6014   0.7842
  0.8521   0.8664   0.8867   0.9364   1.0357   1.0722   1.1524   1.2859
  1.3752   1.5533   1.5698   1.5707   1.6010   1.6197   1.6254   1.7544
  1.8595   1.8974   2.2065   2.2462   2.2650   2.3851   2.4042   2.6089
  2.8819   4.0371   4.1180   4.1659   4.1660   4.1913   4.2001   4.2043
  4.2226   4.2602   4.4014   4.4601   4.5635   5.3510   6.8690   6.8767
  6.9062   6.9242   6.9653   7.1520   7.5577  14.6793  14.7923  14.8701
 36.6439  68.7124  68.7271 166.1348
 --------------------------------------------------------------

          Ground-State Mulliken Net Atomic Charges

     Atom                 Charge (a.u.)
  ----------------------------------------
      1 P                     0.534006
      2 N                    -0.275846
      3 F                    -0.044610
      4 F                    -0.213550
  ----------------------------------------
  Sum of atomic charges =     0.000000

 -----------------------------------------------------------------
                    Cartesian Multipole Moments
 -----------------------------------------------------------------
    Charge (ESU x 10^10)
                 0.0000
    Dipole Moment (Debye)
         X       1.9285      Y       1.0195      Z      -0.0000
       Tot       2.1814
    Quadrupole Moments (Debye-Ang)
        XX     -30.1741     XY       2.3067     YY     -30.3837
        XZ      -0.0000     YZ      -0.0000     ZZ     -26.6894
    Octopole Moments (Debye-Ang^2)
       XXX       0.2796    XXY      -3.1714    XYY      -1.0719
       YYY     -11.1405    XXZ      -0.0000    XYZ      -0.0000
       YYZ      -0.0000    XZZ      -0.1883    YZZ      -3.9981
       ZZZ      -0.0000
    Hexadecapole Moments (Debye-Ang^3)
      XXXX    -208.6064   XXXY       0.9153   XXYY     -57.7375
      XYYY       2.4056   YYYY    -108.4326   XXXZ      -0.0000
      XXYZ      -0.0000   XYYZ      -0.0000   YYYZ      -0.0000
      XXZZ     -38.2239   XYZZ      -0.1469   YYZZ     -23.1231
      XZZZ      -0.0000   YZZZ      -0.0000   ZZZZ     -27.2206
 -----------------------------------------------------------------
 DrvMan completing analytic gradient of the correlated energy
 Correlated dipole moment
            1
    1   0.7587419
    2   0.4010930
    3  -0.0000000
 Energy read as -594.757694017
 Full Analytical Gradient: (in a.u., or Hartree/Bohr)
             1             2             3             4
    1   -0.00005259    0.00012725   -0.00015340    0.00007874
    2   -0.00014091    0.00040626   -0.00029887    0.00003352
    3   -0.00000000    0.00000000   -0.00000000   -0.00000000
 Gradient time:  CPU 0.80 s  wall 0.81 s
 ----------------------------------------------------------------
             Standard Nuclear Orientation (Angstroms)
    I     Atom           X                Y                Z
 ----------------------------------------------------------------
    1      P       0.6928661251     0.5900352516    -0.0000000000
    2      N      -0.8880879923     0.6469895696    -0.0000000000
    3      F      -1.6005001341    -0.5321893034     0.0000000000
    4      F       1.1364583641    -0.9551946700     0.0000000000
 ----------------------------------------------------------------
 Nuclear Repulsion Energy =   160.1285935078 hartrees
 There are       20 alpha and       20 beta electrons

                       Distance Matrix (Angstroms)
             P (  1)   N (  2)   F (  3)
   N (  2)  1.581980
   F (  3)  2.553217  1.377677
   F (  4)  1.607641  2.581818  2.769454

 Requested basis set is 6-311++G(d,p)
 There are 31 shells and 96 basis functions
 A cutoff of  1.0D-14 yielded    475 shell pairs
 There are      4703 function pairs (      5113 Cartesian)
 Smallest overlap matrix eigenvalue = 2.36E-03
 Guess MOs from SCF MO coefficient file

 -----------------------------------------------------------------------
  General SCF calculation program by
  Eric Jon Sundstrom, Paul Horn, Yuezhi Mao, Dmitri Zuev, Alec White,
  David Stuck, Shaama M.S., Shane Yost, Joonho Lee, David Small,
  Daniel Levine, Susi Lehtola, Hugh Burton, Evgeny Epifanovsky
 -----------------------------------------------------------------------
 Hartree-Fock
 using 6 threads for integral computing
 -------------------------------------------------------
 OpenMP Integral computing Module                
 Release: version 2.0, May 2017, Q-Chem Inc. Pleasanton 
 -------------------------------------------------------
 A restricted SCF calculation will be
 performed using DIIS
 SCF converges when DIIS error is below 1.0e-08
 ---------------------------------------
  Cycle       Energy         DIIS error
 ---------------------------------------
    1    -594.0397182205      4.68e-05  
    2    -594.0397210054      1.10e-05  
    3    -594.0397212967      4.07e-06  
    4    -594.0397213260      1.80e-06  
    5    -594.0397213343      7.97e-07  
    6    -594.0397213359      3.00e-07  
    7    -594.0397213362      1.27e-07  
    8    -594.0397213363      4.93e-08  
    9    -594.0397213363      1.58e-08  
   10    -594.0397213363      3.15e-09  Convergence criterion met
 ---------------------------------------
 SCF time:   CPU 3.01s  wall 1.00s 
 SCF   energy in the final basis set =     -594.0397213363
 Total energy in the final basis set =     -594.0397213363


 ------------------------------------------------------------------------------

   CCMAN2: suite of methods based on coupled cluster
           and equation of motion theories.

   Components:
   * libvmm-1.3-trunk
     by Evgeny Epifanovsky, Ilya Kaliman.
   * libtensor-2.5-trunk
     by Evgeny Epifanovsky, Michael Wormit, Dmitry Zuev, Sam Manzer, 
        Ilya Kaliman.
   * libcc-2.5-trunk
     by Evgeny Epifanovsky, Arik Landau, Tomasz Kus, Kirill Khistyaev, 
        Dmitry Zuev, Prashant Manohar, Xintian Feng, Anna Krylov, 
        Matthew Goldey, Alec White, Thomas Jagau, Kaushik Nanda, 
        Anastasia Gunina, Alexander Kunitsa, Joonho Lee.

   CCMAN original authors:
   Anna I. Krylov, C. David Sherrill, Steven R. Gwaltney,
   Edward F. C. Byrd (2000)
   Sergey V. Levchenko, Lyudmila V. Slipchenko, Tao Wang,
   Ana-Maria C. Cristian (2003)
   Piotr A. Pieniazek, C. Melania Oana, Evgeny Epifanovsky (2007)
   Prashant Manohar (2009)

 ------------------------------------------------------------------------------


 Allocating and initializing 30808MB of RAM...
 Calculation will run on 6 cores.


 Alpha MOs, Restricted
 -- Occupied --                  
-80.088 -26.348 -26.348 -15.687  -7.624  -5.517  -5.514  -5.514
  1 A     2 A     3 A     4 A     5 A     6 A     7 A     8 A                  
 -1.657  -1.645  -1.161  -0.854  -0.762  -0.733  -0.726  -0.706
  9 A    10 A    11 A    12 A    13 A    14 A    15 A    16 A                  
 -0.697  -0.534  -0.487  -0.448
 17 A    18 A    19 A    20 A                                                  
 -- Virtual --                   
  0.012   0.050   0.060   0.077   0.083   0.118   0.181   0.203
 21 A    22 A    23 A    24 A    25 A    26 A    27 A    28 A                  
  0.219   0.222   0.269   0.293   0.308   0.345   0.360   0.374
 29 A    30 A    31 A    32 A    33 A    34 A    35 A    36 A                  
  0.381   0.401   0.422   0.457   0.482   0.509   0.602   0.784
 37 A    38 A    39 A    40 A    41 A    42 A    43 A    44 A                  
  0.852   0.867   0.887   0.937   1.036   1.072   1.153   1.286
 45 A    46 A    47 A    48 A    49 A    50 A    51 A    52 A                  
  1.375   1.553   1.570   1.571   1.601   1.620   1.626   1.755
 53 A    54 A    55 A    56 A    57 A    58 A    59 A    60 A                  
  1.860   1.897   2.206   2.246   2.265   2.385   2.404   2.610
 61 A    62 A    63 A    64 A    65 A    66 A    67 A    68 A                  
  2.881   4.038   4.117   4.166   4.166   4.191   4.200   4.204
 69 A    70 A    71 A    72 A    73 A    74 A    75 A    76 A                  
  4.223   4.260   4.403   4.462   4.564   5.354   6.869   6.877
 77 A    78 A    79 A    80 A    81 A    82 A    83 A    84 A                  
  6.906   6.924   6.965   7.155   7.558  14.680  14.793  14.870
 85 A    86 A    87 A    88 A    89 A    90 A    91 A    92 A                  
 36.644  68.713  68.727 166.135
 93 A    94 A    95 A    96 A                                                  

 Beta MOs, Restricted
 -- Occupied --                  
-80.088 -26.348 -26.348 -15.687  -7.624  -5.517  -5.514  -5.514
  1 A     2 A     3 A     4 A     5 A     6 A     7 A     8 A                  
 -1.657  -1.645  -1.161  -0.854  -0.762  -0.733  -0.726  -0.706
  9 A    10 A    11 A    12 A    13 A    14 A    15 A    16 A                  
 -0.697  -0.534  -0.487  -0.448
 17 A    18 A    19 A    20 A                                                  
 -- Virtual --                   
  0.012   0.050   0.060   0.077   0.083   0.118   0.181   0.203
 21 A    22 A    23 A    24 A    25 A    26 A    27 A    28 A                  
  0.219   0.222   0.269   0.293   0.308   0.345   0.360   0.374
 29 A    30 A    31 A    32 A    33 A    34 A    35 A    36 A                  
  0.381   0.401   0.422   0.457   0.482   0.509   0.602   0.784
 37 A    38 A    39 A    40 A    41 A    42 A    43 A    44 A                  
  0.852   0.867   0.887   0.937   1.036   1.072   1.153   1.286
 45 A    46 A    47 A    48 A    49 A    50 A    51 A    52 A                  
  1.375   1.553   1.570   1.571   1.601   1.620   1.626   1.755
 53 A    54 A    55 A    56 A    57 A    58 A    59 A    60 A                  
  1.860   1.897   2.206   2.246   2.265   2.385   2.404   2.610
 61 A    62 A    63 A    64 A    65 A    66 A    67 A    68 A                  
  2.881   4.038   4.117   4.166   4.166   4.191   4.200   4.204
 69 A    70 A    71 A    72 A    73 A    74 A    75 A    76 A                  
  4.223   4.260   4.403   4.462   4.564   5.354   6.869   6.877
 77 A    78 A    79 A    80 A    81 A    82 A    83 A    84 A                  
  6.906   6.924   6.965   7.155   7.558  14.680  14.793  14.870
 85 A    86 A    87 A    88 A    89 A    90 A    91 A    92 A                  
 36.644  68.713  68.727 166.135
 93 A    94 A    95 A    96 A                                                  

 Occupation and symmetry of molecular orbitals

 Point group: C1 (1 irreducible representation).

                           A     All 
 -------------------------------------
 All molecular orbitals:
  - Alpha                  96    96  
  - Beta                   96    96  
 -------------------------------------
 Alpha orbitals:
  - Frozen occupied        8     8   
  - Active occupied        12    12  
  - Active virtual         76    76  
  - Frozen virtual         0     0   
 -------------------------------------
 Beta orbitals:
  - Frozen occupied        8     8   
  - Active occupied        12    12  
  - Active virtual         76    76  
  - Frozen virtual         0     0   
 -------------------------------------

 Import integrals:   CPU 0.00 s  wall 0.00 s

 Import integrals:   CPU 10.40 s  wall 1.84 s

 MP2 amplitudes:   CPU 0.03 s  wall 0.02 s

Running a double precision version
           CCSD T amplitudes will be solved using DIIS.

           Start     Size      MaxIter   EConv     TConv     
           3         7         100       1.00e-07  1.00e-05  
 ------------------------------------------------------------------------------
           Energy (a.u.)   Ediff      Tdiff       Comment
 ------------------------------------------------------------------------------
          -594.74864641                           
     1    -594.72943181   1.92e-02   7.11e-01     
     2    -594.75585911   2.64e-02   1.00e-01     
     3    -594.75357232   2.29e-03   4.77e-02     
     4    -594.75656045   2.99e-03   1.99e-02     Switched to DIIS steps.
     5    -594.75760238   1.04e-03   1.25e-02     
     6    -594.75768878   8.64e-05   3.03e-03     
     7    -594.75769074   1.97e-06   1.39e-03     
     8    -594.75769084   9.60e-08   3.92e-04     
     9    -594.75769338   2.54e-06   2.48e-04     
    10    -594.75769320   1.75e-07   8.07e-05     
    11    -594.75769360   3.93e-07   3.22e-05     
    12    -594.75769369   8.97e-08   1.83e-05     
    13    -594.75769366   3.16e-08   6.29e-06     
 ------------------------------------------------------------------------------
          -594.75769366                           CCSD T converged.

End of double precision
 SCF energy                 = -594.03972134
 MP2 energy                 = -594.74864641
 CCSD correlation energy     =   -0.71797232
 CCSD total energy           = -594.75769366

 CCSD  T1^2 = 0.0163  T2^2 = 0.2253  Leading amplitudes:

 Amplitude    Orbitals with energies
 -0.0341       16 (A) A                  ->    21 (A) A                   
              -0.7062                          0.0123                     
 -0.0341       16 (A) B                  ->    21 (A) B                   
              -0.7062                          0.0123                     
 -0.0315       20 (A) A                  ->    21 (A) A                   
              -0.4480                          0.0123                     
 -0.0315       20 (A) B                  ->    21 (A) B                   
              -0.4480                          0.0123                     

 Amplitude    Orbitals with energies
 -0.1159       20 (A) A      20 (A) B    ->    21 (A) A      21 (A) B     
              -0.4480       -0.4480            0.0123        0.0123       
  0.1159       20 (A) A      20 (A) B    ->    21 (A) B      21 (A) A     
              -0.4480       -0.4480            0.0123        0.0123       
  0.1159       20 (A) B      20 (A) A    ->    21 (A) A      21 (A) B     
              -0.4480       -0.4480            0.0123        0.0123       
 -0.1159       20 (A) B      20 (A) A    ->    21 (A) B      21 (A) A     
              -0.4480       -0.4480            0.0123        0.0123       

 Computing CCSD intemediates for later calculations in double precision
 Finished.

Running a double precision version
           CCSD Lambda amplitudes will be solved using DIIS.
           Start     Size      MaxIter   EConv     LConv     
           3         7         100       1.00e-07  1.00e-05  
 ------------------------------------------------------------------------------
            Enorm      Ldiff       Comment
 ------------------------------------------------------------------------------
     1     5.85e-02   3.53e-02     
     2     2.00e-02   9.54e-03     
     3     8.68e-03   1.20e-03     
     4     4.66e-03   1.69e-03     Switched to DIIS steps.
     5     1.38e-03   9.61e-04     
     6     7.00e-04   2.12e-04     
     7     2.31e-04   6.91e-05     
     8     1.13e-04   1.22e-05     
     9     4.18e-05   5.53e-07     
    10     1.99e-05   2.93e-07     
    11     9.74e-06   4.81e-07     
    12     4.13e-06   3.03e-07     
    13     2.09e-06   2.23e-07     
    14     9.40e-07   2.87e-08     
    15     4.23e-07   2.09e-08     
    16     2.19e-07   3.85e-08     
    17     9.56e-08   2.23e-08     
 ------------------------------------------------------------------------------
                                   CCSD Lambda converged.

 Computing density matrices in double precision...
           Orbital response amplitudes will be solved using DIIS.
           Start     Size      MaxIter   EConv     LConv     
           3         7         100       1.00e-06  1.00e-06  
 ------------------------------------------------------------------------------
            Enorm      Ldiff       Comment
 ------------------------------------------------------------------------------
     1     9.04e-02   7.00e-04     
     2     5.81e-02   1.95e-02     
     3     7.19e-02   2.40e-02     
     4     1.61e-02   2.33e-02     Switched to DIIS steps.
     5     3.81e-03   5.34e-03     
     6     1.06e-03   7.67e-04     
     7     2.63e-04   7.10e-05     
     8     5.20e-05   3.36e-05     
     9     1.54e-05   8.55e-07     
    10     7.95e-06   6.09e-07     
    11     1.26e-06   6.95e-07     
    12     5.36e-07   5.63e-08     
 ------------------------------------------------------------------------------
                                   Orbital response converged.

 Computing density matrices... Done.
 CCSD calculation:   CPU 381.73 s  wall 72.42 s

 Transferring MO TPDM to AO TPDM
 Transferring g2_o1o1o1o1
 Transferring g2_o1o1o1v1
 Transferring g2_o1o1v1v1
 Transferring g2_o1v1o1v1
 Transferring g2_o1v1v1v1
 Transferring g2_v1v1v1v1
 Adding separable TPDM
 Computing TPDM gradient
 --------------------------------------------------------
 2e gradient
  Atom          X               Y               Z
 --------------------------------------------------------
    1        -15.131310      -15.324924        0.000000  
    2         12.737842       -9.159934        0.000000  
    3         11.768637        8.717604       -0.000000  
    4         -9.375168       15.767254       -0.000000  
 --------------------------------------------------------
 --------------------------------------------------------
 Final gradient
  Atom          X               Y               Z
 --------------------------------------------------------
    1        -15.131310      -15.324924        0.000000  
    2         12.737842       -9.159934        0.000000  
    3         11.768637        8.717604       -0.000000  
    4         -9.375168       15.767254       -0.000000  
 --------------------------------------------------------
 Analytic gradient from two-electron contribution:   CPU 80.98 s  wall 15.88 s

 Total ccman2 time:   CPU 476.20 s  wall 91.01 s


 --------------------------------------------------------------

                    Orbital Energies (a.u.)
 --------------------------------------------------------------

 Alpha MOs
 -- Occupied --
-80.0876 -26.3480 -26.3477 -15.6871  -7.6236  -5.5170  -5.5145  -5.5142
 -1.6575  -1.6450  -1.1605  -0.8545  -0.7620  -0.7334  -0.7263  -0.7062
 -0.6971  -0.5343  -0.4875  -0.4480
 -- Virtual --
  0.0123   0.0499   0.0595   0.0767   0.0827   0.1182   0.1807   0.2030
  0.2191   0.2215   0.2687   0.2925   0.3081   0.3445   0.3599   0.3737
  0.3807   0.4013   0.4222   0.4573   0.4816   0.5088   0.6015   0.7844
  0.8522   0.8666   0.8868   0.9366   1.0358   1.0725   1.1525   1.2861
  1.3751   1.5534   1.5699   1.5708   1.6005   1.6198   1.6255   1.7545
  1.8596   1.8975   2.2065   2.2460   2.2653   2.3849   2.4039   2.6105
  2.8814   4.0383   4.1173   4.1661   4.1662   4.1909   4.1998   4.2044
  4.2228   4.2602   4.4032   4.4615   4.5636   5.3541   6.8691   6.8768
  6.9061   6.9243   6.9651   7.1546   7.5580  14.6795  14.7926  14.8703
 36.6442  68.7126  68.7268 166.1351
 --------------------------------------------------------------

          Ground-State Mulliken Net Atomic Charges

     Atom                 Charge (a.u.)
  ----------------------------------------
      1 P                     0.533893
      2 N                    -0.276387
      3 F                    -0.043655
      4 F                    -0.213851
  ----------------------------------------
  Sum of atomic charges =     0.000000

 -----------------------------------------------------------------
                    Cartesian Multipole Moments
 -----------------------------------------------------------------
    Charge (ESU x 10^10)
                 0.0000
    Dipole Moment (Debye)
         X       1.9229      Y       1.0183      Z      -0.0000
       Tot       2.1759
    Quadrupole Moments (Debye-Ang)
        XX     -30.1633     XY       2.3120     YY     -30.3838
        XZ      -0.0000     YZ      -0.0000     ZZ     -26.6889
    Octopole Moments (Debye-Ang^2)
       XXX       0.2591    XXY      -3.1583    XYY      -1.0774
       YYY     -11.1050    XXZ      -0.0000    XYZ      -0.0000
       YYZ      -0.0000    XZZ      -0.1942    YZZ      -3.9889
       ZZZ      -0.0000
    Hexadecapole Moments (Debye-Ang^3)
      XXXX    -208.5444   XXXY       0.9047   XXYY     -57.7190
      XYYY       2.3779   YYYY    -108.3502   XXXZ      -0.0000
      XXYZ      -0.0000   XYYZ      -0.0000   YYYZ      -0.0000
      XXZZ     -38.2163   XYZZ      -0.1542   YYZZ     -23.1092
      XZZZ      -0.0000   YZZZ      -0.0000   ZZZZ     -27.2238
 -----------------------------------------------------------------
 DrvMan completing analytic gradient of the correlated energy
 Correlated dipole moment
            1
    1   0.7565301
    2   0.4006386
    3  -0.0000000
 Energy read as -594.757693655
 Full Analytical Gradient: (in a.u., or Hartree/Bohr)
             1             2             3             4
    1    0.00013059   -0.00028215    0.00023205   -0.00008049
    2   -0.00002617   -0.00060059    0.00050407    0.00012270
    3   -0.00000000    0.00000000   -0.00000000    0.00000000
 Gradient time:  CPU 0.82 s  wall 0.83 s
 ----------------------------------------------------------------
             Standard Nuclear Orientation (Angstroms)
    I     Atom           X                Y                Z
 ----------------------------------------------------------------
    1      P       0.6928661251     0.5900352516    -0.0000000000
    2      N      -0.8880879923     0.6479895696     0.0010000000
    3      F      -1.6005001341    -0.5321893034     0.0000000000
    4      F       1.1364583641    -0.9551946700     0.0000000000
 ----------------------------------------------------------------
 Nuclear Repulsion Energy =   160.1096428029 hartrees
 There are       20 alpha and       20 beta electrons

                       Distance Matrix (Angstroms)
             P (  1)   N (  2)   F (  3)
   N (  2)  1.582016
   F (  3)  2.553217  1.378533
   F (  4)  1.607641  2.582439  2.769454

 Requested basis set is 6-311++G(d,p)
 There are 31 shells and 96 basis functions
 A cutoff of  1.0D-14 yielded    475 shell pairs
 There are      4703 function pairs (      5113 Cartesian)
 Smallest overlap matrix eigenvalue = 2.37E-03
 Guess MOs from SCF MO coefficient file

 -----------------------------------------------------------------------
  General SCF calculation program by
  Eric Jon Sundstrom, Paul Horn, Yuezhi Mao, Dmitri Zuev, Alec White,
  David Stuck, Shaama M.S., Shane Yost, Joonho Lee, David Small,
  Daniel Levine, Susi Lehtola, Hugh Burton, Evgeny Epifanovsky
 -----------------------------------------------------------------------
 Hartree-Fock
 using 6 threads for integral computing
 -------------------------------------------------------
 OpenMP Integral computing Module                
 Release: version 2.0, May 2017, Q-Chem Inc. Pleasanton 
 -------------------------------------------------------
 A restricted SCF calculation will be
 performed using DIIS
 SCF converges when DIIS error is below 1.0e-08
 ---------------------------------------
  Cycle       Energy         DIIS error
 ---------------------------------------
    1    -594.0396729289      2.88e-05  
    2    -594.0396741088      7.28e-06  
    3    -594.0396742592      2.59e-06  
    4    -594.0396742764      1.29e-06  
    5    -594.0396742814      5.76e-07  
    6    -594.0396742826      2.47e-07  
    7    -594.0396742829      1.24e-07  
    8    -594.0396742830      4.85e-08  
    9    -594.0396742830      1.50e-08  
   10    -594.0396742830      4.16e-09  Convergence criterion met
 ---------------------------------------
 SCF time:   CPU 3.04s  wall 1.00s 
 SCF   energy in the final basis set =     -594.0396742830
 Total energy in the final basis set =     -594.0396742830


 ------------------------------------------------------------------------------

   CCMAN2: suite of methods based on coupled cluster
           and equation of motion theories.

   Components:
   * libvmm-1.3-trunk
     by Evgeny Epifanovsky, Ilya Kaliman.
   * libtensor-2.5-trunk
     by Evgeny Epifanovsky, Michael Wormit, Dmitry Zuev, Sam Manzer, 
        Ilya Kaliman.
   * libcc-2.5-trunk
     by Evgeny Epifanovsky, Arik Landau, Tomasz Kus, Kirill Khistyaev, 
        Dmitry Zuev, Prashant Manohar, Xintian Feng, Anna Krylov, 
        Matthew Goldey, Alec White, Thomas Jagau, Kaushik Nanda, 
        Anastasia Gunina, Alexander Kunitsa, Joonho Lee.

   CCMAN original authors:
   Anna I. Krylov, C. David Sherrill, Steven R. Gwaltney,
   Edward F. C. Byrd (2000)
   Sergey V. Levchenko, Lyudmila V. Slipchenko, Tao Wang,
   Ana-Maria C. Cristian (2003)
   Piotr A. Pieniazek, C. Melania Oana, Evgeny Epifanovsky (2007)
   Prashant Manohar (2009)

 ------------------------------------------------------------------------------


 Allocating and initializing 30808MB of RAM...
 Calculation will run on 6 cores.


 Alpha MOs, Restricted
 -- Occupied --                  
-80.088 -26.348 -26.348 -15.687  -7.624  -5.517  -5.515  -5.514
  1 A     2 A     3 A     4 A     5 A     6 A     7 A     8 A                  
 -1.657  -1.645  -1.161  -0.854  -0.762  -0.733  -0.726  -0.706
  9 A    10 A    11 A    12 A    13 A    14 A    15 A    16 A                  
 -0.697  -0.534  -0.488  -0.448
 17 A    18 A    19 A    20 A                                                  
 -- Virtual --                   
  0.012   0.050   0.059   0.077   0.083   0.118   0.181   0.203
 21 A    22 A    23 A    24 A    25 A    26 A    27 A    28 A                  
  0.219   0.221   0.269   0.292   0.308   0.344   0.360   0.374
 29 A    30 A    31 A    32 A    33 A    34 A    35 A    36 A                  
  0.381   0.401   0.422   0.457   0.481   0.509   0.601   0.784
 37 A    38 A    39 A    40 A    41 A    42 A    43 A    44 A                  
  0.852   0.866   0.887   0.936   1.036   1.072   1.152   1.286
 45 A    46 A    47 A    48 A    49 A    50 A    51 A    52 A                  
  1.375   1.553   1.570   1.571   1.601   1.620   1.625   1.754
 53 A    54 A    55 A    56 A    57 A    58 A    59 A    60 A                  
  1.860   1.897   2.206   2.246   2.265   2.385   2.404   2.610
 61 A    62 A    63 A    64 A    65 A    66 A    67 A    68 A                  
  2.882   4.038   4.118   4.166   4.166   4.191   4.200   4.204
 69 A    70 A    71 A    72 A    73 A    74 A    75 A    76 A                  
  4.223   4.260   4.402   4.461   4.564   5.353   6.869   6.877
 77 A    78 A    79 A    80 A    81 A    82 A    83 A    84 A                  
  6.906   6.924   6.965   7.153   7.558  14.679  14.792  14.870
 85 A    86 A    87 A    88 A    89 A    90 A    91 A    92 A                  
 36.644  68.712  68.727 166.135
 93 A    94 A    95 A    96 A                                                  

 Beta MOs, Restricted
 -- Occupied --                  
-80.088 -26.348 -26.348 -15.687  -7.624  -5.517  -5.515  -5.514
  1 A     2 A     3 A     4 A     5 A     6 A     7 A     8 A                  
 -1.657  -1.645  -1.161  -0.854  -0.762  -0.733  -0.726  -0.706
  9 A    10 A    11 A    12 A    13 A    14 A    15 A    16 A                  
 -0.697  -0.534  -0.488  -0.448
 17 A    18 A    19 A    20 A                                                  
 -- Virtual --                   
  0.012   0.050   0.059   0.077   0.083   0.118   0.181   0.203
 21 A    22 A    23 A    24 A    25 A    26 A    27 A    28 A                  
  0.219   0.221   0.269   0.292   0.308   0.344   0.360   0.374
 29 A    30 A    31 A    32 A    33 A    34 A    35 A    36 A                  
  0.381   0.401   0.422   0.457   0.481   0.509   0.601   0.784
 37 A    38 A    39 A    40 A    41 A    42 A    43 A    44 A                  
  0.852   0.866   0.887   0.936   1.036   1.072   1.152   1.286
 45 A    46 A    47 A    48 A    49 A    50 A    51 A    52 A                  
  1.375   1.553   1.570   1.571   1.601   1.620   1.625   1.754
 53 A    54 A    55 A    56 A    57 A    58 A    59 A    60 A                  
  1.860   1.897   2.206   2.246   2.265   2.385   2.404   2.610
 61 A    62 A    63 A    64 A    65 A    66 A    67 A    68 A                  
  2.882   4.038   4.118   4.166   4.166   4.191   4.200   4.204
 69 A    70 A    71 A    72 A    73 A    74 A    75 A    76 A                  
  4.223   4.260   4.402   4.461   4.564   5.353   6.869   6.877
 77 A    78 A    79 A    80 A    81 A    82 A    83 A    84 A                  
  6.906   6.924   6.965   7.153   7.558  14.679  14.792  14.870
 85 A    86 A    87 A    88 A    89 A    90 A    91 A    92 A                  
 36.644  68.712  68.727 166.135
 93 A    94 A    95 A    96 A                                                  

 Occupation and symmetry of molecular orbitals

 Point group: C1 (1 irreducible representation).

                           A     All 
 -------------------------------------
 All molecular orbitals:
  - Alpha                  96    96  
  - Beta                   96    96  
 -------------------------------------
 Alpha orbitals:
  - Frozen occupied        8     8   
  - Active occupied        12    12  
  - Active virtual         76    76  
  - Frozen virtual         0     0   
 -------------------------------------
 Beta orbitals:
  - Frozen occupied        8     8   
  - Active occupied        12    12  
  - Active virtual         76    76  
  - Frozen virtual         0     0   
 -------------------------------------

 Import integrals:   CPU 0.00 s  wall 0.00 s

 Import integrals:   CPU 10.35 s  wall 1.83 s

 MP2 amplitudes:   CPU 0.03 s  wall 0.02 s

Running a double precision version
           CCSD T amplitudes will be solved using DIIS.

           Start     Size      MaxIter   EConv     TConv     
           3         7         100       1.00e-07  1.00e-05  
 ------------------------------------------------------------------------------
           Energy (a.u.)   Ediff      Tdiff       Comment
 ------------------------------------------------------------------------------
          -594.74865420                           
     1    -594.72941616   1.92e-02   7.11e-01     
     2    -594.75586051   2.64e-02   1.00e-01     
     3    -594.75356926   2.29e-03   4.77e-02     
     4    -594.75656006   2.99e-03   1.99e-02     Switched to DIIS steps.
     5    -594.75760272   1.04e-03   1.25e-02     
     6    -594.75768931   8.66e-05   3.03e-03     
     7    -594.75769132   2.00e-06   1.39e-03     
     8    -594.75769142   9.92e-08   3.93e-04     
     9    -594.75769397   2.55e-06   2.48e-04     
    10    -594.75769379   1.76e-07   8.08e-05     
    11    -594.75769419   3.94e-07   3.23e-05     
    12    -594.75769428   9.00e-08   1.84e-05     
    13    -594.75769424   3.18e-08   6.31e-06     
 ------------------------------------------------------------------------------
          -594.75769424                           CCSD T converged.

End of double precision
 SCF energy                 = -594.03967428
 MP2 energy                 = -594.74865420
 CCSD correlation energy     =   -0.71801996
 CCSD total energy           = -594.75769424

 CCSD  T1^2 = 0.0163  T2^2 = 0.2254  Leading amplitudes:

 Amplitude    Orbitals with energies
 -0.0341       16 (A) A                  ->    21 (A) A                   
              -0.7061                          0.0123                     
 -0.0341       16 (A) B                  ->    21 (A) B                   
              -0.7061                          0.0123                     
  0.0316       20 (A) A                  ->    21 (A) A                   
              -0.4482                          0.0123                     
  0.0316       20 (A) B                  ->    21 (A) B                   
              -0.4482                          0.0123                     

 Amplitude    Orbitals with energies
 -0.1159       20 (A) A      20 (A) B    ->    21 (A) A      21 (A) B     
              -0.4482       -0.4482            0.0123        0.0123       
  0.1159       20 (A) A      20 (A) B    ->    21 (A) B      21 (A) A     
              -0.4482       -0.4482            0.0123        0.0123       
  0.1159       20 (A) B      20 (A) A    ->    21 (A) A      21 (A) B     
              -0.4482       -0.4482            0.0123        0.0123       
 -0.1159       20 (A) B      20 (A) A    ->    21 (A) B      21 (A) A     
              -0.4482       -0.4482            0.0123        0.0123       

 Computing CCSD intemediates for later calculations in double precision
 Finished.

Running a double precision version
           CCSD Lambda amplitudes will be solved using DIIS.
           Start     Size      MaxIter   EConv     LConv     
           3         7         100       1.00e-07  1.00e-05  
 ------------------------------------------------------------------------------
            Enorm      Ldiff       Comment
 ------------------------------------------------------------------------------
     1     5.85e-02   3.54e-02     
     2     2.00e-02   9.55e-03     
     3     8.69e-03   1.20e-03     
     4     4.67e-03   1.70e-03     Switched to DIIS steps.
     5     1.38e-03   9.62e-04     
     6     7.01e-04   2.12e-04     
     7     2.32e-04   6.92e-05     
     8     1.14e-04   1.23e-05     
     9     4.19e-05   5.39e-07     
    10     1.99e-05   2.90e-07     
    11     9.76e-06   4.84e-07     
    12     4.15e-06   3.04e-07     
    13     2.09e-06   2.23e-07     
    14     9.44e-07   2.87e-08     
    15     4.25e-07   2.10e-08     
    16     2.20e-07   3.86e-08     
    17     9.60e-08   2.24e-08     
 ------------------------------------------------------------------------------
                                   CCSD Lambda converged.

 Computing density matrices in double precision...
           Orbital response amplitudes will be solved using DIIS.
           Start     Size      MaxIter   EConv     LConv     
           3         7         100       1.00e-06  1.00e-06  
 ------------------------------------------------------------------------------
            Enorm      Ldiff       Comment
 ------------------------------------------------------------------------------
     1     9.04e-02   7.06e-04     
     2     5.82e-02   1.94e-02     
     3     7.22e-02   2.41e-02     
     4     1.61e-02   2.34e-02     Switched to DIIS steps.
     5     3.81e-03   5.36e-03     
     6     1.06e-03   7.68e-04     
     7     2.63e-04   7.12e-05     
     8     5.22e-05   3.35e-05     
     9     1.58e-05   9.29e-07     
    10     8.16e-06   5.32e-07     
    11     1.25e-06   7.27e-07     
    12     5.43e-07   5.21e-08     
 ------------------------------------------------------------------------------
                                   Orbital response converged.

 Computing density matrices... Done.
 CCSD calculation:   CPU 379.74 s  wall 72.06 s

 Transferring MO TPDM to AO TPDM
 Transferring g2_o1o1o1o1
 Transferring g2_o1o1o1v1
 Transferring g2_o1o1v1v1
 Transferring g2_o1v1o1v1
 Transferring g2_o1v1v1v1
 Transferring g2_v1v1v1v1
 Adding separable TPDM
 Computing TPDM gradient
 --------------------------------------------------------
 2e gradient
  Atom          X               Y               Z
 --------------------------------------------------------
    1        -15.127185      -15.313734        0.009422  
    2         12.739651       -9.167425       -0.016551  
    3         11.763631        8.712088        0.006797  
    4         -9.376098       15.769071        0.000331  
 --------------------------------------------------------
 --------------------------------------------------------
 Final gradient
  Atom          X               Y               Z
 --------------------------------------------------------
    1        -15.127185      -15.313734        0.009422  
    2         12.739651       -9.167425       -0.016551  
    3         11.763631        8.712088        0.006797  
    4         -9.376098       15.769071        0.000331  
 --------------------------------------------------------
 Analytic gradient from two-electron contribution:   CPU 82.65 s  wall 16.11 s

 Total ccman2 time:   CPU 476.09 s  wall 90.95 s


 --------------------------------------------------------------

                    Orbital Energies (a.u.)
 --------------------------------------------------------------

 Alpha MOs
 -- Occupied --
-80.0877 -26.3478 -26.3478 -15.6872  -7.6237  -5.5171  -5.5146  -5.5143
 -1.6573  -1.6448  -1.1606  -0.8544  -0.7618  -0.7333  -0.7262  -0.7061
 -0.6970  -0.5344  -0.4876  -0.4482
 -- Virtual --
  0.0123   0.0499   0.0595   0.0767   0.0827   0.1181   0.1807   0.2030
  0.2191   0.2215   0.2687   0.2923   0.3081   0.3444   0.3599   0.3737
  0.3806   0.4013   0.4221   0.4573   0.4815   0.5088   0.6015   0.7843
  0.8522   0.8665   0.8868   0.9365   1.0357   1.0723   1.1525   1.2860
  1.3752   1.5534   1.5699   1.5707   1.6008   1.6197   1.6254   1.7545
  1.8595   1.8974   2.2065   2.2461   2.2652   2.3850   2.4041   2.6097
  2.8817   4.0377   4.1176   4.1660   4.1661   4.1911   4.2000   4.2044
  4.2227   4.2602   4.4023   4.4608   4.5636   5.3526   6.8690   6.8768
  6.9061   6.9242   6.9652   7.1533   7.5578  14.6794  14.7924  14.8702
 36.6441  68.7125  68.7269 166.1350
 --------------------------------------------------------------

          Ground-State Mulliken Net Atomic Charges

     Atom                 Charge (a.u.)
  ----------------------------------------
      1 P                     0.533950
      2 N                    -0.276116
      3 F                    -0.044133
      4 F                    -0.213701
  ----------------------------------------
  Sum of atomic charges =     0.000000

 -----------------------------------------------------------------
                    Cartesian Multipole Moments
 -----------------------------------------------------------------
    Charge (ESU x 10^10)
                 0.0000
    Dipole Moment (Debye)
         X       1.9257      Y       1.0189      Z      -0.0017
       Tot       2.1787
    Quadrupole Moments (Debye-Ang)
        XX     -30.1687     XY       2.3093     YY     -30.3838
        XZ       0.0006     YZ      -0.0016     ZZ     -26.6892
    Octopole Moments (Debye-Ang^2)
       XXX       0.2694    XXY      -3.1649    XYY      -1.0746
       YYY     -11.1227    XXZ      -0.0079    XYZ       0.0014
       YYZ      -0.0074    XZZ      -0.1913    YZZ      -3.9935
       ZZZ      -0.0197
    Hexadecapole Moments (Debye-Ang^3)
      XXXX    -208.5754   XXXY       0.9100   XXYY     -57.7283
      XYYY       2.3918   YYYY    -108.3913   XXXZ       0.0154
      XXYZ      -0.0062   XYYZ       0.0086   YYYZ      -0.0128
      XXZZ     -38.2201   XYZZ      -0.1506   YYZZ     -23.1161
      XZZZ       0.0148   YZZZ      -0.0137   ZZZZ     -27.2222
 -----------------------------------------------------------------
 DrvMan completing analytic gradient of the correlated energy
 Correlated dipole moment
            1
    1   0.7576382
    2   0.4008665
    3  -0.0006801
 Energy read as -594.757694244
 Full Analytical Gradient: (in a.u., or Hartree/Bohr)
             1             2             3             4
    1    0.00003882   -0.00007654    0.00003850   -0.00000078
    2   -0.00008356   -0.00009590    0.00010144    0.00007802
    3   -0.00006313    0.00007217   -0.00004312    0.00003408
 Gradient time:  CPU 0.79 s  wall 0.81 s
 ----------------------------------------------------------------
             Standard Nuclear Orientation (Angstroms)
    I     Atom           X                Y                Z
 ----------------------------------------------------------------
    1      P       0.6928661251     0.5900352516    -0.0000000000
    2      N      -0.8880879923     0.6479895696    -0.0000000000
    3      F      -1.5995001341    -0.5321893034     0.0000000000
    4      F       1.1364583641    -0.9551946700     0.0000000000
 ----------------------------------------------------------------
 Nuclear Repulsion Energy =   160.1340933601 hartrees
 There are       20 alpha and       20 beta electrons

                       Distance Matrix (Angstroms)
             P (  1)   N (  2)   F (  3)
   N (  2)  1.582016
   F (  3)  2.552319  1.378016
   F (  4)  1.607641  2.582438  2.768466

 Requested basis set is 6-311++G(d,p)
 There are 31 shells and 96 basis functions
 A cutoff of  1.0D-14 yielded    475 shell pairs
 There are      4703 function pairs (      5113 Cartesian)
 Smallest overlap matrix eigenvalue = 2.36E-03
 Guess MOs from SCF MO coefficient file

 -----------------------------------------------------------------------
  General SCF calculation program by
  Eric Jon Sundstrom, Paul Horn, Yuezhi Mao, Dmitri Zuev, Alec White,
  David Stuck, Shaama M.S., Shane Yost, Joonho Lee, David Small,
  Daniel Levine, Susi Lehtola, Hugh Burton, Evgeny Epifanovsky
 -----------------------------------------------------------------------
 Hartree-Fock
 using 6 threads for integral computing
 -------------------------------------------------------
 OpenMP Integral computing Module                
 Release: version 2.0, May 2017, Q-Chem Inc. Pleasanton 
 -------------------------------------------------------
 A restricted SCF calculation will be
 performed using DIIS
 SCF converges when DIIS error is below 1.0e-08
 ---------------------------------------
  Cycle       Energy         DIIS error
 ---------------------------------------
    1    -594.0397057024      2.33e-05  
    2    -594.0397065022      6.23e-06  
    3    -594.0397066161      2.37e-06  
    4    -594.0397066309      1.19e-06  
    5    -594.0397066354      4.57e-07  
    6    -594.0397066363      2.35e-07  
    7    -594.0397066365      1.19e-07  
    8    -594.0397066366      4.10e-08  
    9    -594.0397066367      1.16e-08  
   10    -594.0397066367      3.04e-09  Convergence criterion met
 ---------------------------------------
 SCF time:   CPU 3.04s  wall 0.00s 
 SCF   energy in the final basis set =     -594.0397066367
 Total energy in the final basis set =     -594.0397066367


 ------------------------------------------------------------------------------

   CCMAN2: suite of methods based on coupled cluster
           and equation of motion theories.

   Components:
   * libvmm-1.3-trunk
     by Evgeny Epifanovsky, Ilya Kaliman.
   * libtensor-2.5-trunk
     by Evgeny Epifanovsky, Michael Wormit, Dmitry Zuev, Sam Manzer, 
        Ilya Kaliman.
   * libcc-2.5-trunk
     by Evgeny Epifanovsky, Arik Landau, Tomasz Kus, Kirill Khistyaev, 
        Dmitry Zuev, Prashant Manohar, Xintian Feng, Anna Krylov, 
        Matthew Goldey, Alec White, Thomas Jagau, Kaushik Nanda, 
        Anastasia Gunina, Alexander Kunitsa, Joonho Lee.

   CCMAN original authors:
   Anna I. Krylov, C. David Sherrill, Steven R. Gwaltney,
   Edward F. C. Byrd (2000)
   Sergey V. Levchenko, Lyudmila V. Slipchenko, Tao Wang,
   Ana-Maria C. Cristian (2003)
   Piotr A. Pieniazek, C. Melania Oana, Evgeny Epifanovsky (2007)
   Prashant Manohar (2009)

 ------------------------------------------------------------------------------


 Allocating and initializing 30808MB of RAM...
 Calculation will run on 6 cores.


 Alpha MOs, Restricted
 -- Occupied --                  
-80.088 -26.348 -26.348 -15.687  -7.624  -5.517  -5.514  -5.514
  1 A     2 A     3 A     4 A     5 A     6 A     7 A     8 A                  
 -1.657  -1.645  -1.161  -0.854  -0.762  -0.733  -0.726  -0.706
  9 A    10 A    11 A    12 A    13 A    14 A    15 A    16 A                  
 -0.697  -0.534  -0.487  -0.448
 17 A    18 A    19 A    20 A                                                  
 -- Virtual --                   
  0.012   0.050   0.060   0.077   0.083   0.118   0.181   0.203
 21 A    22 A    23 A    24 A    25 A    26 A    27 A    28 A                  
  0.219   0.222   0.269   0.292   0.308   0.345   0.360   0.374
 29 A    30 A    31 A    32 A    33 A    34 A    35 A    36 A                  
  0.381   0.401   0.422   0.457   0.481   0.509   0.601   0.784
 37 A    38 A    39 A    40 A    41 A    42 A    43 A    44 A                  
  0.852   0.867   0.887   0.937   1.036   1.072   1.152   1.286
 45 A    46 A    47 A    48 A    49 A    50 A    51 A    52 A                  
  1.375   1.553   1.570   1.571   1.601   1.620   1.626   1.754
 53 A    54 A    55 A    56 A    57 A    58 A    59 A    60 A                  
  1.860   1.897   2.206   2.246   2.265   2.385   2.404   2.610
 61 A    62 A    63 A    64 A    65 A    66 A    67 A    68 A                  
  2.882   4.038   4.117   4.166   4.166   4.191   4.200   4.204
 69 A    70 A    71 A    72 A    73 A    74 A    75 A    76 A                  
  4.223   4.260   4.403   4.461   4.564   5.353   6.869   6.877
 77 A    78 A    79 A    80 A    81 A    82 A    83 A    84 A                  
  6.906   6.924   6.965   7.154   7.558  14.679  14.792  14.870
 85 A    86 A    87 A    88 A    89 A    90 A    91 A    92 A                  
 36.644  68.713  68.727 166.135
 93 A    94 A    95 A    96 A                                                  

 Beta MOs, Restricted
 -- Occupied --                  
-80.088 -26.348 -26.348 -15.687  -7.624  -5.517  -5.514  -5.514
  1 A     2 A     3 A     4 A     5 A     6 A     7 A     8 A                  
 -1.657  -1.645  -1.161  -0.854  -0.762  -0.733  -0.726  -0.706
  9 A    10 A    11 A    12 A    13 A    14 A    15 A    16 A                  
 -0.697  -0.534  -0.487  -0.448
 17 A    18 A    19 A    20 A                                                  
 -- Virtual --                   
  0.012   0.050   0.060   0.077   0.083   0.118   0.181   0.203
 21 A    22 A    23 A    24 A    25 A    26 A    27 A    28 A                  
  0.219   0.222   0.269   0.292   0.308   0.345   0.360   0.374
 29 A    30 A    31 A    32 A    33 A    34 A    35 A    36 A                  
  0.381   0.401   0.422   0.457   0.481   0.509   0.601   0.784
 37 A    38 A    39 A    40 A    41 A    42 A    43 A    44 A                  
  0.852   0.867   0.887   0.937   1.036   1.072   1.152   1.286
 45 A    46 A    47 A    48 A    49 A    50 A    51 A    52 A                  
  1.375   1.553   1.570   1.571   1.601   1.620   1.626   1.754
 53 A    54 A    55 A    56 A    57 A    58 A    59 A    60 A                  
  1.860   1.897   2.206   2.246   2.265   2.385   2.404   2.610
 61 A    62 A    63 A    64 A    65 A    66 A    67 A    68 A                  
  2.882   4.038   4.117   4.166   4.166   4.191   4.200   4.204
 69 A    70 A    71 A    72 A    73 A    74 A    75 A    76 A                  
  4.223   4.260   4.403   4.461   4.564   5.353   6.869   6.877
 77 A    78 A    79 A    80 A    81 A    82 A    83 A    84 A                  
  6.906   6.924   6.965   7.154   7.558  14.679  14.792  14.870
 85 A    86 A    87 A    88 A    89 A    90 A    91 A    92 A                  
 36.644  68.713  68.727 166.135
 93 A    94 A    95 A    96 A                                                  

 Occupation and symmetry of molecular orbitals

 Point group: C1 (1 irreducible representation).

                           A     All 
 -------------------------------------
 All molecular orbitals:
  - Alpha                  96    96  
  - Beta                   96    96  
 -------------------------------------
 Alpha orbitals:
  - Frozen occupied        8     8   
  - Active occupied        12    12  
  - Active virtual         76    76  
  - Frozen virtual         0     0   
 -------------------------------------
 Beta orbitals:
  - Frozen occupied        8     8   
  - Active occupied        12    12  
  - Active virtual         76    76  
  - Frozen virtual         0     0   
 -------------------------------------

 Import integrals:   CPU 0.00 s  wall 0.00 s

 Import integrals:   CPU 10.33 s  wall 1.83 s

 MP2 amplitudes:   CPU 0.07 s  wall 0.03 s

Running a double precision version
           CCSD T amplitudes will be solved using DIIS.

           Start     Size      MaxIter   EConv     TConv     
           3         7         100       1.00e-07  1.00e-05  
 ------------------------------------------------------------------------------
           Energy (a.u.)   Ediff      Tdiff       Comment
 ------------------------------------------------------------------------------
          -594.74864903                           
     1    -594.72942722   1.92e-02   7.11e-01     
     2    -594.75585976   2.64e-02   1.00e-01     
     3    -594.75357172   2.29e-03   4.77e-02     
     4    -594.75656064   2.99e-03   1.99e-02     Switched to DIIS steps.
     5    -594.75760269   1.04e-03   1.25e-02     
     6    -594.75768912   8.64e-05   3.03e-03     
     7    -594.75769109   1.96e-06   1.39e-03     
     8    -594.75769118   9.44e-08   3.92e-04     
     9    -594.75769372   2.54e-06   2.48e-04     
    10    -594.75769354   1.76e-07   8.07e-05     
    11    -594.75769394   3.93e-07   3.22e-05     
    12    -594.75769403   8.97e-08   1.83e-05     
    13    -594.75769400   3.17e-08   6.29e-06     
 ------------------------------------------------------------------------------
          -594.75769400                           CCSD T converged.

End of double precision
 SCF energy                 = -594.03970664
 MP2 energy                 = -594.74864903
 CCSD correlation energy     =   -0.71798736
 CCSD total energy           = -594.75769400

 CCSD  T1^2 = 0.0163  T2^2 = 0.2253  Leading amplitudes:

 Amplitude    Orbitals with energies
  0.0341       16 (A) A                  ->    21 (A) A                   
              -0.7062                          0.0123                     
  0.0341       16 (A) B                  ->    21 (A) B                   
              -0.7062                          0.0123                     
 -0.0316       20 (A) A                  ->    21 (A) A                   
              -0.4481                          0.0123                     
 -0.0316       20 (A) B                  ->    21 (A) B                   
              -0.4481                          0.0123                     

 Amplitude    Orbitals with energies
 -0.1159       20 (A) A      20 (A) B    ->    21 (A) A      21 (A) B     
              -0.4481       -0.4481            0.0123        0.0123       
  0.1159       20 (A) A      20 (A) B    ->    21 (A) B      21 (A) A     
              -0.4481       -0.4481            0.0123        0.0123       
  0.1159       20 (A) B      20 (A) A    ->    21 (A) A      21 (A) B     
              -0.4481       -0.4481            0.0123        0.0123       
 -0.1159       20 (A) B      20 (A) A    ->    21 (A) B      21 (A) A     
              -0.4481       -0.4481            0.0123        0.0123       

 Computing CCSD intemediates for later calculations in double precision
 Finished.

Running a double precision version
           CCSD Lambda amplitudes will be solved using DIIS.
           Start     Size      MaxIter   EConv     LConv     
           3         7         100       1.00e-07  1.00e-05  
 ------------------------------------------------------------------------------
            Enorm      Ldiff       Comment
 ------------------------------------------------------------------------------
     1     5.85e-02   3.53e-02     
     2     2.00e-02   9.54e-03     
     3     8.68e-03   1.20e-03     
     4     4.67e-03   1.69e-03     Switched to DIIS steps.
     5     1.38e-03   9.62e-04     
     6     7.01e-04   2.12e-04     
     7     2.31e-04   6.91e-05     
     8     1.13e-04   1.22e-05     
     9     4.18e-05   5.47e-07     
    10     1.99e-05   2.90e-07     
    11     9.73e-06   4.82e-07     
    12     4.13e-06   3.03e-07     
    13     2.09e-06   2.23e-07     
    14     9.40e-07   2.84e-08     
    15     4.24e-07   2.08e-08     
    16     2.19e-07   3.85e-08     
    17     9.57e-08   2.23e-08     
 ------------------------------------------------------------------------------
                                   CCSD Lambda converged.

 Computing density matrices in double precision...
           Orbital response amplitudes will be solved using DIIS.
           Start     Size      MaxIter   EConv     LConv     
           3         7         100       1.00e-06  1.00e-06  
 ------------------------------------------------------------------------------
            Enorm      Ldiff       Comment
 ------------------------------------------------------------------------------
     1     9.04e-02   7.02e-04     
     2     5.81e-02   1.94e-02     
     3     7.20e-02   2.41e-02     
     4     1.61e-02   2.34e-02     Switched to DIIS steps.
     5     3.81e-03   5.35e-03     
     6     1.06e-03   7.67e-04     
     7     2.63e-04   7.10e-05     
     8     5.20e-05   3.36e-05     
     9     1.55e-05   8.53e-07     
    10     7.97e-06   6.04e-07     
    11     1.26e-06   6.98e-07     
    12     5.38e-07   5.61e-08     
 ------------------------------------------------------------------------------
                                   Orbital response converged.

 Computing density matrices... Done.
 CCSD calculation:   CPU 383.01 s  wall 73.13 s

 Transferring MO TPDM to AO TPDM
 Transferring g2_o1o1o1o1
 Transferring g2_o1o1o1v1
 Transferring g2_o1o1v1v1
 Transferring g2_o1v1o1v1
 Transferring g2_o1v1v1v1
 Transferring g2_v1v1v1v1
 Adding separable TPDM
 Computing TPDM gradient
 --------------------------------------------------------
 2e gradient
  Atom          X               Y               Z
 --------------------------------------------------------
    1        -15.127500      -15.314306        0.000000  
    2         12.742940       -9.173543       -0.000000  
    3         11.763392        8.718146        0.000000  
    4         -9.378831       15.769703       -0.000000  
 --------------------------------------------------------
 --------------------------------------------------------
 Final gradient
  Atom          X               Y               Z
 --------------------------------------------------------
    1        -15.127500      -15.314306        0.000000  
    2         12.742940       -9.173543       -0.000000  
    3         11.763392        8.718146        0.000000  
    4         -9.378831       15.769703       -0.000000  
 --------------------------------------------------------
 Analytic gradient from two-electron contribution:   CPU 83.33 s  wall 16.10 s

 Total ccman2 time:   CPU 479.91 s  wall 92.00 s


 --------------------------------------------------------------

                    Orbital Energies (a.u.)
 --------------------------------------------------------------

 Alpha MOs
 -- Occupied --
-80.0876 -26.3479 -26.3478 -15.6872  -7.6236  -5.5170  -5.5145  -5.5142
 -1.6574  -1.6450  -1.1606  -0.8545  -0.7619  -0.7334  -0.7263  -0.7062
 -0.6970  -0.5344  -0.4875  -0.4481
 -- Virtual --
  0.0123   0.0499   0.0595   0.0767   0.0827   0.1182   0.1807   0.2030
  0.2191   0.2215   0.2687   0.2924   0.3081   0.3445   0.3599   0.3737
  0.3807   0.4013   0.4222   0.4574   0.4815   0.5089   0.6015   0.7843
  0.8522   0.8665   0.8869   0.9365   1.0357   1.0722   1.1525   1.2860
  1.3752   1.5534   1.5697   1.5707   1.6006   1.6197   1.6256   1.7545
  1.8596   1.8975   2.2065   2.2460   2.2653   2.3850   2.4041   2.6101
  2.8816   4.0380   4.1175   4.1660   4.1661   4.1910   4.1999   4.2044
  4.2228   4.2601   4.4028   4.4612   4.5637   5.3535   6.8690   6.8766
  6.9061   6.9242   6.9654   7.1541   7.5579  14.6795  14.7925  14.8703
 36.6442  68.7125  68.7269 166.1351
 --------------------------------------------------------------

          Ground-State Mulliken Net Atomic Charges

     Atom                 Charge (a.u.)
  ----------------------------------------
      1 P                     0.533850
      2 N                    -0.276219
      3 F                    -0.043941
      4 F                    -0.213690
  ----------------------------------------
  Sum of atomic charges =    -0.000000

 -----------------------------------------------------------------
                    Cartesian Multipole Moments
 -----------------------------------------------------------------
    Charge (ESU x 10^10)
                -0.0000
    Dipole Moment (Debye)
         X       1.9232      Y       1.0179      Z       0.0000
       Tot       2.1760
    Quadrupole Moments (Debye-Ang)
        XX     -30.1668     XY       2.3089     YY     -30.3841
        XZ       0.0000     YZ       0.0000     ZZ     -26.6891
    Octopole Moments (Debye-Ang^2)
       XXX       0.2429    XXY      -3.1680    XYY      -1.0811
       YYY     -11.1240    XXZ       0.0000    XYZ       0.0000
       YYZ       0.0000    XZZ      -0.1984    YZZ      -3.9947
       ZZZ       0.0000
    Hexadecapole Moments (Debye-Ang^3)
      XXXX    -208.4685   XXXY       0.9159   XXYY     -57.7155
      XYYY       2.3983   YYYY    -108.3908   XXXZ       0.0000
      XXYZ       0.0000   XYYZ       0.0000   YYYZ       0.0000
      XXZZ     -38.2037   XYZZ      -0.1483   YYZZ     -23.1171
      XZZZ       0.0000   YZZZ       0.0000   ZZZZ     -27.2235
 -----------------------------------------------------------------
 DrvMan completing analytic gradient of the correlated energy
 Correlated dipole moment
            1
    1   0.7566503
    2   0.4004907
    3   0.0000000
 Energy read as -594.757693996
 Full Analytical Gradient: (in a.u., or Hartree/Bohr)
             1             2             3             4
    1   -0.00005783   -0.00026089    0.00029767    0.00002105
    2   -0.00017512   -0.00028915    0.00038187    0.00008240
    3    0.00000001   -0.00000001   -0.00000000    0.00000000
 Gradient time:  CPU 0.80 s  wall 0.85 s
 ----------------------------------------------------------------
             Standard Nuclear Orientation (Angstroms)
    I     Atom           X                Y                Z
 ----------------------------------------------------------------
    1      P       0.6928661251     0.5900352516    -0.0000000000
    2      N      -0.8880879923     0.6479895696    -0.0000000000
    3      F      -1.6015001341    -0.5321893034     0.0000000000
    4      F       1.1364583641    -0.9551946700     0.0000000000
 ----------------------------------------------------------------
 Nuclear Repulsion Energy =   160.0852284021 hartrees
 There are       20 alpha and       20 beta electrons

                       Distance Matrix (Angstroms)
             P (  1)   N (  2)   F (  3)
   N (  2)  1.582016
   F (  3)  2.554115  1.379050
   F (  4)  1.607641  2.582438  2.770442

 Requested basis set is 6-311++G(d,p)
 There are 31 shells and 96 basis functions
 A cutoff of  1.0D-14 yielded    475 shell pairs
 There are      4703 function pairs (      5113 Cartesian)
 Smallest overlap matrix eigenvalue = 2.37E-03
 Guess MOs from SCF MO coefficient file

 -----------------------------------------------------------------------
  General SCF calculation program by
  Eric Jon Sundstrom, Paul Horn, Yuezhi Mao, Dmitri Zuev, Alec White,
  David Stuck, Shaama M.S., Shane Yost, Joonho Lee, David Small,
  Daniel Levine, Susi Lehtola, Hugh Burton, Evgeny Epifanovsky
 -----------------------------------------------------------------------
 Hartree-Fock
 using 6 threads for integral computing
 -------------------------------------------------------
 OpenMP Integral computing Module                
 Release: version 2.0, May 2017, Q-Chem Inc. Pleasanton 
 -------------------------------------------------------
 A restricted SCF calculation will be
 performed using DIIS
 SCF converges when DIIS error is below 1.0e-08
 ---------------------------------------
  Cycle       Energy         DIIS error
 ---------------------------------------
    1    -594.0396401711      3.24e-05  
    2    -594.0396414382      8.04e-06  
    3    -594.0396415841      3.44e-06  
    4    -594.0396416044      1.49e-06  
    5    -594.0396416099      5.26e-07  
    6    -594.0396416105      2.23e-07  
    7    -594.0396416106      8.19e-08  
    8    -594.0396416106      2.98e-08  
    9    -594.0396416106      1.21e-08  
   10    -594.0396416106      2.56e-09  Convergence criterion met
 ---------------------------------------
 SCF time:   CPU 3.05s  wall 1.00s 
 SCF   energy in the final basis set =     -594.0396416106
 Total energy in the final basis set =     -594.0396416106


 ------------------------------------------------------------------------------

   CCMAN2: suite of methods based on coupled cluster
           and equation of motion theories.

   Components:
   * libvmm-1.3-trunk
     by Evgeny Epifanovsky, Ilya Kaliman.
   * libtensor-2.5-trunk
     by Evgeny Epifanovsky, Michael Wormit, Dmitry Zuev, Sam Manzer, 
        Ilya Kaliman.
   * libcc-2.5-trunk
     by Evgeny Epifanovsky, Arik Landau, Tomasz Kus, Kirill Khistyaev, 
        Dmitry Zuev, Prashant Manohar, Xintian Feng, Anna Krylov, 
        Matthew Goldey, Alec White, Thomas Jagau, Kaushik Nanda, 
        Anastasia Gunina, Alexander Kunitsa, Joonho Lee.

   CCMAN original authors:
   Anna I. Krylov, C. David Sherrill, Steven R. Gwaltney,
   Edward F. C. Byrd (2000)
   Sergey V. Levchenko, Lyudmila V. Slipchenko, Tao Wang,
   Ana-Maria C. Cristian (2003)
   Piotr A. Pieniazek, C. Melania Oana, Evgeny Epifanovsky (2007)
   Prashant Manohar (2009)

 ------------------------------------------------------------------------------


 Allocating and initializing 30808MB of RAM...
 Calculation will run on 6 cores.


 Alpha MOs, Restricted
 -- Occupied --                  
-80.088 -26.348 -26.348 -15.687  -7.624  -5.517  -5.515  -5.514
  1 A     2 A     3 A     4 A     5 A     6 A     7 A     8 A                  
 -1.657  -1.645  -1.161  -0.854  -0.762  -0.733  -0.726  -0.706
  9 A    10 A    11 A    12 A    13 A    14 A    15 A    16 A                  
 -0.697  -0.534  -0.488  -0.448
 17 A    18 A    19 A    20 A                                                  
 -- Virtual --                   
  0.012   0.050   0.059   0.077   0.083   0.118   0.181   0.203
 21 A    22 A    23 A    24 A    25 A    26 A    27 A    28 A                  
  0.219   0.221   0.269   0.292   0.308   0.344   0.360   0.374
 29 A    30 A    31 A    32 A    33 A    34 A    35 A    36 A                  
  0.381   0.401   0.422   0.457   0.482   0.509   0.602   0.784
 37 A    38 A    39 A    40 A    41 A    42 A    43 A    44 A                  
  0.852   0.866   0.887   0.936   1.036   1.072   1.152   1.286
 45 A    46 A    47 A    48 A    49 A    50 A    51 A    52 A                  
  1.375   1.553   1.570   1.571   1.601   1.620   1.625   1.754
 53 A    54 A    55 A    56 A    57 A    58 A    59 A    60 A                  
  1.859   1.897   2.207   2.246   2.265   2.385   2.404   2.609
 61 A    62 A    63 A    64 A    65 A    66 A    67 A    68 A                  
  2.882   4.037   4.118   4.166   4.166   4.191   4.200   4.204
 69 A    70 A    71 A    72 A    73 A    74 A    75 A    76 A                  
  4.223   4.260   4.402   4.460   4.563   5.352   6.869   6.877
 77 A    78 A    79 A    80 A    81 A    82 A    83 A    84 A                  
  6.906   6.924   6.965   7.153   7.558  14.679  14.792  14.870
 85 A    86 A    87 A    88 A    89 A    90 A    91 A    92 A                  
 36.644  68.712  68.727 166.135
 93 A    94 A    95 A    96 A                                                  

 Beta MOs, Restricted
 -- Occupied --                  
-80.088 -26.348 -26.348 -15.687  -7.624  -5.517  -5.515  -5.514
  1 A     2 A     3 A     4 A     5 A     6 A     7 A     8 A                  
 -1.657  -1.645  -1.161  -0.854  -0.762  -0.733  -0.726  -0.706
  9 A    10 A    11 A    12 A    13 A    14 A    15 A    16 A                  
 -0.697  -0.534  -0.488  -0.448
 17 A    18 A    19 A    20 A                                                  
 -- Virtual --                   
  0.012   0.050   0.059   0.077   0.083   0.118   0.181   0.203
 21 A    22 A    23 A    24 A    25 A    26 A    27 A    28 A                  
  0.219   0.221   0.269   0.292   0.308   0.344   0.360   0.374
 29 A    30 A    31 A    32 A    33 A    34 A    35 A    36 A                  
  0.381   0.401   0.422   0.457   0.482   0.509   0.602   0.784
 37 A    38 A    39 A    40 A    41 A    42 A    43 A    44 A                  
  0.852   0.866   0.887   0.936   1.036   1.072   1.152   1.286
 45 A    46 A    47 A    48 A    49 A    50 A    51 A    52 A                  
  1.375   1.553   1.570   1.571   1.601   1.620   1.625   1.754
 53 A    54 A    55 A    56 A    57 A    58 A    59 A    60 A                  
  1.859   1.897   2.207   2.246   2.265   2.385   2.404   2.609
 61 A    62 A    63 A    64 A    65 A    66 A    67 A    68 A                  
  2.882   4.037   4.118   4.166   4.166   4.191   4.200   4.204
 69 A    70 A    71 A    72 A    73 A    74 A    75 A    76 A                  
  4.223   4.260   4.402   4.460   4.563   5.352   6.869   6.877
 77 A    78 A    79 A    80 A    81 A    82 A    83 A    84 A                  
  6.906   6.924   6.965   7.153   7.558  14.679  14.792  14.870
 85 A    86 A    87 A    88 A    89 A    90 A    91 A    92 A                  
 36.644  68.712  68.727 166.135
 93 A    94 A    95 A    96 A                                                  

 Occupation and symmetry of molecular orbitals

 Point group: C1 (1 irreducible representation).

                           A     All 
 -------------------------------------
 All molecular orbitals:
  - Alpha                  96    96  
  - Beta                   96    96  
 -------------------------------------
 Alpha orbitals:
  - Frozen occupied        8     8   
  - Active occupied        12    12  
  - Active virtual         76    76  
  - Frozen virtual         0     0   
 -------------------------------------
 Beta orbitals:
  - Frozen occupied        8     8   
  - Active occupied        12    12  
  - Active virtual         76    76  
  - Frozen virtual         0     0   
 -------------------------------------

 Import integrals:   CPU 0.00 s  wall 0.00 s

 Import integrals:   CPU 10.36 s  wall 1.82 s

 MP2 amplitudes:   CPU 0.03 s  wall 0.02 s

Running a double precision version
           CCSD T amplitudes will be solved using DIIS.

           Start     Size      MaxIter   EConv     TConv     
           3         7         100       1.00e-07  1.00e-05  
 ------------------------------------------------------------------------------
           Energy (a.u.)   Ediff      Tdiff       Comment
 ------------------------------------------------------------------------------
          -594.74865902                           
     1    -594.72940477   1.93e-02   7.11e-01     
     2    -594.75586091   2.65e-02   1.00e-01     
     3    -594.75356645   2.29e-03   4.77e-02     
     4    -594.75655914   2.99e-03   1.99e-02     Switched to DIIS steps.
     5    -594.75760240   1.04e-03   1.25e-02     
     6    -594.75768916   8.68e-05   3.03e-03     
     7    -594.75769120   2.04e-06   1.39e-03     
     8    -594.75769130   1.04e-07   3.94e-04     
     9    -594.75769386   2.56e-06   2.49e-04     
    10    -594.75769369   1.76e-07   8.10e-05     
    11    -594.75769408   3.96e-07   3.23e-05     
    12    -594.75769417   9.04e-08   1.84e-05     
    13    -594.75769414   3.18e-08   6.33e-06     
 ------------------------------------------------------------------------------
          -594.75769414                           CCSD T converged.

End of double precision
 SCF energy                 = -594.03964161
 MP2 energy                 = -594.74865902
 CCSD correlation energy     =   -0.71805253
 CCSD total energy           = -594.75769414

 CCSD  T1^2 = 0.0163  T2^2 = 0.2254  Leading amplitudes:

 Amplitude    Orbitals with energies
  0.0340       16 (A) A                  ->    21 (A) A                   
              -0.7060                          0.0122                     
  0.0340       16 (A) B                  ->    21 (A) B                   
              -0.7060                          0.0122                     
 -0.0316       20 (A) A                  ->    21 (A) A                   
              -0.4482                          0.0122                     
 -0.0316       20 (A) B                  ->    21 (A) B                   
              -0.4482                          0.0122                     

 Amplitude    Orbitals with energies
 -0.1159       20 (A) A      20 (A) B    ->    21 (A) A      21 (A) B     
              -0.4482       -0.4482            0.0122        0.0122       
  0.1159       20 (A) A      20 (A) B    ->    21 (A) B      21 (A) A     
              -0.4482       -0.4482            0.0122        0.0122       
  0.1159       20 (A) B      20 (A) A    ->    21 (A) A      21 (A) B     
              -0.4482       -0.4482            0.0122        0.0122       
 -0.1159       20 (A) B      20 (A) A    ->    21 (A) B      21 (A) A     
              -0.4482       -0.4482            0.0122        0.0122       

 Computing CCSD intemediates for later calculations in double precision
 Finished.

Running a double precision version
           CCSD Lambda amplitudes will be solved using DIIS.
           Start     Size      MaxIter   EConv     LConv     
           3         7         100       1.00e-07  1.00e-05  
 ------------------------------------------------------------------------------
            Enorm      Ldiff       Comment
 ------------------------------------------------------------------------------
     1     5.86e-02   3.54e-02     
     2     2.00e-02   9.55e-03     
     3     8.69e-03   1.20e-03     
     4     4.67e-03   1.70e-03     Switched to DIIS steps.
     5     1.38e-03   9.63e-04     
     6     7.02e-04   2.12e-04     
     7     2.32e-04   6.93e-05     
     8     1.14e-04   1.23e-05     
     9     4.20e-05   5.30e-07     
    10     2.00e-05   2.89e-07     
    11     9.80e-06   4.85e-07     
    12     4.16e-06   3.06e-07     
    13     2.10e-06   2.24e-07     
    14     9.48e-07   2.89e-08     
    15     4.27e-07   2.12e-08     
    16     2.20e-07   3.88e-08     
    17     9.64e-08   2.25e-08     
 ------------------------------------------------------------------------------
                                   CCSD Lambda converged.

 Computing density matrices in double precision...
           Orbital response amplitudes will be solved using DIIS.
           Start     Size      MaxIter   EConv     LConv     
           3         7         100       1.00e-06  1.00e-06  
 ------------------------------------------------------------------------------
            Enorm      Ldiff       Comment
 ------------------------------------------------------------------------------
     1     9.05e-02   7.11e-04     
     2     5.82e-02   1.94e-02     
     3     7.23e-02   2.41e-02     
     4     1.61e-02   2.35e-02     Switched to DIIS steps.
     5     3.81e-03   5.36e-03     
     6     1.06e-03   7.68e-04     
     7     2.63e-04   7.12e-05     
     8     5.24e-05   3.34e-05     
     9     1.62e-05   1.01e-06     
    10     8.31e-06   4.77e-07     
    11     1.23e-06   7.52e-07     
    12     5.43e-07   5.29e-08     
 ------------------------------------------------------------------------------
                                   Orbital response converged.

 Computing density matrices... Done.
 CCSD calculation:   CPU 380.26 s  wall 72.34 s

 Transferring MO TPDM to AO TPDM
 Transferring g2_o1o1o1o1
 Transferring g2_o1o1o1v1
 Transferring g2_o1o1v1v1
 Transferring g2_o1v1o1v1
 Transferring g2_o1v1v1v1
 Transferring g2_v1v1v1v1
 Adding separable TPDM
 Computing TPDM gradient
 --------------------------------------------------------
 2e gradient
  Atom          X               Y               Z
 --------------------------------------------------------
    1        -15.126885      -15.313161        0.000000  
    2         12.736386       -9.161318       -0.000000  
    3         11.763865        8.706037       -0.000000  
    4         -9.373366       15.768441       -0.000000  
 --------------------------------------------------------
 --------------------------------------------------------
 Final gradient
  Atom          X               Y               Z
 --------------------------------------------------------
    1        -15.126885      -15.313161        0.000000  
    2         12.736386       -9.161318       -0.000000  
    3         11.763865        8.706037       -0.000000  
    4         -9.373366       15.768441       -0.000000  
 --------------------------------------------------------
 Analytic gradient from two-electron contribution:   CPU 84.44 s  wall 16.70 s

 Total ccman2 time:   CPU 478.38 s  wall 91.85 s


 --------------------------------------------------------------

                    Orbital Energies (a.u.)
 --------------------------------------------------------------

 Alpha MOs
 -- Occupied --
-80.0877 -26.3478 -26.3478 -15.6872  -7.6238  -5.5171  -5.5146  -5.5143
 -1.6572  -1.6447  -1.1606  -0.8544  -0.7617  -0.7332  -0.7262  -0.7060
 -0.6969  -0.5344  -0.4876  -0.4482
 -- Virtual --
  0.0122   0.0498   0.0595   0.0767   0.0827   0.1180   0.1807   0.2030
  0.2191   0.2215   0.2687   0.2922   0.3081   0.3443   0.3599   0.3736
  0.3806   0.4012   0.4220   0.4573   0.4815   0.5087   0.6015   0.7843
  0.8522   0.8664   0.8866   0.9365   1.0357   1.0724   1.1525   1.2860
  1.3752   1.5534   1.5701   1.5707   1.6009   1.6197   1.6253   1.7544
  1.8595   1.8974   2.2065   2.2462   2.2651   2.3851   2.4041   2.6093
  2.8817   4.0374   4.1178   4.1660   4.1661   4.1912   4.2000   4.2044
  4.2227   4.2602   4.4018   4.4604   4.5634   5.3517   6.8690   6.8769
  6.9062   6.9242   6.9650   7.1526   7.5578  14.6794  14.7924  14.8701
 36.6439  68.7125  68.7270 166.1349
 --------------------------------------------------------------

          Ground-State Mulliken Net Atomic Charges

     Atom                 Charge (a.u.)
  ----------------------------------------
      1 P                     0.534049
      2 N                    -0.276014
      3 F                    -0.044325
      4 F                    -0.213711
  ----------------------------------------
  Sum of atomic charges =    -0.000000

 -----------------------------------------------------------------
                    Cartesian Multipole Moments
 -----------------------------------------------------------------
    Charge (ESU x 10^10)
                 0.0000
    Dipole Moment (Debye)
         X       1.9282      Y       1.0199      Z       0.0000
       Tot       2.1813
    Quadrupole Moments (Debye-Ang)
        XX     -30.1706     XY       2.3098     YY     -30.3834
        XZ       0.0000     YZ       0.0000     ZZ     -26.6892
    Octopole Moments (Debye-Ang^2)
       XXX       0.2958    XXY      -3.1617    XYY      -1.0682
       YYY     -11.1214    XXZ       0.0000    XYZ       0.0000
       YYZ       0.0000    XZZ      -0.1841    YZZ      -3.9923
       ZZZ       0.0000
    Hexadecapole Moments (Debye-Ang^3)
      XXXX    -208.6824   XXXY       0.9041   XXYY     -57.7411
      XYYY       2.3852   YYYY    -108.3918   XXXZ       0.0000
      XXYZ       0.0000   XYYZ       0.0000   YYYZ       0.0000
      XXZZ     -38.2365   XYZZ      -0.1529   YYZZ     -23.1152
      XZZZ       0.0000   YZZZ       0.0000   ZZZZ     -27.2209
 -----------------------------------------------------------------
 DrvMan completing analytic gradient of the correlated energy
 Correlated dipole moment
            1
    1   0.7586246
    2   0.4012411
    3   0.0000000
 Energy read as -594.757694141
 Full Analytical Gradient: (in a.u., or Hartree/Bohr)
             1             2             3             4
    1    0.00013493    0.00010784   -0.00022014   -0.00002264
    2    0.00000784    0.00009627   -0.00017775    0.00007364
    3    0.00000000   -0.00000000    0.00000000    0.00000000
 Gradient time:  CPU 0.75 s  wall 0.77 s
 ----------------------------------------------------------------
             Standard Nuclear Orientation (Angstroms)
    I     Atom           X                Y                Z
 ----------------------------------------------------------------
    1      P       0.6928661251     0.5900352516    -0.0000000000
    2      N      -0.8880879923     0.6479895696    -0.0000000000
    3      F      -1.6005001341    -0.5311893034     0.0000000000
    4      F       1.1364583641    -0.9551946700     0.0000000000
 ----------------------------------------------------------------
 Nuclear Repulsion Energy =   160.1286449666 hartrees
 There are       20 alpha and       20 beta electrons

                       Distance Matrix (Angstroms)
             P (  1)   N (  2)   F (  3)
   N (  2)  1.582016
   F (  3)  2.552778  1.377677
   F (  4)  1.607641  2.582438  2.769607

 Requested basis set is 6-311++G(d,p)
 There are 31 shells and 96 basis functions
 A cutoff of  1.0D-14 yielded    475 shell pairs
 There are      4703 function pairs (      5113 Cartesian)
 Smallest overlap matrix eigenvalue = 2.36E-03
 Guess MOs from SCF MO coefficient file

 -----------------------------------------------------------------------
  General SCF calculation program by
  Eric Jon Sundstrom, Paul Horn, Yuezhi Mao, Dmitri Zuev, Alec White,
  David Stuck, Shaama M.S., Shane Yost, Joonho Lee, David Small,
  Daniel Levine, Susi Lehtola, Hugh Burton, Evgeny Epifanovsky
 -----------------------------------------------------------------------
 Hartree-Fock
 using 6 threads for integral computing
 -------------------------------------------------------
 OpenMP Integral computing Module                
 Release: version 2.0, May 2017, Q-Chem Inc. Pleasanton 
 -------------------------------------------------------
 A restricted SCF calculation will be
 performed using DIIS
 SCF converges when DIIS error is below 1.0e-08
 ---------------------------------------
  Cycle       Energy         DIIS error
 ---------------------------------------
    1    -594.0397181979      3.28e-05  
    2    -594.0397193187      7.04e-06  
    3    -594.0397194058      3.43e-06  
    4    -594.0397194187      1.03e-06  
    5    -594.0397194212      4.91e-07  
    6    -594.0397194218      2.31e-07  
    7    -594.0397194220      8.75e-08  
    8    -594.0397194220      2.30e-08  
    9    -594.0397194220      6.64e-09  Convergence criterion met
 ---------------------------------------
 SCF time:   CPU 2.73s  wall 1.00s 
 SCF   energy in the final basis set =     -594.0397194220
 Total energy in the final basis set =     -594.0397194220


 ------------------------------------------------------------------------------

   CCMAN2: suite of methods based on coupled cluster
           and equation of motion theories.

   Components:
   * libvmm-1.3-trunk
     by Evgeny Epifanovsky, Ilya Kaliman.
   * libtensor-2.5-trunk
     by Evgeny Epifanovsky, Michael Wormit, Dmitry Zuev, Sam Manzer, 
        Ilya Kaliman.
   * libcc-2.5-trunk
     by Evgeny Epifanovsky, Arik Landau, Tomasz Kus, Kirill Khistyaev, 
        Dmitry Zuev, Prashant Manohar, Xintian Feng, Anna Krylov, 
        Matthew Goldey, Alec White, Thomas Jagau, Kaushik Nanda, 
        Anastasia Gunina, Alexander Kunitsa, Joonho Lee.

   CCMAN original authors:
   Anna I. Krylov, C. David Sherrill, Steven R. Gwaltney,
   Edward F. C. Byrd (2000)
   Sergey V. Levchenko, Lyudmila V. Slipchenko, Tao Wang,
   Ana-Maria C. Cristian (2003)
   Piotr A. Pieniazek, C. Melania Oana, Evgeny Epifanovsky (2007)
   Prashant Manohar (2009)

 ------------------------------------------------------------------------------


 Allocating and initializing 30808MB of RAM...
 Calculation will run on 6 cores.


 Alpha MOs, Restricted
 -- Occupied --                  
-80.088 -26.348 -26.348 -15.687  -7.624  -5.517  -5.514  -5.514
  1 A     2 A     3 A     4 A     5 A     6 A     7 A     8 A                  
 -1.657  -1.645  -1.161  -0.854  -0.762  -0.733  -0.726  -0.706
  9 A    10 A    11 A    12 A    13 A    14 A    15 A    16 A                  
 -0.697  -0.534  -0.487  -0.448
 17 A    18 A    19 A    20 A                                                  
 -- Virtual --                   
  0.012   0.050   0.060   0.077   0.083   0.118   0.181   0.203
 21 A    22 A    23 A    24 A    25 A    26 A    27 A    28 A                  
  0.219   0.222   0.269   0.293   0.308   0.345   0.360   0.374
 29 A    30 A    31 A    32 A    33 A    34 A    35 A    36 A                  
  0.381   0.401   0.422   0.457   0.482   0.509   0.601   0.784
 37 A    38 A    39 A    40 A    41 A    42 A    43 A    44 A                  
  0.852   0.867   0.887   0.937   1.036   1.072   1.153   1.286
 45 A    46 A    47 A    48 A    49 A    50 A    51 A    52 A                  
  1.375   1.553   1.570   1.571   1.601   1.620   1.625   1.755
 53 A    54 A    55 A    56 A    57 A    58 A    59 A    60 A                  
  1.860   1.897   2.206   2.246   2.265   2.385   2.404   2.610
 61 A    62 A    63 A    64 A    65 A    66 A    67 A    68 A                  
  2.881   4.038   4.117   4.166   4.166   4.191   4.200   4.204
 69 A    70 A    71 A    72 A    73 A    74 A    75 A    76 A                  
  4.223   4.260   4.403   4.461   4.564   5.354   6.869   6.877
 77 A    78 A    79 A    80 A    81 A    82 A    83 A    84 A                  
  6.906   6.924   6.965   7.155   7.558  14.680  14.792  14.870
 85 A    86 A    87 A    88 A    89 A    90 A    91 A    92 A                  
 36.644  68.713  68.727 166.135
 93 A    94 A    95 A    96 A                                                  

 Beta MOs, Restricted
 -- Occupied --                  
-80.088 -26.348 -26.348 -15.687  -7.624  -5.517  -5.514  -5.514
  1 A     2 A     3 A     4 A     5 A     6 A     7 A     8 A                  
 -1.657  -1.645  -1.161  -0.854  -0.762  -0.733  -0.726  -0.706
  9 A    10 A    11 A    12 A    13 A    14 A    15 A    16 A                  
 -0.697  -0.534  -0.487  -0.448
 17 A    18 A    19 A    20 A                                                  
 -- Virtual --                   
  0.012   0.050   0.060   0.077   0.083   0.118   0.181   0.203
 21 A    22 A    23 A    24 A    25 A    26 A    27 A    28 A                  
  0.219   0.222   0.269   0.293   0.308   0.345   0.360   0.374
 29 A    30 A    31 A    32 A    33 A    34 A    35 A    36 A                  
  0.381   0.401   0.422   0.457   0.482   0.509   0.601   0.784
 37 A    38 A    39 A    40 A    41 A    42 A    43 A    44 A                  
  0.852   0.867   0.887   0.937   1.036   1.072   1.153   1.286
 45 A    46 A    47 A    48 A    49 A    50 A    51 A    52 A                  
  1.375   1.553   1.570   1.571   1.601   1.620   1.625   1.755
 53 A    54 A    55 A    56 A    57 A    58 A    59 A    60 A                  
  1.860   1.897   2.206   2.246   2.265   2.385   2.404   2.610
 61 A    62 A    63 A    64 A    65 A    66 A    67 A    68 A                  
  2.881   4.038   4.117   4.166   4.166   4.191   4.200   4.204
 69 A    70 A    71 A    72 A    73 A    74 A    75 A    76 A                  
  4.223   4.260   4.403   4.461   4.564   5.354   6.869   6.877
 77 A    78 A    79 A    80 A    81 A    82 A    83 A    84 A                  
  6.906   6.924   6.965   7.155   7.558  14.680  14.792  14.870
 85 A    86 A    87 A    88 A    89 A    90 A    91 A    92 A                  
 36.644  68.713  68.727 166.135
 93 A    94 A    95 A    96 A                                                  

 Occupation and symmetry of molecular orbitals

 Point group: C1 (1 irreducible representation).

                           A     All 
 -------------------------------------
 All molecular orbitals:
  - Alpha                  96    96  
  - Beta                   96    96  
 -------------------------------------
 Alpha orbitals:
  - Frozen occupied        8     8   
  - Active occupied        12    12  
  - Active virtual         76    76  
  - Frozen virtual         0     0   
 -------------------------------------
 Beta orbitals:
  - Frozen occupied        8     8   
  - Active occupied        12    12  
  - Active virtual         76    76  
  - Frozen virtual         0     0   
 -------------------------------------

 Import integrals:   CPU 0.00 s  wall 0.00 s

 Import integrals:   CPU 11.40 s  wall 2.18 s

 MP2 amplitudes:   CPU 0.07 s  wall 0.04 s

Running a double precision version
           CCSD T amplitudes will be solved using DIIS.

           Start     Size      MaxIter   EConv     TConv     
           3         7         100       1.00e-07  1.00e-05  
 ------------------------------------------------------------------------------
           Energy (a.u.)   Ediff      Tdiff       Comment
 ------------------------------------------------------------------------------
          -594.74864887                           
     1    -594.72943120   1.92e-02   7.11e-01     
     2    -594.75585955   2.64e-02   1.00e-01     
     3    -594.75357226   2.29e-03   4.77e-02     
     4    -594.75656054   2.99e-03   1.99e-02     Switched to DIIS steps.
     5    -594.75760245   1.04e-03   1.25e-02     
     6    -594.75768884   8.64e-05   3.03e-03     
     7    -594.75769080   1.96e-06   1.39e-03     
     8    -594.75769090   9.70e-08   3.92e-04     
     9    -594.75769344   2.54e-06   2.48e-04     
    10    -594.75769327   1.76e-07   8.07e-05     
    11    -594.75769366   3.93e-07   3.22e-05     
    12    -594.75769375   8.96e-08   1.83e-05     
    13    -594.75769372   3.16e-08   6.29e-06     
 ------------------------------------------------------------------------------
          -594.75769372                           CCSD T converged.

End of double precision
 SCF energy                 = -594.03971942
 MP2 energy                 = -594.74864887
 CCSD correlation energy     =   -0.71797429
 CCSD total energy           = -594.75769372

 CCSD  T1^2 = 0.0163  T2^2 = 0.2253  Leading amplitudes:

 Amplitude    Orbitals with energies
 -0.0341       16 (A) A                  ->    21 (A) A                   
              -0.7062                          0.0123                     
 -0.0341       16 (A) B                  ->    21 (A) B                   
              -0.7062                          0.0123                     
 -0.0316       20 (A) A                  ->    21 (A) A                   
              -0.4481                          0.0123                     
 -0.0316       20 (A) B                  ->    21 (A) B                   
              -0.4481                          0.0123                     

 Amplitude    Orbitals with energies
 -0.1159       20 (A) A      20 (A) B    ->    21 (A) A      21 (A) B     
              -0.4481       -0.4481            0.0123        0.0123       
  0.1159       20 (A) A      20 (A) B    ->    21 (A) B      21 (A) A     
              -0.4481       -0.4481            0.0123        0.0123       
  0.1159       20 (A) B      20 (A) A    ->    21 (A) A      21 (A) B     
              -0.4481       -0.4481            0.0123        0.0123       
 -0.1159       20 (A) B      20 (A) A    ->    21 (A) B      21 (A) A     
              -0.4481       -0.4481            0.0123        0.0123       

 Computing CCSD intemediates for later calculations in double precision
 Finished.

Running a double precision version
           CCSD Lambda amplitudes will be solved using DIIS.
           Start     Size      MaxIter   EConv     LConv     
           3         7         100       1.00e-07  1.00e-05  
 ------------------------------------------------------------------------------
            Enorm      Ldiff       Comment
 ------------------------------------------------------------------------------
     1     5.85e-02   3.53e-02     
     2     2.00e-02   9.54e-03     
     3     8.68e-03   1.20e-03     
     4     4.66e-03   1.69e-03     Switched to DIIS steps.
     5     1.38e-03   9.62e-04     
     6     7.00e-04   2.12e-04     
     7     2.31e-04   6.91e-05     
     8     1.13e-04   1.22e-05     
     9     4.18e-05   5.50e-07     
    10     1.99e-05   2.91e-07     
    11     9.73e-06   4.81e-07     
    12     4.13e-06   3.03e-07     
    13     2.08e-06   2.22e-07     
    14     9.39e-07   2.86e-08     
    15     4.23e-07   2.08e-08     
    16     2.19e-07   3.84e-08     
    17     9.56e-08   2.22e-08     
 ------------------------------------------------------------------------------
                                   CCSD Lambda converged.

 Computing density matrices in double precision...
           Orbital response amplitudes will be solved using DIIS.
           Start     Size      MaxIter   EConv     LConv     
           3         7         100       1.00e-06  1.00e-06  
 ------------------------------------------------------------------------------
            Enorm      Ldiff       Comment
 ------------------------------------------------------------------------------
     1     9.04e-02   6.99e-04     
     2     5.81e-02   1.95e-02     
     3     7.19e-02   2.40e-02     
     4     1.61e-02   2.33e-02     Switched to DIIS steps.
     5     3.81e-03   5.34e-03     
     6     1.06e-03   7.67e-04     
     7     2.63e-04   7.10e-05     
     8     5.20e-05   3.36e-05     
     9     1.53e-05   8.31e-07     
    10     7.89e-06   6.29e-07     
    11     1.27e-06   6.87e-07     
    12     5.36e-07   5.71e-08     
 ------------------------------------------------------------------------------
                                   Orbital response converged.

 Computing density matrices... Done.
 CCSD calculation:   CPU 380.76 s  wall 72.37 s

 Transferring MO TPDM to AO TPDM
 Transferring g2_o1o1o1o1
 Transferring g2_o1o1o1v1
 Transferring g2_o1o1v1v1
 Transferring g2_o1v1o1v1
 Transferring g2_o1v1v1v1
 Transferring g2_v1v1v1v1
 Adding separable TPDM
 Computing TPDM gradient
 --------------------------------------------------------
 2e gradient
  Atom          X               Y               Z
 --------------------------------------------------------
    1        -15.129779      -15.312018        0.000000  
    2         12.736113       -9.170918       -0.000000  
    3         11.768985        8.714061       -0.000000  
    4         -9.375318       15.768875       -0.000000  
 --------------------------------------------------------
 --------------------------------------------------------
 Final gradient
  Atom          X               Y               Z
 --------------------------------------------------------
    1        -15.129779      -15.312018        0.000000  
    2         12.736113       -9.170918       -0.000000  
    3         11.768985        8.714061       -0.000000  
    4         -9.375318       15.768875       -0.000000  
 --------------------------------------------------------
 Analytic gradient from two-electron contribution:   CPU 83.92 s  wall 16.11 s

 Total ccman2 time:   CPU 480.85 s  wall 92.22 s


 --------------------------------------------------------------

                    Orbital Energies (a.u.)
 --------------------------------------------------------------

 Alpha MOs
 -- Occupied --
-80.0876 -26.3480 -26.3478 -15.6872  -7.6236  -5.5170  -5.5145  -5.5142
 -1.6575  -1.6451  -1.1605  -0.8545  -0.7620  -0.7335  -0.7263  -0.7062
 -0.6971  -0.5344  -0.4875  -0.4481
 -- Virtual --
  0.0123   0.0499   0.0595   0.0767   0.0827   0.1182   0.1807   0.2030
  0.2191   0.2215   0.2687   0.2925   0.3081   0.3446   0.3599   0.3737
  0.3806   0.4013   0.4222   0.4573   0.4816   0.5088   0.6015   0.7844
  0.8522   0.8665   0.8869   0.9366   1.0357   1.0724   1.1525   1.2861
  1.3751   1.5534   1.5699   1.5708   1.6005   1.6197   1.6254   1.7545
  1.8596   1.8975   2.2065   2.2460   2.2653   2.3849   2.4040   2.6104
  2.8815   4.0383   4.1173   4.1660   4.1661   4.1909   4.1998   4.2044
  4.2228   4.2601   4.4032   4.4614   4.5637   5.3541   6.8691   6.8768
  6.9060   6.9243   6.9651   7.1546   7.5580  14.6795  14.7925  14.8703
 36.6442  68.7125  68.7268 166.1351
 --------------------------------------------------------------

          Ground-State Mulliken Net Atomic Charges

     Atom                 Charge (a.u.)
  ----------------------------------------
      1 P                     0.533786
      2 N                    -0.276316
      3 F                    -0.043729
      4 F                    -0.213741
  ----------------------------------------
  Sum of atomic charges =    -0.000000

 -----------------------------------------------------------------
                    Cartesian Multipole Moments
 -----------------------------------------------------------------
    Charge (ESU x 10^10)
                 0.0000
    Dipole Moment (Debye)
         X       1.9219      Y       1.0164      Z       0.0000
       Tot       2.1741
    Quadrupole Moments (Debye-Ang)
        XX     -30.1649     XY       2.3109     YY     -30.3856
        XZ       0.0000     YZ       0.0000     ZZ     -26.6891
    Octopole Moments (Debye-Ang^2)
       XXX       0.2547    XXY      -3.1722    XYY      -1.0772
       YYY     -11.1431    XXZ       0.0000    XYZ       0.0000
       YYZ       0.0000    XZZ      -0.1950    YZZ      -4.0002
       ZZZ       0.0000
    Hexadecapole Moments (Debye-Ang^3)
      XXXX    -208.5528   XXXY       0.9351   XXYY     -57.7229
      XYYY       2.4188   YYYY    -108.3727   XXXZ       0.0000
      XXYZ       0.0000   XYYZ       0.0000   YYYZ       0.0000
      XXZZ     -38.2175   XYZZ      -0.1425   YYZZ     -23.1126
      XZZZ       0.0000   YZZZ       0.0000   ZZZZ     -27.2242
 -----------------------------------------------------------------
 DrvMan completing analytic gradient of the correlated energy
 Correlated dipole moment
            1
    1   0.7561351
    2   0.3998921
    3   0.0000000
 Energy read as -594.757693716
 Full Analytical Gradient: (in a.u., or Hartree/Bohr)
             1             2             3             4
    1    0.00003654   -0.00035706    0.00031927    0.00000126
    2   -0.00014429   -0.00049854    0.00053121    0.00011161
    3    0.00000000   -0.00000000    0.00000000    0.00000000
 Gradient time:  CPU 0.80 s  wall 0.82 s
 ----------------------------------------------------------------
             Standard Nuclear Orientation (Angstroms)
    I     Atom           X                Y                Z
 ----------------------------------------------------------------
    1      P       0.6928661251     0.5900352516    -0.0000000000
    2      N      -0.8880879923     0.6479895696    -0.0000000000
    3      F      -1.6005001341    -0.5331893034     0.0000000000
    4      F       1.1364583641    -0.9551946700     0.0000000000
 ----------------------------------------------------------------
 Nuclear Repulsion Energy =   160.0906809085 hartrees
 There are       20 alpha and       20 beta electrons

                       Distance Matrix (Angstroms)
             P (  1)   N (  2)   F (  3)
   N (  2)  1.582016
   F (  3)  2.553657  1.379389
   F (  4)  1.607641  2.582438  2.769301

 Requested basis set is 6-311++G(d,p)
 There are 31 shells and 96 basis functions
 A cutoff of  1.0D-14 yielded    475 shell pairs
 There are      4703 function pairs (      5113 Cartesian)
 Smallest overlap matrix eigenvalue = 2.37E-03
 Guess MOs from SCF MO coefficient file

 -----------------------------------------------------------------------
  General SCF calculation program by
  Eric Jon Sundstrom, Paul Horn, Yuezhi Mao, Dmitri Zuev, Alec White,
  David Stuck, Shaama M.S., Shane Yost, Joonho Lee, David Small,
  Daniel Levine, Susi Lehtola, Hugh Burton, Evgeny Epifanovsky
 -----------------------------------------------------------------------
 Hartree-Fock
 using 6 threads for integral computing
 -------------------------------------------------------
 OpenMP Integral computing Module                
 Release: version 2.0, May 2017, Q-Chem Inc. Pleasanton 
 -------------------------------------------------------
 A restricted SCF calculation will be
 performed using DIIS
 SCF converges when DIIS error is below 1.0e-08
 ---------------------------------------
  Cycle       Energy         DIIS error
 ---------------------------------------
    1    -594.0396262090      4.29e-05  
    2    -594.0396282848      9.75e-06  
    3    -594.0396284858      4.76e-06  
    4    -594.0396285150      1.71e-06  
    5    -594.0396285225      6.65e-07  
    6    -594.0396285237      2.84e-07  
    7    -594.0396285239      9.69e-08  
    8    -594.0396285239      3.96e-08  
    9    -594.0396285239      1.31e-08  
   10    -594.0396285239      2.80e-09  Convergence criterion met
 ---------------------------------------
 SCF time:   CPU 3.06s  wall 0.00s 
 SCF   energy in the final basis set =     -594.0396285239
 Total energy in the final basis set =     -594.0396285239


 ------------------------------------------------------------------------------

   CCMAN2: suite of methods based on coupled cluster
           and equation of motion theories.

   Components:
   * libvmm-1.3-trunk
     by Evgeny Epifanovsky, Ilya Kaliman.
   * libtensor-2.5-trunk
     by Evgeny Epifanovsky, Michael Wormit, Dmitry Zuev, Sam Manzer, 
        Ilya Kaliman.
   * libcc-2.5-trunk
     by Evgeny Epifanovsky, Arik Landau, Tomasz Kus, Kirill Khistyaev, 
        Dmitry Zuev, Prashant Manohar, Xintian Feng, Anna Krylov, 
        Matthew Goldey, Alec White, Thomas Jagau, Kaushik Nanda, 
        Anastasia Gunina, Alexander Kunitsa, Joonho Lee.

   CCMAN original authors:
   Anna I. Krylov, C. David Sherrill, Steven R. Gwaltney,
   Edward F. C. Byrd (2000)
   Sergey V. Levchenko, Lyudmila V. Slipchenko, Tao Wang,
   Ana-Maria C. Cristian (2003)
   Piotr A. Pieniazek, C. Melania Oana, Evgeny Epifanovsky (2007)
   Prashant Manohar (2009)

 ------------------------------------------------------------------------------


 Allocating and initializing 30808MB of RAM...
 Calculation will run on 6 cores.


 Alpha MOs, Restricted
 -- Occupied --                  
-80.088 -26.348 -26.348 -15.687  -7.624  -5.517  -5.515  -5.514
  1 A     2 A     3 A     4 A     5 A     6 A     7 A     8 A                  
 -1.657  -1.645  -1.161  -0.854  -0.762  -0.733  -0.726  -0.706
  9 A    10 A    11 A    12 A    13 A    14 A    15 A    16 A                  
 -0.697  -0.534  -0.488  -0.448
 17 A    18 A    19 A    20 A                                                  
 -- Virtual --                   
  0.012   0.050   0.059   0.077   0.083   0.118   0.181   0.203
 21 A    22 A    23 A    24 A    25 A    26 A    27 A    28 A                  
  0.219   0.221   0.269   0.292   0.308   0.344   0.360   0.374
 29 A    30 A    31 A    32 A    33 A    34 A    35 A    36 A                  
  0.381   0.401   0.422   0.457   0.481   0.509   0.601   0.784
 37 A    38 A    39 A    40 A    41 A    42 A    43 A    44 A                  
  0.852   0.866   0.887   0.936   1.036   1.072   1.152   1.286
 45 A    46 A    47 A    48 A    49 A    50 A    51 A    52 A                  
  1.375   1.553   1.570   1.571   1.601   1.620   1.625   1.754
 53 A    54 A    55 A    56 A    57 A    58 A    59 A    60 A                  
  1.859   1.897   2.206   2.246   2.265   2.385   2.404   2.609
 61 A    62 A    63 A    64 A    65 A    66 A    67 A    68 A                  
  2.882   4.037   4.118   4.166   4.166   4.191   4.200   4.204
 69 A    70 A    71 A    72 A    73 A    74 A    75 A    76 A                  
  4.223   4.260   4.401   4.460   4.563   5.351   6.869   6.877
 77 A    78 A    79 A    80 A    81 A    82 A    83 A    84 A                  
  6.906   6.924   6.965   7.152   7.558  14.679  14.792  14.870
 85 A    86 A    87 A    88 A    89 A    90 A    91 A    92 A                  
 36.644  68.712  68.727 166.135
 93 A    94 A    95 A    96 A                                                  

 Beta MOs, Restricted
 -- Occupied --                  
-80.088 -26.348 -26.348 -15.687  -7.624  -5.517  -5.515  -5.514
  1 A     2 A     3 A     4 A     5 A     6 A     7 A     8 A                  
 -1.657  -1.645  -1.161  -0.854  -0.762  -0.733  -0.726  -0.706
  9 A    10 A    11 A    12 A    13 A    14 A    15 A    16 A                  
 -0.697  -0.534  -0.488  -0.448
 17 A    18 A    19 A    20 A                                                  
 -- Virtual --                   
  0.012   0.050   0.059   0.077   0.083   0.118   0.181   0.203
 21 A    22 A    23 A    24 A    25 A    26 A    27 A    28 A                  
  0.219   0.221   0.269   0.292   0.308   0.344   0.360   0.374
 29 A    30 A    31 A    32 A    33 A    34 A    35 A    36 A                  
  0.381   0.401   0.422   0.457   0.481   0.509   0.601   0.784
 37 A    38 A    39 A    40 A    41 A    42 A    43 A    44 A                  
  0.852   0.866   0.887   0.936   1.036   1.072   1.152   1.286
 45 A    46 A    47 A    48 A    49 A    50 A    51 A    52 A                  
  1.375   1.553   1.570   1.571   1.601   1.620   1.625   1.754
 53 A    54 A    55 A    56 A    57 A    58 A    59 A    60 A                  
  1.859   1.897   2.206   2.246   2.265   2.385   2.404   2.609
 61 A    62 A    63 A    64 A    65 A    66 A    67 A    68 A                  
  2.882   4.037   4.118   4.166   4.166   4.191   4.200   4.204
 69 A    70 A    71 A    72 A    73 A    74 A    75 A    76 A                  
  4.223   4.260   4.401   4.460   4.563   5.351   6.869   6.877
 77 A    78 A    79 A    80 A    81 A    82 A    83 A    84 A                  
  6.906   6.924   6.965   7.152   7.558  14.679  14.792  14.870
 85 A    86 A    87 A    88 A    89 A    90 A    91 A    92 A                  
 36.644  68.712  68.727 166.135
 93 A    94 A    95 A    96 A                                                  

 Occupation and symmetry of molecular orbitals

 Point group: C1 (1 irreducible representation).

                           A     All 
 -------------------------------------
 All molecular orbitals:
  - Alpha                  96    96  
  - Beta                   96    96  
 -------------------------------------
 Alpha orbitals:
  - Frozen occupied        8     8   
  - Active occupied        12    12  
  - Active virtual         76    76  
  - Frozen virtual         0     0   
 -------------------------------------
 Beta orbitals:
  - Frozen occupied        8     8   
  - Active occupied        12    12  
  - Active virtual         76    76  
  - Frozen virtual         0     0   
 -------------------------------------

 Import integrals:   CPU 0.00 s  wall 0.00 s

 Import integrals:   CPU 10.47 s  wall 1.85 s

 MP2 amplitudes:   CPU 0.03 s  wall 0.02 s

Running a double precision version
           CCSD T amplitudes will be solved using DIIS.

           Start     Size      MaxIter   EConv     TConv     
           3         7         100       1.00e-07  1.00e-05  
 ------------------------------------------------------------------------------
           Energy (a.u.)   Ediff      Tdiff       Comment
 ------------------------------------------------------------------------------
          -594.74865886                           
     1    -594.72940045   1.93e-02   7.11e-01     
     2    -594.75586081   2.65e-02   1.00e-01     
     3    -594.75356559   2.30e-03   4.77e-02     
     4    -594.75655891   2.99e-03   1.99e-02     Switched to DIIS steps.
     5    -594.75760232   1.04e-03   1.25e-02     
     6    -594.75768912   8.68e-05   3.03e-03     
     7    -594.75769116   2.05e-06   1.39e-03     
     8    -594.75769126   1.01e-07   3.94e-04     
     9    -594.75769382   2.56e-06   2.49e-04     
    10    -594.75769365   1.77e-07   8.10e-05     
    11    -594.75769404   3.96e-07   3.23e-05     
    12    -594.75769413   9.05e-08   1.84e-05     
    13    -594.75769410   3.19e-08   6.33e-06     
 ------------------------------------------------------------------------------
          -594.75769410                           CCSD T converged.

End of double precision
 SCF energy                 = -594.03962852
 MP2 energy                 = -594.74865886
 CCSD correlation energy     =   -0.71806558
 CCSD total energy           = -594.75769410

 CCSD  T1^2 = 0.0163  T2^2 = 0.2254  Leading amplitudes:

 Amplitude    Orbitals with energies
  0.0340       16 (A) A                  ->    21 (A) A                   
              -0.7060                          0.0122                     
  0.0340       16 (A) B                  ->    21 (A) B                   
              -0.7060                          0.0122                     
 -0.0317       20 (A) A                  ->    21 (A) A                   
              -0.4483                          0.0122                     
 -0.0317       20 (A) B                  ->    21 (A) B                   
              -0.4483                          0.0122                     

 Amplitude    Orbitals with energies
 -0.1159       20 (A) A      20 (A) B    ->    21 (A) A      21 (A) B     
              -0.4483       -0.4483            0.0122        0.0122       
  0.1159       20 (A) A      20 (A) B    ->    21 (A) B      21 (A) A     
              -0.4483       -0.4483            0.0122        0.0122       
  0.1159       20 (A) B      20 (A) A    ->    21 (A) A      21 (A) B     
              -0.4483       -0.4483            0.0122        0.0122       
 -0.1159       20 (A) B      20 (A) A    ->    21 (A) B      21 (A) A     
              -0.4483       -0.4483            0.0122        0.0122       

 Computing CCSD intemediates for later calculations in double precision
 Finished.

Running a double precision version
           CCSD Lambda amplitudes will be solved using DIIS.
           Start     Size      MaxIter   EConv     LConv     
           3         7         100       1.00e-07  1.00e-05  
 ------------------------------------------------------------------------------
            Enorm      Ldiff       Comment
 ------------------------------------------------------------------------------
     1     5.86e-02   3.54e-02     
     2     2.00e-02   9.55e-03     
     3     8.70e-03   1.20e-03     
     4     4.67e-03   1.70e-03     Switched to DIIS steps.
     5     1.38e-03   9.63e-04     
     6     7.02e-04   2.13e-04     
     7     2.32e-04   6.93e-05     
     8     1.14e-04   1.23e-05     
     9     4.20e-05   5.27e-07     
    10     2.00e-05   2.89e-07     
    11     9.80e-06   4.86e-07     
    12     4.16e-06   3.06e-07     
    13     2.10e-06   2.24e-07     
    14     9.49e-07   2.88e-08     
    15     4.27e-07   2.12e-08     
    16     2.21e-07   3.89e-08     
    17     9.65e-08   2.25e-08     
 ------------------------------------------------------------------------------
                                   CCSD Lambda converged.

 Computing density matrices in double precision...
           Orbital response amplitudes will be solved using DIIS.
           Start     Size      MaxIter   EConv     LConv     
           3         7         100       1.00e-06  1.00e-06  
 ------------------------------------------------------------------------------
            Enorm      Ldiff       Comment
 ------------------------------------------------------------------------------
     1     9.05e-02   7.15e-04     
     2     5.83e-02   1.94e-02     
     3     7.24e-02   2.41e-02     
     4     1.61e-02   2.35e-02     Switched to DIIS steps.
     5     3.81e-03   5.37e-03     
     6     1.06e-03   7.69e-04     
     7     2.63e-04   7.11e-05     
     8     5.25e-05   3.34e-05     
     9     1.63e-05   1.03e-06     
    10     8.36e-06   4.57e-07     
    11     1.23e-06   7.60e-07     
    12     5.45e-07   5.22e-08     
 ------------------------------------------------------------------------------
                                   Orbital response converged.

 Computing density matrices... Done.
 CCSD calculation:   CPU 382.91 s  wall 72.66 s

 Transferring MO TPDM to AO TPDM
 Transferring g2_o1o1o1o1
 Transferring g2_o1o1o1v1
 Transferring g2_o1o1v1v1
 Transferring g2_o1v1o1v1
 Transferring g2_o1v1v1v1
 Transferring g2_v1v1v1v1
 Adding separable TPDM
 Computing TPDM gradient
 --------------------------------------------------------
 2e gradient
  Atom          X               Y               Z
 --------------------------------------------------------
    1        -15.124608      -15.315448       -0.000000  
    2         12.743197       -9.163948        0.000000  
    3         11.758285        8.710130       -0.000000  
    4         -9.376874       15.769265        0.000000  
 --------------------------------------------------------
 --------------------------------------------------------
 Final gradient
  Atom          X               Y               Z
 --------------------------------------------------------
    1        -15.124608      -15.315448       -0.000000  
    2         12.743197       -9.163948        0.000000  
    3         11.758285        8.710130       -0.000000  
    4         -9.376874       15.769265        0.000000  
 --------------------------------------------------------
 Analytic gradient from two-electron contribution:   CPU 80.66 s  wall 15.76 s

 Total ccman2 time:   CPU 477.30 s  wall 91.24 s


 --------------------------------------------------------------

                    Orbital Energies (a.u.)
 --------------------------------------------------------------

 Alpha MOs
 -- Occupied --
-80.0878 -26.3479 -26.3477 -15.6873  -7.6238  -5.5172  -5.5147  -5.5144
 -1.6571  -1.6446  -1.1606  -0.8543  -0.7616  -0.7332  -0.7261  -0.7060
 -0.6968  -0.5345  -0.4877  -0.4483
 -- Virtual --
  0.0122   0.0498   0.0595   0.0767   0.0827   0.1180   0.1807   0.2030
  0.2191   0.2215   0.2687   0.2921   0.3081   0.3443   0.3599   0.3736
  0.3806   0.4013   0.4220   0.4573   0.4814   0.5088   0.6015   0.7842
  0.8521   0.8664   0.8866   0.9364   1.0357   1.0723   1.1524   1.2860
  1.3752   1.5534   1.5699   1.5707   1.6010   1.6198   1.6255   1.7544
  1.8595   1.8974   2.2065   2.2462   2.2650   2.3851   2.4042   2.6090
  2.8818   4.0371   4.1180   4.1660   4.1660   4.1913   4.2002   4.2043
  4.2226   4.2602   4.4014   4.4602   4.5635   5.3511   6.8690   6.8767
  6.9062   6.9242   6.9653   7.1521   7.5577  14.6793  14.7923  14.8701
 36.6439  68.7124  68.7271 166.1349
 --------------------------------------------------------------

          Ground-State Mulliken Net Atomic Charges

     Atom                 Charge (a.u.)
  ----------------------------------------
      1 P                     0.534113
      2 N                    -0.275917
      3 F                    -0.044536
      4 F                    -0.213660
  ----------------------------------------
  Sum of atomic charges =     0.000000

 -----------------------------------------------------------------
                    Cartesian Multipole Moments
 -----------------------------------------------------------------
    Charge (ESU x 10^10)
                 0.0000
    Dipole Moment (Debye)
         X       1.9295      Y       1.0214      Z       0.0000
       Tot       2.1832
    Quadrupole Moments (Debye-Ang)
        XX     -30.1725     XY       2.3078     YY     -30.3819
        XZ       0.0000     YZ       0.0000     ZZ     -26.6893
    Octopole Moments (Debye-Ang^2)
       XXX       0.2840    XXY      -3.1575    XYY      -1.0721
       YYY     -11.1024    XXZ       0.0000    XYZ       0.0000
       YYZ       0.0000    XZZ      -0.1875    YZZ      -3.9868
       ZZZ       0.0000
    Hexadecapole Moments (Debye-Ang^3)
      XXXX    -208.5980   XXXY       0.8848   XXYY     -57.7336
      XYYY       2.3648   YYYY    -108.4101   XXXZ       0.0000
      XXYZ       0.0000   XYYZ       0.0000   YYYZ       0.0000
      XXZZ     -38.2227   XYZZ      -0.1586   YYZZ     -23.1196
      XZZZ       0.0000   YZZZ       0.0000   ZZZZ     -27.2201
 -----------------------------------------------------------------
 DrvMan completing analytic gradient of the correlated energy
 Correlated dipole moment
            1
    1   0.7591371
    2   0.4018399
    3   0.0000000
 Energy read as -594.757694101
 Full Analytical Gradient: (in a.u., or Hartree/Bohr)
             1             2             3             4
    1    0.00004078    0.00020249   -0.00024037   -0.00000290
    2   -0.00002286    0.00030441   -0.00032604    0.00004450
    3    0.00000000   -0.00000000    0.00000000   -0.00000000
 Gradient time:  CPU 0.79 s  wall 0.81 s
 ----------------------------------------------------------------
             Standard Nuclear Orientation (Angstroms)
    I     Atom           X                Y                Z
 ----------------------------------------------------------------
    1      P       0.6928661251     0.5900352516    -0.0000000000
    2      N      -0.8880879923     0.6479895696    -0.0000000000
    3      F      -1.6005001341    -0.5321893034     0.0010000000
    4      F       1.1364583641    -0.9551946700     0.0000000000
 ----------------------------------------------------------------
 Nuclear Repulsion Energy =   160.1096476323 hartrees
 There are       20 alpha and       20 beta electrons

                       Distance Matrix (Angstroms)
             P (  1)   N (  2)   F (  3)
   N (  2)  1.582016
   F (  3)  2.553217  1.378533
   F (  4)  1.607641  2.582438  2.769454

 Requested basis set is 6-311++G(d,p)
 There are 31 shells and 96 basis functions
 A cutoff of  1.0D-14 yielded    475 shell pairs
 There are      4703 function pairs (      5113 Cartesian)
 Smallest overlap matrix eigenvalue = 2.37E-03
 Guess MOs from SCF MO coefficient file

 -----------------------------------------------------------------------
  General SCF calculation program by
  Eric Jon Sundstrom, Paul Horn, Yuezhi Mao, Dmitri Zuev, Alec White,
  David Stuck, Shaama M.S., Shane Yost, Joonho Lee, David Small,
  Daniel Levine, Susi Lehtola, Hugh Burton, Evgeny Epifanovsky
 -----------------------------------------------------------------------
 Hartree-Fock
 using 6 threads for integral computing
 -------------------------------------------------------
 OpenMP Integral computing Module                
 Release: version 2.0, May 2017, Q-Chem Inc. Pleasanton 
 -------------------------------------------------------
 A restricted SCF calculation will be
 performed using DIIS
 SCF converges when DIIS error is below 1.0e-08
 ---------------------------------------
  Cycle       Energy         DIIS error
 ---------------------------------------
    1    -594.0396734604      2.49e-05  
    2    -594.0396742413      6.12e-06  
    3    -594.0396743345      2.73e-06  
    4    -594.0396743467      1.20e-06  
    5    -594.0396743503      3.91e-07  
    6    -594.0396743507      1.60e-07  
    7    -594.0396743508      5.52e-08  
    8    -594.0396743508      2.27e-08  
    9    -594.0396743508      8.56e-09  Convergence criterion met
 ---------------------------------------
 SCF time:   CPU 2.77s  wall 1.00s 
 SCF   energy in the final basis set =     -594.0396743508
 Total energy in the final basis set =     -594.0396743508


 ------------------------------------------------------------------------------

   CCMAN2: suite of methods based on coupled cluster
           and equation of motion theories.

   Components:
   * libvmm-1.3-trunk
     by Evgeny Epifanovsky, Ilya Kaliman.
   * libtensor-2.5-trunk
     by Evgeny Epifanovsky, Michael Wormit, Dmitry Zuev, Sam Manzer, 
        Ilya Kaliman.
   * libcc-2.5-trunk
     by Evgeny Epifanovsky, Arik Landau, Tomasz Kus, Kirill Khistyaev, 
        Dmitry Zuev, Prashant Manohar, Xintian Feng, Anna Krylov, 
        Matthew Goldey, Alec White, Thomas Jagau, Kaushik Nanda, 
        Anastasia Gunina, Alexander Kunitsa, Joonho Lee.

   CCMAN original authors:
   Anna I. Krylov, C. David Sherrill, Steven R. Gwaltney,
   Edward F. C. Byrd (2000)
   Sergey V. Levchenko, Lyudmila V. Slipchenko, Tao Wang,
   Ana-Maria C. Cristian (2003)
   Piotr A. Pieniazek, C. Melania Oana, Evgeny Epifanovsky (2007)
   Prashant Manohar (2009)

 ------------------------------------------------------------------------------


 Allocating and initializing 30808MB of RAM...
 Calculation will run on 6 cores.


 Alpha MOs, Restricted
 -- Occupied --                  
-80.088 -26.348 -26.348 -15.687  -7.624  -5.517  -5.515  -5.514
  1 A     2 A     3 A     4 A     5 A     6 A     7 A     8 A                  
 -1.657  -1.645  -1.161  -0.854  -0.762  -0.733  -0.726  -0.706
  9 A    10 A    11 A    12 A    13 A    14 A    15 A    16 A                  
 -0.697  -0.534  -0.488  -0.448
 17 A    18 A    19 A    20 A                                                  
 -- Virtual --                   
  0.012   0.050   0.059   0.077   0.083   0.118   0.181   0.203
 21 A    22 A    23 A    24 A    25 A    26 A    27 A    28 A                  
  0.219   0.221   0.269   0.292   0.308   0.344   0.360   0.374
 29 A    30 A    31 A    32 A    33 A    34 A    35 A    36 A                  
  0.381   0.401   0.422   0.457   0.481   0.509   0.601   0.784
 37 A    38 A    39 A    40 A    41 A    42 A    43 A    44 A                  
  0.852   0.866   0.887   0.936   1.036   1.072   1.152   1.286
 45 A    46 A    47 A    48 A    49 A    50 A    51 A    52 A                  
  1.375   1.553   1.570   1.571   1.601   1.620   1.625   1.754
 53 A    54 A    55 A    56 A    57 A    58 A    59 A    60 A                  
  1.860   1.897   2.206   2.246   2.265   2.385   2.404   2.610
 61 A    62 A    63 A    64 A    65 A    66 A    67 A    68 A                  
  2.882   4.038   4.118   4.166   4.166   4.191   4.200   4.204
 69 A    70 A    71 A    72 A    73 A    74 A    75 A    76 A                  
  4.223   4.260   4.402   4.461   4.564   5.353   6.869   6.877
 77 A    78 A    79 A    80 A    81 A    82 A    83 A    84 A                  
  6.906   6.924   6.965   7.153   7.558  14.679  14.792  14.870
 85 A    86 A    87 A    88 A    89 A    90 A    91 A    92 A                  
 36.644  68.712  68.727 166.135
 93 A    94 A    95 A    96 A                                                  

 Beta MOs, Restricted
 -- Occupied --                  
-80.088 -26.348 -26.348 -15.687  -7.624  -5.517  -5.515  -5.514
  1 A     2 A     3 A     4 A     5 A     6 A     7 A     8 A                  
 -1.657  -1.645  -1.161  -0.854  -0.762  -0.733  -0.726  -0.706
  9 A    10 A    11 A    12 A    13 A    14 A    15 A    16 A                  
 -0.697  -0.534  -0.488  -0.448
 17 A    18 A    19 A    20 A                                                  
 -- Virtual --                   
  0.012   0.050   0.059   0.077   0.083   0.118   0.181   0.203
 21 A    22 A    23 A    24 A    25 A    26 A    27 A    28 A                  
  0.219   0.221   0.269   0.292   0.308   0.344   0.360   0.374
 29 A    30 A    31 A    32 A    33 A    34 A    35 A    36 A                  
  0.381   0.401   0.422   0.457   0.481   0.509   0.601   0.784
 37 A    38 A    39 A    40 A    41 A    42 A    43 A    44 A                  
  0.852   0.866   0.887   0.936   1.036   1.072   1.152   1.286
 45 A    46 A    47 A    48 A    49 A    50 A    51 A    52 A                  
  1.375   1.553   1.570   1.571   1.601   1.620   1.625   1.754
 53 A    54 A    55 A    56 A    57 A    58 A    59 A    60 A                  
  1.860   1.897   2.206   2.246   2.265   2.385   2.404   2.610
 61 A    62 A    63 A    64 A    65 A    66 A    67 A    68 A                  
  2.882   4.038   4.118   4.166   4.166   4.191   4.200   4.204
 69 A    70 A    71 A    72 A    73 A    74 A    75 A    76 A                  
  4.223   4.260   4.402   4.461   4.564   5.353   6.869   6.877
 77 A    78 A    79 A    80 A    81 A    82 A    83 A    84 A                  
  6.906   6.924   6.965   7.153   7.558  14.679  14.792  14.870
 85 A    86 A    87 A    88 A    89 A    90 A    91 A    92 A                  
 36.644  68.712  68.727 166.135
 93 A    94 A    95 A    96 A                                                  

 Occupation and symmetry of molecular orbitals

 Point group: C1 (1 irreducible representation).

                           A     All 
 -------------------------------------
 All molecular orbitals:
  - Alpha                  96    96  
  - Beta                   96    96  
 -------------------------------------
 Alpha orbitals:
  - Frozen occupied        8     8   
  - Active occupied        12    12  
  - Active virtual         76    76  
  - Frozen virtual         0     0   
 -------------------------------------
 Beta orbitals:
  - Frozen occupied        8     8   
  - Active occupied        12    12  
  - Active virtual         76    76  
  - Frozen virtual         0     0   
 -------------------------------------

 Import integrals:   CPU 0.00 s  wall 0.00 s

 Import integrals:   CPU 10.41 s  wall 1.85 s

 MP2 amplitudes:   CPU 0.03 s  wall 0.02 s

Running a double precision version
           CCSD T amplitudes will be solved using DIIS.

           Start     Size      MaxIter   EConv     TConv     
           3         7         100       1.00e-07  1.00e-05  
 ------------------------------------------------------------------------------
           Energy (a.u.)   Ediff      Tdiff       Comment
 ------------------------------------------------------------------------------
          -594.74865424                           
     1    -594.72941622   1.92e-02   7.11e-01     
     2    -594.75586056   2.64e-02   1.00e-01     
     3    -594.75356931   2.29e-03   4.77e-02     
     4    -594.75656011   2.99e-03   1.99e-02     Switched to DIIS steps.
     5    -594.75760277   1.04e-03   1.25e-02     
     6    -594.75768936   8.66e-05   3.03e-03     
     7    -594.75769136   2.00e-06   1.39e-03     
     8    -594.75769146   9.92e-08   3.93e-04     
     9    -594.75769401   2.55e-06   2.48e-04     
    10    -594.75769384   1.76e-07   8.08e-05     
    11    -594.75769423   3.94e-07   3.23e-05     
    12    -594.75769432   9.00e-08   1.84e-05     
    13    -594.75769429   3.18e-08   6.31e-06     
 ------------------------------------------------------------------------------
          -594.75769429                           CCSD T converged.

End of double precision
 SCF energy                 = -594.03967435
 MP2 energy                 = -594.74865424
 CCSD correlation energy     =   -0.71801994
 CCSD total energy           = -594.75769429

 CCSD  T1^2 = 0.0163  T2^2 = 0.2254  Leading amplitudes:

 Amplitude    Orbitals with energies
 -0.0341       16 (A) A                  ->    21 (A) A                   
              -0.7061                          0.0123                     
 -0.0341       16 (A) B                  ->    21 (A) B                   
              -0.7061                          0.0123                     
  0.0316       20 (A) A                  ->    21 (A) A                   
              -0.4482                          0.0123                     
  0.0316       20 (A) B                  ->    21 (A) B                   
              -0.4482                          0.0123                     

 Amplitude    Orbitals with energies
 -0.1159       20 (A) A      20 (A) B    ->    21 (A) A      21 (A) B     
              -0.4482       -0.4482            0.0123        0.0123       
  0.1159       20 (A) A      20 (A) B    ->    21 (A) B      21 (A) A     
              -0.4482       -0.4482            0.0123        0.0123       
  0.1159       20 (A) B      20 (A) A    ->    21 (A) A      21 (A) B     
              -0.4482       -0.4482            0.0123        0.0123       
 -0.1159       20 (A) B      20 (A) A    ->    21 (A) B      21 (A) A     
              -0.4482       -0.4482            0.0123        0.0123       

 Computing CCSD intemediates for later calculations in double precision
 Finished.

Running a double precision version
           CCSD Lambda amplitudes will be solved using DIIS.
           Start     Size      MaxIter   EConv     LConv     
           3         7         100       1.00e-07  1.00e-05  
 ------------------------------------------------------------------------------
            Enorm      Ldiff       Comment
 ------------------------------------------------------------------------------
     1     5.85e-02   3.54e-02     
     2     2.00e-02   9.55e-03     
     3     8.69e-03   1.20e-03     
     4     4.67e-03   1.70e-03     Switched to DIIS steps.
     5     1.38e-03   9.62e-04     
     6     7.01e-04   2.12e-04     
     7     2.32e-04   6.92e-05     
     8     1.14e-04   1.23e-05     
     9     4.19e-05   5.39e-07     
    10     1.99e-05   2.90e-07     
    11     9.76e-06   4.84e-07     
    12     4.15e-06   3.04e-07     
    13     2.09e-06   2.23e-07     
    14     9.44e-07   2.87e-08     
    15     4.25e-07   2.10e-08     
    16     2.20e-07   3.86e-08     
    17     9.60e-08   2.24e-08     
 ------------------------------------------------------------------------------
                                   CCSD Lambda converged.

 Computing density matrices in double precision...
           Orbital response amplitudes will be solved using DIIS.
           Start     Size      MaxIter   EConv     LConv     
           3         7         100       1.00e-06  1.00e-06  
 ------------------------------------------------------------------------------
            Enorm      Ldiff       Comment
 ------------------------------------------------------------------------------
     1     9.04e-02   7.06e-04     
     2     5.82e-02   1.94e-02     
     3     7.22e-02   2.41e-02     
     4     1.61e-02   2.34e-02     Switched to DIIS steps.
     5     3.81e-03   5.35e-03     
     6     1.06e-03   7.68e-04     
     7     2.63e-04   7.12e-05     
     8     5.22e-05   3.35e-05     
     9     1.58e-05   9.29e-07     
    10     8.16e-06   5.33e-07     
    11     1.25e-06   7.26e-07     
    12     5.43e-07   5.22e-08     
 ------------------------------------------------------------------------------
                                   Orbital response converged.

 Computing density matrices... Done.
 CCSD calculation:   CPU 380.51 s  wall 72.49 s

 Transferring MO TPDM to AO TPDM
 Transferring g2_o1o1o1o1
 Transferring g2_o1o1o1v1
 Transferring g2_o1o1v1v1
 Transferring g2_o1v1o1v1
 Transferring g2_o1v1v1v1
 Transferring g2_v1v1v1v1
 Adding separable TPDM
 Computing TPDM gradient
 --------------------------------------------------------
 2e gradient
  Atom          X               Y               Z
 --------------------------------------------------------
    1        -15.127193      -15.313734        0.001830  
    2         12.739660       -9.167427        0.006034  
    3         11.763630        8.712089       -0.009519  
    4         -9.376097       15.769072        0.001656  
 --------------------------------------------------------
 --------------------------------------------------------
 Final gradient
  Atom          X               Y               Z
 --------------------------------------------------------
    1        -15.127193      -15.313734        0.001830  
    2         12.739660       -9.167427        0.006034  
    3         11.763630        8.712089       -0.009519  
    4         -9.376097       15.769072        0.001656  
 --------------------------------------------------------
 Analytic gradient from two-electron contribution:   CPU 82.38 s  wall 15.84 s

 Total ccman2 time:   CPU 476.40 s  wall 91.04 s


 --------------------------------------------------------------

                    Orbital Energies (a.u.)
 --------------------------------------------------------------

 Alpha MOs
 -- Occupied --
-80.0877 -26.3478 -26.3478 -15.6872  -7.6237  -5.5171  -5.5146  -5.5143
 -1.6573  -1.6448  -1.1606  -0.8544  -0.7618  -0.7333  -0.7262  -0.7061
 -0.6970  -0.5344  -0.4876  -0.4482
 -- Virtual --
  0.0123   0.0499   0.0595   0.0767   0.0827   0.1181   0.1807   0.2030
  0.2191   0.2215   0.2687   0.2923   0.3081   0.3444   0.3599   0.3737
  0.3806   0.4013   0.4221   0.4573   0.4815   0.5088   0.6015   0.7843
  0.8522   0.8665   0.8868   0.9365   1.0357   1.0723   1.1525   1.2860
  1.3752   1.5534   1.5699   1.5707   1.6008   1.6197   1.6254   1.7545
  1.8595   1.8974   2.2065   2.2461   2.2652   2.3850   2.4041   2.6097
  2.8817   4.0377   4.1176   4.1660   4.1661   4.1911   4.2000   4.2044
  4.2227   4.2602   4.4023   4.4608   4.5636   5.3526   6.8690   6.8768
  6.9061   6.9242   6.9652   7.1533   7.5578  14.6794  14.7924  14.8702
 36.6441  68.7125  68.7269 166.1350
 --------------------------------------------------------------

          Ground-State Mulliken Net Atomic Charges

     Atom                 Charge (a.u.)
  ----------------------------------------
      1 P                     0.533950
      2 N                    -0.276116
      3 F                    -0.044133
      4 F                    -0.213701
  ----------------------------------------
  Sum of atomic charges =     0.000000

 -----------------------------------------------------------------
                    Cartesian Multipole Moments
 -----------------------------------------------------------------
    Charge (ESU x 10^10)
                -0.0000
    Dipole Moment (Debye)
         X       1.9257      Y       1.0189      Z       0.0002
       Tot       2.1787
    Quadrupole Moments (Debye-Ang)
        XX     -30.1687     XY       2.3093     YY     -30.3838
        XZ       0.0013     YZ       0.0008     ZZ     -26.6892
    Octopole Moments (Debye-Ang^2)
       XXX       0.2694    XXY      -3.1649    XYY      -1.0746
       YYY     -11.1227    XXZ      -0.0051    XYZ      -0.0003
       YYZ      -0.0048    XZZ      -0.1913    YZZ      -3.9935
       ZZZ      -0.0131
    Hexadecapole Moments (Debye-Ang^3)
      XXXX    -208.5754   XXXY       0.9100   XXYY     -57.7283
      XYYY       2.3918   YYYY    -108.3913   XXXZ       0.0267
      XXYZ       0.0043   XYYZ       0.0074   YYYZ       0.0073
      XXZZ     -38.2201   XYZZ      -0.1506   YYZZ     -23.1161
      XZZZ       0.0245   YZZZ       0.0090   ZZZZ     -27.2222
 -----------------------------------------------------------------
 DrvMan completing analytic gradient of the correlated energy
 Correlated dipole moment
            1
    1   0.7576382
    2   0.4008664
    3   0.0000731
 Energy read as -594.757694289
 Full Analytical Gradient: (in a.u., or Hartree/Bohr)
             1             2             3             4
    1    0.00003868   -0.00007633    0.00003846   -0.00000081
    2   -0.00008352   -0.00009588    0.00010138    0.00007802
    3    0.00003776   -0.00004313    0.00002576   -0.00002039
 Gradient time:  CPU 0.78 s  wall 0.81 s
 ----------------------------------------------------------------
             Standard Nuclear Orientation (Angstroms)
    I     Atom           X                Y                Z
 ----------------------------------------------------------------
    1      P       0.6928661251     0.5900352516    -0.0000000000
    2      N      -0.8880879923     0.6479895696    -0.0000000000
    3      F      -1.6005001341    -0.5321893034     0.0000000000
    4      F       1.1374583641    -0.9551946700     0.0000000000
 ----------------------------------------------------------------
 Nuclear Repulsion Energy =   160.0925843230 hartrees
 There are       20 alpha and       20 beta electrons

                       Distance Matrix (Angstroms)
             P (  1)   N (  2)   F (  3)
   N (  2)  1.582016
   F (  3)  2.553217  1.378533
   F (  4)  1.607917  2.583222  2.770442

 Requested basis set is 6-311++G(d,p)
 There are 31 shells and 96 basis functions
 A cutoff of  1.0D-14 yielded    475 shell pairs
 There are      4703 function pairs (      5113 Cartesian)
 Smallest overlap matrix eigenvalue = 2.37E-03
 Guess MOs from SCF MO coefficient file

 -----------------------------------------------------------------------
  General SCF calculation program by
  Eric Jon Sundstrom, Paul Horn, Yuezhi Mao, Dmitri Zuev, Alec White,
  David Stuck, Shaama M.S., Shane Yost, Joonho Lee, David Small,
  Daniel Levine, Susi Lehtola, Hugh Burton, Evgeny Epifanovsky
 -----------------------------------------------------------------------
 Hartree-Fock
 using 6 threads for integral computing
 -------------------------------------------------------
 OpenMP Integral computing Module                
 Release: version 2.0, May 2017, Q-Chem Inc. Pleasanton 
 -------------------------------------------------------
 A restricted SCF calculation will be
 performed using DIIS
 SCF converges when DIIS error is below 1.0e-08
 ---------------------------------------
  Cycle       Energy         DIIS error
 ---------------------------------------
    1    -594.0396590820      1.67e-05  
    2    -594.0396595101      4.70e-06  
    3    -594.0396595692      1.94e-06  
    4    -594.0396595760      9.39e-07  
    5    -594.0396595779      2.32e-07  
    6    -594.0396595781      1.13e-07  
    7    -594.0396595781      3.73e-08  
    8    -594.0396595781      1.46e-08  
    9    -594.0396595781      6.04e-09  Convergence criterion met
 ---------------------------------------
 SCF time:   CPU 2.78s  wall 0.00s 
 SCF   energy in the final basis set =     -594.0396595781
 Total energy in the final basis set =     -594.0396595781


 ------------------------------------------------------------------------------

   CCMAN2: suite of methods based on coupled cluster
           and equation of motion theories.

   Components:
   * libvmm-1.3-trunk
     by Evgeny Epifanovsky, Ilya Kaliman.
   * libtensor-2.5-trunk
     by Evgeny Epifanovsky, Michael Wormit, Dmitry Zuev, Sam Manzer, 
        Ilya Kaliman.
   * libcc-2.5-trunk
     by Evgeny Epifanovsky, Arik Landau, Tomasz Kus, Kirill Khistyaev, 
        Dmitry Zuev, Prashant Manohar, Xintian Feng, Anna Krylov, 
        Matthew Goldey, Alec White, Thomas Jagau, Kaushik Nanda, 
        Anastasia Gunina, Alexander Kunitsa, Joonho Lee.

   CCMAN original authors:
   Anna I. Krylov, C. David Sherrill, Steven R. Gwaltney,
   Edward F. C. Byrd (2000)
   Sergey V. Levchenko, Lyudmila V. Slipchenko, Tao Wang,
   Ana-Maria C. Cristian (2003)
   Piotr A. Pieniazek, C. Melania Oana, Evgeny Epifanovsky (2007)
   Prashant Manohar (2009)

 ------------------------------------------------------------------------------


 Allocating and initializing 30808MB of RAM...
 Calculation will run on 6 cores.


 Alpha MOs, Restricted
 -- Occupied --                  
-80.088 -26.348 -26.348 -15.687  -7.624  -5.517  -5.515  -5.514
  1 A     2 A     3 A     4 A     5 A     6 A     7 A     8 A                  
 -1.657  -1.645  -1.161  -0.854  -0.762  -0.733  -0.726  -0.706
  9 A    10 A    11 A    12 A    13 A    14 A    15 A    16 A                  
 -0.697  -0.534  -0.488  -0.448
 17 A    18 A    19 A    20 A                                                  
 -- Virtual --                   
  0.012   0.050   0.060   0.077   0.083   0.118   0.181   0.203
 21 A    22 A    23 A    24 A    25 A    26 A    27 A    28 A                  
  0.219   0.221   0.269   0.292   0.308   0.344   0.360   0.374
 29 A    30 A    31 A    32 A    33 A    34 A    35 A    36 A                  
  0.381   0.401   0.422   0.457   0.481   0.509   0.601   0.784
 37 A    38 A    39 A    40 A    41 A    42 A    43 A    44 A                  
  0.852   0.866   0.887   0.936   1.036   1.072   1.152   1.286
 45 A    46 A    47 A    48 A    49 A    50 A    51 A    52 A                  
  1.375   1.553   1.570   1.571   1.601   1.620   1.625   1.754
 53 A    54 A    55 A    56 A    57 A    58 A    59 A    60 A                  
  1.859   1.897   2.207   2.246   2.265   2.385   2.404   2.610
 61 A    62 A    63 A    64 A    65 A    66 A    67 A    68 A                  
  2.882   4.038   4.118   4.166   4.166   4.191   4.200   4.204
 69 A    70 A    71 A    72 A    73 A    74 A    75 A    76 A                  
  4.223   4.260   4.402   4.461   4.563   5.353   6.869   6.877
 77 A    78 A    79 A    80 A    81 A    82 A    83 A    84 A                  
  6.906   6.924   6.965   7.153   7.558  14.679  14.792  14.870
 85 A    86 A    87 A    88 A    89 A    90 A    91 A    92 A                  
 36.644  68.713  68.727 166.135
 93 A    94 A    95 A    96 A                                                  

 Beta MOs, Restricted
 -- Occupied --                  
-80.088 -26.348 -26.348 -15.687  -7.624  -5.517  -5.515  -5.514
  1 A     2 A     3 A     4 A     5 A     6 A     7 A     8 A                  
 -1.657  -1.645  -1.161  -0.854  -0.762  -0.733  -0.726  -0.706
  9 A    10 A    11 A    12 A    13 A    14 A    15 A    16 A                  
 -0.697  -0.534  -0.488  -0.448
 17 A    18 A    19 A    20 A                                                  
 -- Virtual --                   
  0.012   0.050   0.060   0.077   0.083   0.118   0.181   0.203
 21 A    22 A    23 A    24 A    25 A    26 A    27 A    28 A                  
  0.219   0.221   0.269   0.292   0.308   0.344   0.360   0.374
 29 A    30 A    31 A    32 A    33 A    34 A    35 A    36 A                  
  0.381   0.401   0.422   0.457   0.481   0.509   0.601   0.784
 37 A    38 A    39 A    40 A    41 A    42 A    43 A    44 A                  
  0.852   0.866   0.887   0.936   1.036   1.072   1.152   1.286
 45 A    46 A    47 A    48 A    49 A    50 A    51 A    52 A                  
  1.375   1.553   1.570   1.571   1.601   1.620   1.625   1.754
 53 A    54 A    55 A    56 A    57 A    58 A    59 A    60 A                  
  1.859   1.897   2.207   2.246   2.265   2.385   2.404   2.610
 61 A    62 A    63 A    64 A    65 A    66 A    67 A    68 A                  
  2.882   4.038   4.118   4.166   4.166   4.191   4.200   4.204
 69 A    70 A    71 A    72 A    73 A    74 A    75 A    76 A                  
  4.223   4.260   4.402   4.461   4.563   5.353   6.869   6.877
 77 A    78 A    79 A    80 A    81 A    82 A    83 A    84 A                  
  6.906   6.924   6.965   7.153   7.558  14.679  14.792  14.870
 85 A    86 A    87 A    88 A    89 A    90 A    91 A    92 A                  
 36.644  68.713  68.727 166.135
 93 A    94 A    95 A    96 A                                                  

 Occupation and symmetry of molecular orbitals

 Point group: C1 (1 irreducible representation).

                           A     All 
 -------------------------------------
 All molecular orbitals:
  - Alpha                  96    96  
  - Beta                   96    96  
 -------------------------------------
 Alpha orbitals:
  - Frozen occupied        8     8   
  - Active occupied        12    12  
  - Active virtual         76    76  
  - Frozen virtual         0     0   
 -------------------------------------
 Beta orbitals:
  - Frozen occupied        8     8   
  - Active occupied        12    12  
  - Active virtual         76    76  
  - Frozen virtual         0     0   
 -------------------------------------

 Import integrals:   CPU 0.00 s  wall 0.00 s

 Import integrals:   CPU 10.39 s  wall 1.84 s

 MP2 amplitudes:   CPU 0.03 s  wall 0.02 s

Running a double precision version
           CCSD T amplitudes will be solved using DIIS.

           Start     Size      MaxIter   EConv     TConv     
           3         7         100       1.00e-07  1.00e-05  
 ------------------------------------------------------------------------------
           Energy (a.u.)   Ediff      Tdiff       Comment
 ------------------------------------------------------------------------------
          -594.74865961                           
     1    -594.72941131   1.92e-02   7.11e-01     
     2    -594.75586145   2.65e-02   1.00e-01     
     3    -594.75356791   2.29e-03   4.77e-02     
     4    -594.75655968   2.99e-03   1.99e-02     Switched to DIIS steps.
     5    -594.75760263   1.04e-03   1.25e-02     
     6    -594.75768927   8.66e-05   3.03e-03     
     7    -594.75769128   2.01e-06   1.39e-03     
     8    -594.75769138   1.05e-07   3.93e-04     
     9    -594.75769393   2.55e-06   2.49e-04     
    10    -594.75769376   1.76e-07   8.09e-05     
    11    -594.75769415   3.95e-07   3.23e-05     
    12    -594.75769424   9.02e-08   1.84e-05     
    13    -594.75769421   3.18e-08   6.32e-06     
 ------------------------------------------------------------------------------
          -594.75769421                           CCSD T converged.

End of double precision
 SCF energy                 = -594.03965958
 MP2 energy                 = -594.74865961
 CCSD correlation energy     =   -0.71803463
 CCSD total energy           = -594.75769421

 CCSD  T1^2 = 0.0163  T2^2 = 0.2254  Leading amplitudes:

 Amplitude    Orbitals with energies
  0.0341       16 (A) A                  ->    21 (A) A                   
              -0.7061                          0.0122                     
  0.0341       16 (A) B                  ->    21 (A) B                   
              -0.7061                          0.0122                     
 -0.0316       20 (A) A                  ->    21 (A) A                   
              -0.4482                          0.0122                     
 -0.0316       20 (A) B                  ->    21 (A) B                   
              -0.4482                          0.0122                     

 Amplitude    Orbitals with energies
 -0.1159       20 (A) A      20 (A) B    ->    21 (A) A      21 (A) B     
              -0.4482       -0.4482            0.0122        0.0122       
  0.1159       20 (A) A      20 (A) B    ->    21 (A) B      21 (A) A     
              -0.4482       -0.4482            0.0122        0.0122       
  0.1159       20 (A) B      20 (A) A    ->    21 (A) A      21 (A) B     
              -0.4482       -0.4482            0.0122        0.0122       
 -0.1159       20 (A) B      20 (A) A    ->    21 (A) B      21 (A) A     
              -0.4482       -0.4482            0.0122        0.0122       

 Computing CCSD intemediates for later calculations in double precision
 Finished.

Running a double precision version
           CCSD Lambda amplitudes will be solved using DIIS.
           Start     Size      MaxIter   EConv     LConv     
           3         7         100       1.00e-07  1.00e-05  
 ------------------------------------------------------------------------------
            Enorm      Ldiff       Comment
 ------------------------------------------------------------------------------
     1     5.85e-02   3.54e-02     
     2     2.00e-02   9.55e-03     
     3     8.69e-03   1.20e-03     
     4     4.67e-03   1.70e-03     Switched to DIIS steps.
     5     1.38e-03   9.63e-04     
     6     7.01e-04   2.12e-04     
     7     2.32e-04   6.92e-05     
     8     1.14e-04   1.23e-05     
     9     4.19e-05   5.39e-07     
    10     2.00e-05   2.90e-07     
    11     9.77e-06   4.84e-07     
    12     4.15e-06   3.05e-07     
    13     2.10e-06   2.24e-07     
    14     9.44e-07   2.88e-08     
    15     4.25e-07   2.10e-08     
    16     2.20e-07   3.87e-08     
    17     9.60e-08   2.24e-08     
 ------------------------------------------------------------------------------
                                   CCSD Lambda converged.

 Computing density matrices in double precision...
           Orbital response amplitudes will be solved using DIIS.
           Start     Size      MaxIter   EConv     LConv     
           3         7         100       1.00e-06  1.00e-06  
 ------------------------------------------------------------------------------
            Enorm      Ldiff       Comment
 ------------------------------------------------------------------------------
     1     9.05e-02   7.11e-04     
     2     5.82e-02   1.94e-02     
     3     7.21e-02   2.41e-02     
     4     1.61e-02   2.34e-02     Switched to DIIS steps.
     5     3.82e-03   5.36e-03     
     6     1.06e-03   7.68e-04     
     7     2.63e-04   7.12e-05     
     8     5.22e-05   3.35e-05     
     9     1.57e-05   8.97e-07     
    10     8.09e-06   5.69e-07     
    11     1.26e-06   7.15e-07     
    12     5.40e-07   5.54e-08     
 ------------------------------------------------------------------------------
                                   Orbital response converged.

 Computing density matrices... Done.
 CCSD calculation:   CPU 381.70 s  wall 72.61 s

 Transferring MO TPDM to AO TPDM
 Transferring g2_o1o1o1o1
 Transferring g2_o1o1o1v1
 Transferring g2_o1o1v1v1
 Transferring g2_o1v1o1v1
 Transferring g2_o1v1v1v1
 Transferring g2_v1v1v1v1
 Adding separable TPDM
 Computing TPDM gradient
 --------------------------------------------------------
 2e gradient
  Atom          X               Y               Z
 --------------------------------------------------------
    1        -15.118822      -15.305920       -0.000001  
    2         12.739660       -9.167648        0.000000  
    3         11.761104        8.712479       -0.000000  
    4         -9.381942       15.761089        0.000000  
 --------------------------------------------------------
 --------------------------------------------------------
 Final gradient
  Atom          X               Y               Z
 --------------------------------------------------------
    1        -15.118822      -15.305920       -0.000001  
    2         12.739660       -9.167648        0.000000  
    3         11.761104        8.712479       -0.000000  
    4         -9.381942       15.761089        0.000000  
 --------------------------------------------------------
 Analytic gradient from two-electron contribution:   CPU 81.90 s  wall 15.72 s

 Total ccman2 time:   CPU 477.54 s  wall 91.12 s


 --------------------------------------------------------------

                    Orbital Energies (a.u.)
 --------------------------------------------------------------

 Alpha MOs
 -- Occupied --
-80.0877 -26.3479 -26.3478 -15.6873  -7.6237  -5.5171  -5.5146  -5.5143
 -1.6572  -1.6448  -1.1606  -0.8544  -0.7618  -0.7333  -0.7262  -0.7061
 -0.6970  -0.5344  -0.4876  -0.4482
 -- Virtual --
  0.0122   0.0499   0.0595   0.0767   0.0827   0.1181   0.1807   0.2030
  0.2191   0.2215   0.2687   0.2923   0.3081   0.3444   0.3598   0.3737
  0.3806   0.4012   0.4220   0.4573   0.4815   0.5087   0.6015   0.7843
  0.8522   0.8664   0.8868   0.9365   1.0357   1.0722   1.1524   1.2859
  1.3751   1.5534   1.5700   1.5707   1.6007   1.6197   1.6252   1.7544
  1.8595   1.8975   2.2065   2.2461   2.2652   2.3850   2.4040   2.6096
  2.8816   4.0377   4.1176   4.1661   4.1661   4.1911   4.1999   4.2044
  4.2227   4.2601   4.4023   4.4606   4.5634   5.3525   6.8691   6.8769
  6.9061   6.9244   6.9650   7.1533   7.5577  14.6794  14.7922  14.8702
 36.6440  68.7125  68.7269 166.1348
 --------------------------------------------------------------

          Ground-State Mulliken Net Atomic Charges

     Atom                 Charge (a.u.)
  ----------------------------------------
      1 P                     0.533988
      2 N                    -0.275992
      3 F                    -0.044146
      4 F                    -0.213851
  ----------------------------------------
  Sum of atomic charges =     0.000000

 -----------------------------------------------------------------
                    Cartesian Multipole Moments
 -----------------------------------------------------------------
    Charge (ESU x 10^10)
                 0.0000
    Dipole Moment (Debye)
         X       1.9233      Y       1.0194      Z       0.0000
       Tot       2.1767
    Quadrupole Moments (Debye-Ang)
        XX     -30.1716     XY       2.3104     YY     -30.3846
        XZ      -0.0000     YZ      -0.0000     ZZ     -26.6893
    Octopole Moments (Debye-Ang^2)
       XXX       0.2451    XXY      -3.1592    XYY      -1.0834
       YYY     -11.1223    XXZ      -0.0000    XYZ      -0.0000
       YYZ      -0.0000    XZZ      -0.1969    YZZ      -3.9928
       ZZZ      -0.0000
    Hexadecapole Moments (Debye-Ang^3)
      XXXX    -208.6527   XXXY       0.9303   XXYY     -57.7417
      XYYY       2.4054   YYYY    -108.3964   XXXZ      -0.0000
      XXYZ      -0.0000   XYYZ      -0.0000   YYYZ      -0.0000
      XXZZ     -38.2316   XYZZ      -0.1454   YYZZ     -23.1164
      XZZZ      -0.0000   YZZZ      -0.0000   ZZZZ     -27.2217
 -----------------------------------------------------------------
 DrvMan completing analytic gradient of the correlated energy
 Correlated dipole moment
            1
    1   0.7566678
    2   0.4010759
    3   0.0000000
 Energy read as -594.757694210
 Full Analytical Gradient: (in a.u., or Hartree/Bohr)
             1             2             3             4
    1   -0.00005264   -0.00011638    0.00006041    0.00010860
    2   -0.00001807   -0.00001644    0.00010360   -0.00006910
    3   -0.00000001    0.00000002    0.00000000   -0.00000001
 Gradient time:  CPU 0.80 s  wall 0.83 s
 ----------------------------------------------------------------
             Standard Nuclear Orientation (Angstroms)
    I     Atom           X                Y                Z
 ----------------------------------------------------------------
    1      P       0.6928661251     0.5900352516    -0.0000000000
    2      N      -0.8880879923     0.6479895696    -0.0000000000
    3      F      -1.6005001341    -0.5321893034     0.0000000000
    4      F       1.1354583641    -0.9551946700     0.0000000000
 ----------------------------------------------------------------
 Nuclear Repulsion Energy =   160.1267222392 hartrees
 There are       20 alpha and       20 beta electrons

                       Distance Matrix (Angstroms)
             P (  1)   N (  2)   F (  3)
   N (  2)  1.582016
   F (  3)  2.553217  1.378533
   F (  4)  1.607365  2.581654  2.768466

 Requested basis set is 6-311++G(d,p)
 There are 31 shells and 96 basis functions
 A cutoff of  1.0D-14 yielded    475 shell pairs
 There are      4703 function pairs (      5113 Cartesian)
 Smallest overlap matrix eigenvalue = 2.37E-03
 Guess MOs from SCF MO coefficient file

 -----------------------------------------------------------------------
  General SCF calculation program by
  Eric Jon Sundstrom, Paul Horn, Yuezhi Mao, Dmitri Zuev, Alec White,
  David Stuck, Shaama M.S., Shane Yost, Joonho Lee, David Small,
  Daniel Levine, Susi Lehtola, Hugh Burton, Evgeny Epifanovsky
 -----------------------------------------------------------------------
 Hartree-Fock
 using 6 threads for integral computing
 -------------------------------------------------------
 OpenMP Integral computing Module                
 Release: version 2.0, May 2017, Q-Chem Inc. Pleasanton 
 -------------------------------------------------------
 A restricted SCF calculation will be
 performed using DIIS
 SCF converges when DIIS error is below 1.0e-08
 ---------------------------------------
  Cycle       Energy         DIIS error
 ---------------------------------------
    1    -594.0396882422      2.14e-05  
    2    -594.0396889013      5.80e-06  
    3    -594.0396889636      2.81e-06  
    4    -594.0396889723      9.24e-07  
    5    -594.0396889737      2.49e-07  
    6    -594.0396889739      1.39e-07  
    7    -594.0396889740      5.15e-08  
    8    -594.0396889740      1.99e-08  
    9    -594.0396889740      6.29e-09  Convergence criterion met
 ---------------------------------------
 SCF time:   CPU 2.79s  wall 1.00s 
 SCF   energy in the final basis set =     -594.0396889740
 Total energy in the final basis set =     -594.0396889740


 ------------------------------------------------------------------------------

   CCMAN2: suite of methods based on coupled cluster
           and equation of motion theories.

   Components:
   * libvmm-1.3-trunk
     by Evgeny Epifanovsky, Ilya Kaliman.
   * libtensor-2.5-trunk
     by Evgeny Epifanovsky, Michael Wormit, Dmitry Zuev, Sam Manzer, 
        Ilya Kaliman.
   * libcc-2.5-trunk
     by Evgeny Epifanovsky, Arik Landau, Tomasz Kus, Kirill Khistyaev, 
        Dmitry Zuev, Prashant Manohar, Xintian Feng, Anna Krylov, 
        Matthew Goldey, Alec White, Thomas Jagau, Kaushik Nanda, 
        Anastasia Gunina, Alexander Kunitsa, Joonho Lee.

   CCMAN original authors:
   Anna I. Krylov, C. David Sherrill, Steven R. Gwaltney,
   Edward F. C. Byrd (2000)
   Sergey V. Levchenko, Lyudmila V. Slipchenko, Tao Wang,
   Ana-Maria C. Cristian (2003)
   Piotr A. Pieniazek, C. Melania Oana, Evgeny Epifanovsky (2007)
   Prashant Manohar (2009)

 ------------------------------------------------------------------------------


 Allocating and initializing 30808MB of RAM...
 Calculation will run on 6 cores.


 Alpha MOs, Restricted
 -- Occupied --                  
-80.088 -26.348 -26.348 -15.687  -7.624  -5.517  -5.515  -5.514
  1 A     2 A     3 A     4 A     5 A     6 A     7 A     8 A                  
 -1.657  -1.645  -1.161  -0.854  -0.762  -0.733  -0.726  -0.706
  9 A    10 A    11 A    12 A    13 A    14 A    15 A    16 A                  
 -0.697  -0.534  -0.488  -0.448
 17 A    18 A    19 A    20 A                                                  
 -- Virtual --                   
  0.012   0.050   0.059   0.077   0.083   0.118   0.181   0.203
 21 A    22 A    23 A    24 A    25 A    26 A    27 A    28 A                  
  0.219   0.222   0.269   0.292   0.308   0.344   0.360   0.374
 29 A    30 A    31 A    32 A    33 A    34 A    35 A    36 A                  
  0.381   0.401   0.422   0.457   0.482   0.509   0.602   0.784
 37 A    38 A    39 A    40 A    41 A    42 A    43 A    44 A                  
  0.852   0.867   0.887   0.937   1.036   1.072   1.153   1.286
 45 A    46 A    47 A    48 A    49 A    50 A    51 A    52 A                  
  1.375   1.553   1.570   1.571   1.601   1.620   1.626   1.754
 53 A    54 A    55 A    56 A    57 A    58 A    59 A    60 A                  
  1.860   1.897   2.206   2.246   2.265   2.385   2.404   2.610
 61 A    62 A    63 A    64 A    65 A    66 A    67 A    68 A                  
  2.882   4.038   4.118   4.166   4.166   4.191   4.200   4.204
 69 A    70 A    71 A    72 A    73 A    74 A    75 A    76 A                  
  4.223   4.260   4.402   4.461   4.564   5.353   6.869   6.877
 77 A    78 A    79 A    80 A    81 A    82 A    83 A    84 A                  
  6.906   6.924   6.965   7.153   7.558  14.679  14.793  14.870
 85 A    86 A    87 A    88 A    89 A    90 A    91 A    92 A                  
 36.644  68.712  68.727 166.135
 93 A    94 A    95 A    96 A                                                  

 Beta MOs, Restricted
 -- Occupied --                  
-80.088 -26.348 -26.348 -15.687  -7.624  -5.517  -5.515  -5.514
  1 A     2 A     3 A     4 A     5 A     6 A     7 A     8 A                  
 -1.657  -1.645  -1.161  -0.854  -0.762  -0.733  -0.726  -0.706
  9 A    10 A    11 A    12 A    13 A    14 A    15 A    16 A                  
 -0.697  -0.534  -0.488  -0.448
 17 A    18 A    19 A    20 A                                                  
 -- Virtual --                   
  0.012   0.050   0.059   0.077   0.083   0.118   0.181   0.203
 21 A    22 A    23 A    24 A    25 A    26 A    27 A    28 A                  
  0.219   0.222   0.269   0.292   0.308   0.344   0.360   0.374
 29 A    30 A    31 A    32 A    33 A    34 A    35 A    36 A                  
  0.381   0.401   0.422   0.457   0.482   0.509   0.602   0.784
 37 A    38 A    39 A    40 A    41 A    42 A    43 A    44 A                  
  0.852   0.867   0.887   0.937   1.036   1.072   1.153   1.286
 45 A    46 A    47 A    48 A    49 A    50 A    51 A    52 A                  
  1.375   1.553   1.570   1.571   1.601   1.620   1.626   1.754
 53 A    54 A    55 A    56 A    57 A    58 A    59 A    60 A                  
  1.860   1.897   2.206   2.246   2.265   2.385   2.404   2.610
 61 A    62 A    63 A    64 A    65 A    66 A    67 A    68 A                  
  2.882   4.038   4.118   4.166   4.166   4.191   4.200   4.204
 69 A    70 A    71 A    72 A    73 A    74 A    75 A    76 A                  
  4.223   4.260   4.402   4.461   4.564   5.353   6.869   6.877
 77 A    78 A    79 A    80 A    81 A    82 A    83 A    84 A                  
  6.906   6.924   6.965   7.153   7.558  14.679  14.793  14.870
 85 A    86 A    87 A    88 A    89 A    90 A    91 A    92 A                  
 36.644  68.712  68.727 166.135
 93 A    94 A    95 A    96 A                                                  

 Occupation and symmetry of molecular orbitals

 Point group: C1 (1 irreducible representation).

                           A     All 
 -------------------------------------
 All molecular orbitals:
  - Alpha                  96    96  
  - Beta                   96    96  
 -------------------------------------
 Alpha orbitals:
  - Frozen occupied        8     8   
  - Active occupied        12    12  
  - Active virtual         76    76  
  - Frozen virtual         0     0   
 -------------------------------------
 Beta orbitals:
  - Frozen occupied        8     8   
  - Active occupied        12    12  
  - Active virtual         76    76  
  - Frozen virtual         0     0   
 -------------------------------------

 Import integrals:   CPU 0.00 s  wall 0.00 s

 Import integrals:   CPU 10.41 s  wall 1.85 s

 MP2 amplitudes:   CPU 0.03 s  wall 0.02 s

Running a double precision version
           CCSD T amplitudes will be solved using DIIS.

           Start     Size      MaxIter   EConv     TConv     
           3         7         100       1.00e-07  1.00e-05  
 ------------------------------------------------------------------------------
           Energy (a.u.)   Ediff      Tdiff       Comment
 ------------------------------------------------------------------------------
          -594.74864872                           
     1    -594.72942097   1.92e-02   7.11e-01     
     2    -594.75585951   2.64e-02   1.00e-01     
     3    -594.75357055   2.29e-03   4.77e-02     
     4    -594.75656037   2.99e-03   1.99e-02     Switched to DIIS steps.
     5    -594.75760275   1.04e-03   1.25e-02     
     6    -594.75768929   8.65e-05   3.03e-03     
     7    -594.75769129   2.00e-06   1.39e-03     
     8    -594.75769139   9.29e-08   3.93e-04     
     9    -594.75769393   2.55e-06   2.48e-04     
    10    -594.75769376   1.76e-07   8.08e-05     
    11    -594.75769415   3.94e-07   3.22e-05     
    12    -594.75769424   8.99e-08   1.83e-05     
    13    -594.75769421   3.17e-08   6.30e-06     
 ------------------------------------------------------------------------------
          -594.75769421                           CCSD T converged.

End of double precision
 SCF energy                 = -594.03968897
 MP2 energy                 = -594.74864872
 CCSD correlation energy     =   -0.71800524
 CCSD total energy           = -594.75769421

 CCSD  T1^2 = 0.0163  T2^2 = 0.2253  Leading amplitudes:

 Amplitude    Orbitals with energies
 -0.0340       16 (A) A                  ->    21 (A) A                   
              -0.7061                          0.0123                     
 -0.0340       16 (A) B                  ->    21 (A) B                   
              -0.7061                          0.0123                     
  0.0316       20 (A) A                  ->    21 (A) A                   
              -0.4481                          0.0123                     
  0.0316       20 (A) B                  ->    21 (A) B                   
              -0.4481                          0.0123                     

 Amplitude    Orbitals with energies
 -0.1159       20 (A) A      20 (A) B    ->    21 (A) A      21 (A) B     
              -0.4481       -0.4481            0.0123        0.0123       
  0.1159       20 (A) A      20 (A) B    ->    21 (A) B      21 (A) A     
              -0.4481       -0.4481            0.0123        0.0123       
  0.1159       20 (A) B      20 (A) A    ->    21 (A) A      21 (A) B     
              -0.4481       -0.4481            0.0123        0.0123       
 -0.1159       20 (A) B      20 (A) A    ->    21 (A) B      21 (A) A     
              -0.4481       -0.4481            0.0123        0.0123       

 Computing CCSD intemediates for later calculations in double precision
 Finished.

Running a double precision version
           CCSD Lambda amplitudes will be solved using DIIS.
           Start     Size      MaxIter   EConv     LConv     
           3         7         100       1.00e-07  1.00e-05  
 ------------------------------------------------------------------------------
            Enorm      Ldiff       Comment
 ------------------------------------------------------------------------------
     1     5.85e-02   3.54e-02     
     2     2.00e-02   9.55e-03     
     3     8.69e-03   1.20e-03     
     4     4.67e-03   1.69e-03     Switched to DIIS steps.
     5     1.38e-03   9.62e-04     
     6     7.01e-04   2.12e-04     
     7     2.32e-04   6.92e-05     
     8     1.14e-04   1.23e-05     
     9     4.19e-05   5.39e-07     
    10     1.99e-05   2.90e-07     
    11     9.75e-06   4.83e-07     
    12     4.14e-06   3.04e-07     
    13     2.09e-06   2.23e-07     
    14     9.44e-07   2.86e-08     
    15     4.25e-07   2.10e-08     
    16     2.20e-07   3.86e-08     
    17     9.60e-08   2.24e-08     
 ------------------------------------------------------------------------------
                                   CCSD Lambda converged.

 Computing density matrices in double precision...
           Orbital response amplitudes will be solved using DIIS.
           Start     Size      MaxIter   EConv     LConv     
           3         7         100       1.00e-06  1.00e-06  
 ------------------------------------------------------------------------------
            Enorm      Ldiff       Comment
 ------------------------------------------------------------------------------
     1     9.04e-02   7.02e-04     
     2     5.82e-02   1.94e-02     
     3     7.22e-02   2.41e-02     
     4     1.61e-02   2.34e-02     Switched to DIIS steps.
     5     3.81e-03   5.35e-03     
     6     1.06e-03   7.68e-04     
     7     2.63e-04   7.10e-05     
     8     5.23e-05   3.34e-05     
     9     1.59e-05   9.67e-07     
    10     8.22e-06   5.10e-07     
    11     1.24e-06   7.38e-07     
    12     5.41e-07   5.33e-08     
 ------------------------------------------------------------------------------
                                   Orbital response converged.

 Computing density matrices... Done.
 CCSD calculation:   CPU 381.55 s  wall 72.88 s

 Transferring MO TPDM to AO TPDM
 Transferring g2_o1o1o1o1
 Transferring g2_o1o1o1v1
 Transferring g2_o1o1v1v1
 Transferring g2_o1v1o1v1
 Transferring g2_o1v1v1v1
 Transferring g2_v1v1v1v1
 Adding separable TPDM
 Computing TPDM gradient
 --------------------------------------------------------
 2e gradient
  Atom          X               Y               Z
 --------------------------------------------------------
    1        -15.135577      -15.321538       -0.000000  
    2         12.739652       -9.167216        0.000000  
    3         11.766165        8.711711        0.000000  
    4         -9.370240       15.777043        0.000000  
 --------------------------------------------------------
 --------------------------------------------------------
 Final gradient
  Atom          X               Y               Z
 --------------------------------------------------------
    1        -15.135577      -15.321538       -0.000000  
    2         12.739652       -9.167216        0.000000  
    3         11.766165        8.711711        0.000000  
    4         -9.370240       15.777043        0.000000  
 --------------------------------------------------------
 Analytic gradient from two-electron contribution:   CPU 81.04 s  wall 15.61 s

 Total ccman2 time:   CPU 476.32 s  wall 91.35 s


 --------------------------------------------------------------

                    Orbital Energies (a.u.)
 --------------------------------------------------------------

 Alpha MOs
 -- Occupied --
-80.0876 -26.3479 -26.3478 -15.6872  -7.6237  -5.5171  -5.5145  -5.5143
 -1.6574  -1.6448  -1.1605  -0.8544  -0.7618  -0.7334  -0.7263  -0.7061
 -0.6970  -0.5344  -0.4875  -0.4481
 -- Virtual --
  0.0123   0.0498   0.0595   0.0767   0.0827   0.1181   0.1807   0.2030
  0.2191   0.2215   0.2687   0.2924   0.3081   0.3444   0.3599   0.3737
  0.3807   0.4013   0.4221   0.4574   0.4815   0.5089   0.6015   0.7843
  0.8522   0.8665   0.8868   0.9365   1.0357   1.0725   1.1525   1.2861
  1.3752   1.5534   1.5697   1.5708   1.6008   1.6197   1.6257   1.7545
  1.8596   1.8974   2.2064   2.2461   2.2652   2.3851   2.4041   2.6097
  2.8817   4.0377   4.1177   4.1660   4.1660   4.1911   4.2000   4.2044
  4.2227   4.2602   4.4023   4.4610   4.5638   5.3526   6.8690   6.8766
  6.9062   6.9241   6.9654   7.1534   7.5580  14.6794  14.7926  14.8702
 36.6441  68.7125  68.7270 166.1351
 --------------------------------------------------------------

          Ground-State Mulliken Net Atomic Charges

     Atom                 Charge (a.u.)
  ----------------------------------------
      1 P                     0.533911
      2 N                    -0.276241
      3 F                    -0.044120
      4 F                    -0.213551
  ----------------------------------------
  Sum of atomic charges =    -0.000000

 -----------------------------------------------------------------
                    Cartesian Multipole Moments
 -----------------------------------------------------------------
    Charge (ESU x 10^10)
                -0.0000
    Dipole Moment (Debye)
         X       1.9282      Y       1.0184      Z      -0.0000
       Tot       2.1806
    Quadrupole Moments (Debye-Ang)
        XX     -30.1658     XY       2.3083     YY     -30.3830
        XZ      -0.0000     YZ      -0.0000     ZZ     -26.6891
    Octopole Moments (Debye-Ang^2)
       XXX       0.2936    XXY      -3.1705    XYY      -1.0659
       YYY     -11.1231    XXZ      -0.0000    XYZ      -0.0000
       YYZ      -0.0000    XZZ      -0.1856    YZZ      -3.9941
       ZZZ      -0.0000
    Hexadecapole Moments (Debye-Ang^3)
      XXXX    -208.4982   XXXY       0.8897   XXYY     -57.7148
      XYYY       2.3782   YYYY    -108.3863   XXXZ      -0.0000
      XXYZ      -0.0000   XYYZ      -0.0000   YYYZ      -0.0000
      XXZZ     -38.2086   XYZZ      -0.1557   YYZZ     -23.1159
      XZZZ      -0.0000   YZZZ      -0.0000   ZZZZ     -27.2226
 -----------------------------------------------------------------
 DrvMan completing analytic gradient of the correlated energy
 Correlated dipole moment
            1
    1   0.7586061
    2   0.4006572
    3  -0.0000000
 Energy read as -594.757694209
 Full Analytical Gradient: (in a.u., or Hartree/Bohr)
             1             2             3             4
    1    0.00012986   -0.00003639    0.00001672   -0.00011019
    2   -0.00014907   -0.00017566    0.00009943    0.00022530
    3   -0.00000000    0.00000000   -0.00000000   -0.00000000
 Gradient time:  CPU 0.79 s  wall 0.81 s
 ----------------------------------------------------------------
             Standard Nuclear Orientation (Angstroms)
    I     Atom           X                Y                Z
 ----------------------------------------------------------------
    1      P       0.6928661251     0.5900352516    -0.0000000000
    2      N      -0.8880879923     0.6479895696    -0.0000000000
    3      F      -1.6005001341    -0.5321893034     0.0000000000
    4      F       1.1364583641    -0.9541946700     0.0000000000
 ----------------------------------------------------------------
 Nuclear Repulsion Energy =   160.1401966916 hartrees
 There are       20 alpha and       20 beta electrons

                       Distance Matrix (Angstroms)
             P (  1)   N (  2)   F (  3)
   N (  2)  1.582016
   F (  3)  2.553217  1.378533
   F (  4)  1.606680  2.581818  2.769301

 Requested basis set is 6-311++G(d,p)
 There are 31 shells and 96 basis functions
 A cutoff of  1.0D-14 yielded    475 shell pairs
 There are      4703 function pairs (      5113 Cartesian)
 Smallest overlap matrix eigenvalue = 2.37E-03
 Guess MOs from SCF MO coefficient file

 -----------------------------------------------------------------------
  General SCF calculation program by
  Eric Jon Sundstrom, Paul Horn, Yuezhi Mao, Dmitri Zuev, Alec White,
  David Stuck, Shaama M.S., Shane Yost, Joonho Lee, David Small,
  Daniel Levine, Susi Lehtola, Hugh Burton, Evgeny Epifanovsky
 -----------------------------------------------------------------------
 Hartree-Fock
 using 6 threads for integral computing
 -------------------------------------------------------
 OpenMP Integral computing Module                
 Release: version 2.0, May 2017, Q-Chem Inc. Pleasanton 
 -------------------------------------------------------
 A restricted SCF calculation will be
 performed using DIIS
 SCF converges when DIIS error is below 1.0e-08
 ---------------------------------------
  Cycle       Energy         DIIS error
 ---------------------------------------
    1    -594.0397139457      1.85e-05  
    2    -594.0397143787      5.40e-06  
    3    -594.0397144184      2.94e-06  
    4    -594.0397144267      6.09e-07  
    5    -594.0397144276      2.15e-07  
    6    -594.0397144277      1.08e-07  
    7    -594.0397144277      5.40e-08  
    8    -594.0397144278      1.64e-08  
    9    -594.0397144278      5.06e-09  Convergence criterion met
 ---------------------------------------
 SCF time:   CPU 2.76s  wall 0.00s 
 SCF   energy in the final basis set =     -594.0397144278
 Total energy in the final basis set =     -594.0397144278


 ------------------------------------------------------------------------------

   CCMAN2: suite of methods based on coupled cluster
           and equation of motion theories.

   Components:
   * libvmm-1.3-trunk
     by Evgeny Epifanovsky, Ilya Kaliman.
   * libtensor-2.5-trunk
     by Evgeny Epifanovsky, Michael Wormit, Dmitry Zuev, Sam Manzer, 
        Ilya Kaliman.
   * libcc-2.5-trunk
     by Evgeny Epifanovsky, Arik Landau, Tomasz Kus, Kirill Khistyaev, 
        Dmitry Zuev, Prashant Manohar, Xintian Feng, Anna Krylov, 
        Matthew Goldey, Alec White, Thomas Jagau, Kaushik Nanda, 
        Anastasia Gunina, Alexander Kunitsa, Joonho Lee.

   CCMAN original authors:
   Anna I. Krylov, C. David Sherrill, Steven R. Gwaltney,
   Edward F. C. Byrd (2000)
   Sergey V. Levchenko, Lyudmila V. Slipchenko, Tao Wang,
   Ana-Maria C. Cristian (2003)
   Piotr A. Pieniazek, C. Melania Oana, Evgeny Epifanovsky (2007)
   Prashant Manohar (2009)

 ------------------------------------------------------------------------------


 Allocating and initializing 30808MB of RAM...
 Calculation will run on 6 cores.


 Alpha MOs, Restricted
 -- Occupied --                  
-80.088 -26.348 -26.348 -15.687  -7.624  -5.517  -5.514  -5.514
  1 A     2 A     3 A     4 A     5 A     6 A     7 A     8 A                  
 -1.658  -1.645  -1.161  -0.855  -0.762  -0.733  -0.726  -0.706
  9 A    10 A    11 A    12 A    13 A    14 A    15 A    16 A                  
 -0.697  -0.534  -0.487  -0.448
 17 A    18 A    19 A    20 A                                                  
 -- Virtual --                   
  0.012   0.050   0.060   0.077   0.083   0.118   0.181   0.203
 21 A    22 A    23 A    24 A    25 A    26 A    27 A    28 A                  
  0.219   0.222   0.269   0.292   0.308   0.344   0.360   0.374
 29 A    30 A    31 A    32 A    33 A    34 A    35 A    36 A                  
  0.381   0.401   0.422   0.457   0.482   0.509   0.602   0.784
 37 A    38 A    39 A    40 A    41 A    42 A    43 A    44 A                  
  0.852   0.867   0.887   0.937   1.036   1.073   1.153   1.286
 45 A    46 A    47 A    48 A    49 A    50 A    51 A    52 A                  
  1.375   1.553   1.570   1.571   1.601   1.619   1.625   1.755
 53 A    54 A    55 A    56 A    57 A    58 A    59 A    60 A                  
  1.860   1.897   2.206   2.246   2.265   2.385   2.404   2.610
 61 A    62 A    63 A    64 A    65 A    66 A    67 A    68 A                  
  2.882   4.038   4.118   4.166   4.166   4.191   4.200   4.204
 69 A    70 A    71 A    72 A    73 A    74 A    75 A    76 A                  
  4.223   4.260   4.402   4.461   4.564   5.353   6.869   6.877
 77 A    78 A    79 A    80 A    81 A    82 A    83 A    84 A                  
  6.906   6.924   6.965   7.153   7.558  14.679  14.793  14.870
 85 A    86 A    87 A    88 A    89 A    90 A    91 A    92 A                  
 36.644  68.712  68.727 166.135
 93 A    94 A    95 A    96 A                                                  

 Beta MOs, Restricted
 -- Occupied --                  
-80.088 -26.348 -26.348 -15.687  -7.624  -5.517  -5.514  -5.514
  1 A     2 A     3 A     4 A     5 A     6 A     7 A     8 A                  
 -1.658  -1.645  -1.161  -0.855  -0.762  -0.733  -0.726  -0.706
  9 A    10 A    11 A    12 A    13 A    14 A    15 A    16 A                  
 -0.697  -0.534  -0.487  -0.448
 17 A    18 A    19 A    20 A                                                  
 -- Virtual --                   
  0.012   0.050   0.060   0.077   0.083   0.118   0.181   0.203
 21 A    22 A    23 A    24 A    25 A    26 A    27 A    28 A                  
  0.219   0.222   0.269   0.292   0.308   0.344   0.360   0.374
 29 A    30 A    31 A    32 A    33 A    34 A    35 A    36 A                  
  0.381   0.401   0.422   0.457   0.482   0.509   0.602   0.784
 37 A    38 A    39 A    40 A    41 A    42 A    43 A    44 A                  
  0.852   0.867   0.887   0.937   1.036   1.073   1.153   1.286
 45 A    46 A    47 A    48 A    49 A    50 A    51 A    52 A                  
  1.375   1.553   1.570   1.571   1.601   1.619   1.625   1.755
 53 A    54 A    55 A    56 A    57 A    58 A    59 A    60 A                  
  1.860   1.897   2.206   2.246   2.265   2.385   2.404   2.610
 61 A    62 A    63 A    64 A    65 A    66 A    67 A    68 A                  
  2.882   4.038   4.118   4.166   4.166   4.191   4.200   4.204
 69 A    70 A    71 A    72 A    73 A    74 A    75 A    76 A                  
  4.223   4.260   4.402   4.461   4.564   5.353   6.869   6.877
 77 A    78 A    79 A    80 A    81 A    82 A    83 A    84 A                  
  6.906   6.924   6.965   7.153   7.558  14.679  14.793  14.870
 85 A    86 A    87 A    88 A    89 A    90 A    91 A    92 A                  
 36.644  68.712  68.727 166.135
 93 A    94 A    95 A    96 A                                                  

 Occupation and symmetry of molecular orbitals

 Point group: C1 (1 irreducible representation).

                           A     All 
 -------------------------------------
 All molecular orbitals:
  - Alpha                  96    96  
  - Beta                   96    96  
 -------------------------------------
 Alpha orbitals:
  - Frozen occupied        8     8   
  - Active occupied        12    12  
  - Active virtual         76    76  
  - Frozen virtual         0     0   
 -------------------------------------
 Beta orbitals:
  - Frozen occupied        8     8   
  - Active occupied        12    12  
  - Active virtual         76    76  
  - Frozen virtual         0     0   
 -------------------------------------

 Import integrals:   CPU 0.00 s  wall 0.00 s

 Import integrals:   CPU 10.78 s  wall 2.08 s

 MP2 amplitudes:   CPU 0.08 s  wall 0.05 s

Running a double precision version
           CCSD T amplitudes will be solved using DIIS.

           Start     Size      MaxIter   EConv     TConv     
           3         7         100       1.00e-07  1.00e-05  
 ------------------------------------------------------------------------------
           Energy (a.u.)   Ediff      Tdiff       Comment
 ------------------------------------------------------------------------------
          -594.74864618                           
     1    -594.72942781   1.92e-02   7.11e-01     
     2    -594.75585821   2.64e-02   1.00e-01     
     3    -594.75357201   2.29e-03   4.77e-02     
     4    -594.75656041   2.99e-03   1.99e-02     Switched to DIIS steps.
     5    -594.75760227   1.04e-03   1.25e-02     
     6    -594.75768875   8.65e-05   3.03e-03     
     7    -594.75769076   2.01e-06   1.39e-03     
     8    -594.75769085   9.23e-08   3.93e-04     
     9    -594.75769340   2.55e-06   2.49e-04     
    10    -594.75769322   1.77e-07   8.08e-05     
    11    -594.75769362   3.93e-07   3.22e-05     
    12    -594.75769371   8.96e-08   1.83e-05     
    13    -594.75769368   3.17e-08   6.29e-06     
 ------------------------------------------------------------------------------
          -594.75769368                           CCSD T converged.

End of double precision
 SCF energy                 = -594.03971443
 MP2 energy                 = -594.74864618
 CCSD correlation energy     =   -0.71797925
 CCSD total energy           = -594.75769368

 CCSD  T1^2 = 0.0163  T2^2 = 0.2253  Leading amplitudes:

 Amplitude    Orbitals with energies
  0.0339       16 (A) A                  ->    21 (A) A                   
              -0.7062                          0.0123                     
  0.0339       16 (A) B                  ->    21 (A) B                   
              -0.7062                          0.0123                     
 -0.0316       20 (A) A                  ->    21 (A) A                   
              -0.4481                          0.0123                     
 -0.0316       20 (A) B                  ->    21 (A) B                   
              -0.4481                          0.0123                     

 Amplitude    Orbitals with energies
 -0.1158       20 (A) A      20 (A) B    ->    21 (A) A      21 (A) B     
              -0.4481       -0.4481            0.0123        0.0123       
  0.1158       20 (A) A      20 (A) B    ->    21 (A) B      21 (A) A     
              -0.4481       -0.4481            0.0123        0.0123       
  0.1158       20 (A) B      20 (A) A    ->    21 (A) A      21 (A) B     
              -0.4481       -0.4481            0.0123        0.0123       
 -0.1158       20 (A) B      20 (A) A    ->    21 (A) B      21 (A) A     
              -0.4481       -0.4481            0.0123        0.0123       

 Computing CCSD intemediates for later calculations in double precision
 Finished.

Running a double precision version
           CCSD Lambda amplitudes will be solved using DIIS.
           Start     Size      MaxIter   EConv     LConv     
           3         7         100       1.00e-07  1.00e-05  
 ------------------------------------------------------------------------------
            Enorm      Ldiff       Comment
 ------------------------------------------------------------------------------
     1     5.85e-02   3.53e-02     
     2     1.99e-02   9.54e-03     
     3     8.68e-03   1.20e-03     
     4     4.66e-03   1.69e-03     Switched to DIIS steps.
     5     1.38e-03   9.62e-04     
     6     7.01e-04   2.12e-04     
     7     2.32e-04   6.92e-05     
     8     1.13e-04   1.23e-05     
     9     4.18e-05   5.25e-07     
    10     1.99e-05   2.86e-07     
    11     9.74e-06   4.84e-07     
    12     4.14e-06   3.04e-07     
    13     2.09e-06   2.23e-07     
    14     9.43e-07   2.87e-08     
    15     4.25e-07   2.10e-08     
    16     2.19e-07   3.85e-08     
    17     9.59e-08   2.24e-08     
 ------------------------------------------------------------------------------
                                   CCSD Lambda converged.

 Computing density matrices in double precision...
           Orbital response amplitudes will be solved using DIIS.
           Start     Size      MaxIter   EConv     LConv     
           3         7         100       1.00e-06  1.00e-06  
 ------------------------------------------------------------------------------
            Enorm      Ldiff       Comment
 ------------------------------------------------------------------------------
     1     9.04e-02   6.83e-04     
     2     5.81e-02   1.94e-02     
     3     7.21e-02   2.40e-02     
     4     1.61e-02   2.34e-02     Switched to DIIS steps.
     5     3.81e-03   5.35e-03     
     6     1.06e-03   7.67e-04     
     7     2.63e-04   7.09e-05     
     8     5.24e-05   3.34e-05     
     9     1.61e-05   1.01e-06     
    10     8.29e-06   4.71e-07     
    11     1.23e-06   7.52e-07     
    12     5.41e-07   5.24e-08     
 ------------------------------------------------------------------------------
                                   Orbital response converged.

 Computing density matrices... Done.
 CCSD calculation:   CPU 381.38 s  wall 72.72 s

 Transferring MO TPDM to AO TPDM
 Transferring g2_o1o1o1o1
 Transferring g2_o1o1o1v1
 Transferring g2_o1o1v1v1
 Transferring g2_o1v1o1v1
 Transferring g2_o1v1v1v1
 Transferring g2_v1v1v1v1
 Adding separable TPDM
 Computing TPDM gradient
 --------------------------------------------------------
 2e gradient
  Atom          X               Y               Z
 --------------------------------------------------------
    1        -15.121680      -15.324929       -0.000000  
    2         12.741541       -9.166848        0.000000  
    3         11.763832        8.711967       -0.000000  
    4         -9.383693       15.779810        0.000000  
 --------------------------------------------------------
 --------------------------------------------------------
 Final gradient
  Atom          X               Y               Z
 --------------------------------------------------------
    1        -15.121680      -15.324929       -0.000000  
    2         12.741541       -9.166848        0.000000  
    3         11.763832        8.711967       -0.000000  
    4         -9.383693       15.779810        0.000000  
 --------------------------------------------------------
 Analytic gradient from two-electron contribution:   CPU 80.80 s  wall 15.75 s

 Total ccman2 time:   CPU 478.18 s  wall 92.32 s


 --------------------------------------------------------------

                    Orbital Energies (a.u.)
 --------------------------------------------------------------

 Alpha MOs
 -- Occupied --
-80.0876 -26.3481 -26.3478 -15.6871  -7.6236  -5.5170  -5.5145  -5.5142
 -1.6576  -1.6450  -1.1605  -0.8546  -0.7620  -0.7335  -0.7264  -0.7062
 -0.6971  -0.5344  -0.4875  -0.4481
 -- Virtual --
  0.0123   0.0499   0.0596   0.0767   0.0827   0.1182   0.1807   0.2030
  0.2191   0.2216   0.2687   0.2924   0.3081   0.3444   0.3599   0.3737
  0.3806   0.4013   0.4222   0.4573   0.4816   0.5089   0.6015   0.7844
  0.8522   0.8666   0.8869   0.9366   1.0358   1.0725   1.1529   1.2862
  1.3752   1.5533   1.5699   1.5708   1.6007   1.6195   1.6253   1.7545
  1.8596   1.8974   2.2064   2.2462   2.2652   2.3851   2.4041   2.6098
  2.8818   4.0378   4.1177   4.1657   4.1658   4.1912   4.2000   4.2043
  4.2227   4.2603   4.4024   4.4610   4.5643   5.3527   6.8688   6.8766
  6.9062   6.9238   6.9652   7.1534   7.5584  14.6795  14.7928  14.8703
 36.6442  68.7123  68.7270 166.1354
 --------------------------------------------------------------

          Ground-State Mulliken Net Atomic Charges

     Atom                 Charge (a.u.)
  ----------------------------------------
      1 P                     0.533461
      2 N                    -0.276360
      3 F                    -0.044214
      4 F                    -0.212887
  ----------------------------------------
  Sum of atomic charges =    -0.000000

 -----------------------------------------------------------------
                    Cartesian Multipole Moments
 -----------------------------------------------------------------
    Charge (ESU x 10^10)
                -0.0000
    Dipole Moment (Debye)
         X       1.9287      Y       1.0132      Z      -0.0000
       Tot       2.1787
    Quadrupole Moments (Debye-Ang)
        XX     -30.1679     XY       2.3038     YY     -30.3818
        XZ      -0.0000     YZ      -0.0000     ZZ     -26.6890
    Octopole Moments (Debye-Ang^2)
       XXX       0.2802    XXY      -3.1785    XYY      -1.0692
       YYY     -11.1536    XXZ      -0.0000    XYZ      -0.0000
       YYZ      -0.0000    XZZ      -0.1890    YZZ      -4.0021
       ZZZ      -0.0000
    Hexadecapole Moments (Debye-Ang^3)
      XXXX    -208.5699   XXXY       0.8782   XXYY     -57.7166
      XYYY       2.3594   YYYY    -108.3339   XXXZ      -0.0000
      XXYZ      -0.0000   XYYZ      -0.0000   YYYZ      -0.0000
      XXZZ     -38.2195   XYZZ      -0.1591   YYZZ     -23.1073
      XZZZ      -0.0000   YZZZ      -0.0000   ZZZZ     -27.2237
 -----------------------------------------------------------------
 DrvMan completing analytic gradient of the correlated energy
 Correlated dipole moment
            1
    1   0.7588253
    2   0.3986290
    3  -0.0000000
 Energy read as -594.757693676
 Full Analytical Gradient: (in a.u., or Hartree/Bohr)
             1             2             3             4
    1    0.00017127   -0.00006570    0.00004295   -0.00014852
    2   -0.00059165   -0.00014062    0.00013511    0.00059716
    3   -0.00000000    0.00000000   -0.00000000   -0.00000000
 Gradient time:  CPU 0.81 s  wall 0.81 s
 ----------------------------------------------------------------
             Standard Nuclear Orientation (Angstroms)
    I     Atom           X                Y                Z
 ----------------------------------------------------------------
    1      P       0.6928661251     0.5900352516    -0.0000000000
    2      N      -0.8880879923     0.6479895696    -0.0000000000
    3      F      -1.6005001341    -0.5321893034     0.0000000000
    4      F       1.1364583641    -0.9561946700     0.0000000000
 ----------------------------------------------------------------
 Nuclear Repulsion Energy =   160.0791464948 hartrees
 There are       20 alpha and       20 beta electrons

                       Distance Matrix (Angstroms)
             P (  1)   N (  2)   F (  3)
   N (  2)  1.582016
   F (  3)  2.553217  1.378533
   F (  4)  1.608602  2.583059  2.769607

 Requested basis set is 6-311++G(d,p)
 There are 31 shells and 96 basis functions
 A cutoff of  1.0D-14 yielded    475 shell pairs
 There are      4703 function pairs (      5113 Cartesian)
 Smallest overlap matrix eigenvalue = 2.37E-03
 Guess MOs from SCF MO coefficient file

 -----------------------------------------------------------------------
  General SCF calculation program by
  Eric Jon Sundstrom, Paul Horn, Yuezhi Mao, Dmitri Zuev, Alec White,
  David Stuck, Shaama M.S., Shane Yost, Joonho Lee, David Small,
  Daniel Levine, Susi Lehtola, Hugh Burton, Evgeny Epifanovsky
 -----------------------------------------------------------------------
 Hartree-Fock
 using 6 threads for integral computing
 -------------------------------------------------------
 OpenMP Integral computing Module                
 Release: version 2.0, May 2017, Q-Chem Inc. Pleasanton 
 -------------------------------------------------------
 A restricted SCF calculation will be
 performed using DIIS
 SCF converges when DIIS error is below 1.0e-08
 ---------------------------------------
  Cycle       Energy         DIIS error
 ---------------------------------------
    1    -594.0396317883      3.83e-05  
    2    -594.0396332626      1.17e-05  
    3    -594.0396333807      6.07e-06  
    4    -594.0396334116      1.13e-06  
    5    -594.0396334138      4.52e-07  
    6    -594.0396334142      1.99e-07  
    7    -594.0396334143      7.18e-08  
    8    -594.0396334143      2.47e-08  
    9    -594.0396334143      9.16e-09  Convergence criterion met
 ---------------------------------------
 SCF time:   CPU 2.80s  wall 1.00s 
 SCF   energy in the final basis set =     -594.0396334143
 Total energy in the final basis set =     -594.0396334143


 ------------------------------------------------------------------------------

   CCMAN2: suite of methods based on coupled cluster
           and equation of motion theories.

   Components:
   * libvmm-1.3-trunk
     by Evgeny Epifanovsky, Ilya Kaliman.
   * libtensor-2.5-trunk
     by Evgeny Epifanovsky, Michael Wormit, Dmitry Zuev, Sam Manzer, 
        Ilya Kaliman.
   * libcc-2.5-trunk
     by Evgeny Epifanovsky, Arik Landau, Tomasz Kus, Kirill Khistyaev, 
        Dmitry Zuev, Prashant Manohar, Xintian Feng, Anna Krylov, 
        Matthew Goldey, Alec White, Thomas Jagau, Kaushik Nanda, 
        Anastasia Gunina, Alexander Kunitsa, Joonho Lee.

   CCMAN original authors:
   Anna I. Krylov, C. David Sherrill, Steven R. Gwaltney,
   Edward F. C. Byrd (2000)
   Sergey V. Levchenko, Lyudmila V. Slipchenko, Tao Wang,
   Ana-Maria C. Cristian (2003)
   Piotr A. Pieniazek, C. Melania Oana, Evgeny Epifanovsky (2007)
   Prashant Manohar (2009)

 ------------------------------------------------------------------------------


 Allocating and initializing 30808MB of RAM...
 Calculation will run on 6 cores.


 Alpha MOs, Restricted
 -- Occupied --                  
-80.088 -26.348 -26.348 -15.687  -7.624  -5.517  -5.515  -5.514
  1 A     2 A     3 A     4 A     5 A     6 A     7 A     8 A                  
 -1.657  -1.645  -1.161  -0.854  -0.762  -0.733  -0.726  -0.706
  9 A    10 A    11 A    12 A    13 A    14 A    15 A    16 A                  
 -0.697  -0.534  -0.488  -0.448
 17 A    18 A    19 A    20 A                                                  
 -- Virtual --                   
  0.012   0.050   0.059   0.077   0.083   0.118   0.181   0.203
 21 A    22 A    23 A    24 A    25 A    26 A    27 A    28 A                  
  0.219   0.221   0.269   0.292   0.308   0.344   0.360   0.374
 29 A    30 A    31 A    32 A    33 A    34 A    35 A    36 A                  
  0.381   0.401   0.422   0.457   0.481   0.509   0.601   0.784
 37 A    38 A    39 A    40 A    41 A    42 A    43 A    44 A                  
  0.852   0.866   0.887   0.936   1.036   1.072   1.152   1.286
 45 A    46 A    47 A    48 A    49 A    50 A    51 A    52 A                  
  1.375   1.553   1.570   1.571   1.601   1.620   1.626   1.754
 53 A    54 A    55 A    56 A    57 A    58 A    59 A    60 A                  
  1.859   1.897   2.207   2.246   2.265   2.385   2.404   2.610
 61 A    62 A    63 A    64 A    65 A    66 A    67 A    68 A                  
  2.882   4.038   4.118   4.166   4.166   4.191   4.200   4.204
 69 A    70 A    71 A    72 A    73 A    74 A    75 A    76 A                  
  4.223   4.260   4.402   4.461   4.563   5.352   6.869   6.877
 77 A    78 A    79 A    80 A    81 A    82 A    83 A    84 A                  
  6.906   6.925   6.965   7.153   7.557  14.679  14.792  14.870
 85 A    86 A    87 A    88 A    89 A    90 A    91 A    92 A                  
 36.644  68.713  68.727 166.135
 93 A    94 A    95 A    96 A                                                  

 Beta MOs, Restricted
 -- Occupied --                  
-80.088 -26.348 -26.348 -15.687  -7.624  -5.517  -5.515  -5.514
  1 A     2 A     3 A     4 A     5 A     6 A     7 A     8 A                  
 -1.657  -1.645  -1.161  -0.854  -0.762  -0.733  -0.726  -0.706
  9 A    10 A    11 A    12 A    13 A    14 A    15 A    16 A                  
 -0.697  -0.534  -0.488  -0.448
 17 A    18 A    19 A    20 A                                                  
 -- Virtual --                   
  0.012   0.050   0.059   0.077   0.083   0.118   0.181   0.203
 21 A    22 A    23 A    24 A    25 A    26 A    27 A    28 A                  
  0.219   0.221   0.269   0.292   0.308   0.344   0.360   0.374
 29 A    30 A    31 A    32 A    33 A    34 A    35 A    36 A                  
  0.381   0.401   0.422   0.457   0.481   0.509   0.601   0.784
 37 A    38 A    39 A    40 A    41 A    42 A    43 A    44 A                  
  0.852   0.866   0.887   0.936   1.036   1.072   1.152   1.286
 45 A    46 A    47 A    48 A    49 A    50 A    51 A    52 A                  
  1.375   1.553   1.570   1.571   1.601   1.620   1.626   1.754
 53 A    54 A    55 A    56 A    57 A    58 A    59 A    60 A                  
  1.859   1.897   2.207   2.246   2.265   2.385   2.404   2.610
 61 A    62 A    63 A    64 A    65 A    66 A    67 A    68 A                  
  2.882   4.038   4.118   4.166   4.166   4.191   4.200   4.204
 69 A    70 A    71 A    72 A    73 A    74 A    75 A    76 A                  
  4.223   4.260   4.402   4.461   4.563   5.352   6.869   6.877
 77 A    78 A    79 A    80 A    81 A    82 A    83 A    84 A                  
  6.906   6.925   6.965   7.153   7.557  14.679  14.792  14.870
 85 A    86 A    87 A    88 A    89 A    90 A    91 A    92 A                  
 36.644  68.713  68.727 166.135
 93 A    94 A    95 A    96 A                                                  

 Occupation and symmetry of molecular orbitals

 Point group: C1 (1 irreducible representation).

                           A     All 
 -------------------------------------
 All molecular orbitals:
  - Alpha                  96    96  
  - Beta                   96    96  
 -------------------------------------
 Alpha orbitals:
  - Frozen occupied        8     8   
  - Active occupied        12    12  
  - Active virtual         76    76  
  - Frozen virtual         0     0   
 -------------------------------------
 Beta orbitals:
  - Frozen occupied        8     8   
  - Active occupied        12    12  
  - Active virtual         76    76  
  - Frozen virtual         0     0   
 -------------------------------------

 Import integrals:   CPU 0.00 s  wall 0.00 s

 Import integrals:   CPU 10.71 s  wall 1.95 s

 MP2 amplitudes:   CPU 0.05 s  wall 0.03 s

Running a double precision version
           CCSD T amplitudes will be solved using DIIS.

           Start     Size      MaxIter   EConv     TConv     
           3         7         100       1.00e-07  1.00e-05  
 ------------------------------------------------------------------------------
           Energy (a.u.)   Ediff      Tdiff       Comment
 ------------------------------------------------------------------------------
          -594.74866135                           
     1    -594.72940370   1.93e-02   7.11e-01     
     2    -594.75586198   2.65e-02   1.00e-01     
     3    -594.75356567   2.30e-03   4.77e-02     
     4    -594.75655887   2.99e-03   1.99e-02     Switched to DIIS steps.
     5    -594.75760234   1.04e-03   1.25e-02     
     6    -594.75768903   8.67e-05   3.03e-03     
     7    -594.75769103   2.00e-06   1.39e-03     
     8    -594.75769114   1.06e-07   3.93e-04     
     9    -594.75769369   2.55e-06   2.48e-04     
    10    -594.75769351   1.76e-07   8.09e-05     
    11    -594.75769391   3.95e-07   3.23e-05     
    12    -594.75769400   9.05e-08   1.84e-05     
    13    -594.75769397   3.18e-08   6.33e-06     
 ------------------------------------------------------------------------------
          -594.75769397                           CCSD T converged.

End of double precision
 SCF energy                 = -594.03963341
 MP2 energy                 = -594.74866135
 CCSD correlation energy     =   -0.71806055
 CCSD total energy           = -594.75769397

 CCSD  T1^2 = 0.0163  T2^2 = 0.2254  Leading amplitudes:

 Amplitude    Orbitals with energies
 -0.0342       16 (A) A                  ->    21 (A) A                   
              -0.7060                          0.0122                     
 -0.0342       16 (A) B                  ->    21 (A) B                   
              -0.7060                          0.0122                     
  0.0316       20 (A) A                  ->    21 (A) A                   
              -0.4483                          0.0122                     
  0.0316       20 (A) B                  ->    21 (A) B                   
              -0.4483                          0.0122                     

 Amplitude    Orbitals with energies
 -0.1159       20 (A) A      20 (A) B    ->    21 (A) A      21 (A) B     
              -0.4483       -0.4483            0.0122        0.0122       
  0.1159       20 (A) A      20 (A) B    ->    21 (A) B      21 (A) A     
              -0.4483       -0.4483            0.0122        0.0122       
  0.1159       20 (A) B      20 (A) A    ->    21 (A) A      21 (A) B     
              -0.4483       -0.4483            0.0122        0.0122       
 -0.1159       20 (A) B      20 (A) A    ->    21 (A) B      21 (A) A     
              -0.4483       -0.4483            0.0122        0.0122       

 Computing CCSD intemediates for later calculations in double precision
 Finished.

Running a double precision version
           CCSD Lambda amplitudes will be solved using DIIS.
           Start     Size      MaxIter   EConv     LConv     
           3         7         100       1.00e-07  1.00e-05  
 ------------------------------------------------------------------------------
            Enorm      Ldiff       Comment
 ------------------------------------------------------------------------------
     1     5.86e-02   3.54e-02     
     2     2.00e-02   9.56e-03     
     3     8.70e-03   1.20e-03     
     4     4.67e-03   1.70e-03     Switched to DIIS steps.
     5     1.38e-03   9.63e-04     
     6     7.02e-04   2.12e-04     
     7     2.32e-04   6.92e-05     
     8     1.14e-04   1.22e-05     
     9     4.19e-05   5.52e-07     
    10     2.00e-05   2.94e-07     
    11     9.79e-06   4.83e-07     
    12     4.16e-06   3.05e-07     
    13     2.10e-06   2.24e-07     
    14     9.45e-07   2.87e-08     
    15     4.26e-07   2.10e-08     
    16     2.20e-07   3.88e-08     
    17     9.62e-08   2.24e-08     
 ------------------------------------------------------------------------------
                                   CCSD Lambda converged.

 Computing density matrices in double precision...
           Orbital response amplitudes will be solved using DIIS.
           Start     Size      MaxIter   EConv     LConv     
           3         7         100       1.00e-06  1.00e-06  
 ------------------------------------------------------------------------------
            Enorm      Ldiff       Comment
 ------------------------------------------------------------------------------
     1     9.05e-02   7.31e-04     
     2     5.82e-02   1.94e-02     
     3     7.22e-02   2.41e-02     
     4     1.61e-02   2.35e-02     Switched to DIIS steps.
     5     3.82e-03   5.36e-03     
     6     1.06e-03   7.69e-04     
     7     2.63e-04   7.13e-05     
     8     5.21e-05   3.36e-05     
     9     1.55e-05   8.48e-07     
    10     7.97e-06   6.13e-07     
    11     1.27e-06   6.96e-07     
    12     5.39e-07   5.67e-08     
 ------------------------------------------------------------------------------
                                   Orbital response converged.

 Computing density matrices... Done.
 CCSD calculation:   CPU 381.72 s  wall 72.65 s

 Transferring MO TPDM to AO TPDM
 Transferring g2_o1o1o1o1
 Transferring g2_o1o1o1v1
 Transferring g2_o1o1v1v1
 Transferring g2_o1v1o1v1
 Transferring g2_o1v1v1v1
 Transferring g2_v1v1v1v1
 Adding separable TPDM
 Computing TPDM gradient
 --------------------------------------------------------
 2e gradient
  Atom          X               Y               Z
 --------------------------------------------------------
    1        -15.132696      -15.302555       -0.000000  
    2         12.737775       -9.168011        0.000000  
    3         11.763434        8.712222       -0.000000  
    4         -9.368513       15.758344       -0.000000  
 --------------------------------------------------------
 --------------------------------------------------------
 Final gradient
  Atom          X               Y               Z
 --------------------------------------------------------
    1        -15.132696      -15.302555       -0.000000  
    2         12.737775       -9.168011        0.000000  
    3         11.763434        8.712222       -0.000000  
    4         -9.368513       15.758344       -0.000000  
 --------------------------------------------------------
 Analytic gradient from two-electron contribution:   CPU 82.05 s  wall 15.83 s

 Total ccman2 time:   CPU 478.13 s  wall 91.47 s


 --------------------------------------------------------------

                    Orbital Energies (a.u.)
 --------------------------------------------------------------

 Alpha MOs
 -- Occupied --
-80.0878 -26.3479 -26.3476 -15.6873  -7.6238  -5.5171  -5.5146  -5.5144
 -1.6570  -1.6446  -1.1607  -0.8542  -0.7617  -0.7332  -0.7261  -0.7060
 -0.6969  -0.5345  -0.4877  -0.4483
 -- Virtual --
  0.0122   0.0498   0.0594   0.0767   0.0827   0.1181   0.1806   0.2030
  0.2191   0.2214   0.2686   0.2923   0.3081   0.3444   0.3598   0.3737
  0.3807   0.4013   0.4220   0.4573   0.4814   0.5087   0.6014   0.7842
  0.8521   0.8664   0.8867   0.9364   1.0356   1.0722   1.1521   1.2858
  1.3751   1.5535   1.5699   1.5707   1.6008   1.6200   1.6255   1.7544
  1.8594   1.8975   2.2065   2.2460   2.2652   2.3849   2.4040   2.6096
  2.8816   4.0376   4.1176   4.1663   4.1664   4.1911   4.1999   4.2044
  4.2228   4.2600   4.4022   4.4606   4.5629   5.3525   6.8692   6.8769
  6.9061   6.9247   6.9653   7.1532   7.5573  14.6793  14.7920  14.8701
 36.6439  68.7126  68.7269 166.1346
 --------------------------------------------------------------

          Ground-State Mulliken Net Atomic Charges

     Atom                 Charge (a.u.)
  ----------------------------------------
      1 P                     0.534438
      2 N                    -0.275873
      3 F                    -0.044052
      4 F                    -0.214513
  ----------------------------------------
  Sum of atomic charges =     0.000000

 -----------------------------------------------------------------
                    Cartesian Multipole Moments
 -----------------------------------------------------------------
    Charge (ESU x 10^10)
                 0.0000
    Dipole Moment (Debye)
         X       1.9227      Y       1.0246      Z      -0.0000
       Tot       2.1787
    Quadrupole Moments (Debye-Ang)
        XX     -30.1694     XY       2.3149     YY     -30.3857
        XZ       0.0000     YZ      -0.0000     ZZ     -26.6894
    Octopole Moments (Debye-Ang^2)
       XXX       0.2586    XXY      -3.1512    XYY      -1.0801
       YYY     -11.0919    XXZ      -0.0000    XYZ       0.0000
       YYZ      -0.0000    XZZ      -0.1935    YZZ      -3.9849
       ZZZ      -0.0000
    Hexadecapole Moments (Debye-Ang^3)
      XXXX    -208.5809   XXXY       0.9418   XXYY     -57.7400
      XYYY       2.4241   YYYY    -108.4489   XXXZ       0.0000
      XXYZ      -0.0000   XYYZ       0.0000   YYYZ      -0.0000
      XXZZ     -38.2207   XYZZ      -0.1420   YYZZ     -23.1250
      XZZZ       0.0000   YZZZ      -0.0000   ZZZZ     -27.2207
 -----------------------------------------------------------------
 DrvMan completing analytic gradient of the correlated energy
 Correlated dipole moment
            1
    1   0.7564510
    2   0.4031026
    3  -0.0000000
 Energy read as -594.757693969
 Full Analytical Gradient: (in a.u., or Hartree/Bohr)
             1             2             3             4
    1   -0.00009286   -0.00008721    0.00003421    0.00014586
    2    0.00042167   -0.00005146    0.00006800   -0.00043821
    3    0.00000000   -0.00000000    0.00000000   -0.00000000
 Gradient time:  CPU 0.83 s  wall 0.86 s
 ----------------------------------------------------------------
             Standard Nuclear Orientation (Angstroms)
    I     Atom           X                Y                Z
 ----------------------------------------------------------------
    1      P       0.6928661251     0.5900352516    -0.0000000000
    2      N      -0.8880879923     0.6479895696    -0.0000000000
    3      F      -1.6005001341    -0.5321893034     0.0000000000
    4      F       1.1364583641    -0.9551946700     0.0010000000
 ----------------------------------------------------------------
 Nuclear Repulsion Energy =   160.1096465767 hartrees
 There are       20 alpha and       20 beta electrons

                       Distance Matrix (Angstroms)
             P (  1)   N (  2)   F (  3)
   N (  2)  1.582016
   F (  3)  2.553217  1.378533
   F (  4)  1.607641  2.582439  2.769454

 Requested basis set is 6-311++G(d,p)
 There are 31 shells and 96 basis functions
 A cutoff of  1.0D-14 yielded    475 shell pairs
 There are      4703 function pairs (      5113 Cartesian)
 Smallest overlap matrix eigenvalue = 2.37E-03
 Guess MOs from SCF MO coefficient file

 -----------------------------------------------------------------------
  General SCF calculation program by
  Eric Jon Sundstrom, Paul Horn, Yuezhi Mao, Dmitri Zuev, Alec White,
  David Stuck, Shaama M.S., Shane Yost, Joonho Lee, David Small,
  Daniel Levine, Susi Lehtola, Hugh Burton, Evgeny Epifanovsky
 -----------------------------------------------------------------------
 Hartree-Fock
 using 6 threads for integral computing
 -------------------------------------------------------
 OpenMP Integral computing Module                
 Release: version 2.0, May 2017, Q-Chem Inc. Pleasanton 
 -------------------------------------------------------
 A restricted SCF calculation will be
 performed using DIIS
 SCF converges when DIIS error is below 1.0e-08
 ---------------------------------------
  Cycle       Energy         DIIS error
 ---------------------------------------
    1    -594.0396737715      2.15e-05  
    2    -594.0396743075      6.39e-06  
    3    -594.0396743543      3.45e-06  
    4    -594.0396743656      7.22e-07  
    5    -594.0396743668      2.88e-07  
    6    -594.0396743670      1.47e-07  
    7    -594.0396743671      6.15e-08  
    8    -594.0396743671      1.92e-08  
    9    -594.0396743671      6.65e-09  Convergence criterion met
 ---------------------------------------
 SCF time:   CPU 2.75s  wall 1.00s 
 SCF   energy in the final basis set =     -594.0396743671
 Total energy in the final basis set =     -594.0396743671


 ------------------------------------------------------------------------------

   CCMAN2: suite of methods based on coupled cluster
           and equation of motion theories.

   Components:
   * libvmm-1.3-trunk
     by Evgeny Epifanovsky, Ilya Kaliman.
   * libtensor-2.5-trunk
     by Evgeny Epifanovsky, Michael Wormit, Dmitry Zuev, Sam Manzer, 
        Ilya Kaliman.
   * libcc-2.5-trunk
     by Evgeny Epifanovsky, Arik Landau, Tomasz Kus, Kirill Khistyaev, 
        Dmitry Zuev, Prashant Manohar, Xintian Feng, Anna Krylov, 
        Matthew Goldey, Alec White, Thomas Jagau, Kaushik Nanda, 
        Anastasia Gunina, Alexander Kunitsa, Joonho Lee.

   CCMAN original authors:
   Anna I. Krylov, C. David Sherrill, Steven R. Gwaltney,
   Edward F. C. Byrd (2000)
   Sergey V. Levchenko, Lyudmila V. Slipchenko, Tao Wang,
   Ana-Maria C. Cristian (2003)
   Piotr A. Pieniazek, C. Melania Oana, Evgeny Epifanovsky (2007)
   Prashant Manohar (2009)

 ------------------------------------------------------------------------------


 Allocating and initializing 30808MB of RAM...
 Calculation will run on 6 cores.


 Alpha MOs, Restricted
 -- Occupied --                  
-80.088 -26.348 -26.348 -15.687  -7.624  -5.517  -5.515  -5.514
  1 A     2 A     3 A     4 A     5 A     6 A     7 A     8 A                  
 -1.657  -1.645  -1.161  -0.854  -0.762  -0.733  -0.726  -0.706
  9 A    10 A    11 A    12 A    13 A    14 A    15 A    16 A                  
 -0.697  -0.534  -0.488  -0.448
 17 A    18 A    19 A    20 A                                                  
 -- Virtual --                   
  0.012   0.050   0.059   0.077   0.083   0.118   0.181   0.203
 21 A    22 A    23 A    24 A    25 A    26 A    27 A    28 A                  
  0.219   0.221   0.269   0.292   0.308   0.344   0.360   0.374
 29 A    30 A    31 A    32 A    33 A    34 A    35 A    36 A                  
  0.381   0.401   0.422   0.457   0.481   0.509   0.601   0.784
 37 A    38 A    39 A    40 A    41 A    42 A    43 A    44 A                  
  0.852   0.866   0.887   0.936   1.036   1.072   1.152   1.286
 45 A    46 A    47 A    48 A    49 A    50 A    51 A    52 A                  
  1.375   1.553   1.570   1.571   1.601   1.620   1.625   1.754
 53 A    54 A    55 A    56 A    57 A    58 A    59 A    60 A                  
  1.860   1.897   2.206   2.246   2.265   2.385   2.404   2.610
 61 A    62 A    63 A    64 A    65 A    66 A    67 A    68 A                  
  2.882   4.038   4.118   4.166   4.166   4.191   4.200   4.204
 69 A    70 A    71 A    72 A    73 A    74 A    75 A    76 A                  
  4.223   4.260   4.402   4.461   4.564   5.353   6.869   6.877
 77 A    78 A    79 A    80 A    81 A    82 A    83 A    84 A                  
  6.906   6.924   6.965   7.153   7.558  14.679  14.792  14.870
 85 A    86 A    87 A    88 A    89 A    90 A    91 A    92 A                  
 36.644  68.712  68.727 166.135
 93 A    94 A    95 A    96 A                                                  

 Beta MOs, Restricted
 -- Occupied --                  
-80.088 -26.348 -26.348 -15.687  -7.624  -5.517  -5.515  -5.514
  1 A     2 A     3 A     4 A     5 A     6 A     7 A     8 A                  
 -1.657  -1.645  -1.161  -0.854  -0.762  -0.733  -0.726  -0.706
  9 A    10 A    11 A    12 A    13 A    14 A    15 A    16 A                  
 -0.697  -0.534  -0.488  -0.448
 17 A    18 A    19 A    20 A                                                  
 -- Virtual --                   
  0.012   0.050   0.059   0.077   0.083   0.118   0.181   0.203
 21 A    22 A    23 A    24 A    25 A    26 A    27 A    28 A                  
  0.219   0.221   0.269   0.292   0.308   0.344   0.360   0.374
 29 A    30 A    31 A    32 A    33 A    34 A    35 A    36 A                  
  0.381   0.401   0.422   0.457   0.481   0.509   0.601   0.784
 37 A    38 A    39 A    40 A    41 A    42 A    43 A    44 A                  
  0.852   0.866   0.887   0.936   1.036   1.072   1.152   1.286
 45 A    46 A    47 A    48 A    49 A    50 A    51 A    52 A                  
  1.375   1.553   1.570   1.571   1.601   1.620   1.625   1.754
 53 A    54 A    55 A    56 A    57 A    58 A    59 A    60 A                  
  1.860   1.897   2.206   2.246   2.265   2.385   2.404   2.610
 61 A    62 A    63 A    64 A    65 A    66 A    67 A    68 A                  
  2.882   4.038   4.118   4.166   4.166   4.191   4.200   4.204
 69 A    70 A    71 A    72 A    73 A    74 A    75 A    76 A                  
  4.223   4.260   4.402   4.461   4.564   5.353   6.869   6.877
 77 A    78 A    79 A    80 A    81 A    82 A    83 A    84 A                  
  6.906   6.924   6.965   7.153   7.558  14.679  14.792  14.870
 85 A    86 A    87 A    88 A    89 A    90 A    91 A    92 A                  
 36.644  68.712  68.727 166.135
 93 A    94 A    95 A    96 A                                                  

 Occupation and symmetry of molecular orbitals

 Point group: C1 (1 irreducible representation).

                           A     All 
 -------------------------------------
 All molecular orbitals:
  - Alpha                  96    96  
  - Beta                   96    96  
 -------------------------------------
 Alpha orbitals:
  - Frozen occupied        8     8   
  - Active occupied        12    12  
  - Active virtual         76    76  
  - Frozen virtual         0     0   
 -------------------------------------
 Beta orbitals:
  - Frozen occupied        8     8   
  - Active occupied        12    12  
  - Active virtual         76    76  
  - Frozen virtual         0     0   
 -------------------------------------

 Import integrals:   CPU 0.00 s  wall 0.00 s

 Import integrals:   CPU 10.44 s  wall 1.84 s

 MP2 amplitudes:   CPU 0.03 s  wall 0.02 s

Running a double precision version
           CCSD T amplitudes will be solved using DIIS.

           Start     Size      MaxIter   EConv     TConv     
           3         7         100       1.00e-07  1.00e-05  
 ------------------------------------------------------------------------------
           Energy (a.u.)   Ediff      Tdiff       Comment
 ------------------------------------------------------------------------------
          -594.74865425                           
     1    -594.72941623   1.92e-02   7.11e-01     
     2    -594.75586057   2.64e-02   1.00e-01     
     3    -594.75356932   2.29e-03   4.77e-02     
     4    -594.75656012   2.99e-03   1.99e-02     Switched to DIIS steps.
     5    -594.75760278   1.04e-03   1.25e-02     
     6    -594.75768937   8.66e-05   3.03e-03     
     7    -594.75769137   2.00e-06   1.39e-03     
     8    -594.75769147   9.92e-08   3.93e-04     
     9    -594.75769402   2.55e-06   2.48e-04     
    10    -594.75769385   1.76e-07   8.08e-05     
    11    -594.75769424   3.94e-07   3.23e-05     
    12    -594.75769433   9.00e-08   1.84e-05     
    13    -594.75769430   3.18e-08   6.31e-06     
 ------------------------------------------------------------------------------
          -594.75769430                           CCSD T converged.

End of double precision
 SCF energy                 = -594.03967437
 MP2 energy                 = -594.74865425
 CCSD correlation energy     =   -0.71801993
 CCSD total energy           = -594.75769430

 CCSD  T1^2 = 0.0163  T2^2 = 0.2254  Leading amplitudes:

 Amplitude    Orbitals with energies
 -0.0341       16 (A) A                  ->    21 (A) A                   
              -0.7061                          0.0123                     
 -0.0341       16 (A) B                  ->    21 (A) B                   
              -0.7061                          0.0123                     
 -0.0316       20 (A) A                  ->    21 (A) A                   
              -0.4482                          0.0123                     
 -0.0316       20 (A) B                  ->    21 (A) B                   
              -0.4482                          0.0123                     

 Amplitude    Orbitals with energies
 -0.1159       20 (A) A      20 (A) B    ->    21 (A) A      21 (A) B     
              -0.4482       -0.4482            0.0123        0.0123       
  0.1159       20 (A) A      20 (A) B    ->    21 (A) B      21 (A) A     
              -0.4482       -0.4482            0.0123        0.0123       
  0.1159       20 (A) B      20 (A) A    ->    21 (A) A      21 (A) B     
              -0.4482       -0.4482            0.0123        0.0123       
 -0.1159       20 (A) B      20 (A) A    ->    21 (A) B      21 (A) A     
              -0.4482       -0.4482            0.0123        0.0123       

 Computing CCSD intemediates for later calculations in double precision
 Finished.

Running a double precision version
           CCSD Lambda amplitudes will be solved using DIIS.
           Start     Size      MaxIter   EConv     LConv     
           3         7         100       1.00e-07  1.00e-05  
 ------------------------------------------------------------------------------
            Enorm      Ldiff       Comment
 ------------------------------------------------------------------------------
     1     5.85e-02   3.54e-02     
     2     2.00e-02   9.55e-03     
     3     8.69e-03   1.20e-03     
     4     4.67e-03   1.70e-03     Switched to DIIS steps.
     5     1.38e-03   9.62e-04     
     6     7.01e-04   2.12e-04     
     7     2.32e-04   6.92e-05     
     8     1.14e-04   1.23e-05     
     9     4.19e-05   5.39e-07     
    10     1.99e-05   2.90e-07     
    11     9.76e-06   4.84e-07     
    12     4.15e-06   3.04e-07     
    13     2.09e-06   2.23e-07     
    14     9.44e-07   2.87e-08     
    15     4.25e-07   2.10e-08     
    16     2.20e-07   3.86e-08     
    17     9.60e-08   2.24e-08     
 ------------------------------------------------------------------------------
                                   CCSD Lambda converged.

 Computing density matrices in double precision...
           Orbital response amplitudes will be solved using DIIS.
           Start     Size      MaxIter   EConv     LConv     
           3         7         100       1.00e-06  1.00e-06  
 ------------------------------------------------------------------------------
            Enorm      Ldiff       Comment
 ------------------------------------------------------------------------------
     1     9.04e-02   7.06e-04     
     2     5.82e-02   1.94e-02     
     3     7.22e-02   2.41e-02     
     4     1.61e-02   2.34e-02     Switched to DIIS steps.
     5     3.81e-03   5.35e-03     
     6     1.06e-03   7.68e-04     
     7     2.63e-04   7.11e-05     
     8     5.22e-05   3.35e-05     
     9     1.58e-05   9.29e-07     
    10     8.16e-06   5.33e-07     
    11     1.25e-06   7.26e-07     
    12     5.43e-07   5.23e-08     
 ------------------------------------------------------------------------------
                                   Orbital response converged.

 Computing density matrices... Done.
 CCSD calculation:   CPU 381.92 s  wall 72.67 s

 Transferring MO TPDM to AO TPDM
 Transferring g2_o1o1o1o1
 Transferring g2_o1o1o1v1
 Transferring g2_o1o1v1v1
 Transferring g2_o1v1o1v1
 Transferring g2_o1v1v1v1
 Transferring g2_v1v1v1v1
 Adding separable TPDM
 Computing TPDM gradient
 --------------------------------------------------------
 2e gradient
  Atom          X               Y               Z
 --------------------------------------------------------
    1        -15.127195      -15.313727        0.008936  
    2         12.739656       -9.167432        0.000929  
    3         11.763633        8.712095        0.001530  
    4         -9.376095       15.769064       -0.011396  
 --------------------------------------------------------
 --------------------------------------------------------
 Final gradient
  Atom          X               Y               Z
 --------------------------------------------------------
    1        -15.127195      -15.313727        0.008936  
    2         12.739656       -9.167432        0.000929  
    3         11.763633        8.712095        0.001530  
    4         -9.376095       15.769064       -0.011396  
 --------------------------------------------------------
 Analytic gradient from two-electron contribution:   CPU 83.70 s  wall 16.13 s

 Total ccman2 time:   CPU 478.59 s  wall 91.42 s


 --------------------------------------------------------------

                    Orbital Energies (a.u.)
 --------------------------------------------------------------

 Alpha MOs
 -- Occupied --
-80.0877 -26.3478 -26.3478 -15.6872  -7.6237  -5.5171  -5.5146  -5.5143
 -1.6573  -1.6448  -1.1606  -0.8544  -0.7618  -0.7333  -0.7262  -0.7061
 -0.6970  -0.5344  -0.4876  -0.4482
 -- Virtual --
  0.0123   0.0499   0.0595   0.0767   0.0827   0.1181   0.1807   0.2030
  0.2191   0.2215   0.2687   0.2923   0.3081   0.3444   0.3599   0.3737
  0.3806   0.4013   0.4221   0.4573   0.4815   0.5088   0.6015   0.7843
  0.8522   0.8665   0.8868   0.9365   1.0357   1.0723   1.1525   1.2860
  1.3752   1.5534   1.5699   1.5707   1.6008   1.6197   1.6254   1.7545
  1.8595   1.8974   2.2065   2.2461   2.2652   2.3850   2.4041   2.6097
  2.8817   4.0377   4.1176   4.1660   4.1661   4.1911   4.2000   4.2044
  4.2227   4.2602   4.4023   4.4608   4.5636   5.3526   6.8690   6.8768
  6.9061   6.9242   6.9652   7.1533   7.5578  14.6794  14.7924  14.8702
 36.6441  68.7125  68.7269 166.1350
 --------------------------------------------------------------

          Ground-State Mulliken Net Atomic Charges

     Atom                 Charge (a.u.)
  ----------------------------------------
      1 P                     0.533950
      2 N                    -0.276116
      3 F                    -0.044133
      4 F                    -0.213701
  ----------------------------------------
  Sum of atomic charges =    -0.000000

 -----------------------------------------------------------------
                    Cartesian Multipole Moments
 -----------------------------------------------------------------
    Charge (ESU x 10^10)
                -0.0000
    Dipole Moment (Debye)
         X       1.9257      Y       1.0189      Z      -0.0009
       Tot       2.1787
    Quadrupole Moments (Debye-Ang)
        XX     -30.1687     XY       2.3093     YY     -30.3838
        XZ      -0.0017     YZ       0.0021     ZZ     -26.6892
    Octopole Moments (Debye-Ang^2)
       XXX       0.2694    XXY      -3.1649    XYY      -1.0746
       YYY     -11.1227    XXZ      -0.0061    XYZ       0.0017
       YYZ      -0.0063    XZZ      -0.1913    YZZ      -3.9935
       ZZZ      -0.0141
    Hexadecapole Moments (Debye-Ang^3)
      XXXX    -208.5754   XXXY       0.9100   XXYY     -57.7283
      XYYY       2.3918   YYYY    -108.3913   XXXZ      -0.0193
      XXYZ       0.0080   XYYZ      -0.0072   YYYZ       0.0152
      XXZZ     -38.2201   XYZZ      -0.1506   YYZZ     -23.1161
      XZZZ      -0.0171   YZZZ       0.0156   ZZZZ     -27.2222
 -----------------------------------------------------------------
 DrvMan completing analytic gradient of the correlated energy
 Correlated dipole moment
            1
    1   0.7576372
    2   0.4008667
    3  -0.0003380
 Energy read as -594.757694299
 Full Analytical Gradient: (in a.u., or Hartree/Bohr)
             1             2             3             4
    1    0.00003861   -0.00007643    0.00003857   -0.00000075
    2   -0.00008340   -0.00009599    0.00010153    0.00007787
    3   -0.00002971    0.00003406   -0.00002040    0.00001604
 Gradient time:  CPU 0.78 s  wall 0.81 s
Dipole drv :
gprntSymmMtrx error report: 
 Final Hessian.
            1           2           3           4           5           6
    1   0.4731297  -0.0203006   0.0000000  -0.3738404  -0.0484653   0.0000000
    2  -0.0203006   0.3306018   0.0000000   0.0340422  -0.0303578   0.0000000
    3   0.0000000   0.0000000   0.0291625  -0.0000014   0.0000000  -0.0334079
    4  -0.3738404   0.0340422  -0.0000014   0.4925625   0.1083177   0.0000000
    5  -0.0484653  -0.0303578   0.0000000   0.1083177   0.2664022   0.0000000
    6   0.0000000   0.0000000  -0.0334079   0.0000000   0.0000000   0.0381906
    7  -0.0510036  -0.0484033   0.0000008  -0.0975608  -0.1019822  -0.0000009
    8  -0.0011275  -0.0321287   0.0000000  -0.1480449  -0.2124505   0.0000000
    9   0.0000000   0.0000000   0.0199784   0.0000000   0.0000000  -0.0228211
   10  -0.0482842   0.0346606  -0.0000017  -0.0211640   0.0421294   0.0000024
   11   0.0698917  -0.2681132   0.0000000   0.0056850  -0.0235925   0.0000000
   12   0.0000000   0.0000000  -0.0157246   0.0000000   0.0000000   0.0180292
            7           8           9          10          11          12
    1  -0.0510036  -0.0011275   0.0000000  -0.0482842   0.0698917   0.0000000
    2  -0.0484033  -0.0321287   0.0000000   0.0346606  -0.2681132   0.0000000
    3   0.0000008   0.0000000   0.0199784  -0.0000017   0.0000000  -0.0157246
    4  -0.0975608  -0.1480449   0.0000000  -0.0211640   0.0056850   0.0000000
    5  -0.1019822  -0.2124505   0.0000000   0.0421294  -0.0235925   0.0000000
    6  -0.0000009   0.0000000  -0.0228211   0.0000024   0.0000000   0.0180292
    7   0.1370068   0.1480711   0.0000000   0.0115593   0.0023158   0.0000000
    8   0.1480711   0.2268199   0.0000000   0.0011022   0.0177573   0.0000000
    9   0.0000000   0.0000000   0.0136308   0.0000002   0.0000000  -0.0107911
   10   0.0115593   0.0011022   0.0000002   0.0578883  -0.0778919   0.0000000
   11   0.0023158   0.0177573   0.0000000  -0.0778919   0.2739470   0.0000000
   12   0.0000000   0.0000000  -0.0107911   0.0000000   0.0000000   0.0084903
 ----------------------------------------------------------------
             Standard Nuclear Orientation (Angstroms)
    I     Atom           X                Y                Z
 ----------------------------------------------------------------
    1      P       0.6928661251     0.5900352516    -0.0000000000
    2      N      -0.8880879923     0.6479895696    -0.0000000000
    3      F      -1.6005001341    -0.5321893034     0.0000000000
    4      F       1.1364583641    -0.9551946700     0.0000000000
 ----------------------------------------------------------------
 Nuclear Repulsion Energy =   160.1096571503 hartrees
 There are       20 alpha and       20 beta electrons
 old dipole drv.
            1           2           3           4           5           6
    1   0.8869922  -0.4191182   0.0000000   0.1482796   0.5852234   0.0000000
    2  -0.1586711   1.5788570   0.0000000   0.2464456   0.1202136   0.0000000
    3  -0.0000000   0.0000000   0.5000451   0.0000083  -0.0000000  -0.3598838
            7           8           9          10          11          12
    1  -0.5223854  -0.7943017   0.0000000  -0.5128414   0.6282036   0.0000000
    2  -0.1985506  -0.5153766   0.0000000   0.1107877  -1.1836609   0.0000000
    3   0.0000039   0.0000000   0.0386677   0.0000022  -0.0000000  -0.1788456
 New transposed dipole drv.
            1           2           3
    1   0.8869922  -0.1586711  -0.0000000
    2  -0.4191182   1.5788570   0.0000000
    3   0.0000000   0.0000000   0.5000451
    4   0.1482796   0.2464456   0.0000083
    5   0.5852234   0.1202136  -0.0000000
    6   0.0000000   0.0000000  -0.3598838
    7  -0.5223854  -0.1985506   0.0000039
    8  -0.7943017  -0.5153766   0.0000000
    9   0.0000000   0.0000000   0.0386677
   10  -0.5128414   0.1107877   0.0000022
   11   0.6282036  -1.1836609  -0.0000000
   12   0.0000000   0.0000000  -0.1788456
FINAL TENSOR RESULT:
Order 2, Length 12
    Atom      X          Y          Z
     1 Order 1, Length 12
    Atom      X          Y          Z
     1    4.731296655365484e-01  -2.030063227084745e-02   0.000000000000000e+00
     2   -3.738404257951525e-01  -4.846531409276129e-02   0.000000000000000e+00
     3   -5.100355015450536e-02  -1.127479016084568e-03   0.000000000000000e+00
     4   -4.828422237397915e-02   6.989172473870017e-02   0.000000000000000e+00

Order 1, Length 12
    Atom      X          Y          Z
     1   -2.030063227084745e-02   3.306018489417507e-01   0.000000000000000e+00
     2    3.404222240594616e-02  -3.035784334927917e-02   0.000000000000000e+00
     3   -4.840327326330812e-02  -3.212872626500010e-02   0.000000000000000e+00
     4    3.466062518025352e-02  -2.681131970845352e-01   0.000000000000000e+00

Order 1, Length 12
    Atom      X          Y          Z
     1    0.000000000000000e+00   0.000000000000000e+00   2.916248869659009e-02
     2   -1.427644829092558e-06   0.000000000000000e+00  -3.340786326116893e-02
     3    7.633199416641180e-07   0.000000000000000e+00   1.997841512217830e-02
     4   -1.737541176284657e-06   0.000000000000000e+00  -1.572461692504307e-02


     2 Order 1, Length 12
    Atom      X          Y          Z
     1   -3.738404257951525e-01   3.404222240594616e-02  -1.427644829092558e-06
     2    4.925625253366016e-01   1.083177041181007e-01   0.000000000000000e+00
     3   -9.756075185978097e-02  -1.480449056487904e-01   0.000000000000000e+00
     4   -2.116400725844604e-02   5.684951164923685e-03   0.000000000000000e+00

Order 1, Length 12
    Atom      X          Y          Z
     1   -4.846531409276129e-02  -3.035784334927917e-02   0.000000000000000e+00
     2    1.083177041181007e-01   2.664022473410518e-01   0.000000000000000e+00
     3   -1.019822404430824e-01  -2.124504559511964e-01   0.000000000000000e+00
     4    4.212942071420321e-02  -2.359254264796686e-02   0.000000000000000e+00

Order 1, Length 12
    Atom      X          Y          Z
     1    0.000000000000000e+00   0.000000000000000e+00  -3.340786326116893e-02
[truncated: 7,372 more chars]
