# Supplementary material for: Geometric and energetic data from ab initio calculations of haloethene, haloimine, halomethylenephosphine, haloiminophosphine, halodiazene, halodiphosphene and halocyclopropane
Source: Data Brief. 2019 Nov 2;27:104738. doi: 10.1016/j.dib.2019.104738 (PMC6861602; doi:10.1016/j.dib.2019.104738)
Supplement: Multimedia component 7 [file mmc7.zip › NP/CCSD/freq/FENPEI.out]

Q-Chem Developer Version!
                  Welcome to Q-Chem
     A Quantum Leap Into The Future Of Chemistry


 Q-Chem 5.1, Q-Chem, Inc., Pleasanton, CA (2018)

 Yihan Shao,  Zhengting Gan,  E. Epifanovsky,  A. T. B. Gilbert,  M. Wormit,  
 J. Kussmann,  A. W. Lange,  A. Behn,  Jia Deng,  Xintian Feng,  D. Ghosh,  
 M. Goldey,  P. R. Horn,  L. D. Jacobson,  I. Kaliman,  T. Kus,  A. Landau,  
 Jie Liu,  E. I. Proynov,  R. M. Richard,  R. P. Steele,  E. J. Sundstrom,  
 H. L. Woodcock III,  P. M. Zimmerman,  D. Zuev,  B. Albrecht,  E. Alguire,  
 S. A. Baeppler,  D. Barton,  Z. Benda,  Y. A. Bernard,  E. J. Berquist,  
 K. B. Bravaya,  H. Burton,  D. Casanova,  Chun-Min Chang,  Yunqing Chen,  
 A. Chien,  K. D. Closser,  M. P. Coons,  S. Coriani,  S. Dasgupta,  
 A. L. Dempwolff,  M. Diedenhofen,  Hainam Do,  R. G. Edgar,  Po-Tung Fang,  
 S. Faraji,  S. Fatehi,  Qingguo Feng,  K. D. Fenk,  J. Fosso-Tande,  
 J. Gayvert,  Qinghui Ge,  A. Ghysels,  G. Gidofalvi,  J. Gomes,  
 J. Gonthier,  A. Gunina,  D. Hait,  M. W. D. Hanson-Heine,  
 P. H. P. Harbach,  A. W. Hauser,  J. E. Herr,  E. G. Hohenstein,  
 Z. C. Holden,  Kerwin Hui,  B. C. Huynh,  T.-C. Jagau,  Hyunjun Ji,  
 B. Kaduk,  K. Khistyaev,  Jaehoon Kim,  P. Klunzinger,  K. Koh,  
 D. Kosenkov,  L. Koulias,  T. Kowalczyk,  C. M. Krauter,  A. Kunitsa,  
 Ka Un Lao,  A. Laurent,  K. V. Lawler,  Joonho Lee,  D. Lefrancois,  
 S. Lehtola,  D. S. Levine,  Yi-Pei Li,  You-Sheng Lin,  Fenglai Liu,  
 E. Livshits,  A. Luenser,  P. Manohar,  E. Mansoor,  S. F. Manzer,  
 Shan-Ping Mao,  Yuezhi Mao,  N. Mardirossian,  A. V. Marenich,  
 T. Markovich,  L. A. Martinez-Martinez,  S. A. Maurer,  N. J. Mayhall,  
 S. C. McKenzie,  J.-M. Mewes,  A. F. Morrison,  J. W. Mullinax,  K. Nanda,  
 T. S. Nguyen-Beck,  R. Olivares-Amaya,  J. A. Parkhill,  T. M. Perrine,  
 F. Plasser,  P. Pokhilko,  S. Prager,  A. Prociuk,  E. Ramos,  D. R. Rehn,  
 F. Rob,  M. Schneider,  N. Sergueev,  S. M. Sharada,  S. Sharma,  
 D. W. Small,  T. Stauch,  T. Stein,  Yu-Chuan Su,  A. J. W. Thom,  
 A. Tkatchenko,  T. Tsuchimochi,  N. M. Tubman,  L. Vogt,  M. L. Vidal,  
 O. Vydrov,  M. A. Watson,  J. Wenzel,  M. de Wergifosse,  T. A. Wesolowski,  
 A. White,  J. Witte,  A. Yamada,  Jun Yang,  K. Yao,  S. Yeganeh,  
 S. R. Yost,  Zhi-Qiang You,  A. Zech,  Igor Ying Zhang,  Xing Zhang,  
 Yan Zhao,  Ying Zhu,  B. R. Brooks,  G. K. L. Chan,  C. J. Cramer,  
 M. S. Gordon,  W. J. Hehre,  A. Klamt,  M. W. Schmidt,  C. D. Sherrill,  
 D. G. Truhlar,  A. Aspuru-Guzik,  R. Baer,  A. T. Bell,  N. A. Besley,  
 Jeng-Da Chai,  A. E. DePrince, III,  R. A. DiStasio Jr.,  A. Dreuw,  
 B. D. Dunietz,  T. R. Furlani,  Chao-Ping Hsu,  Yousung Jung,  Jing Kong,  
 D. S. Lambrecht,  WanZhen Liang,  C. Ochsenfeld,  V. A. Rassolov,  
 L. V. Slipchenko,  J. E. Subotnik,  T. Van Voorhis,  J. M. Herbert,  
 A. I. Krylov,  P. M. W. Gill,  M. Head-Gordon

 Contributors to earlier versions of Q-Chem not listed above: 
 R. D. Adamson,  B. Austin,  J. Baker,  G. J. O. Beran,  K. Brandhorst,  
 S. T. Brown,  E. F. C. Byrd,  A. K. Chakraborty,  C.-L. Cheng,  
 Siu Hung Chien,  D. M. Chipman,  D. L. Crittenden,  H. Dachsel,  
 R. J. Doerksen,  A. D. Dutoi,  L. Fusti-Molnar,  W. A. Goddard III,  
 A. Golubeva-Zadorozhnaya,  S. R. Gwaltney,  G. Hawkins,  A. Heyden,  
 S. Hirata,  G. Kedziora,  F. J. Keil,  C. Kelley,  Jihan Kim,  R. A. King,  
 R. Z. Khaliullin,  P. P. Korambath,  W. Kurlancheek,  A. M. Lee,  M. S. Lee,  
 S. V. Levchenko,  Ching Yeh Lin,  D. Liotard,  R. C. Lochan,  I. Lotan,  
 P. E. Maslen,  N. Nair,  D. P. O'Neill,  D. Neuhauser,  E. Neuscamman,  
 C. M. Oana,  R. Olson,  B. Peters,  R. Peverati,  P. A. Pieniazek,  
 Y. M. Rhee,  J. Ritchie,  M. A. Rohrdanz,  E. Rosta,  N. J. Russ,  
 H. F. Schaefer III,  N. E. Schultz,  N. Shenvi,  A. C. Simmonett,  A. Sodt,  
 D. Stuck,  K. S. Thanthiriwatte,  V. Vanovschi,  Tao Wang,  A. Warshel,  
 C. F. Williams,  Q. Wu,  X. Xu,  W. Zhang

 Please cite Q-Chem as follows:
 Y. Shao et al., Mol. Phys. 113, 184-215 (2015)
 DOI: 10.1080/00268976.2014.952696

 Q-Chem 5.1.2 for Intel X86 EM64T Linux

 Parts of Q-Chem use Armadillo 8.300.2 (Tropical Shenanigans).
 http://arma.sourceforge.net/

 Q-Chem begins on Tue May  7 17:35:00 2019  

Host: 
0

     Scratch files written to /scratch/taweetham/qchem15271//
Input Ideriv = 1
Curr. Ideriv = -1
Max.  Ideriv = 1


!!********************************************.
!!******************Warning*******************.
!!Desired Analytical derivatives not available.
!!Finite difference job might take a long time.
!!********************************************.
!!********************************************.


 2-order derivative to be evaluated numerically with 1-order analytical derivatives

Checking the input file for inconsistencies... 	...done.

--------------------------------------------------------------
User input:
--------------------------------------------------------------
F=H_E.out
$molecule
0 1
P 
H  1 1.416271
N  1 1.618305 2 90.658050
F  3 1.405903 1 108.446657 2 -180.000000 0
$end

$rem
   JOB_TYPE 	FREQUENCY
   BASIS 		6-311++G**
   METHOD	ccsd
   MEM_TOTAL	31000
   N_FROZEN_CORE      FC
$end

--------------------------------------------------------------
 ----------------------------------------------------------------
             Standard Nuclear Orientation (Angstroms)
    I     Atom           X                Y                Z
 ----------------------------------------------------------------
    1      P       0.9662916901    -0.2182724653     0.0000000000
    2      H       1.7354987377     0.9709054285    -0.0000000000
    3      N      -0.4025297625     0.6449997420    -0.0000000000
    4      F      -1.4902406390    -0.2457574047     0.0000000000
 ----------------------------------------------------------------
 Molecular Point Group                 Cs    NOp =  2
 Largest Abelian Subgroup              Cs    NOp =  2
 Nuclear Repulsion Energy =    95.8256465856 hartrees
 There are       16 alpha and       16 beta electrons
 Requested basis set is 6-311++G(d,p)
 There are 30 shells and 81 basis functions
 Total memory of 31000 MB is distributed as follows: 
   MEM_STATIC is set to 192 MB
   QALLOC/CCMAN JOB total memory use is  30808 MB
 Warning: actual memory use might exceed 31000 MB

 Total QAlloc Memory Limit  31000 MB
 Mega-Array Size       188 MB
 MEM_STATIC part       192 MB

                       Distance Matrix (Angstroms)
             P (  1)   H (  2)   N (  3)
   H (  2)  1.416271
   N (  3)  1.618305  2.162725
   F (  4)  2.456686  3.447559  1.405903

 A cutoff of  1.0D-14 yielded    454 shell pairs
 There are      3383 function pairs (      3646 Cartesian)

 -------------------------------------------------------
 OpenMP Integral Computing Module                       
 Release: version 1.0, May 2013, Q-Chem Inc. Pittsburgh 
 -------------------------------------------------------
 Integral Job Info:
 Integral job number is                      11
 Integral operator is                         1
 short-range coefficients                     0
 long-range coefficients              100000000
 Omega coefficients                           0
 if combine SR and LR in K                    0
 Integral screening is                        0
 Integral computing path is                   2
 max size of driver memory is            800000
 size of driver memory is                593474
 size of scratch memory is              4204008
 max col of scratch BK array               1296
 max len of scratch array in speh3          155
 max len of scratch index in speh4           18
 max int batch size is                      520
 min int batch size is                       52
 fixed nKL is                                52
 max L of basis functions is                  2
 order of int derivative is                   0
 number of shells is                         30
 number of basis is                          84
 number of cartesian basis is                84
 number of contracted shell pairs           454
 number of primitive shell pairs           1340
 maxK2 (contraction) of shell pair           36
 max number of K2 of shell pair               1
 max number of CS2 of shell pair             50
 max number of PS2 of shell pair            132
 mem total for path MDJ                  510786
 -------------------------------------------------------
 Smallest overlap matrix eigenvalue = 1.69E-03
 Guess from superposition of atomic densities
 Warning:  Energy on first SCF cycle will be non-variational
 SAD guess density has 32.000000 electrons

 -----------------------------------------------------------------------
  General SCF calculation program by
  Eric Jon Sundstrom, Paul Horn, Yuezhi Mao, Dmitri Zuev, Alec White,
  David Stuck, Shaama M.S., Shane Yost, Joonho Lee, David Small,
  Daniel Levine, Susi Lehtola, Hugh Burton, Evgeny Epifanovsky
 -----------------------------------------------------------------------
 Hartree-Fock
 using 6 threads for integral computing
 -------------------------------------------------------
 OpenMP Integral computing Module                
 Release: version 2.0, May 2017, Q-Chem Inc. Pleasanton 
 -------------------------------------------------------
 A restricted SCF calculation will be
 performed using DIIS
 SCF converges when DIIS error is below 1.0e-08
 ---------------------------------------
  Cycle       Energy         DIIS error
 ---------------------------------------
    1    -495.2174253807      5.56e-02  
    2    -495.0677235524      7.73e-03  
    3    -495.1064456180      4.88e-03  
    4    -495.1190816792      1.13e-03  
    5    -495.1205148017      3.94e-04  
    6    -495.1207550028      1.73e-04  
    7    -495.1207968261      5.77e-05  
    8    -495.1208078387      2.93e-05  
    9    -495.1208098418      9.57e-06  
   10    -495.1208101644      3.41e-06  
   11    -495.1208102031      9.53e-07  
   12    -495.1208102065      2.77e-07  
   13    -495.1208102068      8.93e-08  
   14    -495.1208102069      2.62e-08  
   15    -495.1208102069      5.53e-09  Convergence criterion met
 ---------------------------------------
 SCF time:   CPU 3.43s  wall 1.00s 
 SCF   energy in the final basis set =     -495.1208102069
 Total energy in the final basis set =     -495.1208102069


 ------------------------------------------------------------------------------

   CCMAN2: suite of methods based on coupled cluster
           and equation of motion theories.

   Components:
   * libvmm-1.3-trunk
     by Evgeny Epifanovsky, Ilya Kaliman.
   * libtensor-2.5-trunk
     by Evgeny Epifanovsky, Michael Wormit, Dmitry Zuev, Sam Manzer, 
        Ilya Kaliman.
   * libcc-2.5-trunk
     by Evgeny Epifanovsky, Arik Landau, Tomasz Kus, Kirill Khistyaev, 
        Dmitry Zuev, Prashant Manohar, Xintian Feng, Anna Krylov, 
        Matthew Goldey, Alec White, Thomas Jagau, Kaushik Nanda, 
        Anastasia Gunina, Alexander Kunitsa, Joonho Lee.

   CCMAN original authors:
   Anna I. Krylov, C. David Sherrill, Steven R. Gwaltney,
   Edward F. C. Byrd (2000)
   Sergey V. Levchenko, Lyudmila V. Slipchenko, Tao Wang,
   Ana-Maria C. Cristian (2003)
   Piotr A. Pieniazek, C. Melania Oana, Evgeny Epifanovsky (2007)
   Prashant Manohar (2009)

 ------------------------------------------------------------------------------


 Allocating and initializing 30808MB of RAM...
 Calculation will run on 6 cores.


 Alpha MOs, Restricted
 -- Occupied --                  
-80.018 -26.319 -15.689  -7.561  -5.453  -5.453  -5.452  -1.622
  1 A'    2 A'    3 A'    4 A'    5 A'    1 A"    6 A'    7 A'                 
 -1.139  -0.816  -0.704  -0.689  -0.636  -0.533  -0.437  -0.429
  8 A'    9 A'   10 A'    2 A"   11 A'   12 A'   13 A'    3 A"                 
 -- Virtual --                   
  0.003   0.048   0.066   0.079   0.086   0.102   0.154   0.173
  4 A"   14 A'   15 A'   16 A'    5 A"   17 A'   18 A'   19 A'                 
  0.201   0.225   0.226   0.291   0.313   0.360   0.363   0.377
 20 A'    6 A"   21 A'   22 A'   23 A'    7 A"   24 A'   25 A'                 
  0.391   0.405   0.494   0.554   0.587   0.782   0.826   0.868
  8 A"   26 A'   27 A'   28 A'   29 A'   30 A'    9 A"   31 A'                 
  0.877   0.950   1.032   1.052   1.135   1.255   1.394   1.562
 10 A"   32 A'   33 A'   11 A"   34 A'   35 A'   36 A'   12 A"                 
  1.562   1.627   1.661   1.727   1.803   1.835   1.932   2.260
 37 A'   38 A'   13 A"   39 A'   14 A"   40 A'   41 A'   42 A'                 
  2.263   2.276   2.394   2.460   2.614   2.832   2.946   4.054
 15 A"   43 A'   16 A"   44 A'   45 A'   46 A'   47 A'   48 A'                 
  4.140   4.213   4.219   4.252   4.389   4.467   5.307   6.916
 17 A"   18 A"   49 A'   50 A'   19 A"   51 A'   52 A'   20 A"                 
  6.947   7.124   7.584  14.736  14.804  14.894  36.641  68.757
 53 A'   54 A'   55 A'   21 A"   56 A'   57 A'   58 A'   59 A'                 
166.198
 60 A'                                                                         

 Beta MOs, Restricted
 -- Occupied --                  
-80.018 -26.319 -15.689  -7.561  -5.453  -5.453  -5.452  -1.622
  1 A'    2 A'    3 A'    4 A'    5 A'    1 A"    6 A'    7 A'                 
 -1.139  -0.816  -0.704  -0.689  -0.636  -0.533  -0.437  -0.429
  8 A'    9 A'   10 A'    2 A"   11 A'   12 A'   13 A'    3 A"                 
 -- Virtual --                   
  0.003   0.048   0.066   0.079   0.086   0.102   0.154   0.173
  4 A"   14 A'   15 A'   16 A'    5 A"   17 A'   18 A'   19 A'                 
  0.201   0.225   0.226   0.291   0.313   0.360   0.363   0.377
 20 A'    6 A"   21 A'   22 A'   23 A'    7 A"   24 A'   25 A'                 
  0.391   0.405   0.494   0.554   0.587   0.782   0.826   0.868
  8 A"   26 A'   27 A'   28 A'   29 A'   30 A'    9 A"   31 A'                 
  0.877   0.950   1.032   1.052   1.135   1.255   1.394   1.562
 10 A"   32 A'   33 A'   11 A"   34 A'   35 A'   36 A'   12 A"                 
  1.562   1.627   1.661   1.727   1.803   1.835   1.932   2.260
 37 A'   38 A'   13 A"   39 A'   14 A"   40 A'   41 A'   42 A'                 
  2.263   2.276   2.394   2.460   2.614   2.832   2.946   4.054
 15 A"   43 A'   16 A"   44 A'   45 A'   46 A'   47 A'   48 A'                 
  4.140   4.213   4.219   4.252   4.389   4.467   5.307   6.916
 17 A"   18 A"   49 A'   50 A'   19 A"   51 A'   52 A'   20 A"                 
  6.947   7.124   7.584  14.736  14.804  14.894  36.641  68.757
 53 A'   54 A'   55 A'   21 A"   56 A'   57 A'   58 A'   59 A'                 
166.198
 60 A'                                                                         

 Occupation and symmetry of molecular orbitals

 Point group: Cs (2 irreducible representations).

                           A'   A"    All 
 ------------------------------------------
 All molecular orbitals:
  - Alpha                  60   21    81  
  - Beta                   60   21    81  
 ------------------------------------------
 Alpha orbitals:
  - Frozen occupied        6    1     7   
  - Active occupied        7    2     9   
  - Active virtual         47   18    65  
  - Frozen virtual         0    0     0   
 ------------------------------------------
 Beta orbitals:
  - Frozen occupied        6    1     7   
  - Active occupied        7    2     9   
  - Active virtual         47   18    65  
  - Frozen virtual         0    0     0   
 ------------------------------------------

 Import integrals:   CPU 0.00 s  wall 0.00 s

 Import integrals:   CPU 4.79 s  wall 0.94 s

 MP2 amplitudes:   CPU 0.10 s  wall 0.09 s

Running a double precision version
           CCSD T amplitudes will be solved using DIIS.

           Start     Size      MaxIter   EConv     TConv     
           3         7         100       1.00e-07  1.00e-05  
 ------------------------------------------------------------------------------
           Energy (a.u.)   Ediff      Tdiff       Comment
 ------------------------------------------------------------------------------
          -495.63373594                           
     1    -495.62597774   7.76e-03   6.53e-01     
     2    -495.64759882   2.16e-02   9.47e-02     
     3    -495.64658269   1.02e-03   4.51e-02     
     4    -495.64916369   2.58e-03   1.62e-02     Switched to DIIS steps.
     5    -495.65015648   9.93e-04   1.34e-02     
     6    -495.65024801   9.15e-05   3.66e-03     
     7    -495.65024372   4.29e-06   1.46e-03     
     8    -495.65024291   8.03e-07   3.40e-04     
     9    -495.65024505   2.14e-06   2.37e-04     
    10    -495.65024483   2.19e-07   7.47e-05     
    11    -495.65024504   2.09e-07   2.89e-05     
    12    -495.65024515   1.07e-07   1.54e-05     
    13    -495.65024514   1.15e-08   4.19e-06     
 ------------------------------------------------------------------------------
          -495.65024514                           CCSD T converged.

End of double precision
 SCF energy                 = -495.12081021
 MP2 energy                 = -495.63373594
 CCSD correlation energy     =   -0.52943493
 CCSD total energy           = -495.65024514

 CCSD  T1^2 = 0.0138  T2^2 = 0.2056  Leading amplitudes:

 Amplitude    Orbitals with energies
  0.0387       3 (A") A                  ->    4 (A") A                   
              -0.4288                          0.0033                     
  0.0387       3 (A") B                  ->    4 (A") B                   
              -0.4288                          0.0033                     
  0.0211       3 (A") A                  ->    10 (A") A                  
              -0.4288                          0.8766                     
  0.0211       3 (A") B                  ->    10 (A") B                  
              -0.4288                          0.8766                     

 Amplitude    Orbitals with energies
 -0.1386       3 (A") A      3 (A") B    ->    4 (A") A      4 (A") B     
              -0.4288       -0.4288            0.0033        0.0033       
  0.1386       3 (A") A      3 (A") B    ->    4 (A") B      4 (A") A     
              -0.4288       -0.4288            0.0033        0.0033       
  0.1386       3 (A") B      3 (A") A    ->    4 (A") A      4 (A") B     
              -0.4288       -0.4288            0.0033        0.0033       
 -0.1386       3 (A") B      3 (A") A    ->    4 (A") B      4 (A") A     
              -0.4288       -0.4288            0.0033        0.0033       

 Computing CCSD intemediates for later calculations in double precision
 Finished.

Running a double precision version
           CCSD Lambda amplitudes will be solved using DIIS.
           Start     Size      MaxIter   EConv     LConv     
           3         7         100       1.00e-07  1.00e-05  
 ------------------------------------------------------------------------------
            Enorm      Ldiff       Comment
 ------------------------------------------------------------------------------
     1     5.88e-02   4.01e-02     
     2     1.81e-02   8.17e-03     
     3     8.66e-03   1.94e-03     
     4     4.73e-03   1.56e-03     Switched to DIIS steps.
     5     1.49e-03   1.18e-03     
     6     7.61e-04   2.69e-04     
     7     2.44e-04   9.43e-05     
     8     1.11e-04   6.52e-06     
     9     3.51e-05   8.68e-06     
    10     1.44e-05   2.87e-06     
    11     6.38e-06   6.60e-07     
    12     2.54e-06   2.39e-07     
    13     1.35e-06   7.22e-08     
    14     5.73e-07   1.72e-09     
    15     2.54e-07   6.05e-09     
    16     1.33e-07   7.11e-09     
    17     5.63e-08   6.34e-09     
 ------------------------------------------------------------------------------
                                   CCSD Lambda converged.

 Computing density matrices in double precision...
           Orbital response amplitudes will be solved using DIIS.
           Start     Size      MaxIter   EConv     LConv     
           3         7         100       1.00e-06  1.00e-06  
 ------------------------------------------------------------------------------
            Enorm      Ldiff       Comment
 ------------------------------------------------------------------------------
     1     8.11e-02   2.45e-03     
     2     6.03e-02   6.87e-03     
     3     9.42e-02   2.42e-02     
     4     1.84e-02   3.15e-02     Switched to DIIS steps.
     5     3.99e-03   8.37e-03     
     6     1.06e-03   9.23e-04     
     7     3.82e-04   1.03e-04     
     8     9.39e-05   5.40e-05     
     9     2.54e-05   7.05e-06     
    10     5.44e-06   3.33e-06     
    11     9.72e-07   9.27e-07     
 ------------------------------------------------------------------------------
                                   Orbital response converged.

 Computing density matrices... Done.
 CCSD calculation:   CPU 50.70 s  wall 11.24 s

 Transferring MO TPDM to AO TPDM
 Transferring g2_o1o1o1o1
 Transferring g2_o1o1o1v1
 Transferring g2_o1o1v1v1
 Transferring g2_o1v1o1v1
 Transferring g2_o1v1v1v1
 Transferring g2_v1v1v1v1
 Adding separable TPDM
 Computing TPDM gradient
 --------------------------------------------------------
 2e gradient
  Atom          X               Y               Z
 --------------------------------------------------------
    1        -14.717116       10.034611       -0.000000  
    2         -2.565001       -2.963573       -0.000000  
    3          5.784236      -11.904507        0.000000  
    4         11.497880        4.833469       -0.000000  
 --------------------------------------------------------
 --------------------------------------------------------
 Final gradient
  Atom          X               Y               Z
 --------------------------------------------------------
    1        -14.717116       10.034611       -0.000000  
    2         -2.565001       -2.963573       -0.000000  
    3          5.784236      -11.904507        0.000000  
    4         11.497880        4.833469       -0.000000  
 --------------------------------------------------------
 Analytic gradient from two-electron contribution:   CPU 38.48 s  wall 7.07 s

 Total ccman2 time:   CPU 99.41 s  wall 20.81 s


 --------------------------------------------------------------
             Orbital Energies (a.u.) and Symmetries
 --------------------------------------------------------------

 Alpha MOs, Restricted
 -- Occupied --                  
-80.018 -26.319 -15.689  -7.561  -5.453  -5.452  -5.453  -1.622
  1 A'    2 A'    3 A'    4 A'    5 A'    6 A'    1 A"    7 A'                 
 -1.139  -0.816  -0.704  -0.636  -0.533  -0.437  -0.689  -0.429
  8 A'    9 A'   10 A'   11 A'   12 A'   13 A'    2 A"    3 A"                 
 -- Virtual --                   
  0.048   0.066   0.079   0.102   0.154   0.173   0.201   0.226
 14 A'   15 A'   16 A'   17 A'   18 A'   19 A'   20 A'   21 A'                 
  0.291   0.313   0.363   0.377   0.405   0.494   0.554   0.587
 22 A'   23 A'   24 A'   25 A'   26 A'   27 A'   28 A'   29 A'                 
  0.782   0.868   0.950   1.032   1.135   1.255   1.394   1.562
 30 A'   31 A'   32 A'   33 A'   34 A'   35 A'   36 A'   37 A'                 
  1.627   1.727   1.835   1.932   2.260   2.276   2.460   2.614
 38 A'   39 A'   40 A'   41 A'   42 A'   43 A'   44 A'   45 A'                 
  2.832   2.946   4.054   4.219   4.252   4.467   5.307   6.947
 46 A'   47 A'   48 A'   49 A'   50 A'   51 A'   52 A'   53 A'                 
  7.124   7.584  14.804  14.894  36.641  68.757 166.198   0.003
 54 A'   55 A'   56 A'   57 A'   58 A'   59 A'   60 A'    4 A"                 
  0.086   0.225   0.360   0.391   0.826   0.877   1.052   1.562
  5 A"    6 A"    7 A"    8 A"    9 A"   10 A"   11 A"   12 A"                 
  1.661   1.803   2.263   2.394   4.140   4.213   4.389   6.916
 13 A"   14 A"   15 A"   16 A"   17 A"   18 A"   19 A"   20 A"                 
 14.736
 21 A"                                                                         

 Beta MOs, Restricted
 -- Occupied --                  
-80.018 -26.319 -15.689  -7.561  -5.453  -5.452  -5.453  -1.622
  1 A'    2 A'    3 A'    4 A'    5 A'    6 A'    1 A"    7 A'                 
 -1.139  -0.816  -0.704  -0.636  -0.533  -0.437  -0.689  -0.429
  8 A'    9 A'   10 A'   11 A'   12 A'   13 A'    2 A"    3 A"                 
 -- Virtual --                   
  0.048   0.066   0.079   0.102   0.154   0.173   0.201   0.226
 14 A'   15 A'   16 A'   17 A'   18 A'   19 A'   20 A'   21 A'                 
  0.291   0.313   0.363   0.377   0.405   0.494   0.554   0.587
 22 A'   23 A'   24 A'   25 A'   26 A'   27 A'   28 A'   29 A'                 
  0.782   0.868   0.950   1.032   1.135   1.255   1.394   1.562
 30 A'   31 A'   32 A'   33 A'   34 A'   35 A'   36 A'   37 A'                 
  1.627   1.727   1.835   1.932   2.260   2.276   2.460   2.614
 38 A'   39 A'   40 A'   41 A'   42 A'   43 A'   44 A'   45 A'                 
  2.832   2.946   4.054   4.219   4.252   4.467   5.307   6.947
 46 A'   47 A'   48 A'   49 A'   50 A'   51 A'   52 A'   53 A'                 
  7.124   7.584  14.804  14.894  36.641  68.757 166.198   0.003
 54 A'   55 A'   56 A'   57 A'   58 A'   59 A'   60 A'    4 A"                 
  0.086   0.225   0.360   0.391   0.826   0.877   1.052   1.562
  5 A"    6 A"    7 A"    8 A"    9 A"   10 A"   11 A"   12 A"                 
  1.661   1.803   2.263   2.394   4.140   4.213   4.389   6.916
 13 A"   14 A"   15 A"   16 A"   17 A"   18 A"   19 A"   20 A"                 
 14.736
 21 A"                                                                         
 --------------------------------------------------------------

          Ground-State Mulliken Net Atomic Charges

     Atom                 Charge (a.u.)
  ----------------------------------------
      1 P                     0.346871
      2 H                    -0.053875
      3 N                    -0.228944
      4 F                    -0.064052
  ----------------------------------------
  Sum of atomic charges =    -0.000000

 -----------------------------------------------------------------
                    Cartesian Multipole Moments
 -----------------------------------------------------------------
    Charge (ESU x 10^10)
                -0.0000
    Dipole Moment (Debye)
         X       2.8215      Y      -0.5094      Z      -0.0000
       Tot       2.8671
    Quadrupole Moments (Debye-Ang)
        XX     -23.6777     XY       0.9504     YY     -26.0825
        XZ      -0.0000     YZ       0.0000     ZZ     -23.2954
    Octopole Moments (Debye-Ang^2)
       XXX      -3.9537    XXY       0.5844    XYY      -3.3750
       YYY      -2.7538    XXZ      -0.0000    XYZ       0.0000
       YYZ      -0.0000    XZZ      -2.9164    YZZ      -0.7116
       ZZZ      -0.0000
    Hexadecapole Moments (Debye-Ang^3)
      XXXX    -179.6709   XXXY       3.8543   XXYY     -40.6207
      XYYY       6.6377   YYYY     -59.8731   XXXZ      -0.0000
      XXYZ       0.0000   XYYZ      -0.0000   YYYZ      -0.0000
      XXZZ     -34.1348   XYZZ       1.2154   YYZZ     -14.2554
      XZZZ      -0.0000   YZZZ      -0.0000   ZZZZ     -26.7142
 -----------------------------------------------------------------
 DrvMan completing analytic gradient of the correlated energy
 Correlated dipole moment
            1
    1   1.1100498
    2  -0.2004093
    3  -0.0000000
 Energy read as -495.650245137
 Full Analytical Gradient: (in a.u., or Hartree/Bohr)
             1             2             3             4
    1    0.00011532   -0.00002342   -0.00004837   -0.00004353
    2   -0.00008132    0.00001654    0.00007170   -0.00000692
    3   -0.00000000    0.00000000   -0.00000000    0.00000000
 Gradient time:  CPU 0.77 s  wall 0.78 s
 ######################################################
 ######################################################
 # Starting finite difference calculation for IDERIV  #
 Finite diff step size:  1.88973e-03 a.u.
 ----------------------------------------------------------------
             Standard Nuclear Orientation (Angstroms)
    I     Atom           X                Y                Z
 ----------------------------------------------------------------
    1      P       0.9672916901    -0.2182724653     0.0000000000
    2      H       1.7354987377     0.9709054285    -0.0000000000
    3      N      -0.4025297625     0.6449997420    -0.0000000000
    4      F      -1.4902406390    -0.2457574047     0.0000000000
 ----------------------------------------------------------------
 Nuclear Repulsion Energy =    95.7980264332 hartrees
 There are       16 alpha and       16 beta electrons

                       Distance Matrix (Angstroms)
             P (  1)   H (  2)   N (  3)
   H (  2)  1.415728
   N (  3)  1.619151  2.162725
   F (  4)  2.457686  3.447559  1.405903

 Requested basis set is 6-311++G(d,p)
 There are 30 shells and 81 basis functions
 A cutoff of  1.0D-14 yielded    454 shell pairs
 There are      3383 function pairs (      3646 Cartesian)
 Smallest overlap matrix eigenvalue = 1.69E-03
 Guess MOs from SCF MO coefficient file

 -----------------------------------------------------------------------
  General SCF calculation program by
  Eric Jon Sundstrom, Paul Horn, Yuezhi Mao, Dmitri Zuev, Alec White,
  David Stuck, Shaama M.S., Shane Yost, Joonho Lee, David Small,
  Daniel Levine, Susi Lehtola, Hugh Burton, Evgeny Epifanovsky
 -----------------------------------------------------------------------
 Hartree-Fock
 using 6 threads for integral computing
 -------------------------------------------------------
 OpenMP Integral computing Module                
 Release: version 2.0, May 2017, Q-Chem Inc. Pleasanton 
 -------------------------------------------------------
 A restricted SCF calculation will be
 performed using DIIS
 SCF converges when DIIS error is below 1.0e-08
 ---------------------------------------
  Cycle       Energy         DIIS error
 ---------------------------------------
    1    -495.1207445725      1.93e-05  
    2    -495.1207448934      9.26e-06  
    3    -495.1207449474      4.25e-06  
    4    -495.1207449650      8.65e-07  
    5    -495.1207449660      2.79e-07  
    6    -495.1207449661      1.03e-07  
    7    -495.1207449661      4.75e-08  
    8    -495.1207449661      1.83e-08  
    9    -495.1207449661      6.96e-09  Convergence criterion met
 ---------------------------------------
 SCF time:   CPU 1.97s  wall 1.00s 
 SCF   energy in the final basis set =     -495.1207449661
 Total energy in the final basis set =     -495.1207449661


 ------------------------------------------------------------------------------

   CCMAN2: suite of methods based on coupled cluster
           and equation of motion theories.

   Components:
   * libvmm-1.3-trunk
     by Evgeny Epifanovsky, Ilya Kaliman.
   * libtensor-2.5-trunk
     by Evgeny Epifanovsky, Michael Wormit, Dmitry Zuev, Sam Manzer, 
        Ilya Kaliman.
   * libcc-2.5-trunk
     by Evgeny Epifanovsky, Arik Landau, Tomasz Kus, Kirill Khistyaev, 
        Dmitry Zuev, Prashant Manohar, Xintian Feng, Anna Krylov, 
        Matthew Goldey, Alec White, Thomas Jagau, Kaushik Nanda, 
        Anastasia Gunina, Alexander Kunitsa, Joonho Lee.

   CCMAN original authors:
   Anna I. Krylov, C. David Sherrill, Steven R. Gwaltney,
   Edward F. C. Byrd (2000)
   Sergey V. Levchenko, Lyudmila V. Slipchenko, Tao Wang,
   Ana-Maria C. Cristian (2003)
   Piotr A. Pieniazek, C. Melania Oana, Evgeny Epifanovsky (2007)
   Prashant Manohar (2009)

 ------------------------------------------------------------------------------


 Allocating and initializing 30808MB of RAM...
 Calculation will run on 6 cores.


 Alpha MOs, Restricted
 -- Occupied --                  
-80.018 -26.319 -15.689  -7.561  -5.453  -5.453  -5.452  -1.622
  1 A     2 A     3 A     4 A     5 A     6 A     7 A     8 A                  
 -1.138  -0.816  -0.704  -0.689  -0.636  -0.533  -0.437  -0.429
  9 A    10 A    11 A    12 A    13 A    14 A    15 A    16 A                  
 -- Virtual --                   
  0.003   0.048   0.066   0.079   0.086   0.102   0.154   0.173
 17 A    18 A    19 A    20 A    21 A    22 A    23 A    24 A                  
  0.201   0.225   0.226   0.291   0.313   0.360   0.363   0.377
 25 A    26 A    27 A    28 A    29 A    30 A    31 A    32 A                  
  0.391   0.405   0.494   0.554   0.587   0.782   0.826   0.868
 33 A    34 A    35 A    36 A    37 A    38 A    39 A    40 A                  
  0.876   0.950   1.032   1.052   1.136   1.254   1.394   1.562
 41 A    42 A    43 A    44 A    45 A    46 A    47 A    48 A                  
  1.562   1.627   1.661   1.727   1.802   1.835   1.932   2.260
 49 A    50 A    51 A    52 A    53 A    54 A    55 A    56 A                  
  2.263   2.276   2.394   2.460   2.615   2.831   2.945   4.053
 57 A    58 A    59 A    60 A    61 A    62 A    63 A    64 A                  
  4.140   4.213   4.219   4.252   4.389   4.466   5.307   6.916
 65 A    66 A    67 A    68 A    69 A    70 A    71 A    72 A                  
  6.947   7.124   7.583  14.736  14.805  14.894  36.641  68.757
 73 A    74 A    75 A    76 A    77 A    78 A    79 A    80 A                  
166.198
 81 A                                                                          

 Beta MOs, Restricted
 -- Occupied --                  
-80.018 -26.319 -15.689  -7.561  -5.453  -5.453  -5.452  -1.622
  1 A     2 A     3 A     4 A     5 A     6 A     7 A     8 A                  
 -1.138  -0.816  -0.704  -0.689  -0.636  -0.533  -0.437  -0.429
  9 A    10 A    11 A    12 A    13 A    14 A    15 A    16 A                  
 -- Virtual --                   
  0.003   0.048   0.066   0.079   0.086   0.102   0.154   0.173
 17 A    18 A    19 A    20 A    21 A    22 A    23 A    24 A                  
  0.201   0.225   0.226   0.291   0.313   0.360   0.363   0.377
 25 A    26 A    27 A    28 A    29 A    30 A    31 A    32 A                  
  0.391   0.405   0.494   0.554   0.587   0.782   0.826   0.868
 33 A    34 A    35 A    36 A    37 A    38 A    39 A    40 A                  
  0.876   0.950   1.032   1.052   1.136   1.254   1.394   1.562
 41 A    42 A    43 A    44 A    45 A    46 A    47 A    48 A                  
  1.562   1.627   1.661   1.727   1.802   1.835   1.932   2.260
 49 A    50 A    51 A    52 A    53 A    54 A    55 A    56 A                  
  2.263   2.276   2.394   2.460   2.615   2.831   2.945   4.053
 57 A    58 A    59 A    60 A    61 A    62 A    63 A    64 A                  
  4.140   4.213   4.219   4.252   4.389   4.466   5.307   6.916
 65 A    66 A    67 A    68 A    69 A    70 A    71 A    72 A                  
  6.947   7.124   7.583  14.736  14.805  14.894  36.641  68.757
 73 A    74 A    75 A    76 A    77 A    78 A    79 A    80 A                  
166.198
 81 A                                                                          

 Occupation and symmetry of molecular orbitals

 Point group: C1 (1 irreducible representation).

                           A     All 
 -------------------------------------
 All molecular orbitals:
  - Alpha                  81    81  
  - Beta                   81    81  
 -------------------------------------
 Alpha orbitals:
  - Frozen occupied        7     7   
  - Active occupied        9     9   
  - Active virtual         65    65  
  - Frozen virtual         0     0   
 -------------------------------------
 Beta orbitals:
  - Frozen occupied        7     7   
  - Active occupied        9     9   
  - Active virtual         65    65  
  - Frozen virtual         0     0   
 -------------------------------------

 Import integrals:   CPU 0.00 s  wall 0.00 s

 Import integrals:   CPU 4.65 s  wall 0.85 s

 MP2 amplitudes:   CPU 0.02 s  wall 0.02 s

Running a double precision version
           CCSD T amplitudes will be solved using DIIS.

           Start     Size      MaxIter   EConv     TConv     
           3         7         100       1.00e-07  1.00e-05  
 ------------------------------------------------------------------------------
           Energy (a.u.)   Ediff      Tdiff       Comment
 ------------------------------------------------------------------------------
          -495.63375488                           
     1    -495.62595821   7.80e-03   6.53e-01     
     2    -495.64760088   2.16e-02   9.47e-02     
     3    -495.64657724   1.02e-03   4.52e-02     
     4    -495.64916164   2.58e-03   1.62e-02     Switched to DIIS steps.
     5    -495.65015550   9.94e-04   1.34e-02     
     6    -495.65024725   9.18e-05   3.67e-03     
     7    -495.65024289   4.37e-06   1.46e-03     
     8    -495.65024207   8.13e-07   3.40e-04     
     9    -495.65024421   2.13e-06   2.37e-04     
    10    -495.65024398   2.23e-07   7.47e-05     
    11    -495.65024419   2.09e-07   2.90e-05     
    12    -495.65024430   1.07e-07   1.55e-05     
    13    -495.65024429   1.14e-08   4.19e-06     
 ------------------------------------------------------------------------------
          -495.65024429                           CCSD T converged.

End of double precision
 SCF energy                 = -495.12074497
 MP2 energy                 = -495.63375488
 CCSD correlation energy     =   -0.52949932
 CCSD total energy           = -495.65024429

 CCSD  T1^2 = 0.0138  T2^2 = 0.2057  Leading amplitudes:

 Amplitude    Orbitals with energies
 -0.0387       16 (A) A                  ->    17 (A) A                   
              -0.4286                          0.0032                     
 -0.0387       16 (A) B                  ->    17 (A) B                   
              -0.4286                          0.0032                     
 -0.0211       16 (A) A                  ->    41 (A) A                   
              -0.4286                          0.8764                     
 -0.0211       16 (A) B                  ->    41 (A) B                   
              -0.4286                          0.8764                     

 Amplitude    Orbitals with energies
 -0.1389       16 (A) A      16 (A) B    ->    17 (A) A      17 (A) B     
              -0.4286       -0.4286            0.0032        0.0032       
  0.1389       16 (A) A      16 (A) B    ->    17 (A) B      17 (A) A     
              -0.4286       -0.4286            0.0032        0.0032       
  0.1389       16 (A) B      16 (A) A    ->    17 (A) A      17 (A) B     
              -0.4286       -0.4286            0.0032        0.0032       
 -0.1389       16 (A) B      16 (A) A    ->    17 (A) B      17 (A) A     
              -0.4286       -0.4286            0.0032        0.0032       

 Computing CCSD intemediates for later calculations in double precision
 Finished.

Running a double precision version
           CCSD Lambda amplitudes will be solved using DIIS.
           Start     Size      MaxIter   EConv     LConv     
           3         7         100       1.00e-07  1.00e-05  
 ------------------------------------------------------------------------------
            Enorm      Ldiff       Comment
 ------------------------------------------------------------------------------
     1     5.89e-02   4.01e-02     
     2     1.81e-02   8.17e-03     
     3     8.67e-03   1.95e-03     
     4     4.74e-03   1.56e-03     Switched to DIIS steps.
     5     1.49e-03   1.18e-03     
     6     7.62e-04   2.70e-04     
     7     2.44e-04   9.44e-05     
     8     1.11e-04   6.51e-06     
     9     3.52e-05   8.72e-06     
    10     1.44e-05   2.89e-06     
    11     6.39e-06   6.66e-07     
    12     2.54e-06   2.41e-07     
    13     1.35e-06   7.18e-08     
    14     5.74e-07   1.99e-09     
    15     2.54e-07   6.11e-09     
    16     1.33e-07   7.12e-09     
    17     5.64e-08   6.32e-09     
 ------------------------------------------------------------------------------
                                   CCSD Lambda converged.

 Computing density matrices in double precision...
           Orbital response amplitudes will be solved using DIIS.
           Start     Size      MaxIter   EConv     LConv     
           3         7         100       1.00e-06  1.00e-06  
 ------------------------------------------------------------------------------
            Enorm      Ldiff       Comment
 ------------------------------------------------------------------------------
     1     8.12e-02   2.47e-03     
     2     6.04e-02   6.83e-03     
     3     9.45e-02   2.43e-02     
     4     1.84e-02   3.17e-02     Switched to DIIS steps.
     5     4.01e-03   8.41e-03     
     6     1.06e-03   9.25e-04     
     7     3.84e-04   1.04e-04     
     8     9.43e-05   5.44e-05     
     9     2.55e-05   7.10e-06     
    10     5.47e-06   3.36e-06     
    11     9.79e-07   9.31e-07     
 ------------------------------------------------------------------------------
                                   Orbital response converged.

 Computing density matrices... Done.
 CCSD calculation:   CPU 122.39 s  wall 24.46 s

 Transferring MO TPDM to AO TPDM
 Transferring g2_o1o1o1o1
 Transferring g2_o1o1o1v1
 Transferring g2_o1o1v1v1
 Transferring g2_o1v1o1v1
 Transferring g2_o1v1v1v1
 Transferring g2_v1v1v1v1
 Adding separable TPDM
 Computing TPDM gradient
 --------------------------------------------------------
 2e gradient
  Atom          X               Y               Z
 --------------------------------------------------------
    1        -14.710405       10.025977       -0.000000  
    2         -2.563266       -2.964651        0.000000  
    3          5.778382      -11.895231       -0.000000  
    4         11.495288        4.833905        0.000000  
 --------------------------------------------------------
 --------------------------------------------------------
 Final gradient
  Atom          X               Y               Z
 --------------------------------------------------------
    1        -14.710405       10.025977       -0.000000  
    2         -2.563266       -2.964651        0.000000  
    3          5.778382      -11.895231       -0.000000  
    4         11.495288        4.833905        0.000000  
 --------------------------------------------------------
 Analytic gradient from two-electron contribution:   CPU 39.88 s  wall 7.30 s

 Total ccman2 time:   CPU 170.40 s  wall 33.49 s


 --------------------------------------------------------------

                    Orbital Energies (a.u.)
 --------------------------------------------------------------

 Alpha MOs
 -- Occupied --
-80.0183 -26.3192 -15.6894  -7.5606  -5.4535  -5.4529  -5.4523  -1.6217
 -1.1384  -0.8159  -0.7044  -0.6892  -0.6356  -0.5326  -0.4370  -0.4286
 -- Virtual --
  0.0032   0.0479   0.0664   0.0789   0.0862   0.1016   0.1544   0.1732
  0.2010   0.2254   0.2264   0.2908   0.3129   0.3603   0.3625   0.3768
  0.3913   0.4045   0.4938   0.5540   0.5866   0.7818   0.8257   0.8677
  0.8764   0.9498   1.0325   1.0519   1.1356   1.2545   1.3941   1.5620
  1.5624   1.6271   1.6610   1.7275   1.8025   1.8347   1.9321   2.2603
  2.2635   2.2762   2.3939   2.4602   2.6145   2.8313   2.9455   4.0535
  4.1399   4.2133   4.2192   4.2521   4.3888   4.4664   5.3071   6.9164
  6.9473   7.1236   7.5833  14.7363  14.8046  14.8937  36.6412  68.7572
166.1980
 --------------------------------------------------------------

          Ground-State Mulliken Net Atomic Charges

     Atom                 Charge (a.u.)
  ----------------------------------------
      1 P                     0.346916
      2 H                    -0.053915
      3 N                    -0.228931
      4 F                    -0.064069
  ----------------------------------------
  Sum of atomic charges =     0.000000

 -----------------------------------------------------------------
                    Cartesian Multipole Moments
 -----------------------------------------------------------------
    Charge (ESU x 10^10)
                 0.0000
    Dipole Moment (Debye)
         X       2.8221      Y      -0.5086      Z       0.0000
       Tot       2.8676
    Quadrupole Moments (Debye-Ang)
        XX     -23.6746     XY       0.9516     YY     -26.0822
        XZ       0.0000     YZ      -0.0000     ZZ     -23.2978
    Octopole Moments (Debye-Ang^2)
       XXX      -3.9831    XXY       0.5881    XYY      -3.3876
       YYY      -2.7532    XXZ       0.0000    XYZ       0.0000
       YYZ       0.0000    XZZ      -2.9292    YZZ      -0.7109
       ZZZ       0.0000
    Hexadecapole Moments (Debye-Ang^3)
      XXXX    -179.7872   XXXY       3.8721   XXYY     -40.6455
      XYYY       6.6502   YYYY     -59.8687   XXXZ       0.0000
      XXYZ      -0.0000   XYYZ       0.0000   YYYZ      -0.0000
      XXZZ     -34.1588   XYZZ       1.2202   YYZZ     -14.2564
      XZZZ       0.0000   YZZZ      -0.0000   ZZZZ     -26.7229
 -----------------------------------------------------------------
 DrvMan completing analytic gradient of the correlated energy
 Correlated dipole moment
            1
    1   1.1103157
    2  -0.2000816
    3   0.0000000
 Energy read as -495.650244289
 Full Analytical Gradient: (in a.u., or Hartree/Bohr)
             1             2             3             4
    1    0.00078375   -0.00014356   -0.00050023   -0.00013996
    2   -0.00018901   -0.00016973    0.00037992   -0.00002119
    3   -0.00000000    0.00000000   -0.00000000    0.00000000
 Gradient time:  CPU 0.79 s  wall 0.80 s
 ----------------------------------------------------------------
             Standard Nuclear Orientation (Angstroms)
    I     Atom           X                Y                Z
 ----------------------------------------------------------------
    1      P       0.9652916901    -0.2182724653     0.0000000000
    2      H       1.7354987377     0.9709054285    -0.0000000000
    3      N      -0.4025297625     0.6449997420    -0.0000000000
    4      F      -1.4902406390    -0.2457574047     0.0000000000
 ----------------------------------------------------------------
 Nuclear Repulsion Energy =    95.8532910795 hartrees
 There are       16 alpha and       16 beta electrons

                       Distance Matrix (Angstroms)
             P (  1)   H (  2)   N (  3)
   H (  2)  1.416814
   N (  3)  1.617459  2.162725
   F (  4)  2.455686  3.447559  1.405903

 Requested basis set is 6-311++G(d,p)
 There are 30 shells and 81 basis functions
 A cutoff of  1.0D-14 yielded    454 shell pairs
 There are      3383 function pairs (      3646 Cartesian)
 Smallest overlap matrix eigenvalue = 1.69E-03
 Guess MOs from SCF MO coefficient file

 -----------------------------------------------------------------------
  General SCF calculation program by
  Eric Jon Sundstrom, Paul Horn, Yuezhi Mao, Dmitri Zuev, Alec White,
  David Stuck, Shaama M.S., Shane Yost, Joonho Lee, David Small,
  Daniel Levine, Susi Lehtola, Hugh Burton, Evgeny Epifanovsky
 -----------------------------------------------------------------------
 Hartree-Fock
 using 6 threads for integral computing
 -------------------------------------------------------
 OpenMP Integral computing Module                
 Release: version 2.0, May 2017, Q-Chem Inc. Pleasanton 
 -------------------------------------------------------
 A restricted SCF calculation will be
 performed using DIIS
 SCF converges when DIIS error is below 1.0e-08
 ---------------------------------------
  Cycle       Energy         DIIS error
 ---------------------------------------
    1    -495.1208725113      3.85e-05  
    2    -495.1208737959      1.85e-05  
    3    -495.1208740118      8.49e-06  
    4    -495.1208740816      1.73e-06  
    5    -495.1208740858      5.57e-07  
    6    -495.1208740863      2.06e-07  
    7    -495.1208740864      9.47e-08  
    8    -495.1208740864      3.64e-08  
    9    -495.1208740864      1.38e-08  
   10    -495.1208740864      3.59e-09  Convergence criterion met
 ---------------------------------------
 SCF time:   CPU 2.37s  wall 0.00s 
 SCF   energy in the final basis set =     -495.1208740864
 Total energy in the final basis set =     -495.1208740864


 ------------------------------------------------------------------------------

   CCMAN2: suite of methods based on coupled cluster
           and equation of motion theories.

   Components:
   * libvmm-1.3-trunk
     by Evgeny Epifanovsky, Ilya Kaliman.
   * libtensor-2.5-trunk
     by Evgeny Epifanovsky, Michael Wormit, Dmitry Zuev, Sam Manzer, 
        Ilya Kaliman.
   * libcc-2.5-trunk
     by Evgeny Epifanovsky, Arik Landau, Tomasz Kus, Kirill Khistyaev, 
        Dmitry Zuev, Prashant Manohar, Xintian Feng, Anna Krylov, 
        Matthew Goldey, Alec White, Thomas Jagau, Kaushik Nanda, 
        Anastasia Gunina, Alexander Kunitsa, Joonho Lee.

   CCMAN original authors:
   Anna I. Krylov, C. David Sherrill, Steven R. Gwaltney,
   Edward F. C. Byrd (2000)
   Sergey V. Levchenko, Lyudmila V. Slipchenko, Tao Wang,
   Ana-Maria C. Cristian (2003)
   Piotr A. Pieniazek, C. Melania Oana, Evgeny Epifanovsky (2007)
   Prashant Manohar (2009)

 ------------------------------------------------------------------------------


 Allocating and initializing 30808MB of RAM...
 Calculation will run on 6 cores.


 Alpha MOs, Restricted
 -- Occupied --                  
-80.018 -26.319 -15.689  -7.561  -5.453  -5.453  -5.452  -1.622
  1 A     2 A     3 A     4 A     5 A     6 A     7 A     8 A                  
 -1.139  -0.816  -0.704  -0.689  -0.636  -0.533  -0.437  -0.429
  9 A    10 A    11 A    12 A    13 A    14 A    15 A    16 A                  
 -- Virtual --                   
  0.003   0.048   0.066   0.079   0.086   0.102   0.154   0.173
 17 A    18 A    19 A    20 A    21 A    22 A    23 A    24 A                  
  0.201   0.225   0.226   0.291   0.313   0.360   0.363   0.377
 25 A    26 A    27 A    28 A    29 A    30 A    31 A    32 A                  
  0.391   0.405   0.494   0.554   0.587   0.782   0.826   0.868
 33 A    34 A    35 A    36 A    37 A    38 A    39 A    40 A                  
  0.877   0.949   1.032   1.052   1.135   1.256   1.394   1.562
 41 A    42 A    43 A    44 A    45 A    46 A    47 A    48 A                  
  1.563   1.627   1.661   1.727   1.803   1.835   1.932   2.260
 49 A    50 A    51 A    52 A    53 A    54 A    55 A    56 A                  
  2.263   2.275   2.395   2.461   2.614   2.832   2.946   4.054
 57 A    58 A    59 A    60 A    61 A    62 A    63 A    64 A                  
  4.140   4.213   4.219   4.253   4.389   4.467   5.307   6.916
 65 A    66 A    67 A    68 A    69 A    70 A    71 A    72 A                  
  6.947   7.124   7.584  14.736  14.804  14.895  36.641  68.757
 73 A    74 A    75 A    76 A    77 A    78 A    79 A    80 A                  
166.199
 81 A                                                                          

 Beta MOs, Restricted
 -- Occupied --                  
-80.018 -26.319 -15.689  -7.561  -5.453  -5.453  -5.452  -1.622
  1 A     2 A     3 A     4 A     5 A     6 A     7 A     8 A                  
 -1.139  -0.816  -0.704  -0.689  -0.636  -0.533  -0.437  -0.429
  9 A    10 A    11 A    12 A    13 A    14 A    15 A    16 A                  
 -- Virtual --                   
  0.003   0.048   0.066   0.079   0.086   0.102   0.154   0.173
 17 A    18 A    19 A    20 A    21 A    22 A    23 A    24 A                  
  0.201   0.225   0.226   0.291   0.313   0.360   0.363   0.377
 25 A    26 A    27 A    28 A    29 A    30 A    31 A    32 A                  
  0.391   0.405   0.494   0.554   0.587   0.782   0.826   0.868
 33 A    34 A    35 A    36 A    37 A    38 A    39 A    40 A                  
  0.877   0.949   1.032   1.052   1.135   1.256   1.394   1.562
 41 A    42 A    43 A    44 A    45 A    46 A    47 A    48 A                  
  1.563   1.627   1.661   1.727   1.803   1.835   1.932   2.260
 49 A    50 A    51 A    52 A    53 A    54 A    55 A    56 A                  
  2.263   2.275   2.395   2.461   2.614   2.832   2.946   4.054
 57 A    58 A    59 A    60 A    61 A    62 A    63 A    64 A                  
  4.140   4.213   4.219   4.253   4.389   4.467   5.307   6.916
 65 A    66 A    67 A    68 A    69 A    70 A    71 A    72 A                  
  6.947   7.124   7.584  14.736  14.804  14.895  36.641  68.757
 73 A    74 A    75 A    76 A    77 A    78 A    79 A    80 A                  
166.199
 81 A                                                                          

 Occupation and symmetry of molecular orbitals

 Point group: C1 (1 irreducible representation).

                           A     All 
 -------------------------------------
 All molecular orbitals:
  - Alpha                  81    81  
  - Beta                   81    81  
 -------------------------------------
 Alpha orbitals:
  - Frozen occupied        7     7   
  - Active occupied        9     9   
  - Active virtual         65    65  
  - Frozen virtual         0     0   
 -------------------------------------
 Beta orbitals:
  - Frozen occupied        7     7   
  - Active occupied        9     9   
  - Active virtual         65    65  
  - Frozen virtual         0     0   
 -------------------------------------

 Import integrals:   CPU 0.00 s  wall 0.00 s

 Import integrals:   CPU 4.60 s  wall 0.84 s

 MP2 amplitudes:   CPU 0.02 s  wall 0.02 s

Running a double precision version
           CCSD T amplitudes will be solved using DIIS.

           Start     Size      MaxIter   EConv     TConv     
           3         7         100       1.00e-07  1.00e-05  
 ------------------------------------------------------------------------------
           Energy (a.u.)   Ediff      Tdiff       Comment
 ------------------------------------------------------------------------------
          -495.63371579                           
     1    -495.62599596   7.72e-03   6.53e-01     
     2    -495.64759552   2.16e-02   9.46e-02     
     3    -495.64658686   1.01e-03   4.51e-02     
     4    -495.64916447   2.58e-03   1.62e-02     Switched to DIIS steps.
     5    -495.65015619   9.92e-04   1.34e-02     
     6    -495.65024750   9.13e-05   3.65e-03     
     7    -495.65024328   4.22e-06   1.45e-03     
     8    -495.65024249   7.92e-07   3.40e-04     
     9    -495.65024464   2.15e-06   2.38e-04     
    10    -495.65024442   2.15e-07   7.46e-05     
    11    -495.65024463   2.08e-07   2.89e-05     
    12    -495.65024474   1.06e-07   1.54e-05     
    13    -495.65024472   1.17e-08   4.19e-06     
 ------------------------------------------------------------------------------
          -495.65024472                           CCSD T converged.

End of double precision
 SCF energy                 = -495.12087409
 MP2 energy                 = -495.63371579
 CCSD correlation energy     =   -0.52937064
 CCSD total energy           = -495.65024472

 CCSD  T1^2 = 0.0138  T2^2 = 0.2055  Leading amplitudes:

 Amplitude    Orbitals with energies
 -0.0387       16 (A) A                  ->    17 (A) A                   
              -0.4290                          0.0034                     
 -0.0387       16 (A) B                  ->    17 (A) B                   
              -0.4290                          0.0034                     
  0.0211       16 (A) A                  ->    41 (A) A                   
              -0.4290                          0.8767                     
  0.0211       16 (A) B                  ->    41 (A) B                   
              -0.4290                          0.8767                     

 Amplitude    Orbitals with energies
 -0.1383       16 (A) A      16 (A) B    ->    17 (A) A      17 (A) B     
              -0.4290       -0.4290            0.0034        0.0034       
  0.1383       16 (A) A      16 (A) B    ->    17 (A) B      17 (A) A     
              -0.4290       -0.4290            0.0034        0.0034       
  0.1383       16 (A) B      16 (A) A    ->    17 (A) A      17 (A) B     
              -0.4290       -0.4290            0.0034        0.0034       
 -0.1383       16 (A) B      16 (A) A    ->    17 (A) B      17 (A) A     
              -0.4290       -0.4290            0.0034        0.0034       

 Computing CCSD intemediates for later calculations in double precision
 Finished.

Running a double precision version
           CCSD Lambda amplitudes will be solved using DIIS.
           Start     Size      MaxIter   EConv     LConv     
           3         7         100       1.00e-07  1.00e-05  
 ------------------------------------------------------------------------------
            Enorm      Ldiff       Comment
 ------------------------------------------------------------------------------
     1     5.87e-02   4.00e-02     
     2     1.81e-02   8.17e-03     
     3     8.65e-03   1.94e-03     
     4     4.73e-03   1.56e-03     Switched to DIIS steps.
     5     1.49e-03   1.18e-03     
     6     7.60e-04   2.69e-04     
     7     2.43e-04   9.41e-05     
     8     1.10e-04   6.54e-06     
     9     3.51e-05   8.65e-06     
    10     1.43e-05   2.86e-06     
    11     6.36e-06   6.54e-07     
    12     2.53e-06   2.37e-07     
    13     1.34e-06   7.25e-08     
    14     5.72e-07   1.45e-09     
    15     2.53e-07   5.99e-09     
    16     1.33e-07   7.09e-09     
    17     5.62e-08   6.35e-09     
 ------------------------------------------------------------------------------
                                   CCSD Lambda converged.

 Computing density matrices in double precision...
           Orbital response amplitudes will be solved using DIIS.
           Start     Size      MaxIter   EConv     LConv     
           3         7         100       1.00e-06  1.00e-06  
 ------------------------------------------------------------------------------
            Enorm      Ldiff       Comment
 ------------------------------------------------------------------------------
     1     8.10e-02   2.42e-03     
     2     6.02e-02   6.91e-03     
     3     9.38e-02   2.41e-02     
     4     1.83e-02   3.14e-02     Switched to DIIS steps.
     5     3.98e-03   8.34e-03     
     6     1.05e-03   9.20e-04     
     7     3.80e-04   1.02e-04     
     8     9.34e-05   5.37e-05     
     9     2.53e-05   7.00e-06     
    10     5.42e-06   3.31e-06     
    11     9.65e-07   9.23e-07     
 ------------------------------------------------------------------------------
                                   Orbital response converged.

 Computing density matrices... Done.
 CCSD calculation:   CPU 121.32 s  wall 24.03 s

 Transferring MO TPDM to AO TPDM
 Transferring g2_o1o1o1o1
 Transferring g2_o1o1o1v1
 Transferring g2_o1o1v1v1
 Transferring g2_o1v1o1v1
 Transferring g2_o1v1v1v1
 Transferring g2_v1v1v1v1
 Adding separable TPDM
 Computing TPDM gradient
 --------------------------------------------------------
 2e gradient
  Atom          X               Y               Z
 --------------------------------------------------------
    1        -14.723822       10.043251       -0.000000  
    2         -2.566729       -2.962492       -0.000000  
    3          5.790076      -11.913792        0.000000  
    4         11.500474        4.833033        0.000000  
 --------------------------------------------------------
 --------------------------------------------------------
 Final gradient
  Atom          X               Y               Z
 --------------------------------------------------------
    1        -14.723822       10.043251       -0.000000  
    2         -2.566729       -2.962492       -0.000000  
    3          5.790076      -11.913792        0.000000  
    4         11.500474        4.833033        0.000000  
 --------------------------------------------------------
 Analytic gradient from two-electron contribution:   CPU 37.80 s  wall 6.82 s

 Total ccman2 time:   CPU 166.07 s  wall 32.40 s


 --------------------------------------------------------------

                    Orbital Energies (a.u.)
 --------------------------------------------------------------

 Alpha MOs
 -- Occupied --
-80.0182 -26.3192 -15.6891  -7.5606  -5.4534  -5.4528  -5.4523  -1.6218
 -1.1389  -0.8157  -0.7045  -0.6893  -0.6355  -0.5326  -0.4370  -0.4290
 -- Virtual --
  0.0034   0.0479   0.0664   0.0789   0.0863   0.1016   0.1545   0.1732
  0.2010   0.2254   0.2265   0.2908   0.3128   0.3602   0.3626   0.3769
  0.3913   0.4046   0.4943   0.5540   0.5867   0.7821   0.8259   0.8681
  0.8767   0.9493   1.0319   1.0517   1.1354   1.2561   1.3939   1.5619
  1.5626   1.6271   1.6607   1.7273   1.8026   1.8352   1.9316   2.2602
  2.2635   2.2754   2.3948   2.4605   2.6145   2.8322   2.9462   4.0535
  4.1400   4.2133   4.2192   4.2527   4.3889   4.4674   5.3073   6.9164
  6.9474   7.1238   7.5840  14.7363  14.8044  14.8950  36.6415  68.7573
166.1989
 --------------------------------------------------------------

          Ground-State Mulliken Net Atomic Charges

     Atom                 Charge (a.u.)
  ----------------------------------------
      1 P                     0.346826
      2 H                    -0.053836
      3 N                    -0.228956
      4 F                    -0.064034
  ----------------------------------------
  Sum of atomic charges =    -0.000000

 -----------------------------------------------------------------
                    Cartesian Multipole Moments
 -----------------------------------------------------------------
    Charge (ESU x 10^10)
                -0.0000
    Dipole Moment (Debye)
         X       2.8208      Y      -0.5102      Z       0.0000
       Tot       2.8666
    Quadrupole Moments (Debye-Ang)
        XX     -23.6807     XY       0.9492     YY     -26.0829
        XZ       0.0000     YZ      -0.0000     ZZ     -23.2930
    Octopole Moments (Debye-Ang^2)
       XXX      -3.9243    XXY       0.5808    XYY      -3.3624
       YYY      -2.7544    XXZ       0.0000    XYZ       0.0000
       YYZ      -0.0000    XZZ      -2.9036    YZZ      -0.7123
       ZZZ       0.0000
    Hexadecapole Moments (Debye-Ang^3)
      XXXX    -179.5548   XXXY       3.8365   XXYY     -40.5960
      XYYY       6.6251   YYYY     -59.8775   XXXZ       0.0000
      XXYZ      -0.0000   XYYZ       0.0000   YYYZ      -0.0000
      XXZZ     -34.1109   XYZZ       1.2107   YYZZ     -14.2544
      XZZZ       0.0000   YZZZ      -0.0000   ZZZZ     -26.7056
 -----------------------------------------------------------------
 DrvMan completing analytic gradient of the correlated energy
 Correlated dipole moment
            1
    1   1.1097816
    2  -0.2007374
    3   0.0000000
 Energy read as -495.650244724
 Full Analytical Gradient: (in a.u., or Hartree/Bohr)
             1             2             3             4
    1   -0.00055548    0.00009663    0.00040569    0.00005316
    2    0.00002858    0.00020232   -0.00023827    0.00000737
    3   -0.00000000    0.00000000   -0.00000000    0.00000000
 Gradient time:  CPU 0.79 s  wall 0.80 s
 ----------------------------------------------------------------
             Standard Nuclear Orientation (Angstroms)
    I     Atom           X                Y                Z
 ----------------------------------------------------------------
    1      P       0.9662916901    -0.2172724653     0.0000000000
    2      H       1.7354987377     0.9709054285    -0.0000000000
    3      N      -0.4025297625     0.6449997420    -0.0000000000
    4      F      -1.4902406390    -0.2457574047     0.0000000000
 ----------------------------------------------------------------
 Nuclear Repulsion Energy =    95.8401527847 hartrees
 There are       16 alpha and       16 beta electrons

                       Distance Matrix (Angstroms)
             P (  1)   H (  2)   N (  3)
   H (  2)  1.415431
   N (  3)  1.617772  2.162725
   F (  4)  2.456697  3.447559  1.405903

 Requested basis set is 6-311++G(d,p)
 There are 30 shells and 81 basis functions
 A cutoff of  1.0D-14 yielded    454 shell pairs
 There are      3383 function pairs (      3646 Cartesian)
 Smallest overlap matrix eigenvalue = 1.68E-03
 Guess MOs from SCF MO coefficient file

 -----------------------------------------------------------------------
  General SCF calculation program by
  Eric Jon Sundstrom, Paul Horn, Yuezhi Mao, Dmitri Zuev, Alec White,
  David Stuck, Shaama M.S., Shane Yost, Joonho Lee, David Small,
  Daniel Levine, Susi Lehtola, Hugh Burton, Evgeny Epifanovsky
 -----------------------------------------------------------------------
 Hartree-Fock
 using 6 threads for integral computing
 -------------------------------------------------------
 OpenMP Integral computing Module                
 Release: version 2.0, May 2017, Q-Chem Inc. Pleasanton 
 -------------------------------------------------------
 A restricted SCF calculation will be
 performed using DIIS
 SCF converges when DIIS error is below 1.0e-08
 ---------------------------------------
  Cycle       Energy         DIIS error
 ---------------------------------------
    1    -495.1208656880      2.29e-05  
    2    -495.1208662410      6.77e-06  
    3    -495.1208662886      4.37e-06  
    4    -495.1208663053      1.03e-06  
    5    -495.1208663071      2.97e-07  
    6    -495.1208663072      1.19e-07  
    7    -495.1208663072      4.28e-08  
    8    -495.1208663072      1.80e-08  
    9    -495.1208663072      7.02e-09  Convergence criterion met
 ---------------------------------------
 SCF time:   CPU 1.99s  wall 1.00s 
 SCF   energy in the final basis set =     -495.1208663072
 Total energy in the final basis set =     -495.1208663072


 ------------------------------------------------------------------------------

   CCMAN2: suite of methods based on coupled cluster
           and equation of motion theories.

   Components:
   * libvmm-1.3-trunk
     by Evgeny Epifanovsky, Ilya Kaliman.
   * libtensor-2.5-trunk
     by Evgeny Epifanovsky, Michael Wormit, Dmitry Zuev, Sam Manzer, 
        Ilya Kaliman.
   * libcc-2.5-trunk
     by Evgeny Epifanovsky, Arik Landau, Tomasz Kus, Kirill Khistyaev, 
        Dmitry Zuev, Prashant Manohar, Xintian Feng, Anna Krylov, 
        Matthew Goldey, Alec White, Thomas Jagau, Kaushik Nanda, 
        Anastasia Gunina, Alexander Kunitsa, Joonho Lee.

   CCMAN original authors:
   Anna I. Krylov, C. David Sherrill, Steven R. Gwaltney,
   Edward F. C. Byrd (2000)
   Sergey V. Levchenko, Lyudmila V. Slipchenko, Tao Wang,
   Ana-Maria C. Cristian (2003)
   Piotr A. Pieniazek, C. Melania Oana, Evgeny Epifanovsky (2007)
   Prashant Manohar (2009)

 ------------------------------------------------------------------------------


 Allocating and initializing 30808MB of RAM...
 Calculation will run on 6 cores.


 Alpha MOs, Restricted
 -- Occupied --                  
-80.018 -26.319 -15.689  -7.561  -5.453  -5.453  -5.452  -1.622
  1 A     2 A     3 A     4 A     5 A     6 A     7 A     8 A                  
 -1.139  -0.816  -0.705  -0.689  -0.636  -0.533  -0.437  -0.429
  9 A    10 A    11 A    12 A    13 A    14 A    15 A    16 A                  
 -- Virtual --                   
  0.003   0.048   0.066   0.079   0.086   0.102   0.154   0.173
 17 A    18 A    19 A    20 A    21 A    22 A    23 A    24 A                  
  0.201   0.225   0.227   0.291   0.313   0.360   0.363   0.377
 25 A    26 A    27 A    28 A    29 A    30 A    31 A    32 A                  
  0.391   0.405   0.494   0.554   0.587   0.782   0.826   0.868
 33 A    34 A    35 A    36 A    37 A    38 A    39 A    40 A                  
  0.877   0.949   1.032   1.052   1.136   1.256   1.394   1.562
 41 A    42 A    43 A    44 A    45 A    46 A    47 A    48 A                  
  1.562   1.627   1.661   1.727   1.803   1.835   1.932   2.260
 49 A    50 A    51 A    52 A    53 A    54 A    55 A    56 A                  
  2.263   2.277   2.395   2.461   2.615   2.832   2.946   4.054
 57 A    58 A    59 A    60 A    61 A    62 A    63 A    64 A                  
  4.140   4.213   4.219   4.253   4.389   4.467   5.307   6.916
 65 A    66 A    67 A    68 A    69 A    70 A    71 A    72 A                  
  6.947   7.124   7.584  14.736  14.805  14.895  36.641  68.757
 73 A    74 A    75 A    76 A    77 A    78 A    79 A    80 A                  
166.199
 81 A                                                                          

 Beta MOs, Restricted
 -- Occupied --                  
-80.018 -26.319 -15.689  -7.561  -5.453  -5.453  -5.452  -1.622
  1 A     2 A     3 A     4 A     5 A     6 A     7 A     8 A                  
 -1.139  -0.816  -0.705  -0.689  -0.636  -0.533  -0.437  -0.429
  9 A    10 A    11 A    12 A    13 A    14 A    15 A    16 A                  
 -- Virtual --                   
  0.003   0.048   0.066   0.079   0.086   0.102   0.154   0.173
 17 A    18 A    19 A    20 A    21 A    22 A    23 A    24 A                  
  0.201   0.225   0.227   0.291   0.313   0.360   0.363   0.377
 25 A    26 A    27 A    28 A    29 A    30 A    31 A    32 A                  
  0.391   0.405   0.494   0.554   0.587   0.782   0.826   0.868
 33 A    34 A    35 A    36 A    37 A    38 A    39 A    40 A                  
  0.877   0.949   1.032   1.052   1.136   1.256   1.394   1.562
 41 A    42 A    43 A    44 A    45 A    46 A    47 A    48 A                  
  1.562   1.627   1.661   1.727   1.803   1.835   1.932   2.260
 49 A    50 A    51 A    52 A    53 A    54 A    55 A    56 A                  
  2.263   2.277   2.395   2.461   2.615   2.832   2.946   4.054
 57 A    58 A    59 A    60 A    61 A    62 A    63 A    64 A                  
  4.140   4.213   4.219   4.253   4.389   4.467   5.307   6.916
 65 A    66 A    67 A    68 A    69 A    70 A    71 A    72 A                  
  6.947   7.124   7.584  14.736  14.805  14.895  36.641  68.757
 73 A    74 A    75 A    76 A    77 A    78 A    79 A    80 A                  
166.199
 81 A                                                                          

 Occupation and symmetry of molecular orbitals

 Point group: C1 (1 irreducible representation).

                           A     All 
 -------------------------------------
 All molecular orbitals:
  - Alpha                  81    81  
  - Beta                   81    81  
 -------------------------------------
 Alpha orbitals:
  - Frozen occupied        7     7   
  - Active occupied        9     9   
  - Active virtual         65    65  
  - Frozen virtual         0     0   
 -------------------------------------
 Beta orbitals:
  - Frozen occupied        7     7   
  - Active occupied        9     9   
  - Active virtual         65    65  
  - Frozen virtual         0     0   
 -------------------------------------

 Import integrals:   CPU 0.00 s  wall 0.00 s

 Import integrals:   CPU 4.62 s  wall 0.85 s

 MP2 amplitudes:   CPU 0.02 s  wall 0.02 s

Running a double precision version
           CCSD T amplitudes will be solved using DIIS.

           Start     Size      MaxIter   EConv     TConv     
           3         7         100       1.00e-07  1.00e-05  
 ------------------------------------------------------------------------------
           Energy (a.u.)   Ediff      Tdiff       Comment
 ------------------------------------------------------------------------------
          -495.63372460                           
     1    -495.62599335   7.73e-03   6.53e-01     
     2    -495.64759792   2.16e-02   9.46e-02     
     3    -495.64658621   1.01e-03   4.51e-02     
     4    -495.64916432   2.58e-03   1.62e-02     Switched to DIIS steps.
     5    -495.65015613   9.92e-04   1.34e-02     
     6    -495.65024752   9.14e-05   3.65e-03     
     7    -495.65024327   4.25e-06   1.45e-03     
     8    -495.65024247   7.94e-07   3.40e-04     
     9    -495.65024462   2.15e-06   2.38e-04     
    10    -495.65024441   2.15e-07   7.47e-05     
    11    -495.65024462   2.09e-07   2.89e-05     
    12    -495.65024472   1.07e-07   1.54e-05     
    13    -495.65024471   1.16e-08   4.19e-06     
 ------------------------------------------------------------------------------
          -495.65024471                           CCSD T converged.

End of double precision
 SCF energy                 = -495.12086631
 MP2 energy                 = -495.63372460
 CCSD correlation energy     =   -0.52937840
 CCSD total energy           = -495.65024471

 CCSD  T1^2 = 0.0138  T2^2 = 0.2055  Leading amplitudes:

 Amplitude    Orbitals with energies
 -0.0387       16 (A) A                  ->    17 (A) A                   
              -0.4289                          0.0034                     
 -0.0387       16 (A) B                  ->    17 (A) B                   
              -0.4289                          0.0034                     
 -0.0211       16 (A) A                  ->    41 (A) A                   
              -0.4289                          0.8767                     
 -0.0211       16 (A) B                  ->    41 (A) B                   
              -0.4289                          0.8767                     

 Amplitude    Orbitals with energies
 -0.1384       16 (A) A      16 (A) B    ->    17 (A) A      17 (A) B     
              -0.4289       -0.4289            0.0034        0.0034       
  0.1384       16 (A) A      16 (A) B    ->    17 (A) B      17 (A) A     
              -0.4289       -0.4289            0.0034        0.0034       
  0.1384       16 (A) B      16 (A) A    ->    17 (A) A      17 (A) B     
              -0.4289       -0.4289            0.0034        0.0034       
 -0.1384       16 (A) B      16 (A) A    ->    17 (A) B      17 (A) A     
              -0.4289       -0.4289            0.0034        0.0034       

 Computing CCSD intemediates for later calculations in double precision
 Finished.

Running a double precision version
           CCSD Lambda amplitudes will be solved using DIIS.
           Start     Size      MaxIter   EConv     LConv     
           3         7         100       1.00e-07  1.00e-05  
 ------------------------------------------------------------------------------
            Enorm      Ldiff       Comment
 ------------------------------------------------------------------------------
     1     5.87e-02   4.00e-02     
     2     1.81e-02   8.17e-03     
     3     8.65e-03   1.94e-03     
     4     4.73e-03   1.56e-03     Switched to DIIS steps.
     5     1.49e-03   1.18e-03     
     6     7.61e-04   2.69e-04     
     7     2.44e-04   9.41e-05     
     8     1.11e-04   6.53e-06     
     9     3.51e-05   8.66e-06     
    10     1.43e-05   2.86e-06     
    11     6.37e-06   6.55e-07     
    12     2.54e-06   2.37e-07     
    13     1.35e-06   7.28e-08     
    14     5.73e-07   1.24e-09     
    15     2.54e-07   6.10e-09     
    16     1.33e-07   7.09e-09     
    17     5.63e-08   6.36e-09     
 ------------------------------------------------------------------------------
                                   CCSD Lambda converged.

 Computing density matrices in double precision...
           Orbital response amplitudes will be solved using DIIS.
           Start     Size      MaxIter   EConv     LConv     
           3         7         100       1.00e-06  1.00e-06  
 ------------------------------------------------------------------------------
            Enorm      Ldiff       Comment
 ------------------------------------------------------------------------------
     1     8.11e-02   2.43e-03     
     2     6.02e-02   6.87e-03     
     3     9.40e-02   2.41e-02     
     4     1.83e-02   3.14e-02     Switched to DIIS steps.
     5     3.98e-03   8.34e-03     
     6     1.05e-03   9.22e-04     
     7     3.80e-04   1.02e-04     
     8     9.35e-05   5.38e-05     
     9     2.53e-05   7.01e-06     
    10     5.43e-06   3.32e-06     
    11     9.67e-07   9.23e-07     
 ------------------------------------------------------------------------------
                                   Orbital response converged.

 Computing density matrices... Done.
 CCSD calculation:   CPU 121.91 s  wall 24.26 s

 Transferring MO TPDM to AO TPDM
 Transferring g2_o1o1o1o1
 Transferring g2_o1o1o1v1
 Transferring g2_o1o1v1v1
 Transferring g2_o1v1o1v1
 Transferring g2_o1v1v1v1
 Transferring g2_v1v1v1v1
 Adding separable TPDM
 Computing TPDM gradient
 --------------------------------------------------------
 2e gradient
  Atom          X               Y               Z
 --------------------------------------------------------
    1        -14.726083       10.025157        0.000000  
    2         -2.568458       -2.961157       -0.000000  
    3          5.794829      -11.899832        0.000000  
    4         11.499712        4.835832       -0.000000  
 --------------------------------------------------------
 --------------------------------------------------------
 Final gradient
  Atom          X               Y               Z
 --------------------------------------------------------
    1        -14.726083       10.025157        0.000000  
    2         -2.568458       -2.961157       -0.000000  
    3          5.794829      -11.899832        0.000000  
    4         11.499712        4.835832       -0.000000  
 --------------------------------------------------------
 Analytic gradient from two-electron contribution:   CPU 37.33 s  wall 6.79 s

 Total ccman2 time:   CPU 166.97 s  wall 32.71 s


 --------------------------------------------------------------

                    Orbital Energies (a.u.)
 --------------------------------------------------------------

 Alpha MOs
 -- Occupied --
-80.0181 -26.3193 -15.6891  -7.5605  -5.4534  -5.4528  -5.4522  -1.6217
 -1.1388  -0.8159  -0.7045  -0.6893  -0.6357  -0.5327  -0.4369  -0.4289
 -- Virtual --
  0.0034   0.0479   0.0665   0.0789   0.0863   0.1016   0.1545   0.1733
  0.2010   0.2254   0.2266   0.2908   0.3128   0.3603   0.3625   0.3769
  0.3913   0.4046   0.4942   0.5541   0.5867   0.7822   0.8257   0.8679
  0.8767   0.9495   1.0325   1.0517   1.1356   1.2560   1.3939   1.5620
  1.5625   1.6272   1.6611   1.7274   1.8026   1.8348   1.9318   2.2603
  2.2635   2.2767   2.3946   2.4605   2.6146   2.8322   2.9461   4.0535
  4.1400   4.2133   4.2192   4.2526   4.3889   4.4672   5.3073   6.9164
  6.9473   7.1237   7.5842  14.7364  14.8049  14.8949  36.6414  68.7572
166.1993
 --------------------------------------------------------------

          Ground-State Mulliken Net Atomic Charges

     Atom                 Charge (a.u.)
  ----------------------------------------
      1 P                     0.347103
      2 H                    -0.053900
      3 N                    -0.229205
      4 F                    -0.063998
  ----------------------------------------
  Sum of atomic charges =    -0.000000

 -----------------------------------------------------------------
                    Cartesian Multipole Moments
 -----------------------------------------------------------------
    Charge (ESU x 10^10)
                -0.0000
    Dipole Moment (Debye)
         X       2.8223      Y      -0.5068      Z       0.0000
       Tot       2.8674
    Quadrupole Moments (Debye-Ang)
        XX     -23.6741     XY       0.9557     YY     -26.0835
        XZ       0.0000     YZ      -0.0000     ZZ     -23.2930
    Octopole Moments (Debye-Ang^2)
       XXX      -3.9469    XXY       0.5796    XYY      -3.3740
       YYY      -2.7882    XXZ       0.0000    XYZ      -0.0000
       YYZ      -0.0000    XZZ      -2.9135    YZZ      -0.7213
       ZZZ       0.0000
    Hexadecapole Moments (Debye-Ang^3)
      XXXX    -179.6387   XXXY       3.8393   XXYY     -40.6156
      XYYY       6.6093   YYYY     -59.8386   XXXZ       0.0000
      XXYZ      -0.0000   XYYZ       0.0000   YYYZ      -0.0000
      XXZZ     -34.1293   XYZZ       1.2077   YYZZ     -14.2486
      XZZZ       0.0000   YZZZ      -0.0000   ZZZZ     -26.7082
 -----------------------------------------------------------------
 DrvMan completing analytic gradient of the correlated energy
 Correlated dipole moment
            1
    1   1.1103643
    2  -0.1994088
    3   0.0000000
 Energy read as -495.650244711
 Full Analytical Gradient: (in a.u., or Hartree/Bohr)
             1             2             3             4
    1    0.00000652   -0.00014854    0.00025582   -0.00011380
    2    0.00053633   -0.00031710   -0.00022739    0.00000816
    3   -0.00000000    0.00000000   -0.00000000    0.00000000
 Gradient time:  CPU 0.81 s  wall 0.83 s
 ----------------------------------------------------------------
             Standard Nuclear Orientation (Angstroms)
    I     Atom           X                Y                Z
 ----------------------------------------------------------------
    1      P       0.9662916901    -0.2192724653     0.0000000000
    2      H       1.7354987377     0.9709054285    -0.0000000000
    3      N      -0.4025297625     0.6449997420    -0.0000000000
    4      F      -1.4902406390    -0.2457574047     0.0000000000
 ----------------------------------------------------------------
 Nuclear Repulsion Energy =    95.8111367675 hartrees
 There are       16 alpha and       16 beta electrons

                       Distance Matrix (Angstroms)
             P (  1)   H (  2)   N (  3)
   H (  2)  1.417111
   N (  3)  1.618839  2.162725
   F (  4)  2.456675  3.447559  1.405903

 Requested basis set is 6-311++G(d,p)
 There are 30 shells and 81 basis functions
 A cutoff of  1.0D-14 yielded    454 shell pairs
 There are      3383 function pairs (      3646 Cartesian)
 Smallest overlap matrix eigenvalue = 1.69E-03
 Guess MOs from SCF MO coefficient file

 -----------------------------------------------------------------------
  General SCF calculation program by
  Eric Jon Sundstrom, Paul Horn, Yuezhi Mao, Dmitri Zuev, Alec White,
  David Stuck, Shaama M.S., Shane Yost, Joonho Lee, David Small,
  Daniel Levine, Susi Lehtola, Hugh Burton, Evgeny Epifanovsky
 -----------------------------------------------------------------------
 Hartree-Fock
 using 6 threads for integral computing
 -------------------------------------------------------
 OpenMP Integral computing Module                
 Release: version 2.0, May 2017, Q-Chem Inc. Pleasanton 
 -------------------------------------------------------
 A restricted SCF calculation will be
 performed using DIIS
 SCF converges when DIIS error is below 1.0e-08
 ---------------------------------------
  Cycle       Energy         DIIS error
 ---------------------------------------
    1    -495.1207515598      3.36e-05  
    2    -495.1207526819      1.10e-05  
    3    -495.1207527806      7.08e-06  
    4    -495.1207528233      1.56e-06  
    5    -495.1207528268      3.87e-07  
    6    -495.1207528272      1.74e-07  
    7    -495.1207528273      7.77e-08  
    8    -495.1207528274      2.63e-08  
    9    -495.1207528274      8.73e-09  Convergence criterion met
 ---------------------------------------
 SCF time:   CPU 1.99s  wall 0.00s 
 SCF   energy in the final basis set =     -495.1207528274
 Total energy in the final basis set =     -495.1207528274


 ------------------------------------------------------------------------------

   CCMAN2: suite of methods based on coupled cluster
           and equation of motion theories.

   Components:
   * libvmm-1.3-trunk
     by Evgeny Epifanovsky, Ilya Kaliman.
   * libtensor-2.5-trunk
     by Evgeny Epifanovsky, Michael Wormit, Dmitry Zuev, Sam Manzer, 
        Ilya Kaliman.
   * libcc-2.5-trunk
     by Evgeny Epifanovsky, Arik Landau, Tomasz Kus, Kirill Khistyaev, 
        Dmitry Zuev, Prashant Manohar, Xintian Feng, Anna Krylov, 
        Matthew Goldey, Alec White, Thomas Jagau, Kaushik Nanda, 
        Anastasia Gunina, Alexander Kunitsa, Joonho Lee.

   CCMAN original authors:
   Anna I. Krylov, C. David Sherrill, Steven R. Gwaltney,
   Edward F. C. Byrd (2000)
   Sergey V. Levchenko, Lyudmila V. Slipchenko, Tao Wang,
   Ana-Maria C. Cristian (2003)
   Piotr A. Pieniazek, C. Melania Oana, Evgeny Epifanovsky (2007)
   Prashant Manohar (2009)

 ------------------------------------------------------------------------------


 Allocating and initializing 30808MB of RAM...
 Calculation will run on 6 cores.


 Alpha MOs, Restricted
 -- Occupied --                  
-80.018 -26.319 -15.689  -7.561  -5.454  -5.453  -5.452  -1.622
  1 A     2 A     3 A     4 A     5 A     6 A     7 A     8 A                  
 -1.138  -0.816  -0.704  -0.689  -0.635  -0.533  -0.437  -0.429
  9 A    10 A    11 A    12 A    13 A    14 A    15 A    16 A                  
 -- Virtual --                   
  0.003   0.048   0.066   0.079   0.086   0.102   0.154   0.173
 17 A    18 A    19 A    20 A    21 A    22 A    23 A    24 A                  
  0.201   0.225   0.226   0.291   0.313   0.360   0.363   0.377
 25 A    26 A    27 A    28 A    29 A    30 A    31 A    32 A                  
  0.391   0.405   0.494   0.554   0.587   0.782   0.826   0.868
 33 A    34 A    35 A    36 A    37 A    38 A    39 A    40 A                  
  0.876   0.950   1.032   1.052   1.135   1.255   1.394   1.562
 41 A    42 A    43 A    44 A    45 A    46 A    47 A    48 A                  
  1.562   1.627   1.661   1.727   1.802   1.835   1.932   2.260
 49 A    50 A    51 A    52 A    53 A    54 A    55 A    56 A                  
  2.263   2.275   2.394   2.460   2.614   2.831   2.946   4.053
 57 A    58 A    59 A    60 A    61 A    62 A    63 A    64 A                  
  4.140   4.213   4.219   4.252   4.389   4.467   5.307   6.916
 65 A    66 A    67 A    68 A    69 A    70 A    71 A    72 A                  
  6.947   7.124   7.583  14.736  14.804  14.894  36.641  68.757
 73 A    74 A    75 A    76 A    77 A    78 A    79 A    80 A                  
166.198
 81 A                                                                          

 Beta MOs, Restricted
 -- Occupied --                  
-80.018 -26.319 -15.689  -7.561  -5.454  -5.453  -5.452  -1.622
  1 A     2 A     3 A     4 A     5 A     6 A     7 A     8 A                  
 -1.138  -0.816  -0.704  -0.689  -0.635  -0.533  -0.437  -0.429
  9 A    10 A    11 A    12 A    13 A    14 A    15 A    16 A                  
 -- Virtual --                   
  0.003   0.048   0.066   0.079   0.086   0.102   0.154   0.173
 17 A    18 A    19 A    20 A    21 A    22 A    23 A    24 A                  
  0.201   0.225   0.226   0.291   0.313   0.360   0.363   0.377
 25 A    26 A    27 A    28 A    29 A    30 A    31 A    32 A                  
  0.391   0.405   0.494   0.554   0.587   0.782   0.826   0.868
 33 A    34 A    35 A    36 A    37 A    38 A    39 A    40 A                  
  0.876   0.950   1.032   1.052   1.135   1.255   1.394   1.562
 41 A    42 A    43 A    44 A    45 A    46 A    47 A    48 A                  
  1.562   1.627   1.661   1.727   1.802   1.835   1.932   2.260
 49 A    50 A    51 A    52 A    53 A    54 A    55 A    56 A                  
  2.263   2.275   2.394   2.460   2.614   2.831   2.946   4.053
 57 A    58 A    59 A    60 A    61 A    62 A    63 A    64 A                  
  4.140   4.213   4.219   4.252   4.389   4.467   5.307   6.916
 65 A    66 A    67 A    68 A    69 A    70 A    71 A    72 A                  
  6.947   7.124   7.583  14.736  14.804  14.894  36.641  68.757
 73 A    74 A    75 A    76 A    77 A    78 A    79 A    80 A                  
166.198
 81 A                                                                          

 Occupation and symmetry of molecular orbitals

 Point group: C1 (1 irreducible representation).

                           A     All 
 -------------------------------------
 All molecular orbitals:
  - Alpha                  81    81  
  - Beta                   81    81  
 -------------------------------------
 Alpha orbitals:
  - Frozen occupied        7     7   
  - Active occupied        9     9   
  - Active virtual         65    65  
  - Frozen virtual         0     0   
 -------------------------------------
 Beta orbitals:
  - Frozen occupied        7     7   
  - Active occupied        9     9   
  - Active virtual         65    65  
  - Frozen virtual         0     0   
 -------------------------------------

 Import integrals:   CPU 0.00 s  wall 0.00 s

 Import integrals:   CPU 4.58 s  wall 0.84 s

 MP2 amplitudes:   CPU 0.02 s  wall 0.02 s

Running a double precision version
           CCSD T amplitudes will be solved using DIIS.

           Start     Size      MaxIter   EConv     TConv     
           3         7         100       1.00e-07  1.00e-05  
 ------------------------------------------------------------------------------
           Energy (a.u.)   Ediff      Tdiff       Comment
 ------------------------------------------------------------------------------
          -495.63374615                           
     1    -495.62596093   7.79e-03   6.53e-01     
     2    -495.64759857   2.16e-02   9.47e-02     
     3    -495.64657799   1.02e-03   4.52e-02     
     4    -495.64916189   2.58e-03   1.62e-02     Switched to DIIS steps.
     5    -495.65015567   9.94e-04   1.34e-02     
     6    -495.65024734   9.17e-05   3.67e-03     
     7    -495.65024300   4.34e-06   1.46e-03     
     8    -495.65024219   8.11e-07   3.40e-04     
     9    -495.65024432   2.13e-06   2.37e-04     
    10    -495.65024410   2.23e-07   7.47e-05     
    11    -495.65024431   2.09e-07   2.90e-05     
    12    -495.65024441   1.07e-07   1.55e-05     
    13    -495.65024440   1.15e-08   4.19e-06     
 ------------------------------------------------------------------------------
          -495.65024440                           CCSD T converged.

End of double precision
 SCF energy                 = -495.12075283
 MP2 energy                 = -495.63374615
 CCSD correlation energy     =   -0.52949157
 CCSD total energy           = -495.65024440

 CCSD  T1^2 = 0.0138  T2^2 = 0.2057  Leading amplitudes:

 Amplitude    Orbitals with energies
  0.0387       16 (A) A                  ->    17 (A) A                   
              -0.4287                          0.0033                     
  0.0387       16 (A) B                  ->    17 (A) B                   
              -0.4287                          0.0033                     
  0.0211       16 (A) A                  ->    41 (A) A                   
              -0.4287                          0.8764                     
  0.0211       16 (A) B                  ->    41 (A) B                   
              -0.4287                          0.8764                     

 Amplitude    Orbitals with energies
 -0.1388       16 (A) A      16 (A) B    ->    17 (A) A      17 (A) B     
              -0.4287       -0.4287            0.0033        0.0033       
  0.1388       16 (A) A      16 (A) B    ->    17 (A) B      17 (A) A     
              -0.4287       -0.4287            0.0033        0.0033       
  0.1388       16 (A) B      16 (A) A    ->    17 (A) A      17 (A) B     
              -0.4287       -0.4287            0.0033        0.0033       
 -0.1388       16 (A) B      16 (A) A    ->    17 (A) B      17 (A) A     
              -0.4287       -0.4287            0.0033        0.0033       

 Computing CCSD intemediates for later calculations in double precision
 Finished.

Running a double precision version
           CCSD Lambda amplitudes will be solved using DIIS.
           Start     Size      MaxIter   EConv     LConv     
           3         7         100       1.00e-07  1.00e-05  
 ------------------------------------------------------------------------------
            Enorm      Ldiff       Comment
 ------------------------------------------------------------------------------
     1     5.89e-02   4.01e-02     
     2     1.81e-02   8.17e-03     
     3     8.67e-03   1.95e-03     
     4     4.74e-03   1.56e-03     Switched to DIIS steps.
     5     1.49e-03   1.18e-03     
     6     7.62e-04   2.70e-04     
     7     2.44e-04   9.44e-05     
     8     1.11e-04   6.51e-06     
     9     3.52e-05   8.71e-06     
    10     1.44e-05   2.89e-06     
    11     6.38e-06   6.65e-07     
    12     2.54e-06   2.42e-07     
    13     1.35e-06   7.15e-08     
    14     5.73e-07   2.20e-09     
    15     2.54e-07   5.99e-09     
    16     1.33e-07   7.13e-09     
    17     5.63e-08   6.32e-09     
 ------------------------------------------------------------------------------
                                   CCSD Lambda converged.

 Computing density matrices in double precision...
           Orbital response amplitudes will be solved using DIIS.
           Start     Size      MaxIter   EConv     LConv     
           3         7         100       1.00e-06  1.00e-06  
 ------------------------------------------------------------------------------
            Enorm      Ldiff       Comment
 ------------------------------------------------------------------------------
     1     8.11e-02   2.47e-03     
     2     6.03e-02   6.86e-03     
     3     9.43e-02   2.43e-02     
     4     1.84e-02   3.16e-02     Switched to DIIS steps.
     5     4.00e-03   8.40e-03     
     6     1.06e-03   9.24e-04     
     7     3.84e-04   1.03e-04     
     8     9.42e-05   5.43e-05     
     9     2.55e-05   7.10e-06     
    10     5.46e-06   3.35e-06     
    11     9.77e-07   9.30e-07     
 ------------------------------------------------------------------------------
                                   Orbital response converged.

 Computing density matrices... Done.
 CCSD calculation:   CPU 121.59 s  wall 24.06 s

 Transferring MO TPDM to AO TPDM
 Transferring g2_o1o1o1o1
 Transferring g2_o1o1o1v1
 Transferring g2_o1o1v1v1
 Transferring g2_o1v1o1v1
 Transferring g2_o1v1v1v1
 Transferring g2_v1v1v1v1
 Adding separable TPDM
 Computing TPDM gradient
 --------------------------------------------------------
 2e gradient
  Atom          X               Y               Z
 --------------------------------------------------------
    1        -14.708149       10.044030        0.000000  
    2         -2.561543       -2.965973        0.000000  
    3          5.773646      -11.909166       -0.000000  
    4         11.496047        4.831108       -0.000000  
 --------------------------------------------------------
 --------------------------------------------------------
 Final gradient
  Atom          X               Y               Z
 --------------------------------------------------------
    1        -14.708149       10.044030        0.000000  
    2         -2.561543       -2.965973        0.000000  
    3          5.773646      -11.909166       -0.000000  
    4         11.496047        4.831108       -0.000000  
 --------------------------------------------------------
 Analytic gradient from two-electron contribution:   CPU 37.76 s  wall 6.82 s

 Total ccman2 time:   CPU 167.27 s  wall 32.61 s


 --------------------------------------------------------------

                    Orbital Energies (a.u.)
 --------------------------------------------------------------

 Alpha MOs
 -- Occupied --
-80.0183 -26.3192 -15.6893  -7.5607  -5.4535  -5.4530  -5.4524  -1.6217
 -1.1385  -0.8157  -0.7044  -0.6892  -0.6355  -0.5325  -0.4371  -0.4287
 -- Virtual --
  0.0033   0.0479   0.0664   0.0789   0.0862   0.1016   0.1544   0.1732
  0.2010   0.2254   0.2264   0.2908   0.3128   0.3602   0.3626   0.3769
  0.3913   0.4046   0.4939   0.5539   0.5866   0.7817   0.8259   0.8680
  0.8764   0.9496   1.0319   1.0518   1.1353   1.2547   1.3941   1.5619
  1.5625   1.6271   1.6606   1.7274   1.8025   1.8351   1.9319   2.2602
  2.2635   2.2749   2.3941   2.4602   2.6144   2.8313   2.9456   4.0535
  4.1399   4.2133   4.2192   4.2522   4.3888   4.4666   5.3071   6.9164
  6.9474   7.1237   7.5830  14.7362  14.8041  14.8939  36.6412  68.7573
166.1977
 --------------------------------------------------------------

          Ground-State Mulliken Net Atomic Charges

     Atom                 Charge (a.u.)
  ----------------------------------------
      1 P                     0.346639
      2 H                    -0.053851
      3 N                    -0.228683
      4 F                    -0.064105
  ----------------------------------------
  Sum of atomic charges =     0.000000

 -----------------------------------------------------------------
                    Cartesian Multipole Moments
 -----------------------------------------------------------------
    Charge (ESU x 10^10)
                 0.0000
    Dipole Moment (Debye)
         X       2.8207      Y      -0.5119      Z       0.0000
       Tot       2.8667
    Quadrupole Moments (Debye-Ang)
        XX     -23.6812     XY       0.9451     YY     -26.0815
        XZ      -0.0000     YZ       0.0000     ZZ     -23.2978
    Octopole Moments (Debye-Ang^2)
       XXX      -3.9605    XXY       0.5893    XYY      -3.3760
       YYY      -2.7193    XXZ      -0.0000    XYZ      -0.0000
       YYZ       0.0000    XZZ      -2.9193    YZZ      -0.7020
       ZZZ      -0.0000
    Hexadecapole Moments (Debye-Ang^3)
      XXXX    -179.7032   XXXY       3.8693   XXYY     -40.6258
      XYYY       6.6660   YYYY     -59.9077   XXXZ      -0.0000
      XXYZ       0.0000   XYYZ      -0.0000   YYYZ       0.0000
      XXZZ     -34.1404   XYZZ       1.2232   YYZZ     -14.2622
      XZZZ      -0.0000   YZZZ       0.0000   ZZZZ     -26.7202
 -----------------------------------------------------------------
 DrvMan completing analytic gradient of the correlated energy
 Correlated dipole moment
            1
    1   1.1097333
    2  -0.2014086
    3   0.0000000
 Energy read as -495.650244401
 Full Analytical Gradient: (in a.u., or Hartree/Bohr)
             1             2             3             4
    1    0.00022412    0.00010084   -0.00035164    0.00002668
    2   -0.00069752    0.00034899    0.00037058   -0.00002205
    3    0.00000000   -0.00000000    0.00000000   -0.00000000
 Gradient time:  CPU 0.79 s  wall 0.80 s
 ----------------------------------------------------------------
             Standard Nuclear Orientation (Angstroms)
    I     Atom           X                Y                Z
 ----------------------------------------------------------------
    1      P       0.9662916901    -0.2182724653     0.0010000000
    2      H       1.7354987377     0.9709054285    -0.0000000000
    3      N      -0.4025297625     0.6449997420    -0.0000000000
    4      F      -1.4902406390    -0.2457574047     0.0000000000
 ----------------------------------------------------------------
 Nuclear Repulsion Energy =    95.8256362243 hartrees
 There are       16 alpha and       16 beta electrons

                       Distance Matrix (Angstroms)
             P (  1)   H (  2)   N (  3)
   H (  2)  1.416271
   N (  3)  1.618305  2.162725
   F (  4)  2.456686  3.447559  1.405903

 Requested basis set is 6-311++G(d,p)
 There are 30 shells and 81 basis functions
 A cutoff of  1.0D-14 yielded    454 shell pairs
 There are      3383 function pairs (      3646 Cartesian)
 Smallest overlap matrix eigenvalue = 1.69E-03
 Guess MOs from SCF MO coefficient file

 -----------------------------------------------------------------------
  General SCF calculation program by
  Eric Jon Sundstrom, Paul Horn, Yuezhi Mao, Dmitri Zuev, Alec White,
  David Stuck, Shaama M.S., Shane Yost, Joonho Lee, David Small,
  Daniel Levine, Susi Lehtola, Hugh Burton, Evgeny Epifanovsky
 -----------------------------------------------------------------------
 Hartree-Fock
 using 6 threads for integral computing
 -------------------------------------------------------
 OpenMP Integral computing Module                
 Release: version 2.0, May 2017, Q-Chem Inc. Pleasanton 
 -------------------------------------------------------
 A restricted SCF calculation will be
 performed using DIIS
 SCF converges when DIIS error is below 1.0e-08
 ---------------------------------------
  Cycle       Energy         DIIS error
 ---------------------------------------
    1    -495.1208095276      2.12e-05  
    2    -495.1208100627      6.75e-06  
    3    -495.1208101285      4.43e-06  
    4    -495.1208101506      1.42e-06  
    5    -495.1208101575      6.54e-07  
    6    -495.1208101604      3.28e-07  
    7    -495.1208101612      9.34e-08  
    8    -495.1208101613      3.16e-08  
    9    -495.1208101613      1.49e-08  
   10    -495.1208101613      5.78e-09  Convergence criterion met
 ---------------------------------------
 SCF time:   CPU 2.20s  wall 1.00s 
 SCF   energy in the final basis set =     -495.1208101613
 Total energy in the final basis set =     -495.1208101613


 ------------------------------------------------------------------------------

   CCMAN2: suite of methods based on coupled cluster
           and equation of motion theories.

   Components:
   * libvmm-1.3-trunk
     by Evgeny Epifanovsky, Ilya Kaliman.
   * libtensor-2.5-trunk
     by Evgeny Epifanovsky, Michael Wormit, Dmitry Zuev, Sam Manzer, 
        Ilya Kaliman.
   * libcc-2.5-trunk
     by Evgeny Epifanovsky, Arik Landau, Tomasz Kus, Kirill Khistyaev, 
        Dmitry Zuev, Prashant Manohar, Xintian Feng, Anna Krylov, 
        Matthew Goldey, Alec White, Thomas Jagau, Kaushik Nanda, 
        Anastasia Gunina, Alexander Kunitsa, Joonho Lee.

   CCMAN original authors:
   Anna I. Krylov, C. David Sherrill, Steven R. Gwaltney,
   Edward F. C. Byrd (2000)
   Sergey V. Levchenko, Lyudmila V. Slipchenko, Tao Wang,
   Ana-Maria C. Cristian (2003)
   Piotr A. Pieniazek, C. Melania Oana, Evgeny Epifanovsky (2007)
   Prashant Manohar (2009)

 ------------------------------------------------------------------------------


 Allocating and initializing 30808MB of RAM...
 Calculation will run on 6 cores.


 Alpha MOs, Restricted
 -- Occupied --                  
-80.018 -26.319 -15.689  -7.561  -5.453  -5.453  -5.452  -1.622
  1 A     2 A     3 A     4 A     5 A     6 A     7 A     8 A                  
 -1.139  -0.816  -0.704  -0.689  -0.636  -0.533  -0.437  -0.429
  9 A    10 A    11 A    12 A    13 A    14 A    15 A    16 A                  
 -- Virtual --                   
  0.003   0.048   0.066   0.079   0.086   0.102   0.154   0.173
 17 A    18 A    19 A    20 A    21 A    22 A    23 A    24 A                  
  0.201   0.225   0.226   0.291   0.313   0.360   0.363   0.377
 25 A    26 A    27 A    28 A    29 A    30 A    31 A    32 A                  
  0.391   0.405   0.494   0.554   0.587   0.782   0.826   0.868
 33 A    34 A    35 A    36 A    37 A    38 A    39 A    40 A                  
  0.877   0.950   1.032   1.052   1.135   1.255   1.394   1.562
 41 A    42 A    43 A    44 A    45 A    46 A    47 A    48 A                  
  1.562   1.627   1.661   1.727   1.803   1.835   1.932   2.260
 49 A    50 A    51 A    52 A    53 A    54 A    55 A    56 A                  
  2.263   2.276   2.394   2.460   2.614   2.832   2.946   4.054
 57 A    58 A    59 A    60 A    61 A    62 A    63 A    64 A                  
  4.140   4.213   4.219   4.252   4.389   4.467   5.307   6.916
 65 A    66 A    67 A    68 A    69 A    70 A    71 A    72 A                  
  6.947   7.124   7.584  14.736  14.804  14.894  36.641  68.757
 73 A    74 A    75 A    76 A    77 A    78 A    79 A    80 A                  
166.198
 81 A                                                                          

 Beta MOs, Restricted
 -- Occupied --                  
-80.018 -26.319 -15.689  -7.561  -5.453  -5.453  -5.452  -1.622
  1 A     2 A     3 A     4 A     5 A     6 A     7 A     8 A                  
 -1.139  -0.816  -0.704  -0.689  -0.636  -0.533  -0.437  -0.429
  9 A    10 A    11 A    12 A    13 A    14 A    15 A    16 A                  
 -- Virtual --                   
  0.003   0.048   0.066   0.079   0.086   0.102   0.154   0.173
 17 A    18 A    19 A    20 A    21 A    22 A    23 A    24 A                  
  0.201   0.225   0.226   0.291   0.313   0.360   0.363   0.377
 25 A    26 A    27 A    28 A    29 A    30 A    31 A    32 A                  
  0.391   0.405   0.494   0.554   0.587   0.782   0.826   0.868
 33 A    34 A    35 A    36 A    37 A    38 A    39 A    40 A                  
  0.877   0.950   1.032   1.052   1.135   1.255   1.394   1.562
 41 A    42 A    43 A    44 A    45 A    46 A    47 A    48 A                  
  1.562   1.627   1.661   1.727   1.803   1.835   1.932   2.260
 49 A    50 A    51 A    52 A    53 A    54 A    55 A    56 A                  
  2.263   2.276   2.394   2.460   2.614   2.832   2.946   4.054
 57 A    58 A    59 A    60 A    61 A    62 A    63 A    64 A                  
  4.140   4.213   4.219   4.252   4.389   4.467   5.307   6.916
 65 A    66 A    67 A    68 A    69 A    70 A    71 A    72 A                  
  6.947   7.124   7.584  14.736  14.804  14.894  36.641  68.757
 73 A    74 A    75 A    76 A    77 A    78 A    79 A    80 A                  
166.198
 81 A                                                                          

 Occupation and symmetry of molecular orbitals

 Point group: C1 (1 irreducible representation).

                           A     All 
 -------------------------------------
 All molecular orbitals:
  - Alpha                  81    81  
  - Beta                   81    81  
 -------------------------------------
 Alpha orbitals:
  - Frozen occupied        7     7   
  - Active occupied        9     9   
  - Active virtual         65    65  
  - Frozen virtual         0     0   
 -------------------------------------
 Beta orbitals:
  - Frozen occupied        7     7   
  - Active occupied        9     9   
  - Active virtual         65    65  
  - Frozen virtual         0     0   
 -------------------------------------

 Import integrals:   CPU 0.00 s  wall 0.00 s

 Import integrals:   CPU 4.65 s  wall 0.85 s

 MP2 amplitudes:   CPU 0.02 s  wall 0.01 s

Running a double precision version
           CCSD T amplitudes will be solved using DIIS.

           Start     Size      MaxIter   EConv     TConv     
           3         7         100       1.00e-07  1.00e-05  
 ------------------------------------------------------------------------------
           Energy (a.u.)   Ediff      Tdiff       Comment
 ------------------------------------------------------------------------------
          -495.63373594                           
     1    -495.62597772   7.76e-03   6.53e-01     
     2    -495.64759881   2.16e-02   9.47e-02     
     3    -495.64658268   1.02e-03   4.51e-02     
     4    -495.64916367   2.58e-03   1.62e-02     Switched to DIIS steps.
     5    -495.65015647   9.93e-04   1.34e-02     
     6    -495.65024800   9.15e-05   3.66e-03     
     7    -495.65024370   4.29e-06   1.46e-03     
     8    -495.65024290   8.03e-07   3.40e-04     
     9    -495.65024504   2.14e-06   2.37e-04     
    10    -495.65024482   2.19e-07   7.47e-05     
    11    -495.65024503   2.09e-07   2.89e-05     
    12    -495.65024514   1.07e-07   1.54e-05     
    13    -495.65024512   1.15e-08   4.19e-06     
 ------------------------------------------------------------------------------
          -495.65024512                           CCSD T converged.

End of double precision
 SCF energy                 = -495.12081016
 MP2 energy                 = -495.63373594
 CCSD correlation energy     =   -0.52943496
 CCSD total energy           = -495.65024512

 CCSD  T1^2 = 0.0138  T2^2 = 0.2056  Leading amplitudes:

 Amplitude    Orbitals with energies
  0.0387       16 (A) A                  ->    17 (A) A                   
              -0.4288                          0.0033                     
  0.0387       16 (A) B                  ->    17 (A) B                   
              -0.4288                          0.0033                     
 -0.0211       16 (A) A                  ->    41 (A) A                   
              -0.4288                          0.8766                     
 -0.0211       16 (A) B                  ->    41 (A) B                   
              -0.4288                          0.8766                     

 Amplitude    Orbitals with energies
 -0.1386       16 (A) A      16 (A) B    ->    17 (A) A      17 (A) B     
              -0.4288       -0.4288            0.0033        0.0033       
  0.1386       16 (A) A      16 (A) B    ->    17 (A) B      17 (A) A     
              -0.4288       -0.4288            0.0033        0.0033       
  0.1386       16 (A) B      16 (A) A    ->    17 (A) A      17 (A) B     
              -0.4288       -0.4288            0.0033        0.0033       
 -0.1386       16 (A) B      16 (A) A    ->    17 (A) B      17 (A) A     
              -0.4288       -0.4288            0.0033        0.0033       

 Computing CCSD intemediates for later calculations in double precision
 Finished.

Running a double precision version
           CCSD Lambda amplitudes will be solved using DIIS.
           Start     Size      MaxIter   EConv     LConv     
           3         7         100       1.00e-07  1.00e-05  
 ------------------------------------------------------------------------------
            Enorm      Ldiff       Comment
 ------------------------------------------------------------------------------
     1     5.88e-02   4.01e-02     
     2     1.81e-02   8.17e-03     
     3     8.66e-03   1.94e-03     
     4     4.73e-03   1.56e-03     Switched to DIIS steps.
     5     1.49e-03   1.18e-03     
     6     7.61e-04   2.69e-04     
     7     2.44e-04   9.43e-05     
     8     1.11e-04   6.52e-06     
     9     3.51e-05   8.68e-06     
    10     1.44e-05   2.87e-06     
    11     6.38e-06   6.60e-07     
    12     2.54e-06   2.39e-07     
    13     1.35e-06   7.22e-08     
    14     5.73e-07   1.72e-09     
    15     2.54e-07   6.05e-09     
    16     1.33e-07   7.11e-09     
    17     5.64e-08   6.34e-09     
 ------------------------------------------------------------------------------
                                   CCSD Lambda converged.

 Computing density matrices in double precision...
           Orbital response amplitudes will be solved using DIIS.
           Start     Size      MaxIter   EConv     LConv     
           3         7         100       1.00e-06  1.00e-06  
 ------------------------------------------------------------------------------
            Enorm      Ldiff       Comment
 ------------------------------------------------------------------------------
     1     8.11e-02   2.45e-03     
     2     6.03e-02   6.87e-03     
     3     9.42e-02   2.42e-02     
     4     1.84e-02   3.15e-02     Switched to DIIS steps.
     5     3.99e-03   8.37e-03     
     6     1.06e-03   9.23e-04     
     7     3.82e-04   1.03e-04     
     8     9.39e-05   5.40e-05     
     9     2.54e-05   7.05e-06     
    10     5.44e-06   3.33e-06     
    11     9.73e-07   9.27e-07     
 ------------------------------------------------------------------------------
                                   Orbital response converged.

 Computing density matrices... Done.
 CCSD calculation:   CPU 122.02 s  wall 24.29 s

 Transferring MO TPDM to AO TPDM
 Transferring g2_o1o1o1o1
 Transferring g2_o1o1o1v1
 Transferring g2_o1o1v1v1
 Transferring g2_o1v1o1v1
 Transferring g2_o1v1v1v1
 Transferring g2_v1v1v1v1
 Adding separable TPDM
 Computing TPDM gradient
 --------------------------------------------------------
 2e gradient
  Atom          X               Y               Z
 --------------------------------------------------------
    1        -14.717109       10.034608       -0.013346  
    2         -2.564999       -2.963573        0.002921  
    3          5.784230      -11.904504        0.007757  
    4         11.497878        4.833469        0.002668  
 --------------------------------------------------------
 --------------------------------------------------------
 Final gradient
  Atom          X               Y               Z
 --------------------------------------------------------
    1        -14.717109       10.034608       -0.013346  
    2         -2.564999       -2.963573        0.002921  
    3          5.784230      -11.904504        0.007757  
    4         11.497878        4.833469        0.002668  
 --------------------------------------------------------
 Analytic gradient from two-electron contribution:   CPU 37.62 s  wall 6.74 s

 Total ccman2 time:   CPU 167.68 s  wall 32.71 s


 --------------------------------------------------------------

                    Orbital Energies (a.u.)
 --------------------------------------------------------------

 Alpha MOs
 -- Occupied --
-80.0182 -26.3192 -15.6892  -7.5606  -5.4534  -5.4529  -5.4523  -1.6217
 -1.1387  -0.8158  -0.7045  -0.6892  -0.6356  -0.5326  -0.4370  -0.4288
 -- Virtual --
  0.0033   0.0479   0.0664   0.0789   0.0862   0.1016   0.1544   0.1732
  0.2010   0.2254   0.2265   0.2908   0.3128   0.3603   0.3625   0.3769
  0.3913   0.4046   0.4941   0.5540   0.5866   0.7819   0.8258   0.8679
  0.8766   0.9495   1.0322   1.0518   1.1355   1.2553   1.3940   1.5620
  1.5625   1.6271   1.6608   1.7274   1.8025   1.8349   1.9318   2.2603
  2.2635   2.2758   2.3943   2.4604   2.6145   2.8318   2.9458   4.0535
  4.1400   4.2133   4.2192   4.2524   4.3889   4.4669   5.3072   6.9164
  6.9473   7.1237   7.5836  14.7363  14.8045  14.8944  36.6413  68.7572
166.1985
 --------------------------------------------------------------

          Ground-State Mulliken Net Atomic Charges

     Atom                 Charge (a.u.)
  ----------------------------------------
      1 P                     0.346871
      2 H                    -0.053875
      3 N                    -0.228944
      4 F                    -0.064052
  ----------------------------------------
  Sum of atomic charges =    -0.000000

 -----------------------------------------------------------------
                    Cartesian Multipole Moments
 -----------------------------------------------------------------
    Charge (ESU x 10^10)
                -0.0000
    Dipole Moment (Debye)
         X       2.8215      Y      -0.5094      Z       0.0014
       Tot       2.8671
    Quadrupole Moments (Debye-Ang)
        XX     -23.6777     XY       0.9504     YY     -26.0825
        XZ       0.0003     YZ       0.0016     ZZ     -23.2954
    Octopole Moments (Debye-Ang^2)
       XXX      -3.9537    XXY       0.5844    XYY      -3.3750
       YYY      -2.7538    XXZ      -0.0113    XYZ       0.0011
       YYZ      -0.0130    XZZ      -2.9164    YZZ      -0.7116
       ZZZ      -0.0353
    Hexadecapole Moments (Debye-Ang^3)
      XXXX    -179.6709   XXXY       3.8543   XXYY     -40.6207
      XYYY       6.6376   YYYY     -59.8731   XXXZ      -0.0338
      XXYZ       0.0049   XYYZ      -0.0142   YYYZ       0.0117
      XXZZ     -34.1348   XYZZ       1.2154   YYZZ     -14.2554
      XZZZ      -0.0348   YZZZ       0.0106   ZZZZ     -26.7143
 -----------------------------------------------------------------
 DrvMan completing analytic gradient of the correlated energy
 Correlated dipole moment
            1
    1   1.1100495
    2  -0.2004094
    3   0.0005463
 Energy read as -495.650245125
 Full Analytical Gradient: (in a.u., or Hartree/Bohr)
             1             2             3             4
    1    0.00011542   -0.00002337   -0.00004853   -0.00004351
    2   -0.00008159    0.00001666    0.00007186   -0.00000693
    3    0.00001358   -0.00001877    0.00002511   -0.00001992
 Gradient time:  CPU 0.84 s  wall 0.80 s
 ----------------------------------------------------------------
             Standard Nuclear Orientation (Angstroms)
    I     Atom           X                Y                Z
 ----------------------------------------------------------------
    1      P       0.9662916901    -0.2182724653     0.0000000000
    2      H       1.7364987377     0.9709054285    -0.0000000000
    3      N      -0.4025297625     0.6449997420    -0.0000000000
    4      F      -1.4902406390    -0.2457574047     0.0000000000
 ----------------------------------------------------------------
 Nuclear Repulsion Energy =    95.8223397526 hartrees
 There are       16 alpha and       16 beta electrons

                       Distance Matrix (Angstroms)
             P (  1)   H (  2)   N (  3)
   H (  2)  1.416814
   N (  3)  1.618305  2.163714
   F (  4)  2.456686  3.448495  1.405903

 Requested basis set is 6-311++G(d,p)
 There are 30 shells and 81 basis functions
 A cutoff of  1.0D-14 yielded    454 shell pairs
 There are      3383 function pairs (      3646 Cartesian)
 Smallest overlap matrix eigenvalue = 1.69E-03
 Guess MOs from SCF MO coefficient file

 -----------------------------------------------------------------------
  General SCF calculation program by
  Eric Jon Sundstrom, Paul Horn, Yuezhi Mao, Dmitri Zuev, Alec White,
  David Stuck, Shaama M.S., Shane Yost, Joonho Lee, David Small,
  Daniel Levine, Susi Lehtola, Hugh Burton, Evgeny Epifanovsky
 -----------------------------------------------------------------------
 Hartree-Fock
 using 6 threads for integral computing
 -------------------------------------------------------
 OpenMP Integral computing Module                
 Release: version 2.0, May 2017, Q-Chem Inc. Pleasanton 
 -------------------------------------------------------
 A restricted SCF calculation will be
 performed using DIIS
 SCF converges when DIIS error is below 1.0e-08
 ---------------------------------------
  Cycle       Energy         DIIS error
 ---------------------------------------
    1    -495.1208114707      1.49e-05  
    2    -495.1208117746      4.27e-06  
    3    -495.1208118248      1.79e-06  
    4    -495.1208118334      1.17e-06  
    5    -495.1208118382      5.72e-07  
    6    -495.1208118404      2.91e-07  
    7    -495.1208118409      1.19e-07  
    8    -495.1208118409      3.14e-08  
    9    -495.1208118409      1.01e-08  
   10    -495.1208118409      2.87e-09  Convergence criterion met
 ---------------------------------------
 SCF time:   CPU 2.22s  wall 0.00s 
 SCF   energy in the final basis set =     -495.1208118409
 Total energy in the final basis set =     -495.1208118409


 ------------------------------------------------------------------------------

   CCMAN2: suite of methods based on coupled cluster
           and equation of motion theories.

   Components:
   * libvmm-1.3-trunk
     by Evgeny Epifanovsky, Ilya Kaliman.
   * libtensor-2.5-trunk
     by Evgeny Epifanovsky, Michael Wormit, Dmitry Zuev, Sam Manzer, 
        Ilya Kaliman.
   * libcc-2.5-trunk
     by Evgeny Epifanovsky, Arik Landau, Tomasz Kus, Kirill Khistyaev, 
        Dmitry Zuev, Prashant Manohar, Xintian Feng, Anna Krylov, 
        Matthew Goldey, Alec White, Thomas Jagau, Kaushik Nanda, 
        Anastasia Gunina, Alexander Kunitsa, Joonho Lee.

   CCMAN original authors:
   Anna I. Krylov, C. David Sherrill, Steven R. Gwaltney,
   Edward F. C. Byrd (2000)
   Sergey V. Levchenko, Lyudmila V. Slipchenko, Tao Wang,
   Ana-Maria C. Cristian (2003)
   Piotr A. Pieniazek, C. Melania Oana, Evgeny Epifanovsky (2007)
   Prashant Manohar (2009)

 ------------------------------------------------------------------------------


 Allocating and initializing 30808MB of RAM...
 Calculation will run on 6 cores.


 Alpha MOs, Restricted
 -- Occupied --                  
-80.018 -26.319 -15.689  -7.561  -5.453  -5.453  -5.452  -1.622
  1 A     2 A     3 A     4 A     5 A     6 A     7 A     8 A                  
 -1.139  -0.816  -0.704  -0.689  -0.636  -0.533  -0.437  -0.429
  9 A    10 A    11 A    12 A    13 A    14 A    15 A    16 A                  
 -- Virtual --                   
  0.003   0.048   0.066   0.079   0.086   0.102   0.154   0.173
 17 A    18 A    19 A    20 A    21 A    22 A    23 A    24 A                  
  0.201   0.225   0.226   0.291   0.313   0.360   0.363   0.377
 25 A    26 A    27 A    28 A    29 A    30 A    31 A    32 A                  
  0.391   0.405   0.494   0.554   0.587   0.782   0.826   0.868
 33 A    34 A    35 A    36 A    37 A    38 A    39 A    40 A                  
  0.877   0.950   1.032   1.052   1.135   1.255   1.394   1.562
 41 A    42 A    43 A    44 A    45 A    46 A    47 A    48 A                  
  1.562   1.627   1.661   1.727   1.803   1.835   1.932   2.260
 49 A    50 A    51 A    52 A    53 A    54 A    55 A    56 A                  
  2.263   2.275   2.394   2.460   2.614   2.832   2.946   4.053
 57 A    58 A    59 A    60 A    61 A    62 A    63 A    64 A                  
  4.140   4.213   4.219   4.252   4.389   4.467   5.307   6.916
 65 A    66 A    67 A    68 A    69 A    70 A    71 A    72 A                  
  6.947   7.124   7.583  14.736  14.804  14.894  36.641  68.757
 73 A    74 A    75 A    76 A    77 A    78 A    79 A    80 A                  
166.198
 81 A                                                                          

 Beta MOs, Restricted
 -- Occupied --                  
-80.018 -26.319 -15.689  -7.561  -5.453  -5.453  -5.452  -1.622
  1 A     2 A     3 A     4 A     5 A     6 A     7 A     8 A                  
 -1.139  -0.816  -0.704  -0.689  -0.636  -0.533  -0.437  -0.429
  9 A    10 A    11 A    12 A    13 A    14 A    15 A    16 A                  
 -- Virtual --                   
  0.003   0.048   0.066   0.079   0.086   0.102   0.154   0.173
 17 A    18 A    19 A    20 A    21 A    22 A    23 A    24 A                  
  0.201   0.225   0.226   0.291   0.313   0.360   0.363   0.377
 25 A    26 A    27 A    28 A    29 A    30 A    31 A    32 A                  
  0.391   0.405   0.494   0.554   0.587   0.782   0.826   0.868
 33 A    34 A    35 A    36 A    37 A    38 A    39 A    40 A                  
  0.877   0.950   1.032   1.052   1.135   1.255   1.394   1.562
 41 A    42 A    43 A    44 A    45 A    46 A    47 A    48 A                  
  1.562   1.627   1.661   1.727   1.803   1.835   1.932   2.260
 49 A    50 A    51 A    52 A    53 A    54 A    55 A    56 A                  
  2.263   2.275   2.394   2.460   2.614   2.832   2.946   4.053
 57 A    58 A    59 A    60 A    61 A    62 A    63 A    64 A                  
  4.140   4.213   4.219   4.252   4.389   4.467   5.307   6.916
 65 A    66 A    67 A    68 A    69 A    70 A    71 A    72 A                  
  6.947   7.124   7.583  14.736  14.804  14.894  36.641  68.757
 73 A    74 A    75 A    76 A    77 A    78 A    79 A    80 A                  
166.198
 81 A                                                                          

 Occupation and symmetry of molecular orbitals

 Point group: C1 (1 irreducible representation).

                           A     All 
 -------------------------------------
 All molecular orbitals:
  - Alpha                  81    81  
  - Beta                   81    81  
 -------------------------------------
 Alpha orbitals:
  - Frozen occupied        7     7   
  - Active occupied        9     9   
  - Active virtual         65    65  
  - Frozen virtual         0     0   
 -------------------------------------
 Beta orbitals:
  - Frozen occupied        7     7   
  - Active occupied        9     9   
  - Active virtual         65    65  
  - Frozen virtual         0     0   
 -------------------------------------

 Import integrals:   CPU 0.00 s  wall 0.00 s

 Import integrals:   CPU 4.58 s  wall 0.84 s

 MP2 amplitudes:   CPU 0.02 s  wall 0.02 s

Running a double precision version
           CCSD T amplitudes will be solved using DIIS.

           Start     Size      MaxIter   EConv     TConv     
           3         7         100       1.00e-07  1.00e-05  
 ------------------------------------------------------------------------------
           Energy (a.u.)   Ediff      Tdiff       Comment
 ------------------------------------------------------------------------------
          -495.63373184                           
     1    -495.62597654   7.76e-03   6.53e-01     
     2    -495.64759759   2.16e-02   9.47e-02     
     3    -495.64658225   1.02e-03   4.51e-02     
     4    -495.64916340   2.58e-03   1.62e-02     Switched to DIIS steps.
     5    -495.65015636   9.93e-04   1.34e-02     
     6    -495.65024789   9.15e-05   3.66e-03     
     7    -495.65024360   4.29e-06   1.46e-03     
     8    -495.65024280   8.01e-07   3.40e-04     
     9    -495.65024494   2.14e-06   2.38e-04     
    10    -495.65024472   2.19e-07   7.47e-05     
    11    -495.65024493   2.09e-07   2.90e-05     
    12    -495.65024503   1.07e-07   1.55e-05     
    13    -495.65024502   1.15e-08   4.19e-06     
 ------------------------------------------------------------------------------
          -495.65024502                           CCSD T converged.

End of double precision
 SCF energy                 = -495.12081184
 MP2 energy                 = -495.63373184
 CCSD correlation energy     =   -0.52943318
 CCSD total energy           = -495.65024502

 CCSD  T1^2 = 0.0138  T2^2 = 0.2056  Leading amplitudes:

 Amplitude    Orbitals with energies
 -0.0387       16 (A) A                  ->    17 (A) A                   
              -0.4288                          0.0033                     
 -0.0387       16 (A) B                  ->    17 (A) B                   
              -0.4288                          0.0033                     
  0.0211       16 (A) A                  ->    41 (A) A                   
              -0.4288                          0.8765                     
  0.0211       16 (A) B                  ->    41 (A) B                   
              -0.4288                          0.8765                     

 Amplitude    Orbitals with energies
 -0.1386       16 (A) A      16 (A) B    ->    17 (A) A      17 (A) B     
              -0.4288       -0.4288            0.0033        0.0033       
  0.1386       16 (A) A      16 (A) B    ->    17 (A) B      17 (A) A     
              -0.4288       -0.4288            0.0033        0.0033       
  0.1386       16 (A) B      16 (A) A    ->    17 (A) A      17 (A) B     
              -0.4288       -0.4288            0.0033        0.0033       
 -0.1386       16 (A) B      16 (A) A    ->    17 (A) B      17 (A) A     
              -0.4288       -0.4288            0.0033        0.0033       

 Computing CCSD intemediates for later calculations in double precision
 Finished.

Running a double precision version
           CCSD Lambda amplitudes will be solved using DIIS.
           Start     Size      MaxIter   EConv     LConv     
           3         7         100       1.00e-07  1.00e-05  
 ------------------------------------------------------------------------------
            Enorm      Ldiff       Comment
 ------------------------------------------------------------------------------
     1     5.88e-02   4.01e-02     
     2     1.81e-02   8.17e-03     
     3     8.66e-03   1.94e-03     
     4     4.73e-03   1.56e-03     Switched to DIIS steps.
     5     1.49e-03   1.18e-03     
     6     7.61e-04   2.69e-04     
     7     2.44e-04   9.43e-05     
     8     1.11e-04   6.53e-06     
     9     3.51e-05   8.68e-06     
    10     1.44e-05   2.87e-06     
    11     6.38e-06   6.60e-07     
    12     2.54e-06   2.39e-07     
    13     1.35e-06   7.22e-08     
    14     5.73e-07   1.67e-09     
    15     2.54e-07   6.06e-09     
    16     1.33e-07   7.11e-09     
    17     5.63e-08   6.34e-09     
 ------------------------------------------------------------------------------
                                   CCSD Lambda converged.

 Computing density matrices in double precision...
           Orbital response amplitudes will be solved using DIIS.
           Start     Size      MaxIter   EConv     LConv     
           3         7         100       1.00e-06  1.00e-06  
 ------------------------------------------------------------------------------
            Enorm      Ldiff       Comment
 ------------------------------------------------------------------------------
     1     8.11e-02   2.45e-03     
     2     6.03e-02   6.88e-03     
     3     9.41e-02   2.42e-02     
     4     1.84e-02   3.15e-02     Switched to DIIS steps.
     5     3.99e-03   8.37e-03     
     6     1.06e-03   9.22e-04     
     7     3.82e-04   1.03e-04     
     8     9.38e-05   5.41e-05     
     9     2.54e-05   7.05e-06     
    10     5.45e-06   3.33e-06     
    11     9.73e-07   9.27e-07     
 ------------------------------------------------------------------------------
                                   Orbital response converged.

 Computing density matrices... Done.
 CCSD calculation:   CPU 121.73 s  wall 24.09 s

 Transferring MO TPDM to AO TPDM
 Transferring g2_o1o1o1o1
 Transferring g2_o1o1o1v1
 Transferring g2_o1o1v1v1
 Transferring g2_o1v1o1v1
 Transferring g2_o1v1v1v1
 Transferring g2_v1v1v1v1
 Adding separable TPDM
 Computing TPDM gradient
 --------------------------------------------------------
 2e gradient
  Atom          X               Y               Z
 --------------------------------------------------------
    1        -14.715122       10.031481       -0.000000  
    2         -2.567775       -2.961417        0.000000  
    3          5.784771      -11.903501       -0.000000  
    4         11.498125        4.833436        0.000000  
 --------------------------------------------------------
 --------------------------------------------------------
 Final gradient
  Atom          X               Y               Z
 --------------------------------------------------------
    1        -14.715122       10.031481       -0.000000  
    2         -2.567775       -2.961417        0.000000  
    3          5.784771      -11.903501       -0.000000  
    4         11.498125        4.833436        0.000000  
 --------------------------------------------------------
 Analytic gradient from two-electron contribution:   CPU 37.47 s  wall 6.75 s

 Total ccman2 time:   CPU 167.12 s  wall 32.58 s


 --------------------------------------------------------------

                    Orbital Energies (a.u.)
 --------------------------------------------------------------

 Alpha MOs
 -- Occupied --
-80.0183 -26.3193 -15.6892  -7.5606  -5.4535  -5.4529  -5.4523  -1.6218
 -1.1387  -0.8158  -0.7045  -0.6893  -0.6356  -0.5326  -0.4370  -0.4288
 -- Virtual --
  0.0033   0.0479   0.0664   0.0789   0.0862   0.1016   0.1544   0.1732
  0.2010   0.2254   0.2264   0.2907   0.3129   0.3603   0.3625   0.3769
  0.3913   0.4046   0.4941   0.5540   0.5866   0.7819   0.8258   0.8679
  0.8765   0.9495   1.0320   1.0518   1.1354   1.2553   1.3940   1.5619
  1.5624   1.6271   1.6606   1.7271   1.8025   1.8350   1.9317   2.2602
  2.2635   2.2754   2.3943   2.4601   2.6145   2.8317   2.9457   4.0534
  4.1399   4.2133   4.2192   4.2524   4.3888   4.4669   5.3072   6.9163
  6.9473   7.1237   7.5834  14.7363  14.8043  14.8944  36.6413  68.7572
166.1982
 --------------------------------------------------------------

          Ground-State Mulliken Net Atomic Charges

     Atom                 Charge (a.u.)
  ----------------------------------------
      1 P                     0.346771
      2 H                    -0.053840
      3 N                    -0.228925
      4 F                    -0.064006
  ----------------------------------------
  Sum of atomic charges =     0.000000

 -----------------------------------------------------------------
                    Cartesian Multipole Moments
 -----------------------------------------------------------------
    Charge (ESU x 10^10)
                 0.0000
    Dipole Moment (Debye)
         X       2.8211      Y      -0.5094      Z      -0.0000
       Tot       2.8667
    Quadrupole Moments (Debye-Ang)
        XX     -23.6775     XY       0.9505     YY     -26.0838
        XZ      -0.0000     YZ       0.0000     ZZ     -23.2959
    Octopole Moments (Debye-Ang^2)
       XXX      -3.9592    XXY       0.5838    XYY      -3.3770
       YYY      -2.7546    XXZ      -0.0000    XYZ      -0.0000
       YYZ      -0.0000    XZZ      -2.9182    YZZ      -0.7120
       ZZZ      -0.0000
    Hexadecapole Moments (Debye-Ang^3)
      XXXX    -179.6922   XXXY       3.8507   XXYY     -40.6250
      XYYY       6.6332   YYYY     -59.8791   XXXZ      -0.0000
      XXYZ      -0.0000   XYYZ      -0.0000   YYYZ       0.0000
      XXZZ     -34.1394   XYZZ       1.2137   YYZZ     -14.2564
      XZZZ      -0.0000   YZZZ      -0.0000   ZZZZ     -26.7148
 -----------------------------------------------------------------
 DrvMan completing analytic gradient of the correlated energy
 Correlated dipole moment
            1
    1   1.1098937
    2  -0.2004109
    3  -0.0000000
 Energy read as -495.650245021
 Full Analytical Gradient: (in a.u., or Hartree/Bohr)
             1             2             3             4
    1   -0.00000476    0.00014831   -0.00007983   -0.00006372
    2   -0.00020580    0.00018009    0.00003091   -0.00000520
    3   -0.00000000   -0.00000000    0.00000001   -0.00000001
 Gradient time:  CPU 0.79 s  wall 0.79 s
 ----------------------------------------------------------------
             Standard Nuclear Orientation (Angstroms)
    I     Atom           X                Y                Z
 ----------------------------------------------------------------
    1      P       0.9662916901    -0.2182724653     0.0000000000
    2      H       1.7344987377     0.9709054285    -0.0000000000
    3      N      -0.4025297625     0.6449997420    -0.0000000000
    4      F      -1.4902406390    -0.2457574047     0.0000000000
 ----------------------------------------------------------------
 Nuclear Repulsion Energy =    95.8289539936 hartrees
 There are       16 alpha and       16 beta electrons

                       Distance Matrix (Angstroms)
             P (  1)   H (  2)   N (  3)
   H (  2)  1.415728
   N (  3)  1.618305  2.161737
   F (  4)  2.456686  3.446623  1.405903

 Requested basis set is 6-311++G(d,p)
 There are 30 shells and 81 basis functions
 A cutoff of  1.0D-14 yielded    454 shell pairs
 There are      3383 function pairs (      3646 Cartesian)
 Smallest overlap matrix eigenvalue = 1.68E-03
 Guess MOs from SCF MO coefficient file

 -----------------------------------------------------------------------
  General SCF calculation program by
  Eric Jon Sundstrom, Paul Horn, Yuezhi Mao, Dmitri Zuev, Alec White,
  David Stuck, Shaama M.S., Shane Yost, Joonho Lee, David Small,
  Daniel Levine, Susi Lehtola, Hugh Burton, Evgeny Epifanovsky
 -----------------------------------------------------------------------
 Hartree-Fock
 using 6 threads for integral computing
 -------------------------------------------------------
 OpenMP Integral computing Module                
 Release: version 2.0, May 2017, Q-Chem Inc. Pleasanton 
 -------------------------------------------------------
 A restricted SCF calculation will be
 performed using DIIS
 SCF converges when DIIS error is below 1.0e-08
 ---------------------------------------
  Cycle       Energy         DIIS error
 ---------------------------------------
    1    -495.1208080061      1.45e-05  
    2    -495.1208082024      3.26e-06  
    3    -495.1208082152      1.79e-06  
    4    -495.1208082182      6.35e-07  
    5    -495.1208082188      1.71e-07  
    6    -495.1208082188      8.36e-08  
    7    -495.1208082188      2.71e-08  
    8    -495.1208082188      8.54e-09  Convergence criterion met
 ---------------------------------------
 SCF time:   CPU 1.88s  wall 1.00s 
 SCF   energy in the final basis set =     -495.1208082188
 Total energy in the final basis set =     -495.1208082188


 ------------------------------------------------------------------------------

   CCMAN2: suite of methods based on coupled cluster
           and equation of motion theories.

   Components:
   * libvmm-1.3-trunk
     by Evgeny Epifanovsky, Ilya Kaliman.
   * libtensor-2.5-trunk
     by Evgeny Epifanovsky, Michael Wormit, Dmitry Zuev, Sam Manzer, 
        Ilya Kaliman.
   * libcc-2.5-trunk
     by Evgeny Epifanovsky, Arik Landau, Tomasz Kus, Kirill Khistyaev, 
        Dmitry Zuev, Prashant Manohar, Xintian Feng, Anna Krylov, 
        Matthew Goldey, Alec White, Thomas Jagau, Kaushik Nanda, 
        Anastasia Gunina, Alexander Kunitsa, Joonho Lee.

   CCMAN original authors:
   Anna I. Krylov, C. David Sherrill, Steven R. Gwaltney,
   Edward F. C. Byrd (2000)
   Sergey V. Levchenko, Lyudmila V. Slipchenko, Tao Wang,
   Ana-Maria C. Cristian (2003)
   Piotr A. Pieniazek, C. Melania Oana, Evgeny Epifanovsky (2007)
   Prashant Manohar (2009)

 ------------------------------------------------------------------------------


 Allocating and initializing 30808MB of RAM...
 Calculation will run on 6 cores.


 Alpha MOs, Restricted
 -- Occupied --                  
-80.018 -26.319 -15.689  -7.561  -5.453  -5.453  -5.452  -1.622
  1 A     2 A     3 A     4 A     5 A     6 A     7 A     8 A                  
 -1.139  -0.816  -0.704  -0.689  -0.636  -0.533  -0.437  -0.429
  9 A    10 A    11 A    12 A    13 A    14 A    15 A    16 A                  
 -- Virtual --                   
  0.003   0.048   0.066   0.079   0.086   0.102   0.154   0.173
 17 A    18 A    19 A    20 A    21 A    22 A    23 A    24 A                  
  0.201   0.225   0.227   0.291   0.313   0.360   0.363   0.377
 25 A    26 A    27 A    28 A    29 A    30 A    31 A    32 A                  
  0.391   0.405   0.494   0.554   0.587   0.782   0.826   0.868
 33 A    34 A    35 A    36 A    37 A    38 A    39 A    40 A                  
  0.877   0.950   1.032   1.052   1.136   1.255   1.394   1.562
 41 A    42 A    43 A    44 A    45 A    46 A    47 A    48 A                  
  1.563   1.627   1.661   1.728   1.803   1.835   1.932   2.260
 49 A    50 A    51 A    52 A    53 A    54 A    55 A    56 A                  
  2.263   2.276   2.394   2.461   2.615   2.832   2.946   4.054
 57 A    58 A    59 A    60 A    61 A    62 A    63 A    64 A                  
  4.140   4.213   4.219   4.252   4.389   4.467   5.307   6.916
 65 A    66 A    67 A    68 A    69 A    70 A    71 A    72 A                  
  6.947   7.124   7.584  14.736  14.805  14.894  36.641  68.757
 73 A    74 A    75 A    76 A    77 A    78 A    79 A    80 A                  
166.199
 81 A                                                                          

 Beta MOs, Restricted
 -- Occupied --                  
-80.018 -26.319 -15.689  -7.561  -5.453  -5.453  -5.452  -1.622
  1 A     2 A     3 A     4 A     5 A     6 A     7 A     8 A                  
 -1.139  -0.816  -0.704  -0.689  -0.636  -0.533  -0.437  -0.429
  9 A    10 A    11 A    12 A    13 A    14 A    15 A    16 A                  
 -- Virtual --                   
  0.003   0.048   0.066   0.079   0.086   0.102   0.154   0.173
 17 A    18 A    19 A    20 A    21 A    22 A    23 A    24 A                  
  0.201   0.225   0.227   0.291   0.313   0.360   0.363   0.377
 25 A    26 A    27 A    28 A    29 A    30 A    31 A    32 A                  
  0.391   0.405   0.494   0.554   0.587   0.782   0.826   0.868
 33 A    34 A    35 A    36 A    37 A    38 A    39 A    40 A                  
  0.877   0.950   1.032   1.052   1.136   1.255   1.394   1.562
 41 A    42 A    43 A    44 A    45 A    46 A    47 A    48 A                  
  1.563   1.627   1.661   1.728   1.803   1.835   1.932   2.260
 49 A    50 A    51 A    52 A    53 A    54 A    55 A    56 A                  
  2.263   2.276   2.394   2.461   2.615   2.832   2.946   4.054
 57 A    58 A    59 A    60 A    61 A    62 A    63 A    64 A                  
  4.140   4.213   4.219   4.252   4.389   4.467   5.307   6.916
 65 A    66 A    67 A    68 A    69 A    70 A    71 A    72 A                  
  6.947   7.124   7.584  14.736  14.805  14.894  36.641  68.757
 73 A    74 A    75 A    76 A    77 A    78 A    79 A    80 A                  
166.199
 81 A                                                                          

 Occupation and symmetry of molecular orbitals

 Point group: C1 (1 irreducible representation).

                           A     All 
 -------------------------------------
 All molecular orbitals:
  - Alpha                  81    81  
  - Beta                   81    81  
 -------------------------------------
 Alpha orbitals:
  - Frozen occupied        7     7   
  - Active occupied        9     9   
  - Active virtual         65    65  
  - Frozen virtual         0     0   
 -------------------------------------
 Beta orbitals:
  - Frozen occupied        7     7   
  - Active occupied        9     9   
  - Active virtual         65    65  
  - Frozen virtual         0     0   
 -------------------------------------

 Import integrals:   CPU 0.00 s  wall 0.00 s

 Import integrals:   CPU 5.41 s  wall 1.04 s

 MP2 amplitudes:   CPU 0.02 s  wall 0.01 s

Running a double precision version
           CCSD T amplitudes will be solved using DIIS.

           Start     Size      MaxIter   EConv     TConv     
           3         7         100       1.00e-07  1.00e-05  
 ------------------------------------------------------------------------------
           Energy (a.u.)   Ediff      Tdiff       Comment
 ------------------------------------------------------------------------------
          -495.63373973                           
     1    -495.62597862   7.76e-03   6.53e-01     
     2    -495.64759974   2.16e-02   9.47e-02     
     3    -495.64658281   1.02e-03   4.51e-02     
     4    -495.64916365   2.58e-03   1.62e-02     Switched to DIIS steps.
     5    -495.65015628   9.93e-04   1.34e-02     
     6    -495.65024781   9.15e-05   3.66e-03     
     7    -495.65024351   4.30e-06   1.45e-03     
     8    -495.65024271   8.04e-07   3.40e-04     
     9    -495.65024485   2.14e-06   2.37e-04     
    10    -495.65024463   2.19e-07   7.47e-05     
    11    -495.65024484   2.09e-07   2.89e-05     
    12    -495.65024495   1.07e-07   1.54e-05     
    13    -495.65024494   1.16e-08   4.19e-06     
 ------------------------------------------------------------------------------
          -495.65024494                           CCSD T converged.

End of double precision
 SCF energy                 = -495.12080822
 MP2 energy                 = -495.63373973
 CCSD correlation energy     =   -0.52943672
 CCSD total energy           = -495.65024494

 CCSD  T1^2 = 0.0138  T2^2 = 0.2056  Leading amplitudes:

 Amplitude    Orbitals with energies
 -0.0387       16 (A) A                  ->    17 (A) A                   
              -0.4288                          0.0033                     
 -0.0387       16 (A) B                  ->    17 (A) B                   
              -0.4288                          0.0033                     
  0.0211       16 (A) A                  ->    41 (A) A                   
              -0.4288                          0.8766                     
  0.0211       16 (A) B                  ->    41 (A) B                   
              -0.4288                          0.8766                     

 Amplitude    Orbitals with energies
 -0.1386       16 (A) A      16 (A) B    ->    17 (A) A      17 (A) B     
              -0.4288       -0.4288            0.0033        0.0033       
  0.1386       16 (A) A      16 (A) B    ->    17 (A) B      17 (A) A     
              -0.4288       -0.4288            0.0033        0.0033       
  0.1386       16 (A) B      16 (A) A    ->    17 (A) A      17 (A) B     
              -0.4288       -0.4288            0.0033        0.0033       
 -0.1386       16 (A) B      16 (A) A    ->    17 (A) B      17 (A) A     
              -0.4288       -0.4288            0.0033        0.0033       

 Computing CCSD intemediates for later calculations in double precision
 Finished.

Running a double precision version
           CCSD Lambda amplitudes will be solved using DIIS.
           Start     Size      MaxIter   EConv     LConv     
           3         7         100       1.00e-07  1.00e-05  
 ------------------------------------------------------------------------------
            Enorm      Ldiff       Comment
 ------------------------------------------------------------------------------
     1     5.88e-02   4.01e-02     
     2     1.81e-02   8.17e-03     
     3     8.66e-03   1.94e-03     
     4     4.73e-03   1.56e-03     Switched to DIIS steps.
     5     1.49e-03   1.18e-03     
     6     7.61e-04   2.69e-04     
     7     2.44e-04   9.42e-05     
     8     1.11e-04   6.52e-06     
     9     3.51e-05   8.69e-06     
    10     1.44e-05   2.87e-06     
    11     6.37e-06   6.60e-07     
    12     2.54e-06   2.40e-07     
    13     1.35e-06   7.21e-08     
    14     5.73e-07   1.77e-09     
    15     2.53e-07   6.03e-09     
    16     1.33e-07   7.11e-09     
    17     5.63e-08   6.34e-09     
 ------------------------------------------------------------------------------
                                   CCSD Lambda converged.

 Computing density matrices in double precision...
           Orbital response amplitudes will be solved using DIIS.
           Start     Size      MaxIter   EConv     LConv     
           3         7         100       1.00e-06  1.00e-06  
 ------------------------------------------------------------------------------
            Enorm      Ldiff       Comment
 ------------------------------------------------------------------------------
     1     8.11e-02   2.45e-03     
     2     6.03e-02   6.86e-03     
     3     9.42e-02   2.42e-02     
     4     1.84e-02   3.15e-02     Switched to DIIS steps.
     5     3.99e-03   8.37e-03     
     6     1.06e-03   9.23e-04     
     7     3.82e-04   1.03e-04     
     8     9.39e-05   5.40e-05     
     9     2.54e-05   7.06e-06     
    10     5.44e-06   3.34e-06     
    11     9.72e-07   9.27e-07     
 ------------------------------------------------------------------------------
                                   Orbital response converged.

 Computing density matrices... Done.
 CCSD calculation:   CPU 121.41 s  wall 24.01 s

 Transferring MO TPDM to AO TPDM
 Transferring g2_o1o1o1o1
 Transferring g2_o1o1o1v1
 Transferring g2_o1o1v1v1
 Transferring g2_o1v1o1v1
 Transferring g2_o1v1v1v1
 Transferring g2_v1v1v1v1
 Adding separable TPDM
 Computing TPDM gradient
 --------------------------------------------------------
 2e gradient
  Atom          X               Y               Z
 --------------------------------------------------------
    1        -14.719115       10.037739       -0.000000  
    2         -2.562217       -2.965726       -0.000000  
    3          5.783698      -11.905515        0.000000  
    4         11.497634        4.833502        0.000000  
 --------------------------------------------------------
 --------------------------------------------------------
 Final gradient
  Atom          X               Y               Z
 --------------------------------------------------------
    1        -14.719115       10.037739       -0.000000  
    2         -2.562217       -2.965726       -0.000000  
    3          5.783698      -11.905515        0.000000  
    4         11.497634        4.833502        0.000000  
 --------------------------------------------------------
 Analytic gradient from two-electron contribution:   CPU 38.03 s  wall 6.86 s

 Total ccman2 time:   CPU 167.63 s  wall 32.68 s


 --------------------------------------------------------------

                    Orbital Energies (a.u.)
 --------------------------------------------------------------

 Alpha MOs
 -- Occupied --
-80.0182 -26.3192 -15.6892  -7.5606  -5.4534  -5.4528  -5.4523  -1.6217
 -1.1387  -0.8158  -0.7045  -0.6892  -0.6355  -0.5326  -0.4370  -0.4288
 -- Virtual --
  0.0033   0.0479   0.0664   0.0789   0.0862   0.1016   0.1544   0.1733
  0.2010   0.2254   0.2265   0.2908   0.3128   0.3603   0.3625   0.3769
  0.3913   0.4046   0.4940   0.5540   0.5867   0.7820   0.8258   0.8680
  0.8766   0.9495   1.0324   1.0518   1.1355   1.2553   1.3940   1.5620
  1.5625   1.6271   1.6611   1.7277   1.8026   1.8348   1.9319   2.2603
  2.2635   2.2762   2.3944   2.4606   2.6145   2.8318   2.9459   4.0536
  4.1400   4.2133   4.2192   4.2524   4.3889   4.4669   5.3072   6.9164
  6.9474   7.1237   7.5839  14.7363  14.8047  14.8944  36.6414  68.7573
166.1988
 --------------------------------------------------------------

          Ground-State Mulliken Net Atomic Charges

     Atom                 Charge (a.u.)
  ----------------------------------------
      1 P                     0.346971
      2 H                    -0.053911
      3 N                    -0.228963
      4 F                    -0.064097
  ----------------------------------------
  Sum of atomic charges =     0.000000

 -----------------------------------------------------------------
                    Cartesian Multipole Moments
 -----------------------------------------------------------------
    Charge (ESU x 10^10)
                -0.0000
    Dipole Moment (Debye)
         X       2.8219      Y      -0.5094      Z      -0.0000
       Tot       2.8675
    Quadrupole Moments (Debye-Ang)
        XX     -23.6779     XY       0.9503     YY     -26.0812
        XZ      -0.0000     YZ       0.0000     ZZ     -23.2950
    Octopole Moments (Debye-Ang^2)
       XXX      -3.9482    XXY       0.5850    XYY      -3.3730
       YYY      -2.7530    XXZ      -0.0000    XYZ       0.0000
       YYZ      -0.0000    XZZ      -2.9147    YZZ      -0.7112
       ZZZ      -0.0000
    Hexadecapole Moments (Debye-Ang^3)
      XXXX    -179.6496   XXXY       3.8579   XXYY     -40.6164
      XYYY       6.6421   YYYY     -59.8671   XXXZ      -0.0000
      XXYZ       0.0000   XYYZ      -0.0000   YYYZ       0.0000
      XXZZ     -34.1303   XYZZ       1.2172   YYZZ     -14.2544
      XZZZ      -0.0000   YZZZ       0.0000   ZZZZ     -26.7136
 -----------------------------------------------------------------
 DrvMan completing analytic gradient of the correlated energy
 Correlated dipole moment
            1
    1   1.1102054
    2  -0.2004080
    3  -0.0000000
 Energy read as -495.650244935
 Full Analytical Gradient: (in a.u., or Hartree/Bohr)
             1             2             3             4
    1    0.00023541   -0.00019531   -0.00001682   -0.00002329
    2    0.00004359   -0.00014751    0.00011254   -0.00000862
    3   -0.00000000    0.00000000    0.00000000   -0.00000000
 Gradient time:  CPU 0.80 s  wall 0.81 s
 ----------------------------------------------------------------
             Standard Nuclear Orientation (Angstroms)
    I     Atom           X                Y                Z
 ----------------------------------------------------------------
    1      P       0.9662916901    -0.2182724653     0.0000000000
    2      H       1.7354987377     0.9719054285    -0.0000000000
    3      N      -0.4025297625     0.6449997420    -0.0000000000
    4      F      -1.4902406390    -0.2457574047     0.0000000000
 ----------------------------------------------------------------
 Nuclear Repulsion Energy =    95.8220644173 hartrees
 There are       16 alpha and       16 beta electrons

                       Distance Matrix (Angstroms)
             P (  1)   H (  2)   N (  3)
   H (  2)  1.417111
   N (  3)  1.618305  2.162876
   F (  4)  2.456686  3.447912  1.405903

 Requested basis set is 6-311++G(d,p)
 There are 30 shells and 81 basis functions
 A cutoff of  1.0D-14 yielded    454 shell pairs
 There are      3383 function pairs (      3646 Cartesian)
 Smallest overlap matrix eigenvalue = 1.69E-03
 Guess MOs from SCF MO coefficient file

 -----------------------------------------------------------------------
  General SCF calculation program by
  Eric Jon Sundstrom, Paul Horn, Yuezhi Mao, Dmitri Zuev, Alec White,
  David Stuck, Shaama M.S., Shane Yost, Joonho Lee, David Small,
  Daniel Levine, Susi Lehtola, Hugh Burton, Evgeny Epifanovsky
 -----------------------------------------------------------------------
 Hartree-Fock
 using 6 threads for integral computing
 -------------------------------------------------------
 OpenMP Integral computing Module                
 Release: version 2.0, May 2017, Q-Chem Inc. Pleasanton 
 -------------------------------------------------------
 A restricted SCF calculation will be
 performed using DIIS
 SCF converges when DIIS error is below 1.0e-08
 ---------------------------------------
  Cycle       Energy         DIIS error
 ---------------------------------------
    1    -495.1208002736      1.57e-05  
    2    -495.1208004837      2.78e-06  
    3    -495.1208004947      1.16e-06  
    4    -495.1208004960      5.13e-07  
    5    -495.1208004963      1.29e-07  
    6    -495.1208004963      5.55e-08  
    7    -495.1208004963      1.82e-08  
    8    -495.1208004963      7.50e-09  Convergence criterion met
 ---------------------------------------
 SCF time:   CPU 1.78s  wall 0.00s 
 SCF   energy in the final basis set =     -495.1208004963
 Total energy in the final basis set =     -495.1208004963


 ------------------------------------------------------------------------------

   CCMAN2: suite of methods based on coupled cluster
           and equation of motion theories.

   Components:
   * libvmm-1.3-trunk
     by Evgeny Epifanovsky, Ilya Kaliman.
   * libtensor-2.5-trunk
     by Evgeny Epifanovsky, Michael Wormit, Dmitry Zuev, Sam Manzer, 
        Ilya Kaliman.
   * libcc-2.5-trunk
     by Evgeny Epifanovsky, Arik Landau, Tomasz Kus, Kirill Khistyaev, 
        Dmitry Zuev, Prashant Manohar, Xintian Feng, Anna Krylov, 
        Matthew Goldey, Alec White, Thomas Jagau, Kaushik Nanda, 
        Anastasia Gunina, Alexander Kunitsa, Joonho Lee.

   CCMAN original authors:
   Anna I. Krylov, C. David Sherrill, Steven R. Gwaltney,
   Edward F. C. Byrd (2000)
   Sergey V. Levchenko, Lyudmila V. Slipchenko, Tao Wang,
   Ana-Maria C. Cristian (2003)
   Piotr A. Pieniazek, C. Melania Oana, Evgeny Epifanovsky (2007)
   Prashant Manohar (2009)

 ------------------------------------------------------------------------------


 Allocating and initializing 30808MB of RAM...
 Calculation will run on 6 cores.


 Alpha MOs, Restricted
 -- Occupied --                  
-80.018 -26.319 -15.689  -7.561  -5.453  -5.453  -5.452  -1.622
  1 A     2 A     3 A     4 A     5 A     6 A     7 A     8 A                  
 -1.139  -0.816  -0.704  -0.689  -0.635  -0.533  -0.437  -0.429
  9 A    10 A    11 A    12 A    13 A    14 A    15 A    16 A                  
 -- Virtual --                   
  0.003   0.048   0.066   0.079   0.086   0.102   0.154   0.173
 17 A    18 A    19 A    20 A    21 A    22 A    23 A    24 A                  
  0.201   0.225   0.226   0.291   0.313   0.360   0.363   0.377
 25 A    26 A    27 A    28 A    29 A    30 A    31 A    32 A                  
  0.391   0.405   0.494   0.554   0.587   0.782   0.826   0.868
 33 A    34 A    35 A    36 A    37 A    38 A    39 A    40 A                  
  0.877   0.950   1.032   1.052   1.135   1.255   1.394   1.562
 41 A    42 A    43 A    44 A    45 A    46 A    47 A    48 A                  
  1.562   1.627   1.661   1.727   1.803   1.835   1.932   2.260
 49 A    50 A    51 A    52 A    53 A    54 A    55 A    56 A                  
  2.263   2.275   2.394   2.460   2.614   2.832   2.946   4.054
 57 A    58 A    59 A    60 A    61 A    62 A    63 A    64 A                  
  4.140   4.213   4.219   4.252   4.389   4.467   5.307   6.916
 65 A    66 A    67 A    68 A    69 A    70 A    71 A    72 A                  
  6.947   7.124   7.583  14.736  14.804  14.894  36.641  68.757
 73 A    74 A    75 A    76 A    77 A    78 A    79 A    80 A                  
166.198
 81 A                                                                          

 Beta MOs, Restricted
 -- Occupied --                  
-80.018 -26.319 -15.689  -7.561  -5.453  -5.453  -5.452  -1.622
  1 A     2 A     3 A     4 A     5 A     6 A     7 A     8 A                  
 -1.139  -0.816  -0.704  -0.689  -0.635  -0.533  -0.437  -0.429
  9 A    10 A    11 A    12 A    13 A    14 A    15 A    16 A                  
 -- Virtual --                   
  0.003   0.048   0.066   0.079   0.086   0.102   0.154   0.173
 17 A    18 A    19 A    20 A    21 A    22 A    23 A    24 A                  
  0.201   0.225   0.226   0.291   0.313   0.360   0.363   0.377
 25 A    26 A    27 A    28 A    29 A    30 A    31 A    32 A                  
  0.391   0.405   0.494   0.554   0.587   0.782   0.826   0.868
 33 A    34 A    35 A    36 A    37 A    38 A    39 A    40 A                  
  0.877   0.950   1.032   1.052   1.135   1.255   1.394   1.562
 41 A    42 A    43 A    44 A    45 A    46 A    47 A    48 A                  
  1.562   1.627   1.661   1.727   1.803   1.835   1.932   2.260
 49 A    50 A    51 A    52 A    53 A    54 A    55 A    56 A                  
  2.263   2.275   2.394   2.460   2.614   2.832   2.946   4.054
 57 A    58 A    59 A    60 A    61 A    62 A    63 A    64 A                  
  4.140   4.213   4.219   4.252   4.389   4.467   5.307   6.916
 65 A    66 A    67 A    68 A    69 A    70 A    71 A    72 A                  
  6.947   7.124   7.583  14.736  14.804  14.894  36.641  68.757
 73 A    74 A    75 A    76 A    77 A    78 A    79 A    80 A                  
166.198
 81 A                                                                          

 Occupation and symmetry of molecular orbitals

 Point group: C1 (1 irreducible representation).

                           A     All 
 -------------------------------------
 All molecular orbitals:
  - Alpha                  81    81  
  - Beta                   81    81  
 -------------------------------------
 Alpha orbitals:
  - Frozen occupied        7     7   
  - Active occupied        9     9   
  - Active virtual         65    65  
  - Frozen virtual         0     0   
 -------------------------------------
 Beta orbitals:
  - Frozen occupied        7     7   
  - Active occupied        9     9   
  - Active virtual         65    65  
  - Frozen virtual         0     0   
 -------------------------------------

 Import integrals:   CPU 0.00 s  wall 0.00 s

 Import integrals:   CPU 4.64 s  wall 0.85 s

 MP2 amplitudes:   CPU 0.02 s  wall 0.02 s

Running a double precision version
           CCSD T amplitudes will be solved using DIIS.

           Start     Size      MaxIter   EConv     TConv     
           3         7         100       1.00e-07  1.00e-05  
 ------------------------------------------------------------------------------
           Energy (a.u.)   Ediff      Tdiff       Comment
 ------------------------------------------------------------------------------
          -495.63373418                           
     1    -495.62597443   7.76e-03   6.53e-01     
     2    -495.64759759   2.16e-02   9.47e-02     
     3    -495.64658161   1.02e-03   4.51e-02     
     4    -495.64916311   2.58e-03   1.62e-02     Switched to DIIS steps.
     5    -495.65015614   9.93e-04   1.34e-02     
     6    -495.65024768   9.15e-05   3.66e-03     
     7    -495.65024339   4.29e-06   1.46e-03     
     8    -495.65024259   8.03e-07   3.40e-04     
     9    -495.65024473   2.14e-06   2.37e-04     
    10    -495.65024451   2.20e-07   7.47e-05     
    11    -495.65024471   2.09e-07   2.89e-05     
    12    -495.65024482   1.07e-07   1.54e-05     
    13    -495.65024481   1.16e-08   4.19e-06     
 ------------------------------------------------------------------------------
          -495.65024481                           CCSD T converged.

End of double precision
 SCF energy                 = -495.12080050
 MP2 energy                 = -495.63373418
 CCSD correlation energy     =   -0.52944431
 CCSD total energy           = -495.65024481

 CCSD  T1^2 = 0.0138  T2^2 = 0.2056  Leading amplitudes:

 Amplitude    Orbitals with energies
 -0.0387       16 (A) A                  ->    17 (A) A                   
              -0.4288                          0.0033                     
 -0.0387       16 (A) B                  ->    17 (A) B                   
              -0.4288                          0.0033                     
  0.0211       16 (A) A                  ->    41 (A) A                   
              -0.4288                          0.8765                     
  0.0211       16 (A) B                  ->    41 (A) B                   
              -0.4288                          0.8765                     

 Amplitude    Orbitals with energies
 -0.1386       16 (A) A      16 (A) B    ->    17 (A) A      17 (A) B     
              -0.4288       -0.4288            0.0033        0.0033       
  0.1386       16 (A) A      16 (A) B    ->    17 (A) B      17 (A) A     
              -0.4288       -0.4288            0.0033        0.0033       
  0.1386       16 (A) B      16 (A) A    ->    17 (A) A      17 (A) B     
              -0.4288       -0.4288            0.0033        0.0033       
 -0.1386       16 (A) B      16 (A) A    ->    17 (A) B      17 (A) A     
              -0.4288       -0.4288            0.0033        0.0033       

 Computing CCSD intemediates for later calculations in double precision
 Finished.

Running a double precision version
           CCSD Lambda amplitudes will be solved using DIIS.
           Start     Size      MaxIter   EConv     LConv     
           3         7         100       1.00e-07  1.00e-05  
 ------------------------------------------------------------------------------
            Enorm      Ldiff       Comment
 ------------------------------------------------------------------------------
     1     5.88e-02   4.01e-02     
     2     1.81e-02   8.17e-03     
     3     8.66e-03   1.94e-03     
     4     4.73e-03   1.56e-03     Switched to DIIS steps.
     5     1.49e-03   1.18e-03     
     6     7.61e-04   2.69e-04     
     7     2.44e-04   9.43e-05     
     8     1.11e-04   6.51e-06     
     9     3.51e-05   8.69e-06     
    10     1.44e-05   2.88e-06     
    11     6.37e-06   6.61e-07     
    12     2.54e-06   2.40e-07     
    13     1.35e-06   7.20e-08     
    14     5.73e-07   1.81e-09     
    15     2.54e-07   6.03e-09     
    16     1.33e-07   7.11e-09     
    17     5.63e-08   6.34e-09     
 ------------------------------------------------------------------------------
                                   CCSD Lambda converged.

 Computing density matrices in double precision...
           Orbital response amplitudes will be solved using DIIS.
           Start     Size      MaxIter   EConv     LConv     
           3         7         100       1.00e-06  1.00e-06  
 ------------------------------------------------------------------------------
            Enorm      Ldiff       Comment
 ------------------------------------------------------------------------------
     1     8.11e-02   2.45e-03     
     2     6.03e-02   6.88e-03     
     3     9.42e-02   2.42e-02     
     4     1.84e-02   3.15e-02     Switched to DIIS steps.
     5     3.99e-03   8.38e-03     
     6     1.06e-03   9.22e-04     
     7     3.82e-04   1.03e-04     
     8     9.39e-05   5.41e-05     
     9     2.54e-05   7.06e-06     
    10     5.45e-06   3.33e-06     
    11     9.73e-07   9.28e-07     
 ------------------------------------------------------------------------------
                                   Orbital response converged.

 Computing density matrices... Done.
 CCSD calculation:   CPU 122.61 s  wall 24.49 s

 Transferring MO TPDM to AO TPDM
 Transferring g2_o1o1o1o1
 Transferring g2_o1o1o1v1
 Transferring g2_o1o1v1v1
 Transferring g2_o1v1o1v1
 Transferring g2_o1v1v1v1
 Transferring g2_v1v1v1v1
 Adding separable TPDM
 Computing TPDM gradient
 --------------------------------------------------------
 2e gradient
  Atom          X               Y               Z
 --------------------------------------------------------
    1        -14.717455       10.036909       -0.000000  
    2         -2.562704       -2.965510       -0.000000  
    3          5.782569      -11.904793        0.000000  
    4         11.497590        4.833394        0.000000  
 --------------------------------------------------------
 --------------------------------------------------------
 Final gradient
  Atom          X               Y               Z
 --------------------------------------------------------
    1        -14.717455       10.036909       -0.000000  
    2         -2.562704       -2.965510       -0.000000  
    3          5.782569      -11.904793        0.000000  
    4         11.497590        4.833394        0.000000  
 --------------------------------------------------------
 Analytic gradient from two-electron contribution:   CPU 37.01 s  wall 6.56 s

 Total ccman2 time:   CPU 167.45 s  wall 32.73 s


 --------------------------------------------------------------

                    Orbital Energies (a.u.)
 --------------------------------------------------------------

 Alpha MOs
 -- Occupied --
-80.0183 -26.3192 -15.6892  -7.5607  -5.4535  -5.4529  -5.4523  -1.6217
 -1.1387  -0.8157  -0.7044  -0.6892  -0.6355  -0.5326  -0.4370  -0.4288
 -- Virtual --
  0.0033   0.0479   0.0664   0.0789   0.0862   0.1016   0.1544   0.1732
  0.2010   0.2254   0.2264   0.2908   0.3128   0.3603   0.3626   0.3769
  0.3913   0.4046   0.4940   0.5540   0.5866   0.7819   0.8259   0.8680
  0.8765   0.9495   1.0319   1.0518   1.1354   1.2552   1.3940   1.5619
  1.5625   1.6271   1.6605   1.7273   1.8025   1.8351   1.9318   2.2601
  2.2635   2.2750   2.3943   2.4602   2.6145   2.8316   2.9458   4.0535
  4.1400   4.2133   4.2192   4.2524   4.3889   4.4669   5.3072   6.9164
  6.9473   7.1237   7.5834  14.7363  14.8042  14.8943  36.6413  68.7573
166.1981
 --------------------------------------------------------------

          Ground-State Mulliken Net Atomic Charges

     Atom                 Charge (a.u.)
  ----------------------------------------
      1 P                     0.346677
      2 H                    -0.053811
      3 N                    -0.228802
      4 F                    -0.064063
  ----------------------------------------
  Sum of atomic charges =     0.000000

 -----------------------------------------------------------------
                    Cartesian Multipole Moments
 -----------------------------------------------------------------
    Charge (ESU x 10^10)
                -0.0000
    Dipole Moment (Debye)
         X       2.8209      Y      -0.5104      Z      -0.0000
       Tot       2.8667
    Quadrupole Moments (Debye-Ang)
        XX     -23.6805     XY       0.9490     YY     -26.0819
        XZ      -0.0000     YZ       0.0000     ZZ     -23.2962
    Octopole Moments (Debye-Ang^2)
       XXX      -3.9612    XXY       0.5813    XYY      -3.3749
       YYY      -2.7595    XXZ      -0.0000    XYZ       0.0000
       YYZ      -0.0000    XZZ      -2.9181    YZZ      -0.7139
       ZZZ      -0.0000
    Hexadecapole Moments (Debye-Ang^3)
      XXXX    -179.6960   XXXY       3.8426   XXYY     -40.6235
      XYYY       6.6286   YYYY     -59.8828   XXXZ      -0.0000
      XXYZ       0.0000   XYYZ      -0.0000   YYYZ       0.0000
      XXZZ     -34.1385   XYZZ       1.2117   YYZZ     -14.2576
      XZZZ      -0.0000   YZZZ       0.0000   ZZZZ     -26.7151
 -----------------------------------------------------------------
 DrvMan completing analytic gradient of the correlated energy
 Correlated dipole moment
            1
    1   1.1098247
    2  -0.2008170
    3  -0.0000000
 Energy read as -495.650244810
 Full Analytical Gradient: (in a.u., or Hartree/Bohr)
             1             2             3             4
    1   -0.00007023    0.00013992   -0.00003869   -0.00003100
    2   -0.00041381    0.00032834    0.00008401    0.00000147
    3   -0.00000000    0.00000000    0.00000000   -0.00000000
 Gradient time:  CPU 0.86 s  wall 0.80 s
 ----------------------------------------------------------------
             Standard Nuclear Orientation (Angstroms)
    I     Atom           X                Y                Z
 ----------------------------------------------------------------
    1      P       0.9662916901    -0.2182724653     0.0000000000
    2      H       1.7354987377     0.9699054285    -0.0000000000
    3      N      -0.4025297625     0.6449997420    -0.0000000000
    4      F      -1.4902406390    -0.2457574047     0.0000000000
 ----------------------------------------------------------------
 Nuclear Repulsion Energy =    95.8292314555 hartrees
 There are       16 alpha and       16 beta electrons

                       Distance Matrix (Angstroms)
             P (  1)   H (  2)   N (  3)
   H (  2)  1.415431
   N (  3)  1.618305  2.162575
   F (  4)  2.456686  3.447206  1.405903

 Requested basis set is 6-311++G(d,p)
 There are 30 shells and 81 basis functions
 A cutoff of  1.0D-14 yielded    454 shell pairs
 There are      3383 function pairs (      3646 Cartesian)
 Smallest overlap matrix eigenvalue = 1.69E-03
 Guess MOs from SCF MO coefficient file

 -----------------------------------------------------------------------
  General SCF calculation program by
  Eric Jon Sundstrom, Paul Horn, Yuezhi Mao, Dmitri Zuev, Alec White,
  David Stuck, Shaama M.S., Shane Yost, Joonho Lee, David Small,
  Daniel Levine, Susi Lehtola, Hugh Burton, Evgeny Epifanovsky
 -----------------------------------------------------------------------
 Hartree-Fock
 using 6 threads for integral computing
 -------------------------------------------------------
 OpenMP Integral computing Module                
 Release: version 2.0, May 2017, Q-Chem Inc. Pleasanton 
 -------------------------------------------------------
 A restricted SCF calculation will be
 performed using DIIS
 SCF converges when DIIS error is below 1.0e-08
 ---------------------------------------
  Cycle       Energy         DIIS error
 ---------------------------------------
    1    -495.1208189008      2.04e-05  
    2    -495.1208192735      3.63e-06  
    3    -495.1208192961      1.12e-06  
    4    -495.1208192980      5.47e-07  
    5    -495.1208192983      1.32e-07  
    6    -495.1208192984      3.52e-08  
    7    -495.1208192984      1.12e-08  
    8    -495.1208192984      7.48e-09  Convergence criterion met
 ---------------------------------------
 SCF time:   CPU 1.78s  wall 1.00s 
 SCF   energy in the final basis set =     -495.1208192984
 Total energy in the final basis set =     -495.1208192984


 ------------------------------------------------------------------------------

   CCMAN2: suite of methods based on coupled cluster
           and equation of motion theories.

   Components:
   * libvmm-1.3-trunk
     by Evgeny Epifanovsky, Ilya Kaliman.
   * libtensor-2.5-trunk
     by Evgeny Epifanovsky, Michael Wormit, Dmitry Zuev, Sam Manzer, 
        Ilya Kaliman.
   * libcc-2.5-trunk
     by Evgeny Epifanovsky, Arik Landau, Tomasz Kus, Kirill Khistyaev, 
        Dmitry Zuev, Prashant Manohar, Xintian Feng, Anna Krylov, 
        Matthew Goldey, Alec White, Thomas Jagau, Kaushik Nanda, 
        Anastasia Gunina, Alexander Kunitsa, Joonho Lee.

   CCMAN original authors:
   Anna I. Krylov, C. David Sherrill, Steven R. Gwaltney,
   Edward F. C. Byrd (2000)
   Sergey V. Levchenko, Lyudmila V. Slipchenko, Tao Wang,
   Ana-Maria C. Cristian (2003)
   Piotr A. Pieniazek, C. Melania Oana, Evgeny Epifanovsky (2007)
   Prashant Manohar (2009)

 ------------------------------------------------------------------------------


 Allocating and initializing 30808MB of RAM...
 Calculation will run on 6 cores.


 Alpha MOs, Restricted
 -- Occupied --                  
-80.018 -26.319 -15.689  -7.561  -5.453  -5.453  -5.452  -1.622
  1 A     2 A     3 A     4 A     5 A     6 A     7 A     8 A                  
 -1.139  -0.816  -0.704  -0.689  -0.636  -0.533  -0.437  -0.429
  9 A    10 A    11 A    12 A    13 A    14 A    15 A    16 A                  
 -- Virtual --                   
  0.003   0.048   0.066   0.079   0.086   0.102   0.154   0.173
 17 A    18 A    19 A    20 A    21 A    22 A    23 A    24 A                  
  0.201   0.225   0.227   0.291   0.313   0.360   0.363   0.377
 25 A    26 A    27 A    28 A    29 A    30 A    31 A    32 A                  
  0.391   0.405   0.494   0.554   0.587   0.782   0.826   0.868
 33 A    34 A    35 A    36 A    37 A    38 A    39 A    40 A                  
  0.877   0.950   1.032   1.052   1.136   1.255   1.394   1.562
 41 A    42 A    43 A    44 A    45 A    46 A    47 A    48 A                  
  1.562   1.627   1.661   1.728   1.803   1.835   1.932   2.260
 49 A    50 A    51 A    52 A    53 A    54 A    55 A    56 A                  
  2.263   2.277   2.394   2.461   2.615   2.832   2.946   4.053
 57 A    58 A    59 A    60 A    61 A    62 A    63 A    64 A                  
  4.140   4.213   4.219   4.252   4.389   4.467   5.307   6.916
 65 A    66 A    67 A    68 A    69 A    70 A    71 A    72 A                  
  6.947   7.124   7.584  14.736  14.805  14.894  36.641  68.757
 73 A    74 A    75 A    76 A    77 A    78 A    79 A    80 A                  
166.199
 81 A                                                                          

 Beta MOs, Restricted
 -- Occupied --                  
-80.018 -26.319 -15.689  -7.561  -5.453  -5.453  -5.452  -1.622
  1 A     2 A     3 A     4 A     5 A     6 A     7 A     8 A                  
 -1.139  -0.816  -0.704  -0.689  -0.636  -0.533  -0.437  -0.429
  9 A    10 A    11 A    12 A    13 A    14 A    15 A    16 A                  
 -- Virtual --                   
  0.003   0.048   0.066   0.079   0.086   0.102   0.154   0.173
 17 A    18 A    19 A    20 A    21 A    22 A    23 A    24 A                  
  0.201   0.225   0.227   0.291   0.313   0.360   0.363   0.377
 25 A    26 A    27 A    28 A    29 A    30 A    31 A    32 A                  
  0.391   0.405   0.494   0.554   0.587   0.782   0.826   0.868
 33 A    34 A    35 A    36 A    37 A    38 A    39 A    40 A                  
  0.877   0.950   1.032   1.052   1.136   1.255   1.394   1.562
 41 A    42 A    43 A    44 A    45 A    46 A    47 A    48 A                  
  1.562   1.627   1.661   1.728   1.803   1.835   1.932   2.260
 49 A    50 A    51 A    52 A    53 A    54 A    55 A    56 A                  
  2.263   2.277   2.394   2.461   2.615   2.832   2.946   4.053
 57 A    58 A    59 A    60 A    61 A    62 A    63 A    64 A                  
  4.140   4.213   4.219   4.252   4.389   4.467   5.307   6.916
 65 A    66 A    67 A    68 A    69 A    70 A    71 A    72 A                  
  6.947   7.124   7.584  14.736  14.805  14.894  36.641  68.757
 73 A    74 A    75 A    76 A    77 A    78 A    79 A    80 A                  
166.199
 81 A                                                                          

 Occupation and symmetry of molecular orbitals

 Point group: C1 (1 irreducible representation).

                           A     All 
 -------------------------------------
 All molecular orbitals:
  - Alpha                  81    81  
  - Beta                   81    81  
 -------------------------------------
 Alpha orbitals:
  - Frozen occupied        7     7   
  - Active occupied        9     9   
  - Active virtual         65    65  
  - Frozen virtual         0     0   
 -------------------------------------
 Beta orbitals:
  - Frozen occupied        7     7   
  - Active occupied        9     9   
  - Active virtual         65    65  
  - Frozen virtual         0     0   
 -------------------------------------

 Import integrals:   CPU 0.00 s  wall 0.00 s

 Import integrals:   CPU 4.60 s  wall 0.85 s

 MP2 amplitudes:   CPU 0.02 s  wall 0.01 s

Running a double precision version
           CCSD T amplitudes will be solved using DIIS.

           Start     Size      MaxIter   EConv     TConv     
           3         7         100       1.00e-07  1.00e-05  
 ------------------------------------------------------------------------------
           Energy (a.u.)   Ediff      Tdiff       Comment
 ------------------------------------------------------------------------------
          -495.63373710                           
     1    -495.62598045   7.76e-03   6.53e-01     
     2    -495.64759946   2.16e-02   9.47e-02     
     3    -495.64658318   1.02e-03   4.51e-02     
     4    -495.64916367   2.58e-03   1.62e-02     Switched to DIIS steps.
     5    -495.65015623   9.93e-04   1.34e-02     
     6    -495.65024775   9.15e-05   3.66e-03     
     7    -495.65024345   4.30e-06   1.46e-03     
     8    -495.65024265   8.02e-07   3.40e-04     
     9    -495.65024479   2.14e-06   2.38e-04     
    10    -495.65024457   2.19e-07   7.47e-05     
    11    -495.65024478   2.09e-07   2.89e-05     
    12    -495.65024489   1.07e-07   1.54e-05     
    13    -495.65024488   1.15e-08   4.19e-06     
 ------------------------------------------------------------------------------
          -495.65024488                           CCSD T converged.

End of double precision
 SCF energy                 = -495.12081930
 MP2 energy                 = -495.63373710
 CCSD correlation energy     =   -0.52942558
 CCSD total energy           = -495.65024488

 CCSD  T1^2 = 0.0138  T2^2 = 0.2056  Leading amplitudes:

 Amplitude    Orbitals with energies
 -0.0387       16 (A) A                  ->    17 (A) A                   
              -0.4288                          0.0033                     
 -0.0387       16 (A) B                  ->    17 (A) B                   
              -0.4288                          0.0033                     
  0.0211       16 (A) A                  ->    41 (A) A                   
              -0.4288                          0.8766                     
  0.0211       16 (A) B                  ->    41 (A) B                   
              -0.4288                          0.8766                     

 Amplitude    Orbitals with energies
 -0.1386       16 (A) A      16 (A) B    ->    17 (A) A      17 (A) B     
              -0.4288       -0.4288            0.0033        0.0033       
  0.1386       16 (A) A      16 (A) B    ->    17 (A) B      17 (A) A     
              -0.4288       -0.4288            0.0033        0.0033       
  0.1386       16 (A) B      16 (A) A    ->    17 (A) A      17 (A) B     
              -0.4288       -0.4288            0.0033        0.0033       
 -0.1386       16 (A) B      16 (A) A    ->    17 (A) B      17 (A) A     
              -0.4288       -0.4288            0.0033        0.0033       

 Computing CCSD intemediates for later calculations in double precision
 Finished.

Running a double precision version
           CCSD Lambda amplitudes will be solved using DIIS.
           Start     Size      MaxIter   EConv     LConv     
           3         7         100       1.00e-07  1.00e-05  
 ------------------------------------------------------------------------------
            Enorm      Ldiff       Comment
 ------------------------------------------------------------------------------
     1     5.88e-02   4.01e-02     
     2     1.81e-02   8.17e-03     
     3     8.66e-03   1.94e-03     
     4     4.73e-03   1.56e-03     Switched to DIIS steps.
     5     1.49e-03   1.18e-03     
     6     7.61e-04   2.69e-04     
     7     2.44e-04   9.43e-05     
     8     1.11e-04   6.53e-06     
     9     3.51e-05   8.68e-06     
    10     1.44e-05   2.87e-06     
    11     6.38e-06   6.59e-07     
    12     2.54e-06   2.39e-07     
    13     1.35e-06   7.23e-08     
    14     5.73e-07   1.63e-09     
    15     2.54e-07   6.07e-09     
    16     1.33e-07   7.11e-09     
    17     5.63e-08   6.34e-09     
 ------------------------------------------------------------------------------
                                   CCSD Lambda converged.

 Computing density matrices in double precision...
           Orbital response amplitudes will be solved using DIIS.
           Start     Size      MaxIter   EConv     LConv     
           3         7         100       1.00e-06  1.00e-06  
 ------------------------------------------------------------------------------
            Enorm      Ldiff       Comment
 ------------------------------------------------------------------------------
     1     8.11e-02   2.44e-03     
     2     6.03e-02   6.86e-03     
     3     9.42e-02   2.42e-02     
     4     1.84e-02   3.15e-02     Switched to DIIS steps.
     5     3.99e-03   8.37e-03     
     6     1.06e-03   9.23e-04     
     7     3.82e-04   1.03e-04     
     8     9.38e-05   5.40e-05     
     9     2.54e-05   7.04e-06     
    10     5.44e-06   3.33e-06     
    11     9.72e-07   9.26e-07     
 ------------------------------------------------------------------------------
                                   Orbital response converged.

 Computing density matrices... Done.
 CCSD calculation:   CPU 121.60 s  wall 24.02 s

 Transferring MO TPDM to AO TPDM
 Transferring g2_o1o1o1o1
 Transferring g2_o1o1o1v1
 Transferring g2_o1o1v1v1
 Transferring g2_o1v1o1v1
 Transferring g2_o1v1v1v1
 Transferring g2_v1v1v1v1
 Adding separable TPDM
 Computing TPDM gradient
 --------------------------------------------------------
 2e gradient
  Atom          X               Y               Z
 --------------------------------------------------------
    1        -14.716780       10.032300       -0.000000  
    2         -2.567296       -2.961624       -0.000000  
    3          5.785905      -11.904220        0.000000  
    4         11.498171        4.833544        0.000000  
 --------------------------------------------------------
 --------------------------------------------------------
 Final gradient
  Atom          X               Y               Z
 --------------------------------------------------------
    1        -14.716780       10.032300       -0.000000  
    2         -2.567296       -2.961624       -0.000000  
    3          5.785905      -11.904220        0.000000  
    4         11.498171        4.833544        0.000000  
 --------------------------------------------------------
 Analytic gradient from two-electron contribution:   CPU 37.37 s  wall 6.73 s

 Total ccman2 time:   CPU 166.82 s  wall 32.46 s


 --------------------------------------------------------------

                    Orbital Energies (a.u.)
 --------------------------------------------------------------

 Alpha MOs
 -- Occupied --
-80.0181 -26.3192 -15.6892  -7.5606  -5.4534  -5.4528  -5.4523  -1.6217
 -1.1387  -0.8159  -0.7045  -0.6892  -0.6356  -0.5327  -0.4370  -0.4288
 -- Virtual --
  0.0033   0.0479   0.0664   0.0789   0.0862   0.1016   0.1545   0.1732
  0.2010   0.2254   0.2265   0.2908   0.3128   0.3603   0.3625   0.3769
  0.3913   0.4046   0.4941   0.5540   0.5867   0.7820   0.8257   0.8679
  0.8766   0.9496   1.0324   1.0518   1.1356   1.2554   1.3940   1.5620
  1.5624   1.6272   1.6611   1.7275   1.8026   1.8348   1.9319   2.2603
  2.2635   2.2766   2.3943   2.4605   2.6145   2.8319   2.9459   4.0535
  4.1400   4.2133   4.2192   4.2524   4.3889   4.4669   5.3072   6.9164
  6.9473   7.1237   7.5839  14.7363  14.8048  14.8944  36.6414  68.7572
166.1989
 --------------------------------------------------------------

          Ground-State Mulliken Net Atomic Charges

     Atom                 Charge (a.u.)
  ----------------------------------------
      1 P                     0.347065
      2 H                    -0.053940
      3 N                    -0.229085
      4 F                    -0.064040
  ----------------------------------------
  Sum of atomic charges =     0.000000

 -----------------------------------------------------------------
                    Cartesian Multipole Moments
 -----------------------------------------------------------------
    Charge (ESU x 10^10)
                 0.0000
    Dipole Moment (Debye)
         X       2.8220      Y      -0.5084      Z      -0.0000
       Tot       2.8675
    Quadrupole Moments (Debye-Ang)
        XX     -23.6749     XY       0.9517     YY     -26.0832
        XZ      -0.0000     YZ       0.0000     ZZ     -23.2947
    Octopole Moments (Debye-Ang^2)
       XXX      -3.9462    XXY       0.5876    XYY      -3.3750
       YYY      -2.7481    XXZ      -0.0000    XYZ       0.0000
       YYZ      -0.0000    XZZ      -2.9147    YZZ      -0.7093
       ZZZ      -0.0000
    Hexadecapole Moments (Debye-Ang^3)
      XXXX    -179.6458   XXXY       3.8660   XXYY     -40.6179
      XYYY       6.6467   YYYY     -59.8634   XXXZ      -0.0000
      XXYZ       0.0000   XYYZ      -0.0000   YYYZ       0.0000
      XXZZ     -34.1312   XYZZ       1.2192   YYZZ     -14.2532
      XZZZ      -0.0000   YZZZ       0.0000   ZZZZ     -26.7133
 -----------------------------------------------------------------
 DrvMan completing analytic gradient of the correlated energy
 Correlated dipole moment
            1
    1   1.1102742
    2  -0.2000014
    3  -0.0000000
 Energy read as -495.650244875
 Full Analytical Gradient: (in a.u., or Hartree/Bohr)
             1             2             3             4
    1    0.00030182   -0.00018768   -0.00005805   -0.00005609
    2    0.00025229   -0.00029634    0.00005935   -0.00001531
    3   -0.00000000    0.00000000    0.00000000   -0.00000000
 Gradient time:  CPU 0.84 s  wall 0.84 s
 ----------------------------------------------------------------
             Standard Nuclear Orientation (Angstroms)
    I     Atom           X                Y                Z
 ----------------------------------------------------------------
    1      P       0.9662916901    -0.2182724653     0.0000000000
    2      H       1.7354987377     0.9709054285     0.0010000000
    3      N      -0.4025297625     0.6449997420    -0.0000000000
    4      F      -1.4902406390    -0.2457574047     0.0000000000
 ----------------------------------------------------------------
 Nuclear Repulsion Energy =    95.8256449473 hartrees
 There are       16 alpha and       16 beta electrons

                       Distance Matrix (Angstroms)
             P (  1)   H (  2)   N (  3)
   H (  2)  1.416271
   N (  3)  1.618305  2.162725
   F (  4)  2.456686  3.447559  1.405903

 Requested basis set is 6-311++G(d,p)
 There are 30 shells and 81 basis functions
 A cutoff of  1.0D-14 yielded    454 shell pairs
 There are      3383 function pairs (      3646 Cartesian)
 Smallest overlap matrix eigenvalue = 1.69E-03
 Guess MOs from SCF MO coefficient file

 -----------------------------------------------------------------------
  General SCF calculation program by
  Eric Jon Sundstrom, Paul Horn, Yuezhi Mao, Dmitri Zuev, Alec White,
  David Stuck, Shaama M.S., Shane Yost, Joonho Lee, David Small,
  Daniel Levine, Susi Lehtola, Hugh Burton, Evgeny Epifanovsky
 -----------------------------------------------------------------------
 Hartree-Fock
 using 6 threads for integral computing
 -------------------------------------------------------
 OpenMP Integral computing Module                
 Release: version 2.0, May 2017, Q-Chem Inc. Pleasanton 
 -------------------------------------------------------
 A restricted SCF calculation will be
 performed using DIIS
 SCF converges when DIIS error is below 1.0e-08
 ---------------------------------------
  Cycle       Energy         DIIS error
 ---------------------------------------
    1    -495.1208100235      1.14e-05  
    2    -495.1208101593      2.41e-06  
    3    -495.1208101729      8.53e-07  
    4    -495.1208101750      4.63e-07  
    5    -495.1208101756      1.91e-07  
    6    -495.1208101758      8.51e-08  
    7    -495.1208101758      3.71e-08  
    8    -495.1208101758      1.84e-08  
    9    -495.1208101759      1.04e-08  
   10    -495.1208101758      3.13e-09  Convergence criterion met
 ---------------------------------------
 SCF time:   CPU 2.22s  wall 0.00s 
 SCF   energy in the final basis set =     -495.1208101758
 Total energy in the final basis set =     -495.1208101758


 ------------------------------------------------------------------------------

   CCMAN2: suite of methods based on coupled cluster
           and equation of motion theories.

   Components:
   * libvmm-1.3-trunk
     by Evgeny Epifanovsky, Ilya Kaliman.
   * libtensor-2.5-trunk
     by Evgeny Epifanovsky, Michael Wormit, Dmitry Zuev, Sam Manzer, 
        Ilya Kaliman.
   * libcc-2.5-trunk
     by Evgeny Epifanovsky, Arik Landau, Tomasz Kus, Kirill Khistyaev, 
        Dmitry Zuev, Prashant Manohar, Xintian Feng, Anna Krylov, 
        Matthew Goldey, Alec White, Thomas Jagau, Kaushik Nanda, 
        Anastasia Gunina, Alexander Kunitsa, Joonho Lee.

   CCMAN original authors:
   Anna I. Krylov, C. David Sherrill, Steven R. Gwaltney,
   Edward F. C. Byrd (2000)
   Sergey V. Levchenko, Lyudmila V. Slipchenko, Tao Wang,
   Ana-Maria C. Cristian (2003)
   Piotr A. Pieniazek, C. Melania Oana, Evgeny Epifanovsky (2007)
   Prashant Manohar (2009)

 ------------------------------------------------------------------------------


 Allocating and initializing 30808MB of RAM...
 Calculation will run on 6 cores.


 Alpha MOs, Restricted
 -- Occupied --                  
-80.018 -26.319 -15.689  -7.561  -5.453  -5.453  -5.452  -1.622
  1 A     2 A     3 A     4 A     5 A     6 A     7 A     8 A                  
 -1.139  -0.816  -0.704  -0.689  -0.636  -0.533  -0.437  -0.429
  9 A    10 A    11 A    12 A    13 A    14 A    15 A    16 A                  
 -- Virtual --                   
  0.003   0.048   0.066   0.079   0.086   0.102   0.154   0.173
 17 A    18 A    19 A    20 A    21 A    22 A    23 A    24 A                  
  0.201   0.225   0.226   0.291   0.313   0.360   0.363   0.377
 25 A    26 A    27 A    28 A    29 A    30 A    31 A    32 A                  
  0.391   0.405   0.494   0.554   0.587   0.782   0.826   0.868
 33 A    34 A    35 A    36 A    37 A    38 A    39 A    40 A                  
  0.877   0.950   1.032   1.052   1.135   1.255   1.394   1.562
 41 A    42 A    43 A    44 A    45 A    46 A    47 A    48 A                  
  1.562   1.627   1.661   1.727   1.803   1.835   1.932   2.260
 49 A    50 A    51 A    52 A    53 A    54 A    55 A    56 A                  
  2.263   2.276   2.394   2.460   2.614   2.832   2.946   4.054
 57 A    58 A    59 A    60 A    61 A    62 A    63 A    64 A                  
  4.140   4.213   4.219   4.252   4.389   4.467   5.307   6.916
 65 A    66 A    67 A    68 A    69 A    70 A    71 A    72 A                  
  6.947   7.124   7.584  14.736  14.804  14.894  36.641  68.757
 73 A    74 A    75 A    76 A    77 A    78 A    79 A    80 A                  
166.198
 81 A                                                                          

 Beta MOs, Restricted
 -- Occupied --                  
-80.018 -26.319 -15.689  -7.561  -5.453  -5.453  -5.452  -1.622
  1 A     2 A     3 A     4 A     5 A     6 A     7 A     8 A                  
 -1.139  -0.816  -0.704  -0.689  -0.636  -0.533  -0.437  -0.429
  9 A    10 A    11 A    12 A    13 A    14 A    15 A    16 A                  
 -- Virtual --                   
  0.003   0.048   0.066   0.079   0.086   0.102   0.154   0.173
 17 A    18 A    19 A    20 A    21 A    22 A    23 A    24 A                  
  0.201   0.225   0.226   0.291   0.313   0.360   0.363   0.377
 25 A    26 A    27 A    28 A    29 A    30 A    31 A    32 A                  
  0.391   0.405   0.494   0.554   0.587   0.782   0.826   0.868
 33 A    34 A    35 A    36 A    37 A    38 A    39 A    40 A                  
  0.877   0.950   1.032   1.052   1.135   1.255   1.394   1.562
 41 A    42 A    43 A    44 A    45 A    46 A    47 A    48 A                  
  1.562   1.627   1.661   1.727   1.803   1.835   1.932   2.260
 49 A    50 A    51 A    52 A    53 A    54 A    55 A    56 A                  
  2.263   2.276   2.394   2.460   2.614   2.832   2.946   4.054
 57 A    58 A    59 A    60 A    61 A    62 A    63 A    64 A                  
  4.140   4.213   4.219   4.252   4.389   4.467   5.307   6.916
 65 A    66 A    67 A    68 A    69 A    70 A    71 A    72 A                  
  6.947   7.124   7.584  14.736  14.804  14.894  36.641  68.757
 73 A    74 A    75 A    76 A    77 A    78 A    79 A    80 A                  
166.198
 81 A                                                                          

 Occupation and symmetry of molecular orbitals

 Point group: C1 (1 irreducible representation).

                           A     All 
 -------------------------------------
 All molecular orbitals:
  - Alpha                  81    81  
  - Beta                   81    81  
 -------------------------------------
 Alpha orbitals:
  - Frozen occupied        7     7   
  - Active occupied        9     9   
  - Active virtual         65    65  
  - Frozen virtual         0     0   
 -------------------------------------
 Beta orbitals:
  - Frozen occupied        7     7   
  - Active occupied        9     9   
  - Active virtual         65    65  
  - Frozen virtual         0     0   
 -------------------------------------

 Import integrals:   CPU 0.00 s  wall 0.00 s

 Import integrals:   CPU 4.58 s  wall 0.84 s

 MP2 amplitudes:   CPU 0.02 s  wall 0.02 s

Running a double precision version
           CCSD T amplitudes will be solved using DIIS.

           Start     Size      MaxIter   EConv     TConv     
           3         7         100       1.00e-07  1.00e-05  
 ------------------------------------------------------------------------------
           Energy (a.u.)   Ediff      Tdiff       Comment
 ------------------------------------------------------------------------------
          -495.63373592                           
     1    -495.62597772   7.76e-03   6.53e-01     
     2    -495.64759880   2.16e-02   9.47e-02     
     3    -495.64658267   1.02e-03   4.51e-02     
     4    -495.64916366   2.58e-03   1.62e-02     Switched to DIIS steps.
     5    -495.65015646   9.93e-04   1.34e-02     
     6    -495.65024799   9.15e-05   3.66e-03     
     7    -495.65024369   4.29e-06   1.46e-03     
     8    -495.65024289   8.03e-07   3.40e-04     
     9    -495.65024503   2.14e-06   2.37e-04     
    10    -495.65024481   2.19e-07   7.47e-05     
    11    -495.65024502   2.09e-07   2.89e-05     
    12    -495.65024513   1.07e-07   1.54e-05     
    13    -495.65024511   1.15e-08   4.19e-06     
 ------------------------------------------------------------------------------
          -495.65024511                           CCSD T converged.

End of double precision
 SCF energy                 = -495.12081018
 MP2 energy                 = -495.63373592
 CCSD correlation energy     =   -0.52943494
 CCSD total energy           = -495.65024511

 CCSD  T1^2 = 0.0138  T2^2 = 0.2056  Leading amplitudes:

 Amplitude    Orbitals with energies
  0.0387       16 (A) A                  ->    17 (A) A                   
              -0.4288                          0.0033                     
  0.0387       16 (A) B                  ->    17 (A) B                   
              -0.4288                          0.0033                     
 -0.0211       16 (A) A                  ->    41 (A) A                   
              -0.4288                          0.8766                     
 -0.0211       16 (A) B                  ->    41 (A) B                   
              -0.4288                          0.8766                     

 Amplitude    Orbitals with energies
 -0.1386       16 (A) A      16 (A) B    ->    17 (A) A      17 (A) B     
              -0.4288       -0.4288            0.0033        0.0033       
  0.1386       16 (A) A      16 (A) B    ->    17 (A) B      17 (A) A     
              -0.4288       -0.4288            0.0033        0.0033       
  0.1386       16 (A) B      16 (A) A    ->    17 (A) A      17 (A) B     
              -0.4288       -0.4288            0.0033        0.0033       
 -0.1386       16 (A) B      16 (A) A    ->    17 (A) B      17 (A) A     
              -0.4288       -0.4288            0.0033        0.0033       

 Computing CCSD intemediates for later calculations in double precision
 Finished.

Running a double precision version
           CCSD Lambda amplitudes will be solved using DIIS.
           Start     Size      MaxIter   EConv     LConv     
           3         7         100       1.00e-07  1.00e-05  
 ------------------------------------------------------------------------------
            Enorm      Ldiff       Comment
 ------------------------------------------------------------------------------
     1     5.88e-02   4.01e-02     
     2     1.81e-02   8.17e-03     
     3     8.66e-03   1.94e-03     
     4     4.73e-03   1.56e-03     Switched to DIIS steps.
     5     1.49e-03   1.18e-03     
     6     7.61e-04   2.69e-04     
     7     2.44e-04   9.43e-05     
     8     1.11e-04   6.52e-06     
     9     3.51e-05   8.68e-06     
    10     1.44e-05   2.87e-06     
    11     6.38e-06   6.60e-07     
    12     2.54e-06   2.39e-07     
    13     1.35e-06   7.22e-08     
    14     5.73e-07   1.72e-09     
    15     2.54e-07   6.05e-09     
    16     1.33e-07   7.11e-09     
    17     5.65e-08   6.35e-09     
 ------------------------------------------------------------------------------
                                   CCSD Lambda converged.

 Computing density matrices in double precision...
           Orbital response amplitudes will be solved using DIIS.
           Start     Size      MaxIter   EConv     LConv     
           3         7         100       1.00e-06  1.00e-06  
 ------------------------------------------------------------------------------
            Enorm      Ldiff       Comment
 ------------------------------------------------------------------------------
     1     8.11e-02   2.45e-03     
     2     6.03e-02   6.87e-03     
     3     9.42e-02   2.42e-02     
     4     1.84e-02   3.15e-02     Switched to DIIS steps.
     5     3.99e-03   8.37e-03     
     6     1.06e-03   9.23e-04     
     7     3.82e-04   1.03e-04     
     8     9.39e-05   5.40e-05     
     9     2.54e-05   7.05e-06     
    10     5.45e-06   3.33e-06     
    11     9.73e-07   9.27e-07     
 ------------------------------------------------------------------------------
                                   Orbital response converged.

 Computing density matrices... Done.
 CCSD calculation:   CPU 124.50 s  wall 24.89 s

 Transferring MO TPDM to AO TPDM
 Transferring g2_o1o1o1o1
 Transferring g2_o1o1o1v1
 Transferring g2_o1o1v1v1
 Transferring g2_o1v1o1v1
 Transferring g2_o1v1v1v1
 Transferring g2_v1v1v1v1
 Adding separable TPDM
 Computing TPDM gradient
 --------------------------------------------------------
 2e gradient
  Atom          X               Y               Z
 --------------------------------------------------------
    1        -14.717116       10.034609        0.003083  
    2         -2.565000       -2.963572       -0.003463  
    3          5.784236      -11.904507        0.000878  
    4         11.497880        4.833469       -0.000499  
 --------------------------------------------------------
 --------------------------------------------------------
 Final gradient
  Atom          X               Y               Z
 --------------------------------------------------------
    1        -14.717116       10.034609        0.003083  
    2         -2.565000       -2.963572       -0.003463  
    3          5.784236      -11.904507        0.000878  
    4         11.497880        4.833469       -0.000499  
 --------------------------------------------------------
 Analytic gradient from two-electron contribution:   CPU 38.37 s  wall 6.99 s

 Total ccman2 time:   CPU 170.49 s  wall 33.52 s


 --------------------------------------------------------------

                    Orbital Energies (a.u.)
 --------------------------------------------------------------

 Alpha MOs
 -- Occupied --
-80.0182 -26.3192 -15.6892  -7.5606  -5.4534  -5.4529  -5.4523  -1.6217
 -1.1387  -0.8158  -0.7045  -0.6892  -0.6356  -0.5326  -0.4370  -0.4288
 -- Virtual --
  0.0033   0.0479   0.0664   0.0789   0.0862   0.1016   0.1544   0.1732
  0.2010   0.2254   0.2265   0.2908   0.3128   0.3603   0.3625   0.3769
  0.3913   0.4046   0.4941   0.5540   0.5866   0.7819   0.8258   0.8679
  0.8766   0.9495   1.0322   1.0518   1.1355   1.2553   1.3940   1.5620
  1.5625   1.6271   1.6608   1.7274   1.8025   1.8349   1.9318   2.2603
  2.2635   2.2758   2.3943   2.4604   2.6145   2.8318   2.9458   4.0535
  4.1400   4.2133   4.2192   4.2524   4.3889   4.4669   5.3072   6.9164
  6.9473   7.1237   7.5836  14.7363  14.8045  14.8944  36.6413  68.7572
166.1985
 --------------------------------------------------------------

          Ground-State Mulliken Net Atomic Charges

     Atom                 Charge (a.u.)
  ----------------------------------------
      1 P                     0.346871
      2 H                    -0.053875
      3 N                    -0.228944
      4 F                    -0.064052
  ----------------------------------------
  Sum of atomic charges =    -0.000000

 -----------------------------------------------------------------
                    Cartesian Multipole Moments
 -----------------------------------------------------------------
    Charge (ESU x 10^10)
                -0.0000
    Dipole Moment (Debye)
         X       2.8215      Y      -0.5094      Z       0.0000
       Tot       2.8671
    Quadrupole Moments (Debye-Ang)
        XX     -23.6777     XY       0.9504     YY     -26.0825
        XZ       0.0007     YZ      -0.0001     ZZ     -23.2954
    Octopole Moments (Debye-Ang^2)
       XXX      -3.9537    XXY       0.5844    XYY      -3.3750
       YYY      -2.7538    XXZ       0.0002    XYZ       0.0002
       YYZ      -0.0007    XZZ      -2.9164    YZZ      -0.7116
       ZZZ      -0.0022
    Hexadecapole Moments (Debye-Ang^3)
      XXXX    -179.6709   XXXY       3.8543   XXYY     -40.6207
      XYYY       6.6377   YYYY     -59.8731   XXXZ      -0.0028
      XXYZ      -0.0011   XYYZ      -0.0006   YYYZ      -0.0023
      XXZZ     -34.1348   XYZZ       1.2154   YYZZ     -14.2554
      XZZZ      -0.0036   YZZZ      -0.0029   ZZZZ     -26.7142
 -----------------------------------------------------------------
 DrvMan completing analytic gradient of the correlated energy
 Correlated dipole moment
            1
    1   1.1100495
    2  -0.2004094
    3   0.0000179
 Energy read as -495.650245114
 Full Analytical Gradient: (in a.u., or Hartree/Bohr)
             1             2             3             4
    1    0.00011523   -0.00002336   -0.00004835   -0.00004353
    2   -0.00008142    0.00001664    0.00007169   -0.00000692
    3   -0.00001878    0.00002612   -0.00003507    0.00002773
 Gradient time:  CPU 0.76 s  wall 0.76 s
 ----------------------------------------------------------------
             Standard Nuclear Orientation (Angstroms)
    I     Atom           X                Y                Z
 ----------------------------------------------------------------
    1      P       0.9662916901    -0.2182724653     0.0000000000
    2      H       1.7354987377     0.9709054285    -0.0000000000
    3      N      -0.4015297625     0.6449997420    -0.0000000000
    4      F      -1.4902406390    -0.2457574047     0.0000000000
 ----------------------------------------------------------------
 Nuclear Repulsion Energy =    95.8313382994 hartrees
 There are       16 alpha and       16 beta electrons

                       Distance Matrix (Angstroms)
             P (  1)   H (  2)   N (  3)
   H (  2)  1.416271
   N (  3)  1.617459  2.161737
   F (  4)  2.456686  3.447559  1.406677

 Requested basis set is 6-311++G(d,p)
 There are 30 shells and 81 basis functions
 A cutoff of  1.0D-14 yielded    454 shell pairs
 There are      3383 function pairs (      3646 Cartesian)
 Smallest overlap matrix eigenvalue = 1.69E-03
 Guess MOs from SCF MO coefficient file

 -----------------------------------------------------------------------
  General SCF calculation program by
  Eric Jon Sundstrom, Paul Horn, Yuezhi Mao, Dmitri Zuev, Alec White,
  David Stuck, Shaama M.S., Shane Yost, Joonho Lee, David Small,
  Daniel Levine, Susi Lehtola, Hugh Burton, Evgeny Epifanovsky
 -----------------------------------------------------------------------
 Hartree-Fock
 using 6 threads for integral computing
 -------------------------------------------------------
 OpenMP Integral computing Module                
 Release: version 2.0, May 2017, Q-Chem Inc. Pleasanton 
 -------------------------------------------------------
 A restricted SCF calculation will be
 performed using DIIS
 SCF converges when DIIS error is below 1.0e-08
 ---------------------------------------
  Cycle       Energy         DIIS error
 ---------------------------------------
    1    -495.1208329872      2.88e-05  
    2    -495.1208337425      9.24e-06  
    3    -495.1208338085      6.05e-06  
    4    -495.1208338391      1.38e-06  
    5    -495.1208338427      4.83e-07  
    6    -495.1208338437      2.28e-07  
    7    -495.1208338439      9.33e-08  
    8    -495.1208338439      4.75e-08  
    9    -495.1208338439      1.68e-08  
   10    -495.1208338439      6.42e-09  Convergence criterion met
 ---------------------------------------
 SCF time:   CPU 2.34s  wall 1.00s 
 SCF   energy in the final basis set =     -495.1208338439
 Total energy in the final basis set =     -495.1208338439


 ------------------------------------------------------------------------------

   CCMAN2: suite of methods based on coupled cluster
           and equation of motion theories.

   Components:
   * libvmm-1.3-trunk
     by Evgeny Epifanovsky, Ilya Kaliman.
   * libtensor-2.5-trunk
     by Evgeny Epifanovsky, Michael Wormit, Dmitry Zuev, Sam Manzer, 
        Ilya Kaliman.
   * libcc-2.5-trunk
     by Evgeny Epifanovsky, Arik Landau, Tomasz Kus, Kirill Khistyaev, 
        Dmitry Zuev, Prashant Manohar, Xintian Feng, Anna Krylov, 
        Matthew Goldey, Alec White, Thomas Jagau, Kaushik Nanda, 
        Anastasia Gunina, Alexander Kunitsa, Joonho Lee.

   CCMAN original authors:
   Anna I. Krylov, C. David Sherrill, Steven R. Gwaltney,
   Edward F. C. Byrd (2000)
   Sergey V. Levchenko, Lyudmila V. Slipchenko, Tao Wang,
   Ana-Maria C. Cristian (2003)
   Piotr A. Pieniazek, C. Melania Oana, Evgeny Epifanovsky (2007)
   Prashant Manohar (2009)

 ------------------------------------------------------------------------------


 Allocating and initializing 30808MB of RAM...
 Calculation will run on 6 cores.


 Alpha MOs, Restricted
 -- Occupied --                  
-80.018 -26.319 -15.689  -7.561  -5.453  -5.453  -5.452  -1.621
  1 A     2 A     3 A     4 A     5 A     6 A     7 A     8 A                  
 -1.139  -0.816  -0.704  -0.689  -0.635  -0.533  -0.437  -0.429
  9 A    10 A    11 A    12 A    13 A    14 A    15 A    16 A                  
 -- Virtual --                   
  0.003   0.048   0.066   0.079   0.086   0.102   0.154   0.173
 17 A    18 A    19 A    20 A    21 A    22 A    23 A    24 A                  
  0.201   0.225   0.227   0.291   0.313   0.360   0.363   0.377
 25 A    26 A    27 A    28 A    29 A    30 A    31 A    32 A                  
  0.391   0.405   0.494   0.554   0.587   0.782   0.826   0.868
 33 A    34 A    35 A    36 A    37 A    38 A    39 A    40 A                  
  0.877   0.949   1.032   1.052   1.135   1.256   1.394   1.562
 41 A    42 A    43 A    44 A    45 A    46 A    47 A    48 A                  
  1.563   1.627   1.661   1.728   1.803   1.835   1.932   2.260
 49 A    50 A    51 A    52 A    53 A    54 A    55 A    56 A                  
  2.264   2.276   2.395   2.461   2.614   2.832   2.946   4.053
 57 A    58 A    59 A    60 A    61 A    62 A    63 A    64 A                  
  4.140   4.213   4.219   4.253   4.388   4.467   5.306   6.917
 65 A    66 A    67 A    68 A    69 A    70 A    71 A    72 A                  
  6.947   7.123   7.584  14.736  14.804  14.895  36.641  68.757
 73 A    74 A    75 A    76 A    77 A    78 A    79 A    80 A                  
166.199
 81 A                                                                          

 Beta MOs, Restricted
 -- Occupied --                  
-80.018 -26.319 -15.689  -7.561  -5.453  -5.453  -5.452  -1.621
  1 A     2 A     3 A     4 A     5 A     6 A     7 A     8 A                  
 -1.139  -0.816  -0.704  -0.689  -0.635  -0.533  -0.437  -0.429
  9 A    10 A    11 A    12 A    13 A    14 A    15 A    16 A                  
 -- Virtual --                   
  0.003   0.048   0.066   0.079   0.086   0.102   0.154   0.173
 17 A    18 A    19 A    20 A    21 A    22 A    23 A    24 A                  
  0.201   0.225   0.227   0.291   0.313   0.360   0.363   0.377
 25 A    26 A    27 A    28 A    29 A    30 A    31 A    32 A                  
  0.391   0.405   0.494   0.554   0.587   0.782   0.826   0.868
 33 A    34 A    35 A    36 A    37 A    38 A    39 A    40 A                  
  0.877   0.949   1.032   1.052   1.135   1.256   1.394   1.562
 41 A    42 A    43 A    44 A    45 A    46 A    47 A    48 A                  
  1.563   1.627   1.661   1.728   1.803   1.835   1.932   2.260
 49 A    50 A    51 A    52 A    53 A    54 A    55 A    56 A                  
  2.264   2.276   2.395   2.461   2.614   2.832   2.946   4.053
 57 A    58 A    59 A    60 A    61 A    62 A    63 A    64 A                  
  4.140   4.213   4.219   4.253   4.388   4.467   5.306   6.917
 65 A    66 A    67 A    68 A    69 A    70 A    71 A    72 A                  
  6.947   7.123   7.584  14.736  14.804  14.895  36.641  68.757
 73 A    74 A    75 A    76 A    77 A    78 A    79 A    80 A                  
166.199
 81 A                                                                          

 Occupation and symmetry of molecular orbitals

 Point group: C1 (1 irreducible representation).

                           A     All 
 -------------------------------------
 All molecular orbitals:
  - Alpha                  81    81  
  - Beta                   81    81  
 -------------------------------------
 Alpha orbitals:
  - Frozen occupied        7     7   
  - Active occupied        9     9   
  - Active virtual         65    65  
  - Frozen virtual         0     0   
 -------------------------------------
 Beta orbitals:
  - Frozen occupied        7     7   
  - Active occupied        9     9   
  - Active virtual         65    65  
  - Frozen virtual         0     0   
 -------------------------------------

 Import integrals:   CPU 0.00 s  wall 0.00 s

 Import integrals:   CPU 4.58 s  wall 0.83 s

 MP2 amplitudes:   CPU 0.02 s  wall 0.02 s

Running a double precision version
           CCSD T amplitudes will be solved using DIIS.

           Start     Size      MaxIter   EConv     TConv     
           3         7         100       1.00e-07  1.00e-05  
 ------------------------------------------------------------------------------
           Energy (a.u.)   Ediff      Tdiff       Comment
 ------------------------------------------------------------------------------
          -495.63372363                           
     1    -495.62598003   7.74e-03   6.53e-01     
     2    -495.64759702   2.16e-02   9.47e-02     
     3    -495.64658259   1.01e-03   4.51e-02     
     4    -495.64916295   2.58e-03   1.62e-02     Switched to DIIS steps.
     5    -495.65015557   9.93e-04   1.34e-02     
     6    -495.65024717   9.16e-05   3.66e-03     
     7    -495.65024302   4.15e-06   1.46e-03     
     8    -495.65024223   7.91e-07   3.41e-04     
     9    -495.65024439   2.17e-06   2.38e-04     
    10    -495.65024418   2.15e-07   7.48e-05     
    11    -495.65024439   2.10e-07   2.90e-05     
    12    -495.65024450   1.07e-07   1.55e-05     
    13    -495.65024448   1.19e-08   4.20e-06     
 ------------------------------------------------------------------------------
          -495.65024448                           CCSD T converged.

End of double precision
 SCF energy                 = -495.12083384
 MP2 energy                 = -495.63372363
 CCSD correlation energy     =   -0.52941064
 CCSD total energy           = -495.65024448

 CCSD  T1^2 = 0.0138  T2^2 = 0.2055  Leading amplitudes:

 Amplitude    Orbitals with energies
  0.0388       16 (A) A                  ->    17 (A) A                   
              -0.4291                          0.0034                     
  0.0388       16 (A) B                  ->    17 (A) B                   
              -0.4291                          0.0034                     
  0.0211       16 (A) A                  ->    41 (A) A                   
              -0.4291                          0.8767                     
  0.0211       16 (A) B                  ->    41 (A) B                   
              -0.4291                          0.8767                     

 Amplitude    Orbitals with energies
 -0.1383       16 (A) A      16 (A) B    ->    17 (A) A      17 (A) B     
              -0.4291       -0.4291            0.0034        0.0034       
  0.1383       16 (A) A      16 (A) B    ->    17 (A) B      17 (A) A     
              -0.4291       -0.4291            0.0034        0.0034       
  0.1383       16 (A) B      16 (A) A    ->    17 (A) A      17 (A) B     
              -0.4291       -0.4291            0.0034        0.0034       
 -0.1383       16 (A) B      16 (A) A    ->    17 (A) B      17 (A) A     
              -0.4291       -0.4291            0.0034        0.0034       

 Computing CCSD intemediates for later calculations in double precision
 Finished.

Running a double precision version
           CCSD Lambda amplitudes will be solved using DIIS.
           Start     Size      MaxIter   EConv     LConv     
           3         7         100       1.00e-07  1.00e-05  
 ------------------------------------------------------------------------------
            Enorm      Ldiff       Comment
 ------------------------------------------------------------------------------
     1     5.88e-02   4.00e-02     
     2     1.81e-02   8.17e-03     
     3     8.66e-03   1.94e-03     
     4     4.73e-03   1.56e-03     Switched to DIIS steps.
     5     1.49e-03   1.18e-03     
     6     7.62e-04   2.69e-04     
     7     2.44e-04   9.43e-05     
     8     1.11e-04   6.61e-06     
     9     3.51e-05   8.65e-06     
    10     1.44e-05   2.86e-06     
    11     6.38e-06   6.53e-07     
    12     2.54e-06   2.37e-07     
    13     1.35e-06   7.31e-08     
    14     5.75e-07   1.14e-09     
    15     2.54e-07   6.03e-09     
    16     1.33e-07   7.09e-09     
    17     5.65e-08   6.40e-09     
 ------------------------------------------------------------------------------
                                   CCSD Lambda converged.

 Computing density matrices in double precision...
           Orbital response amplitudes will be solved using DIIS.
           Start     Size      MaxIter   EConv     LConv     
           3         7         100       1.00e-06  1.00e-06  
 ------------------------------------------------------------------------------
            Enorm      Ldiff       Comment
 ------------------------------------------------------------------------------
     1     8.11e-02   2.44e-03     
     2     6.03e-02   6.84e-03     
     3     9.42e-02   2.42e-02     
     4     1.83e-02   3.16e-02     Switched to DIIS steps.
     5     3.98e-03   8.33e-03     
     6     1.05e-03   9.21e-04     
     7     3.80e-04   1.02e-04     
     8     9.36e-05   5.36e-05     
     9     2.53e-05   7.01e-06     
    10     5.44e-06   3.32e-06     
    11     9.66e-07   9.24e-07     
 ------------------------------------------------------------------------------
                                   Orbital response converged.

 Computing density matrices... Done.
 CCSD calculation:   CPU 121.93 s  wall 24.16 s

 Transferring MO TPDM to AO TPDM
 Transferring g2_o1o1o1o1
 Transferring g2_o1o1o1v1
 Transferring g2_o1o1v1v1
 Transferring g2_o1v1o1v1
 Transferring g2_o1v1v1v1
 Transferring g2_v1v1v1v1
 Adding separable TPDM
 Computing TPDM gradient
 --------------------------------------------------------
 2e gradient
  Atom          X               Y               Z
 --------------------------------------------------------
    1        -14.723396       10.044883        0.000000  
    2         -2.564282       -2.964273        0.000000  
    3          5.790308      -11.907357       -0.000000  
    4         11.497370        4.826747       -0.000000  
 --------------------------------------------------------
 --------------------------------------------------------
 Final gradient
  Atom          X               Y               Z
 --------------------------------------------------------
    1        -14.723396       10.044883        0.000000  
    2         -2.564282       -2.964273        0.000000  
    3          5.790308      -11.907357       -0.000000  
    4         11.497370        4.826747       -0.000000  
 --------------------------------------------------------
 Analytic gradient from two-electron contribution:   CPU 37.31 s  wall 6.71 s

 Total ccman2 time:   CPU 167.04 s  wall 32.51 s


 --------------------------------------------------------------

                    Orbital Energies (a.u.)
 --------------------------------------------------------------

 Alpha MOs
 -- Occupied --
-80.0182 -26.3191 -15.6891  -7.5606  -5.4535  -5.4529  -5.4523  -1.6213
 -1.1390  -0.8156  -0.7042  -0.6890  -0.6354  -0.5328  -0.4370  -0.4291
 -- Virtual --
  0.0034   0.0479   0.0664   0.0789   0.0863   0.1016   0.1544   0.1732
  0.2010   0.2254   0.2265   0.2907   0.3126   0.3603   0.3626   0.3768
  0.3913   0.4046   0.4942   0.5540   0.5867   0.7821   0.8257   0.8680
  0.8767   0.9493   1.0321   1.0517   1.1354   1.2561   1.3940   1.5620
  1.5627   1.6274   1.6608   1.7275   1.8026   1.8350   1.9317   2.2600
  2.2636   2.2758   2.3948   2.4608   2.6142   2.8322   2.9462   4.0533
  4.1403   4.2135   4.2194   4.2529   4.3882   4.4668   5.3059   6.9165
  6.9475   7.1228   7.5841  14.7363  14.8045  14.8949  36.6414  68.7574
166.1991
 --------------------------------------------------------------

          Ground-State Mulliken Net Atomic Charges

     Atom                 Charge (a.u.)
  ----------------------------------------
      1 P                     0.347113
      2 H                    -0.053807
      3 N                    -0.228773
      4 F                    -0.064533
  ----------------------------------------
  Sum of atomic charges =    -0.000000

 -----------------------------------------------------------------
                    Cartesian Multipole Moments
 -----------------------------------------------------------------
    Charge (ESU x 10^10)
                -0.0000
    Dipole Moment (Debye)
         X       2.8255      Y      -0.5095      Z       0.0000
       Tot       2.8711
    Quadrupole Moments (Debye-Ang)
        XX     -23.6789     XY       0.9490     YY     -26.0806
        XZ       0.0000     YZ      -0.0000     ZZ     -23.2925
    Octopole Moments (Debye-Ang^2)
       XXX      -3.9579    XXY       0.5852    XYY      -3.3790
       YYY      -2.7520    XXZ       0.0000    XYZ      -0.0000
       YYZ       0.0000    XZZ      -2.9164    YZZ      -0.7117
       ZZZ       0.0000
    Hexadecapole Moments (Debye-Ang^3)
      XXXX    -179.6518   XXXY       3.8429   XXYY     -40.6131
      XYYY       6.6223   YYYY     -59.8662   XXXZ       0.0000
      XXYZ      -0.0000   XYYZ       0.0000   YYYZ      -0.0000
      XXZZ     -34.1277   XYZZ       1.2103   YYZZ     -14.2522
      XZZZ       0.0000   YZZZ      -0.0000   ZZZZ     -26.7024
 -----------------------------------------------------------------
 DrvMan completing analytic gradient of the correlated energy
 Correlated dipole moment
            1
    1   1.1116388
    2  -0.2004704
    3   0.0000001
 Energy read as -495.650244484
 Full Analytical Gradient: (in a.u., or Hartree/Bohr)
             1             2             3             4
    1   -0.00033880   -0.00005498    0.00074395   -0.00035017
    2    0.00022331    0.00002622   -0.00004291   -0.00020662
    3    0.00000004   -0.00000001   -0.00000005    0.00000002
 Gradient time:  CPU 0.85 s  wall 0.86 s
 ----------------------------------------------------------------
             Standard Nuclear Orientation (Angstroms)
    I     Atom           X                Y                Z
 ----------------------------------------------------------------
    1      P       0.9662916901    -0.2182724653     0.0000000000
    2      H       1.7354987377     0.9709054285    -0.0000000000
    3      N      -0.4035297625     0.6449997420    -0.0000000000
    4      F      -1.4902406390    -0.2457574047     0.0000000000
 ----------------------------------------------------------------
 Nuclear Repulsion Energy =    95.8199801538 hartrees
 There are       16 alpha and       16 beta electrons

                       Distance Matrix (Angstroms)
             P (  1)   H (  2)   N (  3)
   H (  2)  1.416271
   N (  3)  1.619151  2.163714
   F (  4)  2.456686  3.447559  1.405129

 Requested basis set is 6-311++G(d,p)
 There are 30 shells and 81 basis functions
 A cutoff of  1.0D-14 yielded    454 shell pairs
 There are      3383 function pairs (      3646 Cartesian)
 Smallest overlap matrix eigenvalue = 1.69E-03
 Guess MOs from SCF MO coefficient file

 -----------------------------------------------------------------------
  General SCF calculation program by
  Eric Jon Sundstrom, Paul Horn, Yuezhi Mao, Dmitri Zuev, Alec White,
  David Stuck, Shaama M.S., Shane Yost, Joonho Lee, David Small,
  Daniel Levine, Susi Lehtola, Hugh Burton, Evgeny Epifanovsky
 -----------------------------------------------------------------------
 Hartree-Fock
 using 6 threads for integral computing
 -------------------------------------------------------
 OpenMP Integral computing Module                
 Release: version 2.0, May 2017, Q-Chem Inc. Pleasanton 
 -------------------------------------------------------
 A restricted SCF calculation will be
 performed using DIIS
 SCF converges when DIIS error is below 1.0e-08
 ---------------------------------------
  Cycle       Energy         DIIS error
 ---------------------------------------
    1    -495.1207817380      5.67e-05  
    2    -495.1207845903      1.82e-05  
    3    -495.1207848257      1.19e-05  
    4    -495.1207849404      2.60e-06  
    5    -495.1207849512      8.77e-07  
    6    -495.1207849540      4.31e-07  
    7    -495.1207849546      1.69e-07  
    8    -495.1207849547      8.15e-08  
    9    -495.1207849547      2.16e-08  
   10    -495.1207849547      6.03e-09  Convergence criterion met
 ---------------------------------------
 SCF time:   CPU 2.21s  wall 1.00s 
 SCF   energy in the final basis set =     -495.1207849547
 Total energy in the final basis set =     -495.1207849547


 ------------------------------------------------------------------------------

   CCMAN2: suite of methods based on coupled cluster
           and equation of motion theories.

   Components:
   * libvmm-1.3-trunk
     by Evgeny Epifanovsky, Ilya Kaliman.
   * libtensor-2.5-trunk
     by Evgeny Epifanovsky, Michael Wormit, Dmitry Zuev, Sam Manzer, 
        Ilya Kaliman.
   * libcc-2.5-trunk
     by Evgeny Epifanovsky, Arik Landau, Tomasz Kus, Kirill Khistyaev, 
        Dmitry Zuev, Prashant Manohar, Xintian Feng, Anna Krylov, 
        Matthew Goldey, Alec White, Thomas Jagau, Kaushik Nanda, 
        Anastasia Gunina, Alexander Kunitsa, Joonho Lee.

   CCMAN original authors:
   Anna I. Krylov, C. David Sherrill, Steven R. Gwaltney,
   Edward F. C. Byrd (2000)
   Sergey V. Levchenko, Lyudmila V. Slipchenko, Tao Wang,
   Ana-Maria C. Cristian (2003)
   Piotr A. Pieniazek, C. Melania Oana, Evgeny Epifanovsky (2007)
   Prashant Manohar (2009)

 ------------------------------------------------------------------------------


 Allocating and initializing 30808MB of RAM...
 Calculation will run on 6 cores.


 Alpha MOs, Restricted
 -- Occupied --                  
-80.018 -26.319 -15.689  -7.561  -5.453  -5.453  -5.452  -1.622
  1 A     2 A     3 A     4 A     5 A     6 A     7 A     8 A                  
 -1.138  -0.816  -0.705  -0.689  -0.636  -0.532  -0.437  -0.429
  9 A    10 A    11 A    12 A    13 A    14 A    15 A    16 A                  
 -- Virtual --                   
  0.003   0.048   0.066   0.079   0.086   0.102   0.154   0.173
 17 A    18 A    19 A    20 A    21 A    22 A    23 A    24 A                  
  0.201   0.225   0.226   0.291   0.313   0.360   0.363   0.377
 25 A    26 A    27 A    28 A    29 A    30 A    31 A    32 A                  
  0.391   0.405   0.494   0.554   0.587   0.782   0.826   0.868
 33 A    34 A    35 A    36 A    37 A    38 A    39 A    40 A                  
  0.876   0.950   1.032   1.052   1.136   1.255   1.394   1.562
 41 A    42 A    43 A    44 A    45 A    46 A    47 A    48 A                  
  1.562   1.627   1.661   1.727   1.803   1.835   1.932   2.261
 49 A    50 A    51 A    52 A    53 A    54 A    55 A    56 A                  
  2.263   2.276   2.394   2.460   2.615   2.831   2.945   4.054
 57 A    58 A    59 A    60 A    61 A    62 A    63 A    64 A                  
  4.140   4.213   4.219   4.252   4.390   4.467   5.309   6.916
 65 A    66 A    67 A    68 A    69 A    70 A    71 A    72 A                  
  6.947   7.125   7.583  14.736  14.804  14.894  36.641  68.757
 73 A    74 A    75 A    76 A    77 A    78 A    79 A    80 A                  
166.198
 81 A                                                                          

 Beta MOs, Restricted
 -- Occupied --                  
-80.018 -26.319 -15.689  -7.561  -5.453  -5.453  -5.452  -1.622
  1 A     2 A     3 A     4 A     5 A     6 A     7 A     8 A                  
 -1.138  -0.816  -0.705  -0.689  -0.636  -0.532  -0.437  -0.429
  9 A    10 A    11 A    12 A    13 A    14 A    15 A    16 A                  
 -- Virtual --                   
  0.003   0.048   0.066   0.079   0.086   0.102   0.154   0.173
 17 A    18 A    19 A    20 A    21 A    22 A    23 A    24 A                  
  0.201   0.225   0.226   0.291   0.313   0.360   0.363   0.377
 25 A    26 A    27 A    28 A    29 A    30 A    31 A    32 A                  
  0.391   0.405   0.494   0.554   0.587   0.782   0.826   0.868
 33 A    34 A    35 A    36 A    37 A    38 A    39 A    40 A                  
  0.876   0.950   1.032   1.052   1.136   1.255   1.394   1.562
 41 A    42 A    43 A    44 A    45 A    46 A    47 A    48 A                  
  1.562   1.627   1.661   1.727   1.803   1.835   1.932   2.261
 49 A    50 A    51 A    52 A    53 A    54 A    55 A    56 A                  
  2.263   2.276   2.394   2.460   2.615   2.831   2.945   4.054
 57 A    58 A    59 A    60 A    61 A    62 A    63 A    64 A                  
  4.140   4.213   4.219   4.252   4.390   4.467   5.309   6.916
 65 A    66 A    67 A    68 A    69 A    70 A    71 A    72 A                  
  6.947   7.125   7.583  14.736  14.804  14.894  36.641  68.757
 73 A    74 A    75 A    76 A    77 A    78 A    79 A    80 A                  
166.198
 81 A                                                                          

 Occupation and symmetry of molecular orbitals

 Point group: C1 (1 irreducible representation).

                           A     All 
 -------------------------------------
 All molecular orbitals:
  - Alpha                  81    81  
  - Beta                   81    81  
 -------------------------------------
 Alpha orbitals:
  - Frozen occupied        7     7   
  - Active occupied        9     9   
  - Active virtual         65    65  
  - Frozen virtual         0     0   
 -------------------------------------
 Beta orbitals:
  - Frozen occupied        7     7   
  - Active occupied        9     9   
  - Active virtual         65    65  
  - Frozen virtual         0     0   
 -------------------------------------

 Import integrals:   CPU 0.00 s  wall 0.00 s

 Import integrals:   CPU 4.59 s  wall 0.84 s

 MP2 amplitudes:   CPU 0.02 s  wall 0.02 s

Running a double precision version
           CCSD T amplitudes will be solved using DIIS.

           Start     Size      MaxIter   EConv     TConv     
           3         7         100       1.00e-07  1.00e-05  
 ------------------------------------------------------------------------------
           Energy (a.u.)   Ediff      Tdiff       Comment
 ------------------------------------------------------------------------------
          -495.63374683                           
     1    -495.62597389   7.77e-03   6.53e-01     
     2    -495.64759915   2.16e-02   9.47e-02     
     3    -495.64658127   1.02e-03   4.52e-02     
     4    -495.64916292   2.58e-03   1.62e-02     Switched to DIIS steps.
     5    -495.65015590   9.93e-04   1.34e-02     
     6    -495.65024735   9.15e-05   3.66e-03     
     7    -495.65024292   4.43e-06   1.45e-03     
     8    -495.65024210   8.14e-07   3.39e-04     
     9    -495.65024422   2.11e-06   2.37e-04     
    10    -495.65024399   2.23e-07   7.46e-05     
    11    -495.65024420   2.08e-07   2.89e-05     
    12    -495.65024431   1.06e-07   1.54e-05     
    13    -495.65024430   1.12e-08   4.18e-06     
 ------------------------------------------------------------------------------
          -495.65024430                           CCSD T converged.

End of double precision
 SCF energy                 = -495.12078495
 MP2 energy                 = -495.63374683
 CCSD correlation energy     =   -0.52945934
 CCSD total energy           = -495.65024430

 CCSD  T1^2 = 0.0138  T2^2 = 0.2057  Leading amplitudes:

 Amplitude    Orbitals with energies
 -0.0386       16 (A) A                  ->    17 (A) A                   
              -0.4285                          0.0033                     
 -0.0386       16 (A) B                  ->    17 (A) B                   
              -0.4285                          0.0033                     
  0.0211       16 (A) A                  ->    41 (A) A                   
              -0.4285                          0.8764                     
  0.0211       16 (A) B                  ->    41 (A) B                   
              -0.4285                          0.8764                     

 Amplitude    Orbitals with energies
 -0.1389       16 (A) A      16 (A) B    ->    17 (A) A      17 (A) B     
              -0.4285       -0.4285            0.0033        0.0033       
  0.1389       16 (A) A      16 (A) B    ->    17 (A) B      17 (A) A     
              -0.4285       -0.4285            0.0033        0.0033       
  0.1389       16 (A) B      16 (A) A    ->    17 (A) A      17 (A) B     
              -0.4285       -0.4285            0.0033        0.0033       
 -0.1389       16 (A) B      16 (A) A    ->    17 (A) B      17 (A) A     
              -0.4285       -0.4285            0.0033        0.0033       

 Computing CCSD intemediates for later calculations in double precision
 Finished.

Running a double precision version
           CCSD Lambda amplitudes will be solved using DIIS.
           Start     Size      MaxIter   EConv     LConv     
           3         7         100       1.00e-07  1.00e-05  
 ------------------------------------------------------------------------------
            Enorm      Ldiff       Comment
 ------------------------------------------------------------------------------
     1     5.89e-02   4.01e-02     
     2     1.81e-02   8.16e-03     
     3     8.66e-03   1.95e-03     
     4     4.74e-03   1.56e-03     Switched to DIIS steps.
     5     1.49e-03   1.18e-03     
     6     7.61e-04   2.69e-04     
     7     2.44e-04   9.42e-05     
     8     1.11e-04   6.43e-06     
     9     3.51e-05   8.72e-06     
    10     1.44e-05   2.89e-06     
    11     6.37e-06   6.67e-07     
    12     2.54e-06   2.42e-07     
    13     1.34e-06   7.13e-08     
    14     5.72e-07   2.30e-09     
    15     2.53e-07   6.06e-09     
    16     1.32e-07   7.13e-09     
    17     5.61e-08   6.28e-09     
 ------------------------------------------------------------------------------
                                   CCSD Lambda converged.

 Computing density matrices in double precision...
           Orbital response amplitudes will be solved using DIIS.
           Start     Size      MaxIter   EConv     LConv     
           3         7         100       1.00e-06  1.00e-06  
 ------------------------------------------------------------------------------
            Enorm      Ldiff       Comment
 ------------------------------------------------------------------------------
     1     8.11e-02   2.45e-03     
     2     6.03e-02   6.90e-03     
     3     9.41e-02   2.42e-02     
     4     1.84e-02   3.15e-02     Switched to DIIS steps.
     5     4.00e-03   8.41e-03     
     6     1.06e-03   9.24e-04     
     7     3.84e-04   1.03e-04     
     8     9.42e-05   5.45e-05     
     9     2.55e-05   7.09e-06     
    10     5.45e-06   3.35e-06     
    11     9.79e-07   9.30e-07     
 ------------------------------------------------------------------------------
                                   Orbital response converged.

 Computing density matrices... Done.
 CCSD calculation:   CPU 123.93 s  wall 24.79 s

 Transferring MO TPDM to AO TPDM
 Transferring g2_o1o1o1o1
 Transferring g2_o1o1o1v1
 Transferring g2_o1o1v1v1
 Transferring g2_o1v1o1v1
 Transferring g2_o1v1v1v1
 Transferring g2_v1v1v1v1
 Adding separable TPDM
 Computing TPDM gradient
 --------------------------------------------------------
 2e gradient
  Atom          X               Y               Z
 --------------------------------------------------------
    1        -14.710820       10.024349        0.000000  
    2         -2.565716       -2.962874        0.000000  
    3          5.778155      -11.901676       -0.000000  
    4         11.498381        4.840201       -0.000000  
 --------------------------------------------------------
 --------------------------------------------------------
 Final gradient
  Atom          X               Y               Z
 --------------------------------------------------------
    1        -14.710820       10.024349        0.000000  
    2         -2.565716       -2.962874        0.000000  
    3          5.778155      -11.901676       -0.000000  
    4         11.498381        4.840201       -0.000000  
 --------------------------------------------------------
 Analytic gradient from two-electron contribution:   CPU 37.44 s  wall 6.76 s

 Total ccman2 time:   CPU 169.50 s  wall 33.30 s


 --------------------------------------------------------------

                    Orbital Energies (a.u.)
 --------------------------------------------------------------

 Alpha MOs
 -- Occupied --
-80.0182 -26.3194 -15.6893  -7.5606  -5.4534  -5.4529  -5.4523  -1.6222
 -1.1383  -0.8160  -0.7047  -0.6895  -0.6357  -0.5325  -0.4370  -0.4285
 -- Virtual --
  0.0033   0.0479   0.0664   0.0789   0.0862   0.1016   0.1544   0.1733
  0.2010   0.2254   0.2264   0.2909   0.3131   0.3602   0.3625   0.3769
  0.3914   0.4046   0.4939   0.5540   0.5866   0.7818   0.8259   0.8679
  0.8764   0.9498   1.0322   1.0519   1.1355   1.2546   1.3941   1.5619
  1.5622   1.6269   1.6609   1.7273   1.8025   1.8349   1.9320   2.2605
  2.2633   2.2758   2.3939   2.4599   2.6148   2.8313   2.9455   4.0537
  4.1396   4.2131   4.2190   4.2519   4.3895   4.4670   5.3085   6.9162
  6.9472   7.1246   7.5832  14.7363  14.8045  14.8938  36.6413  68.7571
166.1979
 --------------------------------------------------------------

          Ground-State Mulliken Net Atomic Charges

     Atom                 Charge (a.u.)
  ----------------------------------------
      1 P                     0.346628
      2 H                    -0.053943
      3 N                    -0.229115
      4 F                    -0.063569
  ----------------------------------------
  Sum of atomic charges =    -0.000000

 -----------------------------------------------------------------
                    Cartesian Multipole Moments
 -----------------------------------------------------------------
    Charge (ESU x 10^10)
                -0.0000
    Dipole Moment (Debye)
         X       2.8174      Y      -0.5092      Z       0.0000
       Tot       2.8631
    Quadrupole Moments (Debye-Ang)
        XX     -23.6764     XY       0.9518     YY     -26.0845
        XZ       0.0000     YZ      -0.0000     ZZ     -23.2984
    Octopole Moments (Debye-Ang^2)
       XXX      -3.9495    XXY       0.5836    XYY      -3.3710
       YYY      -2.7556    XXZ       0.0000    XYZ      -0.0000
       YYZ       0.0000    XZZ      -2.9164    YZZ      -0.7115
       ZZZ       0.0000
    Hexadecapole Moments (Debye-Ang^3)
      XXXX    -179.6901   XXXY       3.8657   XXYY     -40.6283
      XYYY       6.6530   YYYY     -59.8799   XXXZ       0.0000
      XXYZ      -0.0000   XYYZ       0.0000   YYYZ      -0.0000
      XXZZ     -34.1420   XYZZ       1.2206   YYZZ     -14.2586
      XZZZ       0.0000   YZZZ      -0.0000   ZZZZ     -26.7260
 -----------------------------------------------------------------
 DrvMan completing analytic gradient of the correlated energy
 Correlated dipole moment
            1
    1   1.1084588
    2  -0.2003485
    3   0.0000000
 Energy read as -495.650244297
 Full Analytical Gradient: (in a.u., or Hartree/Bohr)
             1             2             3             4
    1    0.00056713    0.00000803   -0.00083960    0.00026444
    2   -0.00038417    0.00000684    0.00018323    0.00019411
    3    0.00000000   -0.00000000   -0.00000000    0.00000000
 Gradient time:  CPU 0.79 s  wall 0.80 s
 ----------------------------------------------------------------
             Standard Nuclear Orientation (Angstroms)
    I     Atom           X                Y                Z
 ----------------------------------------------------------------
    1      P       0.9662916901    -0.2182724653     0.0000000000
    2      H       1.7354987377     0.9709054285    -0.0000000000
    3      N      -0.4025297625     0.6459997420    -0.0000000000
    4      F      -1.4902406390    -0.2457574047     0.0000000000
 ----------------------------------------------------------------
 Nuclear Repulsion Energy =    95.8037618705 hartrees
 There are       16 alpha and       16 beta electrons

                       Distance Matrix (Angstroms)
             P (  1)   H (  2)   N (  3)
   H (  2)  1.416271
   N (  3)  1.618839  2.162575
   F (  4)  2.456686  3.447559  1.406537

 Requested basis set is 6-311++G(d,p)
 There are 30 shells and 81 basis functions
 A cutoff of  1.0D-14 yielded    454 shell pairs
 There are      3383 function pairs (      3646 Cartesian)
 Smallest overlap matrix eigenvalue = 1.69E-03
 Guess MOs from SCF MO coefficient file

 -----------------------------------------------------------------------
  General SCF calculation program by
  Eric Jon Sundstrom, Paul Horn, Yuezhi Mao, Dmitri Zuev, Alec White,
  David Stuck, Shaama M.S., Shane Yost, Joonho Lee, David Small,
  Daniel Levine, Susi Lehtola, Hugh Burton, Evgeny Epifanovsky
 -----------------------------------------------------------------------
 Hartree-Fock
 using 6 threads for integral computing
 -------------------------------------------------------
 OpenMP Integral computing Module                
 Release: version 2.0, May 2017, Q-Chem Inc. Pleasanton 
 -------------------------------------------------------
 A restricted SCF calculation will be
 performed using DIIS
 SCF converges when DIIS error is below 1.0e-08
 ---------------------------------------
  Cycle       Energy         DIIS error
 ---------------------------------------
    1    -495.1207281949      4.12e-05  
    2    -495.1207296922      9.43e-06  
    3    -495.1207298245      2.87e-06  
    4    -495.1207298349      1.70e-06  
    5    -495.1207298382      5.15e-07  
    6    -495.1207298392      2.96e-07  
    7    -495.1207298394      1.09e-07  
    8    -495.1207298395      4.40e-08  
    9    -495.1207298395      1.34e-08  
   10    -495.1207298395      3.48e-09  Convergence criterion met
 ---------------------------------------
 SCF time:   CPU 2.20s  wall 0.00s 
 SCF   energy in the final basis set =     -495.1207298395
 Total energy in the final basis set =     -495.1207298395


 ------------------------------------------------------------------------------

   CCMAN2: suite of methods based on coupled cluster
           and equation of motion theories.

   Components:
   * libvmm-1.3-trunk
     by Evgeny Epifanovsky, Ilya Kaliman.
   * libtensor-2.5-trunk
     by Evgeny Epifanovsky, Michael Wormit, Dmitry Zuev, Sam Manzer, 
        Ilya Kaliman.
   * libcc-2.5-trunk
     by Evgeny Epifanovsky, Arik Landau, Tomasz Kus, Kirill Khistyaev, 
        Dmitry Zuev, Prashant Manohar, Xintian Feng, Anna Krylov, 
        Matthew Goldey, Alec White, Thomas Jagau, Kaushik Nanda, 
        Anastasia Gunina, Alexander Kunitsa, Joonho Lee.

   CCMAN original authors:
   Anna I. Krylov, C. David Sherrill, Steven R. Gwaltney,
   Edward F. C. Byrd (2000)
   Sergey V. Levchenko, Lyudmila V. Slipchenko, Tao Wang,
   Ana-Maria C. Cristian (2003)
   Piotr A. Pieniazek, C. Melania Oana, Evgeny Epifanovsky (2007)
   Prashant Manohar (2009)

 ------------------------------------------------------------------------------


 Allocating and initializing 30808MB of RAM...
 Calculation will run on 6 cores.


 Alpha MOs, Restricted
 -- Occupied --                  
-80.018 -26.319 -15.689  -7.561  -5.454  -5.453  -5.452  -1.621
  1 A     2 A     3 A     4 A     5 A     6 A     7 A     8 A                  
 -1.139  -0.816  -0.704  -0.689  -0.635  -0.533  -0.437  -0.429
  9 A    10 A    11 A    12 A    13 A    14 A    15 A    16 A                  
 -- Virtual --                   
  0.003   0.048   0.066   0.079   0.086   0.102   0.154   0.173
 17 A    18 A    19 A    20 A    21 A    22 A    23 A    24 A                  
  0.201   0.225   0.226   0.291   0.313   0.360   0.363   0.377
 25 A    26 A    27 A    28 A    29 A    30 A    31 A    32 A                  
  0.391   0.405   0.494   0.554   0.587   0.782   0.826   0.868
 33 A    34 A    35 A    36 A    37 A    38 A    39 A    40 A                  
  0.876   0.950   1.032   1.052   1.135   1.255   1.394   1.562
 41 A    42 A    43 A    44 A    45 A    46 A    47 A    48 A                  
  1.563   1.627   1.661   1.727   1.802   1.835   1.932   2.260
 49 A    50 A    51 A    52 A    53 A    54 A    55 A    56 A                  
  2.264   2.276   2.394   2.461   2.614   2.831   2.946   4.053
 57 A    58 A    59 A    60 A    61 A    62 A    63 A    64 A                  
  4.140   4.213   4.219   4.252   4.388   4.466   5.306   6.916
 65 A    66 A    67 A    68 A    69 A    70 A    71 A    72 A                  
  6.948   7.123   7.583  14.736  14.804  14.894  36.641  68.757
 73 A    74 A    75 A    76 A    77 A    78 A    79 A    80 A                  
166.198
 81 A                                                                          

 Beta MOs, Restricted
 -- Occupied --                  
-80.018 -26.319 -15.689  -7.561  -5.454  -5.453  -5.452  -1.621
  1 A     2 A     3 A     4 A     5 A     6 A     7 A     8 A                  
 -1.139  -0.816  -0.704  -0.689  -0.635  -0.533  -0.437  -0.429
  9 A    10 A    11 A    12 A    13 A    14 A    15 A    16 A                  
 -- Virtual --                   
  0.003   0.048   0.066   0.079   0.086   0.102   0.154   0.173
 17 A    18 A    19 A    20 A    21 A    22 A    23 A    24 A                  
  0.201   0.225   0.226   0.291   0.313   0.360   0.363   0.377
 25 A    26 A    27 A    28 A    29 A    30 A    31 A    32 A                  
  0.391   0.405   0.494   0.554   0.587   0.782   0.826   0.868
 33 A    34 A    35 A    36 A    37 A    38 A    39 A    40 A                  
  0.876   0.950   1.032   1.052   1.135   1.255   1.394   1.562
 41 A    42 A    43 A    44 A    45 A    46 A    47 A    48 A                  
  1.563   1.627   1.661   1.727   1.802   1.835   1.932   2.260
 49 A    50 A    51 A    52 A    53 A    54 A    55 A    56 A                  
  2.264   2.276   2.394   2.461   2.614   2.831   2.946   4.053
 57 A    58 A    59 A    60 A    61 A    62 A    63 A    64 A                  
  4.140   4.213   4.219   4.252   4.388   4.466   5.306   6.916
 65 A    66 A    67 A    68 A    69 A    70 A    71 A    72 A                  
  6.948   7.123   7.583  14.736  14.804  14.894  36.641  68.757
 73 A    74 A    75 A    76 A    77 A    78 A    79 A    80 A                  
166.198
 81 A                                                                          

 Occupation and symmetry of molecular orbitals

 Point group: C1 (1 irreducible representation).

                           A     All 
 -------------------------------------
 All molecular orbitals:
  - Alpha                  81    81  
  - Beta                   81    81  
 -------------------------------------
 Alpha orbitals:
  - Frozen occupied        7     7   
  - Active occupied        9     9   
  - Active virtual         65    65  
  - Frozen virtual         0     0   
 -------------------------------------
 Beta orbitals:
  - Frozen occupied        7     7   
  - Active occupied        9     9   
  - Active virtual         65    65  
  - Frozen virtual         0     0   
 -------------------------------------

 Import integrals:   CPU 0.00 s  wall 0.00 s

 Import integrals:   CPU 4.64 s  wall 0.86 s

 MP2 amplitudes:   CPU 0.02 s  wall 0.02 s

Running a double precision version
           CCSD T amplitudes will be solved using DIIS.

           Start     Size      MaxIter   EConv     TConv     
           3         7         100       1.00e-07  1.00e-05  
 ------------------------------------------------------------------------------
           Energy (a.u.)   Ediff      Tdiff       Comment
 ------------------------------------------------------------------------------
          -495.63375072                           
     1    -495.62595042   7.80e-03   6.53e-01     
     2    -495.64759986   2.16e-02   9.47e-02     
     3    -495.64657534   1.02e-03   4.52e-02     
     4    -495.64916113   2.59e-03   1.62e-02     Switched to DIIS steps.
     5    -495.65015551   9.94e-04   1.34e-02     
     6    -495.65024740   9.19e-05   3.67e-03     
     7    -495.65024310   4.29e-06   1.46e-03     
     8    -495.65024229   8.09e-07   3.41e-04     
     9    -495.65024444   2.15e-06   2.38e-04     
    10    -495.65024422   2.23e-07   7.49e-05     
    11    -495.65024443   2.10e-07   2.90e-05     
    12    -495.65024454   1.07e-07   1.55e-05     
    13    -495.65024453   1.17e-08   4.20e-06     
 ------------------------------------------------------------------------------
          -495.65024453                           CCSD T converged.

End of double precision
 SCF energy                 = -495.12072984
 MP2 energy                 = -495.63375072
 CCSD correlation energy     =   -0.52951469
 CCSD total energy           = -495.65024453

 CCSD  T1^2 = 0.0138  T2^2 = 0.2057  Leading amplitudes:

 Amplitude    Orbitals with energies
 -0.0388       16 (A) A                  ->    17 (A) A                   
              -0.4288                          0.0032                     
 -0.0388       16 (A) B                  ->    17 (A) B                   
              -0.4288                          0.0032                     
  0.0211       16 (A) A                  ->    41 (A) A                   
              -0.4288                          0.8764                     
  0.0211       16 (A) B                  ->    41 (A) B                   
              -0.4288                          0.8764                     

 Amplitude    Orbitals with energies
 -0.1388       16 (A) A      16 (A) B    ->    17 (A) A      17 (A) B     
              -0.4288       -0.4288            0.0032        0.0032       
  0.1388       16 (A) A      16 (A) B    ->    17 (A) B      17 (A) A     
              -0.4288       -0.4288            0.0032        0.0032       
  0.1388       16 (A) B      16 (A) A    ->    17 (A) A      17 (A) B     
              -0.4288       -0.4288            0.0032        0.0032       
 -0.1388       16 (A) B      16 (A) A    ->    17 (A) B      17 (A) A     
              -0.4288       -0.4288            0.0032        0.0032       

 Computing CCSD intemediates for later calculations in double precision
 Finished.

Running a double precision version
           CCSD Lambda amplitudes will be solved using DIIS.
           Start     Size      MaxIter   EConv     LConv     
           3         7         100       1.00e-07  1.00e-05  
 ------------------------------------------------------------------------------
            Enorm      Ldiff       Comment
 ------------------------------------------------------------------------------
     1     5.89e-02   4.01e-02     
     2     1.81e-02   8.18e-03     
     3     8.67e-03   1.95e-03     
     4     4.74e-03   1.57e-03     Switched to DIIS steps.
     5     1.49e-03   1.18e-03     
     6     7.63e-04   2.70e-04     
     7     2.44e-04   9.47e-05     
     8     1.11e-04   6.60e-06     
     9     3.52e-05   8.70e-06     
    10     1.44e-05   2.89e-06     
    11     6.40e-06   6.64e-07     
    12     2.54e-06   2.41e-07     
    13     1.35e-06   7.19e-08     
    14     5.75e-07   2.01e-09     
    15     2.54e-07   5.99e-09     
    16     1.33e-07   7.13e-09     
    17     5.65e-08   6.36e-09     
 ------------------------------------------------------------------------------
                                   CCSD Lambda converged.

 Computing density matrices in double precision...
           Orbital response amplitudes will be solved using DIIS.
           Start     Size      MaxIter   EConv     LConv     
           3         7         100       1.00e-06  1.00e-06  
 ------------------------------------------------------------------------------
            Enorm      Ldiff       Comment
 ------------------------------------------------------------------------------
     1     8.12e-02   2.48e-03     
     2     6.04e-02   6.80e-03     
     3     9.46e-02   2.44e-02     
     4     1.84e-02   3.18e-02     Switched to DIIS steps.
     5     4.00e-03   8.40e-03     
     6     1.06e-03   9.24e-04     
     7     3.84e-04   1.03e-04     
     8     9.43e-05   5.42e-05     
     9     2.55e-05   7.10e-06     
    10     5.47e-06   3.35e-06     
    11     9.77e-07   9.31e-07     
 ------------------------------------------------------------------------------
                                   Orbital response converged.

 Computing density matrices... Done.
 CCSD calculation:   CPU 121.70 s  wall 24.11 s

 Transferring MO TPDM to AO TPDM
 Transferring g2_o1o1o1o1
 Transferring g2_o1o1o1v1
 Transferring g2_o1o1v1v1
 Transferring g2_o1v1o1v1
 Transferring g2_o1v1v1v1
 Transferring g2_v1v1v1v1
 Adding separable TPDM
 Computing TPDM gradient
 --------------------------------------------------------
 2e gradient
  Atom          X               Y               Z
 --------------------------------------------------------
    1        -14.707838       10.040238        0.000000  
    2         -2.563752       -2.963794        0.000000  
    3          5.781632      -11.909834       -0.000000  
    4         11.489958        4.833391       -0.000000  
 --------------------------------------------------------
 --------------------------------------------------------
 Final gradient
  Atom          X               Y               Z
 --------------------------------------------------------
    1        -14.707838       10.040238        0.000000  
    2         -2.563752       -2.963794        0.000000  
    3          5.781632      -11.909834       -0.000000  
    4         11.489958        4.833391       -0.000000  
 --------------------------------------------------------
 Analytic gradient from two-electron contribution:   CPU 37.56 s  wall 6.87 s

 Total ccman2 time:   CPU 167.37 s  wall 32.77 s


 --------------------------------------------------------------

                    Orbital Energies (a.u.)
 --------------------------------------------------------------

 Alpha MOs
 -- Occupied --
-80.0183 -26.3191 -15.6894  -7.5607  -5.4536  -5.4530  -5.4524  -1.6214
 -1.1385  -0.8157  -0.7042  -0.6890  -0.6354  -0.5326  -0.4372  -0.4288
 -- Virtual --
  0.0032   0.0479   0.0664   0.0789   0.0862   0.1016   0.1544   0.1731
  0.2010   0.2254   0.2264   0.2907   0.3127   0.3603   0.3626   0.3768
  0.3913   0.4046   0.4938   0.5539   0.5866   0.7818   0.8258   0.8678
  0.8764   0.9496   1.0321   1.0518   1.1354   1.2547   1.3941   1.5619
  1.5625   1.6273   1.6608   1.7274   1.8024   1.8349   1.9319   2.2600
  2.2636   2.2757   2.3941   2.4605   2.6141   2.8314   2.9456   4.0531
  4.1402   4.2135   4.2194   4.2523   4.3883   4.4662   5.3059   6.9165
  6.9475   7.1229   7.5832  14.7362  14.8044  14.8939  36.6412  68.7574
166.1980
 --------------------------------------------------------------

          Ground-State Mulliken Net Atomic Charges

     Atom                 Charge (a.u.)
  ----------------------------------------
      1 P                     0.347010
      2 H                    -0.053916
      3 N                    -0.228611
      4 F                    -0.064482
  ----------------------------------------
  Sum of atomic charges =     0.000000

 -----------------------------------------------------------------
                    Cartesian Multipole Moments
 -----------------------------------------------------------------
    Charge (ESU x 10^10)
                -0.0000
    Dipole Moment (Debye)
         X       2.8247      Y      -0.5096      Z       0.0000
       Tot       2.8703
    Quadrupole Moments (Debye-Ang)
        XX     -23.6812     XY       0.9476     YY     -26.0817
        XZ       0.0000     YZ      -0.0000     ZZ     -23.2968
    Octopole Moments (Debye-Ang^2)
       XXX      -3.9428    XXY       0.5745    XYY      -3.3711
       YYY      -2.7750    XXZ       0.0000    XYZ      -0.0000
       YYZ       0.0000    XZZ      -2.9144    YZZ      -0.7181
       ZZZ       0.0000
    Hexadecapole Moments (Debye-Ang^3)
      XXXX    -179.6910   XXXY       3.8509   XXYY     -40.6250
      XYYY       6.6410   YYYY     -59.9140   XXXZ       0.0000
      XXYZ      -0.0000   XYYZ       0.0000   YYYZ      -0.0000
      XXZZ     -34.1373   XYZZ       1.2158   YYZZ     -14.2624
      XZZZ       0.0000   YZZZ      -0.0000   ZZZZ     -26.7162
 -----------------------------------------------------------------
 DrvMan completing analytic gradient of the correlated energy
 Correlated dipole moment
            1
    1   1.1113211
    2  -0.2004807
    3   0.0000000
 Energy read as -495.650244525
 Full Analytical Gradient: (in a.u., or Hartree/Bohr)
             1             2             3             4
    1    0.00042402   -0.00006425   -0.00016148   -0.00019828
    2   -0.00038023    0.00002885    0.00057961   -0.00022822
    3    0.00000000   -0.00000000   -0.00000000    0.00000000
 Gradient time:  CPU 0.79 s  wall 0.80 s
 ----------------------------------------------------------------
             Standard Nuclear Orientation (Angstroms)
    I     Atom           X                Y                Z
 ----------------------------------------------------------------
    1      P       0.9662916901    -0.2182724653     0.0000000000
    2      H       1.7354987377     0.9709054285    -0.0000000000
    3      N      -0.4025297625     0.6439997420    -0.0000000000
    4      F      -1.4902406390    -0.2457574047     0.0000000000
 ----------------------------------------------------------------
 Nuclear Repulsion Energy =    95.8475314919 hartrees
 There are       16 alpha and       16 beta electrons

                       Distance Matrix (Angstroms)
             P (  1)   H (  2)   N (  3)
   H (  2)  1.416271
   N (  3)  1.617772  2.162876
   F (  4)  2.456686  3.447559  1.405270

 Requested basis set is 6-311++G(d,p)
 There are 30 shells and 81 basis functions
 A cutoff of  1.0D-14 yielded    454 shell pairs
 There are      3383 function pairs (      3646 Cartesian)
 Smallest overlap matrix eigenvalue = 1.69E-03
 Guess MOs from SCF MO coefficient file

 -----------------------------------------------------------------------
  General SCF calculation program by
  Eric Jon Sundstrom, Paul Horn, Yuezhi Mao, Dmitri Zuev, Alec White,
  David Stuck, Shaama M.S., Shane Yost, Joonho Lee, David Small,
  Daniel Levine, Susi Lehtola, Hugh Burton, Evgeny Epifanovsky
 -----------------------------------------------------------------------
 Hartree-Fock
 using 6 threads for integral computing
 -------------------------------------------------------
 OpenMP Integral computing Module                
 Release: version 2.0, May 2017, Q-Chem Inc. Pleasanton 
 -------------------------------------------------------
 A restricted SCF calculation will be
 performed using DIIS
 SCF converges when DIIS error is below 1.0e-08
 ---------------------------------------
  Cycle       Energy         DIIS error
 ---------------------------------------
    1    -495.1208869907      4.83e-05  
    2    -495.1208891953      1.47e-05  
    3    -495.1208894362      1.04e-05  
    4    -495.1208895281      2.40e-06  
    5    -495.1208895398      6.99e-07  
    6    -495.1208895408      2.44e-07  
    7    -495.1208895410      8.90e-08  
    8    -495.1208895410      4.29e-08  
    9    -495.1208895410      1.68e-08  
   10    -495.1208895410      5.05e-09  Convergence criterion met
 ---------------------------------------
 SCF time:   CPU 2.31s  wall 1.00s 
 SCF   energy in the final basis set =     -495.1208895410
 Total energy in the final basis set =     -495.1208895410


 ------------------------------------------------------------------------------

   CCMAN2: suite of methods based on coupled cluster
           and equation of motion theories.

   Components:
   * libvmm-1.3-trunk
     by Evgeny Epifanovsky, Ilya Kaliman.
   * libtensor-2.5-trunk
     by Evgeny Epifanovsky, Michael Wormit, Dmitry Zuev, Sam Manzer, 
        Ilya Kaliman.
   * libcc-2.5-trunk
     by Evgeny Epifanovsky, Arik Landau, Tomasz Kus, Kirill Khistyaev, 
        Dmitry Zuev, Prashant Manohar, Xintian Feng, Anna Krylov, 
        Matthew Goldey, Alec White, Thomas Jagau, Kaushik Nanda, 
        Anastasia Gunina, Alexander Kunitsa, Joonho Lee.

   CCMAN original authors:
   Anna I. Krylov, C. David Sherrill, Steven R. Gwaltney,
   Edward F. C. Byrd (2000)
   Sergey V. Levchenko, Lyudmila V. Slipchenko, Tao Wang,
   Ana-Maria C. Cristian (2003)
   Piotr A. Pieniazek, C. Melania Oana, Evgeny Epifanovsky (2007)
   Prashant Manohar (2009)

 ------------------------------------------------------------------------------


 Allocating and initializing 30808MB of RAM...
 Calculation will run on 6 cores.


 Alpha MOs, Restricted
 -- Occupied --                  
-80.018 -26.319 -15.689  -7.560  -5.453  -5.453  -5.452  -1.622
  1 A     2 A     3 A     4 A     5 A     6 A     7 A     8 A                  
 -1.139  -0.816  -0.705  -0.689  -0.636  -0.533  -0.437  -0.429
  9 A    10 A    11 A    12 A    13 A    14 A    15 A    16 A                  
 -- Virtual --                   
  0.003   0.048   0.066   0.079   0.086   0.102   0.154   0.173
 17 A    18 A    19 A    20 A    21 A    22 A    23 A    24 A                  
  0.201   0.225   0.227   0.291   0.313   0.360   0.363   0.377
 25 A    26 A    27 A    28 A    29 A    30 A    31 A    32 A                  
  0.391   0.405   0.494   0.554   0.587   0.782   0.826   0.868
 33 A    34 A    35 A    36 A    37 A    38 A    39 A    40 A                  
  0.877   0.950   1.032   1.052   1.136   1.256   1.394   1.562
 41 A    42 A    43 A    44 A    45 A    46 A    47 A    48 A                  
  1.562   1.627   1.661   1.727   1.803   1.835   1.932   2.260
 49 A    50 A    51 A    52 A    53 A    54 A    55 A    56 A                  
  2.263   2.276   2.395   2.460   2.615   2.832   2.946   4.054
 57 A    58 A    59 A    60 A    61 A    62 A    63 A    64 A                  
  4.140   4.213   4.219   4.252   4.389   4.468   5.308   6.916
 65 A    66 A    67 A    68 A    69 A    70 A    71 A    72 A                  
  6.947   7.124   7.584  14.736  14.805  14.895  36.642  68.757
 73 A    74 A    75 A    76 A    77 A    78 A    79 A    80 A                  
166.199
 81 A                                                                          

 Beta MOs, Restricted
 -- Occupied --                  
-80.018 -26.319 -15.689  -7.560  -5.453  -5.453  -5.452  -1.622
  1 A     2 A     3 A     4 A     5 A     6 A     7 A     8 A                  
 -1.139  -0.816  -0.705  -0.689  -0.636  -0.533  -0.437  -0.429
  9 A    10 A    11 A    12 A    13 A    14 A    15 A    16 A                  
 -- Virtual --                   
  0.003   0.048   0.066   0.079   0.086   0.102   0.154   0.173
 17 A    18 A    19 A    20 A    21 A    22 A    23 A    24 A                  
  0.201   0.225   0.227   0.291   0.313   0.360   0.363   0.377
 25 A    26 A    27 A    28 A    29 A    30 A    31 A    32 A                  
  0.391   0.405   0.494   0.554   0.587   0.782   0.826   0.868
 33 A    34 A    35 A    36 A    37 A    38 A    39 A    40 A                  
  0.877   0.950   1.032   1.052   1.136   1.256   1.394   1.562
 41 A    42 A    43 A    44 A    45 A    46 A    47 A    48 A                  
  1.562   1.627   1.661   1.727   1.803   1.835   1.932   2.260
 49 A    50 A    51 A    52 A    53 A    54 A    55 A    56 A                  
  2.263   2.276   2.395   2.460   2.615   2.832   2.946   4.054
 57 A    58 A    59 A    60 A    61 A    62 A    63 A    64 A                  
  4.140   4.213   4.219   4.252   4.389   4.468   5.308   6.916
 65 A    66 A    67 A    68 A    69 A    70 A    71 A    72 A                  
  6.947   7.124   7.584  14.736  14.805  14.895  36.642  68.757
 73 A    74 A    75 A    76 A    77 A    78 A    79 A    80 A                  
166.199
 81 A                                                                          

 Occupation and symmetry of molecular orbitals

 Point group: C1 (1 irreducible representation).

                           A     All 
 -------------------------------------
 All molecular orbitals:
  - Alpha                  81    81  
  - Beta                   81    81  
 -------------------------------------
 Alpha orbitals:
  - Frozen occupied        7     7   
  - Active occupied        9     9   
  - Active virtual         65    65  
  - Frozen virtual         0     0   
 -------------------------------------
 Beta orbitals:
  - Frozen occupied        7     7   
  - Active occupied        9     9   
  - Active virtual         65    65  
  - Frozen virtual         0     0   
 -------------------------------------

 Import integrals:   CPU 0.00 s  wall 0.00 s

 Import integrals:   CPU 4.62 s  wall 0.85 s

 MP2 amplitudes:   CPU 0.02 s  wall 0.02 s

Running a double precision version
           CCSD T amplitudes will be solved using DIIS.

           Start     Size      MaxIter   EConv     TConv     
           3         7         100       1.00e-07  1.00e-05  
 ------------------------------------------------------------------------------
           Energy (a.u.)   Ediff      Tdiff       Comment
 ------------------------------------------------------------------------------
          -495.63372024                           
     1    -495.62600403   7.72e-03   6.53e-01     
     2    -495.64759685   2.16e-02   9.46e-02     
     3    -495.64658906   1.01e-03   4.51e-02     
     4    -495.64916528   2.58e-03   1.62e-02     Switched to DIIS steps.
     5    -495.65015649   9.91e-04   1.34e-02     
     6    -495.65024766   9.12e-05   3.65e-03     
     7    -495.65024337   4.29e-06   1.45e-03     
     8    -495.65024257   7.97e-07   3.39e-04     
     9    -495.65024470   2.13e-06   2.37e-04     
    10    -495.65024449   2.15e-07   7.45e-05     
    11    -495.65024470   2.08e-07   2.89e-05     
    12    -495.65024480   1.06e-07   1.54e-05     
    13    -495.65024479   1.14e-08   4.18e-06     
 ------------------------------------------------------------------------------
          -495.65024479                           CCSD T converged.

End of double precision
 SCF energy                 = -495.12088954
 MP2 energy                 = -495.63372024
 CCSD correlation energy     =   -0.52935525
 CCSD total energy           = -495.65024479

 CCSD  T1^2 = 0.0138  T2^2 = 0.2055  Leading amplitudes:

 Amplitude    Orbitals with energies
 -0.0386       16 (A) A                  ->    17 (A) A                   
              -0.4289                          0.0035                     
 -0.0386       16 (A) B                  ->    17 (A) B                   
              -0.4289                          0.0035                     
 -0.0211       16 (A) A                  ->    41 (A) A                   
              -0.4289                          0.8767                     
 -0.0211       16 (A) B                  ->    41 (A) B                   
              -0.4289                          0.8767                     

 Amplitude    Orbitals with energies
 -0.1384       16 (A) A      16 (A) B    ->    17 (A) A      17 (A) B     
              -0.4289       -0.4289            0.0035        0.0035       
  0.1384       16 (A) A      16 (A) B    ->    17 (A) B      17 (A) A     
              -0.4289       -0.4289            0.0035        0.0035       
  0.1384       16 (A) B      16 (A) A    ->    17 (A) A      17 (A) B     
              -0.4289       -0.4289            0.0035        0.0035       
 -0.1384       16 (A) B      16 (A) A    ->    17 (A) B      17 (A) A     
              -0.4289       -0.4289            0.0035        0.0035       

 Computing CCSD intemediates for later calculations in double precision
 Finished.

Running a double precision version
           CCSD Lambda amplitudes will be solved using DIIS.
           Start     Size      MaxIter   EConv     LConv     
           3         7         100       1.00e-07  1.00e-05  
 ------------------------------------------------------------------------------
            Enorm      Ldiff       Comment
 ------------------------------------------------------------------------------
     1     5.87e-02   4.00e-02     
     2     1.81e-02   8.16e-03     
     3     8.64e-03   1.94e-03     
     4     4.73e-03   1.56e-03     Switched to DIIS steps.
     5     1.49e-03   1.18e-03     
     6     7.60e-04   2.68e-04     
     7     2.43e-04   9.38e-05     
     8     1.10e-04   6.44e-06     
     9     3.50e-05   8.67e-06     
    10     1.43e-05   2.86e-06     
    11     6.35e-06   6.56e-07     
    12     2.53e-06   2.38e-07     
    13     1.34e-06   7.24e-08     
    14     5.71e-07   1.44e-09     
    15     2.53e-07   6.10e-09     
    16     1.32e-07   7.08e-09     
    17     5.61e-08   6.32e-09     
 ------------------------------------------------------------------------------
                                   CCSD Lambda converged.

 Computing density matrices in double precision...
           Orbital response amplitudes will be solved using DIIS.
           Start     Size      MaxIter   EConv     LConv     
           3         7         100       1.00e-06  1.00e-06  
 ------------------------------------------------------------------------------
            Enorm      Ldiff       Comment
 ------------------------------------------------------------------------------
     1     8.10e-02   2.41e-03     
     2     6.01e-02   6.93e-03     
     3     9.37e-02   2.40e-02     
     4     1.83e-02   3.13e-02     Switched to DIIS steps.
     5     3.98e-03   8.35e-03     
     6     1.05e-03   9.21e-04     
     7     3.81e-04   1.02e-04     
     8     9.35e-05   5.39e-05     
     9     2.53e-05   7.01e-06     
    10     5.42e-06   3.32e-06     
    11     9.67e-07   9.23e-07     
 ------------------------------------------------------------------------------
                                   Orbital response converged.

 Computing density matrices... Done.
 CCSD calculation:   CPU 121.56 s  wall 24.13 s

 Transferring MO TPDM to AO TPDM
 Transferring g2_o1o1o1o1
 Transferring g2_o1o1o1v1
 Transferring g2_o1o1v1v1
 Transferring g2_o1v1o1v1
 Transferring g2_o1v1v1v1
 Transferring g2_v1v1v1v1
 Adding separable TPDM
 Computing TPDM gradient
 --------------------------------------------------------
 2e gradient
  Atom          X               Y               Z
 --------------------------------------------------------
    1        -14.726396       10.028964        0.000000  
    2         -2.566246       -2.963349        0.000000  
    3          5.786832      -11.899157       -0.000000  
    4         11.505810        4.833542        0.000000  
 --------------------------------------------------------
 --------------------------------------------------------
 Final gradient
  Atom          X               Y               Z
 --------------------------------------------------------
    1        -14.726396       10.028964        0.000000  
    2         -2.566246       -2.963349        0.000000  
    3          5.786832      -11.899157       -0.000000  
    4         11.505810        4.833542        0.000000  
 --------------------------------------------------------
 Analytic gradient from two-electron contribution:   CPU 37.54 s  wall 6.88 s

 Total ccman2 time:   CPU 167.11 s  wall 32.74 s


 --------------------------------------------------------------

                    Orbital Energies (a.u.)
 --------------------------------------------------------------

 Alpha MOs
 -- Occupied --
-80.0181 -26.3194 -15.6891  -7.5605  -5.4533  -5.4528  -5.4522  -1.6221
 -1.1388  -0.8159  -0.7047  -0.6895  -0.6357  -0.5327  -0.4368  -0.4289
 -- Virtual --
  0.0035   0.0479   0.0664   0.0789   0.0863   0.1016   0.1545   0.1733
  0.2010   0.2254   0.2265   0.2909   0.3130   0.3603   0.3625   0.3770
  0.3914   0.4046   0.4943   0.5541   0.5867   0.7821   0.8258   0.8680
  0.8767   0.9495   1.0323   1.0517   1.1356   1.2559   1.3939   1.5620
  1.5624   1.6269   1.6609   1.7274   1.8027   1.8350   1.9318   2.2605
  2.2634   2.2759   2.3945   2.4602   2.6149   2.8321   2.9461   4.0539
  4.1397   4.2131   4.2190   4.2525   4.3894   4.4676   5.3085   6.9162
  6.9472   7.1245   7.5841  14.7364  14.8046  14.8949  36.6415  68.7571
166.1989
 --------------------------------------------------------------

          Ground-State Mulliken Net Atomic Charges

     Atom                 Charge (a.u.)
  ----------------------------------------
      1 P                     0.346732
      2 H                    -0.053834
      3 N                    -0.229276
      4 F                    -0.063621
  ----------------------------------------
  Sum of atomic charges =     0.000000

 -----------------------------------------------------------------
                    Cartesian Multipole Moments
 -----------------------------------------------------------------
    Charge (ESU x 10^10)
                 0.0000
    Dipole Moment (Debye)
         X       2.8182      Y      -0.5092      Z       0.0000
       Tot       2.8639
    Quadrupole Moments (Debye-Ang)
        XX     -23.6741     XY       0.9532     YY     -26.0834
        XZ       0.0000     YZ      -0.0000     ZZ     -23.2941
    Octopole Moments (Debye-Ang^2)
       XXX      -3.9647    XXY       0.5944    XYY      -3.3788
       YYY      -2.7326    XXZ       0.0000    XYZ      -0.0000
       YYZ       0.0000    XZZ      -2.9184    YZZ      -0.7051
       ZZZ       0.0000
    Hexadecapole Moments (Debye-Ang^3)
      XXXX    -179.6509   XXXY       3.8577   XXYY     -40.6164
      XYYY       6.6343   YYYY     -59.8323   XXXZ       0.0000
      XXYZ      -0.0000   XYYZ       0.0000   YYYZ      -0.0000
      XXZZ     -34.1323   XYZZ       1.2151   YYZZ     -14.2484
      XZZZ       0.0000   YZZZ      -0.0000   ZZZZ     -26.7122
 -----------------------------------------------------------------
 DrvMan completing analytic gradient of the correlated energy
 Correlated dipole moment
            1
    1   1.1087760
    2  -0.2003367
    3   0.0000000
 Energy read as -495.650244792
 Full Analytical Gradient: (in a.u., or Hartree/Bohr)
             1             2             3             4
    1   -0.00019416    0.00001737    0.00006464    0.00011215
    2    0.00021774    0.00000420   -0.00043682    0.00021488
    3    0.00000000   -0.00000000   -0.00000000    0.00000000
 Gradient time:  CPU 0.77 s  wall 0.78 s
 ----------------------------------------------------------------
             Standard Nuclear Orientation (Angstroms)
    I     Atom           X                Y                Z
 ----------------------------------------------------------------
    1      P       0.9662916901    -0.2182724653     0.0000000000
    2      H       1.7354987377     0.9709054285    -0.0000000000
    3      N      -0.4025297625     0.6449997420     0.0010000000
    4      F      -1.4902406390    -0.2457574047     0.0000000000
 ----------------------------------------------------------------
 Nuclear Repulsion Energy =    95.8256338489 hartrees
 There are       16 alpha and       16 beta electrons

                       Distance Matrix (Angstroms)
             P (  1)   H (  2)   N (  3)
   H (  2)  1.416271
   N (  3)  1.618305  2.162725
   F (  4)  2.456686  3.447559  1.405903

 Requested basis set is 6-311++G(d,p)
 There are 30 shells and 81 basis functions
 A cutoff of  1.0D-14 yielded    454 shell pairs
 There are      3383 function pairs (      3646 Cartesian)
 Smallest overlap matrix eigenvalue = 1.69E-03
 Guess MOs from SCF MO coefficient file

 -----------------------------------------------------------------------
  General SCF calculation program by
  Eric Jon Sundstrom, Paul Horn, Yuezhi Mao, Dmitri Zuev, Alec White,
  David Stuck, Shaama M.S., Shane Yost, Joonho Lee, David Small,
  Daniel Levine, Susi Lehtola, Hugh Burton, Evgeny Epifanovsky
 -----------------------------------------------------------------------
 Hartree-Fock
 using 6 threads for integral computing
 -------------------------------------------------------
 OpenMP Integral computing Module                
 Release: version 2.0, May 2017, Q-Chem Inc. Pleasanton 
 -------------------------------------------------------
 A restricted SCF calculation will be
 performed using DIIS
 SCF converges when DIIS error is below 1.0e-08
 ---------------------------------------
  Cycle       Energy         DIIS error
 ---------------------------------------
    1    -495.1208089226      3.04e-05  
    2    -495.1208099243      9.19e-06  
    3    -495.1208100590      6.11e-06  
    4    -495.1208100976      1.90e-06  
    5    -495.1208101086      7.35e-07  
    6    -495.1208101112      3.99e-07  
    7    -495.1208101122      2.04e-07  
    8    -495.1208101124      9.37e-08  
    9    -495.1208101125      2.44e-08  
   10    -495.1208101125      6.34e-09  Convergence criterion met
 ---------------------------------------
 SCF time:   CPU 2.37s  wall 1.00s 
 SCF   energy in the final basis set =     -495.1208101125
 Total energy in the final basis set =     -495.1208101125


 ------------------------------------------------------------------------------

   CCMAN2: suite of methods based on coupled cluster
           and equation of motion theories.

   Components:
   * libvmm-1.3-trunk
     by Evgeny Epifanovsky, Ilya Kaliman.
   * libtensor-2.5-trunk
     by Evgeny Epifanovsky, Michael Wormit, Dmitry Zuev, Sam Manzer, 
        Ilya Kaliman.
   * libcc-2.5-trunk
     by Evgeny Epifanovsky, Arik Landau, Tomasz Kus, Kirill Khistyaev, 
        Dmitry Zuev, Prashant Manohar, Xintian Feng, Anna Krylov, 
        Matthew Goldey, Alec White, Thomas Jagau, Kaushik Nanda, 
        Anastasia Gunina, Alexander Kunitsa, Joonho Lee.

   CCMAN original authors:
   Anna I. Krylov, C. David Sherrill, Steven R. Gwaltney,
   Edward F. C. Byrd (2000)
   Sergey V. Levchenko, Lyudmila V. Slipchenko, Tao Wang,
   Ana-Maria C. Cristian (2003)
   Piotr A. Pieniazek, C. Melania Oana, Evgeny Epifanovsky (2007)
   Prashant Manohar (2009)

 ------------------------------------------------------------------------------


 Allocating and initializing 30808MB of RAM...
 Calculation will run on 6 cores.


 Alpha MOs, Restricted
 -- Occupied --                  
-80.018 -26.319 -15.689  -7.561  -5.453  -5.453  -5.452  -1.622
  1 A     2 A     3 A     4 A     5 A     6 A     7 A     8 A                  
 -1.139  -0.816  -0.704  -0.689  -0.636  -0.533  -0.437  -0.429
  9 A    10 A    11 A    12 A    13 A    14 A    15 A    16 A                  
 -- Virtual --                   
  0.003   0.048   0.066   0.079   0.086   0.102   0.154   0.173
 17 A    18 A    19 A    20 A    21 A    22 A    23 A    24 A                  
  0.201   0.225   0.226   0.291   0.313   0.360   0.363   0.377
 25 A    26 A    27 A    28 A    29 A    30 A    31 A    32 A                  
  0.391   0.405   0.494   0.554   0.587   0.782   0.826   0.868
 33 A    34 A    35 A    36 A    37 A    38 A    39 A    40 A                  
  0.877   0.950   1.032   1.052   1.135   1.255   1.394   1.562
 41 A    42 A    43 A    44 A    45 A    46 A    47 A    48 A                  
  1.562   1.627   1.661   1.727   1.803   1.835   1.932   2.260
 49 A    50 A    51 A    52 A    53 A    54 A    55 A    56 A                  
  2.263   2.276   2.394   2.460   2.614   2.832   2.946   4.054
 57 A    58 A    59 A    60 A    61 A    62 A    63 A    64 A                  
  4.140   4.213   4.219   4.252   4.389   4.467   5.307   6.916
 65 A    66 A    67 A    68 A    69 A    70 A    71 A    72 A                  
  6.947   7.124   7.584  14.736  14.804  14.894  36.641  68.757
 73 A    74 A    75 A    76 A    77 A    78 A    79 A    80 A                  
166.198
 81 A                                                                          

 Beta MOs, Restricted
 -- Occupied --                  
-80.018 -26.319 -15.689  -7.561  -5.453  -5.453  -5.452  -1.622
  1 A     2 A     3 A     4 A     5 A     6 A     7 A     8 A                  
 -1.139  -0.816  -0.704  -0.689  -0.636  -0.533  -0.437  -0.429
  9 A    10 A    11 A    12 A    13 A    14 A    15 A    16 A                  
 -- Virtual --                   
  0.003   0.048   0.066   0.079   0.086   0.102   0.154   0.173
 17 A    18 A    19 A    20 A    21 A    22 A    23 A    24 A                  
  0.201   0.225   0.226   0.291   0.313   0.360   0.363   0.377
 25 A    26 A    27 A    28 A    29 A    30 A    31 A    32 A                  
  0.391   0.405   0.494   0.554   0.587   0.782   0.826   0.868
 33 A    34 A    35 A    36 A    37 A    38 A    39 A    40 A                  
  0.877   0.950   1.032   1.052   1.135   1.255   1.394   1.562
 41 A    42 A    43 A    44 A    45 A    46 A    47 A    48 A                  
  1.562   1.627   1.661   1.727   1.803   1.835   1.932   2.260
 49 A    50 A    51 A    52 A    53 A    54 A    55 A    56 A                  
  2.263   2.276   2.394   2.460   2.614   2.832   2.946   4.054
 57 A    58 A    59 A    60 A    61 A    62 A    63 A    64 A                  
  4.140   4.213   4.219   4.252   4.389   4.467   5.307   6.916
 65 A    66 A    67 A    68 A    69 A    70 A    71 A    72 A                  
  6.947   7.124   7.584  14.736  14.804  14.894  36.641  68.757
 73 A    74 A    75 A    76 A    77 A    78 A    79 A    80 A                  
166.198
 81 A                                                                          

 Occupation and symmetry of molecular orbitals

 Point group: C1 (1 irreducible representation).

                           A     All 
 -------------------------------------
 All molecular orbitals:
  - Alpha                  81    81  
  - Beta                   81    81  
 -------------------------------------
 Alpha orbitals:
  - Frozen occupied        7     7   
  - Active occupied        9     9   
  - Active virtual         65    65  
  - Frozen virtual         0     0   
 -------------------------------------
 Beta orbitals:
  - Frozen occupied        7     7   
  - Active occupied        9     9   
  - Active virtual         65    65  
  - Frozen virtual         0     0   
 -------------------------------------

 Import integrals:   CPU 0.00 s  wall 0.00 s

 Import integrals:   CPU 4.60 s  wall 0.85 s

 MP2 amplitudes:   CPU 0.02 s  wall 0.02 s

Running a double precision version
           CCSD T amplitudes will be solved using DIIS.

           Start     Size      MaxIter   EConv     TConv     
           3         7         100       1.00e-07  1.00e-05  
 ------------------------------------------------------------------------------
           Energy (a.u.)   Ediff      Tdiff       Comment
 ------------------------------------------------------------------------------
          -495.63373591                           
     1    -495.62597768   7.76e-03   6.53e-01     
     2    -495.64759878   2.16e-02   9.47e-02     
     3    -495.64658264   1.02e-03   4.51e-02     
     4    -495.64916364   2.58e-03   1.62e-02     Switched to DIIS steps.
     5    -495.65015644   9.93e-04   1.34e-02     
     6    -495.65024797   9.15e-05   3.66e-03     
     7    -495.65024367   4.29e-06   1.46e-03     
     8    -495.65024287   8.03e-07   3.40e-04     
     9    -495.65024501   2.14e-06   2.37e-04     
    10    -495.65024479   2.19e-07   7.47e-05     
    11    -495.65024500   2.09e-07   2.89e-05     
    12    -495.65024511   1.07e-07   1.54e-05     
    13    -495.65024510   1.15e-08   4.19e-06     
 ------------------------------------------------------------------------------
          -495.65024510                           CCSD T converged.

End of double precision
 SCF energy                 = -495.12081011
 MP2 energy                 = -495.63373591
 CCSD correlation energy     =   -0.52943498
 CCSD total energy           = -495.65024510

 CCSD  T1^2 = 0.0138  T2^2 = 0.2056  Leading amplitudes:

 Amplitude    Orbitals with energies
 -0.0387       16 (A) A                  ->    17 (A) A                   
              -0.4288                          0.0033                     
 -0.0387       16 (A) B                  ->    17 (A) B                   
              -0.4288                          0.0033                     
  0.0211       16 (A) A                  ->    41 (A) A                   
              -0.4288                          0.8766                     
  0.0211       16 (A) B                  ->    41 (A) B                   
              -0.4288                          0.8766                     

 Amplitude    Orbitals with energies
 -0.1386       16 (A) A      16 (A) B    ->    17 (A) A      17 (A) B     
              -0.4288       -0.4288            0.0033        0.0033       
  0.1386       16 (A) A      16 (A) B    ->    17 (A) B      17 (A) A     
              -0.4288       -0.4288            0.0033        0.0033       
  0.1386       16 (A) B      16 (A) A    ->    17 (A) A      17 (A) B     
              -0.4288       -0.4288            0.0033        0.0033       
 -0.1386       16 (A) B      16 (A) A    ->    17 (A) B      17 (A) A     
              -0.4288       -0.4288            0.0033        0.0033       

 Computing CCSD intemediates for later calculations in double precision
 Finished.

Running a double precision version
           CCSD Lambda amplitudes will be solved using DIIS.
           Start     Size      MaxIter   EConv     LConv     
           3         7         100       1.00e-07  1.00e-05  
 ------------------------------------------------------------------------------
            Enorm      Ldiff       Comment
 ------------------------------------------------------------------------------
     1     5.88e-02   4.01e-02     
     2     1.81e-02   8.17e-03     
     3     8.66e-03   1.94e-03     
     4     4.73e-03   1.56e-03     Switched to DIIS steps.
     5     1.49e-03   1.18e-03     
     6     7.61e-04   2.69e-04     
     7     2.44e-04   9.43e-05     
     8     1.11e-04   6.52e-06     
     9     3.51e-05   8.68e-06     
    10     1.44e-05   2.87e-06     
    11     6.38e-06   6.60e-07     
    12     2.54e-06   2.39e-07     
    13     1.35e-06   7.22e-08     
    14     5.74e-07   1.71e-09     
    15     2.54e-07   6.05e-09     
    16     1.33e-07   7.12e-09     
    17     5.66e-08   6.35e-09     
 ------------------------------------------------------------------------------
                                   CCSD Lambda converged.

 Computing density matrices in double precision...
           Orbital response amplitudes will be solved using DIIS.
           Start     Size      MaxIter   EConv     LConv     
           3         7         100       1.00e-06  1.00e-06  
 ------------------------------------------------------------------------------
            Enorm      Ldiff       Comment
 ------------------------------------------------------------------------------
     1     8.11e-02   2.45e-03     
     2     6.03e-02   6.87e-03     
     3     9.42e-02   2.42e-02     
     4     1.84e-02   3.15e-02     Switched to DIIS steps.
     5     3.99e-03   8.37e-03     
     6     1.06e-03   9.23e-04     
     7     3.82e-04   1.03e-04     
     8     9.39e-05   5.40e-05     
     9     2.54e-05   7.05e-06     
    10     5.45e-06   3.33e-06     
    11     9.75e-07   9.27e-07     
 ------------------------------------------------------------------------------
                                   Orbital response converged.

 Computing density matrices... Done.
 CCSD calculation:   CPU 121.60 s  wall 24.10 s

 Transferring MO TPDM to AO TPDM
 Transferring g2_o1o1o1o1
 Transferring g2_o1o1o1v1
 Transferring g2_o1o1v1v1
 Transferring g2_o1v1o1v1
 Transferring g2_o1v1v1v1
 Transferring g2_v1v1v1v1
 Adding separable TPDM
 Computing TPDM gradient
 --------------------------------------------------------
 2e gradient
  Atom          X               Y               Z
 --------------------------------------------------------
    1        -14.717110       10.034608        0.007466  
    2         -2.565000       -2.963573        0.001312  
    3          5.784235      -11.904500       -0.014803  
    4         11.497875        4.833465        0.006025  
 --------------------------------------------------------
 --------------------------------------------------------
 Final gradient
  Atom          X               Y               Z
 --------------------------------------------------------
    1        -14.717110       10.034608        0.007466  
    2         -2.565000       -2.963573        0.001312  
    3          5.784235      -11.904500       -0.014803  
    4         11.497875        4.833465        0.006025  
 --------------------------------------------------------
 Analytic gradient from two-electron contribution:   CPU 37.90 s  wall 6.85 s

 Total ccman2 time:   CPU 167.63 s  wall 32.73 s


 --------------------------------------------------------------

                    Orbital Energies (a.u.)
 --------------------------------------------------------------

 Alpha MOs
 -- Occupied --
-80.0182 -26.3192 -15.6892  -7.5606  -5.4534  -5.4529  -5.4523  -1.6217
 -1.1387  -0.8158  -0.7045  -0.6892  -0.6356  -0.5326  -0.4370  -0.4288
 -- Virtual --
  0.0033   0.0479   0.0664   0.0789   0.0862   0.1016   0.1544   0.1732
  0.2010   0.2254   0.2265   0.2908   0.3128   0.3603   0.3625   0.3769
  0.3913   0.4046   0.4941   0.5540   0.5866   0.7819   0.8258   0.8679
  0.8766   0.9495   1.0322   1.0518   1.1355   1.2553   1.3940   1.5620
  1.5625   1.6271   1.6608   1.7274   1.8025   1.8349   1.9318   2.2603
  2.2635   2.2758   2.3943   2.4604   2.6145   2.8318   2.9458   4.0535
  4.1400   4.2133   4.2192   4.2524   4.3889   4.4669   5.3072   6.9164
  6.9473   7.1237   7.5836  14.7363  14.8045  14.8944  36.6413  68.7572
166.1985
 --------------------------------------------------------------

          Ground-State Mulliken Net Atomic Charges

     Atom                 Charge (a.u.)
  ----------------------------------------
      1 P                     0.346871
      2 H                    -0.053875
      3 N                    -0.228944
      4 F                    -0.064052
  ----------------------------------------
  Sum of atomic charges =     0.000000

 -----------------------------------------------------------------
                    Cartesian Multipole Moments
 -----------------------------------------------------------------
    Charge (ESU x 10^10)
                 0.0000
    Dipole Moment (Debye)
         X       2.8215      Y      -0.5094      Z      -0.0007
       Tot       2.8671
    Quadrupole Moments (Debye-Ang)
        XX     -23.6777     XY       0.9504     YY     -26.0825
        XZ       0.0009     YZ      -0.0031     ZZ     -23.2954
    Octopole Moments (Debye-Ang^2)
       XXX      -3.9537    XXY       0.5844    XYY      -3.3750
       YYY      -2.7538    XXZ      -0.0058    XYZ      -0.0005
       YYZ      -0.0073    XZZ      -2.9164    YZZ      -0.7116
       ZZZ      -0.0175
    Hexadecapole Moments (Debye-Ang^3)
      XXXX    -179.6709   XXXY       3.8543   XXYY     -40.6207
      XYYY       6.6376   YYYY     -59.8731   XXXZ       0.0081
      XXYZ      -0.0057   XYYZ       0.0050   YYYZ      -0.0172
      XXZZ     -34.1348   XYZZ       1.2154   YYZZ     -14.2554
      XZZZ       0.0076   YZZZ      -0.0150   ZZZZ     -26.7143
 -----------------------------------------------------------------
 DrvMan completing analytic gradient of the correlated energy
 Correlated dipole moment
            1
    1   1.1100504
    2  -0.2004090
    3  -0.0002664
 Energy read as -495.650245095
 Full Analytical Gradient: (in a.u., or Hartree/Bohr)
             1             2             3             4
    1    0.00011548   -0.00002345   -0.00004843   -0.00004360
    2   -0.00008145    0.00001654    0.00007191   -0.00000700
    3    0.00002512   -0.00003507    0.00004723   -0.00003728
 Gradient time:  CPU 0.85 s  wall 0.85 s
 ----------------------------------------------------------------
             Standard Nuclear Orientation (Angstroms)
    I     Atom           X                Y                Z
 ----------------------------------------------------------------
    1      P       0.9662916901    -0.2182724653     0.0000000000
    2      H       1.7354987377     0.9709054285    -0.0000000000
    3      N      -0.4025297625     0.6449997420    -0.0000000000
    4      F      -1.4892406390    -0.2457574047     0.0000000000
 ----------------------------------------------------------------
 Nuclear Repulsion Energy =    95.8509166414 hartrees
 There are       16 alpha and       16 beta electrons

                       Distance Matrix (Angstroms)
             P (  1)   H (  2)   N (  3)
   H (  2)  1.416271
   N (  3)  1.618305  2.162725
   F (  4)  2.455686  3.446623  1.405129

 Requested basis set is 6-311++G(d,p)
 There are 30 shells and 81 basis functions
 A cutoff of  1.0D-14 yielded    454 shell pairs
 There are      3383 function pairs (      3646 Cartesian)
 Smallest overlap matrix eigenvalue = 1.69E-03
 Guess MOs from SCF MO coefficient file

 -----------------------------------------------------------------------
  General SCF calculation program by
  Eric Jon Sundstrom, Paul Horn, Yuezhi Mao, Dmitri Zuev, Alec White,
  David Stuck, Shaama M.S., Shane Yost, Joonho Lee, David Small,
  Daniel Levine, Susi Lehtola, Hugh Burton, Evgeny Epifanovsky
 -----------------------------------------------------------------------
 Hartree-Fock
 using 6 threads for integral computing
 -------------------------------------------------------
 OpenMP Integral computing Module                
 Release: version 2.0, May 2017, Q-Chem Inc. Pleasanton 
 -------------------------------------------------------
 A restricted SCF calculation will be
 performed using DIIS
 SCF converges when DIIS error is below 1.0e-08
 ---------------------------------------
  Cycle       Energy         DIIS error
 ---------------------------------------
    1    -495.1208470924      2.91e-05  
    2    -495.1208479411      7.45e-06  
    3    -495.1208480569      3.26e-06  
    4    -495.1208480751      1.66e-06  
    5    -495.1208480831      8.20e-07  
    6    -495.1208480857      4.49e-07  
    7    -495.1208480867      2.21e-07  
    8    -495.1208480870      7.11e-08  
    9    -495.1208480870      2.33e-08  
   10    -495.1208480870      9.60e-09  Convergence criterion met
 ---------------------------------------
 SCF time:   CPU 2.20s  wall 0.00s 
 SCF   energy in the final basis set =     -495.1208480870
 Total energy in the final basis set =     -495.1208480870


 ------------------------------------------------------------------------------

   CCMAN2: suite of methods based on coupled cluster
           and equation of motion theories.

   Components:
   * libvmm-1.3-trunk
     by Evgeny Epifanovsky, Ilya Kaliman.
   * libtensor-2.5-trunk
     by Evgeny Epifanovsky, Michael Wormit, Dmitry Zuev, Sam Manzer, 
        Ilya Kaliman.
   * libcc-2.5-trunk
     by Evgeny Epifanovsky, Arik Landau, Tomasz Kus, Kirill Khistyaev, 
        Dmitry Zuev, Prashant Manohar, Xintian Feng, Anna Krylov, 
        Matthew Goldey, Alec White, Thomas Jagau, Kaushik Nanda, 
        Anastasia Gunina, Alexander Kunitsa, Joonho Lee.

   CCMAN original authors:
   Anna I. Krylov, C. David Sherrill, Steven R. Gwaltney,
   Edward F. C. Byrd (2000)
   Sergey V. Levchenko, Lyudmila V. Slipchenko, Tao Wang,
   Ana-Maria C. Cristian (2003)
   Piotr A. Pieniazek, C. Melania Oana, Evgeny Epifanovsky (2007)
   Prashant Manohar (2009)

 ------------------------------------------------------------------------------


 Allocating and initializing 30808MB of RAM...
 Calculation will run on 6 cores.


 Alpha MOs, Restricted
 -- Occupied --                  
-80.018 -26.319 -15.689  -7.561  -5.453  -5.453  -5.452  -1.622
  1 A     2 A     3 A     4 A     5 A     6 A     7 A     8 A                  
 -1.139  -0.816  -0.705  -0.690  -0.636  -0.533  -0.437  -0.429
  9 A    10 A    11 A    12 A    13 A    14 A    15 A    16 A                  
 -- Virtual --                   
  0.003   0.048   0.066   0.079   0.086   0.102   0.154   0.173
 17 A    18 A    19 A    20 A    21 A    22 A    23 A    24 A                  
  0.201   0.225   0.227   0.291   0.313   0.360   0.363   0.377
 25 A    26 A    27 A    28 A    29 A    30 A    31 A    32 A                  
  0.391   0.405   0.494   0.554   0.587   0.782   0.826   0.868
 33 A    34 A    35 A    36 A    37 A    38 A    39 A    40 A                  
  0.877   0.950   1.032   1.052   1.135   1.255   1.394   1.562
 41 A    42 A    43 A    44 A    45 A    46 A    47 A    48 A                  
  1.562   1.627   1.661   1.727   1.803   1.835   1.932   2.261
 49 A    50 A    51 A    52 A    53 A    54 A    55 A    56 A                  
  2.263   2.276   2.394   2.460   2.615   2.832   2.946   4.054
 57 A    58 A    59 A    60 A    61 A    62 A    63 A    64 A                  
  4.140   4.213   4.219   4.252   4.390   4.468   5.309   6.916
 65 A    66 A    67 A    68 A    69 A    70 A    71 A    72 A                  
  6.947   7.125   7.584  14.736  14.805  14.894  36.641  68.757
 73 A    74 A    75 A    76 A    77 A    78 A    79 A    80 A                  
166.199
 81 A                                                                          

 Beta MOs, Restricted
 -- Occupied --                  
-80.018 -26.319 -15.689  -7.561  -5.453  -5.453  -5.452  -1.622
  1 A     2 A     3 A     4 A     5 A     6 A     7 A     8 A                  
 -1.139  -0.816  -0.705  -0.690  -0.636  -0.533  -0.437  -0.429
  9 A    10 A    11 A    12 A    13 A    14 A    15 A    16 A                  
 -- Virtual --                   
  0.003   0.048   0.066   0.079   0.086   0.102   0.154   0.173
 17 A    18 A    19 A    20 A    21 A    22 A    23 A    24 A                  
  0.201   0.225   0.227   0.291   0.313   0.360   0.363   0.377
 25 A    26 A    27 A    28 A    29 A    30 A    31 A    32 A                  
  0.391   0.405   0.494   0.554   0.587   0.782   0.826   0.868
 33 A    34 A    35 A    36 A    37 A    38 A    39 A    40 A                  
  0.877   0.950   1.032   1.052   1.135   1.255   1.394   1.562
 41 A    42 A    43 A    44 A    45 A    46 A    47 A    48 A                  
  1.562   1.627   1.661   1.727   1.803   1.835   1.932   2.261
 49 A    50 A    51 A    52 A    53 A    54 A    55 A    56 A                  
  2.263   2.276   2.394   2.460   2.615   2.832   2.946   4.054
 57 A    58 A    59 A    60 A    61 A    62 A    63 A    64 A                  
  4.140   4.213   4.219   4.252   4.390   4.468   5.309   6.916
 65 A    66 A    67 A    68 A    69 A    70 A    71 A    72 A                  
  6.947   7.125   7.584  14.736  14.805  14.894  36.641  68.757
 73 A    74 A    75 A    76 A    77 A    78 A    79 A    80 A                  
166.199
 81 A                                                                          

 Occupation and symmetry of molecular orbitals

 Point group: C1 (1 irreducible representation).

                           A     All 
 -------------------------------------
 All molecular orbitals:
  - Alpha                  81    81  
  - Beta                   81    81  
 -------------------------------------
 Alpha orbitals:
  - Frozen occupied        7     7   
  - Active occupied        9     9   
  - Active virtual         65    65  
  - Frozen virtual         0     0   
 -------------------------------------
 Beta orbitals:
  - Frozen occupied        7     7   
  - Active occupied        9     9   
  - Active virtual         65    65  
  - Frozen virtual         0     0   
 -------------------------------------

 Import integrals:   CPU 0.00 s  wall 0.00 s

 Import integrals:   CPU 4.60 s  wall 0.84 s

 MP2 amplitudes:   CPU 0.02 s  wall 0.01 s

Running a double precision version
           CCSD T amplitudes will be solved using DIIS.

           Start     Size      MaxIter   EConv     TConv     
           3         7         100       1.00e-07  1.00e-05  
 ------------------------------------------------------------------------------
           Energy (a.u.)   Ediff      Tdiff       Comment
 ------------------------------------------------------------------------------
          -495.63373154                           
     1    -495.62599418   7.74e-03   6.53e-01     
     2    -495.64759789   2.16e-02   9.47e-02     
     3    -495.64658672   1.01e-03   4.51e-02     
     4    -495.64916481   2.58e-03   1.62e-02     Switched to DIIS steps.
     5    -495.65015655   9.92e-04   1.34e-02     
     6    -495.65024778   9.12e-05   3.65e-03     
     7    -495.65024342   4.36e-06   1.45e-03     
     8    -495.65024262   8.05e-07   3.39e-04     
     9    -495.65024474   2.12e-06   2.37e-04     
    10    -495.65024452   2.19e-07   7.45e-05     
    11    -495.65024472   2.07e-07   2.89e-05     
    12    -495.65024483   1.06e-07   1.54e-05     
    13    -495.65024482   1.14e-08   4.17e-06     
 ------------------------------------------------------------------------------
          -495.65024482                           CCSD T converged.

End of double precision
 SCF energy                 = -495.12084809
 MP2 energy                 = -495.63373154
 CCSD correlation energy     =   -0.52939673
 CCSD total energy           = -495.65024482

 CCSD  T1^2 = 0.0138  T2^2 = 0.2055  Leading amplitudes:

 Amplitude    Orbitals with energies
  0.0386       16 (A) A                  ->    17 (A) A                   
              -0.4287                          0.0034                     
  0.0386       16 (A) B                  ->    17 (A) B                   
              -0.4287                          0.0034                     
  0.0211       16 (A) A                  ->    41 (A) A                   
              -0.4287                          0.8766                     
  0.0211       16 (A) B                  ->    41 (A) B                   
              -0.4287                          0.8766                     

 Amplitude    Orbitals with energies
 -0.1386       16 (A) A      16 (A) B    ->    17 (A) A      17 (A) B     
              -0.4287       -0.4287            0.0034        0.0034       
  0.1386       16 (A) A      16 (A) B    ->    17 (A) B      17 (A) A     
              -0.4287       -0.4287            0.0034        0.0034       
  0.1386       16 (A) B      16 (A) A    ->    17 (A) A      17 (A) B     
              -0.4287       -0.4287            0.0034        0.0034       
 -0.1386       16 (A) B      16 (A) A    ->    17 (A) B      17 (A) A     
              -0.4287       -0.4287            0.0034        0.0034       

 Computing CCSD intemediates for later calculations in double precision
 Finished.

Running a double precision version
           CCSD Lambda amplitudes will be solved using DIIS.
           Start     Size      MaxIter   EConv     LConv     
           3         7         100       1.00e-07  1.00e-05  
 ------------------------------------------------------------------------------
            Enorm      Ldiff       Comment
 ------------------------------------------------------------------------------
     1     5.88e-02   4.01e-02     
     2     1.81e-02   8.16e-03     
     3     8.65e-03   1.94e-03     
     4     4.73e-03   1.56e-03     Switched to DIIS steps.
     5     1.49e-03   1.18e-03     
     6     7.60e-04   2.69e-04     
     7     2.43e-04   9.40e-05     
     8     1.10e-04   6.44e-06     
     9     3.50e-05   8.69e-06     
    10     1.43e-05   2.87e-06     
    11     6.36e-06   6.61e-07     
    12     2.53e-06   2.40e-07     
    13     1.34e-06   7.15e-08     
    14     5.70e-07   2.09e-09     
    15     2.52e-07   5.98e-09     
    16     1.32e-07   7.12e-09     
    17     5.60e-08   6.29e-09     
 ------------------------------------------------------------------------------
                                   CCSD Lambda converged.

 Computing density matrices in double precision...
           Orbital response amplitudes will be solved using DIIS.
           Start     Size      MaxIter   EConv     LConv     
           3         7         100       1.00e-06  1.00e-06  
 ------------------------------------------------------------------------------
            Enorm      Ldiff       Comment
 ------------------------------------------------------------------------------
     1     8.11e-02   2.43e-03     
     2     6.02e-02   6.93e-03     
     3     9.39e-02   2.41e-02     
     4     1.84e-02   3.13e-02     Switched to DIIS steps.
     5     3.99e-03   8.37e-03     
     6     1.06e-03   9.22e-04     
     7     3.82e-04   1.02e-04     
     8     9.38e-05   5.41e-05     
     9     2.53e-05   7.05e-06     
    10     5.43e-06   3.33e-06     
    11     9.71e-07   9.26e-07     
 ------------------------------------------------------------------------------
                                   Orbital response converged.

 Computing density matrices... Done.
 CCSD calculation:   CPU 123.73 s  wall 24.87 s

 Transferring MO TPDM to AO TPDM
 Transferring g2_o1o1o1o1
 Transferring g2_o1o1o1v1
 Transferring g2_o1o1v1v1
 Transferring g2_o1v1o1v1
 Transferring g2_o1v1v1v1
 Transferring g2_v1v1v1v1
 Adding separable TPDM
 Computing TPDM gradient
 --------------------------------------------------------
 2e gradient
  Atom          X               Y               Z
 --------------------------------------------------------
    1        -14.719532       10.036111       -0.000000  
    2         -2.564670       -2.963948        0.000000  
    3          5.783475      -11.911959        0.000000  
    4         11.500726        4.839797       -0.000000  
 --------------------------------------------------------
 --------------------------------------------------------
 Final gradient
  Atom          X               Y               Z
 --------------------------------------------------------
    1        -14.719532       10.036111       -0.000000  
    2         -2.564670       -2.963948        0.000000  
    3          5.783475      -11.911959        0.000000  
    4         11.500726        4.839797       -0.000000  
 --------------------------------------------------------
 Analytic gradient from two-electron contribution:   CPU 37.58 s  wall 6.75 s

 Total ccman2 time:   CPU 168.90 s  wall 33.34 s


 --------------------------------------------------------------

                    Orbital Energies (a.u.)
 --------------------------------------------------------------

 Alpha MOs
 -- Occupied --
-80.0181 -26.3194 -15.6892  -7.5605  -5.4534  -5.4528  -5.4522  -1.6222
 -1.1386  -0.8159  -0.7047  -0.6895  -0.6357  -0.5325  -0.4370  -0.4287
 -- Virtual --
  0.0034   0.0479   0.0664   0.0789   0.0863   0.1016   0.1545   0.1733
  0.2010   0.2254   0.2265   0.2909   0.3130   0.3602   0.3625   0.3770
  0.3914   0.4046   0.4941   0.5540   0.5867   0.7820   0.8259   0.8681
  0.8766   0.9496   1.0321   1.0518   1.1355   1.2554   1.3940   1.5619
  1.5624   1.6269   1.6609   1.7275   1.8026   1.8350   1.9319   2.2606
  2.2634   2.2758   2.3943   2.4603   2.6148   2.8318   2.9459   4.0539
  4.1397   4.2131   4.2190   4.2522   4.3896   4.4676   5.3086   6.9162
  6.9473   7.1247   7.5838  14.7364  14.8046  14.8945  36.6415  68.7571
166.1986
 --------------------------------------------------------------

          Ground-State Mulliken Net Atomic Charges

     Atom                 Charge (a.u.)
  ----------------------------------------
      1 P                     0.346683
      2 H                    -0.053939
      3 N                    -0.229146
      4 F                    -0.063597
  ----------------------------------------
  Sum of atomic charges =    -0.000000

 -----------------------------------------------------------------
                    Cartesian Multipole Moments
 -----------------------------------------------------------------
    Charge (ESU x 10^10)
                -0.0000
    Dipole Moment (Debye)
         X       2.8171      Y      -0.5101      Z       0.0000
       Tot       2.8629
    Quadrupole Moments (Debye-Ang)
        XX     -23.6740     XY       0.9500     YY     -26.0835
        XZ       0.0000     YZ      -0.0000     ZZ     -23.2955
    Octopole Moments (Debye-Ang^2)
       XXX      -3.9857    XXY       0.5825    XYY      -3.3825
       YYY      -2.7554    XXZ       0.0000    XYZ      -0.0000
       YYZ       0.0000    XZZ      -2.9251    YZZ      -0.7118
       ZZZ       0.0000
    Hexadecapole Moments (Debye-Ang^3)
      XXXX    -179.5684   XXXY       3.8533   XXYY     -40.6060
      XYYY       6.6421   YYYY     -59.8783   XXXZ       0.0000
      XXYZ      -0.0000   XYYZ       0.0000   YYYZ      -0.0000
      XXZZ     -34.1194   XYZZ       1.2169   YYZZ     -14.2566
      XZZZ       0.0000   YZZZ      -0.0000   ZZZZ     -26.7168
 -----------------------------------------------------------------
 DrvMan completing analytic gradient of the correlated energy
 Correlated dipole moment
            1
    1   1.1083477
    2  -0.2006750
    3   0.0000001
 Energy read as -495.650244819
 Full Analytical Gradient: (in a.u., or Hartree/Bohr)
             1             2             3             4
    1    0.00001857   -0.00004365   -0.00035637    0.00038146
    2   -0.00015163    0.00002907   -0.00008415    0.00020672
    3    0.00000002   -0.00000001   -0.00000003    0.00000002
 Gradient time:  CPU 0.79 s  wall 0.78 s
 ----------------------------------------------------------------
             Standard Nuclear Orientation (Angstroms)
    I     Atom           X                Y                Z
 ----------------------------------------------------------------
    1      P       0.9662916901    -0.2182724653     0.0000000000
    2      H       1.7354987377     0.9709054285    -0.0000000000
    3      N      -0.4025297625     0.6449997420    -0.0000000000
    4      F      -1.4912406390    -0.2457574047     0.0000000000
 ----------------------------------------------------------------
 Nuclear Repulsion Energy =    95.8003958997 hartrees
 There are       16 alpha and       16 beta electrons

                       Distance Matrix (Angstroms)
             P (  1)   H (  2)   N (  3)
   H (  2)  1.416271
   N (  3)  1.618305  2.162725
   F (  4)  2.457686  3.448495  1.406677

 Requested basis set is 6-311++G(d,p)
 There are 30 shells and 81 basis functions
 A cutoff of  1.0D-14 yielded    454 shell pairs
 There are      3383 function pairs (      3646 Cartesian)
 Smallest overlap matrix eigenvalue = 1.69E-03
 Guess MOs from SCF MO coefficient file

 -----------------------------------------------------------------------
  General SCF calculation program by
  Eric Jon Sundstrom, Paul Horn, Yuezhi Mao, Dmitri Zuev, Alec White,
  David Stuck, Shaama M.S., Shane Yost, Joonho Lee, David Small,
  Daniel Levine, Susi Lehtola, Hugh Burton, Evgeny Epifanovsky
 -----------------------------------------------------------------------
 Hartree-Fock
 using 6 threads for integral computing
 -------------------------------------------------------
 OpenMP Integral computing Module                
 Release: version 2.0, May 2017, Q-Chem Inc. Pleasanton 
 -------------------------------------------------------
 A restricted SCF calculation will be
 performed using DIIS
 SCF converges when DIIS error is below 1.0e-08
 ---------------------------------------
  Cycle       Energy         DIIS error
 ---------------------------------------
    1    -495.1207697082      4.48e-05  
    2    -495.1207713013      1.00e-05  
    3    -495.1207714463      4.90e-06  
    4    -495.1207714691      1.81e-06  
    5    -495.1207714761      9.30e-07  
    6    -495.1207714778      4.42e-07  
    7    -495.1207714783      1.67e-07  
    8    -495.1207714784      5.98e-08  
    9    -495.1207714784      2.23e-08  
   10    -495.1207714784      5.09e-09  Convergence criterion met
 ---------------------------------------
 SCF time:   CPU 2.20s  wall 1.00s 
 SCF   energy in the final basis set =     -495.1207714784
 Total energy in the final basis set =     -495.1207714784


 ------------------------------------------------------------------------------

   CCMAN2: suite of methods based on coupled cluster
           and equation of motion theories.

   Components:
   * libvmm-1.3-trunk
     by Evgeny Epifanovsky, Ilya Kaliman.
   * libtensor-2.5-trunk
     by Evgeny Epifanovsky, Michael Wormit, Dmitry Zuev, Sam Manzer, 
        Ilya Kaliman.
   * libcc-2.5-trunk
     by Evgeny Epifanovsky, Arik Landau, Tomasz Kus, Kirill Khistyaev, 
        Dmitry Zuev, Prashant Manohar, Xintian Feng, Anna Krylov, 
        Matthew Goldey, Alec White, Thomas Jagau, Kaushik Nanda, 
        Anastasia Gunina, Alexander Kunitsa, Joonho Lee.

   CCMAN original authors:
   Anna I. Krylov, C. David Sherrill, Steven R. Gwaltney,
   Edward F. C. Byrd (2000)
   Sergey V. Levchenko, Lyudmila V. Slipchenko, Tao Wang,
   Ana-Maria C. Cristian (2003)
   Piotr A. Pieniazek, C. Melania Oana, Evgeny Epifanovsky (2007)
   Prashant Manohar (2009)

 ------------------------------------------------------------------------------


 Allocating and initializing 30808MB of RAM...
 Calculation will run on 6 cores.


 Alpha MOs, Restricted
 -- Occupied --                  
-80.018 -26.319 -15.689  -7.561  -5.454  -5.453  -5.452  -1.621
  1 A     2 A     3 A     4 A     5 A     6 A     7 A     8 A                  
 -1.139  -0.816  -0.704  -0.689  -0.635  -0.533  -0.437  -0.429
  9 A    10 A    11 A    12 A    13 A    14 A    15 A    16 A                  
 -- Virtual --                   
  0.003   0.048   0.066   0.079   0.086   0.102   0.154   0.173
 17 A    18 A    19 A    20 A    21 A    22 A    23 A    24 A                  
  0.201   0.225   0.226   0.291   0.313   0.360   0.363   0.377
 25 A    26 A    27 A    28 A    29 A    30 A    31 A    32 A                  
  0.391   0.405   0.494   0.554   0.587   0.782   0.826   0.868
 33 A    34 A    35 A    36 A    37 A    38 A    39 A    40 A                  
  0.877   0.950   1.032   1.052   1.135   1.255   1.394   1.562
 41 A    42 A    43 A    44 A    45 A    46 A    47 A    48 A                  
  1.563   1.627   1.661   1.727   1.802   1.835   1.932   2.260
 49 A    50 A    51 A    52 A    53 A    54 A    55 A    56 A                  
  2.264   2.276   2.394   2.460   2.614   2.832   2.946   4.053
 57 A    58 A    59 A    60 A    61 A    62 A    63 A    64 A                  
  4.140   4.213   4.219   4.253   4.388   4.466   5.306   6.917
 65 A    66 A    67 A    68 A    69 A    70 A    71 A    72 A                  
  6.947   7.123   7.584  14.736  14.804  14.894  36.641  68.757
 73 A    74 A    75 A    76 A    77 A    78 A    79 A    80 A                  
166.198
 81 A                                                                          

 Beta MOs, Restricted
 -- Occupied --                  
-80.018 -26.319 -15.689  -7.561  -5.454  -5.453  -5.452  -1.621
  1 A     2 A     3 A     4 A     5 A     6 A     7 A     8 A                  
 -1.139  -0.816  -0.704  -0.689  -0.635  -0.533  -0.437  -0.429
  9 A    10 A    11 A    12 A    13 A    14 A    15 A    16 A                  
 -- Virtual --                   
  0.003   0.048   0.066   0.079   0.086   0.102   0.154   0.173
 17 A    18 A    19 A    20 A    21 A    22 A    23 A    24 A                  
  0.201   0.225   0.226   0.291   0.313   0.360   0.363   0.377
 25 A    26 A    27 A    28 A    29 A    30 A    31 A    32 A                  
  0.391   0.405   0.494   0.554   0.587   0.782   0.826   0.868
 33 A    34 A    35 A    36 A    37 A    38 A    39 A    40 A                  
  0.877   0.950   1.032   1.052   1.135   1.255   1.394   1.562
 41 A    42 A    43 A    44 A    45 A    46 A    47 A    48 A                  
  1.563   1.627   1.661   1.727   1.802   1.835   1.932   2.260
 49 A    50 A    51 A    52 A    53 A    54 A    55 A    56 A                  
  2.264   2.276   2.394   2.460   2.614   2.832   2.946   4.053
 57 A    58 A    59 A    60 A    61 A    62 A    63 A    64 A                  
  4.140   4.213   4.219   4.253   4.388   4.466   5.306   6.917
 65 A    66 A    67 A    68 A    69 A    70 A    71 A    72 A                  
  6.947   7.123   7.584  14.736  14.804  14.894  36.641  68.757
 73 A    74 A    75 A    76 A    77 A    78 A    79 A    80 A                  
166.198
 81 A                                                                          

 Occupation and symmetry of molecular orbitals

 Point group: C1 (1 irreducible representation).

                           A     All 
 -------------------------------------
 All molecular orbitals:
  - Alpha                  81    81  
  - Beta                   81    81  
 -------------------------------------
 Alpha orbitals:
  - Frozen occupied        7     7   
  - Active occupied        9     9   
  - Active virtual         65    65  
  - Frozen virtual         0     0   
 -------------------------------------
 Beta orbitals:
  - Frozen occupied        7     7   
  - Active occupied        9     9   
  - Active virtual         65    65  
  - Frozen virtual         0     0   
 -------------------------------------

 Import integrals:   CPU 0.00 s  wall 0.00 s

 Import integrals:   CPU 4.60 s  wall 0.85 s

 MP2 amplitudes:   CPU 0.10 s  wall 0.06 s

Running a double precision version
           CCSD T amplitudes will be solved using DIIS.

           Start     Size      MaxIter   EConv     TConv     
           3         7         100       1.00e-07  1.00e-05  
 ------------------------------------------------------------------------------
           Energy (a.u.)   Ediff      Tdiff       Comment
 ------------------------------------------------------------------------------
          -495.63373955                           
     1    -495.62596047   7.78e-03   6.53e-01     
     2    -495.64759897   2.16e-02   9.47e-02     
     3    -495.64657785   1.02e-03   4.52e-02     
     4    -495.64916177   2.58e-03   1.62e-02     Switched to DIIS steps.
     5    -495.65015561   9.94e-04   1.34e-02     
     6    -495.65024744   9.18e-05   3.67e-03     
     7    -495.65024321   4.22e-06   1.46e-03     
     8    -495.65024241   8.00e-07   3.41e-04     
     9    -495.65024457   2.16e-06   2.38e-04     
    10    -495.65024435   2.19e-07   7.49e-05     
    11    -495.65024456   2.10e-07   2.90e-05     
    12    -495.65024467   1.08e-07   1.55e-05     
    13    -495.65024466   1.17e-08   4.21e-06     
 ------------------------------------------------------------------------------
          -495.65024466                           CCSD T converged.

End of double precision
 SCF energy                 = -495.12077148
 MP2 energy                 = -495.63373955
 CCSD correlation energy     =   -0.52947318
 CCSD total energy           = -495.65024466

 CCSD  T1^2 = 0.0138  T2^2 = 0.2056  Leading amplitudes:

 Amplitude    Orbitals with energies
 -0.0387       16 (A) A                  ->    17 (A) A                   
              -0.4289                          0.0033                     
 -0.0387       16 (A) B                  ->    17 (A) B                   
              -0.4289                          0.0033                     
  0.0211       16 (A) A                  ->    41 (A) A                   
              -0.4289                          0.8765                     
  0.0211       16 (A) B                  ->    41 (A) B                   
              -0.4289                          0.8765                     

 Amplitude    Orbitals with energies
 -0.1386       16 (A) A      16 (A) B    ->    17 (A) A      17 (A) B     
              -0.4289       -0.4289            0.0033        0.0033       
  0.1386       16 (A) A      16 (A) B    ->    17 (A) B      17 (A) A     
              -0.4289       -0.4289            0.0033        0.0033       
  0.1386       16 (A) B      16 (A) A    ->    17 (A) A      17 (A) B     
              -0.4289       -0.4289            0.0033        0.0033       
 -0.1386       16 (A) B      16 (A) A    ->    17 (A) B      17 (A) A     
              -0.4289       -0.4289            0.0033        0.0033       

 Computing CCSD intemediates for later calculations in double precision
 Finished.

Running a double precision version
           CCSD Lambda amplitudes will be solved using DIIS.
           Start     Size      MaxIter   EConv     LConv     
           3         7         100       1.00e-07  1.00e-05  
 ------------------------------------------------------------------------------
            Enorm      Ldiff       Comment
 ------------------------------------------------------------------------------
     1     5.88e-02   4.01e-02     
     2     1.81e-02   8.18e-03     
     3     8.67e-03   1.94e-03     
     4     4.74e-03   1.56e-03     Switched to DIIS steps.
     5     1.49e-03   1.18e-03     
     6     7.63e-04   2.70e-04     
     7     2.44e-04   9.45e-05     
     8     1.11e-04   6.60e-06     
     9     3.52e-05   8.68e-06     
    10     1.44e-05   2.88e-06     
    11     6.39e-06   6.59e-07     
    12     2.55e-06   2.39e-07     
    13     1.35e-06   7.28e-08     
    14     5.76e-07   1.35e-09     
    15     2.55e-07   6.11e-09     
    16     1.34e-07   7.10e-09     
    17     5.66e-08   6.39e-09     
 ------------------------------------------------------------------------------
                                   CCSD Lambda converged.

 Computing density matrices in double precision...
           Orbital response amplitudes will be solved using DIIS.
           Start     Size      MaxIter   EConv     LConv     
           3         7         100       1.00e-06  1.00e-06  
 ------------------------------------------------------------------------------
            Enorm      Ldiff       Comment
 ------------------------------------------------------------------------------
     1     8.11e-02   2.46e-03     
     2     6.04e-02   6.81e-03     
     3     9.45e-02   2.43e-02     
     4     1.84e-02   3.17e-02     Switched to DIIS steps.
     5     4.00e-03   8.37e-03     
     6     1.06e-03   9.23e-04     
     7     3.82e-04   1.03e-04     
     8     9.40e-05   5.40e-05     
     9     2.54e-05   7.06e-06     
    10     5.46e-06   3.34e-06     
    11     9.73e-07   9.28e-07     
 ------------------------------------------------------------------------------
                                   Orbital response converged.

 Computing density matrices... Done.
 CCSD calculation:   CPU 122.13 s  wall 24.22 s

 Transferring MO TPDM to AO TPDM
 Transferring g2_o1o1o1o1
 Transferring g2_o1o1o1v1
 Transferring g2_o1o1v1v1
 Transferring g2_o1v1o1v1
 Transferring g2_o1v1v1v1
 Transferring g2_v1v1v1v1
 Adding separable TPDM
 Computing TPDM gradient
 --------------------------------------------------------
 2e gradient
  Atom          X               Y               Z
 --------------------------------------------------------
    1        -14.714698       10.033114        0.000000  
    2         -2.565330       -2.963198        0.000000  
    3          5.785007      -11.897065       -0.000000  
    4         11.495022        4.827148       -0.000000  
 --------------------------------------------------------
 --------------------------------------------------------
 Final gradient
  Atom          X               Y               Z
 --------------------------------------------------------
    1        -14.714698       10.033114        0.000000  
    2         -2.565330       -2.963198        0.000000  
    3          5.785007      -11.897065       -0.000000  
    4         11.495022        4.827148       -0.000000  
 --------------------------------------------------------
 Analytic gradient from two-electron contribution:   CPU 37.03 s  wall 6.61 s

 Total ccman2 time:   CPU 167.00 s  wall 32.56 s


 --------------------------------------------------------------

                    Orbital Energies (a.u.)
 --------------------------------------------------------------

 Alpha MOs
 -- Occupied --
-80.0183 -26.3191 -15.6893  -7.5607  -5.4535  -5.4530  -5.4524  -1.6213
 -1.1387  -0.8157  -0.7042  -0.6890  -0.6354  -0.5327  -0.4370  -0.4289
 -- Virtual --
  0.0033   0.0479   0.0664   0.0789   0.0862   0.1016   0.1544   0.1731
  0.2010   0.2254   0.2264   0.2906   0.3127   0.3603   0.3626   0.3768
  0.3913   0.4046   0.4940   0.5540   0.5866   0.7819   0.8257   0.8677
  0.8765   0.9495   1.0322   1.0518   1.1355   1.2553   1.3940   1.5620
  1.5626   1.6274   1.6607   1.7273   1.8025   1.8348   1.9318   2.2599
  2.2636   2.2758   2.3944   2.4604   2.6141   2.8317   2.9458   4.0532
  4.1403   4.2135   4.2194   4.2526   4.3881   4.4662   5.3058   6.9165
  6.9474   7.1227   7.5835  14.7362  14.8044  14.8943  36.6412  68.7574
166.1983
 --------------------------------------------------------------

          Ground-State Mulliken Net Atomic Charges

     Atom                 Charge (a.u.)
  ----------------------------------------
      1 P                     0.347058
      2 H                    -0.053812
      3 N                    -0.228741
      4 F                    -0.064505
  ----------------------------------------
  Sum of atomic charges =     0.000000

 -----------------------------------------------------------------
                    Cartesian Multipole Moments
 -----------------------------------------------------------------
    Charge (ESU x 10^10)
                 0.0000
    Dipole Moment (Debye)
         X       2.8258      Y      -0.5087      Z       0.0000
       Tot       2.8712
    Quadrupole Moments (Debye-Ang)
        XX     -23.6813     XY       0.9508     YY     -26.0815
        XZ       0.0000     YZ      -0.0000     ZZ     -23.2953
    Octopole Moments (Debye-Ang^2)
       XXX      -3.9217    XXY       0.5864    XYY      -3.3675
       YYY      -2.7522    XXZ       0.0000    XYZ      -0.0000
       YYZ       0.0000    XZZ      -2.9077    YZZ      -0.7114
       ZZZ       0.0000
    Hexadecapole Moments (Debye-Ang^3)
      XXXX    -179.7735   XXXY       3.8553   XXYY     -40.6354
      XYYY       6.6332   YYYY     -59.8678   XXXZ       0.0000
      XXYZ      -0.0000   XYYZ       0.0000   YYYZ      -0.0000
      XXZZ     -34.1503   XYZZ       1.2140   YYZZ     -14.2542
      XZZZ       0.0000   YZZZ      -0.0000   ZZZZ     -26.7116
 -----------------------------------------------------------------
 DrvMan completing analytic gradient of the correlated energy
 Correlated dipole moment
            1
    1   1.1117504
    2  -0.2001439
    3   0.0000000
 Energy read as -495.650244659
 Full Analytical Gradient: (in a.u., or Hartree/Bohr)
             1             2             3             4
    1    0.00021171   -0.00000324    0.00025824   -0.00046671
    2   -0.00001114    0.00000400    0.00022626   -0.00021913
    3    0.00000000   -0.00000000   -0.00000000    0.00000000
 Gradient time:  CPU 0.78 s  wall 0.79 s
 ----------------------------------------------------------------
             Standard Nuclear Orientation (Angstroms)
    I     Atom           X                Y                Z
 ----------------------------------------------------------------
    1      P       0.9662916901    -0.2182724653     0.0000000000
    2      H       1.7354987377     0.9709054285    -0.0000000000
    3      N      -0.4025297625     0.6449997420    -0.0000000000
    4      F      -1.4902406390    -0.2447574047     0.0000000000
 ----------------------------------------------------------------
 Nuclear Repulsion Energy =    95.8366056876 hartrees
 There are       16 alpha and       16 beta electrons

                       Distance Matrix (Angstroms)
             P (  1)   H (  2)   N (  3)
   H (  2)  1.416271
   N (  3)  1.618305  2.162725
   F (  4)  2.456675  3.447206  1.405270

 Requested basis set is 6-311++G(d,p)
 There are 30 shells and 81 basis functions
 A cutoff of  1.0D-14 yielded    454 shell pairs
 There are      3383 function pairs (      3646 Cartesian)
 Smallest overlap matrix eigenvalue = 1.69E-03
 Guess MOs from SCF MO coefficient file

 -----------------------------------------------------------------------
  General SCF calculation program by
  Eric Jon Sundstrom, Paul Horn, Yuezhi Mao, Dmitri Zuev, Alec White,
  David Stuck, Shaama M.S., Shane Yost, Joonho Lee, David Small,
  Daniel Levine, Susi Lehtola, Hugh Burton, Evgeny Epifanovsky
 -----------------------------------------------------------------------
 Hartree-Fock
 using 6 threads for integral computing
 -------------------------------------------------------
 OpenMP Integral computing Module                
 Release: version 2.0, May 2017, Q-Chem Inc. Pleasanton 
 -------------------------------------------------------
 A restricted SCF calculation will be
 performed using DIIS
 SCF converges when DIIS error is below 1.0e-08
 ---------------------------------------
  Cycle       Energy         DIIS error
 ---------------------------------------
    1    -495.1208412840      3.79e-05  
    2    -495.1208424062      8.19e-06  
    3    -495.1208425062      3.83e-06  
    4    -495.1208425202      1.47e-06  
    5    -495.1208425248      7.42e-07  
    6    -495.1208425261      3.50e-07  
    7    -495.1208425264      1.35e-07  
    8    -495.1208425265      4.74e-08  
    9    -495.1208425265      1.72e-08  
   10    -495.1208425265      4.66e-09  Convergence criterion met
 ---------------------------------------
 SCF time:   CPU 2.20s  wall 1.00s 
 SCF   energy in the final basis set =     -495.1208425265
 Total energy in the final basis set =     -495.1208425265


 ------------------------------------------------------------------------------

   CCMAN2: suite of methods based on coupled cluster
           and equation of motion theories.

   Components:
   * libvmm-1.3-trunk
     by Evgeny Epifanovsky, Ilya Kaliman.
   * libtensor-2.5-trunk
     by Evgeny Epifanovsky, Michael Wormit, Dmitry Zuev, Sam Manzer, 
        Ilya Kaliman.
   * libcc-2.5-trunk
     by Evgeny Epifanovsky, Arik Landau, Tomasz Kus, Kirill Khistyaev, 
        Dmitry Zuev, Prashant Manohar, Xintian Feng, Anna Krylov, 
        Matthew Goldey, Alec White, Thomas Jagau, Kaushik Nanda, 
        Anastasia Gunina, Alexander Kunitsa, Joonho Lee.

   CCMAN original authors:
   Anna I. Krylov, C. David Sherrill, Steven R. Gwaltney,
   Edward F. C. Byrd (2000)
   Sergey V. Levchenko, Lyudmila V. Slipchenko, Tao Wang,
   Ana-Maria C. Cristian (2003)
   Piotr A. Pieniazek, C. Melania Oana, Evgeny Epifanovsky (2007)
   Prashant Manohar (2009)

 ------------------------------------------------------------------------------


 Allocating and initializing 30808MB of RAM...
 Calculation will run on 6 cores.


 Alpha MOs, Restricted
 -- Occupied --                  
-80.018 -26.319 -15.689  -7.561  -5.453  -5.453  -5.452  -1.622
  1 A     2 A     3 A     4 A     5 A     6 A     7 A     8 A                  
 -1.139  -0.816  -0.705  -0.689  -0.636  -0.533  -0.437  -0.429
  9 A    10 A    11 A    12 A    13 A    14 A    15 A    16 A                  
 -- Virtual --                   
  0.003   0.048   0.066   0.079   0.086   0.102   0.154   0.173
 17 A    18 A    19 A    20 A    21 A    22 A    23 A    24 A                  
  0.201   0.225   0.227   0.291   0.313   0.360   0.363   0.377
 25 A    26 A    27 A    28 A    29 A    30 A    31 A    32 A                  
  0.391   0.405   0.494   0.554   0.587   0.782   0.826   0.868
 33 A    34 A    35 A    36 A    37 A    38 A    39 A    40 A                  
  0.877   0.950   1.032   1.052   1.136   1.255   1.394   1.562
 41 A    42 A    43 A    44 A    45 A    46 A    47 A    48 A                  
  1.562   1.627   1.661   1.727   1.803   1.835   1.932   2.261
 49 A    50 A    51 A    52 A    53 A    54 A    55 A    56 A                  
  2.263   2.276   2.394   2.460   2.615   2.832   2.946   4.054
 57 A    58 A    59 A    60 A    61 A    62 A    63 A    64 A                  
  4.140   4.213   4.219   4.252   4.389   4.467   5.308   6.916
 65 A    66 A    67 A    68 A    69 A    70 A    71 A    72 A                  
  6.947   7.124   7.584  14.736  14.805  14.894  36.641  68.757
 73 A    74 A    75 A    76 A    77 A    78 A    79 A    80 A                  
166.199
 81 A                                                                          

 Beta MOs, Restricted
 -- Occupied --                  
-80.018 -26.319 -15.689  -7.561  -5.453  -5.453  -5.452  -1.622
  1 A     2 A     3 A     4 A     5 A     6 A     7 A     8 A                  
 -1.139  -0.816  -0.705  -0.689  -0.636  -0.533  -0.437  -0.429
  9 A    10 A    11 A    12 A    13 A    14 A    15 A    16 A                  
 -- Virtual --                   
  0.003   0.048   0.066   0.079   0.086   0.102   0.154   0.173
 17 A    18 A    19 A    20 A    21 A    22 A    23 A    24 A                  
  0.201   0.225   0.227   0.291   0.313   0.360   0.363   0.377
 25 A    26 A    27 A    28 A    29 A    30 A    31 A    32 A                  
  0.391   0.405   0.494   0.554   0.587   0.782   0.826   0.868
 33 A    34 A    35 A    36 A    37 A    38 A    39 A    40 A                  
  0.877   0.950   1.032   1.052   1.136   1.255   1.394   1.562
 41 A    42 A    43 A    44 A    45 A    46 A    47 A    48 A                  
  1.562   1.627   1.661   1.727   1.803   1.835   1.932   2.261
 49 A    50 A    51 A    52 A    53 A    54 A    55 A    56 A                  
  2.263   2.276   2.394   2.460   2.615   2.832   2.946   4.054
 57 A    58 A    59 A    60 A    61 A    62 A    63 A    64 A                  
  4.140   4.213   4.219   4.252   4.389   4.467   5.308   6.916
 65 A    66 A    67 A    68 A    69 A    70 A    71 A    72 A                  
  6.947   7.124   7.584  14.736  14.805  14.894  36.641  68.757
 73 A    74 A    75 A    76 A    77 A    78 A    79 A    80 A                  
166.199
 81 A                                                                          

 Occupation and symmetry of molecular orbitals

 Point group: C1 (1 irreducible representation).

                           A     All 
 -------------------------------------
 All molecular orbitals:
  - Alpha                  81    81  
  - Beta                   81    81  
 -------------------------------------
 Alpha orbitals:
  - Frozen occupied        7     7   
  - Active occupied        9     9   
  - Active virtual         65    65  
  - Frozen virtual         0     0   
 -------------------------------------
 Beta orbitals:
  - Frozen occupied        7     7   
  - Active occupied        9     9   
  - Active virtual         65    65  
  - Frozen virtual         0     0   
 -------------------------------------

 Import integrals:   CPU 0.00 s  wall 0.00 s

 Import integrals:   CPU 4.61 s  wall 0.85 s

 MP2 amplitudes:   CPU 0.02 s  wall 0.02 s

Running a double precision version
           CCSD T amplitudes will be solved using DIIS.

           Start     Size      MaxIter   EConv     TConv     
           3         7         100       1.00e-07  1.00e-05  
 ------------------------------------------------------------------------------
           Energy (a.u.)   Ediff      Tdiff       Comment
 ------------------------------------------------------------------------------
          -495.63373275                           
     1    -495.62599115   7.74e-03   6.53e-01     
     2    -495.64759840   2.16e-02   9.47e-02     
     3    -495.64658603   1.01e-03   4.51e-02     
     4    -495.64916464   2.58e-03   1.62e-02     Switched to DIIS steps.
     5    -495.65015660   9.92e-04   1.34e-02     
     6    -495.65024790   9.13e-05   3.66e-03     
     7    -495.65024356   4.34e-06   1.45e-03     
     8    -495.65024275   8.04e-07   3.39e-04     
     9    -495.65024488   2.12e-06   2.37e-04     
    10    -495.65024466   2.18e-07   7.45e-05     
    11    -495.65024487   2.08e-07   2.89e-05     
    12    -495.65024497   1.06e-07   1.54e-05     
    13    -495.65024496   1.14e-08   4.18e-06     
 ------------------------------------------------------------------------------
          -495.65024496                           CCSD T converged.

End of double precision
 SCF energy                 = -495.12084253
 MP2 energy                 = -495.63373275
 CCSD correlation energy     =   -0.52940244
 CCSD total energy           = -495.65024496

 CCSD  T1^2 = 0.0138  T2^2 = 0.2055  Leading amplitudes:

 Amplitude    Orbitals with energies
 -0.0386       16 (A) A                  ->    17 (A) A                   
              -0.4287                          0.0034                     
 -0.0386       16 (A) B                  ->    17 (A) B                   
              -0.4287                          0.0034                     
  0.0211       16 (A) A                  ->    41 (A) A                   
              -0.4287                          0.8766                     
  0.0211       16 (A) B                  ->    41 (A) B                   
              -0.4287                          0.8766                     

 Amplitude    Orbitals with energies
 -0.1386       16 (A) A      16 (A) B    ->    17 (A) A      17 (A) B     
              -0.4287       -0.4287            0.0034        0.0034       
  0.1386       16 (A) A      16 (A) B    ->    17 (A) B      17 (A) A     
              -0.4287       -0.4287            0.0034        0.0034       
  0.1386       16 (A) B      16 (A) A    ->    17 (A) A      17 (A) B     
              -0.4287       -0.4287            0.0034        0.0034       
 -0.1386       16 (A) B      16 (A) A    ->    17 (A) B      17 (A) A     
              -0.4287       -0.4287            0.0034        0.0034       

 Computing CCSD intemediates for later calculations in double precision
 Finished.

Running a double precision version
           CCSD Lambda amplitudes will be solved using DIIS.
           Start     Size      MaxIter   EConv     LConv     
           3         7         100       1.00e-07  1.00e-05  
 ------------------------------------------------------------------------------
            Enorm      Ldiff       Comment
 ------------------------------------------------------------------------------
     1     5.88e-02   4.01e-02     
     2     1.81e-02   8.16e-03     
     3     8.65e-03   1.94e-03     
     4     4.73e-03   1.56e-03     Switched to DIIS steps.
     5     1.49e-03   1.18e-03     
     6     7.60e-04   2.69e-04     
     7     2.43e-04   9.40e-05     
     8     1.10e-04   6.44e-06     
     9     3.50e-05   8.69e-06     
    10     1.43e-05   2.87e-06     
    11     6.36e-06   6.61e-07     
    12     2.53e-06   2.39e-07     
    13     1.34e-06   7.19e-08     
    14     5.72e-07   1.83e-09     
    15     2.53e-07   6.07e-09     
    16     1.32e-07   7.10e-09     
    17     5.61e-08   6.31e-09     
 ------------------------------------------------------------------------------
                                   CCSD Lambda converged.

 Computing density matrices in double precision...
           Orbital response amplitudes will be solved using DIIS.
           Start     Size      MaxIter   EConv     LConv     
           3         7         100       1.00e-06  1.00e-06  
 ------------------------------------------------------------------------------
            Enorm      Ldiff       Comment
 ------------------------------------------------------------------------------
     1     8.11e-02   2.43e-03     
     2     6.02e-02   6.91e-03     
     3     9.39e-02   2.41e-02     
     4     1.84e-02   3.14e-02     Switched to DIIS steps.
     5     3.99e-03   8.37e-03     
     6     1.06e-03   9.22e-04     
     7     3.82e-04   1.02e-04     
     8     9.38e-05   5.41e-05     
     9     2.54e-05   7.04e-06     
    10     5.44e-06   3.33e-06     
    11     9.71e-07   9.26e-07     
 ------------------------------------------------------------------------------
                                   Orbital response converged.

 Computing density matrices... Done.
 CCSD calculation:   CPU 124.52 s  wall 25.09 s

 Transferring MO TPDM to AO TPDM
 Transferring g2_o1o1o1o1
 Transferring g2_o1o1o1v1
 Transferring g2_o1o1v1v1
 Transferring g2_o1v1o1v1
 Transferring g2_o1v1v1v1
 Transferring g2_v1v1v1v1
 Adding separable TPDM
 Computing TPDM gradient
 --------------------------------------------------------
 2e gradient
  Atom          X               Y               Z
 --------------------------------------------------------
    1        -14.717089       10.036104        0.000000  
    2         -2.565086       -2.963814        0.000000  
    3          5.777909      -11.903545       -0.000000  
    4         11.504266        4.831255       -0.000000  
 --------------------------------------------------------
 --------------------------------------------------------
 Final gradient
  Atom          X               Y               Z
 --------------------------------------------------------
    1        -14.717089       10.036104        0.000000  
    2         -2.565086       -2.963814        0.000000  
    3          5.777909      -11.903545       -0.000000  
    4         11.504266        4.831255       -0.000000  
 --------------------------------------------------------
 Analytic gradient from two-electron contribution:   CPU 38.65 s  wall 7.11 s

 Total ccman2 time:   CPU 170.93 s  wall 33.89 s


 --------------------------------------------------------------

                    Orbital Energies (a.u.)
 --------------------------------------------------------------

 Alpha MOs
 -- Occupied --
-80.0181 -26.3194 -15.6892  -7.5605  -5.4534  -5.4528  -5.4522  -1.6221
 -1.1386  -0.8159  -0.7047  -0.6895  -0.6357  -0.5326  -0.4369  -0.4287
 -- Virtual --
  0.0034   0.0479   0.0664   0.0789   0.0863   0.1016   0.1545   0.1733
  0.2010   0.2254   0.2265   0.2909   0.3130   0.3603   0.3625   0.3770
  0.3913   0.4046   0.4941   0.5540   0.5866   0.7820   0.8259   0.8680
  0.8766   0.9496   1.0322   1.0518   1.1355   1.2554   1.3940   1.5619
  1.5624   1.6269   1.6609   1.7275   1.8026   1.8349   1.9319   2.2605
  2.2634   2.2758   2.3943   2.4602   2.6148   2.8318   2.9459   4.0538
  4.1397   4.2131   4.2190   4.2523   4.3894   4.4673   5.3084   6.9162
  6.9472   7.1245   7.5837  14.7364  14.8046  14.8945  36.6414  68.7571
166.1985
 --------------------------------------------------------------

          Ground-State Mulliken Net Atomic Charges

     Atom                 Charge (a.u.)
  ----------------------------------------
      1 P                     0.346693
      2 H                    -0.053874
      3 N                    -0.229157
      4 F                    -0.063663
  ----------------------------------------
  Sum of atomic charges =    -0.000000

 -----------------------------------------------------------------
                    Cartesian Multipole Moments
 -----------------------------------------------------------------
    Charge (ESU x 10^10)
                -0.0000
    Dipole Moment (Debye)
         X       2.8180      Y      -0.5107      Z       0.0000
       Tot       2.8639
    Quadrupole Moments (Debye-Ang)
        XX     -23.6749     XY       0.9520     YY     -26.0841
        XZ       0.0000     YZ      -0.0000     ZZ     -23.2958
    Octopole Moments (Debye-Ang^2)
       XXX      -3.9640    XXY       0.5787    XYY      -3.3780
       YYY      -2.7707    XXZ       0.0000    XYZ      -0.0000
       YYZ       0.0000    XZZ      -2.9197    YZZ      -0.7165
       ZZZ       0.0000
    Hexadecapole Moments (Debye-Ang^3)
      XXXX    -179.6580   XXXY       3.8804   XXYY     -40.6175
      XYYY       6.6615   YYYY     -59.8681   XXXZ       0.0000
      XXYZ      -0.0000   XYYZ       0.0000   YYYZ      -0.0000
      XXZZ     -34.1342   XYZZ       1.2236   YYZZ     -14.2544
      XZZZ       0.0000   YZZZ      -0.0000   ZZZZ     -26.7173
 -----------------------------------------------------------------
 DrvMan completing analytic gradient of the correlated energy
 Correlated dipole moment
            1
    1   1.1086857
    2  -0.2009290
    3   0.0000000
 Energy read as -495.650244963
 Full Analytical Gradient: (in a.u., or Hartree/Bohr)
             1             2             3             4
    1    0.00010106   -0.00002170   -0.00024921    0.00016986
    2   -0.00006619    0.00002492   -0.00015011    0.00019138
    3    0.00000000   -0.00000000   -0.00000000    0.00000000
 Gradient time:  CPU 0.81 s  wall 0.81 s
 ----------------------------------------------------------------
             Standard Nuclear Orientation (Angstroms)
    I     Atom           X                Y                Z
 ----------------------------------------------------------------
    1      P       0.9662916901    -0.2182724653     0.0000000000
    2      H       1.7354987377     0.9709054285    -0.0000000000
    3      N      -0.4025297625     0.6449997420    -0.0000000000
    4      F      -1.4902406390    -0.2467574047     0.0000000000
 ----------------------------------------------------------------
 Nuclear Repulsion Energy =    95.8146850452 hartrees
 There are       16 alpha and       16 beta electrons

                       Distance Matrix (Angstroms)
             P (  1)   H (  2)   N (  3)
   H (  2)  1.416271
   N (  3)  1.618305  2.162725
   F (  4)  2.456697  3.447912  1.406537

 Requested basis set is 6-311++G(d,p)
 There are 30 shells and 81 basis functions
 A cutoff of  1.0D-14 yielded    454 shell pairs
 There are      3383 function pairs (      3646 Cartesian)
 Smallest overlap matrix eigenvalue = 1.69E-03
 Guess MOs from SCF MO coefficient file

 -----------------------------------------------------------------------
  General SCF calculation program by
  Eric Jon Sundstrom, Paul Horn, Yuezhi Mao, Dmitri Zuev, Alec White,
  David Stuck, Shaama M.S., Shane Yost, Joonho Lee, David Small,
  Daniel Levine, Susi Lehtola, Hugh Burton, Evgeny Epifanovsky
 -----------------------------------------------------------------------
 Hartree-Fock
 using 6 threads for integral computing
 -------------------------------------------------------
 OpenMP Integral computing Module                
 Release: version 2.0, May 2017, Q-Chem Inc. Pleasanton 
 -------------------------------------------------------
 A restricted SCF calculation will be
 performed using DIIS
 SCF converges when DIIS error is below 1.0e-08
 ---------------------------------------
  Cycle       Energy         DIIS error
 ---------------------------------------
    1    -495.1207757423      4.08e-05  
    2    -495.1207772750      1.02e-05  
    3    -495.1207774711      3.96e-06  
    4    -495.1207774944      2.18e-06  
    5    -495.1207775017      6.98e-07  
    6    -495.1207775027      2.20e-07  
    7    -495.1207775028      1.05e-07  
    8    -495.1207775029      6.06e-08  
    9    -495.1207775029      1.97e-08  
   10    -495.1207775029      4.36e-09  Convergence criterion met
 ---------------------------------------
 SCF time:   CPU 2.21s  wall 1.00s 
 SCF   energy in the final basis set =     -495.1207775029
 Total energy in the final basis set =     -495.1207775029


 ------------------------------------------------------------------------------

   CCMAN2: suite of methods based on coupled cluster
           and equation of motion theories.

   Components:
   * libvmm-1.3-trunk
     by Evgeny Epifanovsky, Ilya Kaliman.
   * libtensor-2.5-trunk
     by Evgeny Epifanovsky, Michael Wormit, Dmitry Zuev, Sam Manzer, 
        Ilya Kaliman.
   * libcc-2.5-trunk
     by Evgeny Epifanovsky, Arik Landau, Tomasz Kus, Kirill Khistyaev, 
        Dmitry Zuev, Prashant Manohar, Xintian Feng, Anna Krylov, 
        Matthew Goldey, Alec White, Thomas Jagau, Kaushik Nanda, 
        Anastasia Gunina, Alexander Kunitsa, Joonho Lee.

   CCMAN original authors:
   Anna I. Krylov, C. David Sherrill, Steven R. Gwaltney,
   Edward F. C. Byrd (2000)
   Sergey V. Levchenko, Lyudmila V. Slipchenko, Tao Wang,
   Ana-Maria C. Cristian (2003)
   Piotr A. Pieniazek, C. Melania Oana, Evgeny Epifanovsky (2007)
   Prashant Manohar (2009)

 ------------------------------------------------------------------------------


 Allocating and initializing 30808MB of RAM...
 Calculation will run on 6 cores.


 Alpha MOs, Restricted
 -- Occupied --                  
-80.018 -26.319 -15.689  -7.561  -5.454  -5.453  -5.452  -1.621
  1 A     2 A     3 A     4 A     5 A     6 A     7 A     8 A                  
 -1.139  -0.816  -0.704  -0.689  -0.635  -0.533  -0.437  -0.429
  9 A    10 A    11 A    12 A    13 A    14 A    15 A    16 A                  
 -- Virtual --                   
  0.003   0.048   0.066   0.079   0.086   0.102   0.154   0.173
 17 A    18 A    19 A    20 A    21 A    22 A    23 A    24 A                  
  0.201   0.225   0.226   0.291   0.313   0.360   0.363   0.377
 25 A    26 A    27 A    28 A    29 A    30 A    31 A    32 A                  
  0.391   0.405   0.494   0.554   0.587   0.782   0.826   0.868
 33 A    34 A    35 A    36 A    37 A    38 A    39 A    40 A                  
  0.877   0.949   1.032   1.052   1.135   1.255   1.394   1.562
 41 A    42 A    43 A    44 A    45 A    46 A    47 A    48 A                  
  1.563   1.627   1.661   1.727   1.802   1.835   1.932   2.260
 49 A    50 A    51 A    52 A    53 A    54 A    55 A    56 A                  
  2.264   2.276   2.394   2.461   2.614   2.832   2.946   4.053
 57 A    58 A    59 A    60 A    61 A    62 A    63 A    64 A                  
  4.140   4.213   4.219   4.253   4.388   4.466   5.306   6.916
 65 A    66 A    67 A    68 A    69 A    70 A    71 A    72 A                  
  6.947   7.123   7.584  14.736  14.804  14.894  36.641  68.757
 73 A    74 A    75 A    76 A    77 A    78 A    79 A    80 A                  
166.198
 81 A                                                                          

 Beta MOs, Restricted
 -- Occupied --                  
-80.018 -26.319 -15.689  -7.561  -5.454  -5.453  -5.452  -1.621
  1 A     2 A     3 A     4 A     5 A     6 A     7 A     8 A                  
 -1.139  -0.816  -0.704  -0.689  -0.635  -0.533  -0.437  -0.429
  9 A    10 A    11 A    12 A    13 A    14 A    15 A    16 A                  
 -- Virtual --                   
  0.003   0.048   0.066   0.079   0.086   0.102   0.154   0.173
 17 A    18 A    19 A    20 A    21 A    22 A    23 A    24 A                  
  0.201   0.225   0.226   0.291   0.313   0.360   0.363   0.377
 25 A    26 A    27 A    28 A    29 A    30 A    31 A    32 A                  
  0.391   0.405   0.494   0.554   0.587   0.782   0.826   0.868
 33 A    34 A    35 A    36 A    37 A    38 A    39 A    40 A                  
  0.877   0.949   1.032   1.052   1.135   1.255   1.394   1.562
 41 A    42 A    43 A    44 A    45 A    46 A    47 A    48 A                  
  1.563   1.627   1.661   1.727   1.802   1.835   1.932   2.260
 49 A    50 A    51 A    52 A    53 A    54 A    55 A    56 A                  
  2.264   2.276   2.394   2.461   2.614   2.832   2.946   4.053
 57 A    58 A    59 A    60 A    61 A    62 A    63 A    64 A                  
  4.140   4.213   4.219   4.253   4.388   4.466   5.306   6.916
 65 A    66 A    67 A    68 A    69 A    70 A    71 A    72 A                  
  6.947   7.123   7.584  14.736  14.804  14.894  36.641  68.757
 73 A    74 A    75 A    76 A    77 A    78 A    79 A    80 A                  
166.198
 81 A                                                                          

 Occupation and symmetry of molecular orbitals

 Point group: C1 (1 irreducible representation).

                           A     All 
 -------------------------------------
 All molecular orbitals:
  - Alpha                  81    81  
  - Beta                   81    81  
 -------------------------------------
 Alpha orbitals:
  - Frozen occupied        7     7   
  - Active occupied        9     9   
  - Active virtual         65    65  
  - Frozen virtual         0     0   
 -------------------------------------
 Beta orbitals:
  - Frozen occupied        7     7   
  - Active occupied        9     9   
  - Active virtual         65    65  
  - Frozen virtual         0     0   
 -------------------------------------

 Import integrals:   CPU 0.00 s  wall 0.00 s

 Import integrals:   CPU 5.19 s  wall 1.04 s

 MP2 amplitudes:   CPU 0.05 s  wall 0.04 s

Running a double precision version
           CCSD T amplitudes will be solved using DIIS.

           Start     Size      MaxIter   EConv     TConv     
           3         7         100       1.00e-07  1.00e-05  
 ------------------------------------------------------------------------------
           Energy (a.u.)   Ediff      Tdiff       Comment
 ------------------------------------------------------------------------------
          -495.63373876                           
     1    -495.62596393   7.77e-03   6.53e-01     
     2    -495.64759888   2.16e-02   9.47e-02     
     3    -495.64657897   1.02e-03   4.52e-02     
     4    -495.64916236   2.58e-03   1.62e-02     Switched to DIIS steps.
     5    -495.65015599   9.94e-04   1.34e-02     
     6    -495.65024774   9.18e-05   3.66e-03     
     7    -495.65024350   4.24e-06   1.46e-03     
     8    -495.65024270   8.01e-07   3.41e-04     
     9    -495.65024486   2.16e-06   2.38e-04     
    10    -495.65024464   2.20e-07   7.48e-05     
    11    -495.65024485   2.10e-07   2.90e-05     
    12    -495.65024495   1.07e-07   1.55e-05     
    13    -495.65024494   1.17e-08   4.20e-06     
 ------------------------------------------------------------------------------
          -495.65024494                           CCSD T converged.

End of double precision
 SCF energy                 = -495.12077750
 MP2 energy                 = -495.63373876
 CCSD correlation energy     =   -0.52946744
 CCSD total energy           = -495.65024494

 CCSD  T1^2 = 0.0138  T2^2 = 0.2056  Leading amplitudes:

 Amplitude    Orbitals with energies
  0.0388       16 (A) A                  ->    17 (A) A                   
              -0.4289                          0.0033                     
  0.0388       16 (A) B                  ->    17 (A) B                   
              -0.4289                          0.0033                     
 -0.0211       16 (A) A                  ->    41 (A) A                   
              -0.4289                          0.8765                     
 -0.0211       16 (A) B                  ->    41 (A) B                   
              -0.4289                          0.8765                     

 Amplitude    Orbitals with energies
 -0.1386       16 (A) A      16 (A) B    ->    17 (A) A      17 (A) B     
              -0.4289       -0.4289            0.0033        0.0033       
  0.1386       16 (A) A      16 (A) B    ->    17 (A) B      17 (A) A     
              -0.4289       -0.4289            0.0033        0.0033       
  0.1386       16 (A) B      16 (A) A    ->    17 (A) A      17 (A) B     
              -0.4289       -0.4289            0.0033        0.0033       
 -0.1386       16 (A) B      16 (A) A    ->    17 (A) B      17 (A) A     
              -0.4289       -0.4289            0.0033        0.0033       

 Computing CCSD intemediates for later calculations in double precision
 Finished.

Running a double precision version
           CCSD Lambda amplitudes will be solved using DIIS.
           Start     Size      MaxIter   EConv     LConv     
           3         7         100       1.00e-07  1.00e-05  
 ------------------------------------------------------------------------------
            Enorm      Ldiff       Comment
 ------------------------------------------------------------------------------
     1     5.88e-02   4.01e-02     
     2     1.81e-02   8.18e-03     
     3     8.67e-03   1.94e-03     
     4     4.74e-03   1.56e-03     Switched to DIIS steps.
     5     1.49e-03   1.18e-03     
     6     7.62e-04   2.70e-04     
     7     2.44e-04   9.45e-05     
     8     1.11e-04   6.60e-06     
     9     3.52e-05   8.68e-06     
    10     1.44e-05   2.88e-06     
    11     6.39e-06   6.59e-07     
    12     2.54e-06   2.39e-07     
    13     1.35e-06   7.24e-08     
    14     5.75e-07   1.62e-09     
    15     2.54e-07   6.03e-09     
    16     1.33e-07   7.11e-09     
    17     5.65e-08   6.37e-09     
 ------------------------------------------------------------------------------
                                   CCSD Lambda converged.

 Computing density matrices in double precision...
           Orbital response amplitudes will be solved using DIIS.
           Start     Size      MaxIter   EConv     LConv     
           3         7         100       1.00e-06  1.00e-06  
 ------------------------------------------------------------------------------
            Enorm      Ldiff       Comment
 ------------------------------------------------------------------------------
     1     8.11e-02   2.46e-03     
     2     6.04e-02   6.82e-03     
     3     9.44e-02   2.43e-02     
     4     1.84e-02   3.17e-02     Switched to DIIS steps.
     5     3.99e-03   8.37e-03     
     6     1.06e-03   9.23e-04     
     7     3.82e-04   1.03e-04     
     8     9.40e-05   5.40e-05     
     9     2.54e-05   7.06e-06     
    10     5.45e-06   3.34e-06     
    11     9.73e-07   9.28e-07     
 ------------------------------------------------------------------------------
                                   Orbital response converged.

 Computing density matrices... Done.
 CCSD calculation:   CPU 122.16 s  wall 24.24 s

 Transferring MO TPDM to AO TPDM
 Transferring g2_o1o1o1o1
 Transferring g2_o1o1o1v1
 Transferring g2_o1o1v1v1
 Transferring g2_o1v1o1v1
 Transferring g2_o1v1v1v1
 Transferring g2_v1v1v1v1
 Adding separable TPDM
 Computing TPDM gradient
 --------------------------------------------------------
 2e gradient
  Atom          X               Y               Z
 --------------------------------------------------------
    1        -14.717140       10.033115        0.000000  
    2         -2.564915       -2.963331       -0.000000  
    3          5.790556      -11.905462       -0.000000  
    4         11.491499        4.835678        0.000000  
 --------------------------------------------------------
 --------------------------------------------------------
 Final gradient
  Atom          X               Y               Z
 --------------------------------------------------------
    1        -14.717140       10.033115        0.000000  
    2         -2.564915       -2.963331       -0.000000  
    3          5.790556      -11.905462       -0.000000  
    4         11.491499        4.835678        0.000000  
 --------------------------------------------------------
 Analytic gradient from two-electron contribution:   CPU 37.62 s  wall 6.76 s

 Total ccman2 time:   CPU 169.08 s  wall 33.32 s


 --------------------------------------------------------------

                    Orbital Energies (a.u.)
 --------------------------------------------------------------

 Alpha MOs
 -- Occupied --
-80.0183 -26.3191 -15.6893  -7.5607  -5.4535  -5.4530  -5.4524  -1.6214
 -1.1387  -0.8157  -0.7043  -0.6890  -0.6354  -0.5327  -0.4371  -0.4289
 -- Virtual --
  0.0033   0.0479   0.0664   0.0789   0.0862   0.1016   0.1544   0.1731
  0.2010   0.2254   0.2264   0.2907   0.3127   0.3603   0.3626   0.3768
  0.3913   0.4046   0.4940   0.5539   0.5867   0.7819   0.8258   0.8679
  0.8765   0.9495   1.0321   1.0517   1.1354   1.2553   1.3940   1.5620
  1.5626   1.6274   1.6608   1.7273   1.8025   1.8349   1.9318   2.2600
  2.2636   2.2758   2.3944   2.4605   2.6141   2.8317   2.9458   4.0532
  4.1402   4.2135   4.2194   4.2525   4.3883   4.4664   5.3060   6.9165
  6.9475   7.1229   7.5836  14.7362  14.8044  14.8943  36.6412  68.7574
166.1984
 --------------------------------------------------------------

          Ground-State Mulliken Net Atomic Charges

     Atom                 Charge (a.u.)
  ----------------------------------------
      1 P                     0.347048
      2 H                    -0.053877
      3 N                    -0.228731
      4 F                    -0.064440
  ----------------------------------------
  Sum of atomic charges =     0.000000

 -----------------------------------------------------------------
                    Cartesian Multipole Moments
 -----------------------------------------------------------------
    Charge (ESU x 10^10)
                -0.0000
    Dipole Moment (Debye)
         X       2.8249      Y      -0.5081      Z       0.0000
       Tot       2.8703
    Quadrupole Moments (Debye-Ang)
        XX     -23.6804     XY       0.9487     YY     -26.0810
        XZ      -0.0000     YZ       0.0000     ZZ     -23.2951
    Octopole Moments (Debye-Ang^2)
       XXX      -3.9434    XXY       0.5901    XYY      -3.3720
       YYY      -2.7369    XXZ       0.0000    XYZ      -0.0000
       YYZ       0.0000    XZZ      -2.9131    YZZ      -0.7068
       ZZZ      -0.0000
    Hexadecapole Moments (Debye-Ang^3)
      XXXX    -179.6838   XXXY       3.8282   XXYY     -40.6239
      XYYY       6.6138   YYYY     -59.8781   XXXZ       0.0000
      XXYZ       0.0000   XYYZ      -0.0000   YYYZ       0.0000
      XXZZ     -34.1354   XYZZ       1.2072   YYZZ     -14.2564
      XZZZ      -0.0000   YZZZ       0.0000   ZZZZ     -26.7112
 -----------------------------------------------------------------
 DrvMan completing analytic gradient of the correlated energy
 Correlated dipole moment
            1
    1   1.1114125
    2  -0.1998884
    3   0.0000000
 Energy read as -495.650244941
 Full Analytical Gradient: (in a.u., or Hartree/Bohr)
             1             2             3             4
    1    0.00012962   -0.00002513    0.00015152   -0.00025601
    2   -0.00009640    0.00000815    0.00029300   -0.00020475
    3    0.00000000   -0.00000000    0.00000000   -0.00000000
 Gradient time:  CPU 0.79 s  wall 0.79 s
 ----------------------------------------------------------------
             Standard Nuclear Orientation (Angstroms)
    I     Atom           X                Y                Z
 ----------------------------------------------------------------
    1      P       0.9662916901    -0.2182724653     0.0000000000
    2      H       1.7354987377     0.9709054285    -0.0000000000
    3      N      -0.4025297625     0.6449997420    -0.0000000000
    4      F      -1.4902406390    -0.2457574047     0.0010000000
 ----------------------------------------------------------------
 Nuclear Repulsion Energy =    95.8256381198 hartrees
 There are       16 alpha and       16 beta electrons

                       Distance Matrix (Angstroms)
             P (  1)   H (  2)   N (  3)
   H (  2)  1.416271
   N (  3)  1.618305  2.162725
   F (  4)  2.456686  3.447559  1.405903

 Requested basis set is 6-311++G(d,p)
 There are 30 shells and 81 basis functions
 A cutoff of  1.0D-14 yielded    454 shell pairs
 There are      3383 function pairs (      3646 Cartesian)
 Smallest overlap matrix eigenvalue = 1.69E-03
 Guess MOs from SCF MO coefficient file

 -----------------------------------------------------------------------
  General SCF calculation program by
  Eric Jon Sundstrom, Paul Horn, Yuezhi Mao, Dmitri Zuev, Alec White,
  David Stuck, Shaama M.S., Shane Yost, Joonho Lee, David Small,
  Daniel Levine, Susi Lehtola, Hugh Burton, Evgeny Epifanovsky
 -----------------------------------------------------------------------
 Hartree-Fock
 using 6 threads for integral computing
 -------------------------------------------------------
 OpenMP Integral computing Module                
 Release: version 2.0, May 2017, Q-Chem Inc. Pleasanton 
 -------------------------------------------------------
 A restricted SCF calculation will be
 performed using DIIS
 SCF converges when DIIS error is below 1.0e-08
 ---------------------------------------
  Cycle       Energy         DIIS error
 ---------------------------------------
    1    -495.1208094336      2.48e-05  
    2    -495.1208100542      6.55e-06  
    3    -495.1208101433      2.38e-06  
    4    -495.1208101535      1.35e-06  
    5    -495.1208101561      4.18e-07  
    6    -495.1208101566      1.51e-07  
    7    -495.1208101567      8.09e-08  
    8    -495.1208101567      4.50e-08  
    9    -495.1208101567      1.65e-08  
   10    -495.1208101567      5.99e-09  Convergence criterion met
 ---------------------------------------
 SCF time:   CPU 2.18s  wall 1.00s 
 SCF   energy in the final basis set =     -495.1208101567
 Total energy in the final basis set =     -495.1208101567


 ------------------------------------------------------------------------------

   CCMAN2: suite of methods based on coupled cluster
           and equation of motion theories.

   Components:
   * libvmm-1.3-trunk
     by Evgeny Epifanovsky, Ilya Kaliman.
   * libtensor-2.5-trunk
     by Evgeny Epifanovsky, Michael Wormit, Dmitry Zuev, Sam Manzer, 
        Ilya Kaliman.
   * libcc-2.5-trunk
     by Evgeny Epifanovsky, Arik Landau, Tomasz Kus, Kirill Khistyaev, 
        Dmitry Zuev, Prashant Manohar, Xintian Feng, Anna Krylov, 
        Matthew Goldey, Alec White, Thomas Jagau, Kaushik Nanda, 
        Anastasia Gunina, Alexander Kunitsa, Joonho Lee.

   CCMAN original authors:
   Anna I. Krylov, C. David Sherrill, Steven R. Gwaltney,
   Edward F. C. Byrd (2000)
   Sergey V. Levchenko, Lyudmila V. Slipchenko, Tao Wang,
   Ana-Maria C. Cristian (2003)
   Piotr A. Pieniazek, C. Melania Oana, Evgeny Epifanovsky (2007)
   Prashant Manohar (2009)

 ------------------------------------------------------------------------------


 Allocating and initializing 30808MB of RAM...
 Calculation will run on 6 cores.


 Alpha MOs, Restricted
 -- Occupied --                  
-80.018 -26.319 -15.689  -7.561  -5.453  -5.453  -5.452  -1.622
  1 A     2 A     3 A     4 A     5 A     6 A     7 A     8 A                  
 -1.139  -0.816  -0.704  -0.689  -0.636  -0.533  -0.437  -0.429
  9 A    10 A    11 A    12 A    13 A    14 A    15 A    16 A                  
 -- Virtual --                   
  0.003   0.048   0.066   0.079   0.086   0.102   0.154   0.173
 17 A    18 A    19 A    20 A    21 A    22 A    23 A    24 A                  
  0.201   0.225   0.226   0.291   0.313   0.360   0.363   0.377
 25 A    26 A    27 A    28 A    29 A    30 A    31 A    32 A                  
  0.391   0.405   0.494   0.554   0.587   0.782   0.826   0.868
 33 A    34 A    35 A    36 A    37 A    38 A    39 A    40 A                  
  0.877   0.950   1.032   1.052   1.135   1.255   1.394   1.562
 41 A    42 A    43 A    44 A    45 A    46 A    47 A    48 A                  
  1.562   1.627   1.661   1.727   1.803   1.835   1.932   2.260
 49 A    50 A    51 A    52 A    53 A    54 A    55 A    56 A                  
  2.263   2.276   2.394   2.460   2.614   2.832   2.946   4.054
 57 A    58 A    59 A    60 A    61 A    62 A    63 A    64 A                  
  4.140   4.213   4.219   4.252   4.389   4.467   5.307   6.916
 65 A    66 A    67 A    68 A    69 A    70 A    71 A    72 A                  
  6.947   7.124   7.584  14.736  14.804  14.894  36.641  68.757
 73 A    74 A    75 A    76 A    77 A    78 A    79 A    80 A                  
166.198
 81 A                                                                          

 Beta MOs, Restricted
 -- Occupied --                  
-80.018 -26.319 -15.689  -7.561  -5.453  -5.453  -5.452  -1.622
  1 A     2 A     3 A     4 A     5 A     6 A     7 A     8 A                  
 -1.139  -0.816  -0.704  -0.689  -0.636  -0.533  -0.437  -0.429
  9 A    10 A    11 A    12 A    13 A    14 A    15 A    16 A                  
 -- Virtual --                   
  0.003   0.048   0.066   0.079   0.086   0.102   0.154   0.173
 17 A    18 A    19 A    20 A    21 A    22 A    23 A    24 A                  
  0.201   0.225   0.226   0.291   0.313   0.360   0.363   0.377
 25 A    26 A    27 A    28 A    29 A    30 A    31 A    32 A                  
  0.391   0.405   0.494   0.554   0.587   0.782   0.826   0.868
 33 A    34 A    35 A    36 A    37 A    38 A    39 A    40 A                  
  0.877   0.950   1.032   1.052   1.135   1.255   1.394   1.562
 41 A    42 A    43 A    44 A    45 A    46 A    47 A    48 A                  
  1.562   1.627   1.661   1.727   1.803   1.835   1.932   2.260
 49 A    50 A    51 A    52 A    53 A    54 A    55 A    56 A                  
  2.263   2.276   2.394   2.460   2.614   2.832   2.946   4.054
 57 A    58 A    59 A    60 A    61 A    62 A    63 A    64 A                  
  4.140   4.213   4.219   4.252   4.389   4.467   5.307   6.916
 65 A    66 A    67 A    68 A    69 A    70 A    71 A    72 A                  
  6.947   7.124   7.584  14.736  14.804  14.894  36.641  68.757
 73 A    74 A    75 A    76 A    77 A    78 A    79 A    80 A                  
166.198
 81 A                                                                          

 Occupation and symmetry of molecular orbitals

 Point group: C1 (1 irreducible representation).

                           A     All 
 -------------------------------------
 All molecular orbitals:
  - Alpha                  81    81  
  - Beta                   81    81  
 -------------------------------------
 Alpha orbitals:
  - Frozen occupied        7     7   
  - Active occupied        9     9   
  - Active virtual         65    65  
  - Frozen virtual         0     0   
 -------------------------------------
 Beta orbitals:
  - Frozen occupied        7     7   
  - Active occupied        9     9   
  - Active virtual         65    65  
  - Frozen virtual         0     0   
 -------------------------------------

 Import integrals:   CPU 0.00 s  wall 0.00 s

 Import integrals:   CPU 4.63 s  wall 0.85 s

 MP2 amplitudes:   CPU 0.02 s  wall 0.02 s

Running a double precision version
           CCSD T amplitudes will be solved using DIIS.

           Start     Size      MaxIter   EConv     TConv     
           3         7         100       1.00e-07  1.00e-05  
 ------------------------------------------------------------------------------
           Energy (a.u.)   Ediff      Tdiff       Comment
 ------------------------------------------------------------------------------
          -495.63373592                           
     1    -495.62597771   7.76e-03   6.53e-01     
     2    -495.64759880   2.16e-02   9.47e-02     
     3    -495.64658266   1.02e-03   4.51e-02     
     4    -495.64916366   2.58e-03   1.62e-02     Switched to DIIS steps.
     5    -495.65015645   9.93e-04   1.34e-02     
     6    -495.65024798   9.15e-05   3.66e-03     
     7    -495.65024369   4.29e-06   1.46e-03     
     8    -495.65024289   8.03e-07   3.40e-04     
     9    -495.65024503   2.14e-06   2.37e-04     
    10    -495.65024481   2.19e-07   7.47e-05     
    11    -495.65024502   2.09e-07   2.89e-05     
    12    -495.65024512   1.07e-07   1.54e-05     
    13    -495.65024511   1.15e-08   4.19e-06     
 ------------------------------------------------------------------------------
          -495.65024511                           CCSD T converged.

End of double precision
 SCF energy                 = -495.12081016
 MP2 energy                 = -495.63373592
 CCSD correlation energy     =   -0.52943495
 CCSD total energy           = -495.65024511

 CCSD  T1^2 = 0.0138  T2^2 = 0.2056  Leading amplitudes:

 Amplitude    Orbitals with energies
  0.0387       16 (A) A                  ->    17 (A) A                   
              -0.4288                          0.0033                     
  0.0387       16 (A) B                  ->    17 (A) B                   
              -0.4288                          0.0033                     
  0.0211       16 (A) A                  ->    41 (A) A                   
              -0.4288                          0.8766                     
  0.0211       16 (A) B                  ->    41 (A) B                   
              -0.4288                          0.8766                     

 Amplitude    Orbitals with energies
 -0.1386       16 (A) A      16 (A) B    ->    17 (A) A      17 (A) B     
              -0.4288       -0.4288            0.0033        0.0033       
  0.1386       16 (A) A      16 (A) B    ->    17 (A) B      17 (A) A     
              -0.4288       -0.4288            0.0033        0.0033       
  0.1386       16 (A) B      16 (A) A    ->    17 (A) A      17 (A) B     
              -0.4288       -0.4288            0.0033        0.0033       
 -0.1386       16 (A) B      16 (A) A    ->    17 (A) B      17 (A) A     
              -0.4288       -0.4288            0.0033        0.0033       

 Computing CCSD intemediates for later calculations in double precision
 Finished.

Running a double precision version
           CCSD Lambda amplitudes will be solved using DIIS.
           Start     Size      MaxIter   EConv     LConv     
           3         7         100       1.00e-07  1.00e-05  
 ------------------------------------------------------------------------------
            Enorm      Ldiff       Comment
 ------------------------------------------------------------------------------
     1     5.88e-02   4.01e-02     
     2     1.81e-02   8.17e-03     
     3     8.66e-03   1.94e-03     
     4     4.73e-03   1.56e-03     Switched to DIIS steps.
     5     1.49e-03   1.18e-03     
     6     7.61e-04   2.69e-04     
     7     2.44e-04   9.43e-05     
     8     1.11e-04   6.52e-06     
     9     3.51e-05   8.68e-06     
    10     1.44e-05   2.87e-06     
    11     6.38e-06   6.60e-07     
    12     2.54e-06   2.39e-07     
    13     1.35e-06   7.22e-08     
    14     5.73e-07   1.72e-09     
    15     2.54e-07   6.05e-09     
    16     1.33e-07   7.11e-09     
    17     5.65e-08   6.35e-09     
 ------------------------------------------------------------------------------
                                   CCSD Lambda converged.

 Computing density matrices in double precision...
           Orbital response amplitudes will be solved using DIIS.
           Start     Size      MaxIter   EConv     LConv     
           3         7         100       1.00e-06  1.00e-06  
 ------------------------------------------------------------------------------
            Enorm      Ldiff       Comment
 ------------------------------------------------------------------------------
     1     8.11e-02   2.45e-03     
     2     6.03e-02   6.87e-03     
     3     9.42e-02   2.42e-02     
     4     1.84e-02   3.15e-02     Switched to DIIS steps.
     5     3.99e-03   8.37e-03     
     6     1.06e-03   9.23e-04     
     7     3.82e-04   1.03e-04     
     8     9.39e-05   5.40e-05     
     9     2.54e-05   7.05e-06     
    10     5.45e-06   3.33e-06     
    11     9.74e-07   9.27e-07     
 ------------------------------------------------------------------------------
                                   Orbital response converged.

 Computing density matrices... Done.
 CCSD calculation:   CPU 124.53 s  wall 24.86 s

 Transferring MO TPDM to AO TPDM
 Transferring g2_o1o1o1o1
 Transferring g2_o1o1o1v1
 Transferring g2_o1o1v1v1
 Transferring g2_o1v1o1v1
 Transferring g2_o1v1v1v1
 Transferring g2_v1v1v1v1
 Adding separable TPDM
 Computing TPDM gradient
 --------------------------------------------------------
 2e gradient
  Atom          X               Y               Z
 --------------------------------------------------------
    1        -14.717115       10.034610        0.002797  
    2         -2.565001       -2.963573       -0.000771  
    3          5.784239      -11.904504        0.006168  
    4         11.497876        4.833466       -0.008194  
 --------------------------------------------------------
 --------------------------------------------------------
 Final gradient
  Atom          X               Y               Z
 --------------------------------------------------------
    1        -14.717115       10.034610        0.002797  
    2         -2.565001       -2.963573       -0.000771  
    3          5.784239      -11.904504        0.006168  
    4         11.497876        4.833466       -0.008194  
 --------------------------------------------------------
 Analytic gradient from two-electron contribution:   CPU 37.20 s  wall 6.69 s

 Total ccman2 time:   CPU 169.84 s  wall 33.27 s


 --------------------------------------------------------------

                    Orbital Energies (a.u.)
 --------------------------------------------------------------

 Alpha MOs
 -- Occupied --
-80.0182 -26.3192 -15.6892  -7.5606  -5.4534  -5.4529  -5.4523  -1.6217
 -1.1387  -0.8158  -0.7045  -0.6892  -0.6356  -0.5326  -0.4370  -0.4288
 -- Virtual --
  0.0033   0.0479   0.0664   0.0789   0.0862   0.1016   0.1544   0.1732
  0.2010   0.2254   0.2265   0.2908   0.3128   0.3603   0.3625   0.3769
  0.3913   0.4046   0.4941   0.5540   0.5866   0.7819   0.8258   0.8679
  0.8766   0.9495   1.0322   1.0518   1.1355   1.2553   1.3940   1.5620
  1.5625   1.6271   1.6608   1.7274   1.8025   1.8349   1.9318   2.2603
  2.2635   2.2758   2.3943   2.4604   2.6145   2.8318   2.9458   4.0535
  4.1400   4.2133   4.2192   4.2524   4.3889   4.4669   5.3072   6.9164
  6.9473   7.1237   7.5836  14.7363  14.8045  14.8944  36.6413  68.7572
166.1985
 --------------------------------------------------------------

          Ground-State Mulliken Net Atomic Charges

     Atom                 Charge (a.u.)
  ----------------------------------------
      1 P                     0.346871
      2 H                    -0.053875
      3 N                    -0.228944
      4 F                    -0.064052
  ----------------------------------------
  Sum of atomic charges =     0.000000

 -----------------------------------------------------------------
                    Cartesian Multipole Moments
 -----------------------------------------------------------------
    Charge (ESU x 10^10)
                -0.0000
    Dipole Moment (Debye)
         X       2.8215      Y      -0.5094      Z      -0.0008
       Tot       2.8671
    Quadrupole Moments (Debye-Ang)
        XX     -23.6777     XY       0.9504     YY     -26.0825
        XZ       0.0009     YZ       0.0011     ZZ     -23.2954
    Octopole Moments (Debye-Ang^2)
       XXX      -3.9537    XXY       0.5844    XYY      -3.3750
       YYY      -2.7538    XXZ      -0.0068    XYZ       0.0002
       YYZ      -0.0050    XZZ      -2.9164    YZZ      -0.7116
       ZZZ      -0.0148
    Hexadecapole Moments (Debye-Ang^3)
      XXXX    -179.6709   XXXY       3.8543   XXYY     -40.6207
      XYYY       6.6377   YYYY     -59.8731   XXXZ       0.0245
      XXYZ       0.0025   XYYZ       0.0064   YYYZ       0.0051
      XXZZ     -34.1348   XYZZ       1.2154   YYZZ     -14.2554
      XZZZ       0.0220   YZZZ       0.0052   ZZZZ     -26.7142
 -----------------------------------------------------------------
 DrvMan completing analytic gradient of the correlated energy
 Correlated dipole moment
            1
    1   1.1100502
    2  -0.2004091
    3  -0.0002978
 Energy read as -495.650245111
 Full Analytical Gradient: (in a.u., or Hartree/Bohr)
             1             2             3             4
    1    0.00011533   -0.00002342   -0.00004822   -0.00004368
    2   -0.00008130    0.00001653    0.00007177   -0.00000701
    3   -0.00001990    0.00002773   -0.00003731    0.00002948
 Gradient time:  CPU 0.79 s  wall 0.78 s
Dipole drv :
gprntSymmMtrx error report: 
 Final Hessian.
            1           2           3           4           5           6
    1   0.3543460  -0.0575724   0.0000000  -0.0635486  -0.0984400   0.0000000
    2  -0.0575724   0.3264619   0.0000000  -0.0659865  -0.1762418   0.0000000
    3   0.0000000   0.0000000   0.0071868  -0.0000001   0.0000000  -0.0099359
    4  -0.0635486  -0.0659865  -0.0000001   0.0909173   0.0866795   0.0000000
    5  -0.0984400  -0.1762418   0.0000000   0.0866795   0.1652826   0.0000000
    6   0.0000000   0.0000000  -0.0099359   0.0000000   0.0000000   0.0138223
    7  -0.2396974   0.1607295   0.0000055  -0.0166722   0.0051267  -0.0000010
    8   0.1635650  -0.1582163   0.0000000  -0.0215980   0.0065224   0.0000000
    9   0.0000000   0.0000000   0.0132914   0.0000000   0.0000000  -0.0185583
   10  -0.0511010  -0.0371712   0.0000032  -0.0106962   0.0066339  -0.0000008
   11  -0.0075563   0.0079932   0.0000000   0.0009069   0.0044378   0.0000000
   12   0.0000000   0.0000000  -0.0105368   0.0000000   0.0000000   0.0146724
            7           8           9          10          11          12
    1  -0.2396974   0.1635650   0.0000000  -0.0511010  -0.0075563   0.0000000
    2   0.1607295  -0.1582163   0.0000000  -0.0371712   0.0079932   0.0000000
    3   0.0000055   0.0000000   0.0132914   0.0000032   0.0000000  -0.0105368
    4  -0.0166722  -0.0215980   0.0000000  -0.0106962   0.0009069   0.0000000
    5   0.0051267   0.0065224   0.0000000   0.0066339   0.0044378   0.0000000
    6  -0.0000010   0.0000000  -0.0185583  -0.0000008   0.0000000   0.0146724
    7   0.4189883  -0.0598311   0.0000000  -0.1626184  -0.1060284   0.0000000
    8  -0.0598311   0.2689354   0.0000000  -0.0821339  -0.1172413   0.0000000
    9   0.0000000   0.0000000   0.0249941  -0.0000045   0.0000000  -0.0197341
   10  -0.1626184  -0.0821339  -0.0000045   0.2244158   0.1126763   0.0000000
   11  -0.1060284  -0.1172413   0.0000000   0.1126763   0.1048122   0.0000000
   12   0.0000000   0.0000000  -0.0197341   0.0000000   0.0000000   0.0155997
 ----------------------------------------------------------------
             Standard Nuclear Orientation (Angstroms)
    I     Atom           X                Y                Z
 ----------------------------------------------------------------
    1      P       0.9662916901    -0.2182724653     0.0000000000
    2      H       1.7354987377     0.9709054285    -0.0000000000
    3      N      -0.4025297625     0.6449997420    -0.0000000000
    4      F      -1.4902406390    -0.2457574047     0.0000000000
 ----------------------------------------------------------------
 Nuclear Repulsion Energy =    95.8256465856 hartrees
 There are       16 alpha and       16 beta electrons
 old dipole drv.
            1           2           3           4           5           6
    1   0.1413171   0.1669678   0.0000000  -0.0824794  -0.1189442   0.0000000
    2   0.1735264   0.5291144   0.0000000  -0.0007585  -0.2157883   0.0000000
    3   0.0000000   0.0000000   0.2890767  -0.0000044  -0.0000000   0.0094822
            7           8           9          10          11          12
    1   0.8414035   0.6733832   0.0000000  -0.9003271  -0.7214983   0.0000000
    2  -0.0322457  -0.0381133   0.0000000  -0.1405175  -0.2753126   0.0000000
    3   0.0000252   0.0000000  -0.1409515   0.0000200   0.0000000  -0.1575737
 New transposed dipole drv.
            1           2           3
    1   0.1413171   0.1735264   0.0000000
    2   0.1669678   0.5291144   0.0000000
    3   0.0000000   0.0000000   0.2890767
    4  -0.0824794  -0.0007585  -0.0000044
    5  -0.1189442  -0.2157883  -0.0000000
    6   0.0000000   0.0000000   0.0094822
    7   0.8414035  -0.0322457   0.0000252
    8   0.6733832  -0.0381133   0.0000000
    9   0.0000000   0.0000000  -0.1409515
   10  -0.9003271  -0.1405175   0.0000200
   11  -0.7214983  -0.2753126   0.0000000
   12   0.0000000   0.0000000  -0.1575737
FINAL TENSOR RESULT:
Order 2, Length 12
    Atom      X          Y          Z
     1 Order 1, Length 12
    Atom      X          Y          Z
     1    3.543460057494451e-01  -5.757236119988613e-02   0.000000000000000e+00
     2   -6.354860294178435e-02  -9.844003875974630e-02   0.000000000000000e+00
     3   -2.396973870583934e-01   1.635649987028498e-01   0.000000000000000e+00
     4   -5.110096733037430e-02  -7.556298943846970e-03   0.000000000000000e+00

Order 1, Length 12
    Atom      X          Y          Z
     1   -5.757236119988613e-02   3.264618812572768e-01   0.000000000000000e+00
     2   -6.598653530391682e-02  -1.762418279009709e-01   0.000000000000000e+00
     3    1.607295421462459e-01  -1.582163206699166e-01   0.000000000000000e+00
     4   -3.717121602886511e-02   7.993168424241925e-03   0.000000000000000e+00

Order 1, Length 12
    Atom      X          Y          Z
     1    0.000000000000000e+00   0.000000000000000e+00   7.186839687870370e-03
     2   -1.186340948711369e-07   0.000000000000000e+00  -9.935933511274874e-03
     3    5.549277452754721e-06   0.000000000000000e+00   1.329136377700592e-02
     4    3.151859321011371e-06   0.000000000000000e+00  -1.053680026476109e-02


     2 Order 1, Length 12
    Atom      X          Y          Z
     1   -6.354860294178435e-02  -6.598653530391682e-02  -1.186340948711369e-07
     2    9.091734200626839e-02   8.667949849373677e-02   0.000000000000000e+00
     3   -1.667224555813008e-02  -2.159803736734620e-02   0.000000000000000e+00
     4   -1.069617941751618e-02   9.069114858657114e-04   0.000000000000000e+00

Order 1, Length 12
    Atom      X          Y          Z
     1   -9.844003875974630e-02  -1.762418279009709e-01   0.000000000000000e+00
     2    8.667949849373677e-02   1.652826339926424e-01   0.000000000000000e+00
     3    5.126694761973058e-03   6.522420161465638e-03   0.000000000000000e+00
     4    6.633900215766354e-03   4.437829594665665e-03   0.000000000000000e+00

Order 1, Length 12
    Atom      X          Y          Z
     1    0.000000000000000e+00   0.000000000000000e+00  -9.935933511274874e-03
     2    0.000000000000000e+00   0.000000000000000e+00   1.382232670663208e-02
     3   -9.909387167853738e-07   0.000000000000000e+00  -1.855833638635692e-02
     4   -7.916678320988271e-07   0.000000000000000e+00   1.467235856528573e-02


     3 Order 1, Length 12
    Atom      X          Y          Z
     1   -2.396973870583934e-01   1.607295421462459e-01   5.549277452754721e-06
     2   -1.667224555813008e-02   5.126694761973058e-03  -9.909387167853738e-07
     3    4.189883360085667e-01  -5.983108956065621e-02   0.000000000000000e+00
     4   -1.626183633234528e-01  -1.060283812890511e-01   0.000000000000000e+00

Order 1, Length 12
    Atom      X          Y          Z
     1    1.635649987028498e-01  -1.582163206699166e-01   0.000000000000000e+00
     2   -2.159803736734620e-02   6.522420161465638e-03   0.000000000000000e+00
     3   -5.983108956065621e-02   2.689353892132586e-01   0.000000000000000e+00
     4   -8.213390948339683e-02  -1.172413425321049e-01   0.000000000000000e+00

Order 1, Length 12
    Atom      X          Y          Z
     1    0.000000000000000e+00   0.000000000000000e+00   1.329136377700592e-02
     2    0.000000000000000e+00   0.000000000000000e+00  -1.855833638635692e-02
     3    0.000000000000000e+00   0.000000000000000e+00   2.499405239562563e-02
     4   -4.473897645802313e-06   0.000000000000000e+00  -1.973411139452033e-02


     4 Order 1, Length 12
    Atom      X          Y          Z
     1   -5.110096733037430e-02  -3.717121602886511e-02   3.151859321011371e-06
     2   -1.069617941751618e-02   6.633900215766354e-03  -7.916678320988271e-07
     3   -1.626183633234528e-01  -8.213390948339683e-02  -4.473897645802313e-06
     4    2.244158073480284e-01   1.126763218522081e-01   0.000000000000000e+00

Order 1, Length 12
    Atom      X          Y          Z
     1   -7.556298943846970e-03   7.993168424241925e-03   0.000000000000000e+00
     2    9.069114858657114e-04   4.437829594665665e-03   0.000000000000000e+00
     3   -1.060283812890511e-01  -1.172413425321049e-01   0.000000000000000e+00
     4    1.126763218522081e-01   1.048122415820473e-01   0.000000000000000e+00

Order 1, Length 12
    Atom      X          Y          Z
     1    0.000000000000000e+00   0.000000000000000e+00  -1.053680026476109e-02
     2    0.000000000000000e+00   0.000000000000000e+00   1.467235856528573e-02
     3    0.000000000000000e+00   0.000000000000000e+00  -1.973411139452033e-02
     4    0.000000000000000e+00   0.000000000000000e+00   1.559969963920122e-02


 # Finishing finite difference calculation for IDERIV #
 ######################################################
 ######################################################
 Requested basis set is 6-311++G(d,p)
 There are 30 shells and 81 basis functions
 **********************************************************************
 **                                                                  **
 **                       VIBRATIONAL ANALYSIS                       **
 **                       --------------------                       **
 **                                                                  **
 **        VIBRATIONAL FREQUENCIES (CM**-1) AND NORMAL MODES         **
 **     FORCE CONSTANTS (mDYN/ANGSTROM) AND REDUCED MASSES (AMU)     **
 **                  INFRARED INTENSITIES (KM/MOL)                   **
 **                                                                  **
 **********************************************************************


 Mode:                 1                      2                      3
 Frequency:       389.16                 661.22                 850.56
 Force Cnst:      1.0150                 0.3092                 1.8630
 Red. Mass:      11.3752                 1.2003                 4.3707
 IR Active:          YES                    YES                    YES
 IR Intens:        0.017                  0.045                 92.300
 Raman Active:       YES                    YES                    YES
               X      Y      Z        X      Y      Z        X      Y      Z
 P         -0.330 -0.048 -0.000    0.000  0.000 -0.023    0.096 -0.022 -0.000
 H          0.423 -0.520  0.000   -0.000  0.000  0.994    0.770 -0.444  0.000
 N          0.056  0.414 -0.000    0.000 -0.000 -0.096    0.064  0.324 -0.000
 F          0.475 -0.199  0.000   -0.000  0.000  0.056   -0.245 -0.179  0.000
 TransDip   0.004 -0.000  0.000    0.000 -0.000  0.007    0.297  0.081 -0.000

 Mode:                 4                      5                      6
 Frequency:      1012.66                1066.72                2452.75
 Force Cnst:      0.8309                 8.8941                 3.6825
 Red. Mass:       1.3753                13.2663                 1.0389
 IR Active:          YES                    YES                    YES
 IR Intens:       42.147                 32.529                 59.767
 Raman Active:       YES                    YES                    YES
               X      Y      Z        X      Y      Z        X      Y      Z
 P         -0.002  0.042 -0.000   -0.243  0.196  0.000   -0.017 -0.027 -0.000
 H          0.842 -0.515  0.000    0.400 -0.199 -0.000    0.545  0.838  0.000
 N         -0.095 -0.109 -0.000    0.756 -0.301  0.000   -0.002 -0.002 -0.000
 F          0.029  0.039  0.000   -0.183 -0.088 -0.000    0.001  0.001  0.000
 TransDip  -0.179  0.106 -0.000    0.178  0.039  0.000   -0.153 -0.195 -0.000

 STANDARD THERMODYNAMIC QUANTITIES AT   298.15 K  AND     1.00 ATM

   This Molecule has  0 Imaginary Frequencies
   Zero point vibrational energy:        9.197 kcal/mol

   Atom    1 Element P  Has Mass   30.97376
   Atom    2 Element H  Has Mass    1.00783
   Atom    3 Element N  Has Mass   14.00307
   Atom    4 Element F  Has Mass   18.99840
   Molecular Mass:    64.983060 amu
   Principal axes and moments of inertia in amu*Bohr^2:
                             1           2           3
    Eigenvalues --       33.32295   272.73775   306.06070
          X               0.99973     0.02330     0.00000
          Y              -0.02330     0.99973     0.00000
          Z               0.00000    -0.00000     1.00000
   Rotational Symmetry Number is   1
   The Molecule is an Asymmetric Top
   Translational Enthalpy:        0.889 kcal/mol
   Rotational Enthalpy:           0.889 kcal/mol
   Vibrational Enthalpy:          9.559 kcal/mol
   gas constant (RT):             0.592 kcal/mol
   Translational Entropy:        38.433  cal/mol.K
   Rotational Entropy:           22.546  cal/mol.K
   Vibrational Entropy:           1.689  cal/mol.K

   Total Enthalpy:               11.929 kcal/mol
   Total Entropy:                62.669  cal/mol.K
Archival summary:
1\1\february\FREQ\ProcedureUnspecified\BasisUnspecified\1111\taweetha\TueMay717:49:062019TueMay717:49:062019\0\\#,FREQ,ProcedureUnspecified,BasisUnspecified,\\0,1\P\H,1,1.41627\N,1,1.61831,2,90.6581\F,3,1.4059,1,108.447,2,-180,0\\HF=-495.12081\\@

 Total job time:  845.62s(wall), 3663.32s(cpu) 
 Tue May  7 17:49:06 2019

        *************************************************************
        *                                                           *
        *  Thank you very much for using Q-Chem.  Have a nice day.  *
        *                                                           *
        *************************************************************
