# Supplementary material for: Geometric and energetic data from ab initio calculations of haloethene, haloimine, halomethylenephosphine, haloiminophosphine, halodiazene, halodiphosphene and halocyclopropane
Source: Data Brief. 2019 Nov 2;27:104738. doi: 10.1016/j.dib.2019.104738 (PMC6861602; doi:10.1016/j.dib.2019.104738)
Supplement: Multimedia component 7 [file mmc7.zip › NP/CCSD/freq/FENPFE.out]

Q-Chem Developer Version!
                  Welcome to Q-Chem
     A Quantum Leap Into The Future Of Chemistry


 Q-Chem 5.1, Q-Chem, Inc., Pleasanton, CA (2018)

 Yihan Shao,  Zhengting Gan,  E. Epifanovsky,  A. T. B. Gilbert,  M. Wormit,  
 J. Kussmann,  A. W. Lange,  A. Behn,  Jia Deng,  Xintian Feng,  D. Ghosh,  
 M. Goldey,  P. R. Horn,  L. D. Jacobson,  I. Kaliman,  T. Kus,  A. Landau,  
 Jie Liu,  E. I. Proynov,  R. M. Richard,  R. P. Steele,  E. J. Sundstrom,  
 H. L. Woodcock III,  P. M. Zimmerman,  D. Zuev,  B. Albrecht,  E. Alguire,  
 S. A. Baeppler,  D. Barton,  Z. Benda,  Y. A. Bernard,  E. J. Berquist,  
 K. B. Bravaya,  H. Burton,  D. Casanova,  Chun-Min Chang,  Yunqing Chen,  
 A. Chien,  K. D. Closser,  M. P. Coons,  S. Coriani,  S. Dasgupta,  
 A. L. Dempwolff,  M. Diedenhofen,  Hainam Do,  R. G. Edgar,  Po-Tung Fang,  
 S. Faraji,  S. Fatehi,  Qingguo Feng,  K. D. Fenk,  J. Fosso-Tande,  
 J. Gayvert,  Qinghui Ge,  A. Ghysels,  G. Gidofalvi,  J. Gomes,  
 J. Gonthier,  A. Gunina,  D. Hait,  M. W. D. Hanson-Heine,  
 P. H. P. Harbach,  A. W. Hauser,  J. E. Herr,  E. G. Hohenstein,  
 Z. C. Holden,  Kerwin Hui,  B. C. Huynh,  T.-C. Jagau,  Hyunjun Ji,  
 B. Kaduk,  K. Khistyaev,  Jaehoon Kim,  P. Klunzinger,  K. Koh,  
 D. Kosenkov,  L. Koulias,  T. Kowalczyk,  C. M. Krauter,  A. Kunitsa,  
 Ka Un Lao,  A. Laurent,  K. V. Lawler,  Joonho Lee,  D. Lefrancois,  
 S. Lehtola,  D. S. Levine,  Yi-Pei Li,  You-Sheng Lin,  Fenglai Liu,  
 E. Livshits,  A. Luenser,  P. Manohar,  E. Mansoor,  S. F. Manzer,  
 Shan-Ping Mao,  Yuezhi Mao,  N. Mardirossian,  A. V. Marenich,  
 T. Markovich,  L. A. Martinez-Martinez,  S. A. Maurer,  N. J. Mayhall,  
 S. C. McKenzie,  J.-M. Mewes,  A. F. Morrison,  J. W. Mullinax,  K. Nanda,  
 T. S. Nguyen-Beck,  R. Olivares-Amaya,  J. A. Parkhill,  T. M. Perrine,  
 F. Plasser,  P. Pokhilko,  S. Prager,  A. Prociuk,  E. Ramos,  D. R. Rehn,  
 F. Rob,  M. Schneider,  N. Sergueev,  S. M. Sharada,  S. Sharma,  
 D. W. Small,  T. Stauch,  T. Stein,  Yu-Chuan Su,  A. J. W. Thom,  
 A. Tkatchenko,  T. Tsuchimochi,  N. M. Tubman,  L. Vogt,  M. L. Vidal,  
 O. Vydrov,  M. A. Watson,  J. Wenzel,  M. de Wergifosse,  T. A. Wesolowski,  
 A. White,  J. Witte,  A. Yamada,  Jun Yang,  K. Yao,  S. Yeganeh,  
 S. R. Yost,  Zhi-Qiang You,  A. Zech,  Igor Ying Zhang,  Xing Zhang,  
 Yan Zhao,  Ying Zhu,  B. R. Brooks,  G. K. L. Chan,  C. J. Cramer,  
 M. S. Gordon,  W. J. Hehre,  A. Klamt,  M. W. Schmidt,  C. D. Sherrill,  
 D. G. Truhlar,  A. Aspuru-Guzik,  R. Baer,  A. T. Bell,  N. A. Besley,  
 Jeng-Da Chai,  A. E. DePrince, III,  R. A. DiStasio Jr.,  A. Dreuw,  
 B. D. Dunietz,  T. R. Furlani,  Chao-Ping Hsu,  Yousung Jung,  Jing Kong,  
 D. S. Lambrecht,  WanZhen Liang,  C. Ochsenfeld,  V. A. Rassolov,  
 L. V. Slipchenko,  J. E. Subotnik,  T. Van Voorhis,  J. M. Herbert,  
 A. I. Krylov,  P. M. W. Gill,  M. Head-Gordon

 Contributors to earlier versions of Q-Chem not listed above: 
 R. D. Adamson,  B. Austin,  J. Baker,  G. J. O. Beran,  K. Brandhorst,  
 S. T. Brown,  E. F. C. Byrd,  A. K. Chakraborty,  C.-L. Cheng,  
 Siu Hung Chien,  D. M. Chipman,  D. L. Crittenden,  H. Dachsel,  
 R. J. Doerksen,  A. D. Dutoi,  L. Fusti-Molnar,  W. A. Goddard III,  
 A. Golubeva-Zadorozhnaya,  S. R. Gwaltney,  G. Hawkins,  A. Heyden,  
 S. Hirata,  G. Kedziora,  F. J. Keil,  C. Kelley,  Jihan Kim,  R. A. King,  
 R. Z. Khaliullin,  P. P. Korambath,  W. Kurlancheek,  A. M. Lee,  M. S. Lee,  
 S. V. Levchenko,  Ching Yeh Lin,  D. Liotard,  R. C. Lochan,  I. Lotan,  
 P. E. Maslen,  N. Nair,  D. P. O'Neill,  D. Neuhauser,  E. Neuscamman,  
 C. M. Oana,  R. Olson,  B. Peters,  R. Peverati,  P. A. Pieniazek,  
 Y. M. Rhee,  J. Ritchie,  M. A. Rohrdanz,  E. Rosta,  N. J. Russ,  
 H. F. Schaefer III,  N. E. Schultz,  N. Shenvi,  A. C. Simmonett,  A. Sodt,  
 D. Stuck,  K. S. Thanthiriwatte,  V. Vanovschi,  Tao Wang,  A. Warshel,  
 C. F. Williams,  Q. Wu,  X. Xu,  W. Zhang

 Please cite Q-Chem as follows:
 Y. Shao et al., Mol. Phys. 113, 184-215 (2015)
 DOI: 10.1080/00268976.2014.952696

 Q-Chem 5.1.2 for Intel X86 EM64T Linux

 Parts of Q-Chem use Armadillo 8.300.2 (Tropical Shenanigans).
 http://arma.sourceforge.net/

 Q-Chem begins on Tue May  7 17:49:06 2019  

Host: 
0

     Scratch files written to /scratch/taweetham/qchem15538//
Input Ideriv = 1
Curr. Ideriv = -1
Max.  Ideriv = 1


!!********************************************.
!!******************Warning*******************.
!!Desired Analytical derivatives not available.
!!Finite difference job might take a long time.
!!********************************************.
!!********************************************.


 2-order derivative to be evaluated numerically with 1-order analytical derivatives

Checking the input file for inconsistencies... 	...done.

--------------------------------------------------------------
User input:
--------------------------------------------------------------
F=H_Z.out
$molecule
0 1
P 
H  1 1.425330
N  1 1.611262 2 99.693652
F  3 1.397460 1 114.028525 2 -0.000000 0
$end

$rem
   JOB_TYPE 	FREQUENCY
   BASIS 		6-311++G**
   METHOD	ccsd
   MEM_TOTAL	31000
   N_FROZEN_CORE      FC
$end

--------------------------------------------------------------
 ----------------------------------------------------------------
             Standard Nuclear Orientation (Angstroms)
    I     Atom           X                Y                Z
 ----------------------------------------------------------------
    1      P       1.0383830643     0.0465579760    -0.0000000000
    2      H       0.6531944183     1.4188536132    -0.0000000000
    3      N      -0.4174581653    -0.6438705482     0.0000000000
    4      F      -1.4785259139     0.2655411761    -0.0000000000
 ----------------------------------------------------------------
 Molecular Point Group                 Cs    NOp =  2
 Largest Abelian Subgroup              Cs    NOp =  2
 Nuclear Repulsion Energy =    95.7454389723 hartrees
 There are       16 alpha and       16 beta electrons
 Requested basis set is 6-311++G(d,p)
 There are 30 shells and 81 basis functions
 Total memory of 31000 MB is distributed as follows: 
   MEM_STATIC is set to 192 MB
   QALLOC/CCMAN JOB total memory use is  30808 MB
 Warning: actual memory use might exceed 31000 MB

 Total QAlloc Memory Limit  31000 MB
 Mega-Array Size       188 MB
 MEM_STATIC part       192 MB

                       Distance Matrix (Angstroms)
             P (  1)   H (  2)   N (  3)
   H (  2)  1.425330
   N (  3)  1.611262  2.324033
   F (  4)  2.526417  2.423708  1.397460

 A cutoff of  1.0D-14 yielded    455 shell pairs
 There are      3383 function pairs (      3645 Cartesian)

 -------------------------------------------------------
 OpenMP Integral Computing Module                       
 Release: version 1.0, May 2013, Q-Chem Inc. Pittsburgh 
 -------------------------------------------------------
 Integral Job Info:
 Integral job number is                      11
 Integral operator is                         1
 short-range coefficients                     0
 long-range coefficients              100000000
 Omega coefficients                           0
 if combine SR and LR in K                    0
 Integral screening is                        0
 Integral computing path is                   2
 max size of driver memory is            800000
 size of driver memory is                593474
 size of scratch memory is              4204008
 max col of scratch BK array               1296
 max len of scratch array in speh3          155
 max len of scratch index in speh4           18
 max int batch size is                      520
 min int batch size is                       52
 fixed nKL is                                52
 max L of basis functions is                  2
 order of int derivative is                   0
 number of shells is                         30
 number of basis is                          84
 number of cartesian basis is                84
 number of contracted shell pairs           455
 number of primitive shell pairs           1346
 maxK2 (contraction) of shell pair           36
 max number of K2 of shell pair               1
 max number of CS2 of shell pair             50
 max number of PS2 of shell pair            132
 mem total for path MDJ                  510786
 -------------------------------------------------------
 Smallest overlap matrix eigenvalue = 1.46E-03
 Guess from superposition of atomic densities
 Warning:  Energy on first SCF cycle will be non-variational
 SAD guess density has 32.000000 electrons

 -----------------------------------------------------------------------
  General SCF calculation program by
  Eric Jon Sundstrom, Paul Horn, Yuezhi Mao, Dmitri Zuev, Alec White,
  David Stuck, Shaama M.S., Shane Yost, Joonho Lee, David Small,
  Daniel Levine, Susi Lehtola, Hugh Burton, Evgeny Epifanovsky
 -----------------------------------------------------------------------
 Hartree-Fock
 using 6 threads for integral computing
 -------------------------------------------------------
 OpenMP Integral computing Module                
 Release: version 2.0, May 2017, Q-Chem Inc. Pleasanton 
 -------------------------------------------------------
 A restricted SCF calculation will be
 performed using DIIS
 SCF converges when DIIS error is below 1.0e-08
 ---------------------------------------
  Cycle       Energy         DIIS error
 ---------------------------------------
    1    -495.2260056989      5.56e-02  
    2    -495.0666381811      7.54e-03  
    3    -495.1062409757      4.58e-03  
    4    -495.1174748189      1.13e-03  
    5    -495.1190115248      4.05e-04  
    6    -495.1192801269      1.69e-04  
    7    -495.1193189496      5.44e-05  
    8    -495.1193277566      2.55e-05  
    9    -495.1193289905      7.88e-06  
   10    -495.1193291931      2.85e-06  
   11    -495.1193292226      9.43e-07  
   12    -495.1193292257      2.15e-07  
   13    -495.1193292259      5.06e-08  
   14    -495.1193292259      1.33e-08  
   15    -495.1193292259      4.05e-09  Convergence criterion met
 ---------------------------------------
 SCF time:   CPU 3.41s  wall 1.00s 
 SCF   energy in the final basis set =     -495.1193292259
 Total energy in the final basis set =     -495.1193292259


 ------------------------------------------------------------------------------

   CCMAN2: suite of methods based on coupled cluster
           and equation of motion theories.

   Components:
   * libvmm-1.3-trunk
     by Evgeny Epifanovsky, Ilya Kaliman.
   * libtensor-2.5-trunk
     by Evgeny Epifanovsky, Michael Wormit, Dmitry Zuev, Sam Manzer, 
        Ilya Kaliman.
   * libcc-2.5-trunk
     by Evgeny Epifanovsky, Arik Landau, Tomasz Kus, Kirill Khistyaev, 
        Dmitry Zuev, Prashant Manohar, Xintian Feng, Anna Krylov, 
        Matthew Goldey, Alec White, Thomas Jagau, Kaushik Nanda, 
        Anastasia Gunina, Alexander Kunitsa, Joonho Lee.

   CCMAN original authors:
   Anna I. Krylov, C. David Sherrill, Steven R. Gwaltney,
   Edward F. C. Byrd (2000)
   Sergey V. Levchenko, Lyudmila V. Slipchenko, Tao Wang,
   Ana-Maria C. Cristian (2003)
   Piotr A. Pieniazek, C. Melania Oana, Evgeny Epifanovsky (2007)
   Prashant Manohar (2009)

 ------------------------------------------------------------------------------


 Allocating and initializing 30808MB of RAM...
 Calculation will run on 6 cores.


 Alpha MOs, Restricted
 -- Occupied --                  
-80.017 -26.326 -15.686  -7.560  -5.453  -5.452  -5.451  -1.628
  1 A'    2 A'    3 A'    4 A'    5 A'    1 A"    6 A'    7 A'                 
 -1.138  -0.818  -0.697  -0.694  -0.674  -0.484  -0.459  -0.429
  8 A'    9 A'   10 A'    2 A"   11 A'   12 A'   13 A'    3 A"                 
 -- Virtual --                   
  0.005   0.049   0.069   0.079   0.087   0.096   0.142   0.183
  4 A"   14 A'   15 A'   16 A'    5 A"   17 A'   18 A'   19 A'                 
  0.211   0.222   0.227   0.291   0.319   0.359   0.361   0.378
 20 A'   21 A'    6 A"   22 A'   23 A'   24 A'    7 A"   25 A'                 
  0.391   0.399   0.496   0.561   0.572   0.789   0.828   0.879
  8 A"   26 A'   27 A'   28 A'   29 A'   30 A'    9 A"   10 A"                 
  0.888   0.952   1.053   1.054   1.126   1.270   1.377   1.562
 31 A'   32 A'   11 A"   33 A'   34 A'   35 A'   36 A'   12 A"                 
  1.579   1.615   1.661   1.696   1.802   1.839   1.939   2.261
 37 A'   38 A'   13 A"   39 A'   14 A"   40 A'   41 A'   15 A"                 
  2.261   2.286   2.393   2.467   2.606   2.862   2.931   4.033
 42 A'   43 A'   16 A"   44 A'   45 A'   46 A'   47 A'   48 A'                 
  4.136   4.208   4.214   4.257   4.395   4.469   5.323   6.912
 17 A"   18 A"   49 A'   50 A'   19 A"   51 A'   52 A'   20 A"                 
  6.943   7.129   7.573  14.737  14.802  14.904  36.640  68.752
 53 A'   54 A'   55 A'   21 A"   56 A'   57 A'   58 A'   59 A'                 
166.187
 60 A'                                                                         

 Beta MOs, Restricted
 -- Occupied --                  
-80.017 -26.326 -15.686  -7.560  -5.453  -5.452  -5.451  -1.628
  1 A'    2 A'    3 A'    4 A'    5 A'    1 A"    6 A'    7 A'                 
 -1.138  -0.818  -0.697  -0.694  -0.674  -0.484  -0.459  -0.429
  8 A'    9 A'   10 A'    2 A"   11 A'   12 A'   13 A'    3 A"                 
 -- Virtual --                   
  0.005   0.049   0.069   0.079   0.087   0.096   0.142   0.183
  4 A"   14 A'   15 A'   16 A'    5 A"   17 A'   18 A'   19 A'                 
  0.211   0.222   0.227   0.291   0.319   0.359   0.361   0.378
 20 A'   21 A'    6 A"   22 A'   23 A'   24 A'    7 A"   25 A'                 
  0.391   0.399   0.496   0.561   0.572   0.789   0.828   0.879
  8 A"   26 A'   27 A'   28 A'   29 A'   30 A'    9 A"   10 A"                 
  0.888   0.952   1.053   1.054   1.126   1.270   1.377   1.562
 31 A'   32 A'   11 A"   33 A'   34 A'   35 A'   36 A'   12 A"                 
  1.579   1.615   1.661   1.696   1.802   1.839   1.939   2.261
 37 A'   38 A'   13 A"   39 A'   14 A"   40 A'   41 A'   15 A"                 
  2.261   2.286   2.393   2.467   2.606   2.862   2.931   4.033
 42 A'   43 A'   16 A"   44 A'   45 A'   46 A'   47 A'   48 A'                 
  4.136   4.208   4.214   4.257   4.395   4.469   5.323   6.912
 17 A"   18 A"   49 A'   50 A'   19 A"   51 A'   52 A'   20 A"                 
  6.943   7.129   7.573  14.737  14.802  14.904  36.640  68.752
 53 A'   54 A'   55 A'   21 A"   56 A'   57 A'   58 A'   59 A'                 
166.187
 60 A'                                                                         

 Occupation and symmetry of molecular orbitals

 Point group: Cs (2 irreducible representations).

                           A'   A"    All 
 ------------------------------------------
 All molecular orbitals:
  - Alpha                  60   21    81  
  - Beta                   60   21    81  
 ------------------------------------------
 Alpha orbitals:
  - Frozen occupied        6    1     7   
  - Active occupied        7    2     9   
  - Active virtual         47   18    65  
  - Frozen virtual         0    0     0   
 ------------------------------------------
 Beta orbitals:
  - Frozen occupied        6    1     7   
  - Active occupied        7    2     9   
  - Active virtual         47   18    65  
  - Frozen virtual         0    0     0   
 ------------------------------------------

 Import integrals:   CPU 0.00 s  wall 0.00 s

 Import integrals:   CPU 4.53 s  wall 0.84 s

 MP2 amplitudes:   CPU 0.06 s  wall 0.06 s

Running a double precision version
           CCSD T amplitudes will be solved using DIIS.

           Start     Size      MaxIter   EConv     TConv     
           3         7         100       1.00e-07  1.00e-05  
 ------------------------------------------------------------------------------
           Energy (a.u.)   Ediff      Tdiff       Comment
 ------------------------------------------------------------------------------
          -495.63102748                           
     1    -495.62391929   7.11e-03   6.51e-01     
     2    -495.64530464   2.14e-02   9.36e-02     
     3    -495.64443557   8.69e-04   4.48e-02     
     4    -495.64699968   2.56e-03   1.63e-02     Switched to DIIS steps.
     5    -495.64803073   1.03e-03   1.37e-02     
     6    -495.64812719   9.65e-05   3.58e-03     
     7    -495.64812703   1.61e-07   1.50e-03     
     8    -495.64812770   6.68e-07   3.81e-04     
     9    -495.64813061   2.91e-06   2.56e-04     
    10    -495.64813051   1.01e-07   7.38e-05     
    11    -495.64813065   1.38e-07   2.80e-05     
    12    -495.64813072   6.71e-08   1.45e-05     
    13    -495.64813069   3.23e-08   3.54e-06     
 ------------------------------------------------------------------------------
          -495.64813069                           CCSD T converged.

End of double precision
 SCF energy                 = -495.11932923
 MP2 energy                 = -495.63102748
 CCSD correlation energy     =   -0.52880146
 CCSD total energy           = -495.64813069

 CCSD  T1^2 = 0.0144  T2^2 = 0.2049  Leading amplitudes:

 Amplitude    Orbitals with energies
  0.0383       3 (A") A                  ->    4 (A") A                   
              -0.4295                          0.0048                     
  0.0383       3 (A") B                  ->    4 (A") B                   
              -0.4295                          0.0048                     
 -0.0214       3 (A") A                  ->    10 (A") A                  
              -0.4295                          0.8785                     
 -0.0214       3 (A") B                  ->    10 (A") B                  
              -0.4295                          0.8785                     

 Amplitude    Orbitals with energies
 -0.1369       3 (A") A      3 (A") B    ->    4 (A") A      4 (A") B     
              -0.4295       -0.4295            0.0048        0.0048       
  0.1369       3 (A") A      3 (A") B    ->    4 (A") B      4 (A") A     
              -0.4295       -0.4295            0.0048        0.0048       
  0.1369       3 (A") B      3 (A") A    ->    4 (A") A      4 (A") B     
              -0.4295       -0.4295            0.0048        0.0048       
 -0.1369       3 (A") B      3 (A") A    ->    4 (A") B      4 (A") A     
              -0.4295       -0.4295            0.0048        0.0048       

 Computing CCSD intemediates for later calculations in double precision
 Finished.

Running a double precision version
           CCSD Lambda amplitudes will be solved using DIIS.
           Start     Size      MaxIter   EConv     LConv     
           3         7         100       1.00e-07  1.00e-05  
 ------------------------------------------------------------------------------
            Enorm      Ldiff       Comment
 ------------------------------------------------------------------------------
     1     5.81e-02   3.99e-02     
     2     1.77e-02   8.07e-03     
     3     8.52e-03   1.98e-03     
     4     4.67e-03   1.56e-03     Switched to DIIS steps.
     5     1.46e-03   1.20e-03     
     6     7.56e-04   2.77e-04     
     7     2.44e-04   1.02e-04     
     8     1.12e-04   9.75e-06     
     9     3.37e-05   7.10e-06     
    10     1.34e-05   2.43e-06     
    11     5.18e-06   5.35e-07     
    12     1.73e-06   1.95e-07     
    13     7.56e-07   3.35e-08     
    14     2.99e-07   2.37e-08     
    15     1.26e-07   8.12e-09     
    16     6.84e-08   7.27e-09     
 ------------------------------------------------------------------------------
                                   CCSD Lambda converged.

 Computing density matrices in double precision...
           Orbital response amplitudes will be solved using DIIS.
           Start     Size      MaxIter   EConv     LConv     
           3         7         100       1.00e-06  1.00e-06  
 ------------------------------------------------------------------------------
            Enorm      Ldiff       Comment
 ------------------------------------------------------------------------------
     1     8.02e-02   2.01e-03     
     2     6.02e-02   6.82e-03     
     3     9.16e-02   2.32e-02     
     4     1.79e-02   3.04e-02     Switched to DIIS steps.
     5     4.05e-03   7.98e-03     
     6     1.02e-03   9.42e-04     
     7     3.39e-04   8.73e-05     
     8     8.39e-05   5.31e-05     
     9     2.61e-05   2.77e-06     
    10     6.09e-06   3.67e-06     
    11     1.09e-06   6.87e-07     
    12     6.02e-07   2.99e-07     
 ------------------------------------------------------------------------------
                                   Orbital response converged.

 Computing density matrices... Done.
 CCSD calculation:   CPU 49.48 s  wall 11.05 s

 Transferring MO TPDM to AO TPDM
 Transferring g2_o1o1o1o1
 Transferring g2_o1o1o1v1
 Transferring g2_o1o1v1v1
 Transferring g2_o1v1o1v1
 Transferring g2_o1v1v1v1
 Transferring g2_v1v1v1v1
 Adding separable TPDM
 Computing TPDM gradient
 --------------------------------------------------------
 2e gradient
  Atom          X               Y               Z
 --------------------------------------------------------
    1        -18.100905       -1.404448        0.000000  
    2          0.094688       -3.914588       -0.000000  
    3          6.448696       10.648915        0.000000  
    4         11.557521       -5.329880       -0.000000  
 --------------------------------------------------------
 --------------------------------------------------------
 Final gradient
  Atom          X               Y               Z
 --------------------------------------------------------
    1        -18.100905       -1.404448        0.000000  
    2          0.094688       -3.914588       -0.000000  
    3          6.448696       10.648915        0.000000  
    4         11.557521       -5.329880       -0.000000  
 --------------------------------------------------------
 Analytic gradient from two-electron contribution:   CPU 36.15 s  wall 6.60 s

 Total ccman2 time:   CPU 93.82 s  wall 19.69 s


 --------------------------------------------------------------
             Orbital Energies (a.u.) and Symmetries
 --------------------------------------------------------------

 Alpha MOs, Restricted
 -- Occupied --                  
-80.017 -26.326 -15.686  -7.560  -5.453  -5.451  -5.452  -1.628
  1 A'    2 A'    3 A'    4 A'    5 A'    6 A'    1 A"    7 A'                 
 -1.138  -0.818  -0.697  -0.674  -0.484  -0.459  -0.694  -0.429
  8 A'    9 A'   10 A'   11 A'   12 A'   13 A'    2 A"    3 A"                 
 -- Virtual --                   
  0.049   0.069   0.079   0.096   0.142   0.183   0.211   0.222
 14 A'   15 A'   16 A'   17 A'   18 A'   19 A'   20 A'   21 A'                 
  0.291   0.319   0.359   0.378   0.399   0.496   0.561   0.572
 22 A'   23 A'   24 A'   25 A'   26 A'   27 A'   28 A'   29 A'                 
  0.789   0.888   0.952   1.054   1.126   1.270   1.377   1.579
 30 A'   31 A'   32 A'   33 A'   34 A'   35 A'   36 A'   37 A'                 
  1.615   1.696   1.839   1.939   2.261   2.286   2.467   2.606
 38 A'   39 A'   40 A'   41 A'   42 A'   43 A'   44 A'   45 A'                 
  2.862   2.931   4.033   4.214   4.257   4.469   5.323   6.943
 46 A'   47 A'   48 A'   49 A'   50 A'   51 A'   52 A'   53 A'                 
  7.129   7.573  14.802  14.904  36.640  68.752 166.187   0.005
 54 A'   55 A'   56 A'   57 A'   58 A'   59 A'   60 A'    4 A"                 
  0.087   0.227   0.361   0.391   0.828   0.879   1.053   1.562
  5 A"    6 A"    7 A"    8 A"    9 A"   10 A"   11 A"   12 A"                 
  1.661   1.802   2.261   2.393   4.136   4.208   4.395   6.912
 13 A"   14 A"   15 A"   16 A"   17 A"   18 A"   19 A"   20 A"                 
 14.737
 21 A"                                                                         

 Beta MOs, Restricted
 -- Occupied --                  
-80.017 -26.326 -15.686  -7.560  -5.453  -5.451  -5.452  -1.628
  1 A'    2 A'    3 A'    4 A'    5 A'    6 A'    1 A"    7 A'                 
 -1.138  -0.818  -0.697  -0.674  -0.484  -0.459  -0.694  -0.429
  8 A'    9 A'   10 A'   11 A'   12 A'   13 A'    2 A"    3 A"                 
 -- Virtual --                   
  0.049   0.069   0.079   0.096   0.142   0.183   0.211   0.222
 14 A'   15 A'   16 A'   17 A'   18 A'   19 A'   20 A'   21 A'                 
  0.291   0.319   0.359   0.378   0.399   0.496   0.561   0.572
 22 A'   23 A'   24 A'   25 A'   26 A'   27 A'   28 A'   29 A'                 
  0.789   0.888   0.952   1.054   1.126   1.270   1.377   1.579
 30 A'   31 A'   32 A'   33 A'   34 A'   35 A'   36 A'   37 A'                 
  1.615   1.696   1.839   1.939   2.261   2.286   2.467   2.606
 38 A'   39 A'   40 A'   41 A'   42 A'   43 A'   44 A'   45 A'                 
  2.862   2.931   4.033   4.214   4.257   4.469   5.323   6.943
 46 A'   47 A'   48 A'   49 A'   50 A'   51 A'   52 A'   53 A'                 
  7.129   7.573  14.802  14.904  36.640  68.752 166.187   0.005
 54 A'   55 A'   56 A'   57 A'   58 A'   59 A'   60 A'    4 A"                 
  0.087   0.227   0.361   0.391   0.828   0.879   1.053   1.562
  5 A"    6 A"    7 A"    8 A"    9 A"   10 A"   11 A"   12 A"                 
  1.661   1.802   2.261   2.393   4.136   4.208   4.395   6.912
 13 A"   14 A"   15 A"   16 A"   17 A"   18 A"   19 A"   20 A"                 
 14.737
 21 A"                                                                         
 --------------------------------------------------------------

          Ground-State Mulliken Net Atomic Charges

     Atom                 Charge (a.u.)
  ----------------------------------------
      1 P                     0.364035
      2 H                    -0.078489
      3 N                    -0.207365
      4 F                    -0.078180
  ----------------------------------------
  Sum of atomic charges =     0.000000

 -----------------------------------------------------------------
                    Cartesian Multipole Moments
 -----------------------------------------------------------------
    Charge (ESU x 10^10)
                -0.0000
    Dipole Moment (Debye)
         X       2.3218      Y       1.4537      Z      -0.0000
       Tot       2.7393
    Quadrupole Moments (Debye-Ang)
        XX     -25.4123     XY       0.8112     YY     -25.0710
        XZ       0.0000     YZ       0.0000     ZZ     -23.2150
    Octopole Moments (Debye-Ang^2)
       XXX      -9.3963    XXY       2.5700    XYY      -1.9434
       YYY       4.6608    XXZ       0.0000    XYZ       0.0000
       YYZ      -0.0000    XZZ      -3.1812    YZZ       1.3440
       ZZZ      -0.0000
    Hexadecapole Moments (Debye-Ang^3)
      XXXX    -189.8056   XXXY       1.9250   XXYY     -39.2400
      XYYY      -3.8937   YYYY     -59.3662   XXXZ       0.0000
      XXYZ      -0.0000   XYYZ       0.0000   YYYZ       0.0000
      XXZZ     -34.5494   XYZZ      -0.2832   YYZZ     -14.1062
      XZZZ      -0.0000   YZZZ       0.0000   ZZZZ     -26.3651
 -----------------------------------------------------------------
 DrvMan completing analytic gradient of the correlated energy
 Correlated dipole moment
            1
    1   0.9134675
    2   0.5719208
    3  -0.0000000
 Energy read as -495.648130686
 Full Analytical Gradient: (in a.u., or Hartree/Bohr)
             1             2             3             4
    1    0.00012092    0.00004050   -0.00006166   -0.00009975
    2    0.00013023   -0.00002007   -0.00019667    0.00008651
    3   -0.00000000    0.00000000    0.00000000   -0.00000000
 Gradient time:  CPU 0.71 s  wall 0.72 s
 ######################################################
 ######################################################
 # Starting finite difference calculation for IDERIV  #
 Finite diff step size:  1.88973e-03 a.u.
 ----------------------------------------------------------------
             Standard Nuclear Orientation (Angstroms)
    I     Atom           X                Y                Z
 ----------------------------------------------------------------
    1      P       1.0393830643     0.0465579760    -0.0000000000
    2      H       0.6531944183     1.4188536132    -0.0000000000
    3      N      -0.4174581653    -0.6438705482     0.0000000000
    4      F      -1.4785259139     0.2655411761    -0.0000000000
 ----------------------------------------------------------------
 Nuclear Repulsion Energy =    95.7139079438 hartrees
 There are       16 alpha and       16 beta electrons

                       Distance Matrix (Angstroms)
             P (  1)   H (  2)   N (  3)
   H (  2)  1.425601
   N (  3)  1.612166  2.324033
   F (  4)  2.527414  2.423708  1.397460

 Requested basis set is 6-311++G(d,p)
 There are 30 shells and 81 basis functions
 A cutoff of  1.0D-14 yielded    455 shell pairs
 There are      3383 function pairs (      3645 Cartesian)
 Smallest overlap matrix eigenvalue = 1.46E-03
 Guess MOs from SCF MO coefficient file

 -----------------------------------------------------------------------
  General SCF calculation program by
  Eric Jon Sundstrom, Paul Horn, Yuezhi Mao, Dmitri Zuev, Alec White,
  David Stuck, Shaama M.S., Shane Yost, Joonho Lee, David Small,
  Daniel Levine, Susi Lehtola, Hugh Burton, Evgeny Epifanovsky
 -----------------------------------------------------------------------
 Hartree-Fock
 using 6 threads for integral computing
 -------------------------------------------------------
 OpenMP Integral computing Module                
 Release: version 2.0, May 2017, Q-Chem Inc. Pleasanton 
 -------------------------------------------------------
 A restricted SCF calculation will be
 performed using DIIS
 SCF converges when DIIS error is below 1.0e-08
 ---------------------------------------
  Cycle       Energy         DIIS error
 ---------------------------------------
    1    -495.1192531550      1.91e-05  
    2    -495.1192534663      9.39e-06  
    3    -495.1192535225      3.93e-06  
    4    -495.1192535399      1.06e-06  
    5    -495.1192535419      4.17e-07  
    6    -495.1192535424      1.70e-07  
    7    -495.1192535425      7.83e-08  
    8    -495.1192535425      2.44e-08  
    9    -495.1192535425      7.88e-09  Convergence criterion met
 ---------------------------------------
 SCF time:   CPU 1.98s  wall 1.00s 
 SCF   energy in the final basis set =     -495.1192535425
 Total energy in the final basis set =     -495.1192535425


 ------------------------------------------------------------------------------

   CCMAN2: suite of methods based on coupled cluster
           and equation of motion theories.

   Components:
   * libvmm-1.3-trunk
     by Evgeny Epifanovsky, Ilya Kaliman.
   * libtensor-2.5-trunk
     by Evgeny Epifanovsky, Michael Wormit, Dmitry Zuev, Sam Manzer, 
        Ilya Kaliman.
   * libcc-2.5-trunk
     by Evgeny Epifanovsky, Arik Landau, Tomasz Kus, Kirill Khistyaev, 
        Dmitry Zuev, Prashant Manohar, Xintian Feng, Anna Krylov, 
        Matthew Goldey, Alec White, Thomas Jagau, Kaushik Nanda, 
        Anastasia Gunina, Alexander Kunitsa, Joonho Lee.

   CCMAN original authors:
   Anna I. Krylov, C. David Sherrill, Steven R. Gwaltney,
   Edward F. C. Byrd (2000)
   Sergey V. Levchenko, Lyudmila V. Slipchenko, Tao Wang,
   Ana-Maria C. Cristian (2003)
   Piotr A. Pieniazek, C. Melania Oana, Evgeny Epifanovsky (2007)
   Prashant Manohar (2009)

 ------------------------------------------------------------------------------


 Allocating and initializing 30808MB of RAM...
 Calculation will run on 6 cores.


 Alpha MOs, Restricted
 -- Occupied --                  
-80.018 -26.326 -15.687  -7.560  -5.453  -5.452  -5.451  -1.628
  1 A     2 A     3 A     4 A     5 A     6 A     7 A     8 A                  
 -1.138  -0.818  -0.697  -0.694  -0.674  -0.484  -0.459  -0.429
  9 A    10 A    11 A    12 A    13 A    14 A    15 A    16 A                  
 -- Virtual --                   
  0.005   0.049   0.069   0.079   0.087   0.096   0.142   0.183
 17 A    18 A    19 A    20 A    21 A    22 A    23 A    24 A                  
  0.211   0.222   0.227   0.291   0.319   0.359   0.361   0.378
 25 A    26 A    27 A    28 A    29 A    30 A    31 A    32 A                  
  0.391   0.400   0.496   0.561   0.572   0.788   0.828   0.878
 33 A    34 A    35 A    36 A    37 A    38 A    39 A    40 A                  
  0.887   0.952   1.053   1.054   1.126   1.269   1.377   1.562
 41 A    42 A    43 A    44 A    45 A    46 A    47 A    48 A                  
  1.579   1.615   1.661   1.696   1.802   1.839   1.939   2.261
 49 A    50 A    51 A    52 A    53 A    54 A    55 A    56 A                  
  2.261   2.286   2.393   2.467   2.606   2.862   2.930   4.033
 57 A    58 A    59 A    60 A    61 A    62 A    63 A    64 A                  
  4.136   4.208   4.214   4.256   4.395   4.468   5.323   6.912
 65 A    66 A    67 A    68 A    69 A    70 A    71 A    72 A                  
  6.943   7.129   7.572  14.737  14.802  14.903  36.640  68.751
 73 A    74 A    75 A    76 A    77 A    78 A    79 A    80 A                  
166.186
 81 A                                                                          

 Beta MOs, Restricted
 -- Occupied --                  
-80.018 -26.326 -15.687  -7.560  -5.453  -5.452  -5.451  -1.628
  1 A     2 A     3 A     4 A     5 A     6 A     7 A     8 A                  
 -1.138  -0.818  -0.697  -0.694  -0.674  -0.484  -0.459  -0.429
  9 A    10 A    11 A    12 A    13 A    14 A    15 A    16 A                  
 -- Virtual --                   
  0.005   0.049   0.069   0.079   0.087   0.096   0.142   0.183
 17 A    18 A    19 A    20 A    21 A    22 A    23 A    24 A                  
  0.211   0.222   0.227   0.291   0.319   0.359   0.361   0.378
 25 A    26 A    27 A    28 A    29 A    30 A    31 A    32 A                  
  0.391   0.400   0.496   0.561   0.572   0.788   0.828   0.878
 33 A    34 A    35 A    36 A    37 A    38 A    39 A    40 A                  
  0.887   0.952   1.053   1.054   1.126   1.269   1.377   1.562
 41 A    42 A    43 A    44 A    45 A    46 A    47 A    48 A                  
  1.579   1.615   1.661   1.696   1.802   1.839   1.939   2.261
 49 A    50 A    51 A    52 A    53 A    54 A    55 A    56 A                  
  2.261   2.286   2.393   2.467   2.606   2.862   2.930   4.033
 57 A    58 A    59 A    60 A    61 A    62 A    63 A    64 A                  
  4.136   4.208   4.214   4.256   4.395   4.468   5.323   6.912
 65 A    66 A    67 A    68 A    69 A    70 A    71 A    72 A                  
  6.943   7.129   7.572  14.737  14.802  14.903  36.640  68.751
 73 A    74 A    75 A    76 A    77 A    78 A    79 A    80 A                  
166.186
 81 A                                                                          

 Occupation and symmetry of molecular orbitals

 Point group: C1 (1 irreducible representation).

                           A     All 
 -------------------------------------
 All molecular orbitals:
  - Alpha                  81    81  
  - Beta                   81    81  
 -------------------------------------
 Alpha orbitals:
  - Frozen occupied        7     7   
  - Active occupied        9     9   
  - Active virtual         65    65  
  - Frozen virtual         0     0   
 -------------------------------------
 Beta orbitals:
  - Frozen occupied        7     7   
  - Active occupied        9     9   
  - Active virtual         65    65  
  - Frozen virtual         0     0   
 -------------------------------------

 Import integrals:   CPU 0.00 s  wall 0.00 s

 Import integrals:   CPU 4.61 s  wall 0.85 s

 MP2 amplitudes:   CPU 0.02 s  wall 0.02 s

Running a double precision version
           CCSD T amplitudes will be solved using DIIS.

           Start     Size      MaxIter   EConv     TConv     
           3         7         100       1.00e-07  1.00e-05  
 ------------------------------------------------------------------------------
           Energy (a.u.)   Ediff      Tdiff       Comment
 ------------------------------------------------------------------------------
          -495.63104261                           
     1    -495.62389708   7.15e-03   6.52e-01     
     2    -495.64530543   2.14e-02   9.36e-02     
     3    -495.64442948   8.76e-04   4.48e-02     
     4    -495.64699739   2.57e-03   1.63e-02     Switched to DIIS steps.
     5    -495.64802971   1.03e-03   1.37e-02     
     6    -495.64812638   9.67e-05   3.59e-03     
     7    -495.64812614   2.39e-07   1.50e-03     
     8    -495.64812679   6.48e-07   3.81e-04     
     9    -495.64812969   2.91e-06   2.55e-04     
    10    -495.64812959   1.05e-07   7.39e-05     
    11    -495.64812972   1.38e-07   2.80e-05     
    12    -495.64812979   6.74e-08   1.45e-05     
    13    -495.64812976   3.21e-08   3.55e-06     
 ------------------------------------------------------------------------------
          -495.64812976                           CCSD T converged.

End of double precision
 SCF energy                 = -495.11925354
 MP2 energy                 = -495.63104261
 CCSD correlation energy     =   -0.52887622
 CCSD total energy           = -495.64812976

 CCSD  T1^2 = 0.0145  T2^2 = 0.2050  Leading amplitudes:

 Amplitude    Orbitals with energies
 -0.0383       16 (A) A                  ->    17 (A) A                   
              -0.4293                          0.0047                     
 -0.0383       16 (A) B                  ->    17 (A) B                   
              -0.4293                          0.0047                     
 -0.0215       16 (A) A                  ->    40 (A) A                   
              -0.4293                          0.8783                     
 -0.0215       16 (A) B                  ->    40 (A) B                   
              -0.4293                          0.8783                     

 Amplitude    Orbitals with energies
 -0.1372       16 (A) A      16 (A) B    ->    17 (A) A      17 (A) B     
              -0.4293       -0.4293            0.0047        0.0047       
  0.1372       16 (A) A      16 (A) B    ->    17 (A) B      17 (A) A     
              -0.4293       -0.4293            0.0047        0.0047       
  0.1372       16 (A) B      16 (A) A    ->    17 (A) A      17 (A) B     
              -0.4293       -0.4293            0.0047        0.0047       
 -0.1372       16 (A) B      16 (A) A    ->    17 (A) B      17 (A) A     
              -0.4293       -0.4293            0.0047        0.0047       

 Computing CCSD intemediates for later calculations in double precision
 Finished.

Running a double precision version
           CCSD Lambda amplitudes will be solved using DIIS.
           Start     Size      MaxIter   EConv     LConv     
           3         7         100       1.00e-07  1.00e-05  
 ------------------------------------------------------------------------------
            Enorm      Ldiff       Comment
 ------------------------------------------------------------------------------
     1     5.81e-02   3.99e-02     
     2     1.78e-02   8.08e-03     
     3     8.53e-03   1.99e-03     
     4     4.67e-03   1.56e-03     Switched to DIIS steps.
     5     1.47e-03   1.20e-03     
     6     7.56e-04   2.77e-04     
     7     2.45e-04   1.02e-04     
     8     1.12e-04   9.72e-06     
     9     3.38e-05   7.14e-06     
    10     1.34e-05   2.45e-06     
    11     5.19e-06   5.42e-07     
    12     1.73e-06   1.98e-07     
    13     7.57e-07   3.28e-08     
    14     2.99e-07   2.42e-08     
    15     1.27e-07   8.23e-09     
    16     6.86e-08   7.34e-09     
 ------------------------------------------------------------------------------
                                   CCSD Lambda converged.

 Computing density matrices in double precision...
           Orbital response amplitudes will be solved using DIIS.
           Start     Size      MaxIter   EConv     LConv     
           3         7         100       1.00e-06  1.00e-06  
 ------------------------------------------------------------------------------
            Enorm      Ldiff       Comment
 ------------------------------------------------------------------------------
     1     8.03e-02   2.04e-03     
     2     6.04e-02   6.78e-03     
     3     9.20e-02   2.34e-02     
     4     1.80e-02   3.06e-02     Switched to DIIS steps.
     5     4.07e-03   8.02e-03     
     6     1.03e-03   9.45e-04     
     7     3.41e-04   8.84e-05     
     8     8.44e-05   5.35e-05     
     9     2.63e-05   2.80e-06     
    10     6.13e-06   3.70e-06     
    11     1.10e-06   6.91e-07     
    12     6.05e-07   3.02e-07     
 ------------------------------------------------------------------------------
                                   Orbital response converged.

 Computing density matrices... Done.
 CCSD calculation:   CPU 121.42 s  wall 24.16 s

 Transferring MO TPDM to AO TPDM
 Transferring g2_o1o1o1o1
 Transferring g2_o1o1o1v1
 Transferring g2_o1o1v1v1
 Transferring g2_o1v1o1v1
 Transferring g2_o1v1v1v1
 Transferring g2_v1v1v1v1
 Adding separable TPDM
 Computing TPDM gradient
 --------------------------------------------------------
 2e gradient
  Atom          X               Y               Z
 --------------------------------------------------------
    1        -18.094609       -1.396473       -0.000000  
    2          0.099562       -3.913402        0.000000  
    3          6.439819       10.639679        0.000000  
    4         11.555227       -5.329803       -0.000000  
 --------------------------------------------------------
 --------------------------------------------------------
 Final gradient
  Atom          X               Y               Z
 --------------------------------------------------------
    1        -18.094609       -1.396473       -0.000000  
    2          0.099562       -3.913402        0.000000  
    3          6.439819       10.639679        0.000000  
    4         11.555227       -5.329803       -0.000000  
 --------------------------------------------------------
 Analytic gradient from two-electron contribution:   CPU 39.31 s  wall 7.34 s

 Total ccman2 time:   CPU 168.27 s  wall 33.16 s


 --------------------------------------------------------------

                    Orbital Energies (a.u.)
 --------------------------------------------------------------

 Alpha MOs
 -- Occupied --
-80.0175 -26.3263 -15.6865  -7.5598  -5.4529  -5.4521  -5.4511  -1.6276
 -1.1378  -0.8181  -0.6973  -0.6944  -0.6738  -0.4838  -0.4587  -0.4293
 -- Virtual --
  0.0047   0.0493   0.0688   0.0790   0.0867   0.0964   0.1423   0.1827
  0.2114   0.2218   0.2267   0.2908   0.3194   0.3587   0.3612   0.3777
  0.3910   0.3995   0.4960   0.5609   0.5717   0.7885   0.8279   0.8783
  0.8872   0.9525   1.0530   1.0540   1.1255   1.2691   1.3769   1.5621
  1.5789   1.6154   1.6610   1.6957   1.8018   1.8394   1.9393   2.2609
  2.2610   2.2855   2.3926   2.4669   2.6064   2.8617   2.9305   4.0331
  4.1356   4.2082   4.2138   4.2563   4.3946   4.4683   5.3225   6.9123
  6.9433   7.1286   7.5719  14.7373  14.8017  14.9032  36.6400  68.7515
166.1864
 --------------------------------------------------------------

          Ground-State Mulliken Net Atomic Charges

     Atom                 Charge (a.u.)
  ----------------------------------------
      1 P                     0.363812
      2 H                    -0.078456
      3 N                    -0.207224
      4 F                    -0.078132
  ----------------------------------------
  Sum of atomic charges =     0.000000

 -----------------------------------------------------------------
                    Cartesian Multipole Moments
 -----------------------------------------------------------------
    Charge (ESU x 10^10)
                -0.0000
    Dipole Moment (Debye)
         X       2.3233      Y       1.4528      Z      -0.0000
       Tot       2.7401
    Quadrupole Moments (Debye-Ang)
        XX     -25.4082     XY       0.8098     YY     -25.0722
        XZ      -0.0000     YZ       0.0000     ZZ     -23.2187
    Octopole Moments (Debye-Ang^2)
       XXX      -9.4264    XXY       2.5698    XYY      -1.9554
       YYY       4.6601    XXZ      -0.0000    XYZ       0.0000
       YYZ       0.0000    XZZ      -3.1948    YZZ       1.3434
       ZZZ       0.0000
    Hexadecapole Moments (Debye-Ang^3)
      XXXX    -189.9413   XXXY       1.9230   XXYY     -39.2661
      XYYY      -3.8999   YYYY     -59.3714   XXXZ      -0.0000
      XXYZ       0.0000   XYYZ       0.0000   YYYZ       0.0000
      XXZZ     -34.5769   XYZZ      -0.2848   YYZZ     -14.1094
      XZZZ       0.0000   YZZZ       0.0000   ZZZZ     -26.3769
 -----------------------------------------------------------------
 DrvMan completing analytic gradient of the correlated energy
 Correlated dipole moment
            1
    1   0.9140701
    2   0.5715609
    3  -0.0000000
 Energy read as -495.648129759
 Full Analytical Gradient: (in a.u., or Hartree/Bohr)
             1             2             3             4
    1    0.00085900   -0.00004967   -0.00059205   -0.00021728
    2    0.00020431    0.00007745   -0.00036423    0.00008247
    3   -0.00000000    0.00000000    0.00000000   -0.00000000
 Gradient time:  CPU 0.83 s  wall 0.82 s
 ----------------------------------------------------------------
             Standard Nuclear Orientation (Angstroms)
    I     Atom           X                Y                Z
 ----------------------------------------------------------------
    1      P       1.0373830643     0.0465579760    -0.0000000000
    2      H       0.6531944183     1.4188536132    -0.0000000000
    3      N      -0.4174581653    -0.6438705482     0.0000000000
    4      F      -1.4785259139     0.2655411761    -0.0000000000
 ----------------------------------------------------------------
 Nuclear Repulsion Energy =    95.7769958697 hartrees
 There are       16 alpha and       16 beta electrons

                       Distance Matrix (Angstroms)
             P (  1)   H (  2)   N (  3)
   H (  2)  1.425060
   N (  3)  1.610359  2.324033
   F (  4)  2.525421  2.423708  1.397460

 Requested basis set is 6-311++G(d,p)
 There are 30 shells and 81 basis functions
 A cutoff of  1.0D-14 yielded    455 shell pairs
 There are      3383 function pairs (      3645 Cartesian)
 Smallest overlap matrix eigenvalue = 1.46E-03
 Guess MOs from SCF MO coefficient file

 -----------------------------------------------------------------------
  General SCF calculation program by
  Eric Jon Sundstrom, Paul Horn, Yuezhi Mao, Dmitri Zuev, Alec White,
  David Stuck, Shaama M.S., Shane Yost, Joonho Lee, David Small,
  Daniel Levine, Susi Lehtola, Hugh Burton, Evgeny Epifanovsky
 -----------------------------------------------------------------------
 Hartree-Fock
 using 6 threads for integral computing
 -------------------------------------------------------
 OpenMP Integral computing Module                
 Release: version 2.0, May 2017, Q-Chem Inc. Pleasanton 
 -------------------------------------------------------
 A restricted SCF calculation will be
 performed using DIIS
 SCF converges when DIIS error is below 1.0e-08
 ---------------------------------------
  Cycle       Energy         DIIS error
 ---------------------------------------
    1    -495.1194018506      3.83e-05  
    2    -495.1194030964      1.88e-05  
    3    -495.1194033211      7.86e-06  
    4    -495.1194033904      2.12e-06  
    5    -495.1194033986      8.33e-07  
    6    -495.1194034006      3.41e-07  
    7    -495.1194034010      1.57e-07  
    8    -495.1194034011      4.84e-08  
    9    -495.1194034011      1.55e-08  
   10    -495.1194034011      5.95e-09  Convergence criterion met
 ---------------------------------------
 SCF time:   CPU 2.18s  wall 1.00s 
 SCF   energy in the final basis set =     -495.1194034011
 Total energy in the final basis set =     -495.1194034011


 ------------------------------------------------------------------------------

   CCMAN2: suite of methods based on coupled cluster
           and equation of motion theories.

   Components:
   * libvmm-1.3-trunk
     by Evgeny Epifanovsky, Ilya Kaliman.
   * libtensor-2.5-trunk
     by Evgeny Epifanovsky, Michael Wormit, Dmitry Zuev, Sam Manzer, 
        Ilya Kaliman.
   * libcc-2.5-trunk
     by Evgeny Epifanovsky, Arik Landau, Tomasz Kus, Kirill Khistyaev, 
        Dmitry Zuev, Prashant Manohar, Xintian Feng, Anna Krylov, 
        Matthew Goldey, Alec White, Thomas Jagau, Kaushik Nanda, 
        Anastasia Gunina, Alexander Kunitsa, Joonho Lee.

   CCMAN original authors:
   Anna I. Krylov, C. David Sherrill, Steven R. Gwaltney,
   Edward F. C. Byrd (2000)
   Sergey V. Levchenko, Lyudmila V. Slipchenko, Tao Wang,
   Ana-Maria C. Cristian (2003)
   Piotr A. Pieniazek, C. Melania Oana, Evgeny Epifanovsky (2007)
   Prashant Manohar (2009)

 ------------------------------------------------------------------------------


 Allocating and initializing 30808MB of RAM...
 Calculation will run on 6 cores.


 Alpha MOs, Restricted
 -- Occupied --                  
-80.017 -26.326 -15.686  -7.560  -5.453  -5.452  -5.451  -1.628
  1 A     2 A     3 A     4 A     5 A     6 A     7 A     8 A                  
 -1.138  -0.818  -0.697  -0.694  -0.674  -0.484  -0.458  -0.430
  9 A    10 A    11 A    12 A    13 A    14 A    15 A    16 A                  
 -- Virtual --                   
  0.005   0.049   0.069   0.079   0.087   0.096   0.142   0.183
 17 A    18 A    19 A    20 A    21 A    22 A    23 A    24 A                  
  0.211   0.222   0.227   0.291   0.319   0.359   0.361   0.378
 25 A    26 A    27 A    28 A    29 A    30 A    31 A    32 A                  
  0.391   0.399   0.496   0.561   0.572   0.789   0.828   0.879
 33 A    34 A    35 A    36 A    37 A    38 A    39 A    40 A                  
  0.888   0.952   1.053   1.054   1.126   1.271   1.377   1.562
 41 A    42 A    43 A    44 A    45 A    46 A    47 A    48 A                  
  1.579   1.615   1.661   1.696   1.802   1.840   1.939   2.261
 49 A    50 A    51 A    52 A    53 A    54 A    55 A    56 A                  
  2.262   2.286   2.393   2.467   2.606   2.863   2.931   4.033
 57 A    58 A    59 A    60 A    61 A    62 A    63 A    64 A                  
  4.136   4.208   4.214   4.257   4.395   4.469   5.323   6.912
 65 A    66 A    67 A    68 A    69 A    70 A    71 A    72 A                  
  6.943   7.129   7.573  14.737  14.802  14.905  36.640  68.752
 73 A    74 A    75 A    76 A    77 A    78 A    79 A    80 A                  
166.188
 81 A                                                                          

 Beta MOs, Restricted
 -- Occupied --                  
-80.017 -26.326 -15.686  -7.560  -5.453  -5.452  -5.451  -1.628
  1 A     2 A     3 A     4 A     5 A     6 A     7 A     8 A                  
 -1.138  -0.818  -0.697  -0.694  -0.674  -0.484  -0.458  -0.430
  9 A    10 A    11 A    12 A    13 A    14 A    15 A    16 A                  
 -- Virtual --                   
  0.005   0.049   0.069   0.079   0.087   0.096   0.142   0.183
 17 A    18 A    19 A    20 A    21 A    22 A    23 A    24 A                  
  0.211   0.222   0.227   0.291   0.319   0.359   0.361   0.378
 25 A    26 A    27 A    28 A    29 A    30 A    31 A    32 A                  
  0.391   0.399   0.496   0.561   0.572   0.789   0.828   0.879
 33 A    34 A    35 A    36 A    37 A    38 A    39 A    40 A                  
  0.888   0.952   1.053   1.054   1.126   1.271   1.377   1.562
 41 A    42 A    43 A    44 A    45 A    46 A    47 A    48 A                  
  1.579   1.615   1.661   1.696   1.802   1.840   1.939   2.261
 49 A    50 A    51 A    52 A    53 A    54 A    55 A    56 A                  
  2.262   2.286   2.393   2.467   2.606   2.863   2.931   4.033
 57 A    58 A    59 A    60 A    61 A    62 A    63 A    64 A                  
  4.136   4.208   4.214   4.257   4.395   4.469   5.323   6.912
 65 A    66 A    67 A    68 A    69 A    70 A    71 A    72 A                  
  6.943   7.129   7.573  14.737  14.802  14.905  36.640  68.752
 73 A    74 A    75 A    76 A    77 A    78 A    79 A    80 A                  
166.188
 81 A                                                                          

 Occupation and symmetry of molecular orbitals

 Point group: C1 (1 irreducible representation).

                           A     All 
 -------------------------------------
 All molecular orbitals:
  - Alpha                  81    81  
  - Beta                   81    81  
 -------------------------------------
 Alpha orbitals:
  - Frozen occupied        7     7   
  - Active occupied        9     9   
  - Active virtual         65    65  
  - Frozen virtual         0     0   
 -------------------------------------
 Beta orbitals:
  - Frozen occupied        7     7   
  - Active occupied        9     9   
  - Active virtual         65    65  
  - Frozen virtual         0     0   
 -------------------------------------

 Import integrals:   CPU 0.00 s  wall 0.00 s

 Import integrals:   CPU 4.58 s  wall 0.84 s

 MP2 amplitudes:   CPU 0.02 s  wall 0.02 s

Running a double precision version
           CCSD T amplitudes will be solved using DIIS.

           Start     Size      MaxIter   EConv     TConv     
           3         7         100       1.00e-07  1.00e-05  
 ------------------------------------------------------------------------------
           Energy (a.u.)   Ediff      Tdiff       Comment
 ------------------------------------------------------------------------------
          -495.63101100                           
     1    -495.62394004   7.07e-03   6.51e-01     
     2    -495.64530247   2.14e-02   9.36e-02     
     3    -495.64444025   8.62e-04   4.47e-02     
     4    -495.64700057   2.56e-03   1.62e-02     Switched to DIIS steps.
     5    -495.64803036   1.03e-03   1.36e-02     
     6    -495.64812661   9.63e-05   3.58e-03     
     7    -495.64812653   8.25e-08   1.50e-03     
     8    -495.64812722   6.89e-07   3.82e-04     
     9    -495.64813014   2.92e-06   2.56e-04     
    10    -495.64813004   9.77e-08   7.37e-05     
    11    -495.64813018   1.38e-07   2.79e-05     
    12    -495.64813025   6.67e-08   1.44e-05     
    13    -495.64813022   3.24e-08   3.54e-06     
 ------------------------------------------------------------------------------
          -495.64813022                           CCSD T converged.

End of double precision
 SCF energy                 = -495.11940340
 MP2 energy                 = -495.63101100
 CCSD correlation energy     =   -0.52872681
 CCSD total energy           = -495.64813022

 CCSD  T1^2 = 0.0144  T2^2 = 0.2048  Leading amplitudes:

 Amplitude    Orbitals with energies
 -0.0384       16 (A) A                  ->    17 (A) A                   
              -0.4297                          0.0049                     
 -0.0384       16 (A) B                  ->    17 (A) B                   
              -0.4297                          0.0049                     
  0.0214       16 (A) A                  ->    40 (A) A                   
              -0.4297                          0.8788                     
  0.0214       16 (A) B                  ->    40 (A) B                   
              -0.4297                          0.8788                     

 Amplitude    Orbitals with energies
 -0.1366       16 (A) A      16 (A) B    ->    17 (A) A      17 (A) B     
              -0.4297       -0.4297            0.0049        0.0049       
  0.1366       16 (A) A      16 (A) B    ->    17 (A) B      17 (A) A     
              -0.4297       -0.4297            0.0049        0.0049       
  0.1366       16 (A) B      16 (A) A    ->    17 (A) A      17 (A) B     
              -0.4297       -0.4297            0.0049        0.0049       
 -0.1366       16 (A) B      16 (A) A    ->    17 (A) B      17 (A) A     
              -0.4297       -0.4297            0.0049        0.0049       

 Computing CCSD intemediates for later calculations in double precision
 Finished.

Running a double precision version
           CCSD Lambda amplitudes will be solved using DIIS.
           Start     Size      MaxIter   EConv     LConv     
           3         7         100       1.00e-07  1.00e-05  
 ------------------------------------------------------------------------------
            Enorm      Ldiff       Comment
 ------------------------------------------------------------------------------
     1     5.80e-02   3.98e-02     
     2     1.77e-02   8.07e-03     
     3     8.51e-03   1.98e-03     
     4     4.66e-03   1.56e-03     Switched to DIIS steps.
     5     1.46e-03   1.20e-03     
     6     7.55e-04   2.76e-04     
     7     2.44e-04   1.02e-04     
     8     1.12e-04   9.77e-06     
     9     3.37e-05   7.06e-06     
    10     1.34e-05   2.41e-06     
    11     5.17e-06   5.28e-07     
    12     1.73e-06   1.93e-07     
    13     7.54e-07   3.42e-08     
    14     2.98e-07   2.32e-08     
    15     1.26e-07   8.01e-09     
    16     6.82e-08   7.20e-09     
 ------------------------------------------------------------------------------
                                   CCSD Lambda converged.

 Computing density matrices in double precision...
           Orbital response amplitudes will be solved using DIIS.
           Start     Size      MaxIter   EConv     LConv     
           3         7         100       1.00e-06  1.00e-06  
 ------------------------------------------------------------------------------
            Enorm      Ldiff       Comment
 ------------------------------------------------------------------------------
     1     8.02e-02   1.98e-03     
     2     6.01e-02   6.86e-03     
     3     9.13e-02   2.31e-02     
     4     1.79e-02   3.03e-02     Switched to DIIS steps.
     5     4.03e-03   7.93e-03     
     6     1.02e-03   9.40e-04     
     7     3.37e-04   8.63e-05     
     8     8.35e-05   5.27e-05     
     9     2.59e-05   2.74e-06     
    10     6.06e-06   3.65e-06     
    11     1.08e-06   6.83e-07     
    12     5.99e-07   2.96e-07     
 ------------------------------------------------------------------------------
                                   Orbital response converged.

 Computing density matrices... Done.
 CCSD calculation:   CPU 121.05 s  wall 24.22 s

 Transferring MO TPDM to AO TPDM
 Transferring g2_o1o1o1o1
 Transferring g2_o1o1o1v1
 Transferring g2_o1o1v1v1
 Transferring g2_o1v1o1v1
 Transferring g2_o1v1v1v1
 Transferring g2_v1v1v1v1
 Adding separable TPDM
 Computing TPDM gradient
 --------------------------------------------------------
 2e gradient
  Atom          X               Y               Z
 --------------------------------------------------------
    1        -18.107188       -1.412437        0.000000  
    2          0.089808       -3.915768       -0.000000  
    3          6.457563       10.658160       -0.000000  
    4         11.559817       -5.329955        0.000000  
 --------------------------------------------------------
 --------------------------------------------------------
 Final gradient
  Atom          X               Y               Z
 --------------------------------------------------------
    1        -18.107188       -1.412437        0.000000  
    2          0.089808       -3.915768       -0.000000  
    3          6.457563       10.658160       -0.000000  
    4         11.559817       -5.329955        0.000000  
 --------------------------------------------------------
 Analytic gradient from two-electron contribution:   CPU 37.40 s  wall 6.79 s

 Total ccman2 time:   CPU 166.46 s  wall 32.78 s


 --------------------------------------------------------------

                    Orbital Energies (a.u.)
 --------------------------------------------------------------

 Alpha MOs
 -- Occupied --
-80.0173 -26.3263 -15.6862  -7.5596  -5.4528  -5.4519  -5.4509  -1.6277
 -1.1384  -0.8181  -0.6973  -0.6944  -0.6740  -0.4840  -0.4585  -0.4297
 -- Virtual --
  0.0049   0.0493   0.0688   0.0790   0.0867   0.0964   0.1425   0.1828
  0.2114   0.2220   0.2267   0.2907   0.3194   0.3588   0.3611   0.3778
  0.3911   0.3995   0.4964   0.5610   0.5717   0.7889   0.8280   0.8788
  0.8879   0.9520   1.0528   1.0537   1.1257   1.2711   1.3766   1.5620
  1.5790   1.6153   1.6612   1.6957   1.8020   1.8395   1.9389   2.2609
  2.2615   2.2861   2.3935   2.4674   2.6064   2.8630   2.9312   4.0331
  4.1357   4.2082   4.2139   4.2570   4.3947   4.4693   5.3228   6.9123
  6.9434   7.1288   7.5731  14.7375  14.8020  14.9047  36.6403  68.7516
166.1880
 --------------------------------------------------------------

          Ground-State Mulliken Net Atomic Charges

     Atom                 Charge (a.u.)
  ----------------------------------------
      1 P                     0.364257
      2 H                    -0.078522
      3 N                    -0.207505
      4 F                    -0.078229
  ----------------------------------------
  Sum of atomic charges =    -0.000000

 -----------------------------------------------------------------
                    Cartesian Multipole Moments
 -----------------------------------------------------------------
    Charge (ESU x 10^10)
                -0.0000
    Dipole Moment (Debye)
         X       2.3203      Y       1.4546      Z      -0.0000
       Tot       2.7385
    Quadrupole Moments (Debye-Ang)
        XX     -25.4163     XY       0.8125     YY     -25.0697
        XZ      -0.0000     YZ      -0.0000     ZZ     -23.2112
    Octopole Moments (Debye-Ang^2)
       XXX      -9.3663    XXY       2.5701    XYY      -1.9314
       YYY       4.6614    XXZ      -0.0000    XYZ       0.0000
       YYZ      -0.0000    XZZ      -3.1675    YZZ       1.3447
       ZZZ      -0.0000
    Hexadecapole Moments (Debye-Ang^3)
      XXXX    -189.6701   XXXY       1.9270   XXYY     -39.2139
      XYYY      -3.8875   YYYY     -59.3609   XXXZ       0.0000
      XXYZ      -0.0000   XYYZ      -0.0000   YYYZ      -0.0000
      XXZZ     -34.5220   XYZZ      -0.2817   YYZZ     -14.1031
      XZZZ      -0.0000   YZZZ      -0.0000   ZZZZ     -26.3532
 -----------------------------------------------------------------
 DrvMan completing analytic gradient of the correlated energy
 Correlated dipole moment
            1
    1   0.9128630
    2   0.5722800
    3  -0.0000000
 Energy read as -495.648130215
 Full Analytical Gradient: (in a.u., or Hartree/Bohr)
             1             2             3             4
    1   -0.00062038    0.00013060    0.00047168    0.00001810
    2    0.00005462   -0.00011759   -0.00002750    0.00009048
    3   -0.00000000    0.00000000    0.00000000    0.00000000
 Gradient time:  CPU 0.88 s  wall 0.81 s
 ----------------------------------------------------------------
             Standard Nuclear Orientation (Angstroms)
    I     Atom           X                Y                Z
 ----------------------------------------------------------------
    1      P       1.0383830643     0.0475579760    -0.0000000000
    2      H       0.6531944183     1.4188536132    -0.0000000000
    3      N      -0.4174581653    -0.6438705482     0.0000000000
    4      F      -1.4785259139     0.2655411761    -0.0000000000
 ----------------------------------------------------------------
 Nuclear Repulsion Energy =    95.7409973120 hartrees
 There are       16 alpha and       16 beta electrons

                       Distance Matrix (Angstroms)
             P (  1)   H (  2)   N (  3)
   H (  2)  1.424367
   N (  3)  1.611691  2.324033
   F (  4)  2.526331  2.423708  1.397460

 Requested basis set is 6-311++G(d,p)
 There are 30 shells and 81 basis functions
 A cutoff of  1.0D-14 yielded    455 shell pairs
 There are      3383 function pairs (      3645 Cartesian)
 Smallest overlap matrix eigenvalue = 1.46E-03
 Guess MOs from SCF MO coefficient file

 -----------------------------------------------------------------------
  General SCF calculation program by
  Eric Jon Sundstrom, Paul Horn, Yuezhi Mao, Dmitri Zuev, Alec White,
  David Stuck, Shaama M.S., Shane Yost, Joonho Lee, David Small,
  Daniel Levine, Susi Lehtola, Hugh Burton, Evgeny Epifanovsky
 -----------------------------------------------------------------------
 Hartree-Fock
 using 6 threads for integral computing
 -------------------------------------------------------
 OpenMP Integral computing Module                
 Release: version 2.0, May 2017, Q-Chem Inc. Pleasanton 
 -------------------------------------------------------
 A restricted SCF calculation will be
 performed using DIIS
 SCF converges when DIIS error is below 1.0e-08
 ---------------------------------------
  Cycle       Energy         DIIS error
 ---------------------------------------
    1    -495.1193069770      2.89e-05  
    2    -495.1193077054      1.37e-05  
    3    -495.1193078286      6.30e-06  
    4    -495.1193078685      1.35e-06  
    5    -495.1193078715      4.75e-07  
    6    -495.1193078720      2.06e-07  
    7    -495.1193078722      1.03e-07  
    8    -495.1193078722      3.18e-08  
    9    -495.1193078722      8.74e-09  Convergence criterion met
 ---------------------------------------
 SCF time:   CPU 2.09s  wall 0.00s 
 SCF   energy in the final basis set =     -495.1193078722
 Total energy in the final basis set =     -495.1193078722


 ------------------------------------------------------------------------------

   CCMAN2: suite of methods based on coupled cluster
           and equation of motion theories.

   Components:
   * libvmm-1.3-trunk
     by Evgeny Epifanovsky, Ilya Kaliman.
   * libtensor-2.5-trunk
     by Evgeny Epifanovsky, Michael Wormit, Dmitry Zuev, Sam Manzer, 
        Ilya Kaliman.
   * libcc-2.5-trunk
     by Evgeny Epifanovsky, Arik Landau, Tomasz Kus, Kirill Khistyaev, 
        Dmitry Zuev, Prashant Manohar, Xintian Feng, Anna Krylov, 
        Matthew Goldey, Alec White, Thomas Jagau, Kaushik Nanda, 
        Anastasia Gunina, Alexander Kunitsa, Joonho Lee.

   CCMAN original authors:
   Anna I. Krylov, C. David Sherrill, Steven R. Gwaltney,
   Edward F. C. Byrd (2000)
   Sergey V. Levchenko, Lyudmila V. Slipchenko, Tao Wang,
   Ana-Maria C. Cristian (2003)
   Piotr A. Pieniazek, C. Melania Oana, Evgeny Epifanovsky (2007)
   Prashant Manohar (2009)

 ------------------------------------------------------------------------------


 Allocating and initializing 30808MB of RAM...
 Calculation will run on 6 cores.


 Alpha MOs, Restricted
 -- Occupied --                  
-80.017 -26.326 -15.686  -7.560  -5.453  -5.452  -5.451  -1.628
  1 A     2 A     3 A     4 A     5 A     6 A     7 A     8 A                  
 -1.138  -0.818  -0.697  -0.694  -0.674  -0.484  -0.459  -0.429
  9 A    10 A    11 A    12 A    13 A    14 A    15 A    16 A                  
 -- Virtual --                   
  0.005   0.049   0.069   0.079   0.087   0.096   0.142   0.183
 17 A    18 A    19 A    20 A    21 A    22 A    23 A    24 A                  
  0.211   0.222   0.227   0.291   0.319   0.359   0.361   0.378
 25 A    26 A    27 A    28 A    29 A    30 A    31 A    32 A                  
  0.391   0.399   0.496   0.561   0.572   0.789   0.828   0.878
 33 A    34 A    35 A    36 A    37 A    38 A    39 A    40 A                  
  0.888   0.952   1.053   1.054   1.126   1.270   1.377   1.562
 41 A    42 A    43 A    44 A    45 A    46 A    47 A    48 A                  
  1.579   1.615   1.661   1.696   1.802   1.839   1.939   2.261
 49 A    50 A    51 A    52 A    53 A    54 A    55 A    56 A                  
  2.262   2.286   2.393   2.467   2.606   2.862   2.931   4.033
 57 A    58 A    59 A    60 A    61 A    62 A    63 A    64 A                  
  4.136   4.208   4.214   4.256   4.395   4.469   5.323   6.912
 65 A    66 A    67 A    68 A    69 A    70 A    71 A    72 A                  
  6.943   7.129   7.573  14.737  14.802  14.904  36.640  68.752
 73 A    74 A    75 A    76 A    77 A    78 A    79 A    80 A                  
166.187
 81 A                                                                          

 Beta MOs, Restricted
 -- Occupied --                  
-80.017 -26.326 -15.686  -7.560  -5.453  -5.452  -5.451  -1.628
  1 A     2 A     3 A     4 A     5 A     6 A     7 A     8 A                  
 -1.138  -0.818  -0.697  -0.694  -0.674  -0.484  -0.459  -0.429
  9 A    10 A    11 A    12 A    13 A    14 A    15 A    16 A                  
 -- Virtual --                   
  0.005   0.049   0.069   0.079   0.087   0.096   0.142   0.183
 17 A    18 A    19 A    20 A    21 A    22 A    23 A    24 A                  
  0.211   0.222   0.227   0.291   0.319   0.359   0.361   0.378
 25 A    26 A    27 A    28 A    29 A    30 A    31 A    32 A                  
  0.391   0.399   0.496   0.561   0.572   0.789   0.828   0.878
 33 A    34 A    35 A    36 A    37 A    38 A    39 A    40 A                  
  0.888   0.952   1.053   1.054   1.126   1.270   1.377   1.562
 41 A    42 A    43 A    44 A    45 A    46 A    47 A    48 A                  
  1.579   1.615   1.661   1.696   1.802   1.839   1.939   2.261
 49 A    50 A    51 A    52 A    53 A    54 A    55 A    56 A                  
  2.262   2.286   2.393   2.467   2.606   2.862   2.931   4.033
 57 A    58 A    59 A    60 A    61 A    62 A    63 A    64 A                  
  4.136   4.208   4.214   4.256   4.395   4.469   5.323   6.912
 65 A    66 A    67 A    68 A    69 A    70 A    71 A    72 A                  
  6.943   7.129   7.573  14.737  14.802  14.904  36.640  68.752
 73 A    74 A    75 A    76 A    77 A    78 A    79 A    80 A                  
166.187
 81 A                                                                          

 Occupation and symmetry of molecular orbitals

 Point group: C1 (1 irreducible representation).

                           A     All 
 -------------------------------------
 All molecular orbitals:
  - Alpha                  81    81  
  - Beta                   81    81  
 -------------------------------------
 Alpha orbitals:
  - Frozen occupied        7     7   
  - Active occupied        9     9   
  - Active virtual         65    65  
  - Frozen virtual         0     0   
 -------------------------------------
 Beta orbitals:
  - Frozen occupied        7     7   
  - Active occupied        9     9   
  - Active virtual         65    65  
  - Frozen virtual         0     0   
 -------------------------------------

 Import integrals:   CPU 0.00 s  wall 0.00 s

 Import integrals:   CPU 5.19 s  wall 0.98 s

 MP2 amplitudes:   CPU 0.02 s  wall 0.01 s

Running a double precision version
           CCSD T amplitudes will be solved using DIIS.

           Start     Size      MaxIter   EConv     TConv     
           3         7         100       1.00e-07  1.00e-05  
 ------------------------------------------------------------------------------
           Energy (a.u.)   Ediff      Tdiff       Comment
 ------------------------------------------------------------------------------
          -495.63103552                           
     1    -495.62391275   7.12e-03   6.51e-01     
     2    -495.64530553   2.14e-02   9.36e-02     
     3    -495.64443346   8.72e-04   4.48e-02     
     4    -495.64699868   2.57e-03   1.63e-02     Switched to DIIS steps.
     5    -495.64802996   1.03e-03   1.37e-02     
     6    -495.64812650   9.65e-05   3.59e-03     
     7    -495.64812629   2.11e-07   1.50e-03     
     8    -495.64812695   6.60e-07   3.81e-04     
     9    -495.64812986   2.91e-06   2.56e-04     
    10    -495.64812976   1.03e-07   7.38e-05     
    11    -495.64812990   1.38e-07   2.80e-05     
    12    -495.64812997   6.73e-08   1.45e-05     
    13    -495.64812993   3.22e-08   3.55e-06     
 ------------------------------------------------------------------------------
          -495.64812993                           CCSD T converged.

End of double precision
 SCF energy                 = -495.11930787
 MP2 energy                 = -495.63103552
 CCSD correlation energy     =   -0.52882206
 CCSD total energy           = -495.64812993

 CCSD  T1^2 = 0.0145  T2^2 = 0.2049  Leading amplitudes:

 Amplitude    Orbitals with energies
 -0.0384       16 (A) A                  ->    17 (A) A                   
              -0.4294                          0.0048                     
 -0.0384       16 (A) B                  ->    17 (A) B                   
              -0.4294                          0.0048                     
 -0.0214       16 (A) A                  ->    40 (A) A                   
              -0.4294                          0.8784                     
 -0.0214       16 (A) B                  ->    40 (A) B                   
              -0.4294                          0.8784                     

 Amplitude    Orbitals with energies
 -0.1370       16 (A) A      16 (A) B    ->    17 (A) A      17 (A) B     
              -0.4294       -0.4294            0.0048        0.0048       
  0.1370       16 (A) A      16 (A) B    ->    17 (A) B      17 (A) A     
              -0.4294       -0.4294            0.0048        0.0048       
  0.1370       16 (A) B      16 (A) A    ->    17 (A) A      17 (A) B     
              -0.4294       -0.4294            0.0048        0.0048       
 -0.1370       16 (A) B      16 (A) A    ->    17 (A) B      17 (A) A     
              -0.4294       -0.4294            0.0048        0.0048       

 Computing CCSD intemediates for later calculations in double precision
 Finished.

Running a double precision version
           CCSD Lambda amplitudes will be solved using DIIS.
           Start     Size      MaxIter   EConv     LConv     
           3         7         100       1.00e-07  1.00e-05  
 ------------------------------------------------------------------------------
            Enorm      Ldiff       Comment
 ------------------------------------------------------------------------------
     1     5.81e-02   3.99e-02     
     2     1.78e-02   8.07e-03     
     3     8.53e-03   1.99e-03     
     4     4.67e-03   1.56e-03     Switched to DIIS steps.
     5     1.46e-03   1.20e-03     
     6     7.56e-04   2.77e-04     
     7     2.45e-04   1.02e-04     
     8     1.12e-04   9.76e-06     
     9     3.37e-05   7.11e-06     
    10     1.34e-05   2.43e-06     
    11     5.18e-06   5.38e-07     
    12     1.73e-06   1.97e-07     
    13     7.56e-07   3.32e-08     
    14     2.99e-07   2.39e-08     
    15     1.26e-07   8.17e-09     
    16     6.85e-08   7.31e-09     
 ------------------------------------------------------------------------------
                                   CCSD Lambda converged.

 Computing density matrices in double precision...
           Orbital response amplitudes will be solved using DIIS.
           Start     Size      MaxIter   EConv     LConv     
           3         7         100       1.00e-06  1.00e-06  
 ------------------------------------------------------------------------------
            Enorm      Ldiff       Comment
 ------------------------------------------------------------------------------
     1     8.02e-02   2.02e-03     
     2     6.03e-02   6.80e-03     
     3     9.18e-02   2.33e-02     
     4     1.80e-02   3.05e-02     Switched to DIIS steps.
     5     4.06e-03   8.00e-03     
     6     1.02e-03   9.43e-04     
     7     3.39e-04   8.79e-05     
     8     8.41e-05   5.32e-05     
     9     2.62e-05   2.79e-06     
    10     6.10e-06   3.68e-06     
    11     1.10e-06   6.88e-07     
    12     6.03e-07   3.01e-07     
 ------------------------------------------------------------------------------
                                   Orbital response converged.

 Computing density matrices... Done.
 CCSD calculation:   CPU 119.46 s  wall 23.58 s

 Transferring MO TPDM to AO TPDM
 Transferring g2_o1o1o1o1
 Transferring g2_o1o1o1v1
 Transferring g2_o1o1v1v1
 Transferring g2_o1v1o1v1
 Transferring g2_o1v1v1v1
 Transferring g2_v1v1v1v1
 Adding separable TPDM
 Computing TPDM gradient
 --------------------------------------------------------
 2e gradient
  Atom          X               Y               Z
 --------------------------------------------------------
    1        -18.092320       -1.413296        0.000000  
    2          0.093581       -3.915060       -0.000000  
    3          6.442226       10.655657       -0.000000  
    4         11.556513       -5.327301        0.000000  
 --------------------------------------------------------
 --------------------------------------------------------
 Final gradient
  Atom          X               Y               Z
 --------------------------------------------------------
    1        -18.092320       -1.413296        0.000000  
    2          0.093581       -3.915060       -0.000000  
    3          6.442226       10.655657       -0.000000  
    4         11.556513       -5.327301        0.000000  
 --------------------------------------------------------
 Analytic gradient from two-electron contribution:   CPU 36.91 s  wall 6.61 s

 Total ccman2 time:   CPU 164.51 s  wall 31.95 s


 --------------------------------------------------------------

                    Orbital Energies (a.u.)
 --------------------------------------------------------------

 Alpha MOs
 -- Occupied --
-80.0174 -26.3263 -15.6864  -7.5597  -5.4528  -5.4520  -5.4510  -1.6277
 -1.1380  -0.8182  -0.6973  -0.6944  -0.6740  -0.4840  -0.4586  -0.4294
 -- Virtual --
  0.0048   0.0493   0.0688   0.0790   0.0867   0.0964   0.1425   0.1828
  0.2114   0.2219   0.2267   0.2908   0.3194   0.3587   0.3611   0.3777
  0.3910   0.3995   0.4961   0.5609   0.5717   0.7886   0.8279   0.8784
  0.8875   0.9523   1.0530   1.0541   1.1257   1.2697   1.3768   1.5621
  1.5789   1.6153   1.6614   1.6959   1.8019   1.8392   1.9392   2.2609
  2.2619   2.2861   2.3928   2.4672   2.6064   2.8622   2.9307   4.0330
  4.1356   4.2082   4.2139   4.2564   4.3946   4.4686   5.3226   6.9123
  6.9434   7.1287   7.5725  14.7374  14.8021  14.9037  36.6401  68.7515
166.1873
 --------------------------------------------------------------

          Ground-State Mulliken Net Atomic Charges

     Atom                 Charge (a.u.)
  ----------------------------------------
      1 P                     0.364225
      2 H                    -0.078512
      3 N                    -0.207509
      4 F                    -0.078204
  ----------------------------------------
  Sum of atomic charges =    -0.000000

 -----------------------------------------------------------------
                    Cartesian Multipole Moments
 -----------------------------------------------------------------
    Charge (ESU x 10^10)
                -0.0000
    Dipole Moment (Debye)
         X       2.3204      Y       1.4561      Z      -0.0000
       Tot       2.7394
    Quadrupole Moments (Debye-Ang)
        XX     -25.4159     XY       0.8145     YY     -25.0667
        XZ       0.0000     YZ       0.0000     ZZ     -23.2154
    Octopole Moments (Debye-Ang^2)
       XXX      -9.4043    XXY       2.5605    XYY      -1.9397
       YYY       4.6319    XXZ      -0.0000    XYZ      -0.0000
       YYZ       0.0000    XZZ      -3.1825    YZZ       1.3348
       ZZZ      -0.0000
    Hexadecapole Moments (Debye-Ang^3)
      XXXX    -189.8337   XXXY       1.8922   XXYY     -39.2311
      XYYY      -3.9222   YYYY     -59.3522   XXXZ       0.0000
      XXYZ       0.0000   XYYZ      -0.0000   YYYZ       0.0000
      XXZZ     -34.5529   XYZZ      -0.2937   YYZZ     -14.1036
      XZZZ      -0.0000   YZZZ      -0.0000   ZZZZ     -26.3681
 -----------------------------------------------------------------
 DrvMan completing analytic gradient of the correlated energy
 Correlated dipole moment
            1
    1   0.9129050
    2   0.5728769
    3  -0.0000000
 Energy read as -495.648129933
 Full Analytical Gradient: (in a.u., or Hartree/Bohr)
             1             2             3             4
    1    0.00019519    0.00018739   -0.00033701   -0.00004557
    2    0.00066737   -0.00036508   -0.00039712    0.00009483
    3   -0.00000000    0.00000000    0.00000000   -0.00000000
 Gradient time:  CPU 0.81 s  wall 0.82 s
 ----------------------------------------------------------------
             Standard Nuclear Orientation (Angstroms)
    I     Atom           X                Y                Z
 ----------------------------------------------------------------
    1      P       1.0383830643     0.0455579760    -0.0000000000
    2      H       0.6531944183     1.4188536132    -0.0000000000
    3      N      -0.4174581653    -0.6438705482     0.0000000000
    4      F      -1.4785259139     0.2655411761    -0.0000000000
 ----------------------------------------------------------------
 Nuclear Repulsion Energy =    95.7498752181 hartrees
 There are       16 alpha and       16 beta electrons

                       Distance Matrix (Angstroms)
             P (  1)   H (  2)   N (  3)
   H (  2)  1.426293
   N (  3)  1.610834  2.324033
   F (  4)  2.526504  2.423708  1.397460

 Requested basis set is 6-311++G(d,p)
 There are 30 shells and 81 basis functions
 A cutoff of  1.0D-14 yielded    455 shell pairs
 There are      3383 function pairs (      3645 Cartesian)
 Smallest overlap matrix eigenvalue = 1.46E-03
 Guess MOs from SCF MO coefficient file

 -----------------------------------------------------------------------
  General SCF calculation program by
  Eric Jon Sundstrom, Paul Horn, Yuezhi Mao, Dmitri Zuev, Alec White,
  David Stuck, Shaama M.S., Shane Yost, Joonho Lee, David Small,
  Daniel Levine, Susi Lehtola, Hugh Burton, Evgeny Epifanovsky
 -----------------------------------------------------------------------
 Hartree-Fock
 using 6 threads for integral computing
 -------------------------------------------------------
 OpenMP Integral computing Module                
 Release: version 2.0, May 2017, Q-Chem Inc. Pleasanton 
 -------------------------------------------------------
 A restricted SCF calculation will be
 performed using DIIS
 SCF converges when DIIS error is below 1.0e-08
 ---------------------------------------
  Cycle       Energy         DIIS error
 ---------------------------------------
    1    -495.1193481020      3.43e-05  
    2    -495.1193493027      1.08e-05  
    3    -495.1193494096      7.29e-06  
    4    -495.1193494538      1.35e-06  
    5    -495.1193494568      3.11e-07  
    6    -495.1193494571      1.05e-07  
    7    -495.1193494571      4.70e-08  
    8    -495.1193494571      2.38e-08  
    9    -495.1193494571      8.77e-09  Convergence criterion met
 ---------------------------------------
 SCF time:   CPU 2.12s  wall 0.00s 
 SCF   energy in the final basis set =     -495.1193494571
 Total energy in the final basis set =     -495.1193494571


 ------------------------------------------------------------------------------

   CCMAN2: suite of methods based on coupled cluster
           and equation of motion theories.

   Components:
   * libvmm-1.3-trunk
     by Evgeny Epifanovsky, Ilya Kaliman.
   * libtensor-2.5-trunk
     by Evgeny Epifanovsky, Michael Wormit, Dmitry Zuev, Sam Manzer, 
        Ilya Kaliman.
   * libcc-2.5-trunk
     by Evgeny Epifanovsky, Arik Landau, Tomasz Kus, Kirill Khistyaev, 
        Dmitry Zuev, Prashant Manohar, Xintian Feng, Anna Krylov, 
        Matthew Goldey, Alec White, Thomas Jagau, Kaushik Nanda, 
        Anastasia Gunina, Alexander Kunitsa, Joonho Lee.

   CCMAN original authors:
   Anna I. Krylov, C. David Sherrill, Steven R. Gwaltney,
   Edward F. C. Byrd (2000)
   Sergey V. Levchenko, Lyudmila V. Slipchenko, Tao Wang,
   Ana-Maria C. Cristian (2003)
   Piotr A. Pieniazek, C. Melania Oana, Evgeny Epifanovsky (2007)
   Prashant Manohar (2009)

 ------------------------------------------------------------------------------


 Allocating and initializing 30808MB of RAM...
 Calculation will run on 6 cores.


 Alpha MOs, Restricted
 -- Occupied --                  
-80.017 -26.326 -15.686  -7.560  -5.453  -5.452  -5.451  -1.628
  1 A     2 A     3 A     4 A     5 A     6 A     7 A     8 A                  
 -1.138  -0.818  -0.697  -0.694  -0.674  -0.484  -0.459  -0.430
  9 A    10 A    11 A    12 A    13 A    14 A    15 A    16 A                  
 -- Virtual --                   
  0.005   0.049   0.069   0.079   0.087   0.096   0.142   0.183
 17 A    18 A    19 A    20 A    21 A    22 A    23 A    24 A                  
  0.211   0.222   0.227   0.291   0.319   0.359   0.361   0.378
 25 A    26 A    27 A    28 A    29 A    30 A    31 A    32 A                  
  0.391   0.400   0.496   0.561   0.572   0.789   0.828   0.879
 33 A    34 A    35 A    36 A    37 A    38 A    39 A    40 A                  
  0.888   0.952   1.053   1.054   1.126   1.271   1.377   1.562
 41 A    42 A    43 A    44 A    45 A    46 A    47 A    48 A                  
  1.579   1.615   1.661   1.695   1.802   1.840   1.939   2.261
 49 A    50 A    51 A    52 A    53 A    54 A    55 A    56 A                  
  2.261   2.286   2.393   2.467   2.606   2.862   2.931   4.033
 57 A    58 A    59 A    60 A    61 A    62 A    63 A    64 A                  
  4.136   4.208   4.214   4.257   4.395   4.469   5.323   6.912
 65 A    66 A    67 A    68 A    69 A    70 A    71 A    72 A                  
  6.943   7.129   7.573  14.737  14.802  14.904  36.640  68.752
 73 A    74 A    75 A    76 A    77 A    78 A    79 A    80 A                  
166.187
 81 A                                                                          

 Beta MOs, Restricted
 -- Occupied --                  
-80.017 -26.326 -15.686  -7.560  -5.453  -5.452  -5.451  -1.628
  1 A     2 A     3 A     4 A     5 A     6 A     7 A     8 A                  
 -1.138  -0.818  -0.697  -0.694  -0.674  -0.484  -0.459  -0.430
  9 A    10 A    11 A    12 A    13 A    14 A    15 A    16 A                  
 -- Virtual --                   
  0.005   0.049   0.069   0.079   0.087   0.096   0.142   0.183
 17 A    18 A    19 A    20 A    21 A    22 A    23 A    24 A                  
  0.211   0.222   0.227   0.291   0.319   0.359   0.361   0.378
 25 A    26 A    27 A    28 A    29 A    30 A    31 A    32 A                  
  0.391   0.400   0.496   0.561   0.572   0.789   0.828   0.879
 33 A    34 A    35 A    36 A    37 A    38 A    39 A    40 A                  
  0.888   0.952   1.053   1.054   1.126   1.271   1.377   1.562
 41 A    42 A    43 A    44 A    45 A    46 A    47 A    48 A                  
  1.579   1.615   1.661   1.695   1.802   1.840   1.939   2.261
 49 A    50 A    51 A    52 A    53 A    54 A    55 A    56 A                  
  2.261   2.286   2.393   2.467   2.606   2.862   2.931   4.033
 57 A    58 A    59 A    60 A    61 A    62 A    63 A    64 A                  
  4.136   4.208   4.214   4.257   4.395   4.469   5.323   6.912
 65 A    66 A    67 A    68 A    69 A    70 A    71 A    72 A                  
  6.943   7.129   7.573  14.737  14.802  14.904  36.640  68.752
 73 A    74 A    75 A    76 A    77 A    78 A    79 A    80 A                  
166.187
 81 A                                                                          

 Occupation and symmetry of molecular orbitals

 Point group: C1 (1 irreducible representation).

                           A     All 
 -------------------------------------
 All molecular orbitals:
  - Alpha                  81    81  
  - Beta                   81    81  
 -------------------------------------
 Alpha orbitals:
  - Frozen occupied        7     7   
  - Active occupied        9     9   
  - Active virtual         65    65  
  - Frozen virtual         0     0   
 -------------------------------------
 Beta orbitals:
  - Frozen occupied        7     7   
  - Active occupied        9     9   
  - Active virtual         65    65  
  - Frozen virtual         0     0   
 -------------------------------------

 Import integrals:   CPU 0.00 s  wall 0.00 s

 Import integrals:   CPU 4.60 s  wall 0.85 s

 MP2 amplitudes:   CPU 0.02 s  wall 0.02 s

Running a double precision version
           CCSD T amplitudes will be solved using DIIS.

           Start     Size      MaxIter   EConv     TConv     
           3         7         100       1.00e-07  1.00e-05  
 ------------------------------------------------------------------------------
           Energy (a.u.)   Ediff      Tdiff       Comment
 ------------------------------------------------------------------------------
          -495.63101844                           
     1    -495.62392478   7.09e-03   6.51e-01     
     2    -495.64530274   2.14e-02   9.36e-02     
     3    -495.64443666   8.66e-04   4.47e-02     
     4    -495.64699967   2.56e-03   1.62e-02     Switched to DIIS steps.
     5    -495.64803049   1.03e-03   1.36e-02     
     6    -495.64812687   9.64e-05   3.58e-03     
     7    -495.64812676   1.12e-07   1.50e-03     
     8    -495.64812744   6.77e-07   3.81e-04     
     9    -495.64813035   2.92e-06   2.56e-04     
    10    -495.64813025   9.91e-08   7.38e-05     
    11    -495.64813039   1.38e-07   2.80e-05     
    12    -495.64813046   6.69e-08   1.45e-05     
    13    -495.64813043   3.23e-08   3.54e-06     
 ------------------------------------------------------------------------------
          -495.64813043                           CCSD T converged.

End of double precision
 SCF energy                 = -495.11934946
 MP2 energy                 = -495.63101844
 CCSD correlation energy     =   -0.52878097
 CCSD total energy           = -495.64813043

 CCSD  T1^2 = 0.0144  T2^2 = 0.2049  Leading amplitudes:

 Amplitude    Orbitals with energies
 -0.0383       16 (A) A                  ->    17 (A) A                   
              -0.4296                          0.0049                     
 -0.0383       16 (A) B                  ->    17 (A) B                   
              -0.4296                          0.0049                     
 -0.0214       16 (A) A                  ->    40 (A) A                   
              -0.4296                          0.8786                     
 -0.0214       16 (A) B                  ->    40 (A) B                   
              -0.4296                          0.8786                     

 Amplitude    Orbitals with energies
 -0.1367       16 (A) A      16 (A) B    ->    17 (A) A      17 (A) B     
              -0.4296       -0.4296            0.0049        0.0049       
  0.1367       16 (A) A      16 (A) B    ->    17 (A) B      17 (A) A     
              -0.4296       -0.4296            0.0049        0.0049       
  0.1367       16 (A) B      16 (A) A    ->    17 (A) A      17 (A) B     
              -0.4296       -0.4296            0.0049        0.0049       
 -0.1367       16 (A) B      16 (A) A    ->    17 (A) B      17 (A) A     
              -0.4296       -0.4296            0.0049        0.0049       

 Computing CCSD intemediates for later calculations in double precision
 Finished.

Running a double precision version
           CCSD Lambda amplitudes will be solved using DIIS.
           Start     Size      MaxIter   EConv     LConv     
           3         7         100       1.00e-07  1.00e-05  
 ------------------------------------------------------------------------------
            Enorm      Ldiff       Comment
 ------------------------------------------------------------------------------
     1     5.80e-02   3.99e-02     
     2     1.77e-02   8.07e-03     
     3     8.52e-03   1.98e-03     
     4     4.66e-03   1.56e-03     Switched to DIIS steps.
     5     1.46e-03   1.20e-03     
     6     7.55e-04   2.77e-04     
     7     2.44e-04   1.02e-04     
     8     1.12e-04   9.74e-06     
     9     3.37e-05   7.09e-06     
    10     1.34e-05   2.42e-06     
    11     5.17e-06   5.33e-07     
    12     1.73e-06   1.94e-07     
    13     7.55e-07   3.37e-08     
    14     2.98e-07   2.35e-08     
    15     1.26e-07   8.08e-09     
    16     6.84e-08   7.24e-09     
 ------------------------------------------------------------------------------
                                   CCSD Lambda converged.

 Computing density matrices in double precision...
           Orbital response amplitudes will be solved using DIIS.
           Start     Size      MaxIter   EConv     LConv     
           3         7         100       1.00e-06  1.00e-06  
 ------------------------------------------------------------------------------
            Enorm      Ldiff       Comment
 ------------------------------------------------------------------------------
     1     8.02e-02   2.00e-03     
     2     6.02e-02   6.85e-03     
     3     9.15e-02   2.32e-02     
     4     1.79e-02   3.04e-02     Switched to DIIS steps.
     5     4.04e-03   7.96e-03     
     6     1.02e-03   9.41e-04     
     7     3.38e-04   8.68e-05     
     8     8.38e-05   5.30e-05     
     9     2.60e-05   2.76e-06     
    10     6.08e-06   3.66e-06     
    11     1.09e-06   6.85e-07     
    12     6.01e-07   2.97e-07     
 ------------------------------------------------------------------------------
                                   Orbital response converged.

 Computing density matrices... Done.
 CCSD calculation:   CPU 120.01 s  wall 24.01 s

 Transferring MO TPDM to AO TPDM
 Transferring g2_o1o1o1o1
 Transferring g2_o1o1o1v1
 Transferring g2_o1o1v1v1
 Transferring g2_o1v1o1v1
 Transferring g2_o1v1v1v1
 Transferring g2_v1v1v1v1
 Adding separable TPDM
 Computing TPDM gradient
 --------------------------------------------------------
 2e gradient
  Atom          X               Y               Z
 --------------------------------------------------------
    1        -18.109479       -1.395597       -0.000000  
    2          0.095792       -3.914104       -0.000000  
    3          6.455161       10.642160        0.000000  
    4         11.558526       -5.332458       -0.000000  
 --------------------------------------------------------
 --------------------------------------------------------
 Final gradient
  Atom          X               Y               Z
 --------------------------------------------------------
    1        -18.109479       -1.395597       -0.000000  
    2          0.095792       -3.914104       -0.000000  
    3          6.455161       10.642160        0.000000  
    4         11.558526       -5.332458       -0.000000  
 --------------------------------------------------------
 Analytic gradient from two-electron contribution:   CPU 38.39 s  wall 7.13 s

 Total ccman2 time:   CPU 166.31 s  wall 32.86 s


 --------------------------------------------------------------

                    Orbital Energies (a.u.)
 --------------------------------------------------------------

 Alpha MOs
 -- Occupied --
-80.0174 -26.3263 -15.6863  -7.5597  -5.4529  -5.4520  -5.4510  -1.6277
 -1.1382  -0.8180  -0.6973  -0.6944  -0.6738  -0.4839  -0.4586  -0.4296
 -- Virtual --
  0.0049   0.0493   0.0688   0.0790   0.0867   0.0964   0.1423   0.1827
  0.2114   0.2219   0.2267   0.2908   0.3194   0.3587   0.3612   0.3778
  0.3910   0.3995   0.4963   0.5609   0.5717   0.7888   0.8280   0.8786
  0.8876   0.9521   1.0529   1.0537   1.1255   1.2705   1.3767   1.5621
  1.5790   1.6153   1.6608   1.6955   1.8019   1.8397   1.9390   2.2606
  2.2609   2.2855   2.3932   2.4671   2.6064   2.8624   2.9309   4.0331
  4.1357   4.2082   4.2138   4.2568   4.3947   4.4689   5.3228   6.9123
  6.9433   7.1287   7.5726  14.7374  14.8016  14.9042  36.6402  68.7515
166.1872
 --------------------------------------------------------------

          Ground-State Mulliken Net Atomic Charges

     Atom                 Charge (a.u.)
  ----------------------------------------
      1 P                     0.363845
      2 H                    -0.078468
      3 N                    -0.207220
      4 F                    -0.078157
  ----------------------------------------
  Sum of atomic charges =     0.000000

 -----------------------------------------------------------------
                    Cartesian Multipole Moments
 -----------------------------------------------------------------
    Charge (ESU x 10^10)
                 0.0000
    Dipole Moment (Debye)
         X       2.3232      Y       1.4512      Z      -0.0000
       Tot       2.7393
    Quadrupole Moments (Debye-Ang)
        XX     -25.4086     XY       0.8078     YY     -25.0753
        XZ      -0.0000     YZ       0.0000     ZZ     -23.2145
    Octopole Moments (Debye-Ang^2)
       XXX      -9.3884    XXY       2.5794    XYY      -1.9471
       YYY       4.6896    XXZ      -0.0000    XYZ      -0.0000
       YYZ      -0.0000    XZZ      -3.1798    YZZ       1.3533
       ZZZ      -0.0000
    Hexadecapole Moments (Debye-Ang^3)
      XXXX    -189.7776   XXXY       1.9577   XXYY     -39.2488
      XYYY      -3.8652   YYYY     -59.3802   XXXZ      -0.0000
      XXYZ       0.0000   XYYZ       0.0000   YYYZ       0.0000
      XXZZ     -34.5460   XYZZ      -0.2728   YYZZ     -14.1089
      XZZZ      -0.0000   YZZZ       0.0000   ZZZZ     -26.3620
 -----------------------------------------------------------------
 DrvMan completing analytic gradient of the correlated energy
 Correlated dipole moment
            1
    1   0.9140287
    2   0.5709626
    3  -0.0000000
 Energy read as -495.648130425
 Full Analytical Gradient: (in a.u., or Hartree/Bohr)
             1             2             3             4
    1    0.00004552   -0.00010572    0.00021415   -0.00015394
    2   -0.00040509    0.00032322    0.00000367    0.00007820
    3   -0.00000000    0.00000000   -0.00000000    0.00000000
 Gradient time:  CPU 0.79 s  wall 0.80 s
 ----------------------------------------------------------------
             Standard Nuclear Orientation (Angstroms)
    I     Atom           X                Y                Z
 ----------------------------------------------------------------
    1      P       1.0383830643     0.0465579760     0.0010000000
    2      H       0.6531944183     1.4188536132    -0.0000000000
    3      N      -0.4174581653    -0.6438705482     0.0000000000
    4      F      -1.4785259139     0.2655411761    -0.0000000000
 ----------------------------------------------------------------
 Nuclear Repulsion Energy =    95.7454287452 hartrees
 There are       16 alpha and       16 beta electrons

                       Distance Matrix (Angstroms)
             P (  1)   H (  2)   N (  3)
   H (  2)  1.425330
   N (  3)  1.611262  2.324033
   F (  4)  2.526418  2.423708  1.397460

 Requested basis set is 6-311++G(d,p)
 There are 30 shells and 81 basis functions
 A cutoff of  1.0D-14 yielded    455 shell pairs
 There are      3383 function pairs (      3645 Cartesian)
 Smallest overlap matrix eigenvalue = 1.46E-03
 Guess MOs from SCF MO coefficient file

 -----------------------------------------------------------------------
  General SCF calculation program by
  Eric Jon Sundstrom, Paul Horn, Yuezhi Mao, Dmitri Zuev, Alec White,
  David Stuck, Shaama M.S., Shane Yost, Joonho Lee, David Small,
  Daniel Levine, Susi Lehtola, Hugh Burton, Evgeny Epifanovsky
 -----------------------------------------------------------------------
 Hartree-Fock
 using 6 threads for integral computing
 -------------------------------------------------------
 OpenMP Integral computing Module                
 Release: version 2.0, May 2017, Q-Chem Inc. Pleasanton 
 -------------------------------------------------------
 A restricted SCF calculation will be
 performed using DIIS
 SCF converges when DIIS error is below 1.0e-08
 ---------------------------------------
  Cycle       Energy         DIIS error
 ---------------------------------------
    1    -495.1193285134      2.15e-05  
    2    -495.1193290586      6.61e-06  
    3    -495.1193291206      4.34e-06  
    4    -495.1193291393      1.13e-06  
    5    -495.1193291431      4.32e-07  
    6    -495.1193291440      2.28e-07  
    7    -495.1193291443      1.06e-07  
    8    -495.1193291444      4.42e-08  
    9    -495.1193291444      1.48e-08  
   10    -495.1193291444      5.50e-09  Convergence criterion met
 ---------------------------------------
 SCF time:   CPU 2.19s  wall 0.00s 
 SCF   energy in the final basis set =     -495.1193291444
 Total energy in the final basis set =     -495.1193291444


 ------------------------------------------------------------------------------

   CCMAN2: suite of methods based on coupled cluster
           and equation of motion theories.

   Components:
   * libvmm-1.3-trunk
     by Evgeny Epifanovsky, Ilya Kaliman.
   * libtensor-2.5-trunk
     by Evgeny Epifanovsky, Michael Wormit, Dmitry Zuev, Sam Manzer, 
        Ilya Kaliman.
   * libcc-2.5-trunk
     by Evgeny Epifanovsky, Arik Landau, Tomasz Kus, Kirill Khistyaev, 
        Dmitry Zuev, Prashant Manohar, Xintian Feng, Anna Krylov, 
        Matthew Goldey, Alec White, Thomas Jagau, Kaushik Nanda, 
        Anastasia Gunina, Alexander Kunitsa, Joonho Lee.

   CCMAN original authors:
   Anna I. Krylov, C. David Sherrill, Steven R. Gwaltney,
   Edward F. C. Byrd (2000)
   Sergey V. Levchenko, Lyudmila V. Slipchenko, Tao Wang,
   Ana-Maria C. Cristian (2003)
   Piotr A. Pieniazek, C. Melania Oana, Evgeny Epifanovsky (2007)
   Prashant Manohar (2009)

 ------------------------------------------------------------------------------


 Allocating and initializing 30808MB of RAM...
 Calculation will run on 6 cores.


 Alpha MOs, Restricted
 -- Occupied --                  
-80.017 -26.326 -15.686  -7.560  -5.453  -5.452  -5.451  -1.628
  1 A     2 A     3 A     4 A     5 A     6 A     7 A     8 A                  
 -1.138  -0.818  -0.697  -0.694  -0.674  -0.484  -0.459  -0.429
  9 A    10 A    11 A    12 A    13 A    14 A    15 A    16 A                  
 -- Virtual --                   
  0.005   0.049   0.069   0.079   0.087   0.096   0.142   0.183
 17 A    18 A    19 A    20 A    21 A    22 A    23 A    24 A                  
  0.211   0.222   0.227   0.291   0.319   0.359   0.361   0.378
 25 A    26 A    27 A    28 A    29 A    30 A    31 A    32 A                  
  0.391   0.399   0.496   0.561   0.572   0.789   0.828   0.879
 33 A    34 A    35 A    36 A    37 A    38 A    39 A    40 A                  
  0.888   0.952   1.053   1.054   1.126   1.270   1.377   1.562
 41 A    42 A    43 A    44 A    45 A    46 A    47 A    48 A                  
  1.579   1.615   1.661   1.696   1.802   1.839   1.939   2.261
 49 A    50 A    51 A    52 A    53 A    54 A    55 A    56 A                  
  2.261   2.286   2.393   2.467   2.606   2.862   2.931   4.033
 57 A    58 A    59 A    60 A    61 A    62 A    63 A    64 A                  
  4.136   4.208   4.214   4.257   4.395   4.469   5.323   6.912
 65 A    66 A    67 A    68 A    69 A    70 A    71 A    72 A                  
  6.943   7.129   7.573  14.737  14.802  14.904  36.640  68.752
 73 A    74 A    75 A    76 A    77 A    78 A    79 A    80 A                  
166.187
 81 A                                                                          

 Beta MOs, Restricted
 -- Occupied --                  
-80.017 -26.326 -15.686  -7.560  -5.453  -5.452  -5.451  -1.628
  1 A     2 A     3 A     4 A     5 A     6 A     7 A     8 A                  
 -1.138  -0.818  -0.697  -0.694  -0.674  -0.484  -0.459  -0.429
  9 A    10 A    11 A    12 A    13 A    14 A    15 A    16 A                  
 -- Virtual --                   
  0.005   0.049   0.069   0.079   0.087   0.096   0.142   0.183
 17 A    18 A    19 A    20 A    21 A    22 A    23 A    24 A                  
  0.211   0.222   0.227   0.291   0.319   0.359   0.361   0.378
 25 A    26 A    27 A    28 A    29 A    30 A    31 A    32 A                  
  0.391   0.399   0.496   0.561   0.572   0.789   0.828   0.879
 33 A    34 A    35 A    36 A    37 A    38 A    39 A    40 A                  
  0.888   0.952   1.053   1.054   1.126   1.270   1.377   1.562
 41 A    42 A    43 A    44 A    45 A    46 A    47 A    48 A                  
  1.579   1.615   1.661   1.696   1.802   1.839   1.939   2.261
 49 A    50 A    51 A    52 A    53 A    54 A    55 A    56 A                  
  2.261   2.286   2.393   2.467   2.606   2.862   2.931   4.033
 57 A    58 A    59 A    60 A    61 A    62 A    63 A    64 A                  
  4.136   4.208   4.214   4.257   4.395   4.469   5.323   6.912
 65 A    66 A    67 A    68 A    69 A    70 A    71 A    72 A                  
  6.943   7.129   7.573  14.737  14.802  14.904  36.640  68.752
 73 A    74 A    75 A    76 A    77 A    78 A    79 A    80 A                  
166.187
 81 A                                                                          

 Occupation and symmetry of molecular orbitals

 Point group: C1 (1 irreducible representation).

                           A     All 
 -------------------------------------
 All molecular orbitals:
  - Alpha                  81    81  
  - Beta                   81    81  
 -------------------------------------
 Alpha orbitals:
  - Frozen occupied        7     7   
  - Active occupied        9     9   
  - Active virtual         65    65  
  - Frozen virtual         0     0   
 -------------------------------------
 Beta orbitals:
  - Frozen occupied        7     7   
  - Active occupied        9     9   
  - Active virtual         65    65  
  - Frozen virtual         0     0   
 -------------------------------------

 Import integrals:   CPU 0.00 s  wall 0.00 s

 Import integrals:   CPU 4.58 s  wall 0.84 s

 MP2 amplitudes:   CPU 0.02 s  wall 0.02 s

Running a double precision version
           CCSD T amplitudes will be solved using DIIS.

           Start     Size      MaxIter   EConv     TConv     
           3         7         100       1.00e-07  1.00e-05  
 ------------------------------------------------------------------------------
           Energy (a.u.)   Ediff      Tdiff       Comment
 ------------------------------------------------------------------------------
          -495.63102743                           
     1    -495.62391923   7.11e-03   6.51e-01     
     2    -495.64530459   2.14e-02   9.36e-02     
     3    -495.64443552   8.69e-04   4.48e-02     
     4    -495.64699963   2.56e-03   1.63e-02     Switched to DIIS steps.
     5    -495.64803068   1.03e-03   1.37e-02     
     6    -495.64812715   9.65e-05   3.58e-03     
     7    -495.64812698   1.61e-07   1.50e-03     
     8    -495.64812765   6.68e-07   3.81e-04     
     9    -495.64813057   2.91e-06   2.56e-04     
    10    -495.64813047   1.01e-07   7.38e-05     
    11    -495.64813060   1.38e-07   2.80e-05     
    12    -495.64813067   6.71e-08   1.45e-05     
    13    -495.64813064   3.23e-08   3.54e-06     
 ------------------------------------------------------------------------------
          -495.64813064                           CCSD T converged.

End of double precision
 SCF energy                 = -495.11932914
 MP2 energy                 = -495.63102743
 CCSD correlation energy     =   -0.52880149
 CCSD total energy           = -495.64813064

 CCSD  T1^2 = 0.0144  T2^2 = 0.2049  Leading amplitudes:

 Amplitude    Orbitals with energies
 -0.0383       16 (A) A                  ->    17 (A) A                   
              -0.4295                          0.0048                     
 -0.0383       16 (A) B                  ->    17 (A) B                   
              -0.4295                          0.0048                     
  0.0214       16 (A) A                  ->    40 (A) A                   
              -0.4295                          0.8785                     
  0.0214       16 (A) B                  ->    40 (A) B                   
              -0.4295                          0.8785                     

 Amplitude    Orbitals with energies
 -0.1369       16 (A) A      16 (A) B    ->    17 (A) A      17 (A) B     
              -0.4295       -0.4295            0.0048        0.0048       
  0.1369       16 (A) A      16 (A) B    ->    17 (A) B      17 (A) A     
              -0.4295       -0.4295            0.0048        0.0048       
  0.1369       16 (A) B      16 (A) A    ->    17 (A) A      17 (A) B     
              -0.4295       -0.4295            0.0048        0.0048       
 -0.1369       16 (A) B      16 (A) A    ->    17 (A) B      17 (A) A     
              -0.4295       -0.4295            0.0048        0.0048       

 Computing CCSD intemediates for later calculations in double precision
 Finished.

Running a double precision version
           CCSD Lambda amplitudes will be solved using DIIS.
           Start     Size      MaxIter   EConv     LConv     
           3         7         100       1.00e-07  1.00e-05  
 ------------------------------------------------------------------------------
            Enorm      Ldiff       Comment
 ------------------------------------------------------------------------------
     1     5.81e-02   3.99e-02     
     2     1.77e-02   8.07e-03     
     3     8.52e-03   1.98e-03     
     4     4.67e-03   1.56e-03     Switched to DIIS steps.
     5     1.46e-03   1.20e-03     
     6     7.56e-04   2.77e-04     
     7     2.44e-04   1.02e-04     
     8     1.12e-04   9.75e-06     
     9     3.37e-05   7.10e-06     
    10     1.34e-05   2.43e-06     
    11     5.18e-06   5.35e-07     
    12     1.73e-06   1.95e-07     
    13     7.57e-07   3.35e-08     
    14     3.00e-07   2.37e-08     
    15     1.27e-07   8.12e-09     
    16     6.94e-08   7.29e-09     
 ------------------------------------------------------------------------------
                                   CCSD Lambda converged.

 Computing density matrices in double precision...
           Orbital response amplitudes will be solved using DIIS.
           Start     Size      MaxIter   EConv     LConv     
           3         7         100       1.00e-06  1.00e-06  
 ------------------------------------------------------------------------------
            Enorm      Ldiff       Comment
 ------------------------------------------------------------------------------
     1     8.02e-02   2.01e-03     
     2     6.02e-02   6.82e-03     
     3     9.16e-02   2.32e-02     
     4     1.79e-02   3.04e-02     Switched to DIIS steps.
     5     4.05e-03   7.98e-03     
     6     1.02e-03   9.42e-04     
     7     3.39e-04   8.73e-05     
     8     8.39e-05   5.31e-05     
     9     2.61e-05   2.77e-06     
    10     6.09e-06   3.67e-06     
    11     1.09e-06   6.87e-07     
    12     6.02e-07   2.99e-07     
 ------------------------------------------------------------------------------
                                   Orbital response converged.

 Computing density matrices... Done.
 CCSD calculation:   CPU 121.44 s  wall 24.33 s

 Transferring MO TPDM to AO TPDM
 Transferring g2_o1o1o1o1
 Transferring g2_o1o1o1v1
 Transferring g2_o1o1v1v1
 Transferring g2_o1v1o1v1
 Transferring g2_o1v1v1v1
 Transferring g2_v1v1v1v1
 Adding separable TPDM
 Computing TPDM gradient
 --------------------------------------------------------
 2e gradient
  Atom          X               Y               Z
 --------------------------------------------------------
    1        -18.100898       -1.404446       -0.013773  
    2          0.094689       -3.914586        0.003370  
    3          6.448689       10.648911        0.008673  
    4         11.557520       -5.329879        0.001730  
 --------------------------------------------------------
 --------------------------------------------------------
 Final gradient
  Atom          X               Y               Z
 --------------------------------------------------------
    1        -18.100898       -1.404446       -0.013773  
    2          0.094689       -3.914586        0.003370  
    3          6.448689       10.648911        0.008673  
    4         11.557520       -5.329879        0.001730  
 --------------------------------------------------------
 Analytic gradient from two-electron contribution:   CPU 36.83 s  wall 6.69 s

 Total ccman2 time:   CPU 165.97 s  wall 32.66 s


 --------------------------------------------------------------

                    Orbital Energies (a.u.)
 --------------------------------------------------------------

 Alpha MOs
 -- Occupied --
-80.0174 -26.3263 -15.6864  -7.5597  -5.4529  -5.4520  -5.4510  -1.6277
 -1.1381  -0.8181  -0.6973  -0.6944  -0.6739  -0.4839  -0.4586  -0.4295
 -- Virtual --
  0.0048   0.0493   0.0688   0.0790   0.0867   0.0964   0.1424   0.1828
  0.2114   0.2219   0.2267   0.2908   0.3194   0.3587   0.3612   0.3778
  0.3910   0.3995   0.4962   0.5609   0.5717   0.7887   0.8280   0.8785
  0.8875   0.9522   1.0529   1.0539   1.1256   1.2701   1.3768   1.5621
  1.5790   1.6153   1.6611   1.6957   1.8019   1.8394   1.9391   2.2609
  2.2613   2.2858   2.3930   2.4671   2.6064   2.8623   2.9308   4.0331
  4.1357   4.2082   4.2139   4.2566   4.3947   4.4688   5.3227   6.9123
  6.9434   7.1287   7.5725  14.7374  14.8019  14.9040  36.6402  68.7515
166.1872
 --------------------------------------------------------------

          Ground-State Mulliken Net Atomic Charges

     Atom                 Charge (a.u.)
  ----------------------------------------
      1 P                     0.364035
      2 H                    -0.078489
      3 N                    -0.207365
      4 F                    -0.078180
  ----------------------------------------
  Sum of atomic charges =    -0.000000

 -----------------------------------------------------------------
                    Cartesian Multipole Moments
 -----------------------------------------------------------------
    Charge (ESU x 10^10)
                -0.0000
    Dipole Moment (Debye)
         X       2.3218      Y       1.4537      Z       0.0014
       Tot       2.7393
    Quadrupole Moments (Debye-Ang)
        XX     -25.4123     XY       0.8111     YY     -25.0710
        XZ       0.0005     YZ       0.0006     ZZ     -23.2150
    Octopole Moments (Debye-Ang^2)
       XXX      -9.3963    XXY       2.5700    XYY      -1.9434
       YYY       4.6608    XXZ      -0.0128    XYZ       0.0011
       YYZ      -0.0115    XZZ      -3.1812    YZZ       1.3440
       ZZZ      -0.0346
    Hexadecapole Moments (Debye-Ang^3)
      XXXX    -189.8056   XXXY       1.9250   XXYY     -39.2400
      XYYY      -3.8937   YYYY     -59.3662   XXXZ      -0.0417
      XXYZ       0.0024   XYYZ      -0.0121   YYYZ      -0.0019
      XXZZ     -34.5494   XYZZ      -0.2832   YYZZ     -14.1062
      XZZZ      -0.0375   YZZZ       0.0002   ZZZZ     -26.3651
 -----------------------------------------------------------------
 DrvMan completing analytic gradient of the correlated energy
 Correlated dipole moment
            1
    1   0.9134674
    2   0.5719205
    3   0.0005478
 Energy read as -495.648130638
 Full Analytical Gradient: (in a.u., or Hartree/Bohr)
             1             2             3             4
    1    0.00012113    0.00004045   -0.00006181   -0.00009977
    2    0.00013016   -0.00001995   -0.00019670    0.00008649
    3    0.00005021   -0.00003256   -0.00005357    0.00003592
 Gradient time:  CPU 0.80 s  wall 0.81 s
 ----------------------------------------------------------------
             Standard Nuclear Orientation (Angstroms)
    I     Atom           X                Y                Z
 ----------------------------------------------------------------
    1      P       1.0383830643     0.0465579760    -0.0000000000
    2      H       0.6541944183     1.4188536132    -0.0000000000
    3      N      -0.4174581653    -0.6438705482     0.0000000000
    4      F      -1.4785259139     0.2655411761    -0.0000000000
 ----------------------------------------------------------------
 Nuclear Repulsion Energy =    95.7454649377 hartrees
 There are       16 alpha and       16 beta electrons

                       Distance Matrix (Angstroms)
             P (  1)   H (  2)   N (  3)
   H (  2)  1.425060
   N (  3)  1.611262  2.324494
   F (  4)  2.526417  2.424588  1.397460

 Requested basis set is 6-311++G(d,p)
 There are 30 shells and 81 basis functions
 A cutoff of  1.0D-14 yielded    455 shell pairs
 There are      3383 function pairs (      3645 Cartesian)
 Smallest overlap matrix eigenvalue = 1.46E-03
 Guess MOs from SCF MO coefficient file

 -----------------------------------------------------------------------
  General SCF calculation program by
  Eric Jon Sundstrom, Paul Horn, Yuezhi Mao, Dmitri Zuev, Alec White,
  David Stuck, Shaama M.S., Shane Yost, Joonho Lee, David Small,
  Daniel Levine, Susi Lehtola, Hugh Burton, Evgeny Epifanovsky
 -----------------------------------------------------------------------
 Hartree-Fock
 using 6 threads for integral computing
 -------------------------------------------------------
 OpenMP Integral computing Module                
 Release: version 2.0, May 2017, Q-Chem Inc. Pleasanton 
 -------------------------------------------------------
 A restricted SCF calculation will be
 performed using DIIS
 SCF converges when DIIS error is below 1.0e-08
 ---------------------------------------
  Cycle       Energy         DIIS error
 ---------------------------------------
    1    -495.1193333854      1.42e-05  
    2    -495.1193336700      4.04e-06  
    3    -495.1193337139      1.19e-06  
    4    -495.1193337194      6.88e-07  
    5    -495.1193337206      3.53e-07  
    6    -495.1193337213      1.63e-07  
    7    -495.1193337214      6.13e-08  
    8    -495.1193337214      2.92e-08  
    9    -495.1193337214      1.04e-08  
   10    -495.1193337214      3.55e-09  Convergence criterion met
 ---------------------------------------
 SCF time:   CPU 2.18s  wall 1.00s 
 SCF   energy in the final basis set =     -495.1193337214
 Total energy in the final basis set =     -495.1193337214


 ------------------------------------------------------------------------------

   CCMAN2: suite of methods based on coupled cluster
           and equation of motion theories.

   Components:
   * libvmm-1.3-trunk
     by Evgeny Epifanovsky, Ilya Kaliman.
   * libtensor-2.5-trunk
     by Evgeny Epifanovsky, Michael Wormit, Dmitry Zuev, Sam Manzer, 
        Ilya Kaliman.
   * libcc-2.5-trunk
     by Evgeny Epifanovsky, Arik Landau, Tomasz Kus, Kirill Khistyaev, 
        Dmitry Zuev, Prashant Manohar, Xintian Feng, Anna Krylov, 
        Matthew Goldey, Alec White, Thomas Jagau, Kaushik Nanda, 
        Anastasia Gunina, Alexander Kunitsa, Joonho Lee.

   CCMAN original authors:
   Anna I. Krylov, C. David Sherrill, Steven R. Gwaltney,
   Edward F. C. Byrd (2000)
   Sergey V. Levchenko, Lyudmila V. Slipchenko, Tao Wang,
   Ana-Maria C. Cristian (2003)
   Piotr A. Pieniazek, C. Melania Oana, Evgeny Epifanovsky (2007)
   Prashant Manohar (2009)

 ------------------------------------------------------------------------------


 Allocating and initializing 30808MB of RAM...
 Calculation will run on 6 cores.


 Alpha MOs, Restricted
 -- Occupied --                  
-80.017 -26.326 -15.686  -7.560  -5.453  -5.452  -5.451  -1.628
  1 A     2 A     3 A     4 A     5 A     6 A     7 A     8 A                  
 -1.138  -0.818  -0.697  -0.694  -0.674  -0.484  -0.459  -0.429
  9 A    10 A    11 A    12 A    13 A    14 A    15 A    16 A                  
 -- Virtual --                   
  0.005   0.049   0.069   0.079   0.087   0.096   0.142   0.183
 17 A    18 A    19 A    20 A    21 A    22 A    23 A    24 A                  
  0.211   0.222   0.227   0.291   0.319   0.359   0.361   0.378
 25 A    26 A    27 A    28 A    29 A    30 A    31 A    32 A                  
  0.391   0.399   0.496   0.561   0.572   0.789   0.828   0.879
 33 A    34 A    35 A    36 A    37 A    38 A    39 A    40 A                  
  0.888   0.952   1.053   1.054   1.126   1.270   1.377   1.562
 41 A    42 A    43 A    44 A    45 A    46 A    47 A    48 A                  
  1.579   1.615   1.661   1.696   1.802   1.839   1.939   2.261
 49 A    50 A    51 A    52 A    53 A    54 A    55 A    56 A                  
  2.261   2.286   2.393   2.467   2.606   2.862   2.931   4.033
 57 A    58 A    59 A    60 A    61 A    62 A    63 A    64 A                  
  4.136   4.208   4.214   4.257   4.395   4.469   5.323   6.912
 65 A    66 A    67 A    68 A    69 A    70 A    71 A    72 A                  
  6.943   7.129   7.573  14.737  14.802  14.904  36.640  68.752
 73 A    74 A    75 A    76 A    77 A    78 A    79 A    80 A                  
166.187
 81 A                                                                          

 Beta MOs, Restricted
 -- Occupied --                  
-80.017 -26.326 -15.686  -7.560  -5.453  -5.452  -5.451  -1.628
  1 A     2 A     3 A     4 A     5 A     6 A     7 A     8 A                  
 -1.138  -0.818  -0.697  -0.694  -0.674  -0.484  -0.459  -0.429
  9 A    10 A    11 A    12 A    13 A    14 A    15 A    16 A                  
 -- Virtual --                   
  0.005   0.049   0.069   0.079   0.087   0.096   0.142   0.183
 17 A    18 A    19 A    20 A    21 A    22 A    23 A    24 A                  
  0.211   0.222   0.227   0.291   0.319   0.359   0.361   0.378
 25 A    26 A    27 A    28 A    29 A    30 A    31 A    32 A                  
  0.391   0.399   0.496   0.561   0.572   0.789   0.828   0.879
 33 A    34 A    35 A    36 A    37 A    38 A    39 A    40 A                  
  0.888   0.952   1.053   1.054   1.126   1.270   1.377   1.562
 41 A    42 A    43 A    44 A    45 A    46 A    47 A    48 A                  
  1.579   1.615   1.661   1.696   1.802   1.839   1.939   2.261
 49 A    50 A    51 A    52 A    53 A    54 A    55 A    56 A                  
  2.261   2.286   2.393   2.467   2.606   2.862   2.931   4.033
 57 A    58 A    59 A    60 A    61 A    62 A    63 A    64 A                  
  4.136   4.208   4.214   4.257   4.395   4.469   5.323   6.912
 65 A    66 A    67 A    68 A    69 A    70 A    71 A    72 A                  
  6.943   7.129   7.573  14.737  14.802  14.904  36.640  68.752
 73 A    74 A    75 A    76 A    77 A    78 A    79 A    80 A                  
166.187
 81 A                                                                          

 Occupation and symmetry of molecular orbitals

 Point group: C1 (1 irreducible representation).

                           A     All 
 -------------------------------------
 All molecular orbitals:
  - Alpha                  81    81  
  - Beta                   81    81  
 -------------------------------------
 Alpha orbitals:
  - Frozen occupied        7     7   
  - Active occupied        9     9   
  - Active virtual         65    65  
  - Frozen virtual         0     0   
 -------------------------------------
 Beta orbitals:
  - Frozen occupied        7     7   
  - Active occupied        9     9   
  - Active virtual         65    65  
  - Frozen virtual         0     0   
 -------------------------------------

 Import integrals:   CPU 0.00 s  wall 0.00 s

 Import integrals:   CPU 4.58 s  wall 0.84 s

 MP2 amplitudes:   CPU 0.02 s  wall 0.02 s

Running a double precision version
           CCSD T amplitudes will be solved using DIIS.

           Start     Size      MaxIter   EConv     TConv     
           3         7         100       1.00e-07  1.00e-05  
 ------------------------------------------------------------------------------
           Energy (a.u.)   Ediff      Tdiff       Comment
 ------------------------------------------------------------------------------
          -495.63102780                           
     1    -495.62391964   7.11e-03   6.51e-01     
     2    -495.64530471   2.14e-02   9.36e-02     
     3    -495.64443550   8.69e-04   4.48e-02     
     4    -495.64699953   2.56e-03   1.63e-02     Switched to DIIS steps.
     5    -495.64803055   1.03e-03   1.37e-02     
     6    -495.64812703   9.65e-05   3.58e-03     
     7    -495.64812687   1.59e-07   1.50e-03     
     8    -495.64812754   6.72e-07   3.81e-04     
     9    -495.64813046   2.92e-06   2.56e-04     
    10    -495.64813036   1.01e-07   7.38e-05     
    11    -495.64813049   1.38e-07   2.80e-05     
    12    -495.64813056   6.70e-08   1.45e-05     
    13    -495.64813053   3.23e-08   3.54e-06     
 ------------------------------------------------------------------------------
          -495.64813053                           CCSD T converged.

End of double precision
 SCF energy                 = -495.11933372
 MP2 energy                 = -495.63102780
 CCSD correlation energy     =   -0.52879681
 CCSD total energy           = -495.64813053

 CCSD  T1^2 = 0.0144  T2^2 = 0.2049  Leading amplitudes:

 Amplitude    Orbitals with energies
 -0.0384       16 (A) A                  ->    17 (A) A                   
              -0.4295                          0.0048                     
 -0.0384       16 (A) B                  ->    17 (A) B                   
              -0.4295                          0.0048                     
  0.0214       16 (A) A                  ->    40 (A) A                   
              -0.4295                          0.8785                     
  0.0214       16 (A) B                  ->    40 (A) B                   
              -0.4295                          0.8785                     

 Amplitude    Orbitals with energies
 -0.1369       16 (A) A      16 (A) B    ->    17 (A) A      17 (A) B     
              -0.4295       -0.4295            0.0048        0.0048       
  0.1369       16 (A) A      16 (A) B    ->    17 (A) B      17 (A) A     
              -0.4295       -0.4295            0.0048        0.0048       
  0.1369       16 (A) B      16 (A) A    ->    17 (A) A      17 (A) B     
              -0.4295       -0.4295            0.0048        0.0048       
 -0.1369       16 (A) B      16 (A) A    ->    17 (A) B      17 (A) A     
              -0.4295       -0.4295            0.0048        0.0048       

 Computing CCSD intemediates for later calculations in double precision
 Finished.

Running a double precision version
           CCSD Lambda amplitudes will be solved using DIIS.
           Start     Size      MaxIter   EConv     LConv     
           3         7         100       1.00e-07  1.00e-05  
 ------------------------------------------------------------------------------
            Enorm      Ldiff       Comment
 ------------------------------------------------------------------------------
     1     5.81e-02   3.99e-02     
     2     1.77e-02   8.07e-03     
     3     8.52e-03   1.98e-03     
     4     4.67e-03   1.56e-03     Switched to DIIS steps.
     5     1.46e-03   1.20e-03     
     6     7.56e-04   2.77e-04     
     7     2.44e-04   1.02e-04     
     8     1.12e-04   9.76e-06     
     9     3.37e-05   7.09e-06     
    10     1.34e-05   2.43e-06     
    11     5.18e-06   5.34e-07     
    12     1.73e-06   1.95e-07     
    13     7.56e-07   3.36e-08     
    14     2.99e-07   2.36e-08     
    15     1.26e-07   8.11e-09     
    16     6.84e-08   7.27e-09     
 ------------------------------------------------------------------------------
                                   CCSD Lambda converged.

 Computing density matrices in double precision...
           Orbital response amplitudes will be solved using DIIS.
           Start     Size      MaxIter   EConv     LConv     
           3         7         100       1.00e-06  1.00e-06  
 ------------------------------------------------------------------------------
            Enorm      Ldiff       Comment
 ------------------------------------------------------------------------------
     1     8.02e-02   2.01e-03     
     2     6.02e-02   6.82e-03     
     3     9.16e-02   2.32e-02     
     4     1.79e-02   3.04e-02     Switched to DIIS steps.
     5     4.05e-03   7.98e-03     
     6     1.02e-03   9.42e-04     
     7     3.39e-04   8.74e-05     
     8     8.39e-05   5.31e-05     
     9     2.61e-05   2.77e-06     
    10     6.09e-06   3.67e-06     
    11     1.09e-06   6.86e-07     
    12     6.01e-07   2.99e-07     
 ------------------------------------------------------------------------------
                                   Orbital response converged.

 Computing density matrices... Done.
 CCSD calculation:   CPU 120.20 s  wall 23.87 s

 Transferring MO TPDM to AO TPDM
 Transferring g2_o1o1o1o1
 Transferring g2_o1o1o1v1
 Transferring g2_o1o1v1v1
 Transferring g2_o1v1o1v1
 Transferring g2_o1v1v1v1
 Transferring g2_v1v1v1v1
 Adding separable TPDM
 Computing TPDM gradient
 --------------------------------------------------------
 2e gradient
  Atom          X               Y               Z
 --------------------------------------------------------
    1        -18.096758       -1.405102       -0.000000  
    2          0.090497       -3.915088        0.000000  
    3          6.449219       10.650017       -0.000000  
    4         11.557042       -5.329826       -0.000000  
 --------------------------------------------------------
 --------------------------------------------------------
 Final gradient
  Atom          X               Y               Z
 --------------------------------------------------------
    1        -18.096758       -1.405102       -0.000000  
    2          0.090497       -3.915088        0.000000  
    3          6.449219       10.650017       -0.000000  
    4         11.557042       -5.329826       -0.000000  
 --------------------------------------------------------
 Analytic gradient from two-electron contribution:   CPU 38.11 s  wall 6.86 s

 Total ccman2 time:   CPU 165.77 s  wall 32.33 s


 --------------------------------------------------------------

                    Orbital Energies (a.u.)
 --------------------------------------------------------------

 Alpha MOs
 -- Occupied --
-80.0174 -26.3263 -15.6864  -7.5597  -5.4528  -5.4520  -5.4510  -1.6277
 -1.1381  -0.8181  -0.6973  -0.6944  -0.6740  -0.4839  -0.4586  -0.4295
 -- Virtual --
  0.0048   0.0493   0.0688   0.0790   0.0867   0.0964   0.1424   0.1828
  0.2114   0.2219   0.2267   0.2907   0.3194   0.3587   0.3612   0.3777
  0.3910   0.3995   0.4962   0.5610   0.5716   0.7887   0.8279   0.8785
  0.8876   0.9522   1.0529   1.0539   1.1257   1.2702   1.3767   1.5621
  1.5790   1.6153   1.6612   1.6957   1.8019   1.8394   1.9391   2.2609
  2.2615   2.2860   2.3930   2.4670   2.6064   2.8624   2.9308   4.0331
  4.1357   4.2082   4.2139   4.2566   4.3946   4.4688   5.3227   6.9123
  6.9434   7.1287   7.5726  14.7374  14.8019  14.9040  36.6402  68.7515
166.1873
 --------------------------------------------------------------

          Ground-State Mulliken Net Atomic Charges

     Atom                 Charge (a.u.)
  ----------------------------------------
      1 P                     0.364134
      2 H                    -0.078496
      3 N                    -0.207440
      4 F                    -0.078198
  ----------------------------------------
  Sum of atomic charges =    -0.000000

 -----------------------------------------------------------------
                    Cartesian Multipole Moments
 -----------------------------------------------------------------
    Charge (ESU x 10^10)
                 0.0000
    Dipole Moment (Debye)
         X       2.3212      Y       1.4545      Z      -0.0000
       Tot       2.7393
    Quadrupole Moments (Debye-Ang)
        XX     -25.4132     XY       0.8131     YY     -25.0704
        XZ      -0.0000     YZ      -0.0000     ZZ     -23.2145
    Octopole Moments (Debye-Ang^2)
       XXX      -9.4018    XXY       2.5726    XYY      -1.9444
       YYY       4.6629    XXZ       0.0000    XYZ       0.0000
       YYZ      -0.0000    XZZ      -3.1821    YZZ       1.3450
       ZZZ      -0.0000
    Hexadecapole Moments (Debye-Ang^3)
      XXXX    -189.8187   XXXY       1.9271   XXYY     -39.2406
      XYYY      -3.8930   YYYY     -59.3615   XXXZ       0.0000
      XXYZ      -0.0000   XYYZ      -0.0000   YYYZ      -0.0000
      XXZZ     -34.5508   XYZZ      -0.2834   YYZZ     -14.1053
      XZZZ      -0.0000   YZZZ       0.0000   ZZZZ     -26.3641
 -----------------------------------------------------------------
 DrvMan completing analytic gradient of the correlated energy
 Correlated dipole moment
            1
    1   0.9132451
    2   0.5722350
    3  -0.0000000
 Energy read as -495.648130529
 Full Analytical Gradient: (in a.u., or Hartree/Bohr)
             1             2             3             4
    1    0.00003082    0.00012512   -0.00006861   -0.00008733
    2    0.00027679   -0.00010880   -0.00024942    0.00008143
    3   -0.00000000   -0.00000001    0.00000001   -0.00000000
 Gradient time:  CPU 0.78 s  wall 0.79 s
 ----------------------------------------------------------------
             Standard Nuclear Orientation (Angstroms)
    I     Atom           X                Y                Z
 ----------------------------------------------------------------
    1      P       1.0383830643     0.0465579760    -0.0000000000
    2      H       0.6521944183     1.4188536132    -0.0000000000
    3      N      -0.4174581653    -0.6438705482     0.0000000000
    4      F      -1.4785259139     0.2655411761    -0.0000000000
 ----------------------------------------------------------------
 Nuclear Repulsion Energy =    95.7454112009 hartrees
 There are       16 alpha and       16 beta electrons

                       Distance Matrix (Angstroms)
             P (  1)   H (  2)   N (  3)
   H (  2)  1.425601
   N (  3)  1.611262  2.323572
   F (  4)  2.526417  2.422829  1.397460

 Requested basis set is 6-311++G(d,p)
 There are 30 shells and 81 basis functions
 A cutoff of  1.0D-14 yielded    455 shell pairs
 There are      3383 function pairs (      3645 Cartesian)
 Smallest overlap matrix eigenvalue = 1.46E-03
 Guess MOs from SCF MO coefficient file

 -----------------------------------------------------------------------
  General SCF calculation program by
  Eric Jon Sundstrom, Paul Horn, Yuezhi Mao, Dmitri Zuev, Alec White,
  David Stuck, Shaama M.S., Shane Yost, Joonho Lee, David Small,
  Daniel Levine, Susi Lehtola, Hugh Burton, Evgeny Epifanovsky
 -----------------------------------------------------------------------
 Hartree-Fock
 using 6 threads for integral computing
 -------------------------------------------------------
 OpenMP Integral computing Module                
 Release: version 2.0, May 2017, Q-Chem Inc. Pleasanton 
 -------------------------------------------------------
 A restricted SCF calculation will be
 performed using DIIS
 SCF converges when DIIS error is below 1.0e-08
 ---------------------------------------
  Cycle       Energy         DIIS error
 ---------------------------------------
    1    -495.1193243715      1.19e-05  
    2    -495.1193245303      2.75e-06  
    3    -495.1193245453      9.21e-07  
    4    -495.1193245467      6.08e-07  
    5    -495.1193245473      1.43e-07  
    6    -495.1193245473      7.38e-08  
    7    -495.1193245473      3.66e-08  
    8    -495.1193245473      1.28e-08  
    9    -495.1193245474      4.60e-09  Convergence criterion met
 ---------------------------------------
 SCF time:   CPU 1.99s  wall 1.00s 
 SCF   energy in the final basis set =     -495.1193245474
 Total energy in the final basis set =     -495.1193245474


 ------------------------------------------------------------------------------

   CCMAN2: suite of methods based on coupled cluster
           and equation of motion theories.

   Components:
   * libvmm-1.3-trunk
     by Evgeny Epifanovsky, Ilya Kaliman.
   * libtensor-2.5-trunk
     by Evgeny Epifanovsky, Michael Wormit, Dmitry Zuev, Sam Manzer, 
        Ilya Kaliman.
   * libcc-2.5-trunk
     by Evgeny Epifanovsky, Arik Landau, Tomasz Kus, Kirill Khistyaev, 
        Dmitry Zuev, Prashant Manohar, Xintian Feng, Anna Krylov, 
        Matthew Goldey, Alec White, Thomas Jagau, Kaushik Nanda, 
        Anastasia Gunina, Alexander Kunitsa, Joonho Lee.

   CCMAN original authors:
   Anna I. Krylov, C. David Sherrill, Steven R. Gwaltney,
   Edward F. C. Byrd (2000)
   Sergey V. Levchenko, Lyudmila V. Slipchenko, Tao Wang,
   Ana-Maria C. Cristian (2003)
   Piotr A. Pieniazek, C. Melania Oana, Evgeny Epifanovsky (2007)
   Prashant Manohar (2009)

 ------------------------------------------------------------------------------


 Allocating and initializing 30808MB of RAM...
 Calculation will run on 6 cores.


 Alpha MOs, Restricted
 -- Occupied --                  
-80.017 -26.326 -15.686  -7.560  -5.453  -5.452  -5.451  -1.628
  1 A     2 A     3 A     4 A     5 A     6 A     7 A     8 A                  
 -1.138  -0.818  -0.697  -0.694  -0.674  -0.484  -0.459  -0.429
  9 A    10 A    11 A    12 A    13 A    14 A    15 A    16 A                  
 -- Virtual --                   
  0.005   0.049   0.069   0.079   0.087   0.096   0.142   0.183
 17 A    18 A    19 A    20 A    21 A    22 A    23 A    24 A                  
  0.211   0.222   0.227   0.291   0.319   0.359   0.361   0.378
 25 A    26 A    27 A    28 A    29 A    30 A    31 A    32 A                  
  0.391   0.400   0.496   0.561   0.572   0.789   0.828   0.879
 33 A    34 A    35 A    36 A    37 A    38 A    39 A    40 A                  
  0.887   0.952   1.053   1.054   1.126   1.270   1.377   1.562
 41 A    42 A    43 A    44 A    45 A    46 A    47 A    48 A                  
  1.579   1.615   1.661   1.696   1.802   1.839   1.939   2.261
 49 A    50 A    51 A    52 A    53 A    54 A    55 A    56 A                  
  2.261   2.286   2.393   2.467   2.606   2.862   2.931   4.033
 57 A    58 A    59 A    60 A    61 A    62 A    63 A    64 A                  
  4.136   4.208   4.214   4.257   4.395   4.469   5.323   6.912
 65 A    66 A    67 A    68 A    69 A    70 A    71 A    72 A                  
  6.943   7.129   7.573  14.737  14.802  14.904  36.640  68.752
 73 A    74 A    75 A    76 A    77 A    78 A    79 A    80 A                  
166.187
 81 A                                                                          

 Beta MOs, Restricted
 -- Occupied --                  
-80.017 -26.326 -15.686  -7.560  -5.453  -5.452  -5.451  -1.628
  1 A     2 A     3 A     4 A     5 A     6 A     7 A     8 A                  
 -1.138  -0.818  -0.697  -0.694  -0.674  -0.484  -0.459  -0.429
  9 A    10 A    11 A    12 A    13 A    14 A    15 A    16 A                  
 -- Virtual --                   
  0.005   0.049   0.069   0.079   0.087   0.096   0.142   0.183
 17 A    18 A    19 A    20 A    21 A    22 A    23 A    24 A                  
  0.211   0.222   0.227   0.291   0.319   0.359   0.361   0.378
 25 A    26 A    27 A    28 A    29 A    30 A    31 A    32 A                  
  0.391   0.400   0.496   0.561   0.572   0.789   0.828   0.879
 33 A    34 A    35 A    36 A    37 A    38 A    39 A    40 A                  
  0.887   0.952   1.053   1.054   1.126   1.270   1.377   1.562
 41 A    42 A    43 A    44 A    45 A    46 A    47 A    48 A                  
  1.579   1.615   1.661   1.696   1.802   1.839   1.939   2.261
 49 A    50 A    51 A    52 A    53 A    54 A    55 A    56 A                  
  2.261   2.286   2.393   2.467   2.606   2.862   2.931   4.033
 57 A    58 A    59 A    60 A    61 A    62 A    63 A    64 A                  
  4.136   4.208   4.214   4.257   4.395   4.469   5.323   6.912
 65 A    66 A    67 A    68 A    69 A    70 A    71 A    72 A                  
  6.943   7.129   7.573  14.737  14.802  14.904  36.640  68.752
 73 A    74 A    75 A    76 A    77 A    78 A    79 A    80 A                  
166.187
 81 A                                                                          

 Occupation and symmetry of molecular orbitals

 Point group: C1 (1 irreducible representation).

                           A     All 
 -------------------------------------
 All molecular orbitals:
  - Alpha                  81    81  
  - Beta                   81    81  
 -------------------------------------
 Alpha orbitals:
  - Frozen occupied        7     7   
  - Active occupied        9     9   
  - Active virtual         65    65  
  - Frozen virtual         0     0   
 -------------------------------------
 Beta orbitals:
  - Frozen occupied        7     7   
  - Active occupied        9     9   
  - Active virtual         65    65  
  - Frozen virtual         0     0   
 -------------------------------------

 Import integrals:   CPU 0.00 s  wall 0.00 s

 Import integrals:   CPU 4.59 s  wall 0.84 s

 MP2 amplitudes:   CPU 0.02 s  wall 0.02 s

Running a double precision version
           CCSD T amplitudes will be solved using DIIS.

           Start     Size      MaxIter   EConv     TConv     
           3         7         100       1.00e-07  1.00e-05  
 ------------------------------------------------------------------------------
           Energy (a.u.)   Ediff      Tdiff       Comment
 ------------------------------------------------------------------------------
          -495.63102700                           
     1    -495.62391876   7.11e-03   6.51e-01     
     2    -495.64530440   2.14e-02   9.36e-02     
     3    -495.64443548   8.69e-04   4.48e-02     
     4    -495.64699967   2.56e-03   1.63e-02     Switched to DIIS steps.
     5    -495.64803075   1.03e-03   1.37e-02     
     6    -495.64812720   9.64e-05   3.58e-03     
     7    -495.64812703   1.63e-07   1.50e-03     
     8    -495.64812770   6.65e-07   3.81e-04     
     9    -495.64813061   2.91e-06   2.55e-04     
    10    -495.64813051   1.01e-07   7.38e-05     
    11    -495.64813065   1.38e-07   2.80e-05     
    12    -495.64813071   6.71e-08   1.45e-05     
    13    -495.64813068   3.23e-08   3.54e-06     
 ------------------------------------------------------------------------------
          -495.64813068                           CCSD T converged.

End of double precision
 SCF energy                 = -495.11932455
 MP2 energy                 = -495.63102700
 CCSD correlation energy     =   -0.52880613
 CCSD total energy           = -495.64813068

 CCSD  T1^2 = 0.0144  T2^2 = 0.2049  Leading amplitudes:

 Amplitude    Orbitals with energies
 -0.0383       16 (A) A                  ->    17 (A) A                   
              -0.4295                          0.0048                     
 -0.0383       16 (A) B                  ->    17 (A) B                   
              -0.4295                          0.0048                     
  0.0214       16 (A) A                  ->    40 (A) A                   
              -0.4295                          0.8785                     
  0.0214       16 (A) B                  ->    40 (A) B                   
              -0.4295                          0.8785                     

 Amplitude    Orbitals with energies
 -0.1369       16 (A) A      16 (A) B    ->    17 (A) A      17 (A) B     
              -0.4295       -0.4295            0.0048        0.0048       
  0.1369       16 (A) A      16 (A) B    ->    17 (A) B      17 (A) A     
              -0.4295       -0.4295            0.0048        0.0048       
  0.1369       16 (A) B      16 (A) A    ->    17 (A) A      17 (A) B     
              -0.4295       -0.4295            0.0048        0.0048       
 -0.1369       16 (A) B      16 (A) A    ->    17 (A) B      17 (A) A     
              -0.4295       -0.4295            0.0048        0.0048       

 Computing CCSD intemediates for later calculations in double precision
 Finished.

Running a double precision version
           CCSD Lambda amplitudes will be solved using DIIS.
           Start     Size      MaxIter   EConv     LConv     
           3         7         100       1.00e-07  1.00e-05  
 ------------------------------------------------------------------------------
            Enorm      Ldiff       Comment
 ------------------------------------------------------------------------------
     1     5.81e-02   3.99e-02     
     2     1.77e-02   8.07e-03     
     3     8.52e-03   1.98e-03     
     4     4.67e-03   1.56e-03     Switched to DIIS steps.
     5     1.46e-03   1.20e-03     
     6     7.56e-04   2.77e-04     
     7     2.44e-04   1.02e-04     
     8     1.12e-04   9.74e-06     
     9     3.37e-05   7.10e-06     
    10     1.34e-05   2.43e-06     
    11     5.18e-06   5.36e-07     
    12     1.73e-06   1.96e-07     
    13     7.56e-07   3.34e-08     
    14     2.99e-07   2.37e-08     
    15     1.26e-07   8.14e-09     
    16     6.84e-08   7.28e-09     
 ------------------------------------------------------------------------------
                                   CCSD Lambda converged.

 Computing density matrices in double precision...
           Orbital response amplitudes will be solved using DIIS.
           Start     Size      MaxIter   EConv     LConv     
           3         7         100       1.00e-06  1.00e-06  
 ------------------------------------------------------------------------------
            Enorm      Ldiff       Comment
 ------------------------------------------------------------------------------
     1     8.02e-02   2.01e-03     
     2     6.02e-02   6.82e-03     
     3     9.16e-02   2.32e-02     
     4     1.79e-02   3.05e-02     Switched to DIIS steps.
     5     4.05e-03   7.98e-03     
     6     1.02e-03   9.42e-04     
     7     3.39e-04   8.73e-05     
     8     8.40e-05   5.32e-05     
     9     2.61e-05   2.78e-06     
    10     6.09e-06   3.67e-06     
    11     1.09e-06   6.87e-07     
    12     6.02e-07   2.99e-07     
 ------------------------------------------------------------------------------
                                   Orbital response converged.

 Computing density matrices... Done.
 CCSD calculation:   CPU 118.97 s  wall 23.58 s

 Transferring MO TPDM to AO TPDM
 Transferring g2_o1o1o1o1
 Transferring g2_o1o1o1v1
 Transferring g2_o1o1v1v1
 Transferring g2_o1v1o1v1
 Transferring g2_o1v1v1v1
 Transferring g2_v1v1v1v1
 Adding separable TPDM
 Computing TPDM gradient
 --------------------------------------------------------
 2e gradient
  Atom          X               Y               Z
 --------------------------------------------------------
    1        -18.105049       -1.403797       -0.000000  
    2          0.098878       -3.914082        0.000000  
    3          6.448173       10.647813        0.000000  
    4         11.557999       -5.329933       -0.000000  
 --------------------------------------------------------
 --------------------------------------------------------
 Final gradient
  Atom          X               Y               Z
 --------------------------------------------------------
    1        -18.105049       -1.403797       -0.000000  
    2          0.098878       -3.914082        0.000000  
    3          6.448173       10.647813        0.000000  
    4         11.557999       -5.329933       -0.000000  
 --------------------------------------------------------
 Analytic gradient from two-electron contribution:   CPU 38.08 s  wall 6.97 s

 Total ccman2 time:   CPU 164.76 s  wall 32.18 s


 --------------------------------------------------------------

                    Orbital Energies (a.u.)
 --------------------------------------------------------------

 Alpha MOs
 -- Occupied --
-80.0174 -26.3263 -15.6864  -7.5597  -5.4529  -5.4520  -5.4510  -1.6277
 -1.1381  -0.8181  -0.6973  -0.6944  -0.6738  -0.4839  -0.4586  -0.4295
 -- Virtual --
  0.0048   0.0493   0.0688   0.0790   0.0867   0.0964   0.1424   0.1827
  0.2114   0.2219   0.2267   0.2908   0.3194   0.3587   0.3612   0.3778
  0.3910   0.3995   0.4962   0.5609   0.5717   0.7887   0.8280   0.8785
  0.8875   0.9522   1.0529   1.0539   1.1255   1.2701   1.3768   1.5621
  1.5789   1.6154   1.6610   1.6957   1.8019   1.8395   1.9391   2.2609
  2.2611   2.2856   2.3930   2.4673   2.6064   2.8623   2.9309   4.0331
  4.1357   4.2082   4.2139   4.2566   4.3947   4.4688   5.3227   6.9123
  6.9434   7.1287   7.5725  14.7374  14.8018  14.9039  36.6402  68.7515
166.1872
 --------------------------------------------------------------

          Ground-State Mulliken Net Atomic Charges

     Atom                 Charge (a.u.)
  ----------------------------------------
      1 P                     0.363935
      2 H                    -0.078483
      3 N                    -0.207290
      4 F                    -0.078162
  ----------------------------------------
  Sum of atomic charges =    -0.000000

 -----------------------------------------------------------------
                    Cartesian Multipole Moments
 -----------------------------------------------------------------
    Charge (ESU x 10^10)
                -0.0000
    Dipole Moment (Debye)
         X       2.3224      Y       1.4529      Z      -0.0000
       Tot       2.7394
    Quadrupole Moments (Debye-Ang)
        XX     -25.4114     XY       0.8092     YY     -25.0715
        XZ      -0.0000     YZ      -0.0000     ZZ     -23.2154
    Octopole Moments (Debye-Ang^2)
       XXX      -9.3909    XXY       2.5673    XYY      -1.9424
       YYY       4.6586    XXZ      -0.0000    XYZ       0.0000
       YYZ       0.0000    XZZ      -3.1802    YZZ       1.3431
       ZZZ      -0.0000
    Hexadecapole Moments (Debye-Ang^3)
      XXXX    -189.7926   XXXY       1.9229   XXYY     -39.2394
      XYYY      -3.8944   YYYY     -59.3708   XXXZ      -0.0000
      XXYZ      -0.0000   XYYZ      -0.0000   YYYZ      -0.0000
      XXZZ     -34.5480   XYZZ      -0.2831   YYZZ     -14.1072
      XZZZ      -0.0000   YZZZ      -0.0000   ZZZZ     -26.3660
 -----------------------------------------------------------------
 DrvMan completing analytic gradient of the correlated energy
 Correlated dipole moment
            1
    1   0.9136896
    2   0.5716065
    3  -0.0000000
 Energy read as -495.648130681
 Full Analytical Gradient: (in a.u., or Hartree/Bohr)
             1             2             3             4
    1    0.00021109   -0.00004426   -0.00005471   -0.00011213
    2   -0.00001631    0.00006865   -0.00014392    0.00009158
    3   -0.00000000   -0.00000000    0.00000000   -0.00000000
 Gradient time:  CPU 0.82 s  wall 0.83 s
 ----------------------------------------------------------------
             Standard Nuclear Orientation (Angstroms)
    I     Atom           X                Y                Z
 ----------------------------------------------------------------
    1      P       1.0383830643     0.0465579760    -0.0000000000
    2      H       0.6531944183     1.4198536132    -0.0000000000
    3      N      -0.4174581653    -0.6438705482     0.0000000000
    4      F      -1.4785259139     0.2655411761    -0.0000000000
 ----------------------------------------------------------------
 Nuclear Repulsion Energy =    95.7406852725 hartrees
 There are       16 alpha and       16 beta electrons

                       Distance Matrix (Angstroms)
             P (  1)   H (  2)   N (  3)
   H (  2)  1.426293
   N (  3)  1.611262  2.324920
   F (  4)  2.526417  2.424184  1.397460

 Requested basis set is 6-311++G(d,p)
 There are 30 shells and 81 basis functions
 A cutoff of  1.0D-14 yielded    455 shell pairs
 There are      3383 function pairs (      3645 Cartesian)
 Smallest overlap matrix eigenvalue = 1.46E-03
 Guess MOs from SCF MO coefficient file

 -----------------------------------------------------------------------
  General SCF calculation program by
  Eric Jon Sundstrom, Paul Horn, Yuezhi Mao, Dmitri Zuev, Alec White,
  David Stuck, Shaama M.S., Shane Yost, Joonho Lee, David Small,
  Daniel Levine, Susi Lehtola, Hugh Burton, Evgeny Epifanovsky
 -----------------------------------------------------------------------
 Hartree-Fock
 using 6 threads for integral computing
 -------------------------------------------------------
 OpenMP Integral computing Module                
 Release: version 2.0, May 2017, Q-Chem Inc. Pleasanton 
 -------------------------------------------------------
 A restricted SCF calculation will be
 performed using DIIS
 SCF converges when DIIS error is below 1.0e-08
 ---------------------------------------
  Cycle       Energy         DIIS error
 ---------------------------------------
    1    -495.1193204979      9.74e-06  
    2    -495.1193205910      2.34e-06  
    3    -495.1193205979      1.33e-06  
    4    -495.1193205997      4.96e-07  
    5    -495.1193206001      1.45e-07  
    6    -495.1193206002      6.82e-08  
    7    -495.1193206002      3.06e-08  
    8    -495.1193206002      9.51e-09  Convergence criterion met
 ---------------------------------------
 SCF time:   CPU 1.91s  wall 1.00s 
 SCF   energy in the final basis set =     -495.1193206002
 Total energy in the final basis set =     -495.1193206002


 ------------------------------------------------------------------------------

   CCMAN2: suite of methods based on coupled cluster
           and equation of motion theories.

   Components:
   * libvmm-1.3-trunk
     by Evgeny Epifanovsky, Ilya Kaliman.
   * libtensor-2.5-trunk
     by Evgeny Epifanovsky, Michael Wormit, Dmitry Zuev, Sam Manzer, 
        Ilya Kaliman.
   * libcc-2.5-trunk
     by Evgeny Epifanovsky, Arik Landau, Tomasz Kus, Kirill Khistyaev, 
        Dmitry Zuev, Prashant Manohar, Xintian Feng, Anna Krylov, 
        Matthew Goldey, Alec White, Thomas Jagau, Kaushik Nanda, 
        Anastasia Gunina, Alexander Kunitsa, Joonho Lee.

   CCMAN original authors:
   Anna I. Krylov, C. David Sherrill, Steven R. Gwaltney,
   Edward F. C. Byrd (2000)
   Sergey V. Levchenko, Lyudmila V. Slipchenko, Tao Wang,
   Ana-Maria C. Cristian (2003)
   Piotr A. Pieniazek, C. Melania Oana, Evgeny Epifanovsky (2007)
   Prashant Manohar (2009)

 ------------------------------------------------------------------------------


 Allocating and initializing 30808MB of RAM...
 Calculation will run on 6 cores.


 Alpha MOs, Restricted
 -- Occupied --                  
-80.017 -26.326 -15.686  -7.560  -5.453  -5.452  -5.451  -1.628
  1 A     2 A     3 A     4 A     5 A     6 A     7 A     8 A                  
 -1.138  -0.818  -0.697  -0.694  -0.674  -0.484  -0.459  -0.429
  9 A    10 A    11 A    12 A    13 A    14 A    15 A    16 A                  
 -- Virtual --                   
  0.005   0.049   0.069   0.079   0.087   0.096   0.142   0.183
 17 A    18 A    19 A    20 A    21 A    22 A    23 A    24 A                  
  0.211   0.222   0.227   0.291   0.319   0.359   0.361   0.378
 25 A    26 A    27 A    28 A    29 A    30 A    31 A    32 A                  
  0.391   0.399   0.496   0.561   0.572   0.789   0.828   0.879
 33 A    34 A    35 A    36 A    37 A    38 A    39 A    40 A                  
  0.888   0.952   1.053   1.054   1.125   1.270   1.377   1.562
 41 A    42 A    43 A    44 A    45 A    46 A    47 A    48 A                  
  1.579   1.615   1.661   1.695   1.802   1.840   1.939   2.261
 49 A    50 A    51 A    52 A    53 A    54 A    55 A    56 A                  
  2.261   2.286   2.393   2.467   2.606   2.862   2.931   4.033
 57 A    58 A    59 A    60 A    61 A    62 A    63 A    64 A                  
  4.136   4.208   4.214   4.257   4.395   4.469   5.323   6.912
 65 A    66 A    67 A    68 A    69 A    70 A    71 A    72 A                  
  6.943   7.129   7.572  14.737  14.802  14.904  36.640  68.752
 73 A    74 A    75 A    76 A    77 A    78 A    79 A    80 A                  
166.187
 81 A                                                                          

 Beta MOs, Restricted
 -- Occupied --                  
-80.017 -26.326 -15.686  -7.560  -5.453  -5.452  -5.451  -1.628
  1 A     2 A     3 A     4 A     5 A     6 A     7 A     8 A                  
 -1.138  -0.818  -0.697  -0.694  -0.674  -0.484  -0.459  -0.429
  9 A    10 A    11 A    12 A    13 A    14 A    15 A    16 A                  
 -- Virtual --                   
  0.005   0.049   0.069   0.079   0.087   0.096   0.142   0.183
 17 A    18 A    19 A    20 A    21 A    22 A    23 A    24 A                  
  0.211   0.222   0.227   0.291   0.319   0.359   0.361   0.378
 25 A    26 A    27 A    28 A    29 A    30 A    31 A    32 A                  
  0.391   0.399   0.496   0.561   0.572   0.789   0.828   0.879
 33 A    34 A    35 A    36 A    37 A    38 A    39 A    40 A                  
  0.888   0.952   1.053   1.054   1.125   1.270   1.377   1.562
 41 A    42 A    43 A    44 A    45 A    46 A    47 A    48 A                  
  1.579   1.615   1.661   1.695   1.802   1.840   1.939   2.261
 49 A    50 A    51 A    52 A    53 A    54 A    55 A    56 A                  
  2.261   2.286   2.393   2.467   2.606   2.862   2.931   4.033
 57 A    58 A    59 A    60 A    61 A    62 A    63 A    64 A                  
  4.136   4.208   4.214   4.257   4.395   4.469   5.323   6.912
 65 A    66 A    67 A    68 A    69 A    70 A    71 A    72 A                  
  6.943   7.129   7.572  14.737  14.802  14.904  36.640  68.752
 73 A    74 A    75 A    76 A    77 A    78 A    79 A    80 A                  
166.187
 81 A                                                                          

 Occupation and symmetry of molecular orbitals

 Point group: C1 (1 irreducible representation).

                           A     All 
 -------------------------------------
 All molecular orbitals:
  - Alpha                  81    81  
  - Beta                   81    81  
 -------------------------------------
 Alpha orbitals:
  - Frozen occupied        7     7   
  - Active occupied        9     9   
  - Active virtual         65    65  
  - Frozen virtual         0     0   
 -------------------------------------
 Beta orbitals:
  - Frozen occupied        7     7   
  - Active occupied        9     9   
  - Active virtual         65    65  
  - Frozen virtual         0     0   
 -------------------------------------

 Import integrals:   CPU 0.00 s  wall 0.00 s

 Import integrals:   CPU 4.62 s  wall 0.85 s

 MP2 amplitudes:   CPU 0.02 s  wall 0.02 s

Running a double precision version
           CCSD T amplitudes will be solved using DIIS.

           Start     Size      MaxIter   EConv     TConv     
           3         7         100       1.00e-07  1.00e-05  
 ------------------------------------------------------------------------------
           Energy (a.u.)   Ediff      Tdiff       Comment
 ------------------------------------------------------------------------------
          -495.63102524                           
     1    -495.62391552   7.11e-03   6.51e-01     
     2    -495.64530324   2.14e-02   9.36e-02     
     3    -495.64443435   8.69e-04   4.48e-02     
     4    -495.64699901   2.56e-03   1.63e-02     Switched to DIIS steps.
     5    -495.64803039   1.03e-03   1.37e-02     
     6    -495.64812687   9.65e-05   3.58e-03     
     7    -495.64812672   1.54e-07   1.50e-03     
     8    -495.64812739   6.71e-07   3.81e-04     
     9    -495.64813030   2.91e-06   2.56e-04     
    10    -495.64813020   1.01e-07   7.38e-05     
    11    -495.64813034   1.38e-07   2.80e-05     
    12    -495.64813040   6.70e-08   1.45e-05     
    13    -495.64813037   3.23e-08   3.54e-06     
 ------------------------------------------------------------------------------
          -495.64813037                           CCSD T converged.

End of double precision
 SCF energy                 = -495.11932060
 MP2 energy                 = -495.63102524
 CCSD correlation energy     =   -0.52880977
 CCSD total energy           = -495.64813037

 CCSD  T1^2 = 0.0144  T2^2 = 0.2049  Leading amplitudes:

 Amplitude    Orbitals with energies
  0.0383       16 (A) A                  ->    17 (A) A                   
              -0.4295                          0.0048                     
  0.0383       16 (A) B                  ->    17 (A) B                   
              -0.4295                          0.0048                     
 -0.0214       16 (A) A                  ->    40 (A) A                   
              -0.4295                          0.8785                     
 -0.0214       16 (A) B                  ->    40 (A) B                   
              -0.4295                          0.8785                     

 Amplitude    Orbitals with energies
 -0.1369       16 (A) A      16 (A) B    ->    17 (A) A      17 (A) B     
              -0.4295       -0.4295            0.0048        0.0048       
  0.1369       16 (A) A      16 (A) B    ->    17 (A) B      17 (A) A     
              -0.4295       -0.4295            0.0048        0.0048       
  0.1369       16 (A) B      16 (A) A    ->    17 (A) A      17 (A) B     
              -0.4295       -0.4295            0.0048        0.0048       
 -0.1369       16 (A) B      16 (A) A    ->    17 (A) B      17 (A) A     
              -0.4295       -0.4295            0.0048        0.0048       

 Computing CCSD intemediates for later calculations in double precision
 Finished.

Running a double precision version
           CCSD Lambda amplitudes will be solved using DIIS.
           Start     Size      MaxIter   EConv     LConv     
           3         7         100       1.00e-07  1.00e-05  
 ------------------------------------------------------------------------------
            Enorm      Ldiff       Comment
 ------------------------------------------------------------------------------
     1     5.81e-02   3.99e-02     
     2     1.78e-02   8.07e-03     
     3     8.52e-03   1.99e-03     
     4     4.67e-03   1.56e-03     Switched to DIIS steps.
     5     1.46e-03   1.20e-03     
     6     7.56e-04   2.77e-04     
     7     2.44e-04   1.02e-04     
     8     1.12e-04   9.75e-06     
     9     3.37e-05   7.10e-06     
    10     1.34e-05   2.43e-06     
    11     5.18e-06   5.35e-07     
    12     1.73e-06   1.95e-07     
    13     7.56e-07   3.36e-08     
    14     2.99e-07   2.36e-08     
    15     1.26e-07   8.11e-09     
    16     6.84e-08   7.27e-09     
 ------------------------------------------------------------------------------
                                   CCSD Lambda converged.

 Computing density matrices in double precision...
           Orbital response amplitudes will be solved using DIIS.
           Start     Size      MaxIter   EConv     LConv     
           3         7         100       1.00e-06  1.00e-06  
 ------------------------------------------------------------------------------
            Enorm      Ldiff       Comment
 ------------------------------------------------------------------------------
     1     8.02e-02   2.01e-03     
     2     6.02e-02   6.84e-03     
     3     9.16e-02   2.32e-02     
     4     1.79e-02   3.04e-02     Switched to DIIS steps.
     5     4.05e-03   7.98e-03     
     6     1.02e-03   9.42e-04     
     7     3.39e-04   8.72e-05     
     8     8.40e-05   5.32e-05     
     9     2.61e-05   2.77e-06     
    10     6.10e-06   3.67e-06     
    11     1.09e-06   6.87e-07     
    12     6.02e-07   2.99e-07     
 ------------------------------------------------------------------------------
                                   Orbital response converged.

 Computing density matrices... Done.
 CCSD calculation:   CPU 121.03 s  wall 24.25 s

 Transferring MO TPDM to AO TPDM
 Transferring g2_o1o1o1o1
 Transferring g2_o1o1o1v1
 Transferring g2_o1o1v1v1
 Transferring g2_o1v1o1v1
 Transferring g2_o1v1v1v1
 Transferring g2_v1v1v1v1
 Adding separable TPDM
 Computing TPDM gradient
 --------------------------------------------------------
 2e gradient
  Atom          X               Y               Z
 --------------------------------------------------------
    1        -18.100091       -1.404096       -0.000000  
    2          0.094455       -3.914801        0.000000  
    3          6.448311       10.648856        0.000000  
    4         11.557325       -5.329959       -0.000000  
 --------------------------------------------------------
 --------------------------------------------------------
 Final gradient
  Atom          X               Y               Z
 --------------------------------------------------------
    1        -18.100091       -1.404096       -0.000000  
    2          0.094455       -3.914801        0.000000  
    3          6.448311       10.648856        0.000000  
    4         11.557325       -5.329959       -0.000000  
 --------------------------------------------------------
 Analytic gradient from two-electron contribution:   CPU 37.42 s  wall 6.72 s

 Total ccman2 time:   CPU 165.87 s  wall 32.60 s


 --------------------------------------------------------------

                    Orbital Energies (a.u.)
 --------------------------------------------------------------

 Alpha MOs
 -- Occupied --
-80.0175 -26.3263 -15.6864  -7.5597  -5.4529  -5.4520  -5.4510  -1.6277
 -1.1381  -0.8180  -0.6973  -0.6944  -0.6738  -0.4839  -0.4586  -0.4295
 -- Virtual --
  0.0048   0.0493   0.0688   0.0790   0.0867   0.0964   0.1424   0.1828
  0.2114   0.2218   0.2267   0.2908   0.3194   0.3587   0.3612   0.3778
  0.3910   0.3995   0.4962   0.5609   0.5716   0.7886   0.8280   0.8785
  0.8876   0.9522   1.0529   1.0536   1.1255   1.2701   1.3767   1.5620
  1.5790   1.6153   1.6608   1.6954   1.8019   1.8397   1.9391   2.2606
  2.2609   2.2856   2.3930   2.4668   2.6064   2.8622   2.9307   4.0331
  4.1356   4.2082   4.2138   4.2566   4.3946   4.4687   5.3227   6.9123
  6.9434   7.1287   7.5722  14.7373  14.8015  14.9039  36.6401  68.7515
166.1868
 --------------------------------------------------------------

          Ground-State Mulliken Net Atomic Charges

     Atom                 Charge (a.u.)
  ----------------------------------------
      1 P                     0.363805
      2 H                    -0.078410
      3 N                    -0.207211
      4 F                    -0.078184
  ----------------------------------------
  Sum of atomic charges =    -0.000000

 -----------------------------------------------------------------
                    Cartesian Multipole Moments
 -----------------------------------------------------------------
    Charge (ESU x 10^10)
                -0.0000
    Dipole Moment (Debye)
         X       2.3217      Y       1.4526      Z      -0.0000
       Tot       2.7387
    Quadrupole Moments (Debye-Ang)
        XX     -25.4121     XY       0.8104     YY     -25.0725
        XZ      -0.0000     YZ      -0.0000     ZZ     -23.2158
    Octopole Moments (Debye-Ang^2)
       XXX      -9.3965    XXY       2.5666    XYY      -1.9452
       YYY       4.6535    XXZ      -0.0000    XYZ       0.0000
       YYZ       0.0000    XZZ      -3.1815    YZZ       1.3414
       ZZZ      -0.0000
    Hexadecapole Moments (Debye-Ang^3)
      XXXX    -189.8023   XXXY       1.9193   XXYY     -39.2459
      XYYY      -3.8985   YYYY     -59.3927   XXXZ      -0.0000
      XXYZ      -0.0000   XYYZ      -0.0000   YYYZ      -0.0000
      XXZZ     -34.5495   XYZZ      -0.2850   YYZZ     -14.1116
      XZZZ      -0.0000   YZZZ      -0.0000   ZZZZ     -26.3662
 -----------------------------------------------------------------
 DrvMan completing analytic gradient of the correlated energy
 Correlated dipole moment
            1
    1   0.9134452
    2   0.5715091
    3  -0.0000000
 Energy read as -495.648130373
 Full Analytical Gradient: (in a.u., or Hartree/Bohr)
             1             2             3             4
    1    0.00021813   -0.00004794   -0.00007526   -0.00009493
    2   -0.00021308    0.00035252   -0.00023545    0.00009601
    3   -0.00000000   -0.00000000    0.00000000   -0.00000000
 Gradient time:  CPU 0.90 s  wall 0.81 s
 ----------------------------------------------------------------
             Standard Nuclear Orientation (Angstroms)
    I     Atom           X                Y                Z
 ----------------------------------------------------------------
    1      P       1.0383830643     0.0465579760    -0.0000000000
    2      H       0.6531944183     1.4178536132    -0.0000000000
    3      N      -0.4174581653    -0.6438705482     0.0000000000
    4      F      -1.4785259139     0.2655411761    -0.0000000000
 ----------------------------------------------------------------
 Nuclear Repulsion Energy =    95.7501978491 hartrees
 There are       16 alpha and       16 beta electrons

                       Distance Matrix (Angstroms)
             P (  1)   H (  2)   N (  3)
   H (  2)  1.424367
   N (  3)  1.611262  2.323145
   F (  4)  2.526417  2.423232  1.397460

 Requested basis set is 6-311++G(d,p)
 There are 30 shells and 81 basis functions
 A cutoff of  1.0D-14 yielded    455 shell pairs
 There are      3383 function pairs (      3645 Cartesian)
 Smallest overlap matrix eigenvalue = 1.46E-03
 Guess MOs from SCF MO coefficient file

 -----------------------------------------------------------------------
  General SCF calculation program by
  Eric Jon Sundstrom, Paul Horn, Yuezhi Mao, Dmitri Zuev, Alec White,
  David Stuck, Shaama M.S., Shane Yost, Joonho Lee, David Small,
  Daniel Levine, Susi Lehtola, Hugh Burton, Evgeny Epifanovsky
 -----------------------------------------------------------------------
 Hartree-Fock
 using 6 threads for integral computing
 -------------------------------------------------------
 OpenMP Integral computing Module                
 Release: version 2.0, May 2017, Q-Chem Inc. Pleasanton 
 -------------------------------------------------------
 A restricted SCF calculation will be
 performed using DIIS
 SCF converges when DIIS error is below 1.0e-08
 ---------------------------------------
  Cycle       Energy         DIIS error
 ---------------------------------------
    1    -495.1193366648      2.19e-05  
    2    -495.1193370784      4.11e-06  
    3    -495.1193371010      2.13e-06  
    4    -495.1193371050      8.26e-07  
    5    -495.1193371059      1.74e-07  
    6    -495.1193371060      8.02e-08  
    7    -495.1193371060      4.02e-08  
    8    -495.1193371060      1.39e-08  
    9    -495.1193371060      3.81e-09  Convergence criterion met
 ---------------------------------------
 SCF time:   CPU 2.13s  wall 0.00s 
 SCF   energy in the final basis set =     -495.1193371060
 Total energy in the final basis set =     -495.1193371060


 ------------------------------------------------------------------------------

   CCMAN2: suite of methods based on coupled cluster
           and equation of motion theories.

   Components:
   * libvmm-1.3-trunk
     by Evgeny Epifanovsky, Ilya Kaliman.
   * libtensor-2.5-trunk
     by Evgeny Epifanovsky, Michael Wormit, Dmitry Zuev, Sam Manzer, 
        Ilya Kaliman.
   * libcc-2.5-trunk
     by Evgeny Epifanovsky, Arik Landau, Tomasz Kus, Kirill Khistyaev, 
        Dmitry Zuev, Prashant Manohar, Xintian Feng, Anna Krylov, 
        Matthew Goldey, Alec White, Thomas Jagau, Kaushik Nanda, 
        Anastasia Gunina, Alexander Kunitsa, Joonho Lee.

   CCMAN original authors:
   Anna I. Krylov, C. David Sherrill, Steven R. Gwaltney,
   Edward F. C. Byrd (2000)
   Sergey V. Levchenko, Lyudmila V. Slipchenko, Tao Wang,
   Ana-Maria C. Cristian (2003)
   Piotr A. Pieniazek, C. Melania Oana, Evgeny Epifanovsky (2007)
   Prashant Manohar (2009)

 ------------------------------------------------------------------------------


 Allocating and initializing 30808MB of RAM...
 Calculation will run on 6 cores.


 Alpha MOs, Restricted
 -- Occupied --                  
-80.017 -26.326 -15.686  -7.560  -5.453  -5.452  -5.451  -1.628
  1 A     2 A     3 A     4 A     5 A     6 A     7 A     8 A                  
 -1.138  -0.818  -0.697  -0.694  -0.674  -0.484  -0.459  -0.429
  9 A    10 A    11 A    12 A    13 A    14 A    15 A    16 A                  
 -- Virtual --                   
  0.005   0.049   0.069   0.079   0.087   0.096   0.142   0.183
 17 A    18 A    19 A    20 A    21 A    22 A    23 A    24 A                  
  0.211   0.222   0.227   0.291   0.319   0.359   0.361   0.378
 25 A    26 A    27 A    28 A    29 A    30 A    31 A    32 A                  
  0.391   0.400   0.496   0.561   0.572   0.789   0.828   0.879
 33 A    34 A    35 A    36 A    37 A    38 A    39 A    40 A                  
  0.887   0.952   1.053   1.054   1.126   1.270   1.377   1.562
 41 A    42 A    43 A    44 A    45 A    46 A    47 A    48 A                  
  1.579   1.615   1.661   1.696   1.802   1.839   1.939   2.261
 49 A    50 A    51 A    52 A    53 A    54 A    55 A    56 A                  
  2.262   2.286   2.393   2.467   2.606   2.862   2.931   4.033
 57 A    58 A    59 A    60 A    61 A    62 A    63 A    64 A                  
  4.136   4.208   4.214   4.257   4.395   4.469   5.323   6.912
 65 A    66 A    67 A    68 A    69 A    70 A    71 A    72 A                  
  6.943   7.129   7.573  14.737  14.802  14.904  36.640  68.752
 73 A    74 A    75 A    76 A    77 A    78 A    79 A    80 A                  
166.188
 81 A                                                                          

 Beta MOs, Restricted
 -- Occupied --                  
-80.017 -26.326 -15.686  -7.560  -5.453  -5.452  -5.451  -1.628
  1 A     2 A     3 A     4 A     5 A     6 A     7 A     8 A                  
 -1.138  -0.818  -0.697  -0.694  -0.674  -0.484  -0.459  -0.429
  9 A    10 A    11 A    12 A    13 A    14 A    15 A    16 A                  
 -- Virtual --                   
  0.005   0.049   0.069   0.079   0.087   0.096   0.142   0.183
 17 A    18 A    19 A    20 A    21 A    22 A    23 A    24 A                  
  0.211   0.222   0.227   0.291   0.319   0.359   0.361   0.378
 25 A    26 A    27 A    28 A    29 A    30 A    31 A    32 A                  
  0.391   0.400   0.496   0.561   0.572   0.789   0.828   0.879
 33 A    34 A    35 A    36 A    37 A    38 A    39 A    40 A                  
  0.887   0.952   1.053   1.054   1.126   1.270   1.377   1.562
 41 A    42 A    43 A    44 A    45 A    46 A    47 A    48 A                  
  1.579   1.615   1.661   1.696   1.802   1.839   1.939   2.261
 49 A    50 A    51 A    52 A    53 A    54 A    55 A    56 A                  
  2.262   2.286   2.393   2.467   2.606   2.862   2.931   4.033
 57 A    58 A    59 A    60 A    61 A    62 A    63 A    64 A                  
  4.136   4.208   4.214   4.257   4.395   4.469   5.323   6.912
 65 A    66 A    67 A    68 A    69 A    70 A    71 A    72 A                  
  6.943   7.129   7.573  14.737  14.802  14.904  36.640  68.752
 73 A    74 A    75 A    76 A    77 A    78 A    79 A    80 A                  
166.188
 81 A                                                                          

 Occupation and symmetry of molecular orbitals

 Point group: C1 (1 irreducible representation).

                           A     All 
 -------------------------------------
 All molecular orbitals:
  - Alpha                  81    81  
  - Beta                   81    81  
 -------------------------------------
 Alpha orbitals:
  - Frozen occupied        7     7   
  - Active occupied        9     9   
  - Active virtual         65    65  
  - Frozen virtual         0     0   
 -------------------------------------
 Beta orbitals:
  - Frozen occupied        7     7   
  - Active occupied        9     9   
  - Active virtual         65    65  
  - Frozen virtual         0     0   
 -------------------------------------

 Import integrals:   CPU 0.00 s  wall 0.00 s

 Import integrals:   CPU 4.61 s  wall 0.85 s

 MP2 amplitudes:   CPU 0.02 s  wall 0.02 s

Running a double precision version
           CCSD T amplitudes will be solved using DIIS.

           Start     Size      MaxIter   EConv     TConv     
           3         7         100       1.00e-07  1.00e-05  
 ------------------------------------------------------------------------------
           Energy (a.u.)   Ediff      Tdiff       Comment
 ------------------------------------------------------------------------------
          -495.63102901                           
     1    -495.62392234   7.11e-03   6.51e-01     
     2    -495.64530533   2.14e-02   9.36e-02     
     3    -495.64443608   8.69e-04   4.47e-02     
     4    -495.64699964   2.56e-03   1.62e-02     Switched to DIIS steps.
     5    -495.64803037   1.03e-03   1.36e-02     
     6    -495.64812681   9.64e-05   3.58e-03     
     7    -495.64812664   1.68e-07   1.50e-03     
     8    -495.64812731   6.65e-07   3.81e-04     
     9    -495.64813022   2.91e-06   2.56e-04     
    10    -495.64813012   1.01e-07   7.38e-05     
    11    -495.64813026   1.38e-07   2.80e-05     
    12    -495.64813033   6.71e-08   1.45e-05     
    13    -495.64813029   3.22e-08   3.54e-06     
 ------------------------------------------------------------------------------
          -495.64813029                           CCSD T converged.

End of double precision
 SCF energy                 = -495.11933711
 MP2 energy                 = -495.63102901
 CCSD correlation energy     =   -0.52879319
 CCSD total energy           = -495.64813029

 CCSD  T1^2 = 0.0144  T2^2 = 0.2049  Leading amplitudes:

 Amplitude    Orbitals with energies
  0.0383       16 (A) A                  ->    17 (A) A                   
              -0.4295                          0.0048                     
  0.0383       16 (A) B                  ->    17 (A) B                   
              -0.4295                          0.0048                     
  0.0214       16 (A) A                  ->    40 (A) A                   
              -0.4295                          0.8786                     
  0.0214       16 (A) B                  ->    40 (A) B                   
              -0.4295                          0.8786                     

 Amplitude    Orbitals with energies
 -0.1369       16 (A) A      16 (A) B    ->    17 (A) A      17 (A) B     
              -0.4295       -0.4295            0.0048        0.0048       
  0.1369       16 (A) A      16 (A) B    ->    17 (A) B      17 (A) A     
              -0.4295       -0.4295            0.0048        0.0048       
  0.1369       16 (A) B      16 (A) A    ->    17 (A) A      17 (A) B     
              -0.4295       -0.4295            0.0048        0.0048       
 -0.1369       16 (A) B      16 (A) A    ->    17 (A) B      17 (A) A     
              -0.4295       -0.4295            0.0048        0.0048       

 Computing CCSD intemediates for later calculations in double precision
 Finished.

Running a double precision version
           CCSD Lambda amplitudes will be solved using DIIS.
           Start     Size      MaxIter   EConv     LConv     
           3         7         100       1.00e-07  1.00e-05  
 ------------------------------------------------------------------------------
            Enorm      Ldiff       Comment
 ------------------------------------------------------------------------------
     1     5.81e-02   3.99e-02     
     2     1.77e-02   8.07e-03     
     3     8.52e-03   1.98e-03     
     4     4.66e-03   1.56e-03     Switched to DIIS steps.
     5     1.46e-03   1.20e-03     
     6     7.56e-04   2.77e-04     
     7     2.44e-04   1.02e-04     
     8     1.12e-04   9.75e-06     
     9     3.37e-05   7.09e-06     
    10     1.34e-05   2.43e-06     
    11     5.18e-06   5.35e-07     
    12     1.73e-06   1.96e-07     
    13     7.56e-07   3.34e-08     
    14     2.99e-07   2.37e-08     
    15     1.26e-07   8.14e-09     
    16     6.84e-08   7.28e-09     
 ------------------------------------------------------------------------------
                                   CCSD Lambda converged.

 Computing density matrices in double precision...
           Orbital response amplitudes will be solved using DIIS.
           Start     Size      MaxIter   EConv     LConv     
           3         7         100       1.00e-06  1.00e-06  
 ------------------------------------------------------------------------------
            Enorm      Ldiff       Comment
 ------------------------------------------------------------------------------
     1     8.02e-02   2.01e-03     
     2     6.02e-02   6.80e-03     
     3     9.17e-02   2.32e-02     
     4     1.79e-02   3.05e-02     Switched to DIIS steps.
     5     4.05e-03   7.97e-03     
     6     1.02e-03   9.42e-04     
     7     3.38e-04   8.74e-05     
     8     8.39e-05   5.31e-05     
     9     2.61e-05   2.77e-06     
    10     6.09e-06   3.67e-06     
    11     1.09e-06   6.86e-07     
    12     6.01e-07   2.99e-07     
 ------------------------------------------------------------------------------
                                   Orbital response converged.

 Computing density matrices... Done.
 CCSD calculation:   CPU 121.66 s  wall 24.25 s

 Transferring MO TPDM to AO TPDM
 Transferring g2_o1o1o1o1
 Transferring g2_o1o1o1v1
 Transferring g2_o1o1v1v1
 Transferring g2_o1v1o1v1
 Transferring g2_o1v1v1v1
 Transferring g2_v1v1v1v1
 Adding separable TPDM
 Computing TPDM gradient
 --------------------------------------------------------
 2e gradient
  Atom          X               Y               Z
 --------------------------------------------------------
    1        -18.101718       -1.404812       -0.000000  
    2          0.094920       -3.914362       -0.000000  
    3          6.449081       10.648976        0.000000  
    4         11.557717       -5.329801       -0.000000  
 --------------------------------------------------------
 --------------------------------------------------------
 Final gradient
  Atom          X               Y               Z
 --------------------------------------------------------
    1        -18.101718       -1.404812       -0.000000  
    2          0.094920       -3.914362       -0.000000  
    3          6.449081       10.648976        0.000000  
    4         11.557717       -5.329801       -0.000000  
 --------------------------------------------------------
 Analytic gradient from two-electron contribution:   CPU 37.34 s  wall 6.80 s

 Total ccman2 time:   CPU 166.05 s  wall 32.57 s


 --------------------------------------------------------------

                    Orbital Energies (a.u.)
 --------------------------------------------------------------

 Alpha MOs
 -- Occupied --
-80.0173 -26.3263 -15.6864  -7.5596  -5.4528  -5.4519  -5.4509  -1.6276
 -1.1381  -0.8182  -0.6973  -0.6944  -0.6740  -0.4839  -0.4587  -0.4295
 -- Virtual --
  0.0048   0.0493   0.0688   0.0790   0.0867   0.0964   0.1424   0.1828
  0.2114   0.2220   0.2267   0.2908   0.3194   0.3587   0.3612   0.3777
  0.3910   0.3995   0.4962   0.5610   0.5718   0.7888   0.8279   0.8786
  0.8875   0.9523   1.0529   1.0541   1.1257   1.2702   1.3768   1.5621
  1.5789   1.6154   1.6615   1.6960   1.8019   1.8392   1.9392   2.2609
  2.2619   2.2861   2.3931   2.4675   2.6064   2.8624   2.9310   4.0331
  4.1357   4.2082   4.2139   4.2567   4.3947   4.4688   5.3227   6.9123
  6.9434   7.1287   7.5729  14.7374  14.8022  14.9040  36.6402  68.7515
166.1877
 --------------------------------------------------------------

          Ground-State Mulliken Net Atomic Charges

     Atom                 Charge (a.u.)
  ----------------------------------------
      1 P                     0.364264
      2 H                    -0.078569
      3 N                    -0.207519
      4 F                    -0.078177
  ----------------------------------------
  Sum of atomic charges =     0.000000

 -----------------------------------------------------------------
                    Cartesian Multipole Moments
 -----------------------------------------------------------------
    Charge (ESU x 10^10)
                -0.0000
    Dipole Moment (Debye)
         X       2.3219      Y       1.4547      Z      -0.0000
       Tot       2.7399
    Quadrupole Moments (Debye-Ang)
        XX     -25.4125     XY       0.8119     YY     -25.0694
        XZ      -0.0000     YZ       0.0000     ZZ     -23.2141
    Octopole Moments (Debye-Ang^2)
       XXX      -9.3962    XXY       2.5733    XYY      -1.9416
       YYY       4.6680    XXZ      -0.0000    XYZ       0.0000
       YYZ       0.0000    XZZ      -3.1808    YZZ       1.3467
       ZZZ      -0.0000
    Hexadecapole Moments (Debye-Ang^3)
      XXXX    -189.8089   XXXY       1.9307   XXYY     -39.2340
      XYYY      -3.8888   YYYY     -59.3396   XXXZ      -0.0000
      XXYZ       0.0000   XYYZ      -0.0000   YYYZ       0.0000
      XXZZ     -34.5494   XYZZ      -0.2814   YYZZ     -14.1008
      XZZZ      -0.0000   YZZZ       0.0000   ZZZZ     -26.3639
 -----------------------------------------------------------------
 DrvMan completing analytic gradient of the correlated energy
 Correlated dipole moment
            1
    1   0.9134896
    2   0.5723317
    3  -0.0000000
 Energy read as -495.648130294
 Full Analytical Gradient: (in a.u., or Hartree/Bohr)
             1             2             3             4
    1    0.00002310    0.00012951   -0.00004806   -0.00010456
    2    0.00047522   -0.00039437   -0.00015786    0.00007701
    3   -0.00000000    0.00000000    0.00000000    0.00000000
 Gradient time:  CPU 0.83 s  wall 0.83 s
 ----------------------------------------------------------------
             Standard Nuclear Orientation (Angstroms)
    I     Atom           X                Y                Z
 ----------------------------------------------------------------
    1      P       1.0383830643     0.0465579760    -0.0000000000
    2      H       0.6531944183     1.4188536132     0.0010000000
    3      N      -0.4174581653    -0.6438705482     0.0000000000
    4      F      -1.4785259139     0.2655411761    -0.0000000000
 ----------------------------------------------------------------
 Nuclear Repulsion Energy =    95.7454372869 hartrees
 There are       16 alpha and       16 beta electrons

                       Distance Matrix (Angstroms)
             P (  1)   H (  2)   N (  3)
   H (  2)  1.425330
   N (  3)  1.611262  2.324033
   F (  4)  2.526417  2.423708  1.397460

 Requested basis set is 6-311++G(d,p)
 There are 30 shells and 81 basis functions
 A cutoff of  1.0D-14 yielded    455 shell pairs
 There are      3383 function pairs (      3645 Cartesian)
 Smallest overlap matrix eigenvalue = 1.46E-03
 Guess MOs from SCF MO coefficient file

 -----------------------------------------------------------------------
  General SCF calculation program by
  Eric Jon Sundstrom, Paul Horn, Yuezhi Mao, Dmitri Zuev, Alec White,
  David Stuck, Shaama M.S., Shane Yost, Joonho Lee, David Small,
  Daniel Levine, Susi Lehtola, Hugh Burton, Evgeny Epifanovsky
 -----------------------------------------------------------------------
 Hartree-Fock
 using 6 threads for integral computing
 -------------------------------------------------------
 OpenMP Integral computing Module                
 Release: version 2.0, May 2017, Q-Chem Inc. Pleasanton 
 -------------------------------------------------------
 A restricted SCF calculation will be
 performed using DIIS
 SCF converges when DIIS error is below 1.0e-08
 ---------------------------------------
  Cycle       Energy         DIIS error
 ---------------------------------------
    1    -495.1193290367      1.20e-05  
    2    -495.1193291813      2.62e-06  
    3    -495.1193291955      1.31e-06  
    4    -495.1193291983      7.15e-07  
    5    -495.1193291996      2.36e-07  
    6    -495.1193291999      9.63e-08  
    7    -495.1193292000      4.48e-08  
    8    -495.1193292000      1.67e-08  
    9    -495.1193292000      7.23e-09  Convergence criterion met
 ---------------------------------------
 SCF time:   CPU 1.97s  wall 1.00s 
 SCF   energy in the final basis set =     -495.1193292000
 Total energy in the final basis set =     -495.1193292000


 ------------------------------------------------------------------------------

   CCMAN2: suite of methods based on coupled cluster
           and equation of motion theories.

   Components:
   * libvmm-1.3-trunk
     by Evgeny Epifanovsky, Ilya Kaliman.
   * libtensor-2.5-trunk
     by Evgeny Epifanovsky, Michael Wormit, Dmitry Zuev, Sam Manzer, 
        Ilya Kaliman.
   * libcc-2.5-trunk
     by Evgeny Epifanovsky, Arik Landau, Tomasz Kus, Kirill Khistyaev, 
        Dmitry Zuev, Prashant Manohar, Xintian Feng, Anna Krylov, 
        Matthew Goldey, Alec White, Thomas Jagau, Kaushik Nanda, 
        Anastasia Gunina, Alexander Kunitsa, Joonho Lee.

   CCMAN original authors:
   Anna I. Krylov, C. David Sherrill, Steven R. Gwaltney,
   Edward F. C. Byrd (2000)
   Sergey V. Levchenko, Lyudmila V. Slipchenko, Tao Wang,
   Ana-Maria C. Cristian (2003)
   Piotr A. Pieniazek, C. Melania Oana, Evgeny Epifanovsky (2007)
   Prashant Manohar (2009)

 ------------------------------------------------------------------------------


 Allocating and initializing 30808MB of RAM...
 Calculation will run on 6 cores.


 Alpha MOs, Restricted
 -- Occupied --                  
-80.017 -26.326 -15.686  -7.560  -5.453  -5.452  -5.451  -1.628
  1 A     2 A     3 A     4 A     5 A     6 A     7 A     8 A                  
 -1.138  -0.818  -0.697  -0.694  -0.674  -0.484  -0.459  -0.429
  9 A    10 A    11 A    12 A    13 A    14 A    15 A    16 A                  
 -- Virtual --                   
  0.005   0.049   0.069   0.079   0.087   0.096   0.142   0.183
 17 A    18 A    19 A    20 A    21 A    22 A    23 A    24 A                  
  0.211   0.222   0.227   0.291   0.319   0.359   0.361   0.378
 25 A    26 A    27 A    28 A    29 A    30 A    31 A    32 A                  
  0.391   0.399   0.496   0.561   0.572   0.789   0.828   0.879
 33 A    34 A    35 A    36 A    37 A    38 A    39 A    40 A                  
  0.888   0.952   1.053   1.054   1.126   1.270   1.377   1.562
 41 A    42 A    43 A    44 A    45 A    46 A    47 A    48 A                  
  1.579   1.615   1.661   1.696   1.802   1.839   1.939   2.261
 49 A    50 A    51 A    52 A    53 A    54 A    55 A    56 A                  
  2.261   2.286   2.393   2.467   2.606   2.862   2.931   4.033
 57 A    58 A    59 A    60 A    61 A    62 A    63 A    64 A                  
  4.136   4.208   4.214   4.257   4.395   4.469   5.323   6.912
 65 A    66 A    67 A    68 A    69 A    70 A    71 A    72 A                  
  6.943   7.129   7.573  14.737  14.802  14.904  36.640  68.752
 73 A    74 A    75 A    76 A    77 A    78 A    79 A    80 A                  
166.187
 81 A                                                                          

 Beta MOs, Restricted
 -- Occupied --                  
-80.017 -26.326 -15.686  -7.560  -5.453  -5.452  -5.451  -1.628
  1 A     2 A     3 A     4 A     5 A     6 A     7 A     8 A                  
 -1.138  -0.818  -0.697  -0.694  -0.674  -0.484  -0.459  -0.429
  9 A    10 A    11 A    12 A    13 A    14 A    15 A    16 A                  
 -- Virtual --                   
  0.005   0.049   0.069   0.079   0.087   0.096   0.142   0.183
 17 A    18 A    19 A    20 A    21 A    22 A    23 A    24 A                  
  0.211   0.222   0.227   0.291   0.319   0.359   0.361   0.378
 25 A    26 A    27 A    28 A    29 A    30 A    31 A    32 A                  
  0.391   0.399   0.496   0.561   0.572   0.789   0.828   0.879
 33 A    34 A    35 A    36 A    37 A    38 A    39 A    40 A                  
  0.888   0.952   1.053   1.054   1.126   1.270   1.377   1.562
 41 A    42 A    43 A    44 A    45 A    46 A    47 A    48 A                  
  1.579   1.615   1.661   1.696   1.802   1.839   1.939   2.261
 49 A    50 A    51 A    52 A    53 A    54 A    55 A    56 A                  
  2.261   2.286   2.393   2.467   2.606   2.862   2.931   4.033
 57 A    58 A    59 A    60 A    61 A    62 A    63 A    64 A                  
  4.136   4.208   4.214   4.257   4.395   4.469   5.323   6.912
 65 A    66 A    67 A    68 A    69 A    70 A    71 A    72 A                  
  6.943   7.129   7.573  14.737  14.802  14.904  36.640  68.752
 73 A    74 A    75 A    76 A    77 A    78 A    79 A    80 A                  
166.187
 81 A                                                                          

 Occupation and symmetry of molecular orbitals

 Point group: C1 (1 irreducible representation).

                           A     All 
 -------------------------------------
 All molecular orbitals:
  - Alpha                  81    81  
  - Beta                   81    81  
 -------------------------------------
 Alpha orbitals:
  - Frozen occupied        7     7   
  - Active occupied        9     9   
  - Active virtual         65    65  
  - Frozen virtual         0     0   
 -------------------------------------
 Beta orbitals:
  - Frozen occupied        7     7   
  - Active occupied        9     9   
  - Active virtual         65    65  
  - Frozen virtual         0     0   
 -------------------------------------

 Import integrals:   CPU 0.00 s  wall 0.00 s

 Import integrals:   CPU 4.62 s  wall 0.85 s

 MP2 amplitudes:   CPU 0.02 s  wall 0.01 s

Running a double precision version
           CCSD T amplitudes will be solved using DIIS.

           Start     Size      MaxIter   EConv     TConv     
           3         7         100       1.00e-07  1.00e-05  
 ------------------------------------------------------------------------------
           Energy (a.u.)   Ediff      Tdiff       Comment
 ------------------------------------------------------------------------------
          -495.63102746                           
     1    -495.62391926   7.11e-03   6.51e-01     
     2    -495.64530462   2.14e-02   9.36e-02     
     3    -495.64443555   8.69e-04   4.48e-02     
     4    -495.64699966   2.56e-03   1.63e-02     Switched to DIIS steps.
     5    -495.64803071   1.03e-03   1.37e-02     
     6    -495.64812717   9.65e-05   3.58e-03     
     7    -495.64812701   1.61e-07   1.50e-03     
     8    -495.64812768   6.68e-07   3.81e-04     
     9    -495.64813059   2.91e-06   2.56e-04     
    10    -495.64813049   1.01e-07   7.38e-05     
    11    -495.64813063   1.38e-07   2.80e-05     
    12    -495.64813070   6.71e-08   1.45e-05     
    13    -495.64813067   3.23e-08   3.54e-06     
 ------------------------------------------------------------------------------
          -495.64813067                           CCSD T converged.

End of double precision
 SCF energy                 = -495.11932920
 MP2 energy                 = -495.63102746
 CCSD correlation energy     =   -0.52880147
 CCSD total energy           = -495.64813067

 CCSD  T1^2 = 0.0144  T2^2 = 0.2049  Leading amplitudes:

 Amplitude    Orbitals with energies
 -0.0383       16 (A) A                  ->    17 (A) A                   
              -0.4295                          0.0048                     
 -0.0383       16 (A) B                  ->    17 (A) B                   
              -0.4295                          0.0048                     
  0.0214       16 (A) A                  ->    40 (A) A                   
              -0.4295                          0.8785                     
  0.0214       16 (A) B                  ->    40 (A) B                   
              -0.4295                          0.8785                     

 Amplitude    Orbitals with energies
 -0.1369       16 (A) A      16 (A) B    ->    17 (A) A      17 (A) B     
              -0.4295       -0.4295            0.0048        0.0048       
  0.1369       16 (A) A      16 (A) B    ->    17 (A) B      17 (A) A     
              -0.4295       -0.4295            0.0048        0.0048       
  0.1369       16 (A) B      16 (A) A    ->    17 (A) A      17 (A) B     
              -0.4295       -0.4295            0.0048        0.0048       
 -0.1369       16 (A) B      16 (A) A    ->    17 (A) B      17 (A) A     
              -0.4295       -0.4295            0.0048        0.0048       

 Computing CCSD intemediates for later calculations in double precision
 Finished.

Running a double precision version
           CCSD Lambda amplitudes will be solved using DIIS.
           Start     Size      MaxIter   EConv     LConv     
           3         7         100       1.00e-07  1.00e-05  
 ------------------------------------------------------------------------------
            Enorm      Ldiff       Comment
 ------------------------------------------------------------------------------
     1     5.81e-02   3.99e-02     
     2     1.77e-02   8.07e-03     
     3     8.52e-03   1.98e-03     
     4     4.67e-03   1.56e-03     Switched to DIIS steps.
     5     1.46e-03   1.20e-03     
     6     7.56e-04   2.77e-04     
     7     2.44e-04   1.02e-04     
     8     1.12e-04   9.75e-06     
     9     3.37e-05   7.10e-06     
    10     1.34e-05   2.43e-06     
    11     5.18e-06   5.35e-07     
    12     1.73e-06   1.95e-07     
    13     7.56e-07   3.35e-08     
    14     2.99e-07   2.37e-08     
    15     1.27e-07   8.12e-09     
    16     6.88e-08   7.28e-09     
 ------------------------------------------------------------------------------
                                   CCSD Lambda converged.

 Computing density matrices in double precision...
           Orbital response amplitudes will be solved using DIIS.
           Start     Size      MaxIter   EConv     LConv     
           3         7         100       1.00e-06  1.00e-06  
 ------------------------------------------------------------------------------
            Enorm      Ldiff       Comment
 ------------------------------------------------------------------------------
     1     8.02e-02   2.01e-03     
     2     6.02e-02   6.82e-03     
     3     9.16e-02   2.32e-02     
     4     1.79e-02   3.04e-02     Switched to DIIS steps.
     5     4.05e-03   7.98e-03     
     6     1.02e-03   9.42e-04     
     7     3.39e-04   8.73e-05     
     8     8.39e-05   5.31e-05     
     9     2.61e-05   2.77e-06     
    10     6.09e-06   3.67e-06     
    11     1.09e-06   6.87e-07     
    12     6.02e-07   2.99e-07     
 ------------------------------------------------------------------------------
                                   Orbital response converged.

 Computing density matrices... Done.
 CCSD calculation:   CPU 122.58 s  wall 24.58 s

 Transferring MO TPDM to AO TPDM
 Transferring g2_o1o1o1o1
 Transferring g2_o1o1o1v1
 Transferring g2_o1o1v1v1
 Transferring g2_o1v1o1v1
 Transferring g2_o1v1v1v1
 Transferring g2_v1v1v1v1
 Adding separable TPDM
 Computing TPDM gradient
 --------------------------------------------------------
 2e gradient
  Atom          X               Y               Z
 --------------------------------------------------------
    1        -18.100905       -1.404449        0.003281  
    2          0.094688       -3.914586       -0.003478  
    3          6.448696       10.648915       -0.000213  
    4         11.557521       -5.329880        0.000410  
 --------------------------------------------------------
 --------------------------------------------------------
 Final gradient
  Atom          X               Y               Z
 --------------------------------------------------------
    1        -18.100905       -1.404449        0.003281  
    2          0.094688       -3.914586       -0.003478  
    3          6.448696       10.648915       -0.000213  
    4         11.557521       -5.329880        0.000410  
 --------------------------------------------------------
 Analytic gradient from two-electron contribution:   CPU 36.99 s  wall 6.55 s

 Total ccman2 time:   CPU 167.23 s  wall 32.79 s


 --------------------------------------------------------------

                    Orbital Energies (a.u.)
 --------------------------------------------------------------

 Alpha MOs
 -- Occupied --
-80.0174 -26.3263 -15.6864  -7.5597  -5.4529  -5.4520  -5.4510  -1.6277
 -1.1381  -0.8181  -0.6973  -0.6944  -0.6739  -0.4839  -0.4586  -0.4295
 -- Virtual --
  0.0048   0.0493   0.0688   0.0790   0.0867   0.0964   0.1424   0.1828
  0.2114   0.2219   0.2267   0.2908   0.3194   0.3587   0.3612   0.3778
  0.3910   0.3995   0.4962   0.5609   0.5717   0.7887   0.8280   0.8785
  0.8875   0.9522   1.0529   1.0539   1.1256   1.2701   1.3768   1.5621
  1.5790   1.6153   1.6611   1.6957   1.8019   1.8394   1.9391   2.2609
  2.2613   2.2858   2.3930   2.4671   2.6064   2.8623   2.9308   4.0331
  4.1357   4.2082   4.2139   4.2566   4.3947   4.4688   5.3227   6.9123
  6.9434   7.1287   7.5725  14.7374  14.8019  14.9040  36.6402  68.7515
166.1872
 --------------------------------------------------------------

          Ground-State Mulliken Net Atomic Charges

     Atom                 Charge (a.u.)
  ----------------------------------------
      1 P                     0.364035
      2 H                    -0.078489
      3 N                    -0.207365
      4 F                    -0.078180
  ----------------------------------------
  Sum of atomic charges =     0.000000

 -----------------------------------------------------------------
                    Cartesian Multipole Moments
 -----------------------------------------------------------------
    Charge (ESU x 10^10)
                -0.0000
    Dipole Moment (Debye)
         X       2.3218      Y       1.4537      Z       0.0003
       Tot       2.7393
    Quadrupole Moments (Debye-Ang)
        XX     -25.4123     XY       0.8112     YY     -25.0710
        XZ       0.0001     YZ      -0.0003     ZZ     -23.2150
    Octopole Moments (Debye-Ang^2)
       XXX      -9.3963    XXY       2.5700    XYY      -1.9434
       YYY       4.6608    XXZ      -0.0002    XYZ       0.0003
       YYZ      -0.0008    XZZ      -3.1812    YZZ       1.3440
       ZZZ      -0.0023
    Hexadecapole Moments (Debye-Ang^3)
      XXXX    -189.8056   XXXY       1.9250   XXYY     -39.2400
      XYYY      -3.8937   YYYY     -59.3662   XXXZ      -0.0002
      XXYZ      -0.0016   XYYZ      -0.0011   YYYZ      -0.0040
      XXZZ     -34.5494   XYZZ      -0.2832   YYZZ     -14.1062
      XZZZ      -0.0013   YZZZ      -0.0044   ZZZZ     -26.3651
 -----------------------------------------------------------------
 DrvMan completing analytic gradient of the correlated energy
 Correlated dipole moment
            1
    1   0.9134673
    2   0.5719206
    3   0.0000984
 Energy read as -495.648130665
 Full Analytical Gradient: (in a.u., or Hartree/Bohr)
             1             2             3             4
    1    0.00012094    0.00004046   -0.00006165   -0.00009975
    2    0.00013011   -0.00001995   -0.00019667    0.00008651
    3   -0.00003254    0.00002119    0.00003471   -0.00002335
 Gradient time:  CPU 0.78 s  wall 0.79 s
 ----------------------------------------------------------------
             Standard Nuclear Orientation (Angstroms)
    I     Atom           X                Y                Z
 ----------------------------------------------------------------
    1      P       1.0383830643     0.0465579760    -0.0000000000
    2      H       0.6531944183     1.4188536132    -0.0000000000
    3      N      -0.4164581653    -0.6438705482     0.0000000000
    4      F      -1.4785259139     0.2655411761    -0.0000000000
 ----------------------------------------------------------------
 Nuclear Repulsion Energy =    95.7521448664 hartrees
 There are       16 alpha and       16 beta electrons

                       Distance Matrix (Angstroms)
             P (  1)   H (  2)   N (  3)
   H (  2)  1.425330
   N (  3)  1.610359  2.323572
   F (  4)  2.526417  2.423708  1.398219

 Requested basis set is 6-311++G(d,p)
 There are 30 shells and 81 basis functions
 A cutoff of  1.0D-14 yielded    455 shell pairs
 There are      3383 function pairs (      3645 Cartesian)
 Smallest overlap matrix eigenvalue = 1.46E-03
 Guess MOs from SCF MO coefficient file

 -----------------------------------------------------------------------
  General SCF calculation program by
  Eric Jon Sundstrom, Paul Horn, Yuezhi Mao, Dmitri Zuev, Alec White,
  David Stuck, Shaama M.S., Shane Yost, Joonho Lee, David Small,
  Daniel Levine, Susi Lehtola, Hugh Burton, Evgeny Epifanovsky
 -----------------------------------------------------------------------
 Hartree-Fock
 using 6 threads for integral computing
 -------------------------------------------------------
 OpenMP Integral computing Module                
 Release: version 2.0, May 2017, Q-Chem Inc. Pleasanton 
 -------------------------------------------------------
 A restricted SCF calculation will be
 performed using DIIS
 SCF converges when DIIS error is below 1.0e-08
 ---------------------------------------
  Cycle       Energy         DIIS error
 ---------------------------------------
    1    -495.1193543094      2.95e-05  
    2    -495.1193550922      9.87e-06  
    3    -495.1193551647      6.25e-06  
    4    -495.1193551986      1.46e-06  
    5    -495.1193552026      5.10e-07  
    6    -495.1193552036      2.30e-07  
    7    -495.1193552038      9.38e-08  
    8    -495.1193552038      3.93e-08  
    9    -495.1193552039      1.15e-08  
   10    -495.1193552038      4.55e-09  Convergence criterion met
 ---------------------------------------
 SCF time:   CPU 2.21s  wall 1.00s 
 SCF   energy in the final basis set =     -495.1193552038
 Total energy in the final basis set =     -495.1193552038


 ------------------------------------------------------------------------------

   CCMAN2: suite of methods based on coupled cluster
           and equation of motion theories.

   Components:
   * libvmm-1.3-trunk
     by Evgeny Epifanovsky, Ilya Kaliman.
   * libtensor-2.5-trunk
     by Evgeny Epifanovsky, Michael Wormit, Dmitry Zuev, Sam Manzer, 
        Ilya Kaliman.
   * libcc-2.5-trunk
     by Evgeny Epifanovsky, Arik Landau, Tomasz Kus, Kirill Khistyaev, 
        Dmitry Zuev, Prashant Manohar, Xintian Feng, Anna Krylov, 
        Matthew Goldey, Alec White, Thomas Jagau, Kaushik Nanda, 
        Anastasia Gunina, Alexander Kunitsa, Joonho Lee.

   CCMAN original authors:
   Anna I. Krylov, C. David Sherrill, Steven R. Gwaltney,
   Edward F. C. Byrd (2000)
   Sergey V. Levchenko, Lyudmila V. Slipchenko, Tao Wang,
   Ana-Maria C. Cristian (2003)
   Piotr A. Pieniazek, C. Melania Oana, Evgeny Epifanovsky (2007)
   Prashant Manohar (2009)

 ------------------------------------------------------------------------------


 Allocating and initializing 30808MB of RAM...
 Calculation will run on 6 cores.


 Alpha MOs, Restricted
 -- Occupied --                  
-80.017 -26.326 -15.686  -7.560  -5.453  -5.452  -5.451  -1.627
  1 A     2 A     3 A     4 A     5 A     6 A     7 A     8 A                  
 -1.138  -0.818  -0.697  -0.694  -0.674  -0.484  -0.459  -0.430
  9 A    10 A    11 A    12 A    13 A    14 A    15 A    16 A                  
 -- Virtual --                   
  0.005   0.049   0.069   0.079   0.087   0.096   0.142   0.183
 17 A    18 A    19 A    20 A    21 A    22 A    23 A    24 A                  
  0.211   0.222   0.227   0.291   0.319   0.359   0.361   0.378
 25 A    26 A    27 A    28 A    29 A    30 A    31 A    32 A                  
  0.391   0.400   0.496   0.561   0.572   0.789   0.828   0.879
 33 A    34 A    35 A    36 A    37 A    38 A    39 A    40 A                  
  0.888   0.952   1.053   1.054   1.126   1.271   1.377   1.562
 41 A    42 A    43 A    44 A    45 A    46 A    47 A    48 A                  
  1.579   1.616   1.661   1.696   1.802   1.839   1.939   2.261
 49 A    50 A    51 A    52 A    53 A    54 A    55 A    56 A                  
  2.261   2.286   2.394   2.468   2.606   2.863   2.931   4.033
 57 A    58 A    59 A    60 A    61 A    62 A    63 A    64 A                  
  4.136   4.208   4.214   4.257   4.394   4.469   5.321   6.912
 65 A    66 A    67 A    68 A    69 A    70 A    71 A    72 A                  
  6.943   7.128   7.573  14.737  14.802  14.905  36.640  68.752
 73 A    74 A    75 A    76 A    77 A    78 A    79 A    80 A                  
166.188
 81 A                                                                          

 Beta MOs, Restricted
 -- Occupied --                  
-80.017 -26.326 -15.686  -7.560  -5.453  -5.452  -5.451  -1.627
  1 A     2 A     3 A     4 A     5 A     6 A     7 A     8 A                  
 -1.138  -0.818  -0.697  -0.694  -0.674  -0.484  -0.459  -0.430
  9 A    10 A    11 A    12 A    13 A    14 A    15 A    16 A                  
 -- Virtual --                   
  0.005   0.049   0.069   0.079   0.087   0.096   0.142   0.183
 17 A    18 A    19 A    20 A    21 A    22 A    23 A    24 A                  
  0.211   0.222   0.227   0.291   0.319   0.359   0.361   0.378
 25 A    26 A    27 A    28 A    29 A    30 A    31 A    32 A                  
  0.391   0.400   0.496   0.561   0.572   0.789   0.828   0.879
 33 A    34 A    35 A    36 A    37 A    38 A    39 A    40 A                  
  0.888   0.952   1.053   1.054   1.126   1.271   1.377   1.562
 41 A    42 A    43 A    44 A    45 A    46 A    47 A    48 A                  
  1.579   1.616   1.661   1.696   1.802   1.839   1.939   2.261
 49 A    50 A    51 A    52 A    53 A    54 A    55 A    56 A                  
  2.261   2.286   2.394   2.468   2.606   2.863   2.931   4.033
 57 A    58 A    59 A    60 A    61 A    62 A    63 A    64 A                  
  4.136   4.208   4.214   4.257   4.394   4.469   5.321   6.912
 65 A    66 A    67 A    68 A    69 A    70 A    71 A    72 A                  
  6.943   7.128   7.573  14.737  14.802  14.905  36.640  68.752
 73 A    74 A    75 A    76 A    77 A    78 A    79 A    80 A                  
166.188
 81 A                                                                          

 Occupation and symmetry of molecular orbitals

 Point group: C1 (1 irreducible representation).

                           A     All 
 -------------------------------------
 All molecular orbitals:
  - Alpha                  81    81  
  - Beta                   81    81  
 -------------------------------------
 Alpha orbitals:
  - Frozen occupied        7     7   
  - Active occupied        9     9   
  - Active virtual         65    65  
  - Frozen virtual         0     0   
 -------------------------------------
 Beta orbitals:
  - Frozen occupied        7     7   
  - Active occupied        9     9   
  - Active virtual         65    65  
  - Frozen virtual         0     0   
 -------------------------------------

 Import integrals:   CPU 0.00 s  wall 0.00 s

 Import integrals:   CPU 4.61 s  wall 0.85 s

 MP2 amplitudes:   CPU 0.02 s  wall 0.02 s

Running a double precision version
           CCSD T amplitudes will be solved using DIIS.

           Start     Size      MaxIter   EConv     TConv     
           3         7         100       1.00e-07  1.00e-05  
 ------------------------------------------------------------------------------
           Energy (a.u.)   Ediff      Tdiff       Comment
 ------------------------------------------------------------------------------
          -495.63101607                           
     1    -495.62392211   7.09e-03   6.51e-01     
     2    -495.64530246   2.14e-02   9.36e-02     
     3    -495.64443551   8.67e-04   4.47e-02     
     4    -495.64699880   2.56e-03   1.62e-02     Switched to DIIS steps.
     5    -495.64802974   1.03e-03   1.36e-02     
     6    -495.64812630   9.66e-05   3.58e-03     
     7    -495.64812630   3.96e-09   1.50e-03     
     8    -495.64812699   6.95e-07   3.83e-04     
     9    -495.64812993   2.94e-06   2.56e-04     
    10    -495.64812983   9.76e-08   7.39e-05     
    11    -495.64812997   1.39e-07   2.80e-05     
    12    -495.64813004   6.72e-08   1.45e-05     
    13    -495.64813001   3.25e-08   3.55e-06     
 ------------------------------------------------------------------------------
          -495.64813001                           CCSD T converged.

End of double precision
 SCF energy                 = -495.11935520
 MP2 energy                 = -495.63101607
 CCSD correlation energy     =   -0.52877480
 CCSD total energy           = -495.64813001

 CCSD  T1^2 = 0.0145  T2^2 = 0.2048  Leading amplitudes:

 Amplitude    Orbitals with energies
 -0.0384       16 (A) A                  ->    17 (A) A                   
              -0.4298                          0.0049                     
 -0.0384       16 (A) B                  ->    17 (A) B                   
              -0.4298                          0.0049                     
  0.0214       16 (A) A                  ->    40 (A) A                   
              -0.4298                          0.8787                     
  0.0214       16 (A) B                  ->    40 (A) B                   
              -0.4298                          0.8787                     

 Amplitude    Orbitals with energies
 -0.1366       16 (A) A      16 (A) B    ->    17 (A) A      17 (A) B     
              -0.4298       -0.4298            0.0049        0.0049       
  0.1366       16 (A) A      16 (A) B    ->    17 (A) B      17 (A) A     
              -0.4298       -0.4298            0.0049        0.0049       
  0.1366       16 (A) B      16 (A) A    ->    17 (A) A      17 (A) B     
              -0.4298       -0.4298            0.0049        0.0049       
 -0.1366       16 (A) B      16 (A) A    ->    17 (A) B      17 (A) A     
              -0.4298       -0.4298            0.0049        0.0049       

 Computing CCSD intemediates for later calculations in double precision
 Finished.

Running a double precision version
           CCSD Lambda amplitudes will be solved using DIIS.
           Start     Size      MaxIter   EConv     LConv     
           3         7         100       1.00e-07  1.00e-05  
 ------------------------------------------------------------------------------
            Enorm      Ldiff       Comment
 ------------------------------------------------------------------------------
     1     5.80e-02   3.98e-02     
     2     1.77e-02   8.08e-03     
     3     8.52e-03   1.98e-03     
     4     4.66e-03   1.56e-03     Switched to DIIS steps.
     5     1.46e-03   1.20e-03     
     6     7.56e-04   2.77e-04     
     7     2.45e-04   1.02e-04     
     8     1.12e-04   9.85e-06     
     9     3.37e-05   7.05e-06     
    10     1.34e-05   2.41e-06     
    11     5.18e-06   5.27e-07     
    12     1.73e-06   1.93e-07     
    13     7.56e-07   3.44e-08     
    14     2.99e-07   2.31e-08     
    15     1.26e-07   8.02e-09     
    16     6.84e-08   7.18e-09     
 ------------------------------------------------------------------------------
                                   CCSD Lambda converged.

 Computing density matrices in double precision...
           Orbital response amplitudes will be solved using DIIS.
           Start     Size      MaxIter   EConv     LConv     
           3         7         100       1.00e-06  1.00e-06  
 ------------------------------------------------------------------------------
            Enorm      Ldiff       Comment
 ------------------------------------------------------------------------------
     1     8.02e-02   2.00e-03     
     2     6.02e-02   6.79e-03     
     3     9.16e-02   2.32e-02     
     4     1.79e-02   3.05e-02     Switched to DIIS steps.
     5     4.04e-03   7.93e-03     
     6     1.02e-03   9.40e-04     
     7     3.37e-04   8.64e-05     
     8     8.36e-05   5.27e-05     
     9     2.60e-05   2.74e-06     
    10     6.08e-06   3.65e-06     
    11     1.08e-06   6.82e-07     
    12     6.01e-07   2.96e-07     
 ------------------------------------------------------------------------------
                                   Orbital response converged.

 Computing density matrices... Done.
 CCSD calculation:   CPU 121.35 s  wall 24.18 s

 Transferring MO TPDM to AO TPDM
 Transferring g2_o1o1o1o1
 Transferring g2_o1o1o1v1
 Transferring g2_o1o1v1v1
 Transferring g2_o1v1o1v1
 Transferring g2_o1v1v1v1
 Transferring g2_v1v1v1v1
 Adding separable TPDM
 Computing TPDM gradient
 --------------------------------------------------------
 2e gradient
  Atom          X               Y               Z
 --------------------------------------------------------
    1        -18.109583       -1.411610       -0.000000  
    2          0.094807       -3.914844        0.000000  
    3          6.457580       10.649663        0.000000  
    4         11.557196       -5.323209       -0.000000  
 --------------------------------------------------------
 --------------------------------------------------------
 Final gradient
  Atom          X               Y               Z
 --------------------------------------------------------
    1        -18.109583       -1.411610       -0.000000  
    2          0.094807       -3.914844        0.000000  
    3          6.457580       10.649663        0.000000  
    4         11.557196       -5.323209       -0.000000  
 --------------------------------------------------------
 Analytic gradient from two-electron contribution:   CPU 37.41 s  wall 6.84 s

 Total ccman2 time:   CPU 166.54 s  wall 32.71 s


 --------------------------------------------------------------

                    Orbital Energies (a.u.)
 --------------------------------------------------------------

 Alpha MOs
 -- Occupied --
-80.0174 -26.3262 -15.6863  -7.5597  -5.4529  -5.4520  -5.4510  -1.6272
 -1.1384  -0.8179  -0.6971  -0.6942  -0.6738  -0.4840  -0.4586  -0.4298
 -- Virtual --
  0.0049   0.0493   0.0688   0.0790   0.0867   0.0964   0.1423   0.1828
  0.2114   0.2220   0.2268   0.2907   0.3191   0.3588   0.3612   0.3777
  0.3910   0.3995   0.4964   0.5610   0.5717   0.7889   0.8279   0.8787
  0.8876   0.9519   1.0528   1.0538   1.1256   1.2710   1.3767   1.5621
  1.5791   1.6155   1.6611   1.6957   1.8019   1.8395   1.9389   2.2610
  2.2612   2.2858   2.3935   2.4675   2.6060   2.8629   2.9313   4.0327
  4.1360   4.2084   4.2140   4.2572   4.3940   4.4687   5.3214   6.9125
  6.9435   7.1278   7.5730  14.7374  14.8019  14.9046  36.6402  68.7517
166.1878
 --------------------------------------------------------------

          Ground-State Mulliken Net Atomic Charges

     Atom                 Charge (a.u.)
  ----------------------------------------
      1 P                     0.364253
      2 H                    -0.078428
      3 N                    -0.207202
      4 F                    -0.078623
  ----------------------------------------
  Sum of atomic charges =     0.000000

 -----------------------------------------------------------------
                    Cartesian Multipole Moments
 -----------------------------------------------------------------
    Charge (ESU x 10^10)
                -0.0000
    Dipole Moment (Debye)
         X       2.3256      Y       1.4535      Z      -0.0000
       Tot       2.7424
    Quadrupole Moments (Debye-Ang)
        XX     -25.4128     XY       0.8123     YY     -25.0696
        XZ      -0.0000     YZ      -0.0000     ZZ     -23.2116
    Octopole Moments (Debye-Ang^2)
       XXX      -9.4013    XXY       2.5684    XYY      -1.9482
       YYY       4.6588    XXZ      -0.0000    XYZ       0.0000
       YYZ       0.0000    XZZ      -3.1808    YZZ       1.3433
       ZZZ      -0.0000
    Hexadecapole Moments (Debye-Ang^3)
      XXXX    -189.7843   XXXY       1.9349   XXYY     -39.2321
      XYYY      -3.8782   YYYY     -59.3619   XXXZ      -0.0000
      XXYZ      -0.0000   XYYZ      -0.0000   YYYZ      -0.0000
      XXZZ     -34.5412   XYZZ      -0.2787   YYZZ     -14.1032
      XZZZ      -0.0000   YZZZ      -0.0000   ZZZZ     -26.3521
 -----------------------------------------------------------------
 DrvMan completing analytic gradient of the correlated energy
 Correlated dipole moment
            1
    1   0.9149584
    2   0.5718468
    3  -0.0000001
 Energy read as -495.648130008
 Full Analytical Gradient: (in a.u., or Hartree/Bohr)
             1             2             3             4
    1   -0.00041247    0.00003356    0.00077968   -0.00040077
    2   -0.00014616   -0.00003368   -0.00013212    0.00031196
    3   -0.00000002    0.00000000    0.00000002    0.00000000
 Gradient time:  CPU 0.87 s  wall 0.80 s
 ----------------------------------------------------------------
             Standard Nuclear Orientation (Angstroms)
    I     Atom           X                Y                Z
 ----------------------------------------------------------------
    1      P       1.0383830643     0.0465579760    -0.0000000000
    2      H       0.6531944183     1.4188536132    -0.0000000000
    3      N      -0.4184581653    -0.6438705482     0.0000000000
    4      F      -1.4785259139     0.2655411761    -0.0000000000
 ----------------------------------------------------------------
 Nuclear Repulsion Energy =    95.7387611318 hartrees
 There are       16 alpha and       16 beta electrons

                       Distance Matrix (Angstroms)
             P (  1)   H (  2)   N (  3)
   H (  2)  1.425330
   N (  3)  1.612166  2.324494
   F (  4)  2.526417  2.423708  1.396701

 Requested basis set is 6-311++G(d,p)
 There are 30 shells and 81 basis functions
 A cutoff of  1.0D-14 yielded    455 shell pairs
 There are      3383 function pairs (      3645 Cartesian)
 Smallest overlap matrix eigenvalue = 1.46E-03
 Guess MOs from SCF MO coefficient file

 -----------------------------------------------------------------------
  General SCF calculation program by
  Eric Jon Sundstrom, Paul Horn, Yuezhi Mao, Dmitri Zuev, Alec White,
  David Stuck, Shaama M.S., Shane Yost, Joonho Lee, David Small,
  Daniel Levine, Susi Lehtola, Hugh Burton, Evgeny Epifanovsky
 -----------------------------------------------------------------------
 Hartree-Fock
 using 6 threads for integral computing
 -------------------------------------------------------
 OpenMP Integral computing Module                
 Release: version 2.0, May 2017, Q-Chem Inc. Pleasanton 
 -------------------------------------------------------
 A restricted SCF calculation will be
 performed using DIIS
 SCF converges when DIIS error is below 1.0e-08
 ---------------------------------------
  Cycle       Energy         DIIS error
 ---------------------------------------
    1    -495.1192981574      5.81e-05  
    2    -495.1193011253      1.95e-05  
    3    -495.1193013838      1.23e-05  
    4    -495.1193015099      2.71e-06  
    5    -495.1193015213      9.04e-07  
    6    -495.1193015240      4.36e-07  
    7    -495.1193015246      1.78e-07  
    8    -495.1193015247      7.52e-08  
    9    -495.1193015247      1.72e-08  
   10    -495.1193015247      4.86e-09  Convergence criterion met
 ---------------------------------------
 SCF time:   CPU 2.20s  wall 0.00s 
 SCF   energy in the final basis set =     -495.1193015247
 Total energy in the final basis set =     -495.1193015247


 ------------------------------------------------------------------------------

   CCMAN2: suite of methods based on coupled cluster
           and equation of motion theories.

   Components:
   * libvmm-1.3-trunk
     by Evgeny Epifanovsky, Ilya Kaliman.
   * libtensor-2.5-trunk
     by Evgeny Epifanovsky, Michael Wormit, Dmitry Zuev, Sam Manzer, 
        Ilya Kaliman.
   * libcc-2.5-trunk
     by Evgeny Epifanovsky, Arik Landau, Tomasz Kus, Kirill Khistyaev, 
        Dmitry Zuev, Prashant Manohar, Xintian Feng, Anna Krylov, 
        Matthew Goldey, Alec White, Thomas Jagau, Kaushik Nanda, 
        Anastasia Gunina, Alexander Kunitsa, Joonho Lee.

   CCMAN original authors:
   Anna I. Krylov, C. David Sherrill, Steven R. Gwaltney,
   Edward F. C. Byrd (2000)
   Sergey V. Levchenko, Lyudmila V. Slipchenko, Tao Wang,
   Ana-Maria C. Cristian (2003)
   Piotr A. Pieniazek, C. Melania Oana, Evgeny Epifanovsky (2007)
   Prashant Manohar (2009)

 ------------------------------------------------------------------------------


 Allocating and initializing 30808MB of RAM...
 Calculation will run on 6 cores.


 Alpha MOs, Restricted
 -- Occupied --                  
-80.017 -26.326 -15.686  -7.560  -5.453  -5.452  -5.451  -1.628
  1 A     2 A     3 A     4 A     5 A     6 A     7 A     8 A                  
 -1.138  -0.818  -0.698  -0.695  -0.674  -0.484  -0.459  -0.429
  9 A    10 A    11 A    12 A    13 A    14 A    15 A    16 A                  
 -- Virtual --                   
  0.005   0.049   0.069   0.079   0.087   0.096   0.143   0.183
 17 A    18 A    19 A    20 A    21 A    22 A    23 A    24 A                  
  0.211   0.222   0.227   0.291   0.320   0.359   0.361   0.378
 25 A    26 A    27 A    28 A    29 A    30 A    31 A    32 A                  
  0.391   0.399   0.496   0.561   0.572   0.789   0.828   0.878
 33 A    34 A    35 A    36 A    37 A    38 A    39 A    40 A                  
  0.887   0.953   1.053   1.054   1.126   1.269   1.377   1.562
 41 A    42 A    43 A    44 A    45 A    46 A    47 A    48 A                  
  1.579   1.615   1.661   1.696   1.802   1.839   1.939   2.261
 49 A    50 A    51 A    52 A    53 A    54 A    55 A    56 A                  
  2.261   2.286   2.393   2.467   2.607   2.862   2.930   4.033
 57 A    58 A    59 A    60 A    61 A    62 A    63 A    64 A                  
  4.135   4.208   4.214   4.256   4.395   4.469   5.324   6.912
 65 A    66 A    67 A    68 A    69 A    70 A    71 A    72 A                  
  6.943   7.130   7.572  14.737  14.802  14.903  36.640  68.751
 73 A    74 A    75 A    76 A    77 A    78 A    79 A    80 A                  
166.187
 81 A                                                                          

 Beta MOs, Restricted
 -- Occupied --                  
-80.017 -26.326 -15.686  -7.560  -5.453  -5.452  -5.451  -1.628
  1 A     2 A     3 A     4 A     5 A     6 A     7 A     8 A                  
 -1.138  -0.818  -0.698  -0.695  -0.674  -0.484  -0.459  -0.429
  9 A    10 A    11 A    12 A    13 A    14 A    15 A    16 A                  
 -- Virtual --                   
  0.005   0.049   0.069   0.079   0.087   0.096   0.143   0.183
 17 A    18 A    19 A    20 A    21 A    22 A    23 A    24 A                  
  0.211   0.222   0.227   0.291   0.320   0.359   0.361   0.378
 25 A    26 A    27 A    28 A    29 A    30 A    31 A    32 A                  
  0.391   0.399   0.496   0.561   0.572   0.789   0.828   0.878
 33 A    34 A    35 A    36 A    37 A    38 A    39 A    40 A                  
  0.887   0.953   1.053   1.054   1.126   1.269   1.377   1.562
 41 A    42 A    43 A    44 A    45 A    46 A    47 A    48 A                  
  1.579   1.615   1.661   1.696   1.802   1.839   1.939   2.261
 49 A    50 A    51 A    52 A    53 A    54 A    55 A    56 A                  
  2.261   2.286   2.393   2.467   2.607   2.862   2.930   4.033
 57 A    58 A    59 A    60 A    61 A    62 A    63 A    64 A                  
  4.135   4.208   4.214   4.256   4.395   4.469   5.324   6.912
 65 A    66 A    67 A    68 A    69 A    70 A    71 A    72 A                  
  6.943   7.130   7.572  14.737  14.802  14.903  36.640  68.751
 73 A    74 A    75 A    76 A    77 A    78 A    79 A    80 A                  
166.187
 81 A                                                                          

 Occupation and symmetry of molecular orbitals

 Point group: C1 (1 irreducible representation).

                           A     All 
 -------------------------------------
 All molecular orbitals:
  - Alpha                  81    81  
  - Beta                   81    81  
 -------------------------------------
 Alpha orbitals:
  - Frozen occupied        7     7   
  - Active occupied        9     9   
  - Active virtual         65    65  
  - Frozen virtual         0     0   
 -------------------------------------
 Beta orbitals:
  - Frozen occupied        7     7   
  - Active occupied        9     9   
  - Active virtual         65    65  
  - Frozen virtual         0     0   
 -------------------------------------

 Import integrals:   CPU 0.00 s  wall 0.00 s

 Import integrals:   CPU 4.62 s  wall 0.85 s

 MP2 amplitudes:   CPU 0.02 s  wall 0.02 s

Running a double precision version
           CCSD T amplitudes will be solved using DIIS.

           Start     Size      MaxIter   EConv     TConv     
           3         7         100       1.00e-07  1.00e-05  
 ------------------------------------------------------------------------------
           Energy (a.u.)   Ediff      Tdiff       Comment
 ------------------------------------------------------------------------------
          -495.63103737                           
     1    -495.62391480   7.12e-03   6.52e-01     
     2    -495.64530524   2.14e-02   9.36e-02     
     3    -495.64443403   8.71e-04   4.48e-02     
     4    -495.64699897   2.56e-03   1.63e-02     Switched to DIIS steps.
     5    -495.64803014   1.03e-03   1.37e-02     
     6    -495.64812650   9.64e-05   3.59e-03     
     7    -495.64812618   3.18e-07   1.50e-03     
     8    -495.64812682   6.42e-07   3.80e-04     
     9    -495.64812971   2.89e-06   2.55e-04     
    10    -495.64812960   1.05e-07   7.37e-05     
    11    -495.64812974   1.37e-07   2.80e-05     
    12    -495.64812981   6.70e-08   1.45e-05     
    13    -495.64812978   3.20e-08   3.54e-06     
 ------------------------------------------------------------------------------
          -495.64812978                           CCSD T converged.

End of double precision
 SCF energy                 = -495.11930152
 MP2 energy                 = -495.63103737
 CCSD correlation energy     =   -0.52882825
 CCSD total energy           = -495.64812978

 CCSD  T1^2 = 0.0144  T2^2 = 0.2050  Leading amplitudes:

 Amplitude    Orbitals with energies
 -0.0383       16 (A) A                  ->    17 (A) A                   
              -0.4292                          0.0048                     
 -0.0383       16 (A) B                  ->    17 (A) B                   
              -0.4292                          0.0048                     
  0.0215       16 (A) A                  ->    40 (A) A                   
              -0.4292                          0.8784                     
  0.0215       16 (A) B                  ->    40 (A) B                   
              -0.4292                          0.8784                     

 Amplitude    Orbitals with energies
 -0.1372       16 (A) A      16 (A) B    ->    17 (A) A      17 (A) B     
              -0.4292       -0.4292            0.0048        0.0048       
  0.1372       16 (A) A      16 (A) B    ->    17 (A) B      17 (A) A     
              -0.4292       -0.4292            0.0048        0.0048       
  0.1372       16 (A) B      16 (A) A    ->    17 (A) A      17 (A) B     
              -0.4292       -0.4292            0.0048        0.0048       
 -0.1372       16 (A) B      16 (A) A    ->    17 (A) B      17 (A) A     
              -0.4292       -0.4292            0.0048        0.0048       

 Computing CCSD intemediates for later calculations in double precision
 Finished.

Running a double precision version
           CCSD Lambda amplitudes will be solved using DIIS.
           Start     Size      MaxIter   EConv     LConv     
           3         7         100       1.00e-07  1.00e-05  
 ------------------------------------------------------------------------------
            Enorm      Ldiff       Comment
 ------------------------------------------------------------------------------
     1     5.81e-02   3.99e-02     
     2     1.77e-02   8.07e-03     
     3     8.53e-03   1.99e-03     
     4     4.67e-03   1.56e-03     Switched to DIIS steps.
     5     1.46e-03   1.20e-03     
     6     7.55e-04   2.77e-04     
     7     2.44e-04   1.02e-04     
     8     1.12e-04   9.64e-06     
     9     3.37e-05   7.14e-06     
    10     1.34e-05   2.44e-06     
    11     5.17e-06   5.43e-07     
    12     1.73e-06   1.98e-07     
    13     7.56e-07   3.26e-08     
    14     2.99e-07   2.43e-08     
    15     1.26e-07   8.23e-09     
    16     6.85e-08   7.37e-09     
 ------------------------------------------------------------------------------
                                   CCSD Lambda converged.

 Computing density matrices in double precision...
           Orbital response amplitudes will be solved using DIIS.
           Start     Size      MaxIter   EConv     LConv     
           3         7         100       1.00e-06  1.00e-06  
 ------------------------------------------------------------------------------
            Enorm      Ldiff       Comment
 ------------------------------------------------------------------------------
     1     8.02e-02   2.02e-03     
     2     6.02e-02   6.86e-03     
     3     9.16e-02   2.32e-02     
     4     1.80e-02   3.04e-02     Switched to DIIS steps.
     5     4.06e-03   8.02e-03     
     6     1.03e-03   9.44e-04     
     7     3.41e-04   8.83e-05     
     8     8.43e-05   5.35e-05     
     9     2.62e-05   2.80e-06     
    10     6.11e-06   3.69e-06     
    11     1.10e-06   6.91e-07     
    12     6.02e-07   3.02e-07     
 ------------------------------------------------------------------------------
                                   Orbital response converged.

 Computing density matrices... Done.
 CCSD calculation:   CPU 119.51 s  wall 23.65 s

 Transferring MO TPDM to AO TPDM
 Transferring g2_o1o1o1o1
 Transferring g2_o1o1o1v1
 Transferring g2_o1o1v1v1
 Transferring g2_o1v1o1v1
 Transferring g2_o1v1v1v1
 Transferring g2_v1v1v1v1
 Adding separable TPDM
 Computing TPDM gradient
 --------------------------------------------------------
 2e gradient
  Atom          X               Y               Z
 --------------------------------------------------------
    1        -18.092217       -1.397298       -0.000000  
    2          0.094569       -3.914331        0.000000  
    3          6.439811       10.648189        0.000000  
    4         11.557838       -5.336560       -0.000000  
 --------------------------------------------------------
 --------------------------------------------------------
 Final gradient
  Atom          X               Y               Z
 --------------------------------------------------------
    1        -18.092217       -1.397298       -0.000000  
    2          0.094569       -3.914331        0.000000  
    3          6.439811       10.648189        0.000000  
    4         11.557838       -5.336560       -0.000000  
 --------------------------------------------------------
 Analytic gradient from two-electron contribution:   CPU 38.22 s  wall 6.95 s

 Total ccman2 time:   CPU 165.03 s  wall 32.20 s


 --------------------------------------------------------------

                    Orbital Energies (a.u.)
 --------------------------------------------------------------

 Alpha MOs
 -- Occupied --
-80.0174 -26.3264 -15.6865  -7.5597  -5.4528  -5.4520  -5.4510  -1.6281
 -1.1378  -0.8183  -0.6975  -0.6946  -0.6740  -0.4838  -0.4586  -0.4292
 -- Virtual --
  0.0048   0.0493   0.0688   0.0790   0.0867   0.0964   0.1425   0.1827
  0.2114   0.2218   0.2267   0.2908   0.3197   0.3587   0.3611   0.3778
  0.3911   0.3995   0.4960   0.5609   0.5717   0.7885   0.8280   0.8784
  0.8875   0.9525   1.0530   1.0539   1.1256   1.2692   1.3768   1.5620
  1.5788   1.6151   1.6611   1.6958   1.8019   1.8394   1.9393   2.2608
  2.2613   2.2859   2.3925   2.4668   2.6068   2.8618   2.9304   4.0334
  4.1353   4.2081   4.2137   4.2561   4.3953   4.4689   5.3239   6.9122
  6.9432   7.1296   7.5721  14.7374  14.8018  14.9033  36.6401  68.7514
166.1866
 --------------------------------------------------------------

          Ground-State Mulliken Net Atomic Charges

     Atom                 Charge (a.u.)
  ----------------------------------------
      1 P                     0.363816
      2 H                    -0.078551
      3 N                    -0.207529
      4 F                    -0.077736
  ----------------------------------------
  Sum of atomic charges =    -0.000000

 -----------------------------------------------------------------
                    Cartesian Multipole Moments
 -----------------------------------------------------------------
    Charge (ESU x 10^10)
                -0.0000
    Dipole Moment (Debye)
         X       2.3180      Y       1.4539      Z      -0.0000
       Tot       2.7362
    Quadrupole Moments (Debye-Ang)
        XX     -25.4118     XY       0.8100     YY     -25.0723
        XZ      -0.0000     YZ      -0.0000     ZZ     -23.2183
    Octopole Moments (Debye-Ang^2)
       XXX      -9.3914    XXY       2.5716    XYY      -1.9386
       YYY       4.6628    XXZ      -0.0000    XYZ       0.0000
       YYZ       0.0000    XZZ      -3.1815    YZZ       1.3448
       ZZZ      -0.0000
    Hexadecapole Moments (Debye-Ang^3)
      XXXX    -189.8270   XXXY       1.9150   XXYY     -39.2479
      XYYY      -3.9092   YYYY     -59.3704   XXXZ      -0.0000
      XXYZ      -0.0000   XYYZ      -0.0000   YYYZ      -0.0000
      XXZZ     -34.5577   XYZZ      -0.2877   YYZZ     -14.1093
      XZZZ      -0.0000   YZZZ      -0.0000   ZZZZ     -26.3780
 -----------------------------------------------------------------
 DrvMan completing analytic gradient of the correlated energy
 Correlated dipole moment
            1
    1   0.9119736
    2   0.5719950
    3  -0.0000000
 Energy read as -495.648129776
 Full Analytical Gradient: (in a.u., or Hartree/Bohr)
             1             2             3             4
    1    0.00065126    0.00004746   -0.00090131    0.00020259
    2    0.00040503   -0.00000648   -0.00025826   -0.00014029
    3   -0.00000000   -0.00000000    0.00000000   -0.00000000
 Gradient time:  CPU 0.83 s  wall 0.84 s
 ----------------------------------------------------------------
             Standard Nuclear Orientation (Angstroms)
    I     Atom           X                Y                Z
 ----------------------------------------------------------------
    1      P       1.0383830643     0.0465579760    -0.0000000000
    2      H       0.6531944183     1.4188536132    -0.0000000000
    3      N      -0.4174581653    -0.6428705482     0.0000000000
    4      F      -1.4785259139     0.2655411761    -0.0000000000
 ----------------------------------------------------------------
 Nuclear Repulsion Energy =    95.7663266564 hartrees
 There are       16 alpha and       16 beta electrons

                       Distance Matrix (Angstroms)
             P (  1)   H (  2)   N (  3)
   H (  2)  1.425330
   N (  3)  1.610834  2.323145
   F (  4)  2.526417  2.423708  1.396809

 Requested basis set is 6-311++G(d,p)
 There are 30 shells and 81 basis functions
 A cutoff of  1.0D-14 yielded    455 shell pairs
 There are      3383 function pairs (      3645 Cartesian)
 Smallest overlap matrix eigenvalue = 1.46E-03
 Guess MOs from SCF MO coefficient file

 -----------------------------------------------------------------------
  General SCF calculation program by
  Eric Jon Sundstrom, Paul Horn, Yuezhi Mao, Dmitri Zuev, Alec White,
  David Stuck, Shaama M.S., Shane Yost, Joonho Lee, David Small,
  Daniel Levine, Susi Lehtola, Hugh Burton, Evgeny Epifanovsky
 -----------------------------------------------------------------------
 Hartree-Fock
 using 6 threads for integral computing
 -------------------------------------------------------
 OpenMP Integral computing Module                
 Release: version 2.0, May 2017, Q-Chem Inc. Pleasanton 
 -------------------------------------------------------
 A restricted SCF calculation will be
 performed using DIIS
 SCF converges when DIIS error is below 1.0e-08
 ---------------------------------------
  Cycle       Energy         DIIS error
 ---------------------------------------
    1    -495.1193908325      3.27e-05  
    2    -495.1193918725      1.35e-05  
    3    -495.1193920138      7.96e-06  
    4    -495.1193920748      1.76e-06  
    5    -495.1193920810      5.12e-07  
    6    -495.1193920816      1.33e-07  
    7    -495.1193920817      4.00e-08  
    8    -495.1193920817      1.57e-08  
    9    -495.1193920817      6.11e-09  Convergence criterion met
 ---------------------------------------
 SCF time:   CPU 2.16s  wall 0.00s 
 SCF   energy in the final basis set =     -495.1193920817
 Total energy in the final basis set =     -495.1193920817


 ------------------------------------------------------------------------------

   CCMAN2: suite of methods based on coupled cluster
           and equation of motion theories.

   Components:
   * libvmm-1.3-trunk
     by Evgeny Epifanovsky, Ilya Kaliman.
   * libtensor-2.5-trunk
     by Evgeny Epifanovsky, Michael Wormit, Dmitry Zuev, Sam Manzer, 
        Ilya Kaliman.
   * libcc-2.5-trunk
     by Evgeny Epifanovsky, Arik Landau, Tomasz Kus, Kirill Khistyaev, 
        Dmitry Zuev, Prashant Manohar, Xintian Feng, Anna Krylov, 
        Matthew Goldey, Alec White, Thomas Jagau, Kaushik Nanda, 
        Anastasia Gunina, Alexander Kunitsa, Joonho Lee.

   CCMAN original authors:
   Anna I. Krylov, C. David Sherrill, Steven R. Gwaltney,
   Edward F. C. Byrd (2000)
   Sergey V. Levchenko, Lyudmila V. Slipchenko, Tao Wang,
   Ana-Maria C. Cristian (2003)
   Piotr A. Pieniazek, C. Melania Oana, Evgeny Epifanovsky (2007)
   Prashant Manohar (2009)

 ------------------------------------------------------------------------------


 Allocating and initializing 30808MB of RAM...
 Calculation will run on 6 cores.


 Alpha MOs, Restricted
 -- Occupied --                  
-80.017 -26.326 -15.686  -7.560  -5.453  -5.452  -5.451  -1.628
  1 A     2 A     3 A     4 A     5 A     6 A     7 A     8 A                  
 -1.138  -0.818  -0.698  -0.695  -0.674  -0.484  -0.459  -0.429
  9 A    10 A    11 A    12 A    13 A    14 A    15 A    16 A                  
 -- Virtual --                   
  0.005   0.049   0.069   0.079   0.087   0.096   0.142   0.183
 17 A    18 A    19 A    20 A    21 A    22 A    23 A    24 A                  
  0.211   0.222   0.227   0.291   0.320   0.359   0.361   0.378
 25 A    26 A    27 A    28 A    29 A    30 A    31 A    32 A                  
  0.391   0.400   0.496   0.561   0.572   0.789   0.828   0.879
 33 A    34 A    35 A    36 A    37 A    38 A    39 A    40 A                  
  0.888   0.952   1.053   1.054   1.126   1.271   1.377   1.562
 41 A    42 A    43 A    44 A    45 A    46 A    47 A    48 A                  
  1.579   1.615   1.661   1.696   1.802   1.839   1.939   2.261
 49 A    50 A    51 A    52 A    53 A    54 A    55 A    56 A                  
  2.261   2.286   2.393   2.467   2.607   2.863   2.931   4.034
 57 A    58 A    59 A    60 A    61 A    62 A    63 A    64 A                  
  4.135   4.208   4.214   4.257   4.395   4.469   5.324   6.912
 65 A    66 A    67 A    68 A    69 A    70 A    71 A    72 A                  
  6.943   7.130   7.573  14.737  14.802  14.904  36.640  68.751
 73 A    74 A    75 A    76 A    77 A    78 A    79 A    80 A                  
166.188
 81 A                                                                          

 Beta MOs, Restricted
 -- Occupied --                  
-80.017 -26.326 -15.686  -7.560  -5.453  -5.452  -5.451  -1.628
  1 A     2 A     3 A     4 A     5 A     6 A     7 A     8 A                  
 -1.138  -0.818  -0.698  -0.695  -0.674  -0.484  -0.459  -0.429
  9 A    10 A    11 A    12 A    13 A    14 A    15 A    16 A                  
 -- Virtual --                   
  0.005   0.049   0.069   0.079   0.087   0.096   0.142   0.183
 17 A    18 A    19 A    20 A    21 A    22 A    23 A    24 A                  
  0.211   0.222   0.227   0.291   0.320   0.359   0.361   0.378
 25 A    26 A    27 A    28 A    29 A    30 A    31 A    32 A                  
  0.391   0.400   0.496   0.561   0.572   0.789   0.828   0.879
 33 A    34 A    35 A    36 A    37 A    38 A    39 A    40 A                  
  0.888   0.952   1.053   1.054   1.126   1.271   1.377   1.562
 41 A    42 A    43 A    44 A    45 A    46 A    47 A    48 A                  
  1.579   1.615   1.661   1.696   1.802   1.839   1.939   2.261
 49 A    50 A    51 A    52 A    53 A    54 A    55 A    56 A                  
  2.261   2.286   2.393   2.467   2.607   2.863   2.931   4.034
 57 A    58 A    59 A    60 A    61 A    62 A    63 A    64 A                  
  4.135   4.208   4.214   4.257   4.395   4.469   5.324   6.912
 65 A    66 A    67 A    68 A    69 A    70 A    71 A    72 A                  
  6.943   7.130   7.573  14.737  14.802  14.904  36.640  68.751
 73 A    74 A    75 A    76 A    77 A    78 A    79 A    80 A                  
166.188
 81 A                                                                          

 Occupation and symmetry of molecular orbitals

 Point group: C1 (1 irreducible representation).

                           A     All 
 -------------------------------------
 All molecular orbitals:
  - Alpha                  81    81  
  - Beta                   81    81  
 -------------------------------------
 Alpha orbitals:
  - Frozen occupied        7     7   
  - Active occupied        9     9   
  - Active virtual         65    65  
  - Frozen virtual         0     0   
 -------------------------------------
 Beta orbitals:
  - Frozen occupied        7     7   
  - Active occupied        9     9   
  - Active virtual         65    65  
  - Frozen virtual         0     0   
 -------------------------------------

 Import integrals:   CPU 0.00 s  wall 0.00 s

 Import integrals:   CPU 4.63 s  wall 0.85 s

 MP2 amplitudes:   CPU 0.02 s  wall 0.01 s

Running a double precision version
           CCSD T amplitudes will be solved using DIIS.

           Start     Size      MaxIter   EConv     TConv     
           3         7         100       1.00e-07  1.00e-05  
 ------------------------------------------------------------------------------
           Energy (a.u.)   Ediff      Tdiff       Comment
 ------------------------------------------------------------------------------
          -495.63101688                           
     1    -495.62394171   7.08e-03   6.51e-01     
     2    -495.64530405   2.14e-02   9.35e-02     
     3    -495.64444113   8.63e-04   4.47e-02     
     4    -495.64700136   2.56e-03   1.62e-02     Switched to DIIS steps.
     5    -495.64803100   1.03e-03   1.36e-02     
     6    -495.64812714   9.61e-05   3.58e-03     
     7    -495.64812696   1.73e-07   1.50e-03     
     8    -495.64812763   6.68e-07   3.80e-04     
     9    -495.64813053   2.90e-06   2.55e-04     
    10    -495.64813043   9.87e-08   7.36e-05     
    11    -495.64813057   1.37e-07   2.79e-05     
    12    -495.64813064   6.65e-08   1.44e-05     
    13    -495.64813061   3.22e-08   3.53e-06     
 ------------------------------------------------------------------------------
          -495.64813061                           CCSD T converged.

End of double precision
 SCF energy                 = -495.11939208
 MP2 energy                 = -495.63101688
 CCSD correlation energy     =   -0.52873852
 CCSD total energy           = -495.64813061

 CCSD  T1^2 = 0.0144  T2^2 = 0.2048  Leading amplitudes:

 Amplitude    Orbitals with energies
  0.0382       16 (A) A                  ->    17 (A) A                   
              -0.4295                          0.0049                     
  0.0382       16 (A) B                  ->    17 (A) B                   
              -0.4295                          0.0049                     
 -0.0214       16 (A) A                  ->    40 (A) A                   
              -0.4295                          0.8787                     
 -0.0214       16 (A) B                  ->    40 (A) B                   
              -0.4295                          0.8787                     

 Amplitude    Orbitals with energies
 -0.1367       16 (A) A      16 (A) B    ->    17 (A) A      17 (A) B     
              -0.4295       -0.4295            0.0049        0.0049       
  0.1367       16 (A) A      16 (A) B    ->    17 (A) B      17 (A) A     
              -0.4295       -0.4295            0.0049        0.0049       
  0.1367       16 (A) B      16 (A) A    ->    17 (A) A      17 (A) B     
              -0.4295       -0.4295            0.0049        0.0049       
 -0.1367       16 (A) B      16 (A) A    ->    17 (A) B      17 (A) A     
              -0.4295       -0.4295            0.0049        0.0049       

 Computing CCSD intemediates for later calculations in double precision
 Finished.

Running a double precision version
           CCSD Lambda amplitudes will be solved using DIIS.
           Start     Size      MaxIter   EConv     LConv     
           3         7         100       1.00e-07  1.00e-05  
 ------------------------------------------------------------------------------
            Enorm      Ldiff       Comment
 ------------------------------------------------------------------------------
     1     5.80e-02   3.98e-02     
     2     1.77e-02   8.06e-03     
     3     8.51e-03   1.98e-03     
     4     4.66e-03   1.56e-03     Switched to DIIS steps.
     5     1.46e-03   1.20e-03     
     6     7.54e-04   2.76e-04     
     7     2.44e-04   1.02e-04     
     8     1.12e-04   9.66e-06     
     9     3.36e-05   7.09e-06     
    10     1.34e-05   2.42e-06     
    11     5.16e-06   5.34e-07     
    12     1.72e-06   1.95e-07     
    13     7.54e-07   3.34e-08     
    14     2.98e-07   2.36e-08     
    15     1.26e-07   8.09e-09     
    16     6.83e-08   7.26e-09     
 ------------------------------------------------------------------------------
                                   CCSD Lambda converged.

 Computing density matrices in double precision...
           Orbital response amplitudes will be solved using DIIS.
           Start     Size      MaxIter   EConv     LConv     
           3         7         100       1.00e-06  1.00e-06  
 ------------------------------------------------------------------------------
            Enorm      Ldiff       Comment
 ------------------------------------------------------------------------------
     1     8.02e-02   1.98e-03     
     2     6.01e-02   6.88e-03     
     3     9.12e-02   2.31e-02     
     4     1.79e-02   3.02e-02     Switched to DIIS steps.
     5     4.04e-03   7.95e-03     
     6     1.02e-03   9.40e-04     
     7     3.38e-04   8.68e-05     
     8     8.36e-05   5.30e-05     
     9     2.60e-05   2.76e-06     
    10     6.07e-06   3.66e-06     
    11     1.09e-06   6.85e-07     
    12     5.98e-07   2.97e-07     
 ------------------------------------------------------------------------------
                                   Orbital response converged.

 Computing density matrices... Done.
 CCSD calculation:   CPU 120.08 s  wall 23.99 s

 Transferring MO TPDM to AO TPDM
 Transferring g2_o1o1o1o1
 Transferring g2_o1o1o1v1
 Transferring g2_o1o1v1v1
 Transferring g2_o1v1o1v1
 Transferring g2_o1v1v1v1
 Transferring g2_v1v1v1v1
 Adding separable TPDM
 Computing TPDM gradient
 --------------------------------------------------------
 2e gradient
  Atom          X               Y               Z
 --------------------------------------------------------
    1        -18.110917       -1.397453       -0.000000  
    2          0.095805       -3.913493        0.000000  
    3          6.449553       10.641568        0.000000  
    4         11.565559       -5.330623       -0.000000  
 --------------------------------------------------------
 --------------------------------------------------------
 Final gradient
  Atom          X               Y               Z
 --------------------------------------------------------
    1        -18.110917       -1.397453       -0.000000  
    2          0.095805       -3.913493        0.000000  
    3          6.449553       10.641568        0.000000  
    4         11.565559       -5.330623       -0.000000  
 --------------------------------------------------------
 Analytic gradient from two-electron contribution:   CPU 37.10 s  wall 6.63 s

 Total ccman2 time:   CPU 164.62 s  wall 32.20 s


 --------------------------------------------------------------

                    Orbital Energies (a.u.)
 --------------------------------------------------------------

 Alpha MOs
 -- Occupied --
-80.0173 -26.3265 -15.6863  -7.5596  -5.4528  -5.4519  -5.4509  -1.6280
 -1.1382  -0.8182  -0.6975  -0.6946  -0.6740  -0.4838  -0.4586  -0.4295
 -- Virtual --
  0.0049   0.0493   0.0688   0.0790   0.0867   0.0964   0.1425   0.1828
  0.2114   0.2220   0.2267   0.2908   0.3196   0.3587   0.3612   0.3779
  0.3911   0.3995   0.4964   0.5610   0.5718   0.7889   0.8280   0.8787
  0.8876   0.9522   1.0529   1.0540   1.1257   1.2706   1.3767   1.5621
  1.5789   1.6152   1.6612   1.6957   1.8020   1.8395   1.9391   2.2608
  2.2613   2.2860   2.3932   2.4674   2.6067   2.8625   2.9310   4.0335
  4.1354   4.2081   4.2137   4.2568   4.3953   4.4694   5.3240   6.9122
  6.9432   7.1296   7.5730  14.7375  14.8020  14.9044  36.6403  68.7514
166.1877
 --------------------------------------------------------------

          Ground-State Mulliken Net Atomic Charges

     Atom                 Charge (a.u.)
  ----------------------------------------
      1 P                     0.364012
      2 H                    -0.078663
      3 N                    -0.207583
      4 F                    -0.077766
  ----------------------------------------
  Sum of atomic charges =    -0.000000

 -----------------------------------------------------------------
                    Cartesian Multipole Moments
 -----------------------------------------------------------------
    Charge (ESU x 10^10)
                 0.0000
    Dipole Moment (Debye)
         X       2.3197      Y       1.4534      Z      -0.0000
       Tot       2.7375
    Quadrupole Moments (Debye-Ang)
        XX     -25.4058     XY       0.8094     YY     -25.0729
        XZ      -0.0000     YZ      -0.0000     ZZ     -23.2138
    Octopole Moments (Debye-Ang^2)
       XXX      -9.3990    XXY       2.5632    XYY      -1.9465
       YYY       4.6376    XXZ      -0.0000    XYZ       0.0000
       YYZ       0.0000    XZZ      -3.1827    YZZ       1.3378
       ZZZ      -0.0000
    Hexadecapole Moments (Debye-Ang^3)
      XXXX    -189.7668   XXXY       1.9292   XXYY     -39.2339
      XYYY      -3.8896   YYYY     -59.3322   XXXZ      -0.0000
      XXYZ      -0.0000   XYYZ      -0.0000   YYYZ      -0.0000
      XXZZ     -34.5451   XYZZ      -0.2819   YYZZ     -14.0995
      XZZZ      -0.0000   YZZZ      -0.0000   ZZZZ     -26.3630
 -----------------------------------------------------------------
 DrvMan completing analytic gradient of the correlated energy
 Correlated dipole moment
            1
    1   0.9126595
    2   0.5718156
    3  -0.0000000
 Energy read as -495.648130605
 Full Analytical Gradient: (in a.u., or Hartree/Bohr)
             1             2             3             4
    1   -0.00004761   -0.00001229    0.00000111    0.00005879
    2   -0.00007013   -0.00005891    0.00028023   -0.00015119
    3   -0.00000000   -0.00000000    0.00000000   -0.00000000
 Gradient time:  CPU 0.80 s  wall 0.81 s
 ----------------------------------------------------------------
             Standard Nuclear Orientation (Angstroms)
    I     Atom           X                Y                Z
 ----------------------------------------------------------------
    1      P       1.0383830643     0.0465579760    -0.0000000000
    2      H       0.6531944183     1.4188536132    -0.0000000000
    3      N      -0.4174581653    -0.6448705482     0.0000000000
    4      F      -1.4785259139     0.2655411761    -0.0000000000
 ----------------------------------------------------------------
 Nuclear Repulsion Energy =    95.7245490284 hartrees
 There are       16 alpha and       16 beta electrons

                       Distance Matrix (Angstroms)
             P (  1)   H (  2)   N (  3)
   H (  2)  1.425330
   N (  3)  1.611691  2.324920
   F (  4)  2.526417  2.423708  1.398111

 Requested basis set is 6-311++G(d,p)
 There are 30 shells and 81 basis functions
 A cutoff of  1.0D-14 yielded    455 shell pairs
 There are      3383 function pairs (      3645 Cartesian)
 Smallest overlap matrix eigenvalue = 1.46E-03
 Guess MOs from SCF MO coefficient file

 -----------------------------------------------------------------------
  General SCF calculation program by
  Eric Jon Sundstrom, Paul Horn, Yuezhi Mao, Dmitri Zuev, Alec White,
  David Stuck, Shaama M.S., Shane Yost, Joonho Lee, David Small,
  Daniel Levine, Susi Lehtola, Hugh Burton, Evgeny Epifanovsky
 -----------------------------------------------------------------------
 Hartree-Fock
 using 6 threads for integral computing
 -------------------------------------------------------
 OpenMP Integral computing Module                
 Release: version 2.0, May 2017, Q-Chem Inc. Pleasanton 
 -------------------------------------------------------
 A restricted SCF calculation will be
 performed using DIIS
 SCF converges when DIIS error is below 1.0e-08
 ---------------------------------------
  Cycle       Energy         DIIS error
 ---------------------------------------
    1    -495.1192628358      4.81e-05  
    2    -495.1192650421      1.38e-05  
    3    -495.1192652936      9.47e-06  
    4    -495.1192653723      2.39e-06  
    5    -495.1192653864      8.21e-07  
    6    -495.1192653882      3.49e-07  
    7    -495.1192653885      1.47e-07  
    8    -495.1192653886      8.61e-08  
    9    -495.1192653886      2.70e-08  
   10    -495.1192653886      4.55e-09  Convergence criterion met
 ---------------------------------------
 SCF time:   CPU 2.20s  wall 0.00s 
 SCF   energy in the final basis set =     -495.1192653886
 Total energy in the final basis set =     -495.1192653886


 ------------------------------------------------------------------------------

   CCMAN2: suite of methods based on coupled cluster
           and equation of motion theories.

   Components:
   * libvmm-1.3-trunk
     by Evgeny Epifanovsky, Ilya Kaliman.
   * libtensor-2.5-trunk
     by Evgeny Epifanovsky, Michael Wormit, Dmitry Zuev, Sam Manzer, 
        Ilya Kaliman.
   * libcc-2.5-trunk
     by Evgeny Epifanovsky, Arik Landau, Tomasz Kus, Kirill Khistyaev, 
        Dmitry Zuev, Prashant Manohar, Xintian Feng, Anna Krylov, 
        Matthew Goldey, Alec White, Thomas Jagau, Kaushik Nanda, 
        Anastasia Gunina, Alexander Kunitsa, Joonho Lee.

   CCMAN original authors:
   Anna I. Krylov, C. David Sherrill, Steven R. Gwaltney,
   Edward F. C. Byrd (2000)
   Sergey V. Levchenko, Lyudmila V. Slipchenko, Tao Wang,
   Ana-Maria C. Cristian (2003)
   Piotr A. Pieniazek, C. Melania Oana, Evgeny Epifanovsky (2007)
   Prashant Manohar (2009)

 ------------------------------------------------------------------------------


 Allocating and initializing 30808MB of RAM...
 Calculation will run on 6 cores.


 Alpha MOs, Restricted
 -- Occupied --                  
-80.018 -26.326 -15.686  -7.560  -5.453  -5.452  -5.451  -1.627
  1 A     2 A     3 A     4 A     5 A     6 A     7 A     8 A                  
 -1.138  -0.818  -0.697  -0.694  -0.674  -0.484  -0.459  -0.429
  9 A    10 A    11 A    12 A    13 A    14 A    15 A    16 A                  
 -- Virtual --                   
  0.005   0.049   0.069   0.079   0.087   0.096   0.142   0.183
 17 A    18 A    19 A    20 A    21 A    22 A    23 A    24 A                  
  0.211   0.222   0.227   0.291   0.319   0.359   0.361   0.378
 25 A    26 A    27 A    28 A    29 A    30 A    31 A    32 A                  
  0.391   0.399   0.496   0.561   0.572   0.789   0.828   0.878
 33 A    34 A    35 A    36 A    37 A    38 A    39 A    40 A                  
  0.888   0.952   1.053   1.054   1.125   1.270   1.377   1.562
 41 A    42 A    43 A    44 A    45 A    46 A    47 A    48 A                  
  1.579   1.615   1.661   1.696   1.802   1.839   1.939   2.261
 49 A    50 A    51 A    52 A    53 A    54 A    55 A    56 A                  
  2.261   2.286   2.393   2.467   2.606   2.862   2.931   4.033
 57 A    58 A    59 A    60 A    61 A    62 A    63 A    64 A                  
  4.136   4.208   4.214   4.256   4.394   4.468   5.321   6.912
 65 A    66 A    67 A    68 A    69 A    70 A    71 A    72 A                  
  6.943   7.128   7.572  14.737  14.802  14.904  36.640  68.752
 73 A    74 A    75 A    76 A    77 A    78 A    79 A    80 A                  
166.187
 81 A                                                                          

 Beta MOs, Restricted
 -- Occupied --                  
-80.018 -26.326 -15.686  -7.560  -5.453  -5.452  -5.451  -1.627
  1 A     2 A     3 A     4 A     5 A     6 A     7 A     8 A                  
 -1.138  -0.818  -0.697  -0.694  -0.674  -0.484  -0.459  -0.429
  9 A    10 A    11 A    12 A    13 A    14 A    15 A    16 A                  
 -- Virtual --                   
  0.005   0.049   0.069   0.079   0.087   0.096   0.142   0.183
 17 A    18 A    19 A    20 A    21 A    22 A    23 A    24 A                  
  0.211   0.222   0.227   0.291   0.319   0.359   0.361   0.378
 25 A    26 A    27 A    28 A    29 A    30 A    31 A    32 A                  
  0.391   0.399   0.496   0.561   0.572   0.789   0.828   0.878
 33 A    34 A    35 A    36 A    37 A    38 A    39 A    40 A                  
  0.888   0.952   1.053   1.054   1.125   1.270   1.377   1.562
 41 A    42 A    43 A    44 A    45 A    46 A    47 A    48 A                  
  1.579   1.615   1.661   1.696   1.802   1.839   1.939   2.261
 49 A    50 A    51 A    52 A    53 A    54 A    55 A    56 A                  
  2.261   2.286   2.393   2.467   2.606   2.862   2.931   4.033
 57 A    58 A    59 A    60 A    61 A    62 A    63 A    64 A                  
  4.136   4.208   4.214   4.256   4.394   4.468   5.321   6.912
 65 A    66 A    67 A    68 A    69 A    70 A    71 A    72 A                  
  6.943   7.128   7.572  14.737  14.802  14.904  36.640  68.752
 73 A    74 A    75 A    76 A    77 A    78 A    79 A    80 A                  
166.187
 81 A                                                                          

 Occupation and symmetry of molecular orbitals

 Point group: C1 (1 irreducible representation).

                           A     All 
 -------------------------------------
 All molecular orbitals:
  - Alpha                  81    81  
  - Beta                   81    81  
 -------------------------------------
 Alpha orbitals:
  - Frozen occupied        7     7   
  - Active occupied        9     9   
  - Active virtual         65    65  
  - Frozen virtual         0     0   
 -------------------------------------
 Beta orbitals:
  - Frozen occupied        7     7   
  - Active occupied        9     9   
  - Active virtual         65    65  
  - Frozen virtual         0     0   
 -------------------------------------

 Import integrals:   CPU 0.00 s  wall 0.00 s

 Import integrals:   CPU 4.59 s  wall 0.84 s

 MP2 amplitudes:   CPU 0.02 s  wall 0.02 s

Running a double precision version
           CCSD T amplitudes will be solved using DIIS.

           Start     Size      MaxIter   EConv     TConv     
           3         7         100       1.00e-07  1.00e-05  
 ------------------------------------------------------------------------------
           Energy (a.u.)   Ediff      Tdiff       Comment
 ------------------------------------------------------------------------------
          -495.63103720                           
     1    -495.62389590   7.14e-03   6.51e-01     
     2    -495.64530434   2.14e-02   9.36e-02     
     3    -495.64442909   8.75e-04   4.48e-02     
     4    -495.64699710   2.57e-03   1.63e-02     Switched to DIIS steps.
     5    -495.64802956   1.03e-03   1.37e-02     
     6    -495.64812635   9.68e-05   3.59e-03     
     7    -495.64812620   1.49e-07   1.50e-03     
     8    -495.64812687   6.69e-07   3.82e-04     
     9    -495.64812979   2.93e-06   2.56e-04     
    10    -495.64812969   1.04e-07   7.40e-05     
    11    -495.64812983   1.39e-07   2.80e-05     
    12    -495.64812990   6.76e-08   1.45e-05     
    13    -495.64812987   3.23e-08   3.55e-06     
 ------------------------------------------------------------------------------
          -495.64812987                           CCSD T converged.

End of double precision
 SCF energy                 = -495.11926539
 MP2 energy                 = -495.63103720
 CCSD correlation energy     =   -0.52886448
 CCSD total energy           = -495.64812987

 CCSD  T1^2 = 0.0145  T2^2 = 0.2050  Leading amplitudes:

 Amplitude    Orbitals with energies
  0.0384       16 (A) A                  ->    17 (A) A                   
              -0.4295                          0.0047                     
  0.0384       16 (A) B                  ->    17 (A) B                   
              -0.4295                          0.0047                     
  0.0214       16 (A) A                  ->    40 (A) A                   
              -0.4295                          0.8784                     
  0.0214       16 (A) B                  ->    40 (A) B                   
              -0.4295                          0.8784                     

 Amplitude    Orbitals with energies
 -0.1370       16 (A) A      16 (A) B    ->    17 (A) A      17 (A) B     
              -0.4295       -0.4295            0.0047        0.0047       
  0.1370       16 (A) A      16 (A) B    ->    17 (A) B      17 (A) A     
              -0.4295       -0.4295            0.0047        0.0047       
  0.1370       16 (A) B      16 (A) A    ->    17 (A) A      17 (A) B     
              -0.4295       -0.4295            0.0047        0.0047       
 -0.1370       16 (A) B      16 (A) A    ->    17 (A) B      17 (A) A     
              -0.4295       -0.4295            0.0047        0.0047       

 Computing CCSD intemediates for later calculations in double precision
 Finished.

Running a double precision version
           CCSD Lambda amplitudes will be solved using DIIS.
           Start     Size      MaxIter   EConv     LConv     
           3         7         100       1.00e-07  1.00e-05  
 ------------------------------------------------------------------------------
            Enorm      Ldiff       Comment
 ------------------------------------------------------------------------------
     1     5.81e-02   3.99e-02     
     2     1.78e-02   8.08e-03     
     3     8.54e-03   1.99e-03     
     4     4.67e-03   1.57e-03     Switched to DIIS steps.
     5     1.47e-03   1.20e-03     
     6     7.57e-04   2.78e-04     
     7     2.45e-04   1.03e-04     
     8     1.13e-04   9.84e-06     
     9     3.38e-05   7.10e-06     
    10     1.34e-05   2.44e-06     
    11     5.20e-06   5.37e-07     
    12     1.73e-06   1.96e-07     
    13     7.58e-07   3.36e-08     
    14     2.99e-07   2.38e-08     
    15     1.26e-07   8.16e-09     
    16     6.86e-08   7.29e-09     
 ------------------------------------------------------------------------------
                                   CCSD Lambda converged.

 Computing density matrices in double precision...
           Orbital response amplitudes will be solved using DIIS.
           Start     Size      MaxIter   EConv     LConv     
           3         7         100       1.00e-06  1.00e-06  
 ------------------------------------------------------------------------------
            Enorm      Ldiff       Comment
 ------------------------------------------------------------------------------
     1     8.03e-02   2.04e-03     
     2     6.04e-02   6.77e-03     
     3     9.20e-02   2.33e-02     
     4     1.80e-02   3.07e-02     Switched to DIIS steps.
     5     4.06e-03   8.00e-03     
     6     1.02e-03   9.44e-04     
     7     3.40e-04   8.79e-05     
     8     8.43e-05   5.33e-05     
     9     2.62e-05   2.78e-06     
    10     6.12e-06   3.69e-06     
    11     1.10e-06   6.89e-07     
    12     6.05e-07   3.01e-07     
 ------------------------------------------------------------------------------
                                   Orbital response converged.

 Computing density matrices... Done.
 CCSD calculation:   CPU 119.21 s  wall 23.60 s

 Transferring MO TPDM to AO TPDM
 Transferring g2_o1o1o1o1
 Transferring g2_o1o1o1v1
 Transferring g2_o1o1v1v1
 Transferring g2_o1v1o1v1
 Transferring g2_o1v1v1v1
 Transferring g2_v1v1v1v1
 Adding separable TPDM
 Computing TPDM gradient
 --------------------------------------------------------
 2e gradient
  Atom          X               Y               Z
 --------------------------------------------------------
    1        -18.090892       -1.411430       -0.000000  
    2          0.093574       -3.915677        0.000000  
    3          6.447826       10.656240        0.000000  
    4         11.549492       -5.329132        0.000000  
 --------------------------------------------------------
 --------------------------------------------------------
 Final gradient
  Atom          X               Y               Z
 --------------------------------------------------------
    1        -18.090892       -1.411430       -0.000000  
    2          0.093574       -3.915677        0.000000  
    3          6.447826       10.656240        0.000000  
    4         11.549492       -5.329132        0.000000  
 --------------------------------------------------------
 Analytic gradient from two-electron contribution:   CPU 37.29 s  wall 6.67 s

 Total ccman2 time:   CPU 164.45 s  wall 32.06 s


 --------------------------------------------------------------

                    Orbital Energies (a.u.)
 --------------------------------------------------------------

 Alpha MOs
 -- Occupied --
-80.0175 -26.3262 -15.6865  -7.5598  -5.4529  -5.4521  -5.4511  -1.6273
 -1.1380  -0.8180  -0.6970  -0.6942  -0.6738  -0.4841  -0.4586  -0.4295
 -- Virtual --
  0.0047   0.0493   0.0688   0.0790   0.0867   0.0964   0.1424   0.1827
  0.2114   0.2218   0.2267   0.2908   0.3192   0.3588   0.3611   0.3776
  0.3910   0.3995   0.4960   0.5609   0.5716   0.7885   0.8279   0.8784
  0.8875   0.9522   1.0529   1.0537   1.1255   1.2697   1.3768   1.5620
  1.5790   1.6155   1.6611   1.6957   1.8018   1.8394   1.9391   2.2610
  2.2613   2.2857   2.3929   2.4669   2.6061   2.8621   2.9306   4.0326
  4.1359   4.2084   4.2140   4.2565   4.3940   4.4681   5.3214   6.9125
  6.9435   7.1278   7.5721  14.7373  14.8017  14.9035  36.6400  68.7517
166.1868
 --------------------------------------------------------------

          Ground-State Mulliken Net Atomic Charges

     Atom                 Charge (a.u.)
  ----------------------------------------
      1 P                     0.364057
      2 H                    -0.078316
      3 N                    -0.207146
      4 F                    -0.078595
  ----------------------------------------
  Sum of atomic charges =    -0.000000

 -----------------------------------------------------------------
                    Cartesian Multipole Moments
 -----------------------------------------------------------------
    Charge (ESU x 10^10)
                -0.0000
    Dipole Moment (Debye)
         X       2.3239      Y       1.4539      Z      -0.0000
       Tot       2.7412
    Quadrupole Moments (Debye-Ang)
        XX     -25.4187     XY       0.8129     YY     -25.0690
        XZ      -0.0000     YZ       0.0000     ZZ     -23.2162
    Octopole Moments (Debye-Ang^2)
       XXX      -9.3936    XXY       2.5768    XYY      -1.9403
       YYY       4.6839    XXZ      -0.0000    XYZ       0.0000
       YYZ      -0.0000    XZZ      -3.1796    YZZ       1.3503
       ZZZ      -0.0000
    Hexadecapole Moments (Debye-Ang^3)
      XXXX    -189.8444   XXXY       1.9208   XXYY     -39.2461
      XYYY      -3.8978   YYYY     -59.4002   XXXZ      -0.0000
      XXYZ       0.0000   XYYZ       0.0000   YYYZ       0.0000
      XXZZ     -34.5537   XYZZ      -0.2845   YYZZ     -14.1130
      XZZZ      -0.0000   YZZZ       0.0000   ZZZZ     -26.3671
 -----------------------------------------------------------------
 DrvMan completing analytic gradient of the correlated energy
 Correlated dipole moment
            1
    1   0.9142741
    2   0.5720235
    3  -0.0000000
 Energy read as -495.648129865
 Full Analytical Gradient: (in a.u., or Hartree/Bohr)
             1             2             3             4
    1    0.00028913    0.00009320   -0.00012504   -0.00025730
    2    0.00033068    0.00001865   -0.00067290    0.00032358
    3   -0.00000000    0.00000000    0.00000000    0.00000000
 Gradient time:  CPU 0.79 s  wall 0.80 s
 ----------------------------------------------------------------
             Standard Nuclear Orientation (Angstroms)
    I     Atom           X                Y                Z
 ----------------------------------------------------------------
    1      P       1.0383830643     0.0465579760    -0.0000000000
    2      H       0.6531944183     1.4188536132    -0.0000000000
    3      N      -0.4174581653    -0.6438705482     0.0010000000
    4      F      -1.4785259139     0.2655411761    -0.0000000000
 ----------------------------------------------------------------
 Nuclear Repulsion Energy =    95.7454260754 hartrees
 There are       16 alpha and       16 beta electrons

                       Distance Matrix (Angstroms)
             P (  1)   H (  2)   N (  3)
   H (  2)  1.425330
   N (  3)  1.611262  2.324033
   F (  4)  2.526417  2.423708  1.397460

 Requested basis set is 6-311++G(d,p)
 There are 30 shells and 81 basis functions
 A cutoff of  1.0D-14 yielded    455 shell pairs
 There are      3383 function pairs (      3645 Cartesian)
 Smallest overlap matrix eigenvalue = 1.46E-03
 Guess MOs from SCF MO coefficient file

 -----------------------------------------------------------------------
  General SCF calculation program by
  Eric Jon Sundstrom, Paul Horn, Yuezhi Mao, Dmitri Zuev, Alec White,
  David Stuck, Shaama M.S., Shane Yost, Joonho Lee, David Small,
  Daniel Levine, Susi Lehtola, Hugh Burton, Evgeny Epifanovsky
 -----------------------------------------------------------------------
 Hartree-Fock
 using 6 threads for integral computing
 -------------------------------------------------------
 OpenMP Integral computing Module                
 Release: version 2.0, May 2017, Q-Chem Inc. Pleasanton 
 -------------------------------------------------------
 A restricted SCF calculation will be
 performed using DIIS
 SCF converges when DIIS error is below 1.0e-08
 ---------------------------------------
  Cycle       Energy         DIIS error
 ---------------------------------------
    1    -495.1193279401      3.04e-05  
    2    -495.1193289434      8.81e-06  
    3    -495.1193290810      5.45e-06  
    4    -495.1193291123      1.81e-06  
    5    -495.1193291217      6.45e-07  
    6    -495.1193291233      3.21e-07  
    7    -495.1193291238      1.57e-07  
    8    -495.1193291239      7.69e-08  
    9    -495.1193291240      2.26e-08  
   10    -495.1193291240      7.46e-09  Convergence criterion met
 ---------------------------------------
 SCF time:   CPU 2.21s  wall 0.00s 
 SCF   energy in the final basis set =     -495.1193291240
 Total energy in the final basis set =     -495.1193291240


 ------------------------------------------------------------------------------

   CCMAN2: suite of methods based on coupled cluster
           and equation of motion theories.

   Components:
   * libvmm-1.3-trunk
     by Evgeny Epifanovsky, Ilya Kaliman.
   * libtensor-2.5-trunk
     by Evgeny Epifanovsky, Michael Wormit, Dmitry Zuev, Sam Manzer, 
        Ilya Kaliman.
   * libcc-2.5-trunk
     by Evgeny Epifanovsky, Arik Landau, Tomasz Kus, Kirill Khistyaev, 
        Dmitry Zuev, Prashant Manohar, Xintian Feng, Anna Krylov, 
        Matthew Goldey, Alec White, Thomas Jagau, Kaushik Nanda, 
        Anastasia Gunina, Alexander Kunitsa, Joonho Lee.

   CCMAN original authors:
   Anna I. Krylov, C. David Sherrill, Steven R. Gwaltney,
   Edward F. C. Byrd (2000)
   Sergey V. Levchenko, Lyudmila V. Slipchenko, Tao Wang,
   Ana-Maria C. Cristian (2003)
   Piotr A. Pieniazek, C. Melania Oana, Evgeny Epifanovsky (2007)
   Prashant Manohar (2009)

 ------------------------------------------------------------------------------


 Allocating and initializing 30808MB of RAM...
 Calculation will run on 6 cores.


 Alpha MOs, Restricted
 -- Occupied --                  
-80.017 -26.326 -15.686  -7.560  -5.453  -5.452  -5.451  -1.628
  1 A     2 A     3 A     4 A     5 A     6 A     7 A     8 A                  
 -1.138  -0.818  -0.697  -0.694  -0.674  -0.484  -0.459  -0.429
  9 A    10 A    11 A    12 A    13 A    14 A    15 A    16 A                  
 -- Virtual --                   
  0.005   0.049   0.069   0.079   0.087   0.096   0.142   0.183
 17 A    18 A    19 A    20 A    21 A    22 A    23 A    24 A                  
  0.211   0.222   0.227   0.291   0.319   0.359   0.361   0.378
 25 A    26 A    27 A    28 A    29 A    30 A    31 A    32 A                  
  0.391   0.399   0.496   0.561   0.572   0.789   0.828   0.879
 33 A    34 A    35 A    36 A    37 A    38 A    39 A    40 A                  
  0.888   0.952   1.053   1.054   1.126   1.270   1.377   1.562
 41 A    42 A    43 A    44 A    45 A    46 A    47 A    48 A                  
  1.579   1.615   1.661   1.696   1.802   1.839   1.939   2.261
 49 A    50 A    51 A    52 A    53 A    54 A    55 A    56 A                  
  2.261   2.286   2.393   2.467   2.606   2.862   2.931   4.033
 57 A    58 A    59 A    60 A    61 A    62 A    63 A    64 A                  
  4.136   4.208   4.214   4.257   4.395   4.469   5.323   6.912
 65 A    66 A    67 A    68 A    69 A    70 A    71 A    72 A                  
  6.943   7.129   7.573  14.737  14.802  14.904  36.640  68.752
 73 A    74 A    75 A    76 A    77 A    78 A    79 A    80 A                  
166.187
 81 A                                                                          

 Beta MOs, Restricted
 -- Occupied --                  
-80.017 -26.326 -15.686  -7.560  -5.453  -5.452  -5.451  -1.628
  1 A     2 A     3 A     4 A     5 A     6 A     7 A     8 A                  
 -1.138  -0.818  -0.697  -0.694  -0.674  -0.484  -0.459  -0.429
  9 A    10 A    11 A    12 A    13 A    14 A    15 A    16 A                  
 -- Virtual --                   
  0.005   0.049   0.069   0.079   0.087   0.096   0.142   0.183
 17 A    18 A    19 A    20 A    21 A    22 A    23 A    24 A                  
  0.211   0.222   0.227   0.291   0.319   0.359   0.361   0.378
 25 A    26 A    27 A    28 A    29 A    30 A    31 A    32 A                  
  0.391   0.399   0.496   0.561   0.572   0.789   0.828   0.879
 33 A    34 A    35 A    36 A    37 A    38 A    39 A    40 A                  
  0.888   0.952   1.053   1.054   1.126   1.270   1.377   1.562
 41 A    42 A    43 A    44 A    45 A    46 A    47 A    48 A                  
  1.579   1.615   1.661   1.696   1.802   1.839   1.939   2.261
 49 A    50 A    51 A    52 A    53 A    54 A    55 A    56 A                  
  2.261   2.286   2.393   2.467   2.606   2.862   2.931   4.033
 57 A    58 A    59 A    60 A    61 A    62 A    63 A    64 A                  
  4.136   4.208   4.214   4.257   4.395   4.469   5.323   6.912
 65 A    66 A    67 A    68 A    69 A    70 A    71 A    72 A                  
  6.943   7.129   7.573  14.737  14.802  14.904  36.640  68.752
 73 A    74 A    75 A    76 A    77 A    78 A    79 A    80 A                  
166.187
 81 A                                                                          

 Occupation and symmetry of molecular orbitals

 Point group: C1 (1 irreducible representation).

                           A     All 
 -------------------------------------
 All molecular orbitals:
  - Alpha                  81    81  
  - Beta                   81    81  
 -------------------------------------
 Alpha orbitals:
  - Frozen occupied        7     7   
  - Active occupied        9     9   
  - Active virtual         65    65  
  - Frozen virtual         0     0   
 -------------------------------------
 Beta orbitals:
  - Frozen occupied        7     7   
  - Active occupied        9     9   
  - Active virtual         65    65  
  - Frozen virtual         0     0   
 -------------------------------------

 Import integrals:   CPU 0.00 s  wall 0.00 s

 Import integrals:   CPU 4.60 s  wall 0.84 s

 MP2 amplitudes:   CPU 0.02 s  wall 0.01 s

Running a double precision version
           CCSD T amplitudes will be solved using DIIS.

           Start     Size      MaxIter   EConv     TConv     
           3         7         100       1.00e-07  1.00e-05  
 ------------------------------------------------------------------------------
           Energy (a.u.)   Ediff      Tdiff       Comment
 ------------------------------------------------------------------------------
          -495.63102743                           
     1    -495.62391922   7.11e-03   6.51e-01     
     2    -495.64530459   2.14e-02   9.36e-02     
     3    -495.64443552   8.69e-04   4.48e-02     
     4    -495.64699963   2.56e-03   1.63e-02     Switched to DIIS steps.
     5    -495.64803068   1.03e-03   1.37e-02     
     6    -495.64812714   9.65e-05   3.58e-03     
     7    -495.64812698   1.61e-07   1.50e-03     
     8    -495.64812765   6.68e-07   3.81e-04     
     9    -495.64813056   2.91e-06   2.56e-04     
    10    -495.64813046   1.01e-07   7.38e-05     
    11    -495.64813060   1.38e-07   2.80e-05     
    12    -495.64813066   6.71e-08   1.45e-05     
    13    -495.64813063   3.23e-08   3.54e-06     
 ------------------------------------------------------------------------------
          -495.64813063                           CCSD T converged.

End of double precision
 SCF energy                 = -495.11932912
 MP2 energy                 = -495.63102743
 CCSD correlation energy     =   -0.52880151
 CCSD total energy           = -495.64813063

 CCSD  T1^2 = 0.0144  T2^2 = 0.2049  Leading amplitudes:

 Amplitude    Orbitals with energies
 -0.0383       16 (A) A                  ->    17 (A) A                   
              -0.4295                          0.0048                     
 -0.0383       16 (A) B                  ->    17 (A) B                   
              -0.4295                          0.0048                     
  0.0214       16 (A) A                  ->    40 (A) A                   
              -0.4295                          0.8785                     
  0.0214       16 (A) B                  ->    40 (A) B                   
              -0.4295                          0.8785                     

 Amplitude    Orbitals with energies
 -0.1369       16 (A) A      16 (A) B    ->    17 (A) A      17 (A) B     
              -0.4295       -0.4295            0.0048        0.0048       
  0.1369       16 (A) A      16 (A) B    ->    17 (A) B      17 (A) A     
              -0.4295       -0.4295            0.0048        0.0048       
  0.1369       16 (A) B      16 (A) A    ->    17 (A) A      17 (A) B     
              -0.4295       -0.4295            0.0048        0.0048       
 -0.1369       16 (A) B      16 (A) A    ->    17 (A) B      17 (A) A     
              -0.4295       -0.4295            0.0048        0.0048       

 Computing CCSD intemediates for later calculations in double precision
 Finished.

Running a double precision version
           CCSD Lambda amplitudes will be solved using DIIS.
           Start     Size      MaxIter   EConv     LConv     
           3         7         100       1.00e-07  1.00e-05  
 ------------------------------------------------------------------------------
            Enorm      Ldiff       Comment
 ------------------------------------------------------------------------------
     1     5.81e-02   3.99e-02     
     2     1.77e-02   8.07e-03     
     3     8.52e-03   1.98e-03     
     4     4.67e-03   1.56e-03     Switched to DIIS steps.
     5     1.46e-03   1.20e-03     
     6     7.56e-04   2.77e-04     
     7     2.44e-04   1.02e-04     
     8     1.12e-04   9.75e-06     
     9     3.37e-05   7.10e-06     
    10     1.34e-05   2.43e-06     
    11     5.18e-06   5.35e-07     
    12     1.73e-06   1.95e-07     
    13     7.57e-07   3.35e-08     
    14     3.00e-07   2.37e-08     
    15     1.28e-07   8.12e-09     
    16     6.95e-08   7.29e-09     
 ------------------------------------------------------------------------------
                                   CCSD Lambda converged.

 Computing density matrices in double precision...
           Orbital response amplitudes will be solved using DIIS.
           Start     Size      MaxIter   EConv     LConv     
           3         7         100       1.00e-06  1.00e-06  
 ------------------------------------------------------------------------------
            Enorm      Ldiff       Comment
 ------------------------------------------------------------------------------
     1     8.02e-02   2.01e-03     
     2     6.02e-02   6.82e-03     
     3     9.16e-02   2.32e-02     
     4     1.79e-02   3.04e-02     Switched to DIIS steps.
     5     4.05e-03   7.98e-03     
     6     1.02e-03   9.42e-04     
     7     3.39e-04   8.73e-05     
     8     8.40e-05   5.31e-05     
     9     2.61e-05   2.77e-06     
    10     6.09e-06   3.67e-06     
    11     1.09e-06   6.86e-07     
    12     6.02e-07   2.99e-07     
 ------------------------------------------------------------------------------
                                   Orbital response converged.

 Computing density matrices... Done.
 CCSD calculation:   CPU 122.57 s  wall 24.62 s

 Transferring MO TPDM to AO TPDM
 Transferring g2_o1o1o1o1
 Transferring g2_o1o1o1v1
 Transferring g2_o1o1v1v1
 Transferring g2_o1v1o1v1
 Transferring g2_o1v1v1v1
 Transferring g2_v1v1v1v1
 Adding separable TPDM
 Computing TPDM gradient
 --------------------------------------------------------
 2e gradient
  Atom          X               Y               Z
 --------------------------------------------------------
    1        -18.100898       -1.404447        0.009021  
    2          0.094688       -3.914588       -0.000918  
    3          6.448694       10.648911       -0.014068  
    4         11.557517       -5.329876        0.005965  
 --------------------------------------------------------
 --------------------------------------------------------
 Final gradient
  Atom          X               Y               Z
 --------------------------------------------------------
    1        -18.100898       -1.404447        0.009021  
    2          0.094688       -3.914588       -0.000918  
    3          6.448694       10.648911       -0.014068  
    4         11.557517       -5.329876        0.005965  
 --------------------------------------------------------
 Analytic gradient from two-electron contribution:   CPU 36.74 s  wall 6.55 s

 Total ccman2 time:   CPU 166.77 s  wall 32.77 s


 --------------------------------------------------------------

                    Orbital Energies (a.u.)
 --------------------------------------------------------------

 Alpha MOs
 -- Occupied --
-80.0174 -26.3263 -15.6864  -7.5597  -5.4529  -5.4520  -5.4510  -1.6277
 -1.1381  -0.8181  -0.6973  -0.6944  -0.6739  -0.4839  -0.4586  -0.4295
 -- Virtual --
  0.0048   0.0493   0.0688   0.0790   0.0867   0.0964   0.1424   0.1828
  0.2114   0.2219   0.2267   0.2908   0.3194   0.3587   0.3612   0.3778
  0.3910   0.3995   0.4962   0.5609   0.5717   0.7887   0.8280   0.8785
  0.8875   0.9522   1.0529   1.0539   1.1256   1.2701   1.3768   1.5621
  1.5790   1.6153   1.6611   1.6957   1.8019   1.8394   1.9391   2.2609
  2.2613   2.2858   2.3930   2.4671   2.6064   2.8623   2.9308   4.0331
  4.1357   4.2082   4.2139   4.2566   4.3947   4.4688   5.3227   6.9123
  6.9434   7.1287   7.5725  14.7374  14.8019  14.9040  36.6402  68.7515
166.1872
 --------------------------------------------------------------

          Ground-State Mulliken Net Atomic Charges

     Atom                 Charge (a.u.)
  ----------------------------------------
      1 P                     0.364035
      2 H                    -0.078489
      3 N                    -0.207365
      4 F                    -0.078181
  ----------------------------------------
  Sum of atomic charges =     0.000000

 -----------------------------------------------------------------
                    Cartesian Multipole Moments
 -----------------------------------------------------------------
    Charge (ESU x 10^10)
                 0.0000
    Dipole Moment (Debye)
         X       2.3218      Y       1.4537      Z      -0.0016
       Tot       2.7393
    Quadrupole Moments (Debye-Ang)
        XX     -25.4123     XY       0.8112     YY     -25.0710
        XZ      -0.0002     YZ       0.0019     ZZ     -23.2150
    Octopole Moments (Debye-Ang^2)
       XXX      -9.3963    XXY       2.5700    XYY      -1.9434
       YYY       4.6608    XXZ      -0.0075    XYZ      -0.0009
       YYZ      -0.0078    XZZ      -3.1812    YZZ       1.3440
       ZZZ      -0.0193
    Hexadecapole Moments (Debye-Ang^3)
      XXXX    -189.8056   XXXY       1.9250   XXYY     -39.2400
      XYYY      -3.8937   YYYY     -59.3661   XXXZ       0.0050
      XXYZ       0.0034   XYYZ       0.0046   YYYZ       0.0155
      XXZZ     -34.5494   XYZZ      -0.2832   YYZZ     -14.1062
      XZZZ       0.0055   YZZZ       0.0131   ZZZZ     -26.3651
 -----------------------------------------------------------------
 DrvMan completing analytic gradient of the correlated energy
 Correlated dipole moment
            1
    1   0.9134676
    2   0.5719205
    3  -0.0006362
 Energy read as -495.648130632
 Full Analytical Gradient: (in a.u., or Hartree/Bohr)
             1             2             3             4
    1    0.00012102    0.00004053   -0.00006169   -0.00009985
    2    0.00013031   -0.00002004   -0.00019686    0.00008659
    3   -0.00005357    0.00003474    0.00005718   -0.00003836
 Gradient time:  CPU 0.80 s  wall 0.78 s
 ----------------------------------------------------------------
             Standard Nuclear Orientation (Angstroms)
    I     Atom           X                Y                Z
 ----------------------------------------------------------------
    1      P       1.0383830643     0.0465579760    -0.0000000000
    2      H       0.6531944183     1.4188536132    -0.0000000000
    3      N      -0.4174581653    -0.6438705482     0.0000000000
    4      F      -1.4775259139     0.2655411761    -0.0000000000
 ----------------------------------------------------------------
 Nuclear Repulsion Energy =    95.7702732567 hartrees
 There are       16 alpha and       16 beta electrons

                       Distance Matrix (Angstroms)
             P (  1)   H (  2)   N (  3)
   H (  2)  1.425330
   N (  3)  1.611262  2.324033
   F (  4)  2.525421  2.422829  1.396701

 Requested basis set is 6-311++G(d,p)
 There are 30 shells and 81 basis functions
 A cutoff of  1.0D-14 yielded    455 shell pairs
 There are      3383 function pairs (      3645 Cartesian)
 Smallest overlap matrix eigenvalue = 1.46E-03
 Guess MOs from SCF MO coefficient file

 -----------------------------------------------------------------------
  General SCF calculation program by
  Eric Jon Sundstrom, Paul Horn, Yuezhi Mao, Dmitri Zuev, Alec White,
  David Stuck, Shaama M.S., Shane Yost, Joonho Lee, David Small,
  Daniel Levine, Susi Lehtola, Hugh Burton, Evgeny Epifanovsky
 -----------------------------------------------------------------------
 Hartree-Fock
 using 6 threads for integral computing
 -------------------------------------------------------
 OpenMP Integral computing Module                
 Release: version 2.0, May 2017, Q-Chem Inc. Pleasanton 
 -------------------------------------------------------
 A restricted SCF calculation will be
 performed using DIIS
 SCF converges when DIIS error is below 1.0e-08
 ---------------------------------------
  Cycle       Energy         DIIS error
 ---------------------------------------
    1    -495.1193713290      2.92e-05  
    2    -495.1193721816      7.42e-06  
    3    -495.1193722943      3.06e-06  
    4    -495.1193723099      1.56e-06  
    5    -495.1193723155      6.64e-07  
    6    -495.1193723170      3.41e-07  
    7    -495.1193723175      1.71e-07  
    8    -495.1193723176      6.07e-08  
    9    -495.1193723177      1.92e-08  
   10    -495.1193723177      6.14e-09  Convergence criterion met
 ---------------------------------------
 SCF time:   CPU 2.33s  wall 0.00s 
 SCF   energy in the final basis set =     -495.1193723177
 Total energy in the final basis set =     -495.1193723177


 ------------------------------------------------------------------------------

   CCMAN2: suite of methods based on coupled cluster
           and equation of motion theories.

   Components:
   * libvmm-1.3-trunk
     by Evgeny Epifanovsky, Ilya Kaliman.
   * libtensor-2.5-trunk
     by Evgeny Epifanovsky, Michael Wormit, Dmitry Zuev, Sam Manzer, 
        Ilya Kaliman.
   * libcc-2.5-trunk
     by Evgeny Epifanovsky, Arik Landau, Tomasz Kus, Kirill Khistyaev, 
        Dmitry Zuev, Prashant Manohar, Xintian Feng, Anna Krylov, 
        Matthew Goldey, Alec White, Thomas Jagau, Kaushik Nanda, 
        Anastasia Gunina, Alexander Kunitsa, Joonho Lee.

   CCMAN original authors:
   Anna I. Krylov, C. David Sherrill, Steven R. Gwaltney,
   Edward F. C. Byrd (2000)
   Sergey V. Levchenko, Lyudmila V. Slipchenko, Tao Wang,
   Ana-Maria C. Cristian (2003)
   Piotr A. Pieniazek, C. Melania Oana, Evgeny Epifanovsky (2007)
   Prashant Manohar (2009)

 ------------------------------------------------------------------------------


 Allocating and initializing 30808MB of RAM...
 Calculation will run on 6 cores.


 Alpha MOs, Restricted
 -- Occupied --                  
-80.017 -26.326 -15.686  -7.560  -5.453  -5.452  -5.451  -1.628
  1 A     2 A     3 A     4 A     5 A     6 A     7 A     8 A                  
 -1.138  -0.818  -0.698  -0.695  -0.674  -0.484  -0.459  -0.429
  9 A    10 A    11 A    12 A    13 A    14 A    15 A    16 A                  
 -- Virtual --                   
  0.005   0.049   0.069   0.079   0.087   0.096   0.143   0.183
 17 A    18 A    19 A    20 A    21 A    22 A    23 A    24 A                  
  0.211   0.222   0.227   0.291   0.320   0.359   0.361   0.378
 25 A    26 A    27 A    28 A    29 A    30 A    31 A    32 A                  
  0.391   0.400   0.496   0.561   0.572   0.789   0.828   0.879
 33 A    34 A    35 A    36 A    37 A    38 A    39 A    40 A                  
  0.888   0.952   1.053   1.054   1.126   1.270   1.377   1.562
 41 A    42 A    43 A    44 A    45 A    46 A    47 A    48 A                  
  1.579   1.615   1.661   1.696   1.802   1.839   1.939   2.261
 49 A    50 A    51 A    52 A    53 A    54 A    55 A    56 A                  
  2.261   2.286   2.393   2.467   2.607   2.862   2.931   4.033
 57 A    58 A    59 A    60 A    61 A    62 A    63 A    64 A                  
  4.135   4.208   4.214   4.256   4.395   4.469   5.324   6.912
 65 A    66 A    67 A    68 A    69 A    70 A    71 A    72 A                  
  6.943   7.130   7.573  14.737  14.802  14.904  36.640  68.751
 73 A    74 A    75 A    76 A    77 A    78 A    79 A    80 A                  
166.187
 81 A                                                                          

 Beta MOs, Restricted
 -- Occupied --                  
-80.017 -26.326 -15.686  -7.560  -5.453  -5.452  -5.451  -1.628
  1 A     2 A     3 A     4 A     5 A     6 A     7 A     8 A                  
 -1.138  -0.818  -0.698  -0.695  -0.674  -0.484  -0.459  -0.429
  9 A    10 A    11 A    12 A    13 A    14 A    15 A    16 A                  
 -- Virtual --                   
  0.005   0.049   0.069   0.079   0.087   0.096   0.143   0.183
 17 A    18 A    19 A    20 A    21 A    22 A    23 A    24 A                  
  0.211   0.222   0.227   0.291   0.320   0.359   0.361   0.378
 25 A    26 A    27 A    28 A    29 A    30 A    31 A    32 A                  
  0.391   0.400   0.496   0.561   0.572   0.789   0.828   0.879
 33 A    34 A    35 A    36 A    37 A    38 A    39 A    40 A                  
  0.888   0.952   1.053   1.054   1.126   1.270   1.377   1.562
 41 A    42 A    43 A    44 A    45 A    46 A    47 A    48 A                  
  1.579   1.615   1.661   1.696   1.802   1.839   1.939   2.261
 49 A    50 A    51 A    52 A    53 A    54 A    55 A    56 A                  
  2.261   2.286   2.393   2.467   2.607   2.862   2.931   4.033
 57 A    58 A    59 A    60 A    61 A    62 A    63 A    64 A                  
  4.135   4.208   4.214   4.256   4.395   4.469   5.324   6.912
 65 A    66 A    67 A    68 A    69 A    70 A    71 A    72 A                  
  6.943   7.130   7.573  14.737  14.802  14.904  36.640  68.751
 73 A    74 A    75 A    76 A    77 A    78 A    79 A    80 A                  
166.187
 81 A                                                                          

 Occupation and symmetry of molecular orbitals

 Point group: C1 (1 irreducible representation).

                           A     All 
 -------------------------------------
 All molecular orbitals:
  - Alpha                  81    81  
  - Beta                   81    81  
 -------------------------------------
 Alpha orbitals:
  - Frozen occupied        7     7   
  - Active occupied        9     9   
  - Active virtual         65    65  
  - Frozen virtual         0     0   
 -------------------------------------
 Beta orbitals:
  - Frozen occupied        7     7   
  - Active occupied        9     9   
  - Active virtual         65    65  
  - Frozen virtual         0     0   
 -------------------------------------

 Import integrals:   CPU 0.00 s  wall 0.00 s

 Import integrals:   CPU 4.59 s  wall 0.84 s

 MP2 amplitudes:   CPU 0.02 s  wall 0.02 s

Running a double precision version
           CCSD T amplitudes will be solved using DIIS.

           Start     Size      MaxIter   EConv     TConv     
           3         7         100       1.00e-07  1.00e-05  
 ------------------------------------------------------------------------------
           Energy (a.u.)   Ediff      Tdiff       Comment
 ------------------------------------------------------------------------------
          -495.63102155                           
     1    -495.62393627   7.09e-03   6.51e-01     
     2    -495.64530401   2.14e-02   9.36e-02     
     3    -495.64443981   8.64e-04   4.47e-02     
     4    -495.64700104   2.56e-03   1.62e-02     Switched to DIIS steps.
     5    -495.64803097   1.03e-03   1.36e-02     
     6    -495.64812711   9.61e-05   3.58e-03     
     7    -495.64812687   2.42e-07   1.50e-03     
     8    -495.64812753   6.59e-07   3.80e-04     
     9    -495.64813042   2.89e-06   2.55e-04     
    10    -495.64813032   1.01e-07   7.36e-05     
    11    -495.64813045   1.37e-07   2.79e-05     
    12    -495.64813052   6.66e-08   1.44e-05     
    13    -495.64813049   3.21e-08   3.53e-06     
 ------------------------------------------------------------------------------
          -495.64813049                           CCSD T converged.

End of double precision
 SCF energy                 = -495.11937232
 MP2 energy                 = -495.63102155
 CCSD correlation energy     =   -0.52875817
 CCSD total energy           = -495.64813049

 CCSD  T1^2 = 0.0144  T2^2 = 0.2048  Leading amplitudes:

 Amplitude    Orbitals with energies
 -0.0383       16 (A) A                  ->    17 (A) A                   
              -0.4294                          0.0049                     
 -0.0383       16 (A) B                  ->    17 (A) B                   
              -0.4294                          0.0049                     
  0.0214       16 (A) A                  ->    40 (A) A                   
              -0.4294                          0.8786                     
  0.0214       16 (A) B                  ->    40 (A) B                   
              -0.4294                          0.8786                     

 Amplitude    Orbitals with energies
 -0.1369       16 (A) A      16 (A) B    ->    17 (A) A      17 (A) B     
              -0.4294       -0.4294            0.0049        0.0049       
  0.1369       16 (A) A      16 (A) B    ->    17 (A) B      17 (A) A     
              -0.4294       -0.4294            0.0049        0.0049       
  0.1369       16 (A) B      16 (A) A    ->    17 (A) A      17 (A) B     
              -0.4294       -0.4294            0.0049        0.0049       
 -0.1369       16 (A) B      16 (A) A    ->    17 (A) B      17 (A) A     
              -0.4294       -0.4294            0.0049        0.0049       

 Computing CCSD intemediates for later calculations in double precision
 Finished.

Running a double precision version
           CCSD Lambda amplitudes will be solved using DIIS.
           Start     Size      MaxIter   EConv     LConv     
           3         7         100       1.00e-07  1.00e-05  
 ------------------------------------------------------------------------------
            Enorm      Ldiff       Comment
 ------------------------------------------------------------------------------
     1     5.80e-02   3.99e-02     
     2     1.77e-02   8.07e-03     
     3     8.51e-03   1.98e-03     
     4     4.66e-03   1.56e-03     Switched to DIIS steps.
     5     1.46e-03   1.20e-03     
     6     7.55e-04   2.76e-04     
     7     2.44e-04   1.02e-04     
     8     1.12e-04   9.66e-06     
     9     3.36e-05   7.11e-06     
    10     1.34e-05   2.43e-06     
    11     5.16e-06   5.36e-07     
    12     1.73e-06   1.96e-07     
    13     7.54e-07   3.31e-08     
    14     2.98e-07   2.39e-08     
    15     1.26e-07   8.14e-09     
    16     6.83e-08   7.30e-09     
 ------------------------------------------------------------------------------
                                   CCSD Lambda converged.

 Computing density matrices in double precision...
           Orbital response amplitudes will be solved using DIIS.
           Start     Size      MaxIter   EConv     LConv     
           3         7         100       1.00e-06  1.00e-06  
 ------------------------------------------------------------------------------
            Enorm      Ldiff       Comment
 ------------------------------------------------------------------------------
     1     8.02e-02   1.99e-03     
     2     6.01e-02   6.90e-03     
     3     9.13e-02   2.31e-02     
     4     1.79e-02   3.02e-02     Switched to DIIS steps.
     5     4.05e-03   7.98e-03     
     6     1.02e-03   9.42e-04     
     7     3.39e-04   8.72e-05     
     8     8.38e-05   5.32e-05     
     9     2.60e-05   2.78e-06     
    10     6.07e-06   3.66e-06     
    11     1.09e-06   6.87e-07     
    12     5.99e-07   2.99e-07     
 ------------------------------------------------------------------------------
                                   Orbital response converged.

 Computing density matrices... Done.
 CCSD calculation:   CPU 122.81 s  wall 24.68 s

 Transferring MO TPDM to AO TPDM
 Transferring g2_o1o1o1o1
 Transferring g2_o1o1o1v1
 Transferring g2_o1o1v1v1
 Transferring g2_o1v1o1v1
 Transferring g2_o1v1v1v1
 Transferring g2_v1v1v1v1
 Adding separable TPDM
 Computing TPDM gradient
 --------------------------------------------------------
 2e gradient
  Atom          X               Y               Z
 --------------------------------------------------------
    1        -18.102656       -1.404623       -0.000000  
    2          0.093883       -3.915012        0.000000  
    3          6.448165       10.656322        0.000000  
    4         11.560608       -5.336688       -0.000000  
 --------------------------------------------------------
 --------------------------------------------------------
 Final gradient
  Atom          X               Y               Z
 --------------------------------------------------------
    1        -18.102656       -1.404623       -0.000000  
    2          0.093883       -3.915012        0.000000  
    3          6.448165       10.656322        0.000000  
    4         11.560608       -5.336688       -0.000000  
 --------------------------------------------------------
 Analytic gradient from two-electron contribution:   CPU 38.35 s  wall 6.92 s

 Total ccman2 time:   CPU 168.81 s  wall 33.32 s


 --------------------------------------------------------------

                    Orbital Energies (a.u.)
 --------------------------------------------------------------

 Alpha MOs
 -- Occupied --
-80.0173 -26.3264 -15.6863  -7.5596  -5.4528  -5.4519  -5.4509  -1.6281
 -1.1381  -0.8183  -0.6975  -0.6947  -0.6740  -0.4839  -0.4585  -0.4294
 -- Virtual --
  0.0049   0.0493   0.0688   0.0790   0.0867   0.0964   0.1425   0.1828
  0.2114   0.2219   0.2267   0.2908   0.3197   0.3587   0.3611   0.3779
  0.3911   0.3995   0.4962   0.5609   0.5717   0.7887   0.8280   0.8786
  0.8877   0.9523   1.0529   1.0538   1.1255   1.2702   1.3767   1.5620
  1.5787   1.6152   1.6612   1.6958   1.8020   1.8395   1.9391   2.2608
  2.2614   2.2860   2.3930   2.4671   2.6068   2.8624   2.9308   4.0335
  4.1354   4.2081   4.2137   4.2565   4.3954   4.4695   5.3241   6.9122
  6.9433   7.1297   7.5726  14.7375  14.8019  14.9041  36.6403  68.7514
166.1874
 --------------------------------------------------------------

          Ground-State Mulliken Net Atomic Charges

     Atom                 Charge (a.u.)
  ----------------------------------------
      1 P                     0.363938
      2 H                    -0.078577
      3 N                    -0.207594
      4 F                    -0.077767
  ----------------------------------------
  Sum of atomic charges =    -0.000000

 -----------------------------------------------------------------
                    Cartesian Multipole Moments
 -----------------------------------------------------------------
    Charge (ESU x 10^10)
                -0.0000
    Dipole Moment (Debye)
         X       2.3170      Y       1.4540      Z       0.0000
       Tot       2.7355
    Quadrupole Moments (Debye-Ang)
        XX     -25.4103     XY       0.8109     YY     -25.0716
        XZ       0.0000     YZ      -0.0000     ZZ     -23.2150
    Octopole Moments (Debye-Ang^2)
       XXX      -9.4321    XXY       2.5707    XYY      -1.9506
       YYY       4.6613    XXZ       0.0000    XYZ      -0.0000
       YYZ      -0.0000    XZZ      -3.1901    YZZ       1.3445
       ZZZ       0.0000
    Hexadecapole Moments (Debye-Ang^3)
      XXXX    -189.7160   XXXY       1.9226   XXYY     -39.2250
      XYYY      -3.8990   YYYY     -59.3698   XXXZ       0.0000
      XXYZ      -0.0000   XYYZ       0.0000   YYYZ      -0.0000
      XXZZ     -34.5353   XYZZ      -0.2847   YYZZ     -14.1070
      XZZZ       0.0000   YZZZ      -0.0000   ZZZZ     -26.3671
 -----------------------------------------------------------------
 DrvMan completing analytic gradient of the correlated energy
 Correlated dipole moment
            1
    1   0.9115933
    2   0.5720403
    3   0.0000001
 Energy read as -495.648130489
 Full Analytical Gradient: (in a.u., or Hartree/Bohr)
             1             2             3             4
    1    0.00000302    0.00005290   -0.00036403    0.00030811
    2    0.00018450   -0.00001525   -0.00003799   -0.00013126
    3    0.00000002   -0.00000001   -0.00000002    0.00000000
 Gradient time:  CPU 0.79 s  wall 0.80 s
 ----------------------------------------------------------------
             Standard Nuclear Orientation (Angstroms)
    I     Atom           X                Y                Z
 ----------------------------------------------------------------
    1      P       1.0383830643     0.0465579760    -0.0000000000
    2      H       0.6531944183     1.4188536132    -0.0000000000
    3      N      -0.4174581653    -0.6438705482     0.0000000000
    4      F      -1.4795259139     0.2655411761    -0.0000000000
 ----------------------------------------------------------------
 Nuclear Repulsion Energy =    95.7206228021 hartrees
 There are       16 alpha and       16 beta electrons

                       Distance Matrix (Angstroms)
             P (  1)   H (  2)   N (  3)
   H (  2)  1.425330
   N (  3)  1.611262  2.324033
   F (  4)  2.527414  2.424588  1.398219

 Requested basis set is 6-311++G(d,p)
 There are 30 shells and 81 basis functions
 A cutoff of  1.0D-14 yielded    455 shell pairs
 There are      3383 function pairs (      3645 Cartesian)
 Smallest overlap matrix eigenvalue = 1.46E-03
 Guess MOs from SCF MO coefficient file

 -----------------------------------------------------------------------
  General SCF calculation program by
  Eric Jon Sundstrom, Paul Horn, Yuezhi Mao, Dmitri Zuev, Alec White,
  David Stuck, Shaama M.S., Shane Yost, Joonho Lee, David Small,
  Daniel Levine, Susi Lehtola, Hugh Burton, Evgeny Epifanovsky
 -----------------------------------------------------------------------
 Hartree-Fock
 using 6 threads for integral computing
 -------------------------------------------------------
 OpenMP Integral computing Module                
 Release: version 2.0, May 2017, Q-Chem Inc. Pleasanton 
 -------------------------------------------------------
 A restricted SCF calculation will be
 performed using DIIS
 SCF converges when DIIS error is below 1.0e-08
 ---------------------------------------
  Cycle       Energy         DIIS error
 ---------------------------------------
    1    -495.1192835484      4.48e-05  
    2    -495.1192851450      9.97e-06  
    3    -495.1192852869      4.55e-06  
    4    -495.1192853062      1.77e-06  
    5    -495.1192853113      7.52e-07  
    6    -495.1192853123      3.38e-07  
    7    -495.1192853125      1.24e-07  
    8    -495.1192853126      4.49e-08  
    9    -495.1192853126      1.76e-08  
   10    -495.1192853126      4.41e-09  Convergence criterion met
 ---------------------------------------
 SCF time:   CPU 2.21s  wall 0.00s 
 SCF   energy in the final basis set =     -495.1192853126
 Total energy in the final basis set =     -495.1192853126


 ------------------------------------------------------------------------------

   CCMAN2: suite of methods based on coupled cluster
           and equation of motion theories.

   Components:
   * libvmm-1.3-trunk
     by Evgeny Epifanovsky, Ilya Kaliman.
   * libtensor-2.5-trunk
     by Evgeny Epifanovsky, Michael Wormit, Dmitry Zuev, Sam Manzer, 
        Ilya Kaliman.
   * libcc-2.5-trunk
     by Evgeny Epifanovsky, Arik Landau, Tomasz Kus, Kirill Khistyaev, 
        Dmitry Zuev, Prashant Manohar, Xintian Feng, Anna Krylov, 
        Matthew Goldey, Alec White, Thomas Jagau, Kaushik Nanda, 
        Anastasia Gunina, Alexander Kunitsa, Joonho Lee.

   CCMAN original authors:
   Anna I. Krylov, C. David Sherrill, Steven R. Gwaltney,
   Edward F. C. Byrd (2000)
   Sergey V. Levchenko, Lyudmila V. Slipchenko, Tao Wang,
   Ana-Maria C. Cristian (2003)
   Piotr A. Pieniazek, C. Melania Oana, Evgeny Epifanovsky (2007)
   Prashant Manohar (2009)

 ------------------------------------------------------------------------------


 Allocating and initializing 30808MB of RAM...
 Calculation will run on 6 cores.


 Alpha MOs, Restricted
 -- Occupied --                  
-80.018 -26.326 -15.686  -7.560  -5.453  -5.452  -5.451  -1.627
  1 A     2 A     3 A     4 A     5 A     6 A     7 A     8 A                  
 -1.138  -0.818  -0.697  -0.694  -0.674  -0.484  -0.459  -0.430
  9 A    10 A    11 A    12 A    13 A    14 A    15 A    16 A                  
 -- Virtual --                   
  0.005   0.049   0.069   0.079   0.087   0.096   0.142   0.183
 17 A    18 A    19 A    20 A    21 A    22 A    23 A    24 A                  
  0.211   0.222   0.227   0.291   0.319   0.359   0.361   0.378
 25 A    26 A    27 A    28 A    29 A    30 A    31 A    32 A                  
  0.391   0.399   0.496   0.561   0.572   0.789   0.828   0.878
 33 A    34 A    35 A    36 A    37 A    38 A    39 A    40 A                  
  0.887   0.952   1.053   1.054   1.126   1.270   1.377   1.562
 41 A    42 A    43 A    44 A    45 A    46 A    47 A    48 A                  
  1.579   1.615   1.661   1.696   1.802   1.839   1.939   2.261
 49 A    50 A    51 A    52 A    53 A    54 A    55 A    56 A                  
  2.261   2.286   2.393   2.467   2.606   2.862   2.931   4.033
 57 A    58 A    59 A    60 A    61 A    62 A    63 A    64 A                  
  4.136   4.208   4.214   4.257   4.394   4.468   5.321   6.912
 65 A    66 A    67 A    68 A    69 A    70 A    71 A    72 A                  
  6.943   7.128   7.572  14.737  14.802  14.904  36.640  68.752
 73 A    74 A    75 A    76 A    77 A    78 A    79 A    80 A                  
166.187
 81 A                                                                          

 Beta MOs, Restricted
 -- Occupied --                  
-80.018 -26.326 -15.686  -7.560  -5.453  -5.452  -5.451  -1.627
  1 A     2 A     3 A     4 A     5 A     6 A     7 A     8 A                  
 -1.138  -0.818  -0.697  -0.694  -0.674  -0.484  -0.459  -0.430
  9 A    10 A    11 A    12 A    13 A    14 A    15 A    16 A                  
 -- Virtual --                   
  0.005   0.049   0.069   0.079   0.087   0.096   0.142   0.183
 17 A    18 A    19 A    20 A    21 A    22 A    23 A    24 A                  
  0.211   0.222   0.227   0.291   0.319   0.359   0.361   0.378
 25 A    26 A    27 A    28 A    29 A    30 A    31 A    32 A                  
  0.391   0.399   0.496   0.561   0.572   0.789   0.828   0.878
 33 A    34 A    35 A    36 A    37 A    38 A    39 A    40 A                  
  0.887   0.952   1.053   1.054   1.126   1.270   1.377   1.562
 41 A    42 A    43 A    44 A    45 A    46 A    47 A    48 A                  
  1.579   1.615   1.661   1.696   1.802   1.839   1.939   2.261
 49 A    50 A    51 A    52 A    53 A    54 A    55 A    56 A                  
  2.261   2.286   2.393   2.467   2.606   2.862   2.931   4.033
 57 A    58 A    59 A    60 A    61 A    62 A    63 A    64 A                  
  4.136   4.208   4.214   4.257   4.394   4.468   5.321   6.912
 65 A    66 A    67 A    68 A    69 A    70 A    71 A    72 A                  
  6.943   7.128   7.572  14.737  14.802  14.904  36.640  68.752
 73 A    74 A    75 A    76 A    77 A    78 A    79 A    80 A                  
166.187
 81 A                                                                          

 Occupation and symmetry of molecular orbitals

 Point group: C1 (1 irreducible representation).

                           A     All 
 -------------------------------------
 All molecular orbitals:
  - Alpha                  81    81  
  - Beta                   81    81  
 -------------------------------------
 Alpha orbitals:
  - Frozen occupied        7     7   
  - Active occupied        9     9   
  - Active virtual         65    65  
  - Frozen virtual         0     0   
 -------------------------------------
 Beta orbitals:
  - Frozen occupied        7     7   
  - Active occupied        9     9   
  - Active virtual         65    65  
  - Frozen virtual         0     0   
 -------------------------------------

 Import integrals:   CPU 0.00 s  wall 0.00 s

 Import integrals:   CPU 4.59 s  wall 0.84 s

 MP2 amplitudes:   CPU 0.02 s  wall 0.02 s

Running a double precision version
           CCSD T amplitudes will be solved using DIIS.

           Start     Size      MaxIter   EConv     TConv     
           3         7         100       1.00e-07  1.00e-05  
 ------------------------------------------------------------------------------
           Energy (a.u.)   Ediff      Tdiff       Comment
 ------------------------------------------------------------------------------
          -495.63103265                           
     1    -495.62390149   7.13e-03   6.51e-01     
     2    -495.64530451   2.14e-02   9.36e-02     
     3    -495.64443055   8.74e-04   4.48e-02     
     4    -495.64699755   2.57e-03   1.63e-02     Switched to DIIS steps.
     5    -495.64802973   1.03e-03   1.37e-02     
     6    -495.64812651   9.68e-05   3.59e-03     
     7    -495.64812643   8.02e-08   1.50e-03     
     8    -495.64812711   6.78e-07   3.82e-04     
     9    -495.64813004   2.93e-06   2.56e-04     
    10    -495.64812994   1.01e-07   7.40e-05     
    11    -495.64813008   1.39e-07   2.80e-05     
    12    -495.64813015   6.75e-08   1.45e-05     
    13    -495.64813011   3.24e-08   3.55e-06     
 ------------------------------------------------------------------------------
          -495.64813011                           CCSD T converged.

End of double precision
 SCF energy                 = -495.11928531
 MP2 energy                 = -495.63103265
 CCSD correlation energy     =   -0.52884480
 CCSD total energy           = -495.64813011

 CCSD  T1^2 = 0.0145  T2^2 = 0.2050  Leading amplitudes:

 Amplitude    Orbitals with energies
 -0.0384       16 (A) A                  ->    17 (A) A                   
              -0.4296                          0.0048                     
 -0.0384       16 (A) B                  ->    17 (A) B                   
              -0.4296                          0.0048                     
  0.0214       16 (A) A                  ->    40 (A) A                   
              -0.4296                          0.8785                     
  0.0214       16 (A) B                  ->    40 (A) B                   
              -0.4296                          0.8785                     

 Amplitude    Orbitals with energies
 -0.1369       16 (A) A      16 (A) B    ->    17 (A) A      17 (A) B     
              -0.4296       -0.4296            0.0048        0.0048       
  0.1369       16 (A) A      16 (A) B    ->    17 (A) B      17 (A) A     
              -0.4296       -0.4296            0.0048        0.0048       
  0.1369       16 (A) B      16 (A) A    ->    17 (A) A      17 (A) B     
              -0.4296       -0.4296            0.0048        0.0048       
 -0.1369       16 (A) B      16 (A) A    ->    17 (A) B      17 (A) A     
              -0.4296       -0.4296            0.0048        0.0048       

 Computing CCSD intemediates for later calculations in double precision
 Finished.

Running a double precision version
           CCSD Lambda amplitudes will be solved using DIIS.
           Start     Size      MaxIter   EConv     LConv     
           3         7         100       1.00e-07  1.00e-05  
 ------------------------------------------------------------------------------
            Enorm      Ldiff       Comment
 ------------------------------------------------------------------------------
     1     5.81e-02   3.99e-02     
     2     1.78e-02   8.08e-03     
     3     8.53e-03   1.99e-03     
     4     4.67e-03   1.56e-03     Switched to DIIS steps.
     5     1.47e-03   1.20e-03     
     6     7.57e-04   2.77e-04     
     7     2.45e-04   1.03e-04     
     8     1.13e-04   9.84e-06     
     9     3.38e-05   7.09e-06     
    10     1.34e-05   2.43e-06     
    11     5.19e-06   5.34e-07     
    12     1.73e-06   1.95e-07     
    13     7.58e-07   3.38e-08     
    14     2.99e-07   2.35e-08     
    15     1.26e-07   8.11e-09     
    16     6.86e-08   7.24e-09     
 ------------------------------------------------------------------------------
                                   CCSD Lambda converged.

 Computing density matrices in double precision...
           Orbital response amplitudes will be solved using DIIS.
           Start     Size      MaxIter   EConv     LConv     
           3         7         100       1.00e-06  1.00e-06  
 ------------------------------------------------------------------------------
            Enorm      Ldiff       Comment
 ------------------------------------------------------------------------------
     1     8.03e-02   2.02e-03     
     2     6.04e-02   6.75e-03     
     3     9.20e-02   2.33e-02     
     4     1.79e-02   3.07e-02     Switched to DIIS steps.
     5     4.05e-03   7.98e-03     
     6     1.02e-03   9.43e-04     
     7     3.38e-04   8.75e-05     
     8     8.41e-05   5.31e-05     
     9     2.62e-05   2.77e-06     
    10     6.11e-06   3.68e-06     
    11     1.09e-06   6.86e-07     
    12     6.04e-07   2.99e-07     
 ------------------------------------------------------------------------------
                                   Orbital response converged.

 Computing density matrices... Done.
 CCSD calculation:   CPU 119.57 s  wall 23.71 s

 Transferring MO TPDM to AO TPDM
 Transferring g2_o1o1o1o1
 Transferring g2_o1o1o1v1
 Transferring g2_o1o1v1v1
 Transferring g2_o1v1o1v1
 Transferring g2_o1v1v1v1
 Transferring g2_v1v1v1v1
 Adding separable TPDM
 Computing TPDM gradient
 --------------------------------------------------------
 2e gradient
  Atom          X               Y               Z
 --------------------------------------------------------
    1        -18.099151       -1.404276        0.000000  
    2          0.095493       -3.914165       -0.000000  
    3          6.449237       10.641519       -0.000000  
    4         11.554421       -5.323078        0.000000  
 --------------------------------------------------------
 --------------------------------------------------------
 Final gradient
  Atom          X               Y               Z
 --------------------------------------------------------
    1        -18.099151       -1.404276        0.000000  
    2          0.095493       -3.914165       -0.000000  
    3          6.449237       10.641519       -0.000000  
    4         11.554421       -5.323078        0.000000  
 --------------------------------------------------------
 Analytic gradient from two-electron contribution:   CPU 37.05 s  wall 6.65 s

 Total ccman2 time:   CPU 163.97 s  wall 31.95 s


 --------------------------------------------------------------

                    Orbital Energies (a.u.)
 --------------------------------------------------------------

 Alpha MOs
 -- Occupied --
-80.0175 -26.3262 -15.6864  -7.5598  -5.4529  -5.4521  -5.4511  -1.6272
 -1.1382  -0.8179  -0.6970  -0.6941  -0.6738  -0.4840  -0.4587  -0.4296
 -- Virtual --
  0.0048   0.0493   0.0688   0.0789   0.0867   0.0964   0.1423   0.1827
  0.2114   0.2219   0.2268   0.2908   0.3191   0.3588   0.3612   0.3776
  0.3910   0.3995   0.4962   0.5609   0.5716   0.7887   0.8279   0.8785
  0.8874   0.9522   1.0529   1.0539   1.1257   1.2701   1.3768   1.5621
  1.5792   1.6155   1.6611   1.6956   1.8018   1.8394   1.9391   2.2610
  2.2611   2.2857   2.3931   2.4672   2.6060   2.8623   2.9309   4.0327
  4.1360   4.2084   4.2140   4.2568   4.3939   4.4681   5.3213   6.9125
  6.9434   7.1277   7.5724  14.7373  14.8018  14.9039  36.6400  68.7516
166.1871
 --------------------------------------------------------------

          Ground-State Mulliken Net Atomic Charges

     Atom                 Charge (a.u.)
  ----------------------------------------
      1 P                     0.364130
      2 H                    -0.078402
      3 N                    -0.207136
      4 F                    -0.078593
  ----------------------------------------
  Sum of atomic charges =     0.000000

 -----------------------------------------------------------------
                    Cartesian Multipole Moments
 -----------------------------------------------------------------
    Charge (ESU x 10^10)
                 0.0000
    Dipole Moment (Debye)
         X       2.3266      Y       1.4534      Z       0.0000
       Tot       2.7432
    Quadrupole Moments (Debye-Ang)
        XX     -25.4143     XY       0.8114     YY     -25.0703
        XZ       0.0000     YZ       0.0000     ZZ     -23.2150
    Octopole Moments (Debye-Ang^2)
       XXX      -9.3606    XXY       2.5692    XYY      -1.9362
       YYY       4.6602    XXZ       0.0000    XYZ      -0.0000
       YYZ      -0.0000    XZZ      -3.1722    YZZ       1.3436
       ZZZ       0.0000
    Hexadecapole Moments (Debye-Ang^3)
      XXXX    -189.8954   XXXY       1.9273   XXYY     -39.2550
      XYYY      -3.8883   YYYY     -59.3625   XXXZ       0.0000
      XXYZ       0.0000   XYYZ       0.0000   YYYZ       0.0000
      XXZZ     -34.5636   XYZZ      -0.2817   YYZZ     -14.1054
      XZZZ       0.0000   YZZZ       0.0000   ZZZZ     -26.3630
 -----------------------------------------------------------------
 DrvMan completing analytic gradient of the correlated energy
 Correlated dipole moment
            1
    1   0.9153406
    2   0.5718016
    3   0.0000000
 Energy read as -495.648130113
 Full Analytical Gradient: (in a.u., or Hartree/Bohr)
             1             2             3             4
    1    0.00023840    0.00002810    0.00023933   -0.00050584
    2    0.00007611   -0.00002486   -0.00035406    0.00030281
    3    0.00000000    0.00000000   -0.00000000    0.00000000
 Gradient time:  CPU 0.81 s  wall 0.81 s
 ----------------------------------------------------------------
             Standard Nuclear Orientation (Angstroms)
    I     Atom           X                Y                Z
 ----------------------------------------------------------------
    1      P       1.0383830643     0.0465579760    -0.0000000000
    2      H       0.6531944183     1.4188536132    -0.0000000000
    3      N      -0.4174581653    -0.6438705482     0.0000000000
    4      F      -1.4785259139     0.2665411761    -0.0000000000
 ----------------------------------------------------------------
 Nuclear Repulsion Energy =    95.7337448330 hartrees
 There are       16 alpha and       16 beta electrons

                       Distance Matrix (Angstroms)
             P (  1)   H (  2)   N (  3)
   H (  2)  1.425330
   N (  3)  1.611262  2.324033
   F (  4)  2.526504  2.423232  1.398111

 Requested basis set is 6-311++G(d,p)
 There are 30 shells and 81 basis functions
 A cutoff of  1.0D-14 yielded    455 shell pairs
 There are      3383 function pairs (      3645 Cartesian)
 Smallest overlap matrix eigenvalue = 1.46E-03
 Guess MOs from SCF MO coefficient file

 -----------------------------------------------------------------------
  General SCF calculation program by
  Eric Jon Sundstrom, Paul Horn, Yuezhi Mao, Dmitri Zuev, Alec White,
  David Stuck, Shaama M.S., Shane Yost, Joonho Lee, David Small,
  Daniel Levine, Susi Lehtola, Hugh Burton, Evgeny Epifanovsky
 -----------------------------------------------------------------------
 Hartree-Fock
 using 6 threads for integral computing
 -------------------------------------------------------
 OpenMP Integral computing Module                
 Release: version 2.0, May 2017, Q-Chem Inc. Pleasanton 
 -------------------------------------------------------
 A restricted SCF calculation will be
 performed using DIIS
 SCF converges when DIIS error is below 1.0e-08
 ---------------------------------------
  Cycle       Energy         DIIS error
 ---------------------------------------
    1    -495.1192941755      2.02e-05  
    2    -495.1192946222      5.95e-06  
    3    -495.1192946969      2.11e-06  
    4    -495.1192947061      1.09e-06  
    5    -495.1192947076      2.11e-07  
    6    -495.1192947077      9.08e-08  
    7    -495.1192947077      3.04e-08  
    8    -495.1192947077      9.51e-09  Convergence criterion met
 ---------------------------------------
 SCF time:   CPU 1.77s  wall 0.00s 
 SCF   energy in the final basis set =     -495.1192947077
 Total energy in the final basis set =     -495.1192947077


 ------------------------------------------------------------------------------

   CCMAN2: suite of methods based on coupled cluster
           and equation of motion theories.

   Components:
   * libvmm-1.3-trunk
     by Evgeny Epifanovsky, Ilya Kaliman.
   * libtensor-2.5-trunk
     by Evgeny Epifanovsky, Michael Wormit, Dmitry Zuev, Sam Manzer, 
        Ilya Kaliman.
   * libcc-2.5-trunk
     by Evgeny Epifanovsky, Arik Landau, Tomasz Kus, Kirill Khistyaev, 
        Dmitry Zuev, Prashant Manohar, Xintian Feng, Anna Krylov, 
        Matthew Goldey, Alec White, Thomas Jagau, Kaushik Nanda, 
        Anastasia Gunina, Alexander Kunitsa, Joonho Lee.

   CCMAN original authors:
   Anna I. Krylov, C. David Sherrill, Steven R. Gwaltney,
   Edward F. C. Byrd (2000)
   Sergey V. Levchenko, Lyudmila V. Slipchenko, Tao Wang,
   Ana-Maria C. Cristian (2003)
   Piotr A. Pieniazek, C. Melania Oana, Evgeny Epifanovsky (2007)
   Prashant Manohar (2009)

 ------------------------------------------------------------------------------


 Allocating and initializing 30808MB of RAM...
 Calculation will run on 6 cores.


 Alpha MOs, Restricted
 -- Occupied --                  
-80.017 -26.326 -15.686  -7.560  -5.453  -5.452  -5.451  -1.627
  1 A     2 A     3 A     4 A     5 A     6 A     7 A     8 A                  
 -1.138  -0.818  -0.697  -0.694  -0.674  -0.484  -0.459  -0.430
  9 A    10 A    11 A    12 A    13 A    14 A    15 A    16 A                  
 -- Virtual --                   
  0.005   0.049   0.069   0.079   0.087   0.096   0.142   0.183
 17 A    18 A    19 A    20 A    21 A    22 A    23 A    24 A                  
  0.211   0.222   0.227   0.291   0.319   0.359   0.361   0.378
 25 A    26 A    27 A    28 A    29 A    30 A    31 A    32 A                  
  0.391   0.400   0.496   0.561   0.572   0.789   0.828   0.879
 33 A    34 A    35 A    36 A    37 A    38 A    39 A    40 A                  
  0.887   0.952   1.053   1.054   1.126   1.270   1.377   1.562
 41 A    42 A    43 A    44 A    45 A    46 A    47 A    48 A                  
  1.579   1.616   1.661   1.696   1.802   1.839   1.939   2.261
 49 A    50 A    51 A    52 A    53 A    54 A    55 A    56 A                  
  2.261   2.286   2.393   2.467   2.606   2.862   2.931   4.033
 57 A    58 A    59 A    60 A    61 A    62 A    63 A    64 A                  
  4.136   4.208   4.214   4.257   4.394   4.468   5.321   6.912
 65 A    66 A    67 A    68 A    69 A    70 A    71 A    72 A                  
  6.943   7.128   7.572  14.737  14.802  14.904  36.640  68.752
 73 A    74 A    75 A    76 A    77 A    78 A    79 A    80 A                  
166.187
 81 A                                                                          

 Beta MOs, Restricted
 -- Occupied --                  
-80.017 -26.326 -15.686  -7.560  -5.453  -5.452  -5.451  -1.627
  1 A     2 A     3 A     4 A     5 A     6 A     7 A     8 A                  
 -1.138  -0.818  -0.697  -0.694  -0.674  -0.484  -0.459  -0.430
  9 A    10 A    11 A    12 A    13 A    14 A    15 A    16 A                  
 -- Virtual --                   
  0.005   0.049   0.069   0.079   0.087   0.096   0.142   0.183
 17 A    18 A    19 A    20 A    21 A    22 A    23 A    24 A                  
  0.211   0.222   0.227   0.291   0.319   0.359   0.361   0.378
 25 A    26 A    27 A    28 A    29 A    30 A    31 A    32 A                  
  0.391   0.400   0.496   0.561   0.572   0.789   0.828   0.879
 33 A    34 A    35 A    36 A    37 A    38 A    39 A    40 A                  
  0.887   0.952   1.053   1.054   1.126   1.270   1.377   1.562
 41 A    42 A    43 A    44 A    45 A    46 A    47 A    48 A                  
  1.579   1.616   1.661   1.696   1.802   1.839   1.939   2.261
 49 A    50 A    51 A    52 A    53 A    54 A    55 A    56 A                  
  2.261   2.286   2.393   2.467   2.606   2.862   2.931   4.033
 57 A    58 A    59 A    60 A    61 A    62 A    63 A    64 A                  
  4.136   4.208   4.214   4.257   4.394   4.468   5.321   6.912
 65 A    66 A    67 A    68 A    69 A    70 A    71 A    72 A                  
  6.943   7.128   7.572  14.737  14.802  14.904  36.640  68.752
 73 A    74 A    75 A    76 A    77 A    78 A    79 A    80 A                  
166.187
 81 A                                                                          

 Occupation and symmetry of molecular orbitals

 Point group: C1 (1 irreducible representation).

                           A     All 
 -------------------------------------
 All molecular orbitals:
  - Alpha                  81    81  
  - Beta                   81    81  
 -------------------------------------
 Alpha orbitals:
  - Frozen occupied        7     7   
  - Active occupied        9     9   
  - Active virtual         65    65  
  - Frozen virtual         0     0   
 -------------------------------------
 Beta orbitals:
  - Frozen occupied        7     7   
  - Active occupied        9     9   
  - Active virtual         65    65  
  - Frozen virtual         0     0   
 -------------------------------------

 Import integrals:   CPU 0.00 s  wall 0.00 s

 Import integrals:   CPU 4.60 s  wall 0.84 s

 MP2 amplitudes:   CPU 0.02 s  wall 0.01 s

Running a double precision version
           CCSD T amplitudes will be solved using DIIS.

           Start     Size      MaxIter   EConv     TConv     
           3         7         100       1.00e-07  1.00e-05  
 ------------------------------------------------------------------------------
           Energy (a.u.)   Ediff      Tdiff       Comment
 ------------------------------------------------------------------------------
          -495.63103078                           
     1    -495.62390559   7.13e-03   6.51e-01     
     2    -495.64530424   2.14e-02   9.36e-02     
     3    -495.64443181   8.72e-04   4.48e-02     
     4    -495.64699815   2.57e-03   1.63e-02     Switched to DIIS steps.
     5    -495.64803005   1.03e-03   1.37e-02     
     6    -495.64812674   9.67e-05   3.59e-03     
     7    -495.64812664   1.06e-07   1.50e-03     
     8    -495.64812731   6.74e-07   3.82e-04     
     9    -495.64813024   2.93e-06   2.56e-04     
    10    -495.64813014   1.02e-07   7.40e-05     
    11    -495.64813028   1.39e-07   2.80e-05     
    12    -495.64813035   6.74e-08   1.45e-05     
    13    -495.64813031   3.24e-08   3.55e-06     
 ------------------------------------------------------------------------------
          -495.64813031                           CCSD T converged.

End of double precision
 SCF energy                 = -495.11929471
 MP2 energy                 = -495.63103078
 CCSD correlation energy     =   -0.52883561
 CCSD total energy           = -495.64813031

 CCSD  T1^2 = 0.0145  T2^2 = 0.2049  Leading amplitudes:

 Amplitude    Orbitals with energies
  0.0384       16 (A) A                  ->    17 (A) A                   
              -0.4296                          0.0048                     
  0.0384       16 (A) B                  ->    17 (A) B                   
              -0.4296                          0.0048                     
 -0.0214       16 (A) A                  ->    40 (A) A                   
              -0.4296                          0.8785                     
 -0.0214       16 (A) B                  ->    40 (A) B                   
              -0.4296                          0.8785                     

 Amplitude    Orbitals with energies
 -0.1369       16 (A) A      16 (A) B    ->    17 (A) A      17 (A) B     
              -0.4296       -0.4296            0.0048        0.0048       
  0.1369       16 (A) A      16 (A) B    ->    17 (A) B      17 (A) A     
              -0.4296       -0.4296            0.0048        0.0048       
  0.1369       16 (A) B      16 (A) A    ->    17 (A) A      17 (A) B     
              -0.4296       -0.4296            0.0048        0.0048       
 -0.1369       16 (A) B      16 (A) A    ->    17 (A) B      17 (A) A     
              -0.4296       -0.4296            0.0048        0.0048       

 Computing CCSD intemediates for later calculations in double precision
 Finished.

Running a double precision version
           CCSD Lambda amplitudes will be solved using DIIS.
           Start     Size      MaxIter   EConv     LConv     
           3         7         100       1.00e-07  1.00e-05  
 ------------------------------------------------------------------------------
            Enorm      Ldiff       Comment
 ------------------------------------------------------------------------------
     1     5.81e-02   3.99e-02     
     2     1.78e-02   8.08e-03     
     3     8.53e-03   1.99e-03     
     4     4.67e-03   1.56e-03     Switched to DIIS steps.
     5     1.47e-03   1.20e-03     
     6     7.57e-04   2.77e-04     
     7     2.45e-04   1.03e-04     
     8     1.12e-04   9.83e-06     
     9     3.38e-05   7.09e-06     
    10     1.34e-05   2.43e-06     
    11     5.19e-06   5.34e-07     
    12     1.73e-06   1.95e-07     
    13     7.57e-07   3.38e-08     
    14     2.99e-07   2.36e-08     
    15     1.26e-07   8.12e-09     
    16     6.85e-08   7.26e-09     
 ------------------------------------------------------------------------------
                                   CCSD Lambda converged.

 Computing density matrices in double precision...
           Orbital response amplitudes will be solved using DIIS.
           Start     Size      MaxIter   EConv     LConv     
           3         7         100       1.00e-06  1.00e-06  
 ------------------------------------------------------------------------------
            Enorm      Ldiff       Comment
 ------------------------------------------------------------------------------
     1     8.03e-02   2.02e-03     
     2     6.03e-02   6.77e-03     
     3     9.19e-02   2.33e-02     
     4     1.79e-02   3.06e-02     Switched to DIIS steps.
     5     4.05e-03   7.98e-03     
     6     1.02e-03   9.43e-04     
     7     3.39e-04   8.74e-05     
     8     8.40e-05   5.31e-05     
     9     2.61e-05   2.77e-06     
    10     6.10e-06   3.68e-06     
    11     1.09e-06   6.87e-07     
    12     6.04e-07   2.99e-07     
 ------------------------------------------------------------------------------
                                   Orbital response converged.

 Computing density matrices... Done.
 CCSD calculation:   CPU 119.16 s  wall 23.62 s

 Transferring MO TPDM to AO TPDM
 Transferring g2_o1o1o1o1
 Transferring g2_o1o1o1v1
 Transferring g2_o1o1v1v1
 Transferring g2_o1v1o1v1
 Transferring g2_o1v1v1v1
 Transferring g2_v1v1v1v1
 Adding separable TPDM
 Computing TPDM gradient
 --------------------------------------------------------
 2e gradient
  Atom          X               Y               Z
 --------------------------------------------------------
    1        -18.100285       -1.402946        0.000000  
    2          0.094910       -3.914982       -0.000000  
    3          6.454682       10.649561       -0.000000  
    4         11.550693       -5.331632        0.000000  
 --------------------------------------------------------
 --------------------------------------------------------
 Final gradient
  Atom          X               Y               Z
 --------------------------------------------------------
    1        -18.100285       -1.402946        0.000000  
    2          0.094910       -3.914982       -0.000000  
    3          6.454682       10.649561       -0.000000  
    4         11.550693       -5.331632        0.000000  
 --------------------------------------------------------
 Analytic gradient from two-electron contribution:   CPU 37.99 s  wall 6.95 s

 Total ccman2 time:   CPU 164.28 s  wall 32.10 s


 --------------------------------------------------------------

                    Orbital Energies (a.u.)
 --------------------------------------------------------------

 Alpha MOs
 -- Occupied --
-80.0175 -26.3262 -15.6864  -7.5597  -5.4529  -5.4520  -5.4511  -1.6273
 -1.1382  -0.8180  -0.6971  -0.6942  -0.6738  -0.4840  -0.4586  -0.4296
 -- Virtual --
  0.0048   0.0493   0.0688   0.0790   0.0867   0.0964   0.1423   0.1827
  0.2114   0.2219   0.2267   0.2908   0.3191   0.3588   0.3612   0.3776
  0.3910   0.3995   0.4962   0.5609   0.5717   0.7887   0.8279   0.8785
  0.8875   0.9522   1.0529   1.0538   1.1255   1.2701   1.3768   1.5621
  1.5790   1.6155   1.6611   1.6958   1.8018   1.8394   1.9391   2.2610
  2.2612   2.2856   2.3931   2.4672   2.6061   2.8623   2.9309   4.0327
  4.1359   4.2084   4.2140   4.2567   4.3940   4.4683   5.3215   6.9125
  6.9435   7.1278   7.5725  14.7373  14.8018  14.9039  36.6401  68.7516
166.1872
 --------------------------------------------------------------

          Ground-State Mulliken Net Atomic Charges

     Atom                 Charge (a.u.)
  ----------------------------------------
      1 P                     0.364097
      2 H                    -0.078373
      3 N                    -0.207157
      4 F                    -0.078567
  ----------------------------------------
  Sum of atomic charges =     0.000000

 -----------------------------------------------------------------
                    Cartesian Multipole Moments
 -----------------------------------------------------------------
    Charge (ESU x 10^10)
                 0.0000
    Dipole Moment (Debye)
         X       2.3253      Y       1.4526      Z       0.0000
       Tot       2.7417
    Quadrupole Moments (Debye-Ang)
        XX     -25.4153     XY       0.8126     YY     -25.0689
        XZ       0.0000     YZ       0.0000     ZZ     -23.2148
    Octopole Moments (Debye-Ang^2)
       XXX      -9.3856    XXY       2.5642    XYY      -1.9405
       YYY       4.6448    XXZ       0.0000    XYZ      -0.0000
       YYZ      -0.0000    XZZ      -3.1778    YZZ       1.3390
       ZZZ       0.0000
    Hexadecapole Moments (Debye-Ang^3)
      XXXX    -189.8196   XXXY       1.9498   XXYY     -39.2438
      XYYY      -3.8703   YYYY     -59.3689   XXXZ       0.0000
      XXYZ       0.0000   XYYZ       0.0000   YYYZ       0.0000
      XXZZ     -34.5502   XYZZ      -0.2755   YYZZ     -14.1076
      XZZZ       0.0000   YZZZ       0.0000   ZZZZ     -26.3628
 -----------------------------------------------------------------
 DrvMan completing analytic gradient of the correlated energy
 Correlated dipole moment
            1
    1   0.9148578
    2   0.5714782
    3   0.0000000
 Energy read as -495.648130315
 Full Analytical Gradient: (in a.u., or Hartree/Bohr)
             1             2             3             4
    1    0.00011693    0.00003542    0.00016391   -0.00031626
    2    0.00013854   -0.00001057   -0.00043377    0.00030580
    3    0.00000000    0.00000000   -0.00000000    0.00000000
 Gradient time:  CPU 0.81 s  wall 0.82 s
 ----------------------------------------------------------------
             Standard Nuclear Orientation (Angstroms)
    I     Atom           X                Y                Z
 ----------------------------------------------------------------
    1      P       1.0383830643     0.0465579760    -0.0000000000
    2      H       0.6531944183     1.4188536132    -0.0000000000
    3      N      -0.4174581653    -0.6438705482     0.0000000000
    4      F      -1.4785259139     0.2645411761    -0.0000000000
 ----------------------------------------------------------------
 Nuclear Repulsion Energy =    95.7571319781 hartrees
 There are       16 alpha and       16 beta electrons

                       Distance Matrix (Angstroms)
             P (  1)   H (  2)   N (  3)
   H (  2)  1.425330
   N (  3)  1.611262  2.324033
   F (  4)  2.526331  2.424184  1.396809

 Requested basis set is 6-311++G(d,p)
 There are 30 shells and 81 basis functions
 A cutoff of  1.0D-14 yielded    455 shell pairs
 There are      3383 function pairs (      3645 Cartesian)
 Smallest overlap matrix eigenvalue = 1.46E-03
 Guess MOs from SCF MO coefficient file

 -----------------------------------------------------------------------
  General SCF calculation program by
  Eric Jon Sundstrom, Paul Horn, Yuezhi Mao, Dmitri Zuev, Alec White,
  David Stuck, Shaama M.S., Shane Yost, Joonho Lee, David Small,
  Daniel Levine, Susi Lehtola, Hugh Burton, Evgeny Epifanovsky
 -----------------------------------------------------------------------
 Hartree-Fock
 using 6 threads for integral computing
 -------------------------------------------------------
 OpenMP Integral computing Module                
 Release: version 2.0, May 2017, Q-Chem Inc. Pleasanton 
 -------------------------------------------------------
 A restricted SCF calculation will be
 performed using DIIS
 SCF converges when DIIS error is below 1.0e-08
 ---------------------------------------
  Cycle       Energy         DIIS error
 ---------------------------------------
    1    -495.1193614575      4.20e-05  
    2    -495.1193630679      1.05e-05  
    3    -495.1193632739      4.42e-06  
    4    -495.1193633002      2.26e-06  
    5    -495.1193633090      7.16e-07  
    6    -495.1193633101      2.47e-07  
    7    -495.1193633102      1.14e-07  
    8    -495.1193633103      6.00e-08  
    9    -495.1193633103      2.00e-08  
   10    -495.1193633103      3.77e-09  Convergence criterion met
 ---------------------------------------
 SCF time:   CPU 2.19s  wall 0.00s 
 SCF   energy in the final basis set =     -495.1193633103
 Total energy in the final basis set =     -495.1193633103


 ------------------------------------------------------------------------------

   CCMAN2: suite of methods based on coupled cluster
           and equation of motion theories.

   Components:
   * libvmm-1.3-trunk
     by Evgeny Epifanovsky, Ilya Kaliman.
   * libtensor-2.5-trunk
     by Evgeny Epifanovsky, Michael Wormit, Dmitry Zuev, Sam Manzer, 
        Ilya Kaliman.
   * libcc-2.5-trunk
     by Evgeny Epifanovsky, Arik Landau, Tomasz Kus, Kirill Khistyaev, 
        Dmitry Zuev, Prashant Manohar, Xintian Feng, Anna Krylov, 
        Matthew Goldey, Alec White, Thomas Jagau, Kaushik Nanda, 
        Anastasia Gunina, Alexander Kunitsa, Joonho Lee.

   CCMAN original authors:
   Anna I. Krylov, C. David Sherrill, Steven R. Gwaltney,
   Edward F. C. Byrd (2000)
   Sergey V. Levchenko, Lyudmila V. Slipchenko, Tao Wang,
   Ana-Maria C. Cristian (2003)
   Piotr A. Pieniazek, C. Melania Oana, Evgeny Epifanovsky (2007)
   Prashant Manohar (2009)

 ------------------------------------------------------------------------------


 Allocating and initializing 30808MB of RAM...
 Calculation will run on 6 cores.


 Alpha MOs, Restricted
 -- Occupied --                  
-80.017 -26.326 -15.686  -7.560  -5.453  -5.452  -5.451  -1.628
  1 A     2 A     3 A     4 A     5 A     6 A     7 A     8 A                  
 -1.138  -0.818  -0.698  -0.695  -0.674  -0.484  -0.459  -0.429
  9 A    10 A    11 A    12 A    13 A    14 A    15 A    16 A                  
 -- Virtual --                   
  0.005   0.049   0.069   0.079   0.087   0.096   0.142   0.183
 17 A    18 A    19 A    20 A    21 A    22 A    23 A    24 A                  
  0.211   0.222   0.227   0.291   0.320   0.359   0.361   0.378
 25 A    26 A    27 A    28 A    29 A    30 A    31 A    32 A                  
  0.391   0.399   0.496   0.561   0.572   0.789   0.828   0.879
 33 A    34 A    35 A    36 A    37 A    38 A    39 A    40 A                  
  0.888   0.952   1.053   1.054   1.126   1.270   1.377   1.562
 41 A    42 A    43 A    44 A    45 A    46 A    47 A    48 A                  
  1.579   1.615   1.661   1.696   1.802   1.839   1.939   2.261
 49 A    50 A    51 A    52 A    53 A    54 A    55 A    56 A                  
  2.261   2.286   2.393   2.467   2.607   2.862   2.931   4.033
 57 A    58 A    59 A    60 A    61 A    62 A    63 A    64 A                  
  4.135   4.208   4.214   4.257   4.395   4.469   5.324   6.912
 65 A    66 A    67 A    68 A    69 A    70 A    71 A    72 A                  
  6.943   7.130   7.573  14.737  14.802  14.904  36.640  68.751
 73 A    74 A    75 A    76 A    77 A    78 A    79 A    80 A                  
166.187
 81 A                                                                          

 Beta MOs, Restricted
 -- Occupied --                  
-80.017 -26.326 -15.686  -7.560  -5.453  -5.452  -5.451  -1.628
  1 A     2 A     3 A     4 A     5 A     6 A     7 A     8 A                  
 -1.138  -0.818  -0.698  -0.695  -0.674  -0.484  -0.459  -0.429
  9 A    10 A    11 A    12 A    13 A    14 A    15 A    16 A                  
 -- Virtual --                   
  0.005   0.049   0.069   0.079   0.087   0.096   0.142   0.183
 17 A    18 A    19 A    20 A    21 A    22 A    23 A    24 A                  
  0.211   0.222   0.227   0.291   0.320   0.359   0.361   0.378
 25 A    26 A    27 A    28 A    29 A    30 A    31 A    32 A                  
  0.391   0.399   0.496   0.561   0.572   0.789   0.828   0.879
 33 A    34 A    35 A    36 A    37 A    38 A    39 A    40 A                  
  0.888   0.952   1.053   1.054   1.126   1.270   1.377   1.562
 41 A    42 A    43 A    44 A    45 A    46 A    47 A    48 A                  
  1.579   1.615   1.661   1.696   1.802   1.839   1.939   2.261
 49 A    50 A    51 A    52 A    53 A    54 A    55 A    56 A                  
  2.261   2.286   2.393   2.467   2.607   2.862   2.931   4.033
 57 A    58 A    59 A    60 A    61 A    62 A    63 A    64 A                  
  4.135   4.208   4.214   4.257   4.395   4.469   5.324   6.912
 65 A    66 A    67 A    68 A    69 A    70 A    71 A    72 A                  
  6.943   7.130   7.573  14.737  14.802  14.904  36.640  68.751
 73 A    74 A    75 A    76 A    77 A    78 A    79 A    80 A                  
166.187
 81 A                                                                          

 Occupation and symmetry of molecular orbitals

 Point group: C1 (1 irreducible representation).

                           A     All 
 -------------------------------------
 All molecular orbitals:
  - Alpha                  81    81  
  - Beta                   81    81  
 -------------------------------------
 Alpha orbitals:
  - Frozen occupied        7     7   
  - Active occupied        9     9   
  - Active virtual         65    65  
  - Frozen virtual         0     0   
 -------------------------------------
 Beta orbitals:
  - Frozen occupied        7     7   
  - Active occupied        9     9   
  - Active virtual         65    65  
  - Frozen virtual         0     0   
 -------------------------------------

 Import integrals:   CPU 0.00 s  wall 0.00 s

 Import integrals:   CPU 4.59 s  wall 0.84 s

 MP2 amplitudes:   CPU 0.02 s  wall 0.02 s

Running a double precision version
           CCSD T amplitudes will be solved using DIIS.

           Start     Size      MaxIter   EConv     TConv     
           3         7         100       1.00e-07  1.00e-05  
 ------------------------------------------------------------------------------
           Energy (a.u.)   Ediff      Tdiff       Comment
 ------------------------------------------------------------------------------
          -495.63102376                           
     1    -495.62393254   7.09e-03   6.51e-01     
     2    -495.64530463   2.14e-02   9.36e-02     
     3    -495.64443891   8.66e-04   4.47e-02     
     4    -495.64700079   2.56e-03   1.62e-02     Switched to DIIS steps.
     5    -495.64803100   1.03e-03   1.36e-02     
     6    -495.64812722   9.62e-05   3.58e-03     
     7    -495.64812701   2.15e-07   1.50e-03     
     8    -495.64812767   6.62e-07   3.80e-04     
     9    -495.64813057   2.90e-06   2.55e-04     
    10    -495.64813047   1.01e-07   7.37e-05     
    11    -495.64813061   1.37e-07   2.79e-05     
    12    -495.64813067   6.67e-08   1.44e-05     
    13    -495.64813064   3.22e-08   3.53e-06     
 ------------------------------------------------------------------------------
          -495.64813064                           CCSD T converged.

End of double precision
 SCF energy                 = -495.11936331
 MP2 energy                 = -495.63102376
 CCSD correlation energy     =   -0.52876733
 CCSD total energy           = -495.64813064

 CCSD  T1^2 = 0.0144  T2^2 = 0.2049  Leading amplitudes:

 Amplitude    Orbitals with energies
  0.0383       16 (A) A                  ->    17 (A) A                   
              -0.4294                          0.0049                     
  0.0383       16 (A) B                  ->    17 (A) B                   
              -0.4294                          0.0049                     
  0.0214       16 (A) A                  ->    40 (A) A                   
              -0.4294                          0.8786                     
  0.0214       16 (A) B                  ->    40 (A) B                   
              -0.4294                          0.8786                     

 Amplitude    Orbitals with energies
 -0.1369       16 (A) A      16 (A) B    ->    17 (A) A      17 (A) B     
              -0.4294       -0.4294            0.0049        0.0049       
  0.1369       16 (A) A      16 (A) B    ->    17 (A) B      17 (A) A     
              -0.4294       -0.4294            0.0049        0.0049       
  0.1369       16 (A) B      16 (A) A    ->    17 (A) A      17 (A) B     
              -0.4294       -0.4294            0.0049        0.0049       
 -0.1369       16 (A) B      16 (A) A    ->    17 (A) B      17 (A) A     
              -0.4294       -0.4294            0.0049        0.0049       

 Computing CCSD intemediates for later calculations in double precision
 Finished.

Running a double precision version
           CCSD Lambda amplitudes will be solved using DIIS.
           Start     Size      MaxIter   EConv     LConv     
           3         7         100       1.00e-07  1.00e-05  
 ------------------------------------------------------------------------------
            Enorm      Ldiff       Comment
 ------------------------------------------------------------------------------
     1     5.80e-02   3.99e-02     
     2     1.77e-02   8.07e-03     
     3     8.52e-03   1.98e-03     
     4     4.66e-03   1.56e-03     Switched to DIIS steps.
     5     1.46e-03   1.20e-03     
     6     7.55e-04   2.76e-04     
     7     2.44e-04   1.02e-04     
     8     1.12e-04   9.66e-06     
     9     3.36e-05   7.10e-06     
    10     1.34e-05   2.43e-06     
    11     5.17e-06   5.36e-07     
    12     1.73e-06   1.96e-07     
    13     7.55e-07   3.32e-08     
    14     2.98e-07   2.38e-08     
    15     1.26e-07   8.12e-09     
    16     6.83e-08   7.29e-09     
 ------------------------------------------------------------------------------
                                   CCSD Lambda converged.

 Computing density matrices in double precision...
           Orbital response amplitudes will be solved using DIIS.
           Start     Size      MaxIter   EConv     LConv     
           3         7         100       1.00e-06  1.00e-06  
 ------------------------------------------------------------------------------
            Enorm      Ldiff       Comment
 ------------------------------------------------------------------------------
     1     8.02e-02   1.99e-03     
     2     6.01e-02   6.88e-03     
     3     9.13e-02   2.31e-02     
     4     1.79e-02   3.03e-02     Switched to DIIS steps.
     5     4.05e-03   7.97e-03     
     6     1.02e-03   9.42e-04     
     7     3.39e-04   8.73e-05     
     8     8.38e-05   5.31e-05     
     9     2.61e-05   2.78e-06     
    10     6.08e-06   3.67e-06     
    11     1.09e-06   6.87e-07     
    12     5.99e-07   2.99e-07     
 ------------------------------------------------------------------------------
                                   Orbital response converged.

 Computing density matrices... Done.
 CCSD calculation:   CPU 120.10 s  wall 23.84 s

 Transferring MO TPDM to AO TPDM
 Transferring g2_o1o1o1o1
 Transferring g2_o1o1o1v1
 Transferring g2_o1o1v1v1
 Transferring g2_o1v1o1v1
 Transferring g2_o1v1v1v1
 Transferring g2_v1v1v1v1
 Adding separable TPDM
 Computing TPDM gradient
 --------------------------------------------------------
 2e gradient
  Atom          X               Y               Z
 --------------------------------------------------------
    1        -18.101525       -1.405950        0.000000  
    2          0.094466       -3.914192        0.000000  
    3          6.442705       10.648264       -0.000000  
    4         11.564354       -5.328122       -0.000000  
 --------------------------------------------------------
 --------------------------------------------------------
 Final gradient
  Atom          X               Y               Z
 --------------------------------------------------------
    1        -18.101525       -1.405950        0.000000  
    2          0.094466       -3.914192        0.000000  
    3          6.442705       10.648264       -0.000000  
    4         11.564354       -5.328122       -0.000000  
 --------------------------------------------------------
 Analytic gradient from two-electron contribution:   CPU 37.32 s  wall 6.64 s

 Total ccman2 time:   CPU 165.61 s  wall 32.28 s


 --------------------------------------------------------------

                    Orbital Energies (a.u.)
 --------------------------------------------------------------

 Alpha MOs
 -- Occupied --
-80.0173 -26.3264 -15.6863  -7.5596  -5.4528  -5.4519  -5.4509  -1.6280
 -1.1381  -0.8182  -0.6975  -0.6946  -0.6740  -0.4838  -0.4586  -0.4294
 -- Virtual --
  0.0049   0.0493   0.0688   0.0790   0.0867   0.0964   0.1425   0.1828
  0.2114   0.2219   0.2267   0.2908   0.3196   0.3587   0.3612   0.3779
  0.3911   0.3995   0.4962   0.5610   0.5717   0.7888   0.8280   0.8786
  0.8876   0.9523   1.0530   1.0539   1.1257   1.2702   1.3767   1.5621
  1.5789   1.6151   1.6612   1.6956   1.8020   1.8395   1.9392   2.2608
  2.2613   2.2860   2.3930   2.4670   2.6067   2.8623   2.9308   4.0335
  4.1354   4.2081   4.2137   4.2566   4.3953   4.4692   5.3239   6.9122
  6.9432   7.1295   7.5726  14.7375  14.8019  14.9040  36.6403  68.7514
166.1873
 --------------------------------------------------------------

          Ground-State Mulliken Net Atomic Charges

     Atom                 Charge (a.u.)
  ----------------------------------------
      1 P                     0.363973
      2 H                    -0.078606
      3 N                    -0.207573
      4 F                    -0.077794
  ----------------------------------------
  Sum of atomic charges =    -0.000000

 -----------------------------------------------------------------
                    Cartesian Multipole Moments
 -----------------------------------------------------------------
    Charge (ESU x 10^10)
                -0.0000
    Dipole Moment (Debye)
         X       2.3183      Y       1.4548      Z       0.0000
       Tot       2.7369
    Quadrupole Moments (Debye-Ang)
        XX     -25.4093     XY       0.8097     YY     -25.0730
        XZ       0.0000     YZ      -0.0000     ZZ     -23.2151
    Octopole Moments (Debye-Ang^2)
       XXX      -9.4071    XXY       2.5758    XYY      -1.9463
       YYY       4.6768    XXZ       0.0000    XYZ      -0.0000
       YYZ      -0.0000    XZZ      -3.1845    YZZ       1.3491
       ZZZ       0.0000
    Hexadecapole Moments (Debye-Ang^3)
      XXXX    -189.7916   XXXY       1.9001   XXYY     -39.2361
      XYYY      -3.9170   YYYY     -59.3634   XXXZ       0.0000
      XXYZ      -0.0000   XYYZ       0.0000   YYYZ      -0.0000
      XXZZ     -34.5486   XYZZ      -0.2910   YYZZ     -14.1049
      XZZZ       0.0000   YZZZ      -0.0000   ZZZZ     -26.3673
 -----------------------------------------------------------------
 DrvMan completing analytic gradient of the correlated energy
 Correlated dipole moment
            1
    1   0.9120758
    2   0.5723621
    3   0.0000000
 Energy read as -495.648130640
 Full Analytical Gradient: (in a.u., or Hartree/Bohr)
             1             2             3             4
    1    0.00012496    0.00004557   -0.00028835    0.00011782
    2    0.00012191   -0.00002957    0.00004102   -0.00013336
    3    0.00000000    0.00000000    0.00000000   -0.00000000
 Gradient time:  CPU 0.87 s  wall 0.79 s
 ----------------------------------------------------------------
             Standard Nuclear Orientation (Angstroms)
    I     Atom           X                Y                Z
 ----------------------------------------------------------------
    1      P       1.0383830643     0.0465579760    -0.0000000000
    2      H       0.6531944183     1.4188536132    -0.0000000000
    3      N      -0.4174581653    -0.6438705482     0.0000000000
    4      F      -1.4785259139     0.2655411761     0.0010000000
 ----------------------------------------------------------------
 Nuclear Repulsion Energy =    95.7454304821 hartrees
 There are       16 alpha and       16 beta electrons

                       Distance Matrix (Angstroms)
             P (  1)   H (  2)   N (  3)
   H (  2)  1.425330
   N (  3)  1.611262  2.324033
   F (  4)  2.526418  2.423708  1.397460

 Requested basis set is 6-311++G(d,p)
 There are 30 shells and 81 basis functions
 A cutoff of  1.0D-14 yielded    455 shell pairs
 There are      3383 function pairs (      3645 Cartesian)
 Smallest overlap matrix eigenvalue = 1.46E-03
 Guess MOs from SCF MO coefficient file

 -----------------------------------------------------------------------
  General SCF calculation program by
  Eric Jon Sundstrom, Paul Horn, Yuezhi Mao, Dmitri Zuev, Alec White,
  David Stuck, Shaama M.S., Shane Yost, Joonho Lee, David Small,
  Daniel Levine, Susi Lehtola, Hugh Burton, Evgeny Epifanovsky
 -----------------------------------------------------------------------
 Hartree-Fock
 using 6 threads for integral computing
 -------------------------------------------------------
 OpenMP Integral computing Module                
 Release: version 2.0, May 2017, Q-Chem Inc. Pleasanton 
 -------------------------------------------------------
 A restricted SCF calculation will be
 performed using DIIS
 SCF converges when DIIS error is below 1.0e-08
 ---------------------------------------
  Cycle       Energy         DIIS error
 ---------------------------------------
    1    -495.1193284251      2.54e-05  
    2    -495.1193290717      6.70e-06  
    3    -495.1193291644      2.60e-06  
    4    -495.1193291755      1.43e-06  
    5    -495.1193291787      4.08e-07  
    6    -495.1193291790      1.40e-07  
    7    -495.1193291791      6.60e-08  
    8    -495.1193291791      3.32e-08  
    9    -495.1193291791      1.21e-08  
   10    -495.1193291791      3.07e-09  Convergence criterion met
 ---------------------------------------
 SCF time:   CPU 2.36s  wall 0.00s 
 SCF   energy in the final basis set =     -495.1193291791
 Total energy in the final basis set =     -495.1193291791


 ------------------------------------------------------------------------------

   CCMAN2: suite of methods based on coupled cluster
           and equation of motion theories.

   Components:
   * libvmm-1.3-trunk
     by Evgeny Epifanovsky, Ilya Kaliman.
   * libtensor-2.5-trunk
     by Evgeny Epifanovsky, Michael Wormit, Dmitry Zuev, Sam Manzer, 
        Ilya Kaliman.
   * libcc-2.5-trunk
     by Evgeny Epifanovsky, Arik Landau, Tomasz Kus, Kirill Khistyaev, 
        Dmitry Zuev, Prashant Manohar, Xintian Feng, Anna Krylov, 
        Matthew Goldey, Alec White, Thomas Jagau, Kaushik Nanda, 
        Anastasia Gunina, Alexander Kunitsa, Joonho Lee.

   CCMAN original authors:
   Anna I. Krylov, C. David Sherrill, Steven R. Gwaltney,
   Edward F. C. Byrd (2000)
   Sergey V. Levchenko, Lyudmila V. Slipchenko, Tao Wang,
   Ana-Maria C. Cristian (2003)
   Piotr A. Pieniazek, C. Melania Oana, Evgeny Epifanovsky (2007)
   Prashant Manohar (2009)

 ------------------------------------------------------------------------------


 Allocating and initializing 30808MB of RAM...
 Calculation will run on 6 cores.


 Alpha MOs, Restricted
 -- Occupied --                  
-80.017 -26.326 -15.686  -7.560  -5.453  -5.452  -5.451  -1.628
  1 A     2 A     3 A     4 A     5 A     6 A     7 A     8 A                  
 -1.138  -0.818  -0.697  -0.694  -0.674  -0.484  -0.459  -0.429
  9 A    10 A    11 A    12 A    13 A    14 A    15 A    16 A                  
 -- Virtual --                   
  0.005   0.049   0.069   0.079   0.087   0.096   0.142   0.183
 17 A    18 A    19 A    20 A    21 A    22 A    23 A    24 A                  
  0.211   0.222   0.227   0.291   0.319   0.359   0.361   0.378
 25 A    26 A    27 A    28 A    29 A    30 A    31 A    32 A                  
  0.391   0.399   0.496   0.561   0.572   0.789   0.828   0.879
 33 A    34 A    35 A    36 A    37 A    38 A    39 A    40 A                  
  0.888   0.952   1.053   1.054   1.126   1.270   1.377   1.562
 41 A    42 A    43 A    44 A    45 A    46 A    47 A    48 A                  
  1.579   1.615   1.661   1.696   1.802   1.839   1.939   2.261
 49 A    50 A    51 A    52 A    53 A    54 A    55 A    56 A                  
  2.261   2.286   2.393   2.467   2.606   2.862   2.931   4.033
 57 A    58 A    59 A    60 A    61 A    62 A    63 A    64 A                  
  4.136   4.208   4.214   4.257   4.395   4.469   5.323   6.912
 65 A    66 A    67 A    68 A    69 A    70 A    71 A    72 A                  
  6.943   7.129   7.573  14.737  14.802  14.904  36.640  68.752
 73 A    74 A    75 A    76 A    77 A    78 A    79 A    80 A                  
166.187
 81 A                                                                          

 Beta MOs, Restricted
 -- Occupied --                  
-80.017 -26.326 -15.686  -7.560  -5.453  -5.452  -5.451  -1.628
  1 A     2 A     3 A     4 A     5 A     6 A     7 A     8 A                  
 -1.138  -0.818  -0.697  -0.694  -0.674  -0.484  -0.459  -0.429
  9 A    10 A    11 A    12 A    13 A    14 A    15 A    16 A                  
 -- Virtual --                   
  0.005   0.049   0.069   0.079   0.087   0.096   0.142   0.183
 17 A    18 A    19 A    20 A    21 A    22 A    23 A    24 A                  
  0.211   0.222   0.227   0.291   0.319   0.359   0.361   0.378
 25 A    26 A    27 A    28 A    29 A    30 A    31 A    32 A                  
  0.391   0.399   0.496   0.561   0.572   0.789   0.828   0.879
 33 A    34 A    35 A    36 A    37 A    38 A    39 A    40 A                  
  0.888   0.952   1.053   1.054   1.126   1.270   1.377   1.562
 41 A    42 A    43 A    44 A    45 A    46 A    47 A    48 A                  
  1.579   1.615   1.661   1.696   1.802   1.839   1.939   2.261
 49 A    50 A    51 A    52 A    53 A    54 A    55 A    56 A                  
  2.261   2.286   2.393   2.467   2.606   2.862   2.931   4.033
 57 A    58 A    59 A    60 A    61 A    62 A    63 A    64 A                  
  4.136   4.208   4.214   4.257   4.395   4.469   5.323   6.912
 65 A    66 A    67 A    68 A    69 A    70 A    71 A    72 A                  
  6.943   7.129   7.573  14.737  14.802  14.904  36.640  68.752
 73 A    74 A    75 A    76 A    77 A    78 A    79 A    80 A                  
166.187
 81 A                                                                          

 Occupation and symmetry of molecular orbitals

 Point group: C1 (1 irreducible representation).

                           A     All 
 -------------------------------------
 All molecular orbitals:
  - Alpha                  81    81  
  - Beta                   81    81  
 -------------------------------------
 Alpha orbitals:
  - Frozen occupied        7     7   
  - Active occupied        9     9   
  - Active virtual         65    65  
  - Frozen virtual         0     0   
 -------------------------------------
 Beta orbitals:
  - Frozen occupied        7     7   
  - Active occupied        9     9   
  - Active virtual         65    65  
  - Frozen virtual         0     0   
 -------------------------------------

 Import integrals:   CPU 0.00 s  wall 0.00 s

 Import integrals:   CPU 4.61 s  wall 0.85 s

 MP2 amplitudes:   CPU 0.02 s  wall 0.02 s

Running a double precision version
           CCSD T amplitudes will be solved using DIIS.

           Start     Size      MaxIter   EConv     TConv     
           3         7         100       1.00e-07  1.00e-05  
 ------------------------------------------------------------------------------
           Energy (a.u.)   Ediff      Tdiff       Comment
 ------------------------------------------------------------------------------
          -495.63102746                           
     1    -495.62391925   7.11e-03   6.51e-01     
     2    -495.64530462   2.14e-02   9.36e-02     
     3    -495.64443555   8.69e-04   4.48e-02     
     4    -495.64699966   2.56e-03   1.63e-02     Switched to DIIS steps.
     5    -495.64803071   1.03e-03   1.37e-02     
     6    -495.64812717   9.65e-05   3.58e-03     
     7    -495.64812701   1.61e-07   1.50e-03     
     8    -495.64812768   6.68e-07   3.81e-04     
     9    -495.64813059   2.91e-06   2.56e-04     
    10    -495.64813049   1.01e-07   7.38e-05     
    11    -495.64813063   1.38e-07   2.80e-05     
    12    -495.64813069   6.71e-08   1.45e-05     
    13    -495.64813066   3.23e-08   3.54e-06     
 ------------------------------------------------------------------------------
          -495.64813066                           CCSD T converged.

End of double precision
 SCF energy                 = -495.11932918
 MP2 energy                 = -495.63102746
 CCSD correlation energy     =   -0.52880148
 CCSD total energy           = -495.64813066

 CCSD  T1^2 = 0.0144  T2^2 = 0.2049  Leading amplitudes:

 Amplitude    Orbitals with energies
 -0.0383       16 (A) A                  ->    17 (A) A                   
              -0.4295                          0.0048                     
 -0.0383       16 (A) B                  ->    17 (A) B                   
              -0.4295                          0.0048                     
 -0.0214       16 (A) A                  ->    40 (A) A                   
              -0.4295                          0.8785                     
 -0.0214       16 (A) B                  ->    40 (A) B                   
              -0.4295                          0.8785                     

 Amplitude    Orbitals with energies
 -0.1369       16 (A) A      16 (A) B    ->    17 (A) A      17 (A) B     
              -0.4295       -0.4295            0.0048        0.0048       
  0.1369       16 (A) A      16 (A) B    ->    17 (A) B      17 (A) A     
              -0.4295       -0.4295            0.0048        0.0048       
  0.1369       16 (A) B      16 (A) A    ->    17 (A) A      17 (A) B     
              -0.4295       -0.4295            0.0048        0.0048       
 -0.1369       16 (A) B      16 (A) A    ->    17 (A) B      17 (A) A     
              -0.4295       -0.4295            0.0048        0.0048       

 Computing CCSD intemediates for later calculations in double precision
 Finished.

Running a double precision version
           CCSD Lambda amplitudes will be solved using DIIS.
           Start     Size      MaxIter   EConv     LConv     
           3         7         100       1.00e-07  1.00e-05  
 ------------------------------------------------------------------------------
            Enorm      Ldiff       Comment
 ------------------------------------------------------------------------------
     1     5.81e-02   3.99e-02     
     2     1.77e-02   8.07e-03     
     3     8.52e-03   1.98e-03     
     4     4.67e-03   1.56e-03     Switched to DIIS steps.
     5     1.46e-03   1.20e-03     
     6     7.56e-04   2.77e-04     
     7     2.44e-04   1.02e-04     
     8     1.12e-04   9.75e-06     
     9     3.37e-05   7.10e-06     
    10     1.34e-05   2.43e-06     
    11     5.18e-06   5.35e-07     
    12     1.73e-06   1.95e-07     
    13     7.56e-07   3.35e-08     
    14     2.99e-07   2.37e-08     
    15     1.27e-07   8.12e-09     
    16     6.89e-08   7.28e-09     
 ------------------------------------------------------------------------------
                                   CCSD Lambda converged.

 Computing density matrices in double precision...
           Orbital response amplitudes will be solved using DIIS.
           Start     Size      MaxIter   EConv     LConv     
           3         7         100       1.00e-06  1.00e-06  
 ------------------------------------------------------------------------------
            Enorm      Ldiff       Comment
 ------------------------------------------------------------------------------
     1     8.02e-02   2.01e-03     
     2     6.02e-02   6.82e-03     
     3     9.16e-02   2.32e-02     
     4     1.79e-02   3.04e-02     Switched to DIIS steps.
     5     4.05e-03   7.98e-03     
     6     1.02e-03   9.42e-04     
     7     3.39e-04   8.73e-05     
     8     8.39e-05   5.31e-05     
     9     2.61e-05   2.77e-06     
    10     6.09e-06   3.67e-06     
    11     1.09e-06   6.87e-07     
    12     6.02e-07   2.99e-07     
 ------------------------------------------------------------------------------
                                   Orbital response converged.

 Computing density matrices... Done.
 CCSD calculation:   CPU 119.81 s  wall 23.72 s

 Transferring MO TPDM to AO TPDM
 Transferring g2_o1o1o1o1
 Transferring g2_o1o1o1v1
 Transferring g2_o1o1v1v1
 Transferring g2_o1v1o1v1
 Transferring g2_o1v1v1v1
 Transferring g2_v1v1v1v1
 Adding separable TPDM
 Computing TPDM gradient
 --------------------------------------------------------
 2e gradient
  Atom          X               Y               Z
 --------------------------------------------------------
    1        -18.100904       -1.404448        0.001472  
    2          0.094689       -3.914588        0.001026  
    3          6.448699       10.648912        0.005607  
    4         11.557516       -5.329876       -0.008105  
 --------------------------------------------------------
 --------------------------------------------------------
 Final gradient
  Atom          X               Y               Z
 --------------------------------------------------------
    1        -18.100904       -1.404448        0.001472  
    2          0.094689       -3.914588        0.001026  
    3          6.448699       10.648912        0.005607  
    4         11.557516       -5.329876       -0.008105  
 --------------------------------------------------------
 Analytic gradient from two-electron contribution:   CPU 37.35 s  wall 6.68 s

 Total ccman2 time:   CPU 164.52 s  wall 31.99 s


 --------------------------------------------------------------

                    Orbital Energies (a.u.)
 --------------------------------------------------------------

 Alpha MOs
 -- Occupied --
-80.0174 -26.3263 -15.6864  -7.5597  -5.4529  -5.4520  -5.4510  -1.6277
 -1.1381  -0.8181  -0.6973  -0.6944  -0.6739  -0.4839  -0.4586  -0.4295
 -- Virtual --
  0.0048   0.0493   0.0688   0.0790   0.0867   0.0964   0.1424   0.1828
  0.2114   0.2219   0.2267   0.2908   0.3194   0.3587   0.3612   0.3778
  0.3910   0.3995   0.4962   0.5609   0.5717   0.7887   0.8280   0.8785
  0.8875   0.9522   1.0529   1.0539   1.1256   1.2701   1.3768   1.5621
  1.5790   1.6153   1.6611   1.6957   1.8019   1.8394   1.9391   2.2609
  2.2613   2.2858   2.3930   2.4671   2.6064   2.8623   2.9308   4.0331
  4.1357   4.2082   4.2139   4.2566   4.3947   4.4688   5.3227   6.9123
  6.9434   7.1287   7.5725  14.7374  14.8019  14.9040  36.6402  68.7515
166.1872
 --------------------------------------------------------------

          Ground-State Mulliken Net Atomic Charges

     Atom                 Charge (a.u.)
  ----------------------------------------
      1 P                     0.364035
      2 H                    -0.078489
      3 N                    -0.207365
      4 F                    -0.078181
  ----------------------------------------
  Sum of atomic charges =    -0.000000

 -----------------------------------------------------------------
                    Cartesian Multipole Moments
 -----------------------------------------------------------------
    Charge (ESU x 10^10)
                -0.0000
    Dipole Moment (Debye)
         X       2.3218      Y       1.4537      Z      -0.0000
       Tot       2.7393
    Quadrupole Moments (Debye-Ang)
        XX     -25.4123     XY       0.8112     YY     -25.0710
        XZ       0.0020     YZ      -0.0008     ZZ     -23.2150
    Octopole Moments (Debye-Ang^2)
       XXX      -9.3963    XXY       2.5700    XYY      -1.9434
       YYY       4.6608    XXZ      -0.0049    XYZ       0.0003
       YYZ      -0.0049    XZZ      -3.1812    YZZ       1.3440
       ZZZ      -0.0134
    Hexadecapole Moments (Debye-Ang^3)
      XXXX    -189.8056   XXXY       1.9250   XXYY     -39.2400
      XYYY      -3.8937   YYYY     -59.3662   XXXZ       0.0275
      XXYZ      -0.0016   XYYZ       0.0067   YYYZ      -0.0049
      XXZZ     -34.5494   XYZZ      -0.2832   YYZZ     -14.1062
      XZZZ       0.0238   YZZZ      -0.0049   ZZZZ     -26.3651
 -----------------------------------------------------------------
 DrvMan completing analytic gradient of the correlated energy
 Correlated dipole moment
            1
    1   0.9134682
    2   0.5719206
    3  -0.0000100
 Energy read as -495.648130662
 Full Analytical Gradient: (in a.u., or Hartree/Bohr)
             1             2             3             4
    1    0.00012092    0.00004049   -0.00006153   -0.00009988
    2    0.00013021   -0.00002006   -0.00019675    0.00008660
    3    0.00003592   -0.00002335   -0.00003837    0.00002580
 Gradient time:  CPU 0.83 s  wall 0.84 s
Dipole drv :
gprntSymmMtrx error report: 
 Final Hessian.
            1           2           3           4           5           6
    1   0.3914262   0.0396042   0.0000000  -0.0476972   0.0516044   0.0000000
    2   0.0396042   0.2837624   0.0000000   0.0775534  -0.1821170   0.0000000
    3   0.0000000   0.0000000   0.0265709  -0.0000001   0.0000000  -0.0172248
    4  -0.0476972   0.0775534  -0.0000001   0.0448150  -0.0469530   0.0000000
    5   0.0516044  -0.1821170   0.0000000  -0.0469530   0.1976188   0.0000000
    6   0.0000000   0.0000000  -0.0172248   0.0000000   0.0000000   0.0112114
    7  -0.2814500  -0.1458347  -0.0000032  -0.0036787  -0.0071989   0.0000003
    8  -0.0890962  -0.1060480   0.0000000  -0.0279133  -0.0205250   0.0000000
    9   0.0000000   0.0000000  -0.0283471   0.0000000   0.0000000   0.0183751
   10  -0.0622789   0.0286775   0.0000029   0.0065602   0.0025465  -0.0000012
   11  -0.0021214   0.0044004   0.0000000  -0.0026854   0.0050269   0.0000000
   12   0.0000000   0.0000000   0.0190078   0.0000000   0.0000000  -0.0123570
            7           8           9          10          11          12
    1  -0.2814500  -0.0890962   0.0000000  -0.0622789  -0.0021214   0.0000000
    2  -0.1458347  -0.1060480   0.0000000   0.0286775   0.0044004   0.0000000
    3  -0.0000032   0.0000000  -0.0283471   0.0000029   0.0000000   0.0190078
    4  -0.0036787  -0.0279133   0.0000000   0.0065602  -0.0026854   0.0000000
    5  -0.0071989  -0.0205250   0.0000000   0.0025465   0.0050269   0.0000000
    6   0.0000003   0.0000000   0.0183751  -0.0000012   0.0000000  -0.0123570
    7   0.4447706   0.0333771   0.0000000  -0.1596423   0.1196608   0.0000000
    8   0.0333771   0.2521893   0.0000000   0.0836312  -0.1256207   0.0000000
    9   0.0000000   0.0000000   0.0302605  -0.0000022   0.0000000  -0.0203018
   10  -0.1596423   0.0836312  -0.0000022   0.2153623  -0.1148523   0.0000000
   11   0.1196608  -0.1256207   0.0000000  -0.1148523   0.1161964   0.0000000
   12   0.0000000   0.0000000  -0.0203018   0.0000000   0.0000000   0.0136525
 ----------------------------------------------------------------
             Standard Nuclear Orientation (Angstroms)
    I     Atom           X                Y                Z
 ----------------------------------------------------------------
    1      P       1.0383830643     0.0465579760    -0.0000000000
    2      H       0.6531944183     1.4188536132    -0.0000000000
    3      N      -0.4174581653    -0.6438705482     0.0000000000
    4      F      -1.4785259139     0.2655411761    -0.0000000000
 ----------------------------------------------------------------
 Nuclear Repulsion Energy =    95.7454389723 hartrees
 There are       16 alpha and       16 beta electrons
 old dipole drv.
            1           2           3           4           5           6
    1   0.3193767  -0.2973156   0.0000000  -0.1176128  -0.0117406   0.0000000
    2  -0.1902745   0.5065163   0.0000000   0.1663144  -0.2176538   0.0000000
    3   0.0000000  -0.0000000   0.2898757  -0.0000001  -0.0000000   0.0520744
            7           8           9          10          11          12
    1   0.7897254  -0.4271950   0.0000000  -0.9914874   0.7360870   0.0000000
    2  -0.0392159  -0.0550099   0.0000000   0.0631737  -0.2338680   0.0000000
    3  -0.0000185  -0.0000000  -0.3366731   0.0000261   0.0000000  -0.0052870
 New transposed dipole drv.
            1           2           3
    1   0.3193767  -0.1902745   0.0000000
    2  -0.2973156   0.5065163  -0.0000000
    3   0.0000000   0.0000000   0.2898757
    4  -0.1176128   0.1663144  -0.0000001
    5  -0.0117406  -0.2176538  -0.0000000
    6   0.0000000   0.0000000   0.0520744
    7   0.7897254  -0.0392159  -0.0000185
    8  -0.4271950  -0.0550099  -0.0000000
    9   0.0000000   0.0000000  -0.3366731
   10  -0.9914874   0.0631737   0.0000261
   11   0.7360870  -0.2338680   0.0000000
   12   0.0000000   0.0000000  -0.0052870
FINAL TENSOR RESULT:
Order 2, Length 12
    Atom      X          Y          Z
     1 Order 1, Length 12
    Atom      X          Y          Z
     1    3.914261786832389e-01   3.960418560423553e-02   0.000000000000000e+00
     2   -4.769715188807713e-02   5.160436488285985e-02   0.000000000000000e+00
     3   -2.814500097162859e-01  -8.909615242278943e-02   0.000000000000000e+00
     4   -6.227891724310953e-02  -2.121420176414979e-03   0.000000000000000e+00

Order 1, Length 12
    Atom      X          Y          Z
     1    3.960418560423553e-02   2.837623543764746e-01   0.000000000000000e+00
     2    7.755343956698588e-02  -1.821170384148614e-01   0.000000000000000e+00
     3   -1.458347195095984e-01  -1.060479539815381e-01   0.000000000000000e+00
     4    2.867749194722959e-02   4.400396116616807e-03   0.000000000000000e+00

Order 1, Length 12
    Atom      X          Y          Z
     1    0.000000000000000e+00   0.000000000000000e+00   2.657088902719962e-02
     2   -1.261613402032265e-07   0.000000000000000e+00  -1.722479359497924e-02
     3   -3.158706063397181e-06   0.000000000000000e+00  -2.834706942604904e-02
     4    2.853109893416708e-06   0.000000000000000e+00   1.900783402246422e-02


     2 Order 1, Length 12
    Atom      X          Y          Z
     1   -4.769715188807713e-02   7.755343956698588e-02  -1.261613402032265e-07
     2    4.481496710399271e-02  -4.695297399783948e-02   0.000000000000000e+00
     3   -3.678748586250867e-03  -2.791329448809197e-02   0.000000000000000e+00
     4    6.560161602361570e-03  -2.685359824578303e-03   0.000000000000000e+00

Order 1, Length 12
    Atom      X          Y          Z
     1    5.160436488285985e-02  -1.821170384148614e-01   0.000000000000000e+00
     2   -4.695297399783948e-02   1.976188062530905e-01   0.000000000000000e+00
     3   -7.198874351531293e-03  -2.052498988674610e-02   0.000000000000000e+00
     4    2.546536425592723e-03   5.026861655642536e-03   0.000000000000000e+00

Order 1, Length 12
    Atom      X          Y          Z
     1    0.000000000000000e+00   0.000000000000000e+00  -1.722479359497924e-02
     2    0.000000000000000e+00   0.000000000000000e+00   1.121143112519211e-02
     3    3.381203595074025e-07   0.000000000000000e+00   1.837514929766837e-02
     4   -1.154528949754650e-06   0.000000000000000e+00  -1.235703976659164e-02


     3 Order 1, Length 12
    Atom      X          Y          Z
     1   -2.814500097162859e-01  -1.458347195095984e-01  -3.158706063397181e-06
     2   -3.678748586250867e-03  -7.198874351531293e-03   3.381203595074025e-07
     3    4.447705596691455e-01   3.337707770190125e-02   0.000000000000000e+00
     4   -1.596423488003506e-01   1.196608334061404e-01   0.000000000000000e+00

Order 1, Length 12
    Atom      X          Y          Z
     1   -8.909615242278943e-02  -1.060479539815381e-01   0.000000000000000e+00
     2   -2.791329448809197e-02  -2.052498988674610e-02   0.000000000000000e+00
     3    3.337707770190125e-02   2.521892913968277e-01   0.000000000000000e+00
     4    8.363119456008655e-02  -1.256206969288840e-01   0.000000000000000e+00

Order 1, Length 12
    Atom      X          Y          Z
     1    0.000000000000000e+00   0.000000000000000e+00  -2.834706942604904e-02
     2    0.000000000000000e+00   0.000000000000000e+00   1.837514929766837e-02
     3    0.000000000000000e+00   0.000000000000000e+00   3.026054541192218e-02
     4   -2.152232041648778e-06   0.000000000000000e+00  -2.030177371872207e-02


     4 Order 1, Length 12
    Atom      X          Y          Z
     1   -6.227891724310953e-02   2.867749194722959e-02   2.853109893416708e-06
     2    6.560161602361570e-03   2.546536425592723e-03  -1.154528949754650e-06
     3   -1.596423488003506e-01   8.363119456008655e-02  -2.152232041648778e-06
     4    2.153623240011261e-01  -1.148523291643811e-01   0.000000000000000e+00

Order 1, Length 12
    Atom      X          Y          Z
     1   -2.121420176414979e-03   4.400396116616807e-03   0.000000000000000e+00
     2   -2.685359824578303e-03   5.026861655642536e-03   0.000000000000000e+00
     3    1.196608334061404e-01  -1.256206969288840e-01   0.000000000000000e+00
     4   -1.148523291643811e-01   1.161963908198947e-01   0.000000000000000e+00

Order 1, Length 12
    Atom      X          Y          Z
     1    0.000000000000000e+00   0.000000000000000e+00   1.900783402246422e-02
     2    0.000000000000000e+00   0.000000000000000e+00  -1.235703976659164e-02
     3    0.000000000000000e+00   0.000000000000000e+00  -2.030177371872207e-02
     4    0.000000000000000e+00   0.000000000000000e+00   1.365252080861954e-02


 # Finishing finite difference calculation for IDERIV #
 ######################################################
 ######################################################
 Requested basis set is 6-311++G(d,p)
 There are 30 shells and 81 basis functions
 **********************************************************************
 **                                                                  **
 **                       VIBRATIONAL ANALYSIS                       **
 **                       --------------------                       **
 **                                                                  **
 **        VIBRATIONAL FREQUENCIES (CM**-1) AND NORMAL MODES         **
 **     FORCE CONSTANTS (mDYN/ANGSTROM) AND REDUCED MASSES (AMU)     **
 **                  INFRARED INTENSITIES (KM/MOL)                   **
 **                                                                  **
 **********************************************************************


 Mode:                 1                      2                      3
 Frequency:       413.71                 626.42                 824.69
 Force Cnst:      0.6462                 0.3049                 2.1742
 Red. Mass:       6.4080                 1.3187                 5.4257
 IR Active:          YES                    YES                    YES
 IR Intens:        2.052                  0.002                 87.596
 Raman Active:       YES                    YES                    YES
               X      Y      Z        X      Y      Z        X      Y      Z
 P         -0.202  0.068 -0.000    0.000 -0.000 -0.050   -0.178 -0.046  0.000
 H         -0.828 -0.126  0.000    0.000  0.000  0.990    0.818  0.272 -0.000
 N          0.008 -0.317  0.000   -0.000  0.000  0.117   -0.003  0.350 -0.000
 F          0.367  0.130 -0.000   -0.000 -0.000 -0.058    0.249 -0.197  0.000
 TransDip  -0.045 -0.011  0.000   -0.000  0.000 -0.002   -0.295  0.056  0.000

 Mode:                 4                      5                      6
 Frequency:       993.20                1080.08                2388.42
 Force Cnst:      0.8084                 8.7380                 3.4918
 Red. Mass:       1.3910                12.7131                 1.0389
 IR Active:          YES                    YES                    YES
 IR Intens:        8.115                 66.753                 70.840
 Raman Active:       YES                    YES                    YES
               X      Y      Z        X      Y      Z        X      Y      Z
 P         -0.030  0.030 -0.000   -0.222 -0.135 -0.000    0.010 -0.031  0.000
 H          0.939  0.302  0.000   -0.429 -0.166  0.000   -0.277  0.960 -0.000
 N          0.034 -0.144  0.000    0.802  0.111  0.000   -0.002 -0.004 -0.000
 F         -0.025  0.041 -0.000   -0.207  0.147 -0.000   -0.000  0.001  0.000
 TransDip   0.010  0.091 -0.000    0.258 -0.041 -0.000    0.034 -0.267  0.000

 STANDARD THERMODYNAMIC QUANTITIES AT   298.15 K  AND     1.00 ATM

   This Molecule has  0 Imaginary Frequencies
   Zero point vibrational energy:        9.044 kcal/mol

   Atom    1 Element P  Has Mass   30.97376
   Atom    2 Element H  Has Mass    1.00783
   Atom    3 Element N  Has Mass   14.00307
   Atom    4 Element F  Has Mass   18.99840
   Molecular Mass:    64.983060 amu
   Principal axes and moments of inertia in amu*Bohr^2:
                             1           2           3
    Eigenvalues --       32.84784   277.84162   310.68946
          X               0.99983     0.01870    -0.00000
          Y              -0.01870     0.99983     0.00000
          Z               0.00000    -0.00000     1.00000
   Rotational Symmetry Number is   1
   The Molecule is an Asymmetric Top
   Translational Enthalpy:        0.889 kcal/mol
   Rotational Enthalpy:           0.889 kcal/mol
   Vibrational Enthalpy:          9.407 kcal/mol
   gas constant (RT):             0.592 kcal/mol
   Translational Entropy:        38.433  cal/mol.K
   Rotational Entropy:           22.565  cal/mol.K
   Vibrational Entropy:           1.672  cal/mol.K

   Total Enthalpy:               11.777 kcal/mol
   Total Entropy:                62.670  cal/mol.K
Archival summary:
1\1\february\FREQ\ProcedureUnspecified\BasisUnspecified\1111\taweetha\TueMay718:03:022019TueMay718:03:022019\0\\#,FREQ,ProcedureUnspecified,BasisUnspecified,\\0,1\P\H,1,1.42533\N,1,1.61126,2,99.6937\F,3,1.39746,1,114.029,2,0,0\\HF=-495.119329\\@

 Total job time:  835.86s(wall), 3611.37s(cpu) 
 Tue May  7 18:03:02 2019

        *************************************************************
        *                                                           *
        *  Thank you very much for using Q-Chem.  Have a nice day.  *
        *                                                           *
        *************************************************************
